# Supplementary material for: Unraveling the energetic significance of chemical events in enzyme catalysis via machine-learning based regression approach
Source: Commun Chem. 2020 Oct 8;3:134. doi: 10.1038/s42004-020-00379-w (PMC9814854; doi:10.1038/s42004-020-00379-w)
Supplement: Supplementary file 3 — Supplementary Data 1 [file 42004_2020_379_MOESM3_ESM.zip]

Archive with 45 entries (41 files):
- pathways/init.path/
- pathways/init.path/init_conf.cor
- pathways/init.path/init_conf.psf
- pathways/init.path/init_path.cor
- pathways/init.path/init_path.psf
- pathways/optimized.path/
- pathways/optimized.path/path.cor.b3lyp/
- pathways/optimized.path/path.cor.b3lyp/path_0_r.cor
- pathways/optimized.path/path.cor.b3lyp/path_1_r.cor
- pathways/optimized.path/path.cor.b3lyp/path_10_t.cor
- pathways/optimized.path/path.cor.b3lyp/path_11_t.cor
- pathways/optimized.path/path.cor.b3lyp/path_12_p.cor
- pathways/optimized.path/path.cor.b3lyp/path_13_p.cor
- pathways/optimized.path/path.cor.b3lyp/path_14_p.cor
- pathways/optimized.path/path.cor.b3lyp/path_15_p.cor
- pathways/optimized.path/path.cor.b3lyp/path_16_p.cor
- pathways/optimized.path/path.cor.b3lyp/path_17_p.cor
- pathways/optimized.path/path.cor.b3lyp/path_2_r.cor
- pathways/optimized.path/path.cor.b3lyp/path_3_r.cor
- pathways/optimized.path/path.cor.b3lyp/path_4_r.cor
- pathways/optimized.path/path.cor.b3lyp/path_5_r.cor
- pathways/optimized.path/path.cor.b3lyp/path_6_t.cor
- pathways/optimized.path/path.cor.b3lyp/path_7_t.cor
- pathways/optimized.path/path.cor.b3lyp/path_8_t.cor
- pathways/optimized.path/path.cor.b3lyp/path_9_t.cor
- pathways/optimized.path/path.cor.sccdftb/
- pathways/optimized.path/path.cor.sccdftb/path_0_r.cor
- pathways/optimized.path/path.cor.sccdftb/path_1_r.cor
- pathways/optimized.path/path.cor.sccdftb/path_10_t.cor
- pathways/optimized.path/path.cor.sccdftb/path_11_t.cor
- pathways/optimized.path/path.cor.sccdftb/path_12_p.cor
- pathways/optimized.path/path.cor.sccdftb/path_13_p.cor
- pathways/optimized.path/path.cor.sccdftb/path_14_p.cor
- pathways/optimized.path/path.cor.sccdftb/path_15_p.cor
- pathways/optimized.path/path.cor.sccdftb/path_16_p.cor
- pathways/optimized.path/path.cor.sccdftb/path_17_p.cor
- pathways/optimized.path/path.cor.sccdftb/path_2_r.cor
- pathways/optimized.path/path.cor.sccdftb/path_3_r.cor
- pathways/optimized.path/path.cor.sccdftb/path_4_r.cor
- pathways/optimized.path/path.cor.sccdftb/path_5_r.cor
- pathways/optimized.path/path.cor.sccdftb/path_6_t.cor
- pathways/optimized.path/path.cor.sccdftb/path_7_t.cor
- pathways/optimized.path/path.cor.sccdftb/path_8_t.cor
- pathways/optimized.path/path.cor.sccdftb/path_9_t.cor
- pathways/optimized.path/path.psf
