# Supplementary material for: Unraveling the energetic significance of chemical events in enzyme catalysis via machine-learning based regression approach
Source: Commun Chem. 2020 Oct 8;3:134. doi: 10.1038/s42004-020-00379-w (PMC9814854; doi:10.1038/s42004-020-00379-w)
Supplement: Supplementary file 3 — Supplementary Data 1 [file 42004_2020_379_MOESM3_ESM.zip › pathways/init.path/init_conf.cor]

* ADD LINK ATOM ON QM/MM BOUNDARY OF PROTEINS.
* ZILIN SONG, 5 JUN 2019
*  DATE:     8/13/19     14:42:33      CREATED BY USER: zilins
*
     41397  EXT
         1         1  HSD       N              23.2473601599       -4.3159607682        3.5972565057  A         26              0.0000000000
         2         1  HSD       HN             22.6541260037       -5.0481440177        3.9228174452  A         26              0.0000000000
         3         1  HSD       CA             24.0538332589       -4.5660574926        2.4275313684  A         26              0.0000000000
         4         1  HSD       HA             24.8442630966       -5.2361168595        2.7319014006  A         26              0.0000000000
         5         1  HSD       CB             23.2521431398       -5.3059147639        1.3275505917  A         26              0.0000000000
         6         1  HSD       HB1            22.3670568279       -4.6991242299        1.0398902567  A         26              0.0000000000
         7         1  HSD       HB2            22.8699513779       -6.2557206522        1.7589659734  A         26              0.0000000000
         8         1  HSD       ND1            23.8809952399       -5.0739708281       -1.1308646218  A         26              0.0000000000
         9         1  HSD       HD1            23.1467645997       -4.4437100902       -1.3832071851  A         26              0.0000000000
        10         1  HSD       CG             24.0660493060       -5.6489566384        0.1080626698  A         26              0.0000000000
        11         1  HSD       CE1            24.7643722377       -5.6568027587       -1.9765638290  A         26              0.0000000000
        12         1  HSD       HE1            24.8551581825       -5.3710959365       -3.0245282959  A         26              0.0000000000
        13         1  HSD       NE2            25.4897656510       -6.5851381660       -1.3738909350  A         26              0.0000000000
        14         1  HSD       CD2            25.0374389054       -6.5916691719       -0.0609966650  A         26              0.0000000000
        15         1  HSD       HD2            25.4547881056       -7.2808697950        0.6626822322  A         26              0.0000000000
        16         1  HSD       C              24.6349504259       -3.2454605595        1.9033469596  A         26              0.0000000000
        17         1  HSD       O              23.8899659929       -2.4918209826        1.2662635162  A         26              0.0000000000
        18         2  PRO       N              25.9141591811       -2.9002729485        2.1529691777  A         27              0.0000000000
        19         2  PRO       CD             26.8887238038       -3.7899761658        2.7992428362  A         27              0.0000000000
        20         2  PRO       HD1            27.1426047581       -4.6112024781        2.0953587512  A         27              0.0000000000
        21         2  PRO       HD2            26.4902519424       -4.2058642002        3.7492840555  A         27              0.0000000000
        22         2  PRO       CA             26.5234936375       -1.5918126167        1.8830181493  A         27              0.0000000000
        23         2  PRO       HA             26.1854273827       -0.9445385516        2.6787238059  A         27              0.0000000000
        24         2  PRO       CB             28.0319340202       -1.8631008024        1.9734722781  A         27              0.0000000000
        25         2  PRO       HB1            28.6154123455       -0.9472087998        2.2080269274  A         27              0.0000000000
        26         2  PRO       HB2            28.4096374645       -2.2979673477        1.0234448068  A         27              0.0000000000
        27         2  PRO       CG             28.1239146153       -2.9248753762        3.0678910993  A         27              0.0000000000
        28         2  PRO       HG1            29.0681114011       -3.5084278182        3.0201419931  A         27              0.0000000000
        29         2  PRO       HG2            28.0347111027       -2.4453165971        4.0660830201  A         27              0.0000000000
        30         2  PRO       C              26.1500597785       -0.8439637488        0.6189432063  A         27              0.0000000000
        31         2  PRO       O              25.7559823922        0.3085277931        0.7028728745  A         27              0.0000000000
        32         3  GLU       N              26.2731147555       -1.4734385747       -0.5644309797  A         28              0.0000000000
        33         3  GLU       HN             26.5927125569       -2.4177151781       -0.5788511632  A         28              0.0000000000
        34         3  GLU       CA             25.9772869524       -0.8750746989       -1.8499120192  A         28              0.0000000000
        35         3  GLU       HA             26.5869354573        0.0106507035       -1.9510021373  A         28              0.0000000000
        36         3  GLU       CB             26.3413332180       -1.8809736478       -2.9703635346  A         28              0.0000000000
        37         3  GLU       HB1            25.8605036117       -1.6057689347       -3.9333724939  A         28              0.0000000000
        38         3  GLU       HB2            25.9408279125       -2.8782370606       -2.6886150903  A         28              0.0000000000
        39         3  GLU       CG             27.8689960525       -1.9937053303       -3.1763007213  A         28              0.0000000000
        40         3  GLU       HG1            28.1080815653       -2.9016129375       -3.7703233593  A         28              0.0000000000
        41         3  GLU       HG2            28.4013322347       -2.0717071097       -2.2042642447  A         28              0.0000000000
        42         3  GLU       CD             28.3787414366       -0.7941209988       -3.9402729132  A         28              0.0000000000
        43         3  GLU       OE1            27.9087881177       -0.5980490114       -5.0915080017  A         28              0.0000000000
        44         3  GLU       OE2            29.2479820173       -0.0436782655       -3.4327001779  A         28              0.0000000000
        45         3  GLU       C              24.5424394233       -0.4178450598       -2.0269834013  A         28              0.0000000000
        46         3  GLU       O              24.2587591868        0.6625559864       -2.5293424090  A         28              0.0000000000
        47         4  THR       N              23.5938673909       -1.2720307929       -1.5868464018  A         29              0.0000000000
        48         4  THR       HN             23.8828934299       -2.1368601725       -1.1836800679  A         29              0.0000000000
        49         4  THR       CA             22.1703770568       -0.9849175696       -1.5403403984  A         29              0.0000000000
        50         4  THR       HA             21.8810077720       -0.6068784874       -2.5097483978  A         29              0.0000000000
        51         4  THR       CB             21.3601088495       -2.2470035890       -1.2642256133  A         29              0.0000000000
        52         4  THR       HB             21.5771323574       -2.6333166937       -0.2454106242  A         29              0.0000000000
        53         4  THR       OG1            21.7271546921       -3.2469097714       -2.2040501041  A         29              0.0000000000
        54         4  THR       HG1            21.5459852486       -2.8504919087       -3.0594041307  A         29              0.0000000000
        55         4  THR       CG2            19.8502751276       -2.0130715051       -1.4198963905  A         29              0.0000000000
        56         4  THR       HG21           19.3001147642       -2.9699358456       -1.2931872417  A         29              0.0000000000
        57         4  THR       HG22           19.6131520217       -1.6102190548       -2.4277671838  A         29              0.0000000000
        58         4  THR       HG23           19.4689888378       -1.3017682974       -0.6563588917  A         29              0.0000000000
        59         4  THR       C              21.8414612606        0.1059112355       -0.5470185431  A         29              0.0000000000
        60         4  THR       O              21.0789467578        1.0330415760       -0.8454061997  A         29              0.0000000000
        61         5  LEU       N              22.4588667734        0.0809125244        0.6504682043  A         30              0.0000000000
        62         5  LEU       HN             23.0540365200       -0.6834321791        0.8861780832  A         30              0.0000000000
        63         5  LEU       CA             22.3651565967        1.1501640024        1.6352541350  A         30              0.0000000000
        64         5  LEU       HA             21.3136066051        1.3361820330        1.7966229908  A         30              0.0000000000
        65         5  LEU       CB             23.0004558669        0.7534863174        2.9903676721  A         30              0.0000000000
        66         5  LEU       HB1            22.9383601815        1.6184152332        3.6848913193  A         30              0.0000000000
        67         5  LEU       HB2            24.0764176984        0.5198947446        2.8418344622  A         30              0.0000000000
        68         5  LEU       CG             22.3234788119       -0.4409827482        3.6996415365  A         30              0.0000000000
        69         5  LEU       HG             22.4837733921       -1.3553457261        3.0892588759  A         30              0.0000000000
        70         5  LEU       CD1            22.9903181691       -0.6558008031        5.0645731607  A         30              0.0000000000
        71         5  LEU       HD11           22.8572579988        0.2480359745        5.6967875791  A         30              0.0000000000
        72         5  LEU       HD12           24.0787982457       -0.8392581138        4.9385749939  A         30              0.0000000000
        73         5  LEU       HD13           22.5463465735       -1.5222888790        5.5997447561  A         30              0.0000000000
        74         5  LEU       CD2            20.8067700477       -0.2436072519        3.8708650615  A         30              0.0000000000
        75         5  LEU       HD21           20.2959867893       -0.2217339077        2.8844863209  A         30              0.0000000000
        76         5  LEU       HD22           20.6023469461        0.7129087500        4.3977515138  A         30              0.0000000000
        77         5  LEU       HD23           20.3654077181       -1.0702626476        4.4676574465  A         30              0.0000000000
        78         5  LEU       C              22.9125711522        2.4870175653        1.1707224804  A         30              0.0000000000
        79         5  LEU       O              22.3276812415        3.5380940350        1.4351886740  A         30              0.0000000000
        80         6  VAL       N              24.0373443964        2.5010573953        0.4066937984  A         31              0.0000000000
        81         6  VAL       HN             24.5687262100        1.6631999205        0.3085244540  A         31              0.0000000000
        82         6  VAL       CA             24.5257998282        3.6734928308       -0.2875182797  A         31              0.0000000000
        83         6  VAL       HA             24.6840198998        4.4518048786        0.4443264887  A         31              0.0000000000
        84         6  VAL       CB             25.8692343127        3.4282088901       -0.9949510160  A         31              0.0000000000
        85         6  VAL       HB             25.8392188937        2.4332057250       -1.4882954961  A         31              0.0000000000
        86         6  VAL       CG1            26.1881079459        4.4918173411       -2.0715540243  A         31              0.0000000000
        87         6  VAL       HG11           26.1187616870        5.5155521476       -1.6455503359  A         31              0.0000000000
        88         6  VAL       HG12           25.4954190668        4.4168008487       -2.9369300366  A         31              0.0000000000
        89         6  VAL       HG13           27.2191550663        4.3474956855       -2.4594123685  A         31              0.0000000000
        90         6  VAL       CG2            26.9894727164        3.4173899687        0.0651369304  A         31              0.0000000000
        91         6  VAL       HG21           26.7963836446        2.6531074906        0.8480225569  A         31              0.0000000000
        92         6  VAL       HG22           27.0740880921        4.4120933081        0.5527089813  A         31              0.0000000000
        93         6  VAL       HG23           27.9656185805        3.1830772432       -0.4108439500  A         31              0.0000000000
        94         6  VAL       C              23.4890036835        4.2579529056       -1.2534188606  A         31              0.0000000000
        95         6  VAL       O              23.2644984961        5.4379894772       -1.2747253481  A         31              0.0000000000
        96         7  LYS       N              22.7827579604        3.3986534574       -2.0363294719  A         32              0.0000000000
        97         7  LYS       HN             22.9842649205        2.4222528458       -2.0430963570  A         32              0.0000000000
        98         7  LYS       CA             21.6873615998        3.8765279025       -2.8645972575  A         32              0.0000000000
        99         7  LYS       HA             22.0937041333        4.7156521334       -3.4097176759  A         32              0.0000000000
       100         7  LYS       CB             21.2250570272        2.8465682606       -3.9274334074  A         32              0.0000000000
       101         7  LYS       HB1            20.7974008470        1.9607607357       -3.4109295640  A         32              0.0000000000
       102         7  LYS       HB2            22.1221887434        2.5033093717       -4.4856887424  A         32              0.0000000000
       103         7  LYS       CG             20.1946768812        3.4008928442       -4.9406257962  A         32              0.0000000000
       104         7  LYS       HG1            19.2757786780        3.7203509886       -4.4040686361  A         32              0.0000000000
       105         7  LYS       HG2            19.8940678159        2.5759128930       -5.6213337145  A         32              0.0000000000
       106         7  LYS       CD             20.7348744729        4.5735450668       -5.7978972031  A         32              0.0000000000
       107         7  LYS       HD1            20.9116593415        4.1845319148       -6.8234394391  A         32              0.0000000000
       108         7  LYS       HD2            21.7285027475        4.8907229237       -5.4152458485  A         32              0.0000000000
       109         7  LYS       CE             19.8229735514        5.8158090358       -5.8588455187  A         32              0.0000000000
       110         7  LYS       HE1            19.6807219334        6.2577334543       -4.8494950912  A         32              0.0000000000
       111         7  LYS       HE2            18.8279265546        5.5414361770       -6.2698467458  A         32              0.0000000000
       112         7  LYS       NZ             20.4022714533        6.8607760797       -6.7301662257  A         32              0.0000000000
       113         7  LYS       HZ1            20.6016304990        6.4610252777       -7.6693441999  A         32              0.0000000000
       114         7  LYS       HZ2            21.2849317662        7.2405422707       -6.3323114628  A         32              0.0000000000
       115         7  LYS       HZ3            19.7364981365        7.6533797512       -6.8307908282  A         32              0.0000000000
       116         7  LYS       C              20.4959891284        4.4646795545       -2.0926796567  A         32              0.0000000000
       117         7  LYS       O              19.9390014666        5.4716857979       -2.4837683099  A         32              0.0000000000
       118         8  VAL       N              20.0989411504        3.8629270811       -0.9410842500  A         33              0.0000000000
       119         8  VAL       HN             20.5022244430        2.9934562761       -0.6665080217  A         33              0.0000000000
       120         8  VAL       CA             19.1041753316        4.4624911311       -0.0438969921  A         33              0.0000000000
       121         8  VAL       HA             18.2000394676        4.6248869900       -0.6118458669  A         33              0.0000000000
       122         8  VAL       CB             18.7689587307        3.5446209421        1.1427821189  A         33              0.0000000000
       123         8  VAL       HB             19.6994166067        3.3057103131        1.7008957743  A         33              0.0000000000
       124         8  VAL       CG1            17.7737490394        4.2179663737        2.1152785984  A         33              0.0000000000
       125         8  VAL       HG11           16.8579793993        4.5424556811        1.5763967414  A         33              0.0000000000
       126         8  VAL       HG12           18.2136784046        5.1024776587        2.6236317634  A         33              0.0000000000
       127         8  VAL       HG13           17.4697698423        3.4984533054        2.9053536532  A         33              0.0000000000
       128         8  VAL       CG2            18.1523403831        2.2265301706        0.6325281548  A         33              0.0000000000
       129         8  VAL       HG21           17.8991117625        1.5693842415        1.4918042999  A         33              0.0000000000
       130         8  VAL       HG22           18.8551954119        1.6709375538       -0.0244594042  A         33              0.0000000000
       131         8  VAL       HG23           17.2193668168        2.4256890088        0.0631275209  A         33              0.0000000000
       132         8  VAL       C              19.5473103790        5.8281054318        0.4746176955  A         33              0.0000000000
       133         8  VAL       O              18.7899179579        6.8087424774        0.4365422761  A         33              0.0000000000
       134         9  LYS       N              20.8130815852        5.9590361222        0.9143601582  A         34              0.0000000000
       135         9  LYS       HN             21.3935812765        5.1493246692        0.9517295492  A         34              0.0000000000
       136         9  LYS       CA             21.4248902486        7.2106593677        1.3321210621  A         34              0.0000000000
       137         9  LYS       HA             20.8054249862        7.6363782681        2.1076377973  A         34              0.0000000000
       138         9  LYS       CB             22.8314071480        6.8948801343        1.9153938883  A         34              0.0000000000
       139         9  LYS       HB1            23.4813154761        6.4954168643        1.1077000966  A         34              0.0000000000
       140         9  LYS       HB2            22.6877259820        6.0680291216        2.6434008426  A         34              0.0000000000
       141         9  LYS       CG             23.5774123289        8.0308692276        2.6511442318  A         34              0.0000000000
       142         9  LYS       HG1            24.4385795714        7.5647713578        3.1759915964  A         34              0.0000000000
       143         9  LYS       HG2            22.9223942129        8.4810975641        3.4273959390  A         34              0.0000000000
       144         9  LYS       CD             24.1343037353        9.1310574274        1.7313853246  A         34              0.0000000000
       145         9  LYS       HD1            23.3017267515        9.7781559676        1.3815281460  A         34              0.0000000000
       146         9  LYS       HD2            24.5825082564        8.6444460531        0.8388366830  A         34              0.0000000000
       147         9  LYS       CE             25.1625693064       10.0552775713        2.3927441087  A         34              0.0000000000
       148         9  LYS       HE1            25.9808907889        9.4679235775        2.8614510932  A         34              0.0000000000
       149         9  LYS       HE2            24.6803265289       10.6939959055        3.1633294662  A         34              0.0000000000
       150         9  LYS       NZ             25.7625772897       10.9272582681        1.3682810933  A         34              0.0000000000
       151         9  LYS       HZ1            25.0253048886       11.2928262918        0.7323648829  A         34              0.0000000000
       152         9  LYS       HZ2            26.4043143546       10.3462869960        0.7918733206  A         34              0.0000000000
       153         9  LYS       HZ3            26.2836656474       11.7095603157        1.8133321353  A         34              0.0000000000
       154         9  LYS       C              21.4838531428        8.2451828009        0.1986872692  A         34              0.0000000000
       155         9  LYS       O              21.1391930228        9.4088317165        0.3913536251  A         34              0.0000000000
       156        10  ASP       N              21.8732828877        7.8292261352       -1.0134252476  A         35              0.0000000000
       157        10  ASP       HN             22.2178392183        6.9011504294       -1.1316006230  A         35              0.0000000000
       158        10  ASP       CA             21.8751025907        8.6372364166       -2.2259831075  A         35              0.0000000000
       159        10  ASP       HA             22.4603463219        9.5208515436       -2.0183437993  A         35              0.0000000000
       160        10  ASP       CB             22.5557319361        7.8134832595       -3.3474942054  A         35              0.0000000000
       161        10  ASP       HB1            21.9924587903        6.8709588427       -3.5168815933  A         35              0.0000000000
       162        10  ASP       HB2            23.5775603208        7.5468388152       -3.0024021994  A         35              0.0000000000
       163        10  ASP       CG             22.7094072784        8.5279779801       -4.6766170705  A         35              0.0000000000
       164        10  ASP       OD1            22.6998498536        7.8107477136       -5.7131952994  A         35              0.0000000000
       165        10  ASP       OD2            22.9955669068        9.7476680692       -4.6935869683  A         35              0.0000000000
       166        10  ASP       C              20.4700775760        9.1264210590       -2.5938813080  A         35              0.0000000000
       167        10  ASP       O              20.2820744664       10.3132039589       -2.9034910114  A         35              0.0000000000
       168        11  ALA       N              19.4478314165        8.2820723505       -2.4925715837  A         36              0.0000000000
       169        11  ALA       HN             19.6016568998        7.3227974866       -2.2686554024  A         36              0.0000000000
       170        11  ALA       CA             18.0495613777        8.6857317617       -2.6443409682  A         36              0.0000000000
       171        11  ALA       HA             17.9533400730        9.1243712195       -3.6265511731  A         36              0.0000000000
       172        11  ALA       CB             17.1307897472        7.4575581624       -2.5384880757  A         36              0.0000000000
       173        11  ALA       HB1            17.1998657814        6.9954835490       -1.5305016903  A         36              0.0000000000
       174        11  ALA       HB2            17.4314547393        6.6924351130       -3.2858221924  A         36              0.0000000000
       175        11  ALA       HB3            16.0726151993        7.7372411625       -2.7291842883  A         36              0.0000000000
       176        11  ALA       C              17.6389598758        9.7777511474       -1.6421686629  A         36              0.0000000000
       177        11  ALA       O              17.0128783683       10.7538840179       -1.9880496344  A         36              0.0000000000
       178        12  GLU       N              18.0707323993        9.6262549571       -0.3550626478  A         37              0.0000000000
       179        12  GLU       HN             18.5184753358        8.7803860470       -0.0757043657  A         37              0.0000000000
       180        12  GLU       CA             17.9646790123       10.6723184343        0.6462086695  A         37              0.0000000000
       181        12  GLU       HA             16.9198526746       10.9360633175        0.7181569890  A         37              0.0000000000
       182        12  GLU       CB             18.4159168795       10.1791501302        2.0590826661  A         37              0.0000000000
       183        12  GLU       HB1            18.4379689161       11.0598154467        2.7360341474  A         37              0.0000000000
       184        12  GLU       HB2            19.4407243608        9.7515483644        2.0237647358  A         37              0.0000000000
       185        12  GLU       CG             17.4655698714        9.1298569350        2.6912052598  A         37              0.0000000000
       186        12  GLU       HG1            17.5814690009        8.1427355628        2.1947379517  A         37              0.0000000000
       187        12  GLU       HG2            16.4246504195        9.4787084792        2.5205878672  A         37              0.0000000000
       188        12  GLU       CD             17.6239599853        8.9322919323        4.1948731476  A         37              0.0000000000
       189        12  GLU       OE1            16.7172707886        8.3066573921        4.8008552330  A         37              0.0000000000
       190        12  GLU       OE2            18.6095240553        9.4016073518        4.8160447132  A         37              0.0000000000
       191        12  GLU       C              18.6927931597       11.9771641567        0.2846101551  A         37              0.0000000000
       192        12  GLU       O              18.1307527074       13.0614297090        0.4485866299  A         37              0.0000000000
       193        13  ASP       N              19.9361313561       11.9216323928       -0.2436978934  A         38              0.0000000000
       194        13  ASP       HN             20.3905397530       11.0392398875       -0.3380667190  A         38              0.0000000000
       195        13  ASP       CA             20.6675749137       13.0916032173       -0.7351807023  A         38              0.0000000000
       196        13  ASP       HA             20.7471567701       13.8080916665        0.0690027534  A         38              0.0000000000
       197        13  ASP       CB             22.0783523520       12.6860105650       -1.2593645425  A         38              0.0000000000
       198        13  ASP       HB1            22.5776498003       13.5468065822       -1.7533820269  A         38              0.0000000000
       199        13  ASP       HB2            21.9966771696       11.8671737225       -2.0057936348  A         38              0.0000000000
       200        13  ASP       CG             23.0184958696       12.2354255598       -0.1688817212  A         38              0.0000000000
       201        13  ASP       OD1            23.9666876237       11.4783127268       -0.4912979759  A         38              0.0000000000
       202        13  ASP       OD2            22.9035232207       12.7235284385        0.9818106240  A         38              0.0000000000
       203        13  ASP       C              19.9862557440       13.8051790283       -1.8970207997  A         38              0.0000000000
       204        13  ASP       O              19.7510992622       15.0102666044       -1.8713883869  A         38              0.0000000000
       205        14  GLN       N              19.6297784878       13.0338135454       -2.9527297257  A         39              0.0000000000
       206        14  GLN       HN             19.8339892046       12.0587590813       -2.9130336894  A         39              0.0000000000
       207        14  GLN       CA             19.0570616401       13.5026915638       -4.1903969455  A         39              0.0000000000
       208        14  GLN       HA             19.7214073860       14.2498466237       -4.5988134566  A         39              0.0000000000
       209        14  GLN       CB             18.9517675845       12.3304792110       -5.2046467952  A         39              0.0000000000
       210        14  GLN       HB1            18.3550519079       12.6361122895       -6.0905586545  A         39              0.0000000000
       211        14  GLN       HB2            18.4183807817       11.4926357705       -4.7068136025  A         39              0.0000000000
       212        14  GLN       CG             20.3351594670       11.8418647057       -5.7013127032  A         39              0.0000000000
       213        14  GLN       HG1            21.0000972501       11.6000063594       -4.8447595611  A         39              0.0000000000
       214        14  GLN       HG2            20.8261066400       12.6504458843       -6.2839689921  A         39              0.0000000000
       215        14  GLN       CD             20.2135758612       10.5658581663       -6.5396989775  A         39              0.0000000000
       216        14  GLN       OE1            19.6616904228        9.5449869362       -6.1179002987  A         39              0.0000000000
       217        14  GLN       NE2            20.7437517295       10.6121784854       -7.7826988456  A         39              0.0000000000
       218        14  GLN       HE21           20.6704097489        9.7980486731       -8.3587314858  A         39              0.0000000000
       219        14  GLN       HE22           21.2406568014       11.4287013186       -8.0765964683  A         39              0.0000000000
       220        14  GLN       C              17.7079555941       14.1852813547       -4.0512613408  A         39              0.0000000000
       221        14  GLN       O              17.4397449431       15.2148363939       -4.6532965399  A         39              0.0000000000
       222        15  LEU       N              16.8307454819       13.5968112015       -3.2123840315  A         40              0.0000000000
       223        15  LEU       HN             17.0620095370       12.7353216219       -2.7670059436  A         40              0.0000000000
       224        15  LEU       CA             15.4776806341       14.0709600095       -3.0382111373  A         40              0.0000000000
       225        15  LEU       HA             15.1913728100       14.6940046119       -3.8726230580  A         40              0.0000000000
       226        15  LEU       CB             14.5145917148       12.8600661532       -2.9584272123  A         40              0.0000000000
       227        15  LEU       HB1            13.4627401699       13.2151619187       -2.9155748516  A         40              0.0000000000
       228        15  LEU       HB2            14.7209663932       12.2932949210       -2.0254208552  A         40              0.0000000000
       229        15  LEU       CG             14.6409903862       11.8627735841       -4.1359227338  A         40              0.0000000000
       230        15  LEU       HG             15.6943172990       11.5196423326       -4.2200913672  A         40              0.0000000000
       231        15  LEU       CD1            13.8103763984       10.6044510153       -3.8394642124  A         40              0.0000000000
       232        15  LEU       HD11           14.2987684065       10.0096013474       -3.0382475631  A         40              0.0000000000
       233        15  LEU       HD12           13.7267667976        9.9749478897       -4.7510870782  A         40              0.0000000000
       234        15  LEU       HD13           12.7882468183       10.8676355609       -3.4926126354  A         40              0.0000000000
       235        15  LEU       CD2            14.2712027087       12.5037641716       -5.4852910964  A         40              0.0000000000
       236        15  LEU       HD21           14.9832061126       13.3177587740       -5.7398199558  A         40              0.0000000000
       237        15  LEU       HD22           13.2470398276       12.9333031638       -5.4551639086  A         40              0.0000000000
       238        15  LEU       HD23           14.3137636673       11.7510859957       -6.3013702154  A         40              0.0000000000
       239        15  LEU       C              15.3537762628       14.9218420927       -1.7750873943  A         40              0.0000000000
       240        15  LEU       O              14.3095322122       15.4980954417       -1.4959130446  A         40              0.0000000000
       241        16  GLY       N              16.4593538938       15.0537614629       -1.0100254629  A         41              0.0000000000
       242        16  GLY       HN             17.2828455399       14.5599269152       -1.2783497972  A         41              0.0000000000
       243        16  GLY       CA             16.5768558643       15.8699263820        0.1982352493  A         41              0.0000000000
       244        16  GLY       HA1            16.3824676339       16.8974659961       -0.0715342028  A         41              0.0000000000
       245        16  GLY       HA2            17.5785626670       15.7226638536        0.5741304864  A         41              0.0000000000
       246        16  GLY       C              15.6361933663       15.5174688738        1.3245552773  A         41              0.0000000000
       247        16  GLY       O              14.9709466394       16.3782791117        1.8794993846  A         41              0.0000000000
       248        17  ALA       N              15.5380922416       14.2218943022        1.6705970339  A         42              0.0000000000
       249        17  ALA       HN             16.1755354941       13.5533288408        1.2955032807  A         42              0.0000000000
       250        17  ALA       CA             14.4893900671       13.7371611125        2.5435640116  A         42              0.0000000000
       251        17  ALA       HA             14.3499926086       14.4464686645        3.3459673673  A         42              0.0000000000
       252        17  ALA       CB             13.1780710077       13.5634853847        1.7518006123  A         42              0.0000000000
       253        17  ALA       HB1            13.2901998718       12.7944650664        0.9578510749  A         42              0.0000000000
       254        17  ALA       HB2            12.9289747664       14.5298570122        1.2635404971  A         42              0.0000000000
       255        17  ALA       HB3            12.3290942724       13.2874306498        2.4131275257  A         42              0.0000000000
       256        17  ALA       C              14.8772929436       12.4283197665        3.1934550020  A         42              0.0000000000
       257        17  ALA       O              15.9658339234       11.9094043800        2.9642138667  A         42              0.0000000000
       258        18  ARG       N              14.0011889833       11.8600232364        4.0531013453  A         43              0.0000000000
       259        18  ARG       HN             13.1320009089       12.3074782949        4.2488181359  A         43              0.0000000000
       260        18  ARG       CA             14.1878879421       10.5309454597        4.6047263889  A         43              0.0000000000
       261        18  ARG       HA             15.2452983293       10.3162606597        4.6515634447  A         43              0.0000000000
       262        18  ARG       CB             13.6229234602       10.3904559679        6.0405773175  A         43              0.0000000000
       263        18  ARG       HB1            13.6475500147        9.3220149123        6.3441366092  A         43              0.0000000000
       264        18  ARG       HB2            12.5608763104       10.7166055670        6.0387633410  A         43              0.0000000000
       265        18  ARG       CG             14.4173243473       11.1700523421        7.1112153496  A         43              0.0000000000
       266        18  ARG       HG1            14.3953759244       12.2576770025        6.8855787724  A         43              0.0000000000
       267        18  ARG       HG2            15.4807102706       10.8530600709        7.0560131917  A         43              0.0000000000
       268        18  ARG       CD             13.9134839934       10.9161379261        8.5423856936  A         43              0.0000000000
       269        18  ARG       HD1            14.5531333109       11.4324395738        9.2897827495  A         43              0.0000000000
       270        18  ARG       HD2            13.8979071025        9.8256138754        8.7541300097  A         43              0.0000000000
       271        18  ARG       NE             12.5344251795       11.4926018222        8.5990811253  A         43              0.0000000000
       272        18  ARG       HE             12.3056124107       12.2641024130        8.0054216644  A         43              0.0000000000
       273        18  ARG       CZ             11.5301220250       11.0739605490        9.3567237400  A         43              0.0000000000
       274        18  ARG       NH1            10.3975928675       11.7399503206        9.2187565963  A         43              0.0000000000
       275        18  ARG       HH11           10.3941531179       12.4651240690        8.5301992619  A         43              0.0000000000
       276        18  ARG       HH12            9.5662707213       11.4016260410        9.6597103028  A         43              0.0000000000
       277        18  ARG       NH2            11.5740898836       10.0702357312       10.1971246162  A         43              0.0000000000
       278        18  ARG       HH21           12.4225862484        9.5632973937       10.3490043083  A         43              0.0000000000
       279        18  ARG       HH22           10.8560333376        9.9966900481       10.8892126375  A         43              0.0000000000
       280        18  ARG       C              13.5468298434        9.4489888842        3.7254393354  A         43              0.0000000000
       281        18  ARG       O              12.4610310017        9.6179729438        3.2065071092  A         43              0.0000000000
       282        19  VAL       N              14.2495656685        8.3094967298        3.5723974399  A         44              0.0000000000
       283        19  VAL       HN             15.1563955783        8.2224777241        3.9774853406  A         44              0.0000000000
       284        19  VAL       CA             13.8022467809        7.1460284049        2.8216973018  A         44              0.0000000000
       285        19  VAL       HA             12.7628129054        7.2593123471        2.5512458885  A         44              0.0000000000
       286        19  VAL       CB             14.6310368253        6.9202050415        1.5491975417  A         44              0.0000000000
       287        19  VAL       HB             15.7018741284        6.8285343375        1.8306668160  A         44              0.0000000000
       288        19  VAL       CG1            14.1928688117        5.6291348418        0.8235642431  A         44              0.0000000000
       289        19  VAL       HG11           13.1001497012        5.6441659061        0.6234142675  A         44              0.0000000000
       290        19  VAL       HG12           14.4337577515        4.7247350075        1.4221913879  A         44              0.0000000000
       291        19  VAL       HG13           14.7261676841        5.5459051593       -0.1475104877  A         44              0.0000000000
       292        19  VAL       CG2            14.4982419346        8.1222862364        0.5857617642  A         44              0.0000000000
       293        19  VAL       HG21           14.7148125381        9.0866545493        1.0931195579  A         44              0.0000000000
       294        19  VAL       HG22           13.4784220658        8.1729828064        0.1479052889  A         44              0.0000000000
       295        19  VAL       HG23           15.2236585123        8.0162699236       -0.2490150506  A         44              0.0000000000
       296        19  VAL       C              13.9132129028        5.9401441594        3.7520508051  A         44              0.0000000000
       297        19  VAL       O              14.9793127864        5.6116125474        4.2577092023  A         44              0.0000000000
       298        20  GLY       N              12.7873057210        5.2489488341        4.0294588148  A         45              0.0000000000
       299        20  GLY       HN             11.9360048651        5.5161145891        3.5845787049  A         45              0.0000000000
       300        20  GLY       CA             12.7516244419        4.0352497805        4.8414205971  A         45              0.0000000000
       301        20  GLY       HA1            11.8561342039        4.0720163004        5.4440361102  A         45              0.0000000000
       302        20  GLY       HA2            13.6540104628        3.9474243923        5.4282648443  A         45              0.0000000000
       303        20  GLY       C              12.6535901617        2.8171636141        3.9646839819  A         45              0.0000000000
       304        20  GLY       O              12.0250472963        2.8518897887        2.9119920241  A         45              0.0000000000
       305        21  TYR       N              13.2725134678        1.7060333540        4.3922818867  A         46              0.0000000000
       306        21  TYR       HN             13.7176787145        1.6890390268        5.2842169157  A         46              0.0000000000
       307        21  TYR       CA             13.5088770572        0.5468351242        3.5529647283  A         46              0.0000000000
       308        21  TYR       HA             12.7591535592        0.4926033264        2.7774819182  A         46              0.0000000000
       309        21  TYR       CB             14.9396458676        0.6876968240        2.9399711719  A         46              0.0000000000
       310        21  TYR       HB1            15.6729996271        0.8025855769        3.7665991642  A         46              0.0000000000
       311        21  TYR       HB2            14.9819632417        1.6093176302        2.3209838300  A         46              0.0000000000
       312        21  TYR       CG             15.3723181729       -0.4734202343        2.0817613126  A         46              0.0000000000
       313        21  TYR       CD1            14.7865708012       -0.6422563522        0.8211032023  A         46              0.0000000000
       314        21  TYR       HD1            14.0314986351        0.0542034723        0.4876219631  A         46              0.0000000000
       315        21  TYR       CE1            15.1765451037       -1.6989804767       -0.0069680670  A         46              0.0000000000
       316        21  TYR       HE1            14.7141985476       -1.8247992415       -0.9748550958  A         46              0.0000000000
       317        21  TYR       CZ             16.1616559155       -2.5972333191        0.4129484900  A         46              0.0000000000
       318        21  TYR       OH             16.5228415660       -3.6393094797       -0.4592127554  A         46              0.0000000000
       319        21  TYR       HH             17.0190602227       -4.3144667351        0.0093272378  A         46              0.0000000000
       320        21  TYR       CD2            16.3830234768       -1.3671731525        2.4906486553  A         46              0.0000000000
       321        21  TYR       HD2            16.8616521803       -1.2326973261        3.4494139113  A         46              0.0000000000
       322        21  TYR       CE2            16.7710955413       -2.4328670040        1.6623462672  A         46              0.0000000000
       323        21  TYR       HE2            17.5430836866       -3.1184267131        1.9792724240  A         46              0.0000000000
       324        21  TYR       C              13.4222902547       -0.7348928209        4.3719361235  A         46              0.0000000000
       325        21  TYR       O              14.0011542972       -0.8326216647        5.4516455421  A         46              0.0000000000
       326        22  ILE       N              12.7320333710       -1.7768742531        3.8742061073  A         47              0.0000000000
       327        22  ILE       HN             12.1682595059       -1.6912497039        3.0563818807  A         47              0.0000000000
       328        22  ILE       CA             12.8506481119       -3.1010862613        4.4695119387  A         47              0.0000000000
       329        22  ILE       HA             13.8715389994       -3.2215238243        4.8006864988  A         47              0.0000000000
       330        22  ILE       CB             11.9462998704       -3.3002554322        5.6939255060  A         47              0.0000000000
       331        22  ILE       HB             12.1960284123       -2.4871914726        6.4086867619  A         47              0.0000000000
       332        22  ILE       CG2            10.4634032738       -3.1397176979        5.3113522253  A         47              0.0000000000
       333        22  ILE       HG21           10.3172186586       -2.1664721479        4.7958484351  A         47              0.0000000000
       334        22  ILE       HG22            9.8188613795       -3.1482508415        6.2162356056  A         47              0.0000000000
       335        22  ILE       HG23           10.1316182711       -3.9609844682        4.6407102911  A         47              0.0000000000
       336        22  ILE       CG1            12.1985854117       -4.6383938037        6.4274227161  A         47              0.0000000000
       337        22  ILE       HG11           13.2946290407       -4.7896188262        6.5281220515  A         47              0.0000000000
       338        22  ILE       HG12           11.8047673013       -5.4855002643        5.8260584835  A         47              0.0000000000
       339        22  ILE       CD             11.5624414054       -4.6609440688        7.8216031901  A         47              0.0000000000
       340        22  ILE       HD1            11.8955648782       -5.5576524920        8.3866374860  A         47              0.0000000000
       341        22  ILE       HD2            10.4545566770       -4.6924090652        7.7446461720  A         47              0.0000000000
       342        22  ILE       HD3            11.8552766012       -3.7598118811        8.4017146696  A         47              0.0000000000
       343        22  ILE       C              12.6421673346       -4.1847462895        3.4335690258  A         47              0.0000000000
       344        22  ILE       O              11.7799053849       -4.0886772053        2.5587396729  A         47              0.0000000000
       345        23  GLU       N              13.4512311744       -5.2646274496        3.5270161995  A         48              0.0000000000
       346        23  GLU       HN             14.2177462129       -5.2543895272        4.1644790461  A         48              0.0000000000
       347        23  GLU       CA             13.3071966182       -6.4948649880        2.7911797921  A         48              0.0000000000
       348        23  GLU       HA             12.4810319720       -6.4209701528        2.0995212558  A         48              0.0000000000
       349        23  GLU       CB             14.5996593070       -6.8116155735        1.9897927503  A         48              0.0000000000
       350        23  GLU       HB1            15.4553468611       -6.6495546895        2.6796159737  A         48              0.0000000000
       351        23  GLU       HB2            14.6943462566       -6.0624544486        1.1748614707  A         48              0.0000000000
       352        23  GLU       CG             14.7025926725       -8.2428202478        1.3987238045  A         48              0.0000000000
       353        23  GLU       HG1            13.9259110962       -8.3907615802        0.6182110940  A         48              0.0000000000
       354        23  GLU       HG2            14.5657425980       -9.0125843446        2.1880629537  A         48              0.0000000000
       355        23  GLU       CD             16.0719951771       -8.5013687671        0.7930288252  A         48              0.0000000000
       356        23  GLU       OE1            16.1533007377       -9.0165974307       -0.3539560632  A         48              0.0000000000
       357        23  GLU       OE2            17.0923351538       -8.1998374029        1.4681526798  A         48              0.0000000000
       358        23  GLU       C              12.9810672665       -7.6171999646        3.7712170773  A         48              0.0000000000
       359        23  GLU       O              13.6739393672       -7.8341749310        4.7669585389  A         48              0.0000000000
       360        24  LEU       N              11.8733386684       -8.3379173022        3.5294653266  A         49              0.0000000000
       361        24  LEU       HN             11.3303224207       -8.1533257967        2.7139481098  A         49              0.0000000000
       362        24  LEU       CA             11.3583208685       -9.3455142604        4.4320377867  A         49              0.0000000000
       363        24  LEU       HA             12.0634279481       -9.5310544181        5.2287804404  A         49              0.0000000000
       364        24  LEU       CB             10.0127871783       -8.8727471352        5.0389063894  A         49              0.0000000000
       365        24  LEU       HB1             9.2661350674       -8.7995005446        4.2194757563  A         49              0.0000000000
       366        24  LEU       HB2            10.1507481534       -7.8426401701        5.4315479689  A         49              0.0000000000
       367        24  LEU       CG              9.4431952408       -9.7537114723        6.1730738031  A         49              0.0000000000
       368        24  LEU       HG              9.7685132983      -10.8063425271        6.0300457503  A         49              0.0000000000
       369        24  LEU       CD1             9.9600822164       -9.2822214915        7.5371387216  A         49              0.0000000000
       370        24  LEU       HD11            9.6027262999       -8.2529751072        7.7545545197  A         49              0.0000000000
       371        24  LEU       HD12           11.0710740477       -9.2819903520        7.5413928297  A         49              0.0000000000
       372        24  LEU       HD13            9.6066801623       -9.9583734080        8.3447565606  A         49              0.0000000000
       373        24  LEU       CD2             7.9095636811       -9.7521139090        6.1552480159  A         49              0.0000000000
       374        24  LEU       HD21            7.5380978089      -10.2107051159        5.2139573005  A         49              0.0000000000
       375        24  LEU       HD22            7.5192120701       -8.7139087765        6.2190972347  A         49              0.0000000000
       376        24  LEU       HD23            7.5114591758      -10.3277556460        7.0180749936  A         49              0.0000000000
       377        24  LEU       C              11.1609945584      -10.6558022118        3.6870079407  A         49              0.0000000000
       378        24  LEU       O              10.6067372029      -10.6891597390        2.5823185099  A         49              0.0000000000
       379        25  ASP       N              11.6132629276      -11.7813094427        4.2639524682  A         50              0.0000000000
       380        25  ASP       HN             12.0772330494      -11.7366230549        5.1452831966  A         50              0.0000000000
       381        25  ASP       CA             11.3778823565      -13.1082354153        3.7265314914  A         50              0.0000000000
       382        25  ASP       HA             11.7034673626      -13.0973042468        2.6968349762  A         50              0.0000000000
       383        25  ASP       CB             12.2340573870      -14.1355605393        4.5181100821  A         50              0.0000000000
       384        25  ASP       HB1            11.8512739331      -14.2221392874        5.5574858312  A         50              0.0000000000
       385        25  ASP       HB2            13.2777989951      -13.7586717582        4.5717692109  A         50              0.0000000000
       386        25  ASP       CG             12.2974010995      -15.5189156130        3.9020218869  A         50              0.0000000000
       387        25  ASP       OD1            12.9407716938      -16.4030969618        4.5273484136  A         50              0.0000000000
       388        25  ASP       OD2            11.7688594219      -15.7214932660        2.7806069329  A         50              0.0000000000
       389        25  ASP       C               9.8840453187      -13.4823609687        3.7388560866  A         50              0.0000000000
       390        25  ASP       O               9.2092463796      -13.4020167477        4.7526978881  A         50              0.0000000000
       391        26  LEU       N               9.3446583531      -13.9344743744        2.5825210352  A         51              0.0000000000
       392        26  LEU       HN              9.9116794657      -14.0169033479        1.7666156963  A         51              0.0000000000
       393        26  LEU       CA              8.0102567361      -14.4827084368        2.4937935973  A         51              0.0000000000
       394        26  LEU       HA              7.3231354094      -13.7753588187        2.9341579919  A         51              0.0000000000
       395        26  LEU       CB              7.6274882558      -14.7293796663        1.0189361838  A         51              0.0000000000
       396        26  LEU       HB1             8.3052518833      -15.5057394740        0.6039386969  A         51              0.0000000000
       397        26  LEU       HB2             7.8136129039      -13.7895341373        0.4564692983  A         51              0.0000000000
       398        26  LEU       CG              6.1725290151      -15.1627909076        0.7372236325  A         51              0.0000000000
       399        26  LEU       HG              5.9050675826      -16.0027152881        1.4134724160  A         51              0.0000000000
       400        26  LEU       CD1             5.1812384144      -14.0108203942        0.9662057495  A         51              0.0000000000
       401        26  LEU       HD11            5.3802760518      -13.1845720289        0.2506509591  A         51              0.0000000000
       402        26  LEU       HD12            5.2638977122      -13.6145256726        2.0008259379  A         51              0.0000000000
       403        26  LEU       HD13            4.1410733921      -14.3668429551        0.8061255742  A         51              0.0000000000
       404        26  LEU       CD2             6.0491985766      -15.6743331935       -0.7051981837  A         51              0.0000000000
       405        26  LEU       HD21            6.7347079415      -16.5303284890       -0.8831587544  A         51              0.0000000000
       406        26  LEU       HD22            6.3115794970      -14.8652064975       -1.4198947924  A         51              0.0000000000
       407        26  LEU       HD23            5.0107719305      -16.0082401237       -0.9161419267  A         51              0.0000000000
       408        26  LEU       C               7.8467863114      -15.7914712222        3.3319630548  A         51              0.0000000000
       409        26  LEU       O               6.9275633044      -16.0081157799        3.9919022956  A         51              0.0000000000
       410        27  ASN       N               8.9517117133      -16.6156437179        3.2443160747  A         52              0.0000000000
       411        27  ASN       HN              9.7799354893      -16.3019668614        2.7864283082  A         52              0.0000000000
       412        27  ASN       CA              9.0247931023      -17.9434069610        3.8173450872  A         52              0.0000000000
       413        27  ASN       HA              8.1025628218      -18.4540821153        3.5826065159  A         52              0.0000000000
       414        27  ASN       CB             10.2152989301      -18.7072308351        3.1510250840  A         52              0.0000000000
       415        27  ASN       HB1            11.1551304409      -18.1277738455        3.2745861158  A         52              0.0000000000
       416        27  ASN       HB2            10.0299856082      -18.8011666434        2.0596241326  A         52              0.0000000000
       417        27  ASN       CG             10.4790520869      -20.0974593182        3.7237265647  A         52              0.0000000000
       418        27  ASN       OD1            11.5297158622      -20.3627259385        4.3130807586  A         52              0.0000000000
       419        27  ASN       ND2             9.5035419554      -21.0141412735        3.5666340710  A         52              0.0000000000
       420        27  ASN       HD21            9.6962912981      -21.9315547203        3.9147723462  A         52              0.0000000000
       421        27  ASN       HD22            8.7239635136      -20.8324957137        2.9672490998  A         52              0.0000000000
       422        27  ASN       C               9.1024395347      -17.8918905030        5.3369131180  A         52              0.0000000000
       423        27  ASN       O               8.0995899967      -18.0080374290        6.0272997918  A         52              0.0000000000
       424        28  SER       N              10.3201270607      -17.7149524335        5.8980150583  A         53              0.0000000000
       425        28  SER       HN             11.1191392126      -17.6366588891        5.3068647372  A         53              0.0000000000
       426        28  SER       CA             10.5690065223      -17.6631950118        7.3309338653  A         53              0.0000000000
       427        28  SER       HA             10.1935294965      -18.5799517397        7.7610200253  A         53              0.0000000000
       428        28  SER       CB             12.0914466214      -17.5750136907        7.6355933710  A         53              0.0000000000
       429        28  SER       HB1            12.5932551132      -18.4521586388        7.1739376794  A         53              0.0000000000
       430        28  SER       HB2            12.2610656261      -17.6309986565        8.7321407147  A         53              0.0000000000
       431        28  SER       OG             12.6861540204      -16.3747893713        7.1324401153  A         53              0.0000000000
       432        28  SER       HG1            12.7854236185      -16.4711926704        6.1824654047  A         53              0.0000000000
       433        28  SER       C               9.8848969729      -16.5222966013        8.0747927742  A         53              0.0000000000
       434        28  SER       O               9.4465384213      -16.6654178777        9.2162102364  A         53              0.0000000000
       435        29  GLY       N               9.8275733236      -15.3289905353        7.4480731477  A         54              0.0000000000
       436        29  GLY       HN             10.1120413218      -15.2781692968        6.4938697313  A         54              0.0000000000
       437        29  GLY       CA              9.4292021356      -14.0841273517        8.0884046099  A         54              0.0000000000
       438        29  GLY       HA1             8.7461426152      -14.2826505371        8.9010658164  A         54              0.0000000000
       439        29  GLY       HA2             8.9945608086      -13.4551824963        7.3255708889  A         54              0.0000000000
       440        29  GLY       C              10.5988329487      -13.3158487787        8.6574861426  A         54              0.0000000000
       441        29  GLY       O              10.4239843384      -12.3786816080        9.4160691824  A         54              0.0000000000
       442        30  LYS       N              11.8413986685      -13.7165655690        8.3013048755  A         55              0.0000000000
       443        30  LYS       HN             11.9768486525      -14.5543885573        7.7781271409  A         55              0.0000000000
       444        30  LYS       CA             13.0534761746      -12.9927220380        8.6339966154  A         55              0.0000000000
       445        30  LYS       HA             13.0746739864      -12.8788371710        9.7077660924  A         55              0.0000000000
       446        30  LYS       CB             14.3137893879      -13.8045812060        8.2208379419  A         55              0.0000000000
       447        30  LYS       HB1            14.2914579297      -13.9993552643        7.1272725016  A         55              0.0000000000
       448        30  LYS       HB2            14.2481963853      -14.7907937142        8.7281873743  A         55              0.0000000000
       449        30  LYS       CG             15.6597441620      -13.1523371770        8.5890744629  A         55              0.0000000000
       450        30  LYS       HG1            15.5740361397      -12.7417703680        9.6178650297  A         55              0.0000000000
       451        30  LYS       HG2            15.8840167695      -12.3093192563        7.9010747658  A         55              0.0000000000
       452        30  LYS       CD             16.8345379927      -14.1487239661        8.5784552490  A         55              0.0000000000
       453        30  LYS       HD1            17.0203758845      -14.5017960651        7.5415727238  A         55              0.0000000000
       454        30  LYS       HD2            16.5298943207      -15.0255807299        9.1888939839  A         55              0.0000000000
       455        30  LYS       CE             18.1159065425      -13.5510942218        9.1746650983  A         55              0.0000000000
       456        30  LYS       HE1            17.8885411515      -13.0855087979       10.1574449273  A         55              0.0000000000
       457        30  LYS       HE2            18.5422591858      -12.7777539121        8.5005069649  A         55              0.0000000000
       458        30  LYS       NZ             19.1396241000      -14.5859485199        9.4067415810  A         55              0.0000000000
       459        30  LYS       HZ1            19.4455805909      -15.0090822503        8.5073259529  A         55              0.0000000000
       460        30  LYS       HZ2            18.7704761668      -15.3615161294        9.9931072404  A         55              0.0000000000
       461        30  LYS       HZ3            19.9585155705      -14.1445993470        9.8717444489  A         55              0.0000000000
       462        30  LYS       C              13.1220380057      -11.5933110110        8.0289090487  A         55              0.0000000000
       463        30  LYS       O              12.7681491767      -11.3784831019        6.8691455915  A         55              0.0000000000
       464        31  ILE       N              13.6112375141      -10.6043449940        8.8013162255  A         56              0.0000000000
       465        31  ILE       HN             13.8285210850      -10.7623239258        9.7614409606  A         56              0.0000000000
       466        31  ILE       CA             13.9992940149       -9.3042183424        8.2698157350  A         56              0.0000000000
       467        31  ILE       HA             13.3701515041       -9.0500119774        7.4296021757  A         56              0.0000000000
       468        31  ILE       CB             13.8778898381       -8.1893242350        9.3157558169  A         56              0.0000000000
       469        31  ILE       HB             14.4652743045       -8.4772020636       10.2137685365  A         56              0.0000000000
       470        31  ILE       CG2            14.4499777957       -6.8625564498        8.7592173715  A         56              0.0000000000
       471        31  ILE       HG21           13.9609113385       -6.6036082633        7.7958478488  A         56              0.0000000000
       472        31  ILE       HG22           15.5463375515       -6.9241422930        8.5903284441  A         56              0.0000000000
       473        31  ILE       HG23           14.2779120301       -6.0307999588        9.4753846090  A         56              0.0000000000
       474        31  ILE       CG1            12.4008867772       -8.0280648142        9.7576897668  A         56              0.0000000000
       475        31  ILE       HG11           11.9599676895       -9.0270755420        9.9623576047  A         56              0.0000000000
       476        31  ILE       HG12           11.8223781976       -7.5936368298        8.9145283648  A         56              0.0000000000
       477        31  ILE       CD             12.2087549687       -7.1744989596       11.0181999485  A         56              0.0000000000
       478        31  ILE       HD1            11.1341212314       -7.1416229670       11.2982044123  A         56              0.0000000000
       479        31  ILE       HD2            12.5597955082       -6.1325530841       10.8586996907  A         56              0.0000000000
       480        31  ILE       HD3            12.7728384103       -7.6108651744       11.8700892593  A         56              0.0000000000
       481        31  ILE       C              15.4243939218       -9.4209301146        7.7621724327  A         56              0.0000000000
       482        31  ILE       O              16.3344822487       -9.7636263934        8.5188553532  A         56              0.0000000000
       483        32  LEU       N              15.6631150881       -9.1740487229        6.4546284915  A         57              0.0000000000
       484        32  LEU       HN             14.9297900632       -8.8840759835        5.8445799539  A         57              0.0000000000
       485        32  LEU       CA             16.9865827874       -9.2740305460        5.8690084841  A         57              0.0000000000
       486        32  LEU       HA             17.6010210625       -9.9300011929        6.4678140590  A         57              0.0000000000
       487        32  LEU       CB             16.9766417566       -9.8581325381        4.4272157847  A         57              0.0000000000
       488        32  LEU       HB1            17.9731276984       -9.6924592827        3.9647342820  A         57              0.0000000000
       489        32  LEU       HB2            16.2242686578       -9.3304680967        3.8028553457  A         57              0.0000000000
       490        32  LEU       CG             16.7326088691      -11.3838809979        4.3280556639  A         57              0.0000000000
       491        32  LEU       HG             17.4015552972      -11.8937140219        5.0539357945  A         57              0.0000000000
       492        32  LEU       CD1            15.2933633928      -11.8101475881        4.6364965908  A         57              0.0000000000
       493        32  LEU       HD11           15.1913874652      -12.9032328908        4.4659491444  A         57              0.0000000000
       494        32  LEU       HD12           14.5759911493      -11.2779458388        3.9758458795  A         57              0.0000000000
       495        32  LEU       HD13           15.0322111715      -11.6034992960        5.6964102668  A         57              0.0000000000
       496        32  LEU       CD2            17.1080147207      -11.8762693534        2.9236605569  A         57              0.0000000000
       497        32  LEU       HD21           16.8639245780      -12.9530646152        2.8001576565  A         57              0.0000000000
       498        32  LEU       HD22           18.1950235380      -11.7414461529        2.7377693636  A         57              0.0000000000
       499        32  LEU       HD23           16.5462757234      -11.2974248854        2.1596517998  A         57              0.0000000000
       500        32  LEU       C              17.6564925999       -7.9136451359        5.9241524153  A         57              0.0000000000
       501        32  LEU       O              18.1688019249       -7.5050442223        6.9685629466  A         57              0.0000000000
       502        33  GLU       N              17.6680976186       -7.1434420681        4.8197776740  A         58              0.0000000000
       503        33  GLU       HN             17.2998234623       -7.4728640880        3.9538306325  A         58              0.0000000000
       504        33  GLU       CA             18.2188164396       -5.8055483279        4.8301310315  A         58              0.0000000000
       505        33  GLU       HA             18.9714459834       -5.7306950578        5.6010692637  A         58              0.0000000000
       506        33  GLU       CB             18.8937353220       -5.4647814420        3.4814430170  A         58              0.0000000000
       507        33  GLU       HB1            19.3409678841       -4.4498034750        3.5456595412  A         58              0.0000000000
       508        33  GLU       HB2            18.1184071016       -5.4390668360        2.6861280419  A         58              0.0000000000
       509        33  GLU       CG             20.0085057216       -6.4540716791        3.0397674510  A         58              0.0000000000
       510        33  GLU       HG1            20.5998656366       -5.9959846808        2.2183231419  A         58              0.0000000000
       511        33  GLU       HG2            19.5240718640       -7.3639112114        2.6252353495  A         58              0.0000000000
       512        33  GLU       CD             20.9602833097       -6.9059455819        4.1346578838  A         58              0.0000000000
       513        33  GLU       OE1            21.4108762581       -6.0661302991        4.9600121263  A         58              0.0000000000
       514        33  GLU       OE2            21.3133879552       -8.1140724200        4.1563228021  A         58              0.0000000000
       515        33  GLU       C              17.1536129306       -4.7650067861        5.1627118059  A         58              0.0000000000
       516        33  GLU       O              15.9746755436       -4.9073525773        4.8473008102  A         58              0.0000000000
       517        34  SER       N              17.5493827959       -3.6679469682        5.8340406019  A         59              0.0000000000
       518        34  SER       HN             18.4945878401       -3.5347395991        6.1218812198  A         59              0.0000000000
       519        34  SER       CA             16.6044255376       -2.6395010707        6.2271247601  A         59              0.0000000000
       520        34  SER       HA             15.9327198377       -2.4707444434        5.3984314191  A         59              0.0000000000
       521        34  SER       CB             15.7496112127       -3.0058736343        7.4824642028  A         59              0.0000000000
       522        34  SER       HB1            15.1294222143       -3.8851733908        7.2058443475  A         59              0.0000000000
       523        34  SER       HB2            15.0530951052       -2.1824755539        7.7493010693  A         59              0.0000000000
       524        34  SER       OG             16.5320043255       -3.3857959471        8.6201460852  A         59              0.0000000000
       525        34  SER       HG1            16.9795043425       -2.5998984069        8.9421845781  A         59              0.0000000000
       526        34  SER       C              17.3144322163       -1.3212266563        6.4556383862  A         59              0.0000000000
       527        34  SER       O              18.5200093538       -1.2696664649        6.6666230245  A         59              0.0000000000
       528        35  PHE       N              16.5631487642       -0.2083739696        6.3909541026  A         60              0.0000000000
       529        35  PHE       HN             15.5993545436       -0.2628978089        6.1416814579  A         60              0.0000000000
       530        35  PHE       CA             17.0372189255        1.0936350012        6.8094884844  A         60              0.0000000000
       531        35  PHE       HA             17.7480094602        0.9595458370        7.6114840653  A         60              0.0000000000
       532        35  PHE       CB             17.6677183192        1.8878407678        5.6282219354  A         60              0.0000000000
       533        35  PHE       HB1            16.8882432374        2.1893271332        4.8962072031  A         60              0.0000000000
       534        35  PHE       HB2            18.3985481845        1.2358863982        5.1036609685  A         60              0.0000000000
       535        35  PHE       CG             18.4144345647        3.1157471847        6.0916007820  A         60              0.0000000000
       536        35  PHE       CD1            19.5754827691        2.9888281564        6.8736374312  A         60              0.0000000000
       537        35  PHE       HD1            19.9261519825        2.0055993218        7.1505709280  A         60              0.0000000000
       538        35  PHE       CE1            20.2773663432        4.1225266983        7.3073381168  A         60              0.0000000000
       539        35  PHE       HE1            21.1581201148        4.0087690515        7.9219371663  A         60              0.0000000000
       540        35  PHE       CZ             19.8363420906        5.3997260097        6.9381096211  A         60              0.0000000000
       541        35  PHE       HZ             20.3724708561        6.2784201391        7.2650080361  A         60              0.0000000000
       542        35  PHE       CD2            18.0002893150        4.4016092304        5.7077499587  A         60              0.0000000000
       543        35  PHE       HD2            17.1206018445        4.5220415317        5.0928954921  A         60              0.0000000000
       544        35  PHE       CE2            18.7026697772        5.5375028664        6.1286990291  A         60              0.0000000000
       545        35  PHE       HE2            18.3634801122        6.5172895784        5.8264270156  A         60              0.0000000000
       546        35  PHE       C              15.8203456191        1.8111822130        7.3782363090  A         60              0.0000000000
       547        35  PHE       O              14.7535482591        1.8149810884        6.7683885927  A         60              0.0000000000
       548        36  ARG       N              15.9441006772        2.4009571668        8.5775349481  A         61              0.0000000000
       549        36  ARG       HN             16.8309127332        2.3794682790        9.0326301087  A         61              0.0000000000
       550        36  ARG       CA             14.8417913165        3.0270097795        9.3090550889  A         61              0.0000000000
       551        36  ARG       HA             15.2513775034        3.3034604986       10.2693749082  A         61              0.0000000000
       552        36  ARG       CB             14.3557023572        4.3369423221        8.6222534373  A         61              0.0000000000
       553        36  ARG       HB1            13.6371445777        4.8459522584        9.2996784164  A         61              0.0000000000
       554        36  ARG       HB2            13.8131394294        4.0765429405        7.6883698089  A         61              0.0000000000
       555        36  ARG       CG             15.4620641137        5.3493664910        8.2716027198  A         61              0.0000000000
       556        36  ARG       HG1            16.1296384515        4.8944414969        7.5089043828  A         61              0.0000000000
       557        36  ARG       HG2            16.0718427523        5.5581058147        9.1765441029  A         61              0.0000000000
       558        36  ARG       CD             14.8849054068        6.6562100596        7.7080885042  A         61              0.0000000000
       559        36  ARG       HD1            14.2508792784        7.1807966493        8.4545071391  A         61              0.0000000000
       560        36  ARG       HD2            14.2630277645        6.4229096483        6.8174931324  A         61              0.0000000000
       561        36  ARG       NE             16.0014268846        7.5448900186        7.2624852390  A         61              0.0000000000
       562        36  ARG       HE             16.2094317989        7.6513827838        6.2901718911  A         61              0.0000000000
       563        36  ARG       CZ             16.7815054006        8.2734921544        8.0463115858  A         61              0.0000000000
       564        36  ARG       NH1            16.6681457517        8.3323995476        9.3553116330  A         61              0.0000000000
       565        36  ARG       HH11           15.9674258602        7.7908584780        9.8197735837  A         61              0.0000000000
       566        36  ARG       HH12           17.2451740377        8.9639021983        9.8732332095  A         61              0.0000000000
       567        36  ARG       NH2            17.7201621255        8.9908655450        7.4677437605  A         61              0.0000000000
       568        36  ARG       HH21           17.8034051561        8.9545557986        6.4718761990  A         61              0.0000000000
       569        36  ARG       HH22           18.4229685042        9.4340422133        8.0242126588  A         61              0.0000000000
       570        36  ARG       C              13.6045799705        2.1563908092        9.6270590598  A         61              0.0000000000
       571        36  ARG       O              12.4907260949        2.5966798218        9.3393698627  A         61              0.0000000000
       572        37  PRO       N              13.6622083480        0.9616318545       10.2274962910  A         62              0.0000000000
       573        37  PRO       CD             14.8926704965        0.2326368391       10.5401837795  A         62              0.0000000000
       574        37  PRO       HD1            15.6377609403        0.8701049501       11.0624821981  A         62              0.0000000000
       575        37  PRO       HD2            15.3247830497       -0.1647478996        9.5969525720  A         62              0.0000000000
       576        37  PRO       CA             12.4756456852        0.1265391090       10.4144349769  A         62              0.0000000000
       577        37  PRO       HA             11.9357537125        0.0818790355        9.4801319556  A         62              0.0000000000
       578        37  PRO       CB             13.0476946047       -1.2444446498       10.8310487592  A         62              0.0000000000
       579        37  PRO       HB1            13.1699187276       -1.8750262155        9.9245449518  A         62              0.0000000000
       580        37  PRO       HB2            12.4122017267       -1.7886904686       11.5619839758  A         62              0.0000000000
       581        37  PRO       CG             14.4257647303       -0.9257729192       11.4133448221  A         62              0.0000000000
       582        37  PRO       HG1            14.3258230966       -0.5732514032       12.4621828699  A         62              0.0000000000
       583        37  PRO       HG2            15.1184815493       -1.7938973307       11.3846321964  A         62              0.0000000000
       584        37  PRO       C              11.5108772214        0.6626540812       11.4555859694  A         62              0.0000000000
       585        37  PRO       O              10.3202780924        0.2978263216       11.3762854303  A         62              0.0000000000
       586        38  GLU       N              11.9647937247        1.4429412852       12.4481967512  A         63              0.0000000000
       587        38  GLU       HN             12.9213019262        1.7240829282       12.4559708771  A         63              0.0000000000
       588        38  GLU       CA             11.1864539227        1.8550145929       13.6106892179  A         63              0.0000000000
       589        38  GLU       HA             10.2067854289        1.4030137261       13.5622654755  A         63              0.0000000000
       590        38  GLU       CB             11.8646892421        1.3821977490       14.9294409066  A         63              0.0000000000
       591        38  GLU       HB1            11.2751096802        1.7531217575       15.7949652102  A         63              0.0000000000
       592        38  GLU       HB2            12.8758046928        1.8388719516       14.9878807737  A         63              0.0000000000
       593        38  GLU       CG             11.9697272087       -0.1631509259       15.0599188648  A         63              0.0000000000
       594        38  GLU       HG1            12.5017931625       -0.5732653531       14.1750273587  A         63              0.0000000000
       595        38  GLU       HG2            10.9527542499       -0.6096230142       15.0872990653  A         63              0.0000000000
       596        38  GLU       CD             12.7224637376       -0.6083270394       16.3033766408  A         63              0.0000000000
       597        38  GLU       OE1            12.1341454628       -0.6274353354       17.4162977831  A         63              0.0000000000
       598        38  GLU       OE2            13.9272568918       -0.9632844417       16.1821567194  A         63              0.0000000000
       599        38  GLU       C              10.9527201717        3.3707165820       13.6342059809  A         63              0.0000000000
       600        38  GLU       O              10.6503787639        3.9573106279       14.6808346071  A         63              0.0000000000
       601        39  GLU       N              11.0726795925        4.0439706853       12.4772469674  A         64              0.0000000000
       602        39  GLU       HN             11.3416748604        3.5594646642       11.6484499710  A         64              0.0000000000
       603        39  GLU       CA             10.6730906390        5.4388168332       12.3016565076  A         64              0.0000000000
       604        39  GLU       HA             10.6131114928        5.9201718556       13.2665916580  A         64              0.0000000000
       605        39  GLU       CB             11.6645705846        6.2556843089       11.4279033617  A         64              0.0000000000
       606        39  GLU       HB1            11.2083978193        7.2363773609       11.1739967925  A         64              0.0000000000
       607        39  GLU       HB2            11.8427219173        5.7072579878       10.4782657080  A         64              0.0000000000
       608        39  GLU       CG             13.0095736798        6.5373224687       12.1404248282  A         64              0.0000000000
       609        39  GLU       HG1            13.4983803253        5.5703796554       12.3862106273  A         64              0.0000000000
       610        39  GLU       HG2            12.8196616400        7.0852587153       13.0880641513  A         64              0.0000000000
       611        39  GLU       CD             13.9712738260        7.3755196107       11.3093305381  A         64              0.0000000000
       612        39  GLU       OE1            15.1128178550        6.9056231813       11.0699183341  A         64              0.0000000000
       613        39  GLU       OE2            13.6359539055        8.5237248523       10.9247685160  A         64              0.0000000000
       614        39  GLU       C               9.2887014056        5.4989988309       11.6833230210  A         64              0.0000000000
       615        39  GLU       O               8.9654786382        4.7449691544       10.7689714953  A         64              0.0000000000
       616        40  ARG       N               8.3984735137        6.3813799742       12.1902092441  A         65              0.0000000000
       617        40  ARG       HN              8.6470241941        6.9733879036       12.9529399769  A         65              0.0000000000
       618        40  ARG       CA              7.0958785750        6.5984295782       11.5813628534  A         65              0.0000000000
       619        40  ARG       HA              6.6780426364        5.6144257789       11.4279038973  A         65              0.0000000000
       620        40  ARG       CB              6.0928281816        7.3239689867       12.5176734973  A         65              0.0000000000
       621        40  ARG       HB1             5.2417159355        7.7397088933       11.9370795991  A         65              0.0000000000
       622        40  ARG       HB2             6.6080659734        8.1764483890       13.0097404508  A         65              0.0000000000
       623        40  ARG       CG              5.5022615780        6.3690847828       13.5718322373  A         65              0.0000000000
       624        40  ARG       HG1             6.3461428693        5.9246271643       14.1416065712  A         65              0.0000000000
       625        40  ARG       HG2             4.9770296524        5.5428150080       13.0467315959  A         65              0.0000000000
       626        40  ARG       CD              4.5322994678        7.0407657711       14.5498725001  A         65              0.0000000000
       627        40  ARG       HD1             3.6366240317        7.4577056406       14.0416917661  A         65              0.0000000000
       628        40  ARG       HD2             5.0428080769        7.8711463887       15.0829484704  A         65              0.0000000000
       629        40  ARG       NE              4.1409203531        6.0108823156       15.5593296827  A         65              0.0000000000
       630        40  ARG       HE              4.6746567739        5.9053639636       16.3983715831  A         65              0.0000000000
       631        40  ARG       CZ              3.1622339316        5.1235840394       15.4530673637  A         65              0.0000000000
       632        40  ARG       NH1             2.2969825929        5.0501858901       14.4694275919  A         65              0.0000000000
       633        40  ARG       HH11            1.6899498740        4.2561367738       14.4378478620  A         65              0.0000000000
       634        40  ARG       HH12            2.2714276067        5.7547446437       13.7602422104  A         65              0.0000000000
       635        40  ARG       NH2             3.0470855736        4.2653373783       16.4403869640  A         65              0.0000000000
       636        40  ARG       HH21            3.6489331509        4.4318462738       17.2214466810  A         65              0.0000000000
       637        40  ARG       HH22            2.1369298013        3.8790998953       16.5901770739  A         65              0.0000000000
       638        40  ARG       C               7.0961677484        7.2271756440       10.1943376490  A         65              0.0000000000
       639        40  ARG       O               7.8365117004        8.1678382822        9.9099756262  A         65              0.0000000000
       640        41  PHE       N               6.2063887255        6.7322297810        9.3159505642  A         66              0.0000000000
       641        41  PHE       HN              5.6403060040        5.9518279666        9.5699827680  A         66              0.0000000000
       642        41  PHE       CA              5.9638273359        7.2765092919        7.9964760204  A         66              0.0000000000
       643        41  PHE       HA              6.2575321888        8.3157958924        8.0010390691  A         66              0.0000000000
       644        41  PHE       CB              6.7066575665        6.5131933473        6.8558756971  A         66              0.0000000000
       645        41  PHE       HB1             6.2977145406        6.8146805865        5.8678513825  A         66              0.0000000000
       646        41  PHE       HB2             6.5411690188        5.4200774848        6.9655673185  A         66              0.0000000000
       647        41  PHE       CG              8.1987836656        6.7642286391        6.8156503871  A         66              0.0000000000
       648        41  PHE       CD1             9.0720479030        6.0459488643        7.6472657996  A         66              0.0000000000
       649        41  PHE       HD1             8.6608572555        5.3710294638        8.3833405609  A         66              0.0000000000
       650        41  PHE       CE1            10.4612147096        6.1884591214        7.5384342080  A         66              0.0000000000
       651        41  PHE       HE1            11.1118038189        5.6249310490        8.1907914127  A         66              0.0000000000
       652        41  PHE       CZ             10.9974333675        7.0533013070        6.5765600461  A         66              0.0000000000
       653        41  PHE       HZ             12.0676668996        7.1591254774        6.4775578657  A         66              0.0000000000
       654        41  PHE       CD2             8.7553713155        7.6246058291        5.8477650879  A         66              0.0000000000
       655        41  PHE       HD2             8.1013473787        8.1556742609        5.1720291848  A         66              0.0000000000
       656        41  PHE       CE2            10.1449247624        7.7718830961        5.7313274675  A         66              0.0000000000
       657        41  PHE       HE2            10.5639285309        8.4291043910        4.9837339873  A         66              0.0000000000
       658        41  PHE       C               4.4555980094        7.1877170211        7.7412319210  A         66              0.0000000000
       659        41  PHE       O               3.8313236672        6.2283402855        8.2025817331  A         66              0.0000000000
       660        42  PRO       N               3.7957637980        8.1385613330        7.0814700364  A         67              0.0000000000
       661        42  PRO       CD              4.4006431502        9.3790955809        6.5930007793  A         67              0.0000000000
       662        42  PRO       HD1             5.3958576261        9.2067801773        6.1302086564  A         67              0.0000000000
       663        42  PRO       HD2             4.4940949065       10.0855582608        7.4453494469  A         67              0.0000000000
       664        42  PRO       CA              2.4074557062        7.9928909189        6.6343960550  A         67              0.0000000000
       665        42  PRO       HA              1.7947247240        7.7978498864        7.5021055336  A         67              0.0000000000
       666        42  PRO       CB              2.0660920133        9.3559043465        6.0079591011  A         67              0.0000000000
       667        42  PRO       HB1             1.6433139461       10.0124488711        6.7982305691  A         67              0.0000000000
       668        42  PRO       HB2             1.3312232002        9.2898447085        5.1773418898  A         67              0.0000000000
       669        42  PRO       CG              3.4153894340        9.9229965352        5.5597289694  A         67              0.0000000000
       670        42  PRO       HG1             3.6735621653        9.5408491574        4.5489712228  A         67              0.0000000000
       671        42  PRO       HG2             3.4269273505       11.0339056634        5.5514352534  A         67              0.0000000000
       672        42  PRO       C               2.1852492066        6.8258587740        5.6851386193  A         67              0.0000000000
       673        42  PRO       O               3.0059968999        6.5906586904        4.7961780490  A         67              0.0000000000
       674        43  MET       N               1.0706003619        6.0775063882        5.8465384123  A         68              0.0000000000
       675        43  MET       HN              0.4297709302        6.3059729293        6.5753385764  A         68              0.0000000000
       676        43  MET       CA              0.6739789198        5.0170922735        4.9365493634  A         68              0.0000000000
       677        43  MET       HA              1.4832057125        4.3039624678        4.8817964802  A         68              0.0000000000
       678        43  MET       CB             -0.5972030326        4.2882440224        5.4498849093  A         68              0.0000000000
       679        43  MET       HB1            -1.0624704532        3.6944195645        4.6342748673  A         68              0.0000000000
       680        43  MET       HB2            -1.3396383408        5.0539447535        5.7610331113  A         68              0.0000000000
       681        43  MET       CG             -0.3335779648        3.2990341434        6.5961846141  A         68              0.0000000000
       682        43  MET       HG1             0.1318982022        3.8314231820        7.4530479927  A         68              0.0000000000
       683        43  MET       HG2             0.4017643819        2.5471843543        6.2379744413  A         68              0.0000000000
       684        43  MET       SD             -1.8449657513        2.4421011917        7.1318793496  A         68              0.0000000000
       685        43  MET       CE             -2.4819139665        3.8255865565        8.1187701307  A         68              0.0000000000
       686        43  MET       HE1            -2.7506552851        4.6948080930        7.4811550241  A         68              0.0000000000
       687        43  MET       HE2            -1.7293185619        4.1701724809        8.8598380749  A         68              0.0000000000
       688        43  MET       HE3            -3.3907952345        3.5285480514        8.6844767395  A         68              0.0000000000
       689        43  MET       C               0.3870540050        5.4439229344        3.5061603503  A         68              0.0000000000
       690        43  MET       O               0.7936153577        4.7668434629        2.5450384843  A         68              0.0000000000
       691        44  MET       N              -0.3533896698        6.5499463690        3.3267217141  A         69              0.0000000000
       692        44  MET       HN             -0.6358027420        7.0885570085        4.1167536348  A         69              0.0000000000
       693        44  MET       CA             -0.9442199361        6.9576535843        2.0547746512  A         69              0.0000000000
       694        44  MET       HA             -1.6295275802        7.7633432033        2.2729893868  A         69              0.0000000000
       695        44  MET       CB              0.1481400287        7.4820173165        1.0772679999  A         69              0.0000000000
       696        44  MET       HB1            -0.3288535959        7.9212663878        0.1751270267  A         69              0.0000000000
       697        44  MET       HB2             0.7677064710        6.6170780378        0.7573641580  A         69              0.0000000000
       698        44  MET       CG              1.0640901527        8.5703601741        1.6876030403  A         69              0.0000000000
       699        44  MET       HG1             1.3217868118        8.3142927464        2.7375282303  A         69              0.0000000000
       700        44  MET       HG2             0.4820669104        9.5157116188        1.7309688253  A         69              0.0000000000
       701        44  MET       SD              2.6290010156        8.8387863745        0.7981696806  A         69              0.0000000000
       702        44  MET       CE              3.3629176874        7.2068190687        1.0986830730  A         69              0.0000000000
       703        44  MET       HE1             4.4721305705        7.2674585613        1.1157310033  A         69              0.0000000000
       704        44  MET       HE2             3.0764246072        6.4910079730        0.2987723340  A         69              0.0000000000
       705        44  MET       HE3             3.0276359633        6.7833907711        2.0695670220  A         69              0.0000000000
       706        44  MET       C              -1.7808595107        5.8112660765        1.4630477642  A         69              0.0000000000
       707        44  MET       O              -2.2896745316        4.9502698041        2.1636476520  A         69              0.0000000000
       708        45  SER       N              -1.9279244941        5.7416438097        0.1233060265  A         70              0.0000000000
       709        45  SER       HN             -1.6214723622        6.5022118221       -0.4438204051  A         70              0.0000000000
       710        45  SER       CA             -2.6160785807        4.6515768163       -0.5592774296  A         70              0.0000000000
       711        45  SER       HA             -3.6111805740        4.6227645990       -0.1405389920  A         70              0.0000000000
       712        45  SER       CB             -2.7617914677        4.9689497948       -2.0486111641  A         70              0.0000000000
       713        45  SER       HB1            -3.0669493675        4.1201891899       -2.6973068714  A         70              0.0000000000
       714        45  SER       HB2            -1.8140065670        5.4204854965       -2.4121222496  A         70              0.0000000000
       715        45  SER       OG             -3.8463087082        5.9140076637       -2.1457505226  A         70              0.0000000000
       716        45  SER       HG1            -3.6441617012        6.6908774376       -1.6192435026  A         70              0.0000000000
       717        45  SER       QQH1           -2.6570120546        4.7407328189       -0.9776591173  A         70              0.0000000000
       718        45  SER       C              -2.1483406942        3.2106564911       -0.4225069840  A         70              0.0000000000
       719        45  SER       O              -2.7031119843        2.3158457446       -1.0328463836  A         70              0.0000000000
       720        46  THR       N              -1.1741150349        2.9258084916        0.4677951034  A         71              0.0000000000
       721        46  THR       HN             -0.7407084223        3.6637582173        0.9792615350  A         71              0.0000000000
       722        46  THR       CA             -0.8549181606        1.5513202707        0.8455148538  A         71              0.0000000000
       723        46  THR       HA             -0.8742299328        0.9427283014       -0.0464733022  A         71              0.0000000000
       724        46  THR       CB              0.5382232983        1.3786703632        1.4520431011  A         71              0.0000000000
       725        46  THR       HB              0.7218302970        0.3034262290        1.6628973681  A         71              0.0000000000
       726        46  THR       OG1             0.7299008318        2.1081845644        2.6573851080  A         71              0.0000000000
       727        46  THR       HG1             0.6674216557        3.0422087252        2.4445583718  A         71              0.0000000000
       728        46  THR       CG2             1.5948954840        1.8700546088        0.4497302442  A         71              0.0000000000
       729        46  THR       HG21            1.5183630784        2.9663696624        0.2867667692  A         71              0.0000000000
       730        46  THR       HG22            1.4640981537        1.3612915262       -0.5292351199  A         71              0.0000000000
       731        46  THR       HG23            2.6156040442        1.6422211269        0.8246528226  A         71              0.0000000000
       732        46  THR       C              -1.9235837409        0.9791335950        1.7733969648  A         71              0.0000000000
       733        46  THR       O              -2.0993289497       -0.2314458435        1.8783509614  A         71              0.0000000000
       734        47  PHE       N              -2.7400192020        1.8627218873        2.4038381301  A         72              0.0000000000
       735        47  PHE       HN             -2.5685963315        2.8407828733        2.3142841957  A         72              0.0000000000
       736        47  PHE       CA             -3.8508849119        1.5002569764        3.2706834886  A         72              0.0000000000
       737        47  PHE       HA             -3.4630120181        0.8003326921        3.9959838502  A         72              0.0000000000
       738        47  PHE       CB             -4.3614643359        2.7685467470        4.0465289814  A         72              0.0000000000
       739        47  PHE       HB1            -3.5678328269        3.5457102460        4.0685953308  A         72              0.0000000000
       740        47  PHE       HB2            -4.5342076581        2.4633704974        5.1007339905  A         72              0.0000000000
       741        47  PHE       CG             -5.6441077815        3.4049855128        3.5482561763  A         72              0.0000000000
       742        47  PHE       CD1            -6.8634996781        3.1012219577        4.1757622660  A         72              0.0000000000
       743        47  PHE       HD1            -6.8846427588        2.3951633822        4.9927287635  A         72              0.0000000000
       744        47  PHE       CE1            -8.0522148922        3.7135664235        3.7644734859  A         72              0.0000000000
       745        47  PHE       HE1            -8.9771862427        3.4748112110        4.2682829233  A         72              0.0000000000
       746        47  PHE       CZ             -8.0360913265        4.6401916422        2.7160606012  A         72              0.0000000000
       747        47  PHE       HZ             -8.9472434995        5.1366881169        2.4165727580  A         72              0.0000000000
       748        47  PHE       CD2            -5.6416105848        4.3308881089        2.4921354072  A         72              0.0000000000
       749        47  PHE       HD2            -4.7137203356        4.5934789124        2.0058579602  A         72              0.0000000000
       750        47  PHE       CE2            -6.8301804791        4.9440443304        2.0713737145  A         72              0.0000000000
       751        47  PHE       HE2            -6.8127056963        5.6766302265        1.2780184745  A         72              0.0000000000
       752        47  PHE       C              -4.9732109559        0.7646920676        2.5062960222  A         72              0.0000000000
       753        47  PHE       O              -5.6889257450       -0.0435835452        3.0997948268  A         72              0.0000000000
       754        48  LYS       N              -5.1205509736        1.0071605395        1.2041485331  A         73              0.0000000000
       755        48  LYS       HN             -4.5238209089        1.6604489627        0.7446526506  A         73              0.0000000000
       756        48  LYS       CA             -6.1438721535        0.3717829241        0.3574693779  A         73              0.0000000000
       757        48  LYS       HA             -7.0978807416        0.6140986360        0.8019361478  A         73              0.0000000000
       758        48  LYS       CB             -6.1361612873        1.0143338997       -1.0651714439  A         73              0.0000000000
       759        48  LYS       HB1            -6.6126883907        0.3392148576       -1.8077730858  A         73              0.0000000000
       760        48  LYS       HB2            -5.0815604048        1.1632685161       -1.3813303576  A         73              0.0000000000
       761        48  LYS       CG             -6.8988875436        2.3591636391       -1.0991939744  A         73              0.0000000000
       762        48  LYS       HG1            -6.9711006878        2.7607232528       -0.0658227254  A         73              0.0000000000
       763        48  LYS       HG2            -7.9343112676        2.1548542205       -1.4462910406  A         73              0.0000000000
       764        48  LYS       CD             -6.2630829811        3.4453401566       -1.9907296896  A         73              0.0000000000
       765        48  LYS       HD1            -6.1057710648        3.0245096684       -3.0068378448  A         73              0.0000000000
       766        48  LYS       HD2            -5.2836599350        3.6972579956       -1.5307419300  A         73              0.0000000000
       767        48  LYS       QQH2           -6.7165353006        2.6706850342       -1.3548913176  A         73              0.0000000000
       768        48  LYS       CE             -7.1415219307        4.6967930794       -2.0762422085  A         73              0.0000000000
       769        48  LYS       HE1            -7.4831480980        4.8688993454       -1.0331736803  A         73              0.0000000000
       770        48  LYS       HE2            -8.0369710922        4.4578371048       -2.6889352798  A         73              0.0000000000
       771        48  LYS       NZ             -6.4948148727        6.0044965744       -2.5276098251  A         73              0.0000000000
       772        48  LYS       HZ1            -6.7211670876        6.2568626404       -3.5108063221  A         73              0.0000000000
       773        48  LYS       HZ2            -5.4587521553        5.9159398079       -2.5093891621  A         73              0.0000000000
       774        48  LYS       HZ3            -6.7759814262        6.7055273056       -1.8126962185  A         73              0.0000000000
       775        48  LYS       C              -6.0366915876       -1.1601515573        0.3239164239  A         73              0.0000000000
       776        48  LYS       O              -7.1475988909       -1.8245902117        0.3822462639  A         73              0.0000000000
       777        49  VAL       N              -4.9266003683       -1.7125721154        0.2978677046  A         74              0.0000000000
       778        49  VAL       HN             -4.0604669857       -1.2196846013        0.2681378889  A         74              0.0000000000
       779        49  VAL       CA             -4.7271145296       -3.2453205884        0.4938197830  A         74              0.0000000000
       780        49  VAL       HA             -5.3994667190       -3.6819186390       -0.2298684618  A         74              0.0000000000
       781        49  VAL       CB             -3.2958260501       -3.6155597480        0.0771067477  A         74              0.0000000000
       782        49  VAL       HB             -2.5948188689       -2.8683609306        0.5067622600  A         74              0.0000000000
       783        49  VAL       CG1            -2.9103028861       -5.0057318158        0.6329250071  A         74              0.0000000000
       784        49  VAL       HG11           -3.6850816420       -5.7638983606        0.3895685406  A         74              0.0000000000
       785        49  VAL       HG12           -2.7660648491       -4.9842383077        1.7343125038  A         74              0.0000000000
       786        49  VAL       HG13           -1.9527256604       -5.3330522776        0.1744185488  A         74              0.0000000000
       787        49  VAL       CG2            -3.1982463363       -3.6016137983       -1.4471730297  A         74              0.0000000000
       788        49  VAL       HG21           -3.4877865201       -2.6163227031       -1.8710703518  A         74              0.0000000000
       789        49  VAL       HG22           -3.8574470058       -4.3778689852       -1.8912488813  A         74              0.0000000000
       790        49  VAL       HG23           -2.1565447015       -3.8234223854       -1.7633686252  A         74              0.0000000000
       791        49  VAL       C              -5.1088504158       -3.6827344941        1.7990874431  A         74              0.0000000000
       792        49  VAL       O              -5.8808962401       -4.7565462976        1.9419532373  A         74              0.0000000000
       793        50  LEU       N              -4.7800669617       -3.0191120063        2.9663037185  A         75              0.0000000000
       794        50  LEU       HN             -4.2228310553       -2.2053159923        2.8205875825  A         75              0.0000000000
       795        50  LEU       CA             -5.2084563758       -3.3489699529        4.2440196162  A         75              0.0000000000
       796        50  LEU       HA             -4.9657460497       -4.3809814558        4.4500389246  A         75              0.0000000000
       797        50  LEU       CB             -4.5356209122       -2.4710556892        5.3685000329  A         75              0.0000000000
       798        50  LEU       HB1            -4.8794061543       -2.8401205754        6.3584110476  A         75              0.0000000000
       799        50  LEU       HB2            -4.8676647163       -1.4159509673        5.2644714888  A         75              0.0000000000
       800        50  LEU       CG             -2.9902822103       -2.4763121718        5.3993358245  A         75              0.0000000000
       801        50  LEU       HG             -2.6146514006       -1.8438855894        4.5667139940  A         75              0.0000000000
       802        50  LEU       CD1            -2.5117840615       -1.8633773794        6.7273411131  A         75              0.0000000000
       803        50  LEU       HD11           -2.8594443139       -2.4814040781        7.5826167112  A         75              0.0000000000
       804        50  LEU       HD12           -2.9084995232       -0.8334787694        6.8548036389  A         75              0.0000000000
       805        50  LEU       HD13           -1.4020859285       -1.8244057984        6.7643852712  A         75              0.0000000000
       806        50  LEU       CD2            -2.3719654131       -3.8748042482        5.2408829218  A         75              0.0000000000
       807        50  LEU       HD21           -2.6236050954       -4.3110861847        4.2506018798  A         75              0.0000000000
       808        50  LEU       HD22           -2.7443128848       -4.5515124798        6.0394718833  A         75              0.0000000000
       809        50  LEU       HD23           -1.2653497790       -3.8167590834        5.3205923761  A         75              0.0000000000
       810        50  LEU       C              -6.7173617974       -3.2237389035        4.4679253356  A         75              0.0000000000
       811        50  LEU       O              -7.3836432094       -4.1056984197        5.0757505446  A         75              0.0000000000
       812        51  LEU       N              -7.3363069737       -2.1609447083        3.9229575732  A         76              0.0000000000
       813        51  LEU       HN             -6.7660717400       -1.4534072433        3.5127972216  A         76              0.0000000000
       814        51  LEU       CA             -8.7550677994       -1.9133153914        3.9383324162  A         76              0.0000000000
       815        51  LEU       HA             -9.0874663912       -1.9029523109        4.9658555463  A         76              0.0000000000
       816        51  LEU       CB             -9.0095200988       -0.5368119360        3.2870316741  A         76              0.0000000000
       817        51  LEU       HB1            -8.5388216888       -0.5282086204        2.2807066819  A         76              0.0000000000
       818        51  LEU       HB2            -8.4908436063        0.2363919995        3.8932093462  A         76              0.0000000000
       819        51  LEU       CG            -10.4856068543       -0.1213696057        3.1227235055  A         76              0.0000000000
       820        51  LEU       HG            -11.0215160659       -0.8746482586        2.5065306884  A         76              0.0000000000
       821        51  LEU       CD1           -11.2023049814       -0.0151389166        4.4775367554  A         76              0.0000000000
       822        51  LEU       HD11          -10.6922122259        0.7265007620        5.1287640337  A         76              0.0000000000
       823        51  LEU       HD12          -11.2137058167       -0.9976145135        4.9961239928  A         76              0.0000000000
       824        51  LEU       HD13          -12.2554286040        0.3084241970        4.3341542355  A         76              0.0000000000
       825        51  LEU       CD2           -10.5481094831        1.2069090566        2.3636775732  A         76              0.0000000000
       826        51  LEU       HD21          -10.1226228141        1.0970144494        1.3432829095  A         76              0.0000000000
       827        51  LEU       HD22           -9.9760457046        1.9914149069        2.9036910955  A         76              0.0000000000
       828        51  LEU       HD23          -11.6027292804        1.5460232319        2.2794180969  A         76              0.0000000000
       829        51  LEU       C              -9.5556131123       -2.9859564559        3.2147667417  A         76              0.0000000000
       830        51  LEU       O             -10.5611795630       -3.4953941718        3.7474235852  A         76              0.0000000000
       831        52  CYS       N              -9.1135421479       -3.4020914589        2.0256378779  A         77              0.0000000000
       832        52  CYS       HN             -8.3406427615       -2.9534089007        1.5836882197  A         77              0.0000000000
       833        52  CYS       CA             -9.6751916854       -4.5569485875        1.3182779479  A         77              0.0000000000
       834        52  CYS       HA            -10.7363798058       -4.3820587960        1.2198232176  A         77              0.0000000000
       835        52  CYS       CB             -9.0786919190       -4.7436199685       -0.0973308244  A         77              0.0000000000
       836        52  CYS       HB1            -9.5285296129       -5.6508853924       -0.5543171478  A         77              0.0000000000
       837        52  CYS       HB2            -7.9832368478       -4.9128426744       -0.0220788289  A         77              0.0000000000
       838        52  CYS       SG             -9.4219136459       -3.3223363715       -1.1898457995  A         77              0.0000000000
       839        52  CYS       HG1            -8.5380617924       -2.5096772308       -0.6294744744  A         77              0.0000000000
       840        52  CYS       C              -9.5385831339       -5.8411019033        2.1285615108  A         77              0.0000000000
       841        52  CYS       O             -10.4693064711       -6.6023025275        2.2510058743  A         77              0.0000000000
       842        53  GLY       N              -8.3550291043       -6.0577537024        2.7628755258  A         78              0.0000000000
       843        53  GLY       HN             -7.5964120438       -5.4310290525        2.6024842266  A         78              0.0000000000
       844        53  GLY       CA             -8.1173726412       -7.1420605879        3.7137374700  A         78              0.0000000000
       845        53  GLY       HA1            -7.1479353803       -6.9637912852        4.1551119740  A         78              0.0000000000
       846        53  GLY       HA2            -8.1676735783       -8.0770883184        3.1755990501  A         78              0.0000000000
       847        53  GLY       C              -9.1068922925       -7.2352775779        4.8585621297  A         78              0.0000000000
       848        53  GLY       O              -9.6412993935       -8.2944339640        5.1553937513  A         78              0.0000000000
       849        54  ALA       N              -9.3980261710       -6.0961633560        5.5210602461  A         79              0.0000000000
       850        54  ALA       HN             -8.9008024466       -5.2605431643        5.3007957164  A         79              0.0000000000
       851        54  ALA       CA            -10.4199194119       -6.0069035663        6.5460382800  A         79              0.0000000000
       852        54  ALA       HA            -10.1806518650       -6.7306892588        7.3110776988  A         79              0.0000000000
       853        54  ALA       CB            -10.4111459696       -4.5971273320        7.1720672062  A         79              0.0000000000
       854        54  ALA       HB1           -10.6789362133       -3.8244982330        6.4199677041  A         79              0.0000000000
       855        54  ALA       HB2            -9.3963883714       -4.3663298376        7.5610666065  A         79              0.0000000000
       856        54  ALA       HB3           -11.1273973705       -4.5351952228        8.0191028279  A         79              0.0000000000
       857        54  ALA       C             -11.8273530429       -6.3498910988        6.0450881941  A         79              0.0000000000
       858        54  ALA       O             -12.5484669711       -7.1185108865        6.6667918241  A         79              0.0000000000
       859        55  VAL       N             -12.2145333005       -5.8200434347        4.8584978071  A         80              0.0000000000
       860        55  VAL       HN            -11.6150553376       -5.1764095303        4.3890613693  A         80              0.0000000000
       861        55  VAL       CA            -13.4626098302       -6.1557234646        4.1803835619  A         80              0.0000000000
       862        55  VAL       HA            -14.2684823345       -5.9664557565        4.8740313410  A         80              0.0000000000
       863        55  VAL       CB            -13.6855641802       -5.2631179201        2.9530946301  A         80              0.0000000000
       864        55  VAL       HB            -12.7555500273       -5.2345947520        2.3459858225  A         80              0.0000000000
       865        55  VAL       CG1           -14.8354238315       -5.7674177603        2.0531730172  A         80              0.0000000000
       866        55  VAL       HG11          -15.7478206146       -5.9822549806        2.6495773089  A         80              0.0000000000
       867        55  VAL       HG12          -14.5441110419       -6.6891352980        1.5055466489  A         80              0.0000000000
       868        55  VAL       HG13          -15.0878302387       -4.9948221336        1.2957378692  A         80              0.0000000000
       869        55  VAL       CG2           -13.9960940312       -3.8355134860        3.4415383019  A         80              0.0000000000
       870        55  VAL       HG21          -13.1706227912       -3.4316767807        4.0659052994  A         80              0.0000000000
       871        55  VAL       HG22          -14.9325457252       -3.8282151602        4.0393057812  A         80              0.0000000000
       872        55  VAL       HG23          -14.1351708765       -3.1502043958        2.5782132865  A         80              0.0000000000
       873        55  VAL       C             -13.5696496248       -7.6313568933        3.8259466104  A         80              0.0000000000
       874        55  VAL       O             -14.5966652622       -8.2691041929        4.0998796113  A         80              0.0000000000
       875        56  LEU       N             -12.5004794156       -8.2448442656        3.2943651771  A         81              0.0000000000
       876        56  LEU       HN            -11.6989087732       -7.7011561926        3.0579401688  A         81              0.0000000000
       877        56  LEU       CA            -12.4080020981       -9.6664652295        2.9824154432  A         81              0.0000000000
       878        56  LEU       HA            -13.2082793984       -9.8986407213        2.2953559234  A         81              0.0000000000
       879        56  LEU       CB            -11.0580862561      -10.0028535767        2.2929029515  A         81              0.0000000000
       880        56  LEU       HB1           -10.9061181771      -11.1022649055        2.2426890786  A         81              0.0000000000
       881        56  LEU       HB2           -10.2434826180       -9.5794625804        2.9185881575  A         81              0.0000000000
       882        56  LEU       CG            -10.9131604745       -9.4506172905        0.8541292847  A         81              0.0000000000
       883        56  LEU       HG            -11.2965626809       -8.4080512036        0.8346433269  A         81              0.0000000000
       884        56  LEU       CD1            -9.4342867413       -9.4153098926        0.4365345774  A         81              0.0000000000
       885        56  LEU       HD11           -9.3174931247       -8.9463072522       -0.5638237456  A         81              0.0000000000
       886        56  LEU       HD12           -9.0230004984      -10.4460756432        0.3847022136  A         81              0.0000000000
       887        56  LEU       HD13           -8.8365374114       -8.8282143451        1.1661478701  A         81              0.0000000000
       888        56  LEU       CD2           -11.7266882088      -10.2604766765       -0.1682585054  A         81              0.0000000000
       889        56  LEU       HD21          -12.7861901606      -10.3582944625        0.1514418150  A         81              0.0000000000
       890        56  LEU       HD22          -11.2929825199      -11.2765276372       -0.2859904921  A         81              0.0000000000
       891        56  LEU       HD23          -11.7034686700       -9.7594068867       -1.1595762743  A         81              0.0000000000
       892        56  LEU       C             -12.6332387223      -10.5638913459        4.1915457458  A         81              0.0000000000
       893        56  LEU       O             -13.2982744463      -11.5954467930        4.1012132369  A         81              0.0000000000
       894        57  SER       N             -12.1316535680      -10.1741772197        5.3890848045  A         82              0.0000000000
       895        57  SER       HN            -11.5419689665       -9.3708846407        5.4207408205  A         82              0.0000000000
       896        57  SER       CA            -12.3770887435      -10.8969568615        6.6334549182  A         82              0.0000000000
       897        57  SER       HA            -12.0283194136      -11.9076581920        6.4809991050  A         82              0.0000000000
       898        57  SER       CB            -11.5866625815      -10.3067861465        7.8480920639  A         82              0.0000000000
       899        57  SER       HB1           -10.5614863627      -10.0421741917        7.5114687819  A         82              0.0000000000
       900        57  SER       HB2           -11.4837637246      -11.1008779930        8.6182550106  A         82              0.0000000000
       901        57  SER       OG            -12.2066550952       -9.1697254047        8.4611002745  A         82              0.0000000000
       902        57  SER       HG1           -12.2144816309       -8.4535949788        7.8218069471  A         82              0.0000000000
       903        57  SER       C             -13.8671387192      -11.0081620184        6.9831047907  A         82              0.0000000000
       904        57  SER       O             -14.3510815336      -12.0192098781        7.4409696267  A         82              0.0000000000
       905        58  ARG       N             -14.6404410217       -9.9136971640        6.7301800543  A         83              0.0000000000
       906        58  ARG       HN            -14.2160302366       -9.0830635952        6.3781397727  A         83              0.0000000000
       907        58  ARG       CA            -16.0814361290       -9.9096511656        6.8402315581  A         83              0.0000000000
       908        58  ARG       HA            -16.3250823727      -10.2753061322        7.8268079380  A         83              0.0000000000
       909        58  ARG       CB            -16.6555252080       -8.4698076745        6.7431646494  A         83              0.0000000000
       910        58  ARG       HB1           -17.7623093850       -8.5263599425        6.8215969539  A         83              0.0000000000
       911        58  ARG       HB2           -16.4170306361       -8.0208334128        5.7553066376  A         83              0.0000000000
       912        58  ARG       CG            -16.1345066846       -7.5477878305        7.8676712026  A         83              0.0000000000
       913        58  ARG       HG1           -15.0439771901       -7.3898512156        7.7258175901  A         83              0.0000000000
       914        58  ARG       HG2           -16.2629208221       -8.0556063997        8.8474421504  A         83              0.0000000000
       915        58  ARG       CD            -16.8031737307       -6.1674513296        7.9222893194  A         83              0.0000000000
       916        58  ARG       HD1           -16.7195669365       -5.6589764457        6.9380209634  A         83              0.0000000000
       917        58  ARG       HD2           -16.3204280452       -5.5335350733        8.6965165362  A         83              0.0000000000
       918        58  ARG       NE            -18.2284488540       -6.3851226402        8.3204165137  A         83              0.0000000000
       919        58  ARG       HE            -18.4000203259       -6.8970502728        9.1621369714  A         83              0.0000000000
       920        58  ARG       CZ            -19.2686867927       -5.6789695521        7.9005347840  A         83              0.0000000000
       921        58  ARG       NH1           -19.2420358735       -4.8887114140        6.8533588930  A         83              0.0000000000
       922        58  ARG       HH11          -18.4873922570       -4.9648773270        6.2016597554  A         83              0.0000000000
       923        58  ARG       HH12          -20.0655427802       -4.3897127057        6.5834762079  A         83              0.0000000000
       924        58  ARG       NH2           -20.3801918030       -5.7815182966        8.5979028265  A         83              0.0000000000
       925        58  ARG       HH21          -20.3864851522       -6.3484810636        9.4216222051  A         83              0.0000000000
       926        58  ARG       HH22          -21.1556775403       -5.1859182781        8.3884213492  A         83              0.0000000000
       927        58  ARG       C             -16.7776765991      -10.8478357275        5.8657160342  A         83              0.0000000000
       928        58  ARG       O             -17.7496567153      -11.5299068724        6.2317305706  A         83              0.0000000000
       929        59  VAL       N             -16.3016496490      -10.9487664550        4.6007434400  A         84              0.0000000000
       930        59  VAL       HN            -15.5404637408      -10.3683950132        4.3218635325  A         84              0.0000000000
       931        59  VAL       CA            -16.8036467396      -11.8933238075        3.6020375245  A         84              0.0000000000
       932        59  VAL       HA            -17.8614324486      -11.7180306129        3.4725705795  A         84              0.0000000000
       933        59  VAL       CB            -16.1008637142      -11.7471013223        2.2418297231  A         84              0.0000000000
       934        59  VAL       HB            -15.0371994181      -12.0572232188        2.3240712855  A         84              0.0000000000
       935        59  VAL       CG1           -16.7914826692      -12.6291975349        1.1802527420  A         84              0.0000000000
       936        59  VAL       HG11          -17.8365932504      -12.2898473686        1.0162212272  A         84              0.0000000000
       937        59  VAL       HG12          -16.8102897883      -13.6995701608        1.4773549703  A         84              0.0000000000
       938        59  VAL       HG13          -16.2470657116      -12.5581122199        0.2143966169  A         84              0.0000000000
       939        59  VAL       CG2           -16.1272742216      -10.2837942858        1.7650206080  A         84              0.0000000000
       940        59  VAL       HG21          -15.6180604218       -9.6054494007        2.4825653962  A         84              0.0000000000
       941        59  VAL       HG22          -17.1720985233       -9.9344231010        1.6214833175  A         84              0.0000000000
       942        59  VAL       HG23          -15.5856086396      -10.1983941019        0.7987772607  A         84              0.0000000000
       943        59  VAL       C             -16.6245169163      -13.3356145397        4.0706496899  A         84              0.0000000000
       944        59  VAL       O             -17.5625917555      -14.1389552465        4.0738696375  A         84              0.0000000000
       945        60  ASP       N             -15.4143489608      -13.6507907834        4.5756730989  A         85              0.0000000000
       946        60  ASP       HN            -14.6815922057      -12.9773408731        4.5161604433  A         85              0.0000000000
       947        60  ASP       CA            -15.0325740949      -14.9157718146        5.1725416602  A         85              0.0000000000
       948        60  ASP       HA            -15.1929260557      -15.6967129608        4.4439689632  A         85              0.0000000000
       949        60  ASP       CB            -13.5448131346      -14.8641885918        5.5975409175  A         85              0.0000000000
       950        60  ASP       HB1           -13.3280221903      -15.6497362338        6.3526816916  A         85              0.0000000000
       951        60  ASP       HB2           -13.3322916436      -13.8737177812        6.0537461227  A         85              0.0000000000
       952        60  ASP       CG            -12.5441434284      -15.0879102578        4.4810648500  A         85              0.0000000000
       953        60  ASP       OD1           -11.3317130084      -14.9595098621        4.7855554210  A         85              0.0000000000
       954        60  ASP       OD2           -12.9146580134      -15.4924736372        3.3518022643  A         85              0.0000000000
       955        60  ASP       C             -15.8699077220      -15.3002906957        6.3945302420  A         85              0.0000000000
       956        60  ASP       O             -16.1872095520      -16.4681770169        6.6133408964  A         85              0.0000000000
       957        61  ALA       N             -16.2587597329      -14.3278339109        7.2396423582  A         86              0.0000000000
       958        61  ALA       HN            -15.9184799767      -13.3985100933        7.1189115439  A         86              0.0000000000
       959        61  ALA       CA            -17.0504601130      -14.5932644668        8.4241373056  A         86              0.0000000000
       960        61  ALA       HA            -16.7688649591      -15.5484754565        8.8420800461  A         86              0.0000000000
       961        61  ALA       CB            -16.7632504705      -13.5026362406        9.4773092965  A         86              0.0000000000
       962        61  ALA       HB1           -17.0032426439      -12.4911120538        9.0854629282  A         86              0.0000000000
       963        61  ALA       HB2           -15.6862266620      -13.5165118395        9.7496109379  A         86              0.0000000000
       964        61  ALA       HB3           -17.3477236445      -13.6775985274       10.4058028652  A         86              0.0000000000
       965        61  ALA       C             -18.5529449265      -14.6539092419        8.1321962816  A         86              0.0000000000
       966        61  ALA       O             -19.3614047476      -14.9769256576        8.9946554774  A         86              0.0000000000
       967        62  GLY       N             -18.9762711169      -14.3735828018        6.8732868789  A         87              0.0000000000
       968        62  GLY       HN            -18.2976557349      -14.1462242917        6.1791699786  A         87              0.0000000000
       969        62  GLY       CA            -20.3754494409      -14.4267489161        6.4596572684  A         87              0.0000000000
       970        62  GLY       HA1           -20.8597524135      -15.2709368474        6.9278424534  A         87              0.0000000000
       971        62  GLY       HA2           -20.3940025470      -14.4905996952        5.3817060356  A         87              0.0000000000
       972        62  GLY       C             -21.1632746200      -13.1942872122        6.8422985049  A         87              0.0000000000
       973        62  GLY       O             -22.3684294561      -13.2250639722        7.0056636789  A         87              0.0000000000
       974        63  GLN       N             -20.4487274731      -12.0593455991        6.9955324054  A         88              0.0000000000
       975        63  GLN       HN            -19.4627135349      -12.0786096074        6.8491957670  A         88              0.0000000000
       976        63  GLN       CA            -20.9905016598      -10.8024283786        7.4695557506  A         88              0.0000000000
       977        63  GLN       HA            -22.0024248640      -10.9264573103        7.8259659819  A         88              0.0000000000
       978        63  GLN       CB            -20.0779426551      -10.2675850386        8.6112072398  A         88              0.0000000000
       979        63  GLN       HB1           -20.5094874040       -9.3344300441        9.0322914189  A         88              0.0000000000
       980        63  GLN       HB2           -19.0910438412      -10.0041402570        8.1742306064  A         88              0.0000000000
       981        63  GLN       CG            -19.7896733887      -11.2702259095        9.7644608444  A         88              0.0000000000
       982        63  GLN       HG1           -18.9666125580      -10.8579282912       10.3864757500  A         88              0.0000000000
       983        63  GLN       HG2           -19.4222654578      -12.2380530662        9.3611706174  A         88              0.0000000000
       984        63  GLN       CD            -20.9954044906      -11.5770118483       10.6588609140  A         88              0.0000000000
       985        63  GLN       OE1           -21.8672444771      -12.4091454287       10.3779499460  A         88              0.0000000000
       986        63  GLN       NE2           -21.0225672314      -10.9087010985       11.8350516420  A         88              0.0000000000
       987        63  GLN       HE21          -21.7381665347      -11.0971871610       12.5076515538  A         88              0.0000000000
       988        63  GLN       HE22          -20.2664527040      -10.2990823182       12.0730763554  A         88              0.0000000000
       989        63  GLN       C             -21.0060609806       -9.7690022729        6.3335396945  A         88              0.0000000000
       990        63  GLN       O             -21.4002291525       -8.6284566391        6.4996054580  A         88              0.0000000000
       991        64  GLU       N             -20.5702759285      -10.1852082954        5.1234058104  A         89              0.0000000000
       992        64  GLU       HN            -20.2735265785      -11.1269511133        4.9853142171  A         89              0.0000000000
       993        64  GLU       CA            -20.4411734465       -9.3096359379        3.9812177372  A         89              0.0000000000
       994        64  GLU       HA            -21.2778383052       -8.6267824333        3.9710685745  A         89              0.0000000000
       995        64  GLU       CB            -19.1036491827       -8.5185234464        4.0365509471  A         89              0.0000000000
       996        64  GLU       HB1           -18.2810889441       -9.2580508837        4.1405452901  A         89              0.0000000000
       997        64  GLU       HB2           -19.1091576914       -7.9053523489        4.9630021663  A         89              0.0000000000
       998        64  GLU       CG            -18.7545063162       -7.6060667150        2.8343121972  A         89              0.0000000000
       999        64  GLU       HG1           -18.6922538387       -8.1668844516        1.8772703510  A         89              0.0000000000
      1000        64  GLU       HG2           -17.7481424890       -7.1706949280        3.0132095260  A         89              0.0000000000
      1001        64  GLU       CD            -19.7434494872       -6.4642258441        2.6731387181  A         89              0.0000000000
      1002        64  GLU       OE1           -19.3308537165       -5.3014275318        2.8659435829  A         89              0.0000000000
      1003        64  GLU       OE2           -20.9462532729       -6.7140986334        2.3865440259  A         89              0.0000000000
      1004        64  GLU       C             -20.5473700777      -10.1292484811        2.7112667375  A         89              0.0000000000
      1005        64  GLU       O             -20.3530889805      -11.3430713877        2.7233659266  A         89              0.0000000000
      1006        65  GLN       N             -20.9097796973       -9.4848588107        1.5869312767  A         90              0.0000000000
      1007        65  GLN       HN            -21.0313173028       -8.4963916197        1.6335169269  A         90              0.0000000000
      1008        65  GLN       CA            -21.0601767720      -10.1037127969        0.2884042793  A         90              0.0000000000
      1009        65  GLN       HA            -20.6953495136      -11.1200496401        0.3073909218  A         90              0.0000000000
      1010        65  GLN       CB            -22.5487155236      -10.0681799264       -0.1539639271  A         90              0.0000000000
      1011        65  GLN       HB1           -22.6563562947      -10.4604728040       -1.1878114800  A         90              0.0000000000
      1012        65  GLN       HB2           -22.8693658179       -9.0044864030       -0.1617406327  A         90              0.0000000000
      1013        65  GLN       CG            -23.5317251009      -10.8236720182        0.7762341095  A         90              0.0000000000
      1014        65  GLN       HG1           -24.5731753258      -10.5967076565        0.4628818992  A         90              0.0000000000
      1015        65  GLN       HG2           -23.4229051834      -10.4878018373        1.8296430743  A         90              0.0000000000
      1016        65  GLN       CD            -23.3643577616      -12.3385635759        0.7034435064  A         90              0.0000000000
      1017        65  GLN       OE1           -24.0746199816      -13.0103884034       -0.0553594558  A         90              0.0000000000
      1018        65  GLN       NE2           -22.4356912888      -12.9130029307        1.4924989937  A         90              0.0000000000
      1019        65  GLN       HE21          -22.3157682754      -13.9040857724        1.4344191199  A         90              0.0000000000
      1020        65  GLN       HE22          -21.8263102175      -12.3486071234        2.0493760742  A         90              0.0000000000
      1021        65  GLN       C             -20.2252304803       -9.3394962224       -0.7340016120  A         90              0.0000000000
      1022        65  GLN       O             -20.3301167300       -8.1250255675       -0.8559849359  A         90              0.0000000000
      1023        66  LEU       N             -19.3892169563      -10.0312061531       -1.5369253203  A         91              0.0000000000
      1024        66  LEU       HN            -19.3493170055      -11.0261280906       -1.4864542156  A         91              0.0000000000
      1025        66  LEU       CA            -18.5706927526       -9.3837696995       -2.5610423271  A         91              0.0000000000
      1026        66  LEU       HA            -18.1082969253       -8.5143705366       -2.1174939142  A         91              0.0000000000
      1027        66  LEU       CB            -17.4482231632      -10.3309912090       -3.0750974063  A         91              0.0000000000
      1028        66  LEU       HB1           -17.1723750783      -10.1154495823       -4.1295027559  A         91              0.0000000000
      1029        66  LEU       HB2           -17.8250318057      -11.3756223707       -3.0422038956  A         91              0.0000000000
      1030        66  LEU       CG            -16.1494765081      -10.2259555458       -2.2459675088  A         91              0.0000000000
      1031        66  LEU       HG            -16.4435091554      -10.1703758670       -1.1760251264  A         91              0.0000000000
      1032        66  LEU       CD1           -15.2528985551      -11.4597648450       -2.4250800610  A         91              0.0000000000
      1033        66  LEU       HD11          -14.9306103397      -11.5551232891       -3.4840220205  A         91              0.0000000000
      1034        66  LEU       HD12          -15.7954412015      -12.3858697047       -2.1382033180  A         91              0.0000000000
      1035        66  LEU       HD13          -14.3449297704      -11.3757603937       -1.7903699395  A         91              0.0000000000
      1036        66  LEU       CD2           -15.3587270189       -8.9576473247       -2.6077160649  A         91              0.0000000000
      1037        66  LEU       HD21          -14.5127381266       -8.8121696492       -1.9024075934  A         91              0.0000000000
      1038        66  LEU       HD22          -16.0093515811       -8.0578759656       -2.5700307816  A         91              0.0000000000
      1039        66  LEU       HD23          -14.9468808183       -9.0435409386       -3.6359796470  A         91              0.0000000000
      1040        66  LEU       C             -19.3927861970       -8.8521366384       -3.7293154524  A         91              0.0000000000
      1041        66  LEU       O             -19.0235801559       -7.8937156709       -4.3937683144  A         91              0.0000000000
      1042        67  GLY       N             -20.5797098845       -9.4629945154       -3.9600269196  A         92              0.0000000000
      1043        67  GLY       HN            -20.8141327452      -10.2528828806       -3.3986613586  A         92              0.0000000000
      1044        67  GLY       CA            -21.5058721932       -9.0800820752       -5.0111175822  A         92              0.0000000000
      1045        67  GLY       HA1           -22.0694481970       -9.9613182989       -5.2798271017  A         92              0.0000000000
      1046        67  GLY       HA2           -20.9535295878       -8.6846072580       -5.8507111239  A         92              0.0000000000
      1047        67  GLY       C             -22.5190242715       -8.0208603269       -4.6334312575  A         92              0.0000000000
      1048        67  GLY       O             -23.2938455365       -7.5885037820       -5.4593491163  A         92              0.0000000000
      1049        68  ARG       N             -22.5531372666       -7.5806999072       -3.3548923214  A         93              0.0000000000
      1050        68  ARG       HN            -21.8983834494       -7.9188695208       -2.6833658876  A         93              0.0000000000
      1051        68  ARG       CA            -23.4295450175       -6.5041750970       -2.9130301867  A         93              0.0000000000
      1052        68  ARG       HA            -24.4346545580       -6.7668819529       -3.2082249014  A         93              0.0000000000
      1053        68  ARG       CB            -23.4191416816       -6.4237714909       -1.3637156156  A         93              0.0000000000
      1054        68  ARG       HB1           -22.3621623138       -6.4772018046       -1.0256907380  A         93              0.0000000000
      1055        68  ARG       HB2           -23.9435188393       -7.3269653048       -0.9847822032  A         93              0.0000000000
      1056        68  ARG       CG            -24.0610744580       -5.1812820769       -0.7131357876  A         93              0.0000000000
      1057        68  ARG       HG1           -25.1329030829       -5.1497333845       -1.0038402405  A         93              0.0000000000
      1058        68  ARG       HG2           -23.5874171959       -4.2463318845       -1.0816977712  A         93              0.0000000000
      1059        68  ARG       CD            -23.9847176014       -5.2094347818        0.8229015982  A         93              0.0000000000
      1060        68  ARG       HD1           -24.2079180616       -6.2324004091        1.1944441664  A         93              0.0000000000
      1061        68  ARG       HD2           -24.7271852699       -4.5181590469        1.2758923482  A         93              0.0000000000
      1062        68  ARG       NE            -22.5913492893       -4.8385332322        1.2480091291  A         93              0.0000000000
      1063        68  ARG       HE            -21.9572342439       -5.5521032014        1.5458614554  A         93              0.0000000000
      1064        68  ARG       CZ            -22.2374404308       -3.6170904799        1.6188467161  A         93              0.0000000000
      1065        68  ARG       NH1           -22.9722453048       -2.5499773673        1.3888101794  A         93              0.0000000000
      1066        68  ARG       HH11          -23.7907227789       -2.6287740129        0.8197006004  A         93              0.0000000000
      1067        68  ARG       HH12          -22.8558495053       -1.7632256434        1.9950063051  A         93              0.0000000000
      1068        68  ARG       NH2           -21.1197370670       -3.4379454765        2.2838045783  A         93              0.0000000000
      1069        68  ARG       HH21          -20.5161395898       -4.2149014466        2.4627165845  A         93              0.0000000000
      1070        68  ARG       HH22          -20.8407330401       -2.5221660057        2.5727764002  A         93              0.0000000000
      1071        68  ARG       C             -23.1391019318       -5.1488717137       -3.5600433558  A         93              0.0000000000
      1072        68  ARG       O             -21.9874942583       -4.7115507351       -3.5924231228  A         93              0.0000000000
      1073        69  ARG       N             -24.1650618679       -4.4555983611       -4.1050609950  A         94              0.0000000000
      1074        69  ARG       HN            -25.0876406944       -4.8320528507       -4.0713070893  A         94              0.0000000000
      1075        69  ARG       CA            -23.9992163226       -3.2145028622       -4.8543456482  A         94              0.0000000000
      1076        69  ARG       HA            -22.9617225617       -3.1035269175       -5.1330767654  A         94              0.0000000000
      1077        69  ARG       CB            -24.8590669625       -3.2402486598       -6.1607049391  A         94              0.0000000000
      1078        69  ARG       HB1           -25.9182218596       -2.9956903431       -5.9311333083  A         94              0.0000000000
      1079        69  ARG       HB2           -24.8443624269       -4.2850022199       -6.5383221730  A         94              0.0000000000
      1080        69  ARG       CG            -24.3199287905       -2.3272975142       -7.2907151443  A         94              0.0000000000
      1081        69  ARG       HG1           -23.2554686708       -2.5898489176       -7.4704716857  A         94              0.0000000000
      1082        69  ARG       HG2           -24.3398342760       -1.2757681640       -6.9326497911  A         94              0.0000000000
      1083        69  ARG       CD            -25.0796139973       -2.3772781447       -8.6377568015  A         94              0.0000000000
      1084        69  ARG       HD1           -24.7680149737       -1.5515001933       -9.3125292250  A         94              0.0000000000
      1085        69  ARG       HD2           -26.1706627105       -2.2685183453       -8.4585780874  A         94              0.0000000000
      1086        69  ARG       NE            -24.8301356201       -3.6917400403       -9.3249181273  A         94              0.0000000000
      1087        69  ARG       HE            -25.5276254340       -4.4083347322       -9.3250015478  A         94              0.0000000000
      1088        69  ARG       CZ            -23.7084199160       -4.0333119730       -9.9355567095  A         94              0.0000000000
      1089        69  ARG       NH1           -22.6859355598       -3.2162425429      -10.0907571837  A         94              0.0000000000
      1090        69  ARG       HH11          -21.7766556294       -3.5812607067      -10.2906865423  A         94              0.0000000000
      1091        69  ARG       HH12          -22.8072792096       -2.2428019513       -9.8966202906  A         94              0.0000000000
      1092        69  ARG       NH2           -23.6142467203       -5.2742149086      -10.3749991188  A         94              0.0000000000
      1093        69  ARG       HH21          -24.4263551243       -5.8550362292      -10.3190837013  A         94              0.0000000000
      1094        69  ARG       HH22          -22.7789970058       -5.5726745188      -10.8368213526  A         94              0.0000000000
      1095        69  ARG       C             -24.3695181402       -2.0189306850       -3.9750781683  A         94              0.0000000000
      1096        69  ARG       O             -25.3711471354       -2.0408424912       -3.2494906203  A         94              0.0000000000
      1097        70  ILE       N             -23.5574150849       -0.9374050198       -4.0058387547  A         95              0.0000000000
      1098        70  ILE       HN            -22.7330047607       -0.9439225726       -4.5664760161  A         95              0.0000000000
      1099        70  ILE       CA            -23.7764439625        0.2749305879       -3.2187452598  A         95              0.0000000000
      1100        70  ILE       HA            -24.6774590769        0.1534661068       -2.6358060319  A         95              0.0000000000
      1101        70  ILE       CB            -22.6349454048        0.5616271834       -2.2321680639  A         95              0.0000000000
      1102        70  ILE       HB            -22.3925855790       -0.4031255867       -1.7373602148  A         95              0.0000000000
      1103        70  ILE       CG2           -21.3693774207        1.0638663881       -2.9603844810  A         95              0.0000000000
      1104        70  ILE       HG21          -21.5225876255        2.0815844800       -3.3788310349  A         95              0.0000000000
      1105        70  ILE       HG22          -21.0826749264        0.3779758266       -3.7860217001  A         95              0.0000000000
      1106        70  ILE       HG23          -20.5220167062        1.1225044649       -2.2442403645  A         95              0.0000000000
      1107        70  ILE       CG1           -23.0604068455        1.5496016116       -1.1146608305  A         95              0.0000000000
      1108        70  ILE       HG11          -24.0740983680        1.2703375974       -0.7558264572  A         95              0.0000000000
      1109        70  ILE       HG12          -23.1194372194        2.5775134809       -1.5320738203  A         95              0.0000000000
      1110        70  ILE       CD            -22.1197126080        1.5519744948        0.0981370492  A         95              0.0000000000
      1111        70  ILE       HD1           -22.4877656210        2.2665173453        0.8651354158  A         95              0.0000000000
      1112        70  ILE       HD2           -21.0925252023        1.8621554925       -0.1899511008  A         95              0.0000000000
      1113        70  ILE       HD3           -22.0706792708        0.5412882069        0.5568635031  A         95              0.0000000000
      1114        70  ILE       C             -24.0175091994        1.4641659608       -4.1381135120  A         95              0.0000000000
      1115        70  ILE       O             -23.4930660119        1.5488134328       -5.2518003809  A         95              0.0000000000
      1116        71  HSD       N             -24.8810233597        2.4039826719       -3.6996847975  A         96              0.0000000000
      1117        71  HSD       HN            -25.3219232611        2.2842087679       -2.8135299076  A         96              0.0000000000
      1118        71  HSD       CA            -25.2351741226        3.6095550568       -4.4318405532  A         96              0.0000000000
      1119        71  HSD       HA            -24.8651982625        3.5522832175       -5.4448745108  A         96              0.0000000000
      1120        71  HSD       CB            -26.7723290990        3.8259173142       -4.4506081636  A         96              0.0000000000
      1121        71  HSD       HB1           -27.0055912367        4.7636016922       -4.9989308627  A         96              0.0000000000
      1122        71  HSD       HB2           -27.1381302834        3.9373732871       -3.4074935679  A         96              0.0000000000
      1123        71  HSD       ND1           -28.9254699992        2.8242381683       -5.3282964920  A         96              0.0000000000
      1124        71  HSD       HD1           -29.4772330642        3.6479671162       -5.1978045751  A         96              0.0000000000
      1125        71  HSD       CG            -27.5737364930        2.7095213753       -5.0895609600  A         96              0.0000000000
      1126        71  HSD       CE1           -29.3336173622        1.6632989318       -5.8972225128  A         96              0.0000000000
      1127        71  HSD       HE1           -30.3640286994        1.4846036426       -6.2045016528  A         96              0.0000000000
      1128        71  HSD       NE2           -28.3370421395        0.8072314768       -6.0309224587  A         96              0.0000000000
      1129        71  HSD       CD2           -27.2217286289        1.4764249226       -5.5361513757  A         96              0.0000000000
      1130        71  HSD       HD2           -26.2554908654        0.9881396646       -5.5653248425  A         96              0.0000000000
      1131        71  HSD       C             -24.5833164774        4.8163927373       -3.7605429370  A         96              0.0000000000
      1132        71  HSD       O             -24.4447592583        4.8431412199       -2.5413131515  A         96              0.0000000000
      1133        72  TYR       N             -24.1386092788        5.8346877451       -4.5304780299  A         97              0.0000000000
      1134        72  TYR       HN            -24.2781783160        5.8252062984       -5.5176150953  A         97              0.0000000000
      1135        72  TYR       CA            -23.3932691569        6.9625142742       -3.9761393055  A         97              0.0000000000
      1136        72  TYR       HA            -23.7551493253        7.1331419593       -2.9729798282  A         97              0.0000000000
      1137        72  TYR       CB            -21.8638686861        6.6817590509       -3.8480968038  A         97              0.0000000000
      1138        72  TYR       HB1           -21.7362139753        5.8592951188       -3.1121767300  A         97              0.0000000000
      1139        72  TYR       HB2           -21.3164109543        7.5615252051       -3.4473193770  A         97              0.0000000000
      1140        72  TYR       CG            -21.2124684628        6.2385839883       -5.1352436873  A         97              0.0000000000
      1141        72  TYR       CD1           -21.1574814079        4.8731639431       -5.4778929667  A         97              0.0000000000
      1142        72  TYR       HD1           -21.6314987591        4.1443416223       -4.8371702690  A         97              0.0000000000
      1143        72  TYR       CE1           -20.4854007220        4.4512205722       -6.6310784209  A         97              0.0000000000
      1144        72  TYR       HE1           -20.4512069199        3.4046232765       -6.8953980841  A         97              0.0000000000
      1145        72  TYR       CZ            -19.8559068327        5.3885749159       -7.4536292157  A         97              0.0000000000
      1146        72  TYR       OH            -19.2166875606        4.9548501702       -8.6256360823  A         97              0.0000000000
      1147        72  TYR       HH            -18.9614909351        5.7316051285       -9.1287527856  A         97              0.0000000000
      1148        72  TYR       CD2           -20.5594721780        7.1700778519       -5.9647950493  A         97              0.0000000000
      1149        72  TYR       HD2           -20.5766407307        8.2186757233       -5.7068265534  A         97              0.0000000000
      1150        72  TYR       CE2           -19.8894857909        6.7481685777       -7.1216236186  A         97              0.0000000000
      1151        72  TYR       HE2           -19.4088622696        7.4739340726       -7.7608931059  A         97              0.0000000000
      1152        72  TYR       C             -23.6845498522        8.2882561430       -4.6905240731  A         97              0.0000000000
      1153        72  TYR       O             -24.3334210901        8.3349067032       -5.7283807526  A         97              0.0000000000
      1154        73  SER       N             -23.2593728514        9.4152525083       -4.0853899788  A         98              0.0000000000
      1155        73  SER       HN            -22.7134438937        9.3567621857       -3.2531944156  A         98              0.0000000000
      1156        73  SER       CA            -23.5809266547       10.7738028192       -4.5247893249  A         98              0.0000000000
      1157        73  SER       HA            -24.3635563962       10.7215151921       -5.2671886053  A         98              0.0000000000
      1158        73  SER       CB            -24.1005116894       11.6684506919       -3.3573314810  A         98              0.0000000000
      1159        73  SER       HB1           -24.9943469490       11.1757120334       -2.9184828246  A         98              0.0000000000
      1160        73  SER       HB2           -24.4339130755       12.6545123816       -3.7457215678  A         98              0.0000000000
      1161        73  SER       OG            -23.1276090214       11.8874923571       -2.3269158757  A         98              0.0000000000
      1162        73  SER       HG1           -22.7850379442       11.0305114900       -2.0626643847  A         98              0.0000000000
      1163        73  SER       C             -22.4006081062       11.4637282998       -5.1924596876  A         98              0.0000000000
      1164        73  SER       O             -21.2613289479       11.0177090804       -5.1219488702  A         98              0.0000000000
      1165        74  GLN       N             -22.6392322299       12.6085435884       -5.8703839932  A         99              0.0000000000
      1166        74  GLN       HN            -23.5638295011       12.9739350168       -5.9453372471  A         99              0.0000000000
      1167        74  GLN       CA            -21.5696566966       13.4263900818       -6.4379024358  A         99              0.0000000000
      1168        74  GLN       HA            -20.9021461802       12.7758829341       -6.9834940057  A         99              0.0000000000
      1169        74  GLN       CB            -22.1259542094       14.4993168420       -7.4127112067  A         99              0.0000000000
      1170        74  GLN       HB1           -21.2647161940       15.0261621816       -7.8764180851  A         99              0.0000000000
      1171        74  GLN       HB2           -22.7061670139       15.2472726980       -6.8311304822  A         99              0.0000000000
      1172        74  GLN       CG            -23.0300457128       13.9137392441       -8.5275041517  A         99              0.0000000000
      1173        74  GLN       HG1           -23.8392432281       13.3010335444       -8.0757164728  A         99              0.0000000000
      1174        74  GLN       HG2           -22.4423989727       13.2559153205       -9.2029743541  A         99              0.0000000000
      1175        74  GLN       CD            -23.7699542368       14.9656510545       -9.3873459671  A         99              0.0000000000
      1176        74  GLN       OE1           -24.8789486485       14.7757951597       -9.7584893340  A         99              0.0000000000
      1177        74  GLN       NE2           -23.0587788271       16.0988109208       -9.6942402905  A         99              0.0000000000
      1178        74  GLN       HE21          -22.1640958098       16.2751829404       -9.2838317023  A         99              0.0000000000
      1179        74  GLN       HE22          -23.5136205142       16.7868322983      -10.2597008317  A         99              0.0000000000
      1180        74  GLN       C             -20.7431852862       14.1021198839       -5.3422168696  A         99              0.0000000000
      1181        74  GLN       O             -19.5445663773       14.3351033823       -5.4760502832  A         99              0.0000000000
      1182        75  ASN       N             -21.3625032272       14.3686578348       -4.1735921569  A         100             0.0000000000
      1183        75  ASN       HN            -22.3579076091       14.3190655891       -4.1467644524  A         100             0.0000000000
      1184        75  ASN       CA            -20.7069258370       14.7984104293       -2.9518435983  A         100             0.0000000000
      1185        75  ASN       HA            -20.1300772516       15.6782889514       -3.1956867773  A         100             0.0000000000
      1186        75  ASN       CB            -21.7815555059       15.2134090529       -1.9069218454  A         100             0.0000000000
      1187        75  ASN       HB1           -22.4425861984       14.3503783798       -1.6777112850  A         100             0.0000000000
      1188        75  ASN       HB2           -22.4151026112       16.0205033158       -2.3329945107  A         100             0.0000000000
      1189        75  ASN       CG            -21.1613762780       15.6920595994       -0.5936097728  A         100             0.0000000000
      1190        75  ASN       OD1           -21.1874113492       15.0037770911        0.4189065889  A         100             0.0000000000
      1191        75  ASN       ND2           -20.5632054811       16.9063181630       -0.6299774023  A         100             0.0000000000
      1192        75  ASN       HD21          -20.0730190994       17.2127092330        0.1860139110  A         100             0.0000000000
      1193        75  ASN       HD22          -20.6337785776       17.4755492516       -1.4491204948  A         100             0.0000000000
      1194        75  ASN       C             -19.7038327478       13.7614451962       -2.4028609975  A         100             0.0000000000
      1195        75  ASN       O             -18.7231848049       14.1117677566       -1.7361880576  A         100             0.0000000000
      1196        76  ASP       N             -19.8990970411       12.4684993338       -2.6928544697  A         101             0.0000000000
      1197        76  ASP       HN            -20.6993493731       12.1824855474       -3.2142001508  A         101             0.0000000000
      1198        76  ASP       CA            -18.9751873762       11.4051610988       -2.3182958764  A         101             0.0000000000
      1199        76  ASP       HA            -18.6208886504       11.6069554976       -1.3182201625  A         101             0.0000000000
      1200        76  ASP       CB            -19.7089784323       10.0342409799       -2.3169245989  A         101             0.0000000000
      1201        76  ASP       HB1           -18.9902833901        9.2293034378       -2.0525877125  A         101             0.0000000000
      1202        76  ASP       HB2           -20.1295372718        9.8072741022       -3.3198888550  A         101             0.0000000000
      1203        76  ASP       CG            -20.8176739175        9.9977487494       -1.2806720026  A         101             0.0000000000
      1204        76  ASP       OD1           -20.5520073383       10.2969442014       -0.0886854865  A         101             0.0000000000
      1205        76  ASP       OD2           -21.9614566570        9.5820628845       -1.6189560385  A         101             0.0000000000
      1206        76  ASP       C             -17.7194329115       11.3702410895       -3.2175562992  A         101             0.0000000000
      1207        76  ASP       O             -16.7165343385       10.7493742593       -2.8726897875  A         101             0.0000000000
      1208        77  LEU       N             -17.7402574277       12.0659938348       -4.3814208287  A         102             0.0000000000
      1209        77  LEU       HN            -18.5550642637       12.5770874379       -4.6438749178  A         102             0.0000000000
      1210        77  LEU       CA            -16.5999388766       12.2185910666       -5.2757939016  A         102             0.0000000000
      1211        77  LEU       HA            -16.0551764229       11.2861079993       -5.2862436975  A         102             0.0000000000
      1212        77  LEU       CB            -17.0366591642       12.5145400908       -6.7382374154  A         102             0.0000000000
      1213        77  LEU       HB1           -16.1334646863       12.5617729673       -7.3834736439  A         102             0.0000000000
      1214        77  LEU       HB2           -17.5275928414       13.5102617066       -6.7811744440  A         102             0.0000000000
      1215        77  LEU       CG            -18.0032715374       11.4747433243       -7.3580208244  A         102             0.0000000000
      1216        77  LEU       HG            -18.9286465561       11.4366878634       -6.7443809816  A         102             0.0000000000
      1217        77  LEU       CD1           -18.4053959525       11.8999065197       -8.7812593094  A         102             0.0000000000
      1218        77  LEU       HD11          -17.5062229866       12.1883853275       -9.3665702994  A         102             0.0000000000
      1219        77  LEU       HD12          -19.0964032178       12.7691600327       -8.7462123470  A         102             0.0000000000
      1220        77  LEU       HD13          -18.9123824471       11.0648721127       -9.3104126270  A         102             0.0000000000
      1221        77  LEU       CD2           -17.4043845302       10.0584653870       -7.3767333672  A         102             0.0000000000
      1222        77  LEU       HD21          -17.1867809562        9.7115364418       -6.3439652463  A         102             0.0000000000
      1223        77  LEU       HD22          -16.4612325270       10.0383982635       -7.9635745805  A         102             0.0000000000
      1224        77  LEU       HD23          -18.1198865827        9.3440259706       -7.8371181335  A         102             0.0000000000
      1225        77  LEU       C             -15.6230746616       13.2879768627       -4.7815972283  A         102             0.0000000000
      1226        77  LEU       O             -15.9931965665       14.4133535852       -4.4404197053  A         102             0.0000000000
      1227        78  VAL       N             -14.3236487772       12.9563682515       -4.7015258270  A         103             0.0000000000
      1228        78  VAL       HN            -13.9976625457       12.1060476621       -5.1073544512  A         103             0.0000000000
      1229        78  VAL       CA            -13.3012569412       13.7620448071       -4.0496834459  A         103             0.0000000000
      1230        78  VAL       HA            -13.7059356218       14.7237162095       -3.7707152056  A         103             0.0000000000
      1231        78  VAL       CB            -12.7571536997       13.0836373393       -2.7839911849  A         103             0.0000000000
      1232        78  VAL       HB            -11.9670337456       13.7127271670       -2.3210900650  A         103             0.0000000000
      1233        78  VAL       CG1           -13.8959570808       12.9630349426       -1.7477795534  A         103             0.0000000000
      1234        78  VAL       HG11          -14.7264166540       12.3383501787       -2.1407513628  A         103             0.0000000000
      1235        78  VAL       HG12          -14.3013111231       13.9648189202       -1.4900239274  A         103             0.0000000000
      1236        78  VAL       HG13          -13.5231037442       12.4868190683       -0.8158354399  A         103             0.0000000000
      1237        78  VAL       CG2           -12.1550014355       11.6979463900       -3.1067388589  A         103             0.0000000000
      1238        78  VAL       HG21          -11.3104340006       11.7782956690       -3.8240747924  A         103             0.0000000000
      1239        78  VAL       HG22          -12.9203633322       11.0228739250       -3.5458508426  A         103             0.0000000000
      1240        78  VAL       HG23          -11.7756398260       11.2200130177       -2.1783071377  A         103             0.0000000000
      1241        78  VAL       C             -12.1904463620       14.0450382359       -5.0530384277  A         103             0.0000000000
      1242        78  VAL       O             -12.3050275267       13.7411247694       -6.2338967723  A         103             0.0000000000
      1243        79  GLU       N             -11.0687623575       14.6640755477       -4.6248404127  A         104             0.0000000000
      1244        79  GLU       HN            -10.9925628149       15.0330618003       -3.7017739064  A         104             0.0000000000
      1245        79  GLU       CA             -9.8770119206       14.7286314613       -5.4563698040  A         104             0.0000000000
      1246        79  GLU       HA            -10.1818689212       15.0724217816       -6.4337491699  A         104             0.0000000000
      1247        79  GLU       CB             -8.8437744814       15.7530912684       -4.9233188053  A         104             0.0000000000
      1248        79  GLU       HB1            -7.8607289545       15.6153994609       -5.4223012281  A         104             0.0000000000
      1249        79  GLU       HB2            -8.6893051218       15.5527032668       -3.8415125076  A         104             0.0000000000
      1250        79  GLU       CG             -9.2785956823       17.2327368623       -5.1021406547  A         104             0.0000000000
      1251        79  GLU       HG1            -8.6641190913       17.8707921396       -4.4315998415  A         104             0.0000000000
      1252        79  GLU       HG2           -10.3448151879       17.3546422395       -4.8146757959  A         104             0.0000000000
      1253        79  GLU       CD             -9.0797328586       17.7499318027       -6.5147917002  A         104             0.0000000000
      1254        79  GLU       OE1            -7.9393425156       17.6755094707       -7.0467301689  A         104             0.0000000000
      1255        79  GLU       OE2           -10.0497117009       18.2595579671       -7.1328647810  A         104             0.0000000000
      1256        79  GLU       C              -9.2265867621       13.3546458541       -5.6626457109  A         104             0.0000000000
      1257        79  GLU       O              -8.7551627042       12.7256332099       -4.7174576448  A         104             0.0000000000
      1258        80  TYR       N              -9.2052047746       12.8952543663       -6.9279601036  A         105             0.0000000000
      1259        80  TYR       HN             -9.5236744387       13.5034595822       -7.6509210212  A         105             0.0000000000
      1260        80  TYR       CA             -8.7294729968       11.6049796559       -7.3921216548  A         105             0.0000000000
      1261        80  TYR       HA             -8.6803559610       11.7522840516       -8.4609008330  A         105             0.0000000000
      1262        80  TYR       CB             -7.2720872302       11.2445725578       -6.9775421805  A         105             0.0000000000
      1263        80  TYR       HB1            -7.2327561905       10.9109209727       -5.9185564917  A         105             0.0000000000
      1264        80  TYR       HB2            -6.6133041405       12.1325567286       -7.0862157899  A         105             0.0000000000
      1265        80  TYR       CG             -6.7341692259       10.1502980528       -7.8657776907  A         105             0.0000000000
      1266        80  TYR       CD1            -6.4157566713       10.4395156989       -9.2054072971  A         105             0.0000000000
      1267        80  TYR       HD1            -6.5432203279       11.4471385765       -9.5726254244  A         105             0.0000000000
      1268        80  TYR       CE1            -5.9730943178        9.4275291971      -10.0697181631  A         105             0.0000000000
      1269        80  TYR       HE1            -5.7593360672        9.6481999868      -11.1050981962  A         105             0.0000000000
      1270        80  TYR       CZ             -5.8364307870        8.1186106767       -9.5961186630  A         105             0.0000000000
      1271        80  TYR       OH             -5.4202358269        7.0890659209      -10.4624468460  A         105             0.0000000000
      1272        80  TYR       HH             -5.5988798916        6.2637503904      -10.0057844179  A         105             0.0000000000
      1273        80  TYR       CD2            -6.5728252384        8.8375766316       -7.3979680144  A         105             0.0000000000
      1274        80  TYR       HD2            -6.8171585827        8.5978074522       -6.3736575354  A         105             0.0000000000
      1275        80  TYR       CE2            -6.1371886015        7.8258250446       -8.2609633612  A         105             0.0000000000
      1276        80  TYR       HE2            -6.0486295934        6.8184589534       -7.8817920800  A         105             0.0000000000
      1277        80  TYR       C              -9.7673050774       10.4781866422       -7.2344314591  A         105             0.0000000000
      1278        80  TYR       O              -9.6025890723        9.5121080621       -6.4977646900  A         105             0.0000000000
      1279        81  SER       N             -10.8833734463       10.6001333649       -7.9827148175  A         106             0.0000000000
      1280        81  SER       HN            -10.9819178951       11.4183974726       -8.5437333927  A         106             0.0000000000
      1281        81  SER       CA            -11.9707077001        9.6205517625       -8.0616922535  A         106             0.0000000000
      1282        81  SER       HA            -11.8136981206        8.8255831682       -7.3477084120  A         106             0.0000000000
      1283        81  SER       CB            -13.3479678967       10.2751242350       -7.7470024448  A         106             0.0000000000
      1284        81  SER       HB1           -14.1824892543        9.5643312892       -7.9277467168  A         106             0.0000000000
      1285        81  SER       HB2           -13.4930820014       11.1596088641       -8.4034701418  A         106             0.0000000000
      1286        81  SER       OG            -13.4248027769       10.7187147725       -6.3921037825  A         106             0.0000000000
      1287        81  SER       HG1           -13.7214996125        9.9777854811       -5.8586295348  A         106             0.0000000000
      1288        81  SER       C             -12.0596964688        8.9927464182       -9.4613744692  A         106             0.0000000000
      1289        81  SER       O             -12.9900698199        9.3174817470      -10.2047828494  A         106             0.0000000000
      1290        82  PRO       N             -11.1361051297        8.1388557532       -9.9158851610  A         107             0.0000000000
      1291        82  PRO       CD            -10.0099772578        7.6536167369       -9.1169085303  A         107             0.0000000000
      1292        82  PRO       HD1           -10.3426174278        7.3111504051       -8.1137194510  A         107             0.0000000000
      1293        82  PRO       HD2            -9.2614008199        8.4676374297       -9.0104912922  A         107             0.0000000000
      1294        82  PRO       CA            -10.9635901837        7.8098774679      -11.3314132662  A         107             0.0000000000
      1295        82  PRO       HA            -10.9738459500        8.7200137573      -11.9127451457  A         107             0.0000000000
      1296        82  PRO       CB             -9.5897341716        7.1034320417      -11.3710150513  A         107             0.0000000000
      1297        82  PRO       HB1            -8.8031706519        7.8685702350      -11.5448033559  A         107             0.0000000000
      1298        82  PRO       HB2            -9.5010365290        6.3257350438      -12.1594572545  A         107             0.0000000000
      1299        82  PRO       CG             -9.4070970232        6.5394358499       -9.9592575366  A         107             0.0000000000
      1300        82  PRO       HG1           -10.0012457633        5.6095988864       -9.8299845852  A         107             0.0000000000
      1301        82  PRO       HG2            -8.3454452096        6.3353744365       -9.7031806608  A         107             0.0000000000
      1302        82  PRO       C             -12.0433862015        6.9043390694      -11.9249028367  A         107             0.0000000000
      1303        82  PRO       O             -12.4523665553        7.1260186441      -13.0587114192  A         107             0.0000000000
      1304        83  VAL       N             -12.4601079938        5.8499783367      -11.2084652761  A         108             0.0000000000
      1305        83  VAL       HN            -12.1754972852        5.7316483534      -10.2603071882  A         108             0.0000000000
      1306        83  VAL       CA            -13.2995420945        4.7897006397      -11.7564876239  A         108             0.0000000000
      1307        83  VAL       HA            -13.3161025185        4.8319584398      -12.8355335130  A         108             0.0000000000
      1308        83  VAL       CB            -12.7688686912        3.4258438036      -11.3131002220  A         108             0.0000000000
      1309        83  VAL       HB            -12.6937633600        3.4000431573      -10.2049420582  A         108             0.0000000000
      1310        83  VAL       CG1           -13.6754715791        2.2702270353      -11.7819566901  A         108             0.0000000000
      1311        83  VAL       HG11          -13.7935824780        2.3054833170      -12.8860978995  A         108             0.0000000000
      1312        83  VAL       HG12          -14.6769800496        2.3136247290      -11.3029802566  A         108             0.0000000000
      1313        83  VAL       HG13          -13.2090595063        1.2986812520      -11.5119945273  A         108             0.0000000000
      1314        83  VAL       CG2           -11.3575190518        3.2298358630      -11.9023456260  A         108             0.0000000000
      1315        83  VAL       HG21          -10.6462345379        3.9931286054      -11.5205347700  A         108             0.0000000000
      1316        83  VAL       HG22          -11.3862520425        3.2985963290      -13.0108434446  A         108             0.0000000000
      1317        83  VAL       HG23          -10.9637801149        2.2273160948      -11.6298667025  A         108             0.0000000000
      1318        83  VAL       C             -14.7213960908        5.0154211131      -11.2786898017  A         108             0.0000000000
      1319        83  VAL       O             -15.6935680398        4.8906340180      -12.0060337303  A         108             0.0000000000
      1320        84  THR       N             -14.8436466952        5.4674190079      -10.0171071979  A         109             0.0000000000
      1321        84  THR       HN            -14.0287576193        5.5295040136       -9.4460465651  A         109             0.0000000000
      1322        84  THR       CA            -16.0857393972        5.8465096315       -9.3647199354  A         109             0.0000000000
      1323        84  THR       HA            -16.7275908177        4.9781956719       -9.3861120294  A         109             0.0000000000
      1324        84  THR       CB            -15.8938209903        6.2467248230       -7.9121429243  A         109             0.0000000000
      1325        84  THR       HB            -16.7774870859        6.7804173630       -7.5015001301  A         109             0.0000000000
      1326        84  THR       OG1           -14.7436061982        7.0663615155       -7.7604421837  A         109             0.0000000000
      1327        84  THR       HG1           -13.9926284465        6.4767386089       -7.6605560251  A         109             0.0000000000
      1328        84  THR       CG2           -15.6847057961        4.9733223160       -7.0786419619  A         109             0.0000000000
      1329        84  THR       HG21          -14.7888672193        4.4152293589       -7.4255230592  A         109             0.0000000000
      1330        84  THR       HG22          -16.5683809724        4.3062515867       -7.1705975212  A         109             0.0000000000
      1331        84  THR       HG23          -15.5449029655        5.2275291055       -6.0061891298  A         109             0.0000000000
      1332        84  THR       C             -16.8641157217        6.9412804235      -10.0776766907  A         109             0.0000000000
      1333        84  THR       O             -18.0862195969        6.8956326472      -10.1340491841  A         109             0.0000000000
      1334        85  GLU       N             -16.1638508660        7.9237973533      -10.6763291332  A         110             0.0000000000
      1335        85  GLU       HN            -15.1758944801        7.9609939224      -10.5476139632  A         110             0.0000000000
      1336        85  GLU       CA            -16.7625718293        8.9958377002      -11.4597585050  A         110             0.0000000000
      1337        85  GLU       HA            -17.3860721943        9.5748828510      -10.7946615134  A         110             0.0000000000
      1338        85  GLU       CB            -15.6433218222        9.9320234323      -11.9973055697  A         110             0.0000000000
      1339        85  GLU       HB1           -14.7571387023        9.3113259775      -12.2497637795  A         110             0.0000000000
      1340        85  GLU       HB2           -15.3500906796       10.5944174327      -11.1549453824  A         110             0.0000000000
      1341        85  GLU       CG            -15.9926047702       10.7767221524      -13.2532582157  A         110             0.0000000000
      1342        85  GLU       HG1           -16.9925607065       11.2480936615      -13.1427230351  A         110             0.0000000000
      1343        85  GLU       HG2           -16.0046178883       10.1331905776      -14.1588209121  A         110             0.0000000000
      1344        85  GLU       CD            -14.9806579973       11.8802066828      -13.4743296608  A         110             0.0000000000
      1345        85  GLU       OE1           -14.1843862966       11.7956772485      -14.4410194154  A         110             0.0000000000
      1346        85  GLU       OE2           -14.9490887090       12.8353211461      -12.6443827640  A         110             0.0000000000
      1347        85  GLU       C             -17.6839465271        8.5586630124      -12.5982661458  A         110             0.0000000000
      1348        85  GLU       O             -18.7724490561        9.1068399234      -12.7715178064  A         110             0.0000000000
      1349        86  LYS       N             -17.2941160561        7.5380764635      -13.3808852006  A         111             0.0000000000
      1350        86  LYS       HN            -16.4287388470        7.0733758599      -13.2100500900  A         111             0.0000000000
      1351        86  LYS       CA            -18.0349431757        7.1496794127      -14.5738671019  A         111             0.0000000000
      1352        86  LYS       HA            -18.6688591039        7.9631721272      -14.8944606130  A         111             0.0000000000
      1353        86  LYS       CB            -17.0442090615        6.8420541815      -15.7283207213  A         111             0.0000000000
      1354        86  LYS       HB1           -16.4358694750        7.7571593158      -15.8921088179  A         111             0.0000000000
      1355        86  LYS       HB2           -17.6230047594        6.6675597976      -16.6604517475  A         111             0.0000000000
      1356        86  LYS       CG            -16.0897402801        5.6595348138      -15.4726373202  A         111             0.0000000000
      1357        86  LYS       HG1           -16.6627559135        4.7082766176      -15.4397446451  A         111             0.0000000000
      1358        86  LYS       HG2           -15.6039146511        5.7789357437      -14.4806504875  A         111             0.0000000000
      1359        86  LYS       CD            -14.9575512847        5.5456955106      -16.5133185851  A         111             0.0000000000
      1360        86  LYS       HD1           -14.3530636905        4.6420350848      -16.2845969568  A         111             0.0000000000
      1361        86  LYS       HD2           -14.2852510321        6.4209558711      -16.3858326181  A         111             0.0000000000
      1362        86  LYS       CE            -15.3852283488        5.5108768598      -17.9893951273  A         111             0.0000000000
      1363        86  LYS       HE1           -14.4821935185        5.4308228826      -18.6316103997  A         111             0.0000000000
      1364        86  LYS       HE2           -15.9355494840        6.4345955317      -18.2690582519  A         111             0.0000000000
      1365        86  LYS       NZ            -16.2449013429        4.3541164968      -18.2837410807  A         111             0.0000000000
      1366        86  LYS       HZ1           -17.1611493049        4.3947623825      -17.7933967279  A         111             0.0000000000
      1367        86  LYS       HZ2           -15.8027629192        3.4582721952      -17.9946449002  A         111             0.0000000000
      1368        86  LYS       HZ3           -16.4253851650        4.2966882803      -19.3063493097  A         111             0.0000000000
      1369        86  LYS       C             -18.9424114114        5.9469480919      -14.3507879205  A         111             0.0000000000
      1370        86  LYS       O             -19.7276899903        5.5797308472      -15.2259295189  A         111             0.0000000000
      1371        87  HSD       N             -18.8996930258        5.3125402169      -13.1637172654  A         112             0.0000000000
      1372        87  HSD       HN            -18.2355326140        5.6011772866      -12.4784519231  A         112             0.0000000000
      1373        87  HSD       CA            -19.7377902014        4.1580159837      -12.8424256214  A         112             0.0000000000
      1374        87  HSD       HA            -20.2949967660        3.8409979878      -13.7115748806  A         112             0.0000000000
      1375        87  HSD       CB            -18.8750990478        2.9507157050      -12.3816005838  A         112             0.0000000000
      1376        87  HSD       HB1           -19.5173328076        2.1543817241      -11.9483466298  A         112             0.0000000000
      1377        87  HSD       HB2           -18.1762936910        3.2910049622      -11.5877521758  A         112             0.0000000000
      1378        87  HSD       ND1           -18.6096617429        1.4110984727      -14.3947171285  A         112             0.0000000000
      1379        87  HSD       HD1           -19.5730595708        1.1620456477      -14.4939003714  A         112             0.0000000000
      1380        87  HSD       CG            -18.0764421157        2.3150878700      -13.4987254202  A         112             0.0000000000
      1381        87  HSD       CE1           -17.5881150765        0.9273865995      -15.1397419516  A         112             0.0000000000
      1382        87  HSD       HE1           -17.7335698703        0.1887533534      -15.9280082966  A         112             0.0000000000
      1383        87  HSD       NE2           -16.4239744535        1.4481395831      -14.7842165927  A         112             0.0000000000
      1384        87  HSD       CD2           -16.7363547918        2.3197064097      -13.7475540362  A         112             0.0000000000
      1385        87  HSD       HD2           -15.9489499463        2.8739805969      -13.2519102783  A         112             0.0000000000
      1386        87  HSD       C             -20.7772179604        4.5075587394      -11.7858160024  A         112             0.0000000000
      1387        87  HSD       O             -21.4600692793        3.6395119970      -11.2312015593  A         112             0.0000000000
      1388        88  LEU       N             -20.9371326638        5.8166276815      -11.4826618577  A         113             0.0000000000
      1389        88  LEU       HN            -20.3734364482        6.4873272229      -11.9584955488  A         113             0.0000000000
      1390        88  LEU       CA            -21.7942749843        6.3296277765      -10.4331399403  A         113             0.0000000000
      1391        88  LEU       HA            -21.4814498760        5.8780682181       -9.5032827378  A         113             0.0000000000
      1392        88  LEU       CB            -21.5978382566        7.8715807087      -10.3295253904  A         113             0.0000000000
      1393        88  LEU       HB1           -21.9014387687        8.3659295360      -11.2770310451  A         113             0.0000000000
      1394        88  LEU       HB2           -20.5028760959        8.0285916613      -10.2259569230  A         113             0.0000000000
      1395        88  LEU       CG            -22.2723868856        8.5995264195       -9.1361565249  A         113             0.0000000000
      1396        88  LEU       HG            -22.2436603553        7.9268563651       -8.2524083795  A         113             0.0000000000
      1397        88  LEU       CD1           -21.4748552854        9.8640924737       -8.7755484793  A         113             0.0000000000
      1398        88  LEU       HD11          -21.4218975159       10.5516884084       -9.6465985956  A         113             0.0000000000
      1399        88  LEU       HD12          -20.4410215190        9.5992790647       -8.4667077403  A         113             0.0000000000
      1400        88  LEU       HD13          -21.9585768410       10.4008206638       -7.9315950999  A         113             0.0000000000
      1401        88  LEU       CD2           -23.7368882843        9.0055868244       -9.3772232882  A         113             0.0000000000
      1402        88  LEU       HD21          -24.4003911398        8.1194715966       -9.4714823139  A         113             0.0000000000
      1403        88  LEU       HD22          -23.8286829973        9.6262971861      -10.2940729910  A         113             0.0000000000
      1404        88  LEU       HD23          -24.1056745213        9.6020930962       -8.5155400638  A         113             0.0000000000
      1405        88  LEU       C             -23.2771280248        5.9866676523      -10.5586184231  A         113             0.0000000000
      1406        88  LEU       O             -23.9069182414        5.5758741509       -9.6060839932  A         113             0.0000000000
      1407        89  THR       N             -23.8695831097        6.1488775616      -11.7683450838  A         114             0.0000000000
      1408        89  THR       HN            -23.3565582688        6.4220184839      -12.5784120868  A         114             0.0000000000
      1409        89  THR       CA            -25.2970466723        5.9129486922      -11.9666792616  A         114             0.0000000000
      1410        89  THR       HA            -25.8026130139        6.4588706813      -11.1838818063  A         114             0.0000000000
      1411        89  THR       CB            -25.8525717288        6.4657169359      -13.2788606810  A         114             0.0000000000
      1412        89  THR       HB            -26.8386178554        6.0289382390      -13.5458033831  A         114             0.0000000000
      1413        89  THR       OG1           -24.9323643934        6.2979043119      -14.3507313735  A         114             0.0000000000
      1414        89  THR       HG1           -25.1552877194        5.4684074155      -14.7794971482  A         114             0.0000000000
      1415        89  THR       CG2           -26.0380370386        7.9823281353      -13.1020254026  A         114             0.0000000000
      1416        89  THR       HG21          -25.0803779229        8.4695471080      -12.8194874567  A         114             0.0000000000
      1417        89  THR       HG22          -26.7862951978        8.1905445098      -12.3076220613  A         114             0.0000000000
      1418        89  THR       HG23          -26.4030019996        8.4409783071      -14.0458270752  A         114             0.0000000000
      1419        89  THR       C             -25.7490934528        4.4770866231      -11.7597652505  A         114             0.0000000000
      1420        89  THR       O             -26.7091624531        4.2249237857      -11.0506606556  A         114             0.0000000000
      1421        90  ASP       N             -25.0174741394        3.4945689325      -12.3362466896  A         115             0.0000000000
      1422        90  ASP       HN            -24.2342236833        3.7180584668      -12.9112076893  A         115             0.0000000000
      1423        90  ASP       CA            -25.2810138744        2.0793129579      -12.1297059967  A         115             0.0000000000
      1424        90  ASP       HA            -26.3284221243        1.9056504712      -12.3276385579  A         115             0.0000000000
      1425        90  ASP       CB            -24.4145004693        1.2146472526      -13.0798497300  A         115             0.0000000000
      1426        90  ASP       HB1           -24.5956694146        0.1340052817      -12.8962421485  A         115             0.0000000000
      1427        90  ASP       HB2           -23.3371799329        1.4274141513      -12.9112326825  A         115             0.0000000000
      1428        90  ASP       CG            -24.7564766276        1.4895742820      -14.5222766705  A         115             0.0000000000
      1429        90  ASP       OD1           -25.9407241221        1.7541149451      -14.8566743044  A         115             0.0000000000
      1430        90  ASP       OD2           -23.8302656394        1.3778865997      -15.3702990571  A         115             0.0000000000
      1431        90  ASP       C             -25.0510417213        1.6156307481      -10.6913531287  A         115             0.0000000000
      1432        90  ASP       O             -25.7935938366        0.8160205336      -10.1426549940  A         115             0.0000000000
      1433        91  GLY       N             -23.9846306665        2.1463940372      -10.0534769635  A         116             0.0000000000
      1434        91  GLY       HN            -23.4185161335        2.8220775814      -10.5192828068  A         116             0.0000000000
      1435        91  GLY       CA            -23.5243757092        1.6958692026       -8.7492011788  A         116             0.0000000000
      1436        91  GLY       HA1           -24.3703870453        1.4096449859       -8.1419610970  A         116             0.0000000000
      1437        91  GLY       HA2           -22.9662463552        2.5136250567       -8.3177304531  A         116             0.0000000000
      1438        91  GLY       C             -22.5987809531        0.5125487479       -8.8540630165  A         116             0.0000000000
      1439        91  GLY       O             -22.6083432760       -0.2781184751       -9.8019019714  A         116             0.0000000000
      1440        92  MET       N             -21.7355476043        0.3467472083       -7.8425346705  A         117             0.0000000000
      1441        92  MET       HN            -21.8084593769        0.9140695309       -7.0259330199  A         117             0.0000000000
      1442        92  MET       CA            -20.6243049415       -0.5762979105       -7.8942164003  A         117             0.0000000000
      1443        92  MET       HA            -20.6131604094       -1.1049767167       -8.8359034605  A         117             0.0000000000
      1444        92  MET       CB            -19.2727869912        0.1712962437       -7.7798104105  A         117             0.0000000000
      1445        92  MET       HB1           -18.4565270161       -0.5610293538       -7.6016535350  A         117             0.0000000000
      1446        92  MET       HB2           -19.3119813177        0.8532940667       -6.9036461712  A         117             0.0000000000
      1447        92  MET       CG            -18.9314661217        0.9835634204       -9.0487196059  A         117             0.0000000000
      1448        92  MET       HG1           -19.7836517315        1.6590870189       -9.2762466464  A         117             0.0000000000
      1449        92  MET       HG2           -18.8431890045        0.2802523861       -9.9042204766  A         117             0.0000000000
      1450        92  MET       SD            -17.4221028459        1.9941725219       -8.9198337160  A         117             0.0000000000
      1451        92  MET       CE            -16.2065829612        0.6489933162       -8.9074342723  A         117             0.0000000000
      1452        92  MET       HE1           -15.1826395032        1.0490682070       -8.7468077588  A         117             0.0000000000
      1453        92  MET       HE2           -16.2113101858        0.0939718038       -9.8698529827  A         117             0.0000000000
      1454        92  MET       HE3           -16.4100237635       -0.0749647731       -8.0896216257  A         117             0.0000000000
      1455        92  MET       C             -20.7375711622       -1.6365911039       -6.8230222070  A         117             0.0000000000
      1456        92  MET       O             -21.1705708877       -1.3664943544       -5.7007807180  A         117             0.0000000000
      1457        93  THR       N             -20.3926809898       -2.8944242175       -7.1550209219  A         118             0.0000000000
      1458        93  THR       HN            -20.1375992883       -3.1338606918       -8.0886228179  A         118             0.0000000000
      1459        93  THR       CA            -20.2724855336       -3.9589843995       -6.1628718551  A         118             0.0000000000
      1460        93  THR       HA            -21.1046941820       -3.8369321574       -5.4854266428  A         118             0.0000000000
      1461        93  THR       CB            -20.3609368556       -5.3940252406       -6.6864785147  A         118             0.0000000000
      1462        93  THR       HB            -20.2631457661       -6.1232378431       -5.8540081649  A         118             0.0000000000
      1463        93  THR       OG1           -19.3836462914       -5.6895687508       -7.6755011505  A         118             0.0000000000
      1464        93  THR       HG1           -19.6139357212       -5.1357375631       -8.4250595498  A         118             0.0000000000
      1465        93  THR       CG2           -21.7316976009       -5.6101556464       -7.3308222271  A         118             0.0000000000
      1466        93  THR       HG21          -21.8345348940       -4.9863679775       -8.2444055212  A         118             0.0000000000
      1467        93  THR       HG22          -22.5443465908       -5.3353478491       -6.6248453905  A         118             0.0000000000
      1468        93  THR       HG23          -21.8658498148       -6.6747423219       -7.6188836684  A         118             0.0000000000
      1469        93  THR       C             -19.0307801609       -3.8210504500       -5.3101026276  A         118             0.0000000000
      1470        93  THR       O             -18.0642587995       -3.1563624951       -5.6881217940  A         118             0.0000000000
      1471        94  VAL       N             -19.0037282625       -4.4578539495       -4.1286228445  A         119             0.0000000000
      1472        94  VAL       HN            -19.8280097852       -4.9001784968       -3.7837780008  A         119             0.0000000000
      1473        94  VAL       CA            -17.8395360894       -4.5031631132       -3.2470777507  A         119             0.0000000000
      1474        94  VAL       HA            -17.5853495165       -3.4827576956       -3.0009843337  A         119             0.0000000000
      1475        94  VAL       CB            -18.1809463057       -5.2203130187       -1.9411748381  A         119             0.0000000000
      1476        94  VAL       HB            -18.6469362481       -6.2032439062       -2.1670536643  A         119             0.0000000000
      1477        94  VAL       CG1           -16.9366435090       -5.4550333017       -1.0582557002  A         119             0.0000000000
      1478        94  VAL       HG11          -16.4130020003       -4.4959013867       -0.8577898925  A         119             0.0000000000
      1479        94  VAL       HG12          -16.2185361601       -6.1599117962       -1.5292006475  A         119             0.0000000000
      1480        94  VAL       HG13          -17.2484732460       -5.8901225166       -0.0847154647  A         119             0.0000000000
      1481        94  VAL       CG2           -19.2048877960       -4.3601640777       -1.1688204021  A         119             0.0000000000
      1482        94  VAL       HG21          -20.1418640262       -4.2152191546       -1.7479469110  A         119             0.0000000000
      1483        94  VAL       HG22          -18.7772921826       -3.3619262269       -0.9342906923  A         119             0.0000000000
      1484        94  VAL       HG23          -19.4733560590       -4.8541388827       -0.2105747740  A         119             0.0000000000
      1485        94  VAL       C             -16.5980975630       -5.0756017247       -3.9382514445  A         119             0.0000000000
      1486        94  VAL       O             -15.4928777020       -4.5544641998       -3.7870348102  A         119             0.0000000000
      1487        95  ARG       N             -16.7589425952       -6.1167009243       -4.7812693273  A         120             0.0000000000
      1488        95  ARG       HN            -17.6432993673       -6.5741301375       -4.8330439781  A         120             0.0000000000
      1489        95  ARG       CA            -15.7212799249       -6.6100774911       -5.6793535290  A         120             0.0000000000
      1490        95  ARG       HA            -14.8793333422       -6.9197982887       -5.0780225225  A         120             0.0000000000
      1491        95  ARG       CB            -16.2818969355       -7.8428349539       -6.4436343399  A         120             0.0000000000
      1492        95  ARG       HB1           -17.2532397134       -7.5392499755       -6.8893364475  A         120             0.0000000000
      1493        95  ARG       HB2           -16.5012289836       -8.6372101021       -5.6985285912  A         120             0.0000000000
      1494        95  ARG       CG            -15.4103998150       -8.4321685817       -7.5762928728  A         120             0.0000000000
      1495        95  ARG       HG1           -14.4202984654       -8.7383491674       -7.1759508110  A         120             0.0000000000
      1496        95  ARG       HG2           -15.2208450050       -7.6480789365       -8.3402257249  A         120             0.0000000000
      1497        95  ARG       CD            -16.0578227743       -9.6165705235       -8.3193056191  A         120             0.0000000000
      1498        95  ARG       HD1           -15.4713882501       -9.8474374753       -9.2342460540  A         120             0.0000000000
      1499        95  ARG       HD2           -17.0935939879       -9.3742307061       -8.6398838558  A         120             0.0000000000
      1500        95  ARG       NE            -16.0153291334      -10.8323885044       -7.4382364634  A         120             0.0000000000
      1501        95  ARG       HE            -15.2272602272      -11.4403008648       -7.5351382758  A         120             0.0000000000
      1502        95  ARG       CZ            -17.0733463722      -11.4492284750       -6.9317157588  A         120             0.0000000000
      1503        95  ARG       NH1           -18.2915085302      -10.9675403143       -6.9109391848  A         120             0.0000000000
      1504        95  ARG       HH11          -18.4908523451      -10.0724180644       -7.3097100478  A         120             0.0000000000
      1505        95  ARG       HH12          -19.0313896913      -11.6135109930       -6.7230622304  A         120             0.0000000000
      1506        95  ARG       NH2           -16.8975309503      -12.6544374653       -6.4221609917  A         120             0.0000000000
      1507        95  ARG       HH21          -15.9792951290      -12.9804616685       -6.1973250615  A         120             0.0000000000
      1508        95  ARG       HH22          -17.6436246469      -13.1098889251       -5.9364572097  A         120             0.0000000000
      1509        95  ARG       C             -15.1824858371       -5.5644702839       -6.6651704911  A         120             0.0000000000
      1510        95  ARG       O             -13.9712119422       -5.3851132722       -6.7961732245  A         120             0.0000000000
      1511        96  GLU       N             -16.0753312152       -4.7993622208       -7.3352099328  A         121             0.0000000000
      1512        96  GLU       HN            -17.0541167189       -4.9508562129       -7.2210280248  A         121             0.0000000000
      1513        96  GLU       CA            -15.6991045446       -3.6752834302       -8.1888729018  A         121             0.0000000000
      1514        96  GLU       HA            -15.0139996144       -4.0411212897       -8.9393353560  A         121             0.0000000000
      1515        96  GLU       CB            -16.9353292695       -3.0438656743       -8.8952736064  A         121             0.0000000000
      1516        96  GLU       HB1           -16.6260950267       -2.1268468363       -9.4409581617  A         121             0.0000000000
      1517        96  GLU       HB2           -17.6571308989       -2.7380316920       -8.1080068263  A         121             0.0000000000
      1518        96  GLU       CG            -17.6471791772       -3.9514247353       -9.9300503016  A         121             0.0000000000
      1519        96  GLU       HG1           -17.7128808444       -4.9905284971       -9.5424065695  A         121             0.0000000000
      1520        96  GLU       HG2           -17.0695697901       -3.9801133473      -10.8786626353  A         121             0.0000000000
      1521        96  GLU       CD            -19.0559263280       -3.4554705657      -10.2237835534  A         121             0.0000000000
      1522        96  GLU       OE1           -20.0233004476       -4.1201720457       -9.7645868835  A         121             0.0000000000
      1523        96  GLU       OE2           -19.2277038314       -2.4100424599      -10.8955646585  A         121             0.0000000000
      1524        96  GLU       C             -14.9659859374       -2.5706131732       -7.4320872996  A         121             0.0000000000
      1525        96  GLU       O             -13.9358209771       -2.0701470820       -7.8759115670  A         121             0.0000000000
      1526        97  LEU       N             -15.4681115378       -2.1826529225       -6.2380911289  A         122             0.0000000000
      1527        97  LEU       HN            -16.3299484356       -2.5707496573       -5.9208734024  A         122             0.0000000000
      1528        97  LEU       CA            -14.8343213863       -1.2070697451       -5.3708303490  A         122             0.0000000000
      1529        97  LEU       HA            -14.6852302616       -0.3063087560       -5.9477198334  A         122             0.0000000000
      1530        97  LEU       CB            -15.6982371523       -0.8803377859       -4.1272811806  A         122             0.0000000000
      1531        97  LEU       HB1           -15.1244601314       -0.2415386294       -3.4222729765  A         122             0.0000000000
      1532        97  LEU       HB2           -15.9420149819       -1.8265008264       -3.5984438989  A         122             0.0000000000
      1533        97  LEU       CG            -17.0103549756       -0.1303608709       -4.4320326061  A         122             0.0000000000
      1534        97  LEU       HG            -17.6314532901       -0.7461393300       -5.1171419207  A         122             0.0000000000
      1535        97  LEU       CD1           -17.7990384655        0.0727656056       -3.1325561291  A         122             0.0000000000
      1536        97  LEU       HD11          -17.1862988135        0.6230434236       -2.3868581728  A         122             0.0000000000
      1537        97  LEU       HD12          -18.0994749544       -0.9041640555       -2.6970479737  A         122             0.0000000000
      1538        97  LEU       HD13          -18.7137712217        0.6671407361       -3.3430393565  A         122             0.0000000000
      1539        97  LEU       CD2           -16.7637261696        1.2266142302       -5.1086541195  A         122             0.0000000000
      1540        97  LEU       HD21          -16.2608898695        1.1020445505       -6.0914862772  A         122             0.0000000000
      1541        97  LEU       HD22          -16.1233240907        1.8648747133       -4.4630305967  A         122             0.0000000000
      1542        97  LEU       HD23          -17.7254827866        1.7551107684       -5.2819648779  A         122             0.0000000000
      1543        97  LEU       C             -13.4397997430       -1.5917133004       -4.9005314853  A         122             0.0000000000
      1544        97  LEU       O             -12.5351461502       -0.7875833976       -4.9482277456  A         122             0.0000000000
      1545        98  CYS       N             -13.2357645544       -2.8560511227       -4.4667291403  A         123             0.0000000000
      1546        98  CYS       HN            -13.9943308690       -3.4989327606       -4.3940012501  A         123             0.0000000000
      1547        98  CYS       CA            -11.9105648204       -3.3447190296       -4.1070426986  A         123             0.0000000000
      1548        98  CYS       HA            -11.5081867127       -2.6834508770       -3.3539050693  A         123             0.0000000000
      1549        98  CYS       CB            -11.9760070682       -4.7750932657       -3.5133829133  A         123             0.0000000000
      1550        98  CYS       HB1           -10.9395947973       -5.1311232496       -3.3305899833  A         123             0.0000000000
      1551        98  CYS       HB2           -12.4360324666       -5.4532584839       -4.2635759350  A         123             0.0000000000
      1552        98  CYS       SG            -12.9032217043       -4.8608742896       -1.9427245638  A         123             0.0000000000
      1553        98  CYS       HG1           -14.0983301530       -4.7342149847       -2.5006656148  A         123             0.0000000000
      1554        98  CYS       C             -10.9266487639       -3.3178578468       -5.2671834750  A         123             0.0000000000
      1555        98  CYS       O              -9.7930927378       -2.8524959660       -5.1420343651  A         123             0.0000000000
      1556        99  SER       N             -11.3621639335       -3.7638216180       -6.4701593677  A         124             0.0000000000
      1557        99  SER       HN            -12.2715779959       -4.1655495047       -6.5449241199  A         124             0.0000000000
      1558        99  SER       CA            -10.5723664100       -3.6694310377       -7.6870999889  A         124             0.0000000000
      1559        99  SER       HA             -9.6316731229       -4.1679534233       -7.5055192338  A         124             0.0000000000
      1560        99  SER       CB            -11.2766676114       -4.3901946825       -8.8741930921  A         124             0.0000000000
      1561        99  SER       HB1           -12.2549355788       -3.9013489819       -9.0700059233  A         124             0.0000000000
      1562        99  SER       HB2           -11.4867050382       -5.4399391660       -8.5771378806  A         124             0.0000000000
      1563        99  SER       OG            -10.5013511585       -4.3799016547      -10.0770100624  A         124             0.0000000000
      1564        99  SER       HG1            -9.8787586191       -5.1093695792      -10.0339394592  A         124             0.0000000000
      1565        99  SER       C             -10.2213308287       -2.2284259725       -8.0890327059  A         124             0.0000000000
      1566        99  SER       O              -9.0873127598       -1.9191324926       -8.3919278599  A         124             0.0000000000
      1567       100  ALA       N             -11.2040675171       -1.2962357857       -8.0505142128  A         125             0.0000000000
      1568       100  ALA       HN            -12.1430576930       -1.5681046866       -7.8545709804  A         125             0.0000000000
      1569       100  ALA       CA            -10.9909275155        0.1223686140       -8.2893006044  A         125             0.0000000000
      1570       100  ALA       HA            -10.5226105822        0.2288268778       -9.2566401973  A         125             0.0000000000
      1571       100  ALA       CB            -12.3580391563        0.8327588978       -8.3152118912  A         125             0.0000000000
      1572       100  ALA       HB1           -12.8907743865        0.7001859308       -7.3493244325  A         125             0.0000000000
      1573       100  ALA       HB2           -12.9869299170        0.3930351044       -9.1186173907  A         125             0.0000000000
      1574       100  ALA       HB3           -12.2444729731        1.9197178100       -8.5150719556  A         125             0.0000000000
      1575       100  ALA       C             -10.0754504652        0.8152028890       -7.2790386183  A         125             0.0000000000
      1576       100  ALA       O              -9.1745814421        1.5741744101       -7.6485696245  A         125             0.0000000000
      1577       101  ALA       N             -10.2696975249        0.5292827963       -5.9744361711  A         126             0.0000000000
      1578       101  ALA       HN            -11.0281152743       -0.0628483519       -5.7132997686  A         126             0.0000000000
      1579       101  ALA       CA             -9.4916923211        1.0293362529       -4.8578371628  A         126             0.0000000000
      1580       101  ALA       HA             -9.5225067077        2.1084682911       -4.8882430462  A         126             0.0000000000
      1581       101  ALA       CB            -10.0955985774        0.5518389634       -3.5207898954  A         126             0.0000000000
      1582       101  ALA       HB1           -10.1166787359       -0.5578674624       -3.4715123600  A         126             0.0000000000
      1583       101  ALA       HB2           -11.1401674292        0.9184294460       -3.4269371812  A         126             0.0000000000
      1584       101  ALA       HB3            -9.5162603928        0.9404656521       -2.6561179548  A         126             0.0000000000
      1585       101  ALA       C              -8.0139668153        0.6436653428       -4.9206573642  A         126             0.0000000000
      1586       101  ALA       O              -7.1508686641        1.3709961817       -4.5109003842  A         126             0.0000000000
      1587       102  ILE       N              -7.7217054839       -0.5600412278       -5.4800401184  A         127             0.0000000000
      1588       102  ILE       HN             -8.4552006642       -1.1887790821       -5.7263783635  A         127             0.0000000000
      1589       102  ILE       CA             -6.3568785181       -0.9797315833       -5.7211745388  A         127             0.0000000000
      1590       102  ILE       HA             -5.7024998108       -0.4868841448       -5.0174061751  A         127             0.0000000000
      1591       102  ILE       CB             -6.1786220402       -2.4881537851       -5.5033019124  A         127             0.0000000000
      1592       102  ILE       HB             -6.9268370677       -3.0349321707       -6.1161058530  A         127             0.0000000000
      1593       102  ILE       CG2            -4.7646246671       -2.9554161779       -5.9374130539  A         127             0.0000000000
      1594       102  ILE       HG21           -3.9726127937       -2.4344632312       -5.3580632287  A         127             0.0000000000
      1595       102  ILE       HG22           -4.5731307040       -2.7741476998       -7.0166687238  A         127             0.0000000000
      1596       102  ILE       HG23           -4.6460573166       -4.0490661171       -5.7818733680  A         127             0.0000000000
      1597       102  ILE       CG1            -6.4656501522       -2.8024996441       -4.0083951014  A         127             0.0000000000
      1598       102  ILE       HG11           -7.5071335752       -2.4978816220       -3.7699813007  A         127             0.0000000000
      1599       102  ILE       HG12           -5.7880773107       -2.1865269978       -3.3792736954  A         127             0.0000000000
      1600       102  ILE       CD             -6.3131059748       -4.2777490900       -3.6183718647  A         127             0.0000000000
      1601       102  ILE       HD1            -5.2678428463       -4.6263626443       -3.7605498589  A         127             0.0000000000
      1602       102  ILE       HD2            -6.9903599281       -4.9094840044       -4.2320159641  A         127             0.0000000000
      1603       102  ILE       HD3            -6.5835394035       -4.4202222958       -2.5502482078  A         127             0.0000000000
      1604       102  ILE       C              -5.8859777680       -0.5195687507       -7.0929906090  A         127             0.0000000000
      1605       102  ILE       O              -5.0531200041        0.3700681200       -7.1901485033  A         127             0.0000000000
      1606       103  THR       N              -6.4341227033       -1.0838504887       -8.1914918837  A         128             0.0000000000
      1607       103  THR       HN             -7.2479566713       -1.6510914655       -8.0918879341  A         128             0.0000000000
      1608       103  THR       CA             -5.8387505762       -1.0424678041       -9.5306172631  A         128             0.0000000000
      1609       103  THR       HA             -4.8441796583       -1.4457408428       -9.4097886834  A         128             0.0000000000
      1610       103  THR       CB             -6.5478219887       -1.9248023053      -10.5638306804  A         128             0.0000000000
      1611       103  THR       HB             -5.9712232083       -1.9239479527      -11.5134906809  A         128             0.0000000000
      1612       103  THR       OG1            -7.8803835311       -1.5028381348      -10.8370380810  A         128             0.0000000000
      1613       103  THR       HG1            -8.3721767393       -1.7009794464      -10.0367384740  A         128             0.0000000000
      1614       103  THR       CG2            -6.6151837773       -3.3766944672      -10.0613473466  A         128             0.0000000000
      1615       103  THR       HG21           -7.1985163870       -3.4645656898       -9.1199002080  A         128             0.0000000000
      1616       103  THR       HG22           -5.5936559296       -3.7696775483       -9.8706482262  A         128             0.0000000000
      1617       103  THR       HG23           -7.0995690497       -4.0263518769      -10.8213717922  A         128             0.0000000000
      1618       103  THR       C              -5.6271928954        0.3358785064      -10.1328689785  A         128             0.0000000000
      1619       103  THR       O              -4.5987907083        0.5861003918      -10.7664941329  A         128             0.0000000000
      1620       104  MET       N              -6.5917368931        1.2579124946       -9.9464711074  A         129             0.0000000000
      1621       104  MET       HN             -7.4399060189        0.9902162455       -9.4959637798  A         129             0.0000000000
      1622       104  MET       CA             -6.4534364718        2.6579943722      -10.3167389450  A         129             0.0000000000
      1623       104  MET       HA             -5.5852833775        2.7881873311      -10.9458335312  A         129             0.0000000000
      1624       104  MET       CB             -7.7069973501        3.1665572712      -11.0773837228  A         129             0.0000000000
      1625       104  MET       HB1            -7.7399888525        4.2770308361      -11.0863849732  A         129             0.0000000000
      1626       104  MET       HB2            -8.6121099243        2.8253425683      -10.5308814314  A         129             0.0000000000
      1627       104  MET       CG             -7.7859997286        2.6886170164      -12.5414299248  A         129             0.0000000000
      1628       104  MET       HG1            -8.7346336777        3.0675044662      -12.9783039699  A         129             0.0000000000
      1629       104  MET       HG2            -7.8536530528        1.5796805826      -12.5434333095  A         129             0.0000000000
      1630       104  MET       SD             -6.4038464796        3.2104616522      -13.6109802363  A         129             0.0000000000
      1631       104  MET       CE             -6.4914164444        5.0021083367      -13.3336667936  A         129             0.0000000000
      1632       104  MET       HE1            -7.5427913453        5.3587351503      -13.2918441492  A         129             0.0000000000
      1633       104  MET       HE2            -5.9806851788        5.5559932658      -14.1501752503  A         129             0.0000000000
      1634       104  MET       HE3            -5.9952743188        5.2782074903      -12.3787148321  A         129             0.0000000000
      1635       104  MET       C              -6.2251644239        3.5502916795       -9.1126520799  A         129             0.0000000000
      1636       104  MET       O              -6.0271210046        4.7578868556       -9.2547914125  A         129             0.0000000000
      1637       105  SER       N              -6.2280011724        2.9712047183       -7.9008477429  A         130             0.0000000000
      1638       105  SER       HN             -6.2708059542        1.9761309617       -7.8560708549  A         130             0.0000000000
      1639       105  SER       CA             -6.0002492902        3.6398674166       -6.6274794957  A         130             0.0000000000
      1640       105  SER       HA             -5.9523255722        2.8485000522       -5.8941030495  A         130             0.0000000000
      1641       105  SER       CB             -4.6212496758        4.3467235565       -6.5839104652  A         130             0.0000000000
      1642       105  SER       HB1            -4.5855646133        5.2805819511       -7.1847071648  A         130             0.0000000000
      1643       105  SER       HB2            -3.8479311466        3.6849610806       -7.0292978287  A         130             0.0000000000
      1644       105  SER       OG             -4.1730966568        4.5825295448       -5.1968269348  A         130             0.0000000000
      1645       105  SER       HG1            -3.2493216991        4.8397083282       -5.2426400185  A         130             0.0000000000
      1646       105  SER       QQH3           -5.5997553222        3.8451550884       -6.6148260230  A         130             0.0000000000
      1647       105  SER       C              -7.1486626667        4.5550113038       -6.1855659480  A         130             0.0000000000
      1648       105  SER       O              -6.9373823148        5.5852968750       -5.5384968119  A         130             0.0000000000
      1649       106  ASP       N              -8.4137947190        4.2022736837       -6.5043567146  A         131             0.0000000000
      1650       106  ASP       HN             -8.5832757423        3.3369248541       -6.9696056651  A         131             0.0000000000
      1651       106  ASP       CA             -9.5861216539        5.0575481384       -6.3268044977  A         131             0.0000000000
      1652       106  ASP       HA             -9.3319848512        5.9758327771       -6.8353001297  A         131             0.0000000000
      1653       106  ASP       CB            -10.7985521481        4.4342443624       -7.0916385006  A         131             0.0000000000
      1654       106  ASP       HB1           -11.1302910368        3.5221694587       -6.5509078101  A         131             0.0000000000
      1655       106  ASP       HB2           -10.4678508492        4.1210185328       -8.1049732087  A         131             0.0000000000
      1656       106  ASP       CG            -12.0151154685        5.3408935100       -7.2493450072  A         131             0.0000000000
      1657       106  ASP       OD1           -12.6013644320        5.3398747146       -8.3634298406  A         131             0.0000000000
      1658       106  ASP       OD2           -12.4349868427        5.9984002975       -6.2710955920  A         131             0.0000000000
      1659       106  ASP       C              -9.9004604650        5.4824812325       -4.8753625733  A         131             0.0000000000
      1660       106  ASP       O             -10.2324800556        4.6729460426       -4.0069110159  A         131             0.0000000000
      1661       107  ASN       N              -9.7658605955        6.7980230984       -4.5896687106  A         132             0.0000000000
      1662       107  ASN       HN             -9.4351802693        7.4267534535       -5.2892097475  A         132             0.0000000000
      1663       107  ASN       CA            -10.0015535336        7.4071636676       -3.2878650709  A         132             0.0000000000
      1664       107  ASN       HA             -9.3986633381        6.8727211702       -2.5686330992  A         132             0.0000000000
      1665       107  ASN       CB             -9.5678216377        8.9059450871       -3.2705101668  A         132             0.0000000000
      1666       107  ASN       HB1            -9.7745840456        9.3370136459       -2.2676391860  A         132             0.0000000000
      1667       107  ASN       HB2           -10.1422722225        9.4758484204       -4.0317839128  A         132             0.0000000000
      1668       107  ASN       CG             -8.0728100223        9.0966858080       -3.5541095384  A         132             0.0000000000
      1669       107  ASN       OD1            -7.3329702135        8.1828327074       -3.9258110106  A         132             0.0000000000
      1670       107  ASN       ND2            -7.5793398256       10.3383455242       -3.3529071235  A         132             0.0000000000
      1671       107  ASN       HD21           -8.2021324321       11.1133564383       -3.2457275903  A         132             0.0000000000
      1672       107  ASN       HD22           -6.5993752370       10.4793362604       -3.4935876749  A         132             0.0000000000
      1673       107  ASN       C             -11.4470121249        7.2830381257       -2.7866834590  A         132             0.0000000000
      1674       107  ASN       O             -11.6999453101        6.9725574034       -1.6283107471  A         132             0.0000000000
      1675       108  THR       N             -12.4537059886        7.5080381310       -3.6672465020  A         133             0.0000000000
      1676       108  THR       HN            -12.2440766433        7.6450842096       -4.6322765067  A         133             0.0000000000
      1677       108  THR       CA            -13.8713236780        7.3535368223       -3.3229976150  A         133             0.0000000000
      1678       108  THR       HA            -14.0428777997        7.9084721568       -2.4124944805  A         133             0.0000000000
      1679       108  THR       CB            -14.8415713261        7.8966959549       -4.3696839165  A         133             0.0000000000
      1680       108  THR       HB            -14.5790036468        7.4645426134       -5.3589375257  A         133             0.0000000000
      1681       108  THR       OG1           -14.7441255849        9.3068933563       -4.4405394607  A         133             0.0000000000
      1682       108  THR       HG1           -15.3580608386        9.6455909124       -3.7848204128  A         133             0.0000000000
      1683       108  THR       CG2           -16.3210505207        7.6077623290       -4.0494361689  A         133             0.0000000000
      1684       108  THR       HG21          -16.5801784541        7.9702199354       -3.0316944542  A         133             0.0000000000
      1685       108  THR       HG22          -16.5503849091        6.5221564303       -4.1058858893  A         133             0.0000000000
      1686       108  THR       HG23          -16.9815490954        8.1203864748       -4.7810638872  A         133             0.0000000000
      1687       108  THR       C             -14.2329536223        5.9305732073       -3.0031037117  A         133             0.0000000000
      1688       108  THR       O             -14.9566995348        5.6534966316       -2.0494732486  A         133             0.0000000000
      1689       109  ALA       N             -13.6856327791        4.9543312293       -3.7713986730  A         134             0.0000000000
      1690       109  ALA       HN            -13.1318683959        5.2095632510       -4.5602019583  A         134             0.0000000000
      1691       109  ALA       CA            -13.8732822409        3.5471553211       -3.5046282811  A         134             0.0000000000
      1692       109  ALA       HA            -14.9335112447        3.3436054204       -3.5343250388  A         134             0.0000000000
      1693       109  ALA       CB            -13.1584771162        2.7141500482       -4.5900726391  A         134             0.0000000000
      1694       109  ALA       HB1           -12.0646262076        2.9079511704       -4.5741882201  A         134             0.0000000000
      1695       109  ALA       HB2           -13.5407344814        2.9918042287       -5.5956115309  A         134             0.0000000000
      1696       109  ALA       HB3           -13.3275743343        1.6267251642       -4.4376447789  A         134             0.0000000000
      1697       109  ALA       C             -13.3872768152        3.1306748132       -2.1199774087  A         134             0.0000000000
      1698       109  ALA       O             -14.0829247418        2.4214780492       -1.3832896152  A         134             0.0000000000
      1699       110  ALA       N             -12.2129006379        3.6331142345       -1.6918682985  A         135             0.0000000000
      1700       110  ALA       HN            -11.6574971605        4.1772453581       -2.3159334376  A         135             0.0000000000
      1701       110  ALA       CA            -11.7333691419        3.4907041232       -0.3334416749  A         135             0.0000000000
      1702       110  ALA       HA            -11.7069048009        2.4332136708       -0.1156950752  A         135             0.0000000000
      1703       110  ALA       CB            -10.2994134789        4.0393927750       -0.2359446405  A         135             0.0000000000
      1704       110  ALA       HB1           -10.2768732889        5.1372917470       -0.4045589556  A         135             0.0000000000
      1705       110  ALA       HB2            -9.6682528703        3.5563535279       -1.0122373507  A         135             0.0000000000
      1706       110  ALA       HB3            -9.8609107825        3.8164788427        0.7602208901  A         135             0.0000000000
      1707       110  ALA       C             -12.6377807599        4.1264790598        0.7298349333  A         135             0.0000000000
      1708       110  ALA       O             -12.9336922431        3.4943435281        1.7508700009  A         135             0.0000000000
      1709       111  ASN       N             -13.1638434410        5.3455837229        0.5193911129  A         136             0.0000000000
      1710       111  ASN       HN            -12.8703962146        5.8792294429       -0.2699883718  A         136             0.0000000000
      1711       111  ASN       CA            -14.1722289146        5.9394114836        1.4018314512  A         136             0.0000000000
      1712       111  ASN       HA            -13.7665334374        5.9170271870        2.4024862983  A         136             0.0000000000
      1713       111  ASN       CB            -14.5240928659        7.4041428466        1.0087005780  A         136             0.0000000000
      1714       111  ASN       HB1           -15.5441808994        7.6838539958        1.3485580140  A         136             0.0000000000
      1715       111  ASN       HB2           -14.4768183774        7.5155742968       -0.0956857470  A         136             0.0000000000
      1716       111  ASN       CG            -13.5602447421        8.3927068022        1.6694035804  A         136             0.0000000000
      1717       111  ASN       OD1           -12.6981633133        8.0458386716        2.4666452344  A         136             0.0000000000
      1718       111  ASN       ND2           -13.7410118160        9.6982554509        1.3454280291  A         136             0.0000000000
      1719       111  ASN       HD21          -13.1160050102       10.3670960469        1.7479435564  A         136             0.0000000000
      1720       111  ASN       HD22          -14.5176606493        9.9765205103        0.7802863243  A         136             0.0000000000
      1721       111  ASN       C             -15.4628302996        5.1197330495        1.5198626265  A         136             0.0000000000
      1722       111  ASN       O             -15.9986025043        4.9601589660        2.6070983667  A         136             0.0000000000
      1723       112  LEU       N             -15.9935454591        4.5600204238        0.4110083950  A         137             0.0000000000
      1724       112  LEU       HN            -15.5964620114        4.7447014163       -0.4846626755  A         137             0.0000000000
      1725       112  LEU       CA            -17.1257227977        3.6424956061        0.4622781701  A         137             0.0000000000
      1726       112  LEU       HA            -17.9328697510        4.1397555050        0.9796236918  A         137             0.0000000000
      1727       112  LEU       CB            -17.6036166939        3.2631459520       -0.9628926041  A         137             0.0000000000
      1728       112  LEU       HB1           -18.3820727575        2.4722671380       -0.9096210482  A         137             0.0000000000
      1729       112  LEU       HB2           -16.7402842968        2.8531131143       -1.5293299299  A         137             0.0000000000
      1730       112  LEU       CG            -18.2026974432        4.4376768956       -1.7675997099  A         137             0.0000000000
      1731       112  LEU       HG            -17.4778919636        5.2796828654       -1.7656088412  A         137             0.0000000000
      1732       112  LEU       CD1           -18.4235724124        4.0247352610       -3.2301175688  A         137             0.0000000000
      1733       112  LEU       HD11          -19.1152109984        3.1572482013       -3.2886262647  A         137             0.0000000000
      1734       112  LEU       HD12          -17.4581938606        3.7427873890       -3.7022093494  A         137             0.0000000000
      1735       112  LEU       HD13          -18.8621288263        4.8663410901       -3.8077756860  A         137             0.0000000000
      1736       112  LEU       CD2           -19.5181003757        4.9451405040       -1.1559314495  A         137             0.0000000000
      1737       112  LEU       HD21          -19.3696470533        5.2941817410       -0.1116839568  A         137             0.0000000000
      1738       112  LEU       HD22          -20.2860286164        4.1422682282       -1.1541076919  A         137             0.0000000000
      1739       112  LEU       HD23          -19.9085497624        5.8021490999       -1.7453434813  A         137             0.0000000000
      1740       112  LEU       C             -16.8508349365        2.3716916159        1.2632608134  A         137             0.0000000000
      1741       112  LEU       O             -17.6344250395        1.9926549510        2.1329698967  A         137             0.0000000000
      1742       113  LEU       N             -15.6865424630        1.7267391241        1.0419910471  A         138             0.0000000000
      1743       113  LEU       HN            -15.0790672608        2.0313820535        0.3124874047  A         138             0.0000000000
      1744       113  LEU       CA            -15.2280196093        0.5833725665        1.8184417772  A         138             0.0000000000
      1745       113  LEU       HA            -15.9998809244       -0.1709549878        1.7781919197  A         138             0.0000000000
      1746       113  LEU       CB            -13.9362288179       -0.0093191201        1.1947770245  A         138             0.0000000000
      1747       113  LEU       HB1           -13.4718541118       -0.7585735465        1.8710128835  A         138             0.0000000000
      1748       113  LEU       HB2           -13.2179020182        0.8279244726        1.0630546823  A         138             0.0000000000
      1749       113  LEU       CG            -14.1379853989       -0.6742100343       -0.1915592869  A         138             0.0000000000
      1750       113  LEU       HG            -14.8394729295       -0.0485820580       -0.7838648498  A         138             0.0000000000
      1751       113  LEU       CD1           -12.8162101986       -0.7386226276       -0.9756591270  A         138             0.0000000000
      1752       113  LEU       HD11          -12.0717555291       -1.3657656293       -0.4401221064  A         138             0.0000000000
      1753       113  LEU       HD12          -12.3948127078        0.2799548149       -1.1143860112  A         138             0.0000000000
      1754       113  LEU       HD13          -12.9873254737       -1.1820934294       -1.9798375030  A         138             0.0000000000
      1755       113  LEU       CD2           -14.7344614529       -2.0862540176       -0.0847773448  A         138             0.0000000000
      1756       113  LEU       HD21          -15.6739427927       -2.0857959173        0.5082619477  A         138             0.0000000000
      1757       113  LEU       HD22          -14.0054931488       -2.7726732354        0.3966319085  A         138             0.0000000000
      1758       113  LEU       HD23          -14.9548437174       -2.4846020358       -1.0982227128  A         138             0.0000000000
      1759       113  LEU       C             -15.0419341741        0.9066317531        3.3088999857  A         138             0.0000000000
      1760       113  LEU       O             -15.5256479554        0.1690977771        4.1654623121  A         138             0.0000000000
      1761       114  LEU       N             -14.4201127999        2.0573415381        3.6436821262  A         139             0.0000000000
      1762       114  LEU       HN            -13.9881777783        2.6131301375        2.9376083554  A         139             0.0000000000
      1763       114  LEU       CA            -14.3285232791        2.5892327387        5.0080281691  A         139             0.0000000000
      1764       114  LEU       HA            -13.8227476362        1.8564693292        5.6192963465  A         139             0.0000000000
      1765       114  LEU       CB            -13.5431776288        3.9275777078        5.0602579585  A         139             0.0000000000
      1766       114  LEU       HB1           -13.7839476262        4.5018166237        5.9803669063  A         139             0.0000000000
      1767       114  LEU       HB2           -13.8564783923        4.5460648685        4.1921351195  A         139             0.0000000000
      1768       114  LEU       CG            -12.0072701044        3.7994545601        5.0526923682  A         139             0.0000000000
      1769       114  LEU       HG            -11.7193059823        3.0440965250        4.2905690821  A         139             0.0000000000
      1770       114  LEU       CD1           -11.3824912350        5.1497136901        4.6661621357  A         139             0.0000000000
      1771       114  LEU       HD11          -11.7847945834        5.9604873517        5.3104594936  A         139             0.0000000000
      1772       114  LEU       HD12          -11.6123270688        5.3959550885        3.6074545918  A         139             0.0000000000
      1773       114  LEU       HD13          -10.2791818421        5.1313561640        4.7953611481  A         139             0.0000000000
      1774       114  LEU       CD2           -11.4748501419        3.3525545360        6.4242640380  A         139             0.0000000000
      1775       114  LEU       HD21          -12.0399517694        2.4782386743        6.8122755385  A         139             0.0000000000
      1776       114  LEU       HD22          -11.5725262131        4.1830825815        7.1557034072  A         139             0.0000000000
      1777       114  LEU       HD23          -10.3996872036        3.0809998267        6.3564134964  A         139             0.0000000000
      1778       114  LEU       C             -15.6786874421        2.8378635995        5.6477321496  A         139             0.0000000000
      1779       114  LEU       O             -15.9065506621        2.4851468148        6.8069798697  A         139             0.0000000000
      1780       115  THR       N             -16.6317511805        3.4443129122        4.9095718050  A         140             0.0000000000
      1781       115  THR       HN            -16.4034188388        3.7285881744        3.9816381236  A         140             0.0000000000
      1782       115  THR       CA            -17.9862808860        3.7117319626        5.3974297207  A         140             0.0000000000
      1783       115  THR       HA            -17.8924203912        4.2754742518        6.3138274722  A         140             0.0000000000
      1784       115  THR       CB            -18.8551146019        4.5381710361        4.4313774695  A         140             0.0000000000
      1785       115  THR       HB            -19.1276691607        3.9344918073        3.5394097563  A         140             0.0000000000
      1786       115  THR       OG1           -18.1893575666        5.7184333151        3.9891616700  A         140             0.0000000000
      1787       115  THR       HG1           -17.4087729574        5.4212562683        3.5159033149  A         140             0.0000000000
      1788       115  THR       CG2           -20.1281264625        5.0115428360        5.1495787568  A         140             0.0000000000
      1789       115  THR       HG21          -19.8683702200        5.6130182055        6.0468385154  A         140             0.0000000000
      1790       115  THR       HG22          -20.7575767498        4.1542656802        5.4708095366  A         140             0.0000000000
      1791       115  THR       HG23          -20.7411052745        5.6445465927        4.4729073297  A         140             0.0000000000
      1792       115  THR       C             -18.6989790007        2.4259596154        5.7463622006  A         140             0.0000000000
      1793       115  THR       O             -19.3036556798        2.2828330248        6.8060945464  A         140             0.0000000000
      1794       116  THR       N             -18.5741793534        1.3870915714        4.8775431131  A         141             0.0000000000
      1795       116  THR       HN            -18.0862085939        1.5505815459        4.0236317793  A         141             0.0000000000
      1796       116  THR       CA            -19.0955214134        0.0511060878        5.0944900493  A         141             0.0000000000
      1797       116  THR       HA            -20.1418526080        0.1657326677        5.3362580754  A         141             0.0000000000
      1798       116  THR       CB            -19.0217951527       -0.7722920272        3.7881488897  A         141             0.0000000000
      1799       116  THR       HB            -18.3265657294       -0.2578048324        3.0908111126  A         141             0.0000000000
      1800       116  THR       OG1           -20.3015296637       -0.8369697387        3.1654624927  A         141             0.0000000000
      1801       116  THR       HG1           -20.6190208257        0.0684029128        3.1323004063  A         141             0.0000000000
      1802       116  THR       CG2           -18.5150730428       -2.2102325246        3.9428257732  A         141             0.0000000000
      1803       116  THR       HG21          -19.1886457506       -2.8063377888        4.5949602083  A         141             0.0000000000
      1804       116  THR       HG22          -17.4859181566       -2.2333634161        4.3607087496  A         141             0.0000000000
      1805       116  THR       HG23          -18.4751563928       -2.7076713224        2.9502118988  A         141             0.0000000000
      1806       116  THR       C             -18.5368233110       -0.6788499023        6.3238018292  A         141             0.0000000000
      1807       116  THR       O             -19.2970391866       -1.2823669490        7.0841608009  A         141             0.0000000000
      1808       117  ILE       N             -17.2122800789       -0.5995116677        6.6084076752  A         142             0.0000000000
      1809       117  ILE       HN            -16.5825144363       -0.1576804658        5.9742236132  A         142             0.0000000000
      1810       117  ILE       CA            -16.6248061114       -1.2264630399        7.7999622990  A         142             0.0000000000
      1811       117  ILE       HA            -17.1288591311       -2.1683532993        7.9586232352  A         142             0.0000000000
      1812       117  ILE       CB            -15.1336598723       -1.5583097004        7.6522321061  A         142             0.0000000000
      1813       117  ILE       HB            -14.7658240007       -1.9988885984        8.6034986335  A         142             0.0000000000
      1814       117  ILE       CG2           -14.9727981926       -2.6408312296        6.5648994293  A         142             0.0000000000
      1815       117  ILE       HG21          -15.3184812926       -2.2541762604        5.5823913483  A         142             0.0000000000
      1816       117  ILE       HG22          -15.5582121528       -3.5500466500        6.8197303823  A         142             0.0000000000
      1817       117  ILE       HG23          -13.9048172854       -2.9299528991        6.4641698797  A         142             0.0000000000
      1818       117  ILE       CG1           -14.2551894024       -0.3289323239        7.3342157590  A         142             0.0000000000
      1819       117  ILE       HG11          -14.6355985730        0.5719342568        7.8615195297  A         142             0.0000000000
      1820       117  ILE       HG12          -14.3069748023       -0.1344499264        6.2415969464  A         142             0.0000000000
      1821       117  ILE       CD            -12.7925929560       -0.5212204323        7.7408315863  A         142             0.0000000000
      1822       117  ILE       HD1           -12.3631189538       -1.4383617529        7.2839674058  A         142             0.0000000000
      1823       117  ILE       HD2           -12.7075057040       -0.6072945588        8.8452193824  A         142             0.0000000000
      1824       117  ILE       HD3           -12.1899219111        0.3499980194        7.4060375883  A         142             0.0000000000
      1825       117  ILE       C             -16.8279317425       -0.4349281770        9.0962522866  A         142             0.0000000000
      1826       117  ILE       O             -16.6748764694       -0.9639681893       10.1949671773  A         142             0.0000000000
      1827       118  GLY       N             -17.1967541077        0.8669561631        8.9948389701  A         143             0.0000000000
      1828       118  GLY       HN            -17.3226500380        1.2517211166        8.0837324201  A         143             0.0000000000
      1829       118  GLY       CA            -17.5048767458        1.7207014976       10.1388629711  A         143             0.0000000000
      1830       118  GLY       HA1           -17.6835970047        1.1240571411       11.0211750366  A         143             0.0000000000
      1831       118  GLY       HA2           -18.3763926859        2.2962060074        9.8638092936  A         143             0.0000000000
      1832       118  GLY       C             -16.4323920116        2.7287829595       10.4967012073  A         143             0.0000000000
      1833       118  GLY       O             -16.4290664703        3.2863495205       11.5793593767  A         143             0.0000000000
      1834       119  GLY       N             -15.5027847655        3.0086734117        9.5538401790  A         144             0.0000000000
      1835       119  GLY       HN            -15.5449405120        2.5177737612        8.6870937189  A         144             0.0000000000
      1836       119  GLY       CA            -14.5463345594        4.1100045313        9.6321077030  A         144             0.0000000000
      1837       119  GLY       HA1           -14.8765152689        4.8231340084       10.3729363255  A         144             0.0000000000
      1838       119  GLY       HA2           -14.5412152904        4.5223708483        8.6339454848  A         144             0.0000000000
      1839       119  GLY       C             -13.1121532582        3.7436407534        9.9801048538  A         144             0.0000000000
      1840       119  GLY       O             -12.8188666975        2.6045972898       10.3431016394  A         144             0.0000000000
      1841       120  PRO       N             -12.1804703068        4.7062983806        9.8770817108  A         145             0.0000000000
      1842       120  PRO       CD            -12.4325395052        6.0108385525        9.2571529072  A         145             0.0000000000
      1843       120  PRO       HD1           -13.0869683543        6.6074520620        9.9280450013  A         145             0.0000000000
      1844       120  PRO       HD2           -12.9022674022        5.9079447292        8.2556093166  A         145             0.0000000000
      1845       120  PRO       CA            -10.8097384932        4.6408860872       10.3987005298  A         145             0.0000000000
      1846       120  PRO       HA            -10.2757039482        3.9671305840        9.7450487672  A         145             0.0000000000
      1847       120  PRO       CB            -10.2847005328        6.0820423560       10.3061447030  A         145             0.0000000000
      1848       120  PRO       HB1            -9.1870423757        6.1166636970       10.1380110271  A         145             0.0000000000
      1849       120  PRO       HB2           -10.5260959296        6.6564685478       11.2259728461  A         145             0.0000000000
      1850       120  PRO       CG            -11.0635954899        6.6794829181        9.1345434851  A         145             0.0000000000
      1851       120  PRO       HG1           -11.1286437231        7.7872359086        9.1890690691  A         145             0.0000000000
      1852       120  PRO       HG2           -10.5832499807        6.3937142223        8.1743739978  A         145             0.0000000000
      1853       120  PRO       C             -10.6568653859        4.0624030311       11.7872683915  A         145             0.0000000000
      1854       120  PRO       O              -9.7269567855        3.2619887752       11.9974833849  A         145             0.0000000000
      1855       121  LYS       N             -11.5206650112        4.4300214912       12.7437963246  A         146             0.0000000000
      1856       121  LYS       HN            -12.2141580902        5.1199862944       12.5513777190  A         146             0.0000000000
      1857       121  LYS       CA            -11.5518533768        3.8423916097       14.0748350598  A         146             0.0000000000
      1858       121  LYS       HA            -10.5664261536        3.9707877696       14.4977388481  A         146             0.0000000000
      1859       121  LYS       CB            -12.5898142999        4.5492569248       14.9856696568  A         146             0.0000000000
      1860       121  LYS       HB1           -13.0309131000        3.8565425565       15.7339340837  A         146             0.0000000000
      1861       121  LYS       HB2           -13.4461737971        4.8676141494       14.3535161238  A         146             0.0000000000
      1862       121  LYS       CG            -12.0371773200        5.7768761203       15.7367662110  A         146             0.0000000000
      1863       121  LYS       HG1           -12.8819859335        6.2810622497       16.2529209877  A         146             0.0000000000
      1864       121  LYS       HG2           -11.6230139218        6.5003524798       15.0023469595  A         146             0.0000000000
      1865       121  LYS       CD            -10.9563490893        5.4508503487       16.7907674859  A         146             0.0000000000
      1866       121  LYS       HD1           -10.6556114675        6.4001523045       17.2834171379  A         146             0.0000000000
      1867       121  LYS       HD2           -10.0589162313        5.0679695989       16.2594129932  A         146             0.0000000000
      1868       121  LYS       CE            -11.4078243052        4.4429838396       17.8597416930  A         146             0.0000000000
      1869       121  LYS       HE1           -11.7911259184        3.5143116172       17.3854329573  A         146             0.0000000000
      1870       121  LYS       HE2           -12.2044039922        4.8734300835       18.5035567546  A         146             0.0000000000
      1871       121  LYS       NZ            -10.2794985674        4.0388123259       18.7135104856  A         146             0.0000000000
      1872       121  LYS       HZ1            -9.4541366819        3.8277252966       18.1170039693  A         146             0.0000000000
      1873       121  LYS       HZ2           -10.5252832298        3.1725545225       19.2338827734  A         146             0.0000000000
      1874       121  LYS       HZ3           -10.0144607865        4.7963358741       19.3749581772  A         146             0.0000000000
      1875       121  LYS       C             -11.7913840593        2.3370110460       14.0979080380  A         146             0.0000000000
      1876       121  LYS       O             -11.1244796412        1.6055959385       14.8087417758  A         146             0.0000000000
      1877       122  GLU       N             -12.7574848194        1.8442440547       13.3064347400  A         147             0.0000000000
      1878       122  GLU       HN            -13.3037499634        2.4442934428       12.7271730338  A         147             0.0000000000
      1879       122  GLU       CA            -12.9847988573        0.4184350997       13.1371057529  A         147             0.0000000000
      1880       122  GLU       HA            -12.9738160076       -0.0130152562       14.1271208878  A         147             0.0000000000
      1881       122  GLU       CB            -14.3791306544        0.1308665945       12.5364087337  A         147             0.0000000000
      1882       122  GLU       HB1           -14.4268581823       -0.9202400395       12.1797325124  A         147             0.0000000000
      1883       122  GLU       HB2           -14.5386919587        0.7839810407       11.6519299548  A         147             0.0000000000
      1884       122  GLU       CG            -15.5214935249        0.3447049697       13.5656958288  A         147             0.0000000000
      1885       122  GLU       HG1           -16.5043929381        0.1217825675       13.0982181864  A         147             0.0000000000
      1886       122  GLU       HG2           -15.5326930390        1.4040021275       13.9004869613  A         147             0.0000000000
      1887       122  GLU       CD            -15.3610439407       -0.5442984332       14.7885734374  A         147             0.0000000000
      1888       122  GLU       OE1           -15.3477411417       -1.7946539464       14.6234654318  A         147             0.0000000000
      1889       122  GLU       OE2           -15.2183696055       -0.0227232014       15.9207846821  A         147             0.0000000000
      1890       122  GLU       C             -11.8791641510       -0.3280740229       12.4192337506  A         147             0.0000000000
      1891       122  GLU       O             -11.4995738825       -1.4213658578       12.8475586876  A         147             0.0000000000
      1892       123  LEU       N             -11.2924219139        0.2534561114       11.3431951427  A         148             0.0000000000
      1893       123  LEU       HN            -11.6628367489        1.1075962425       10.9864788880  A         148             0.0000000000
      1894       123  LEU       CA            -10.1186539383       -0.3064000486       10.6865347041  A         148             0.0000000000
      1895       123  LEU       HA            -10.3585201205       -1.3090776863       10.3648177951  A         148             0.0000000000
      1896       123  LEU       CB             -9.6873898749        0.5503467704        9.4618293282  A         148             0.0000000000
      1897       123  LEU       HB1            -9.5647962637        1.6059329814        9.7859119682  A         148             0.0000000000
      1898       123  LEU       HB2           -10.5146767602        0.5393612384        8.7203465384  A         148             0.0000000000
      1899       123  LEU       CG             -8.3843994491        0.1196790933        8.7351099972  A         148             0.0000000000
      1900       123  LEU       HG             -7.5280432770        0.2696873752        9.4268271517  A         148             0.0000000000
      1901       123  LEU       CD1            -8.3956365597       -1.3566254544        8.3031705649  A         148             0.0000000000
      1902       123  LEU       HD11           -9.2748255491       -1.5652348967        7.6567729924  A         148             0.0000000000
      1903       123  LEU       HD12           -8.4340221239       -2.0307112062        9.1854720710  A         148             0.0000000000
      1904       123  LEU       HD13           -7.4741184345       -1.5955445389        7.7304201690  A         148             0.0000000000
      1905       123  LEU       CD2            -8.1297034902        1.0072708093        7.5067925151  A         148             0.0000000000
      1906       123  LEU       HD21           -8.2105286535        2.0801354748        7.7838298819  A         148             0.0000000000
      1907       123  LEU       HD22           -8.8705575365        0.7876927780        6.7085182701  A         148             0.0000000000
      1908       123  LEU       HD23           -7.1114742048        0.8219382831        7.1028346247  A         148             0.0000000000
      1909       123  LEU       C              -8.9252377382       -0.4197787221       11.6292352695  A         148             0.0000000000
      1910       123  LEU       O              -8.3282745246       -1.4640878880       11.7812066707  A         148             0.0000000000
      1911       124  THR       N              -8.6181601697        0.6816933867       12.3417664371  A         149             0.0000000000
      1912       124  THR       HN             -9.1216198692        1.5289311181       12.1910164536  A         149             0.0000000000
      1913       124  THR       CA             -7.5303665446        0.7321963249       13.3167875803  A         149             0.0000000000
      1914       124  THR       HA             -6.6347904473        0.4095300332       12.8066602254  A         149             0.0000000000
      1915       124  THR       CB             -7.2693655595        2.1316226938       13.8448033830  A         149             0.0000000000
      1916       124  THR       HB             -8.1427908082        2.5228196682       14.4090854598  A         149             0.0000000000
      1917       124  THR       OG1            -7.0028895153        3.0041273483       12.7581406223  A         149             0.0000000000
      1918       124  THR       HG1            -7.8597497944        3.2754758233       12.4208566657  A         149             0.0000000000
      1919       124  THR       CG2            -6.0188981324        2.1434881957       14.7347382860  A         149             0.0000000000
      1920       124  THR       HG21           -5.1838924435        1.5978658870       14.2454706745  A         149             0.0000000000
      1921       124  THR       HG22           -6.2280777654        1.6700884483       15.7178240201  A         149             0.0000000000
      1922       124  THR       HG23           -5.6931713017        3.1904184103       14.9140708200  A         149             0.0000000000
      1923       124  THR       C              -7.7360867995       -0.2205811738       14.4644618624  A         149             0.0000000000
      1924       124  THR       O              -6.8209180610       -0.9513945060       14.8577481766  A         149             0.0000000000
      1925       125  ALA       N              -8.9661324857       -0.3117917083       15.0061219522  A         150             0.0000000000
      1926       125  ALA       HN             -9.6879922873        0.3192975087       14.7328934268  A         150             0.0000000000
      1927       125  ALA       CA             -9.3402774950       -1.2984381516       15.9888844406  A         150             0.0000000000
      1928       125  ALA       HA             -8.6807858482       -1.1854062749       16.8366429926  A         150             0.0000000000
      1929       125  ALA       CB            -10.7857093873       -1.0622219515       16.4530013500  A         150             0.0000000000
      1930       125  ALA       HB1           -11.5033299365       -1.1661914540       15.6112578676  A         150             0.0000000000
      1931       125  ALA       HB2           -10.8721692143       -0.0329019384       16.8620808154  A         150             0.0000000000
      1932       125  ALA       HB3           -11.0736362487       -1.7727762893       17.2570732718  A         150             0.0000000000
      1933       125  ALA       C              -9.1738202071       -2.7591763419       15.5166678729  A         150             0.0000000000
      1934       125  ALA       O              -8.6790786044       -3.5827618082       16.2234607428  A         150             0.0000000000
      1935       126  PHE       N              -9.5769647911       -3.0446758411       14.2491969830  A         151             0.0000000000
      1936       126  PHE       HN            -10.0300207751       -2.3572458667       13.6868898554  A         151             0.0000000000
      1937       126  PHE       CA             -9.3176438937       -4.3270791718       13.6111940214  A         151             0.0000000000
      1938       126  PHE       HA             -9.7032365804       -5.0881362209       14.2733952355  A         151             0.0000000000
      1939       126  PHE       CB            -10.1207100555       -4.4317711772       12.2757077090  A         151             0.0000000000
      1940       126  PHE       HB1            -9.8680550711       -3.5769589811       11.6125466665  A         151             0.0000000000
      1941       126  PHE       HB2           -11.2072620466       -4.3701171493       12.4991457348  A         151             0.0000000000
      1942       126  PHE       CG             -9.8545313174       -5.7123751505       11.5152168436  A         151             0.0000000000
      1943       126  PHE       CD1           -10.6867220707       -6.8311718547       11.6843925306  A         151             0.0000000000
      1944       126  PHE       HD1           -11.5341923796       -6.7749646267       12.3515018343  A         151             0.0000000000
      1945       126  PHE       CE1           -10.4120361789       -8.0310509002       11.0145126054  A         151             0.0000000000
      1946       126  PHE       HE1           -11.0502585958       -8.8912757630       11.1526622780  A         151             0.0000000000
      1947       126  PHE       CZ             -9.3018341144       -8.1188876280       10.1634306038  A         151             0.0000000000
      1948       126  PHE       HZ             -9.0802416150       -9.0496428850        9.6624401691  A         151             0.0000000000
      1949       126  PHE       CD2            -8.7685174976       -5.8011847716       10.6259295249  A         151             0.0000000000
      1950       126  PHE       HD2            -8.1263955065       -4.9449165806       10.4814160878  A         151             0.0000000000
      1951       126  PHE       CE2            -8.4812254014       -7.0022305303        9.9663548252  A         151             0.0000000000
      1952       126  PHE       HE2            -7.6230560599       -7.0701386802        9.3141785724  A         151             0.0000000000
      1953       126  PHE       C              -7.8185198367       -4.6339624366       13.4543471647  A         151             0.0000000000
      1954       126  PHE       O              -7.3729338811       -5.7448690705       13.7759950643  A         151             0.0000000000
      1955       127  LEU       N              -6.9981278287       -3.6701807847       13.0158159358  A         152             0.0000000000
      1956       127  LEU       HN             -7.3742600294       -2.7992209210       12.7092829304  A         152             0.0000000000
      1957       127  LEU       CA             -5.5372841811       -3.7986128353       12.9582545085  A         152             0.0000000000
      1958       127  LEU       HA             -5.3259178262       -4.6841204897       12.3772205526  A         152             0.0000000000
      1959       127  LEU       CB             -4.8629377177       -2.5964752458       12.2497258201  A         152             0.0000000000
      1960       127  LEU       HB1            -3.7601085026       -2.7255815952       12.2874123274  A         152             0.0000000000
      1961       127  LEU       HB2            -5.1115036599       -1.6627605734       12.7980987616  A         152             0.0000000000
      1962       127  LEU       CG             -5.2410907549       -2.4101204874       10.7589786732  A         152             0.0000000000
      1963       127  LEU       HG             -6.3313177696       -2.2071307711       10.6917385695  A         152             0.0000000000
      1964       127  LEU       CD1            -4.5113108443       -1.1901729894       10.1758332708  A         152             0.0000000000
      1965       127  LEU       HD11           -3.4141090998       -1.3647121648       10.1735077088  A         152             0.0000000000
      1966       127  LEU       HD12           -4.7235515600       -0.2848141851       10.7837808953  A         152             0.0000000000
      1967       127  LEU       HD13           -4.8425996995       -1.0009149925        9.1324013827  A         152             0.0000000000
      1968       127  LEU       CD2            -4.9606680513       -3.6596640936        9.9065937520  A         152             0.0000000000
      1969       127  LEU       HD21           -3.8943163277       -3.9592584378        9.9929547991  A         152             0.0000000000
      1970       127  LEU       HD22           -5.1860167518       -3.4545301534        8.8382028919  A         152             0.0000000000
      1971       127  LEU       HD23           -5.5955195028       -4.5113317014       10.2320886374  A         152             0.0000000000
      1972       127  LEU       C              -4.9040551941       -4.0489037185       14.3253837891  A         152             0.0000000000
      1973       127  LEU       O              -4.0444926658       -4.8816476354       14.5180414741  A         152             0.0000000000
      1974       128  HSD       N              -5.4161772847       -3.3323519972       15.3670275807  A         153             0.0000000000
      1975       128  HSD       HN             -6.0580513602       -2.5978884351       15.1607027228  A         153             0.0000000000
      1976       128  HSD       CA             -5.0746923566       -3.5346806046       16.7530375058  A         153             0.0000000000
      1977       128  HSD       HA             -4.0068947882       -3.4026808926       16.8467627904  A         153             0.0000000000
      1978       128  HSD       CB             -5.7816419109       -2.4592869786       17.6243032874  A         153             0.0000000000
      1979       128  HSD       HB1            -6.8520281889       -2.7148849832       17.7768282893  A         153             0.0000000000
      1980       128  HSD       HB2            -5.7543167004       -1.4984033407       17.0672781827  A         153             0.0000000000
      1981       128  HSD       ND1            -4.3658299142       -1.1122382356       19.2628229551  A         153             0.0000000000
      1982       128  HSD       HD1            -4.1898057600       -0.3306050337       18.6644375985  A         153             0.0000000000
      1983       128  HSD       CG             -5.1256723193       -2.2245631236       18.9575535372  A         153             0.0000000000
      1984       128  HSD       CE1            -4.0472260062       -1.1979719610       20.5786602619  A         153             0.0000000000
      1985       128  HSD       HE1            -3.4477193104       -0.4494667036       21.0967641137  A         153             0.0000000000
      1986       128  HSD       NE2            -4.5675890228       -2.2756235876       21.1386580133  A         153             0.0000000000
      1987       128  HSD       CD2            -5.2608502053       -2.9149132488       20.1164377633  A         153             0.0000000000
      1988       128  HSD       HD2            -5.8180991172       -3.8240697764       20.3056388691  A         153             0.0000000000
      1989       128  HSD       C              -5.3984093932       -4.9557980889       17.2463091372  A         153             0.0000000000
      1990       128  HSD       O              -4.6329486949       -5.5469060701       18.0123994842  A         153             0.0000000000
      1991       129  ASN       N              -6.5058400455       -5.5540333088       16.7680816179  A         154             0.0000000000
      1992       129  ASN       HN             -7.1095719832       -5.0396085993       16.1640253575  A         154             0.0000000000
      1993       129  ASN       CA             -6.9560613105       -6.9051543504       17.1079902816  A         154             0.0000000000
      1994       129  ASN       HA             -6.7570663179       -7.0738537566       18.1560081743  A         154             0.0000000000
      1995       129  ASN       CB             -8.4781307009       -7.0893540293       16.8343395646  A         154             0.0000000000
      1996       129  ASN       HB1            -8.7795087526       -8.1505066859       16.9664278283  A         154             0.0000000000
      1997       129  ASN       HB2            -8.7025760969       -6.7913257595       15.7878576418  A         154             0.0000000000
      1998       129  ASN       CG             -9.3518723579       -6.2791732652       17.7847164484  A         154             0.0000000000
      1999       129  ASN       OD1            -8.9471868107       -5.8481303748       18.8746165474  A         154             0.0000000000
      2000       129  ASN       ND2           -10.6095269448       -6.0304316294       17.3533645203  A         154             0.0000000000
      2001       129  ASN       HD21          -10.9224326896       -6.4346551347       16.4938918025  A         154             0.0000000000
      2002       129  ASN       HD22          -11.2048424919       -5.4495303595       17.9084799263  A         154             0.0000000000
      2003       129  ASN       C              -6.2275290722       -8.0344566002       16.3591904983  A         154             0.0000000000
      2004       129  ASN       O              -6.4213581632       -9.1950342010       16.6592818326  A         154             0.0000000000
      2005       130  MET       N              -5.3564170915       -7.7139440543       15.3599984722  A         155             0.0000000000
      2006       130  MET       HN             -5.2789363705       -6.7723252077       15.0416281129  A         155             0.0000000000
      2007       130  MET       CA             -4.4643242559       -8.6986250178       14.7557964972  A         155             0.0000000000
      2008       130  MET       HA             -4.7335982102       -9.6935474515       15.0783191918  A         155             0.0000000000
      2009       130  MET       CB             -4.5145508219       -8.6945775776       13.1991577803  A         155             0.0000000000
      2010       130  MET       HB1            -5.5622868687       -8.9091777719       12.8982974591  A         155             0.0000000000
      2011       130  MET       HB2            -3.8897801572       -9.5314883479       12.8202607244  A         155             0.0000000000
      2012       130  MET       CG             -4.0804285073       -7.3771125828       12.5273707883  A         155             0.0000000000
      2013       130  MET       HG1            -3.0664392195       -7.0849799792       12.8749413080  A         155             0.0000000000
      2014       130  MET       HG2            -4.7883275757       -6.5969613390       12.8803069664  A         155             0.0000000000
      2015       130  MET       SD             -4.1054050712       -7.3961748935       10.7074502968  A         155             0.0000000000
      2016       130  MET       CE             -2.5741882781       -8.3489410816       10.4921488400  A         155             0.0000000000
      2017       130  MET       HE1            -2.3231427051       -8.4563441249        9.4152265092  A         155             0.0000000000
      2018       130  MET       HE2            -2.6698639314       -9.3696717983       10.9202562723  A         155             0.0000000000
      2019       130  MET       HE3            -1.7193440650       -7.8440849517       10.9908297593  A         155             0.0000000000
      2020       130  MET       C              -3.0292704431       -8.4798016236       15.2307657170  A         155             0.0000000000
      2021       130  MET       O              -2.0849047826       -9.1126996904       14.7760184641  A         155             0.0000000000
      2022       131  GLY       N              -2.8540047226       -7.5671712293       16.2173042417  A         156             0.0000000000
      2023       131  GLY       HN             -3.6465541939       -7.0825407143       16.5792539612  A         156             0.0000000000
      2024       131  GLY       CA             -1.5832271797       -7.3228311860       16.8771199466  A         156             0.0000000000
      2025       131  GLY       HA1            -1.0044238558       -8.2341056048       16.9081947913  A         156             0.0000000000
      2026       131  GLY       HA2            -1.8160799012       -6.9648307639       17.8690954039  A         156             0.0000000000
      2027       131  GLY       C              -0.7110835581       -6.2739152741       16.2461911392  A         156             0.0000000000
      2028       131  GLY       O               0.5036274594       -6.3108474978       16.4146778526  A         156             0.0000000000
      2029       132  ASP       N              -1.2829285387       -5.2901320876       15.5177720130  A         157             0.0000000000
      2030       132  ASP       HN             -2.2571948439       -5.2860101234       15.3061185795  A         157             0.0000000000
      2031       132  ASP       CA             -0.5198551922       -4.1405606509       15.0688812971  A         157             0.0000000000
      2032       132  ASP       HA              0.5338580023       -4.3404544050       15.1958891343  A         157             0.0000000000
      2033       132  ASP       CB             -0.7299645906       -3.8431482368       13.5606526810  A         157             0.0000000000
      2034       132  ASP       HB1            -1.7226484359       -3.3804711692       13.3740254735  A         157             0.0000000000
      2035       132  ASP       HB2            -0.6881742069       -4.8073233377       13.0102519737  A         157             0.0000000000
      2036       132  ASP       CG              0.3549926664       -2.9407562858       12.9999424937  A         157             0.0000000000
      2037       132  ASP       OD1             1.0217245078       -2.2018008265       13.7759398979  A         157             0.0000000000
      2038       132  ASP       OD2             0.5216949930       -2.9271709962       11.7532788284  A         157             0.0000000000
      2039       132  ASP       C              -0.8451416698       -2.9440439734       15.9592243057  A         157             0.0000000000
      2040       132  ASP       O              -1.9214832379       -2.3509542452       15.9284690642  A         157             0.0000000000
      2041       133  HSD       N               0.1311606568       -2.5739463587       16.7997581415  A         158             0.0000000000
      2042       133  HSD       HN              0.9646436892       -3.1185788167       16.8516283679  A         158             0.0000000000
      2043       133  HSD       CA             -0.0133316483       -1.5271725929       17.7890944837  A         158             0.0000000000
      2044       133  HSD       HA             -1.0448771588       -1.2161409874       17.8637483535  A         158             0.0000000000
      2045       133  HSD       CB              0.4260682469       -2.0961494333       19.1590341706  A         158             0.0000000000
      2046       133  HSD       HB1             0.2654099411       -1.3472158642       19.9637753824  A         158             0.0000000000
      2047       133  HSD       HB2             1.5053672299       -2.3584555265       19.1339300156  A         158             0.0000000000
      2048       133  HSD       ND1            -1.7320349901       -3.4407747196       19.4322412787  A         158             0.0000000000
      2049       133  HSD       HD1            -2.3678324324       -2.7054517827       19.1975887892  A         158             0.0000000000
      2050       133  HSD       CG             -0.3540656822       -3.3545572598       19.4918979785  A         158             0.0000000000
      2051       133  HSD       CE1            -2.0720979004       -4.7142912838       19.7388516551  A         158             0.0000000000
      2052       133  HSD       HE1            -3.1013265964       -5.0729111097       19.7254310796  A         158             0.0000000000
      2053       133  HSD       NE2            -1.0118626767       -5.4541703658       20.0087628049  A         158             0.0000000000
      2054       133  HSD       CD2             0.0746219476       -4.6003506418       19.8357503438  A         158             0.0000000000
      2055       133  HSD       HD2             1.0846928618       -4.9686700016       19.9660829858  A         158             0.0000000000
      2056       133  HSD       C               0.7783195626       -0.2972027623       17.3599256996  A         158             0.0000000000
      2057       133  HSD       O               0.9991641049        0.6385775328       18.1204854878  A         158             0.0000000000
      2058       134  VAL       N               1.1905884389       -0.2756280565       16.0724653861  A         159             0.0000000000
      2059       134  VAL       HN              0.9796328002       -1.0500042231       15.4809856561  A         159             0.0000000000
      2060       134  VAL       CA              1.8992051537        0.8251921658       15.4418623935  A         159             0.0000000000
      2061       134  VAL       HA              2.0708854594        1.6221897945       16.1501848148  A         159             0.0000000000
      2062       134  VAL       CB              3.2497453979        0.3553514511       14.9020006565  A         159             0.0000000000
      2063       134  VAL       HB              3.1204877606       -0.6491540340       14.4452926605  A         159             0.0000000000
      2064       134  VAL       CG1             3.8256857260        1.2920355992       13.8189037294  A         159             0.0000000000
      2065       134  VAL       HG11            3.8790087991        2.3385759984       14.1879983550  A         159             0.0000000000
      2066       134  VAL       HG12            3.2257851706        1.2642732000       12.8842007964  A         159             0.0000000000
      2067       134  VAL       HG13            4.8522490741        0.9584150475       13.5558713738  A         159             0.0000000000
      2068       134  VAL       CG2             4.2297655477        0.2543257284       16.0863226984  A         159             0.0000000000
      2069       134  VAL       HG21            3.8231631400       -0.4042633366       16.8833521368  A         159             0.0000000000
      2070       134  VAL       HG22            4.4105051282        1.2624293502       16.5168819765  A         159             0.0000000000
      2071       134  VAL       HG23            5.2050645113       -0.1531829978       15.7441976194  A         159             0.0000000000
      2072       134  VAL       C               1.0762566815        1.4199610361       14.3234648871  A         159             0.0000000000
      2073       134  VAL       O               0.9337887083        2.6442218235       14.2208706910  A         159             0.0000000000
      2074       135  THR       N               0.5105485611        0.5816567535       13.4328950581  A         160             0.0000000000
      2075       135  THR       HN              0.6572074072       -0.4026488091       13.4932501923  A         160             0.0000000000
      2076       135  THR       CA             -0.2558660969        1.0634146850       12.2919545115  A         160             0.0000000000
      2077       135  THR       HA              0.3064117417        1.8741867773       11.8527595132  A         160             0.0000000000
      2078       135  THR       CB             -0.4428069733        0.0339204773       11.1855950656  A         160             0.0000000000
      2079       135  THR       HB             -1.0872814256       -0.8032328348       11.5293217192  A         160             0.0000000000
      2080       135  THR       OG1             0.8190622075       -0.4903390126       10.7898957589  A         160             0.0000000000
      2081       135  THR       HG1             0.8238563332       -1.3804366449       11.1494833301  A         160             0.0000000000
      2082       135  THR       CG2            -1.0485325572        0.6856672852        9.9386804801  A         160             0.0000000000
      2083       135  THR       HG21           -0.4612434527        1.5840220409        9.6516765768  A         160             0.0000000000
      2084       135  THR       HG22           -2.1013420028        0.9960650396       10.1106296160  A         160             0.0000000000
      2085       135  THR       HG23           -1.0363035754       -0.0258466573        9.0854985758  A         160             0.0000000000
      2086       135  THR       C              -1.6001813735        1.6334945144       12.7107535278  A         160             0.0000000000
      2087       135  THR       O              -2.4027974869        0.9757262996       13.3735097094  A         160             0.0000000000
      2088       136  ARG       N              -1.8659517380        2.9019454497       12.3522439056  A         161             0.0000000000
      2089       136  ARG       HN             -1.2086248967        3.4311783755       11.8213550904  A         161             0.0000000000
      2090       136  ARG       CA             -3.0382482821        3.6181141549       12.8062293903  A         161             0.0000000000
      2091       136  ARG       HA             -3.8271408209        2.9137230502       13.0250483426  A         161             0.0000000000
      2092       136  ARG       CB             -2.7369590421        4.4674109819       14.0744065241  A         161             0.0000000000
      2093       136  ARG       HB1            -2.5063524261        3.7557224629       14.8957718756  A         161             0.0000000000
      2094       136  ARG       HB2            -3.6503194722        5.0281535883       14.3670863050  A         161             0.0000000000
      2095       136  ARG       CG             -1.5437390959        5.4467289966       13.9431563447  A         161             0.0000000000
      2096       136  ARG       HG1            -1.6934884924        6.1204569624       13.0725320019  A         161             0.0000000000
      2097       136  ARG       HG2            -0.6276474697        4.8532777725       13.7360023509  A         161             0.0000000000
      2098       136  ARG       CD             -1.2740954471        6.3025199072       15.1898640283  A         161             0.0000000000
      2099       136  ARG       HD1            -0.3095660392        6.8430842721       15.0812629758  A         161             0.0000000000
      2100       136  ARG       HD2            -1.2368031415        5.6699863916       16.1024601250  A         161             0.0000000000
      2101       136  ARG       NE             -2.3873049980        7.3050679026       15.3075906978  A         161             0.0000000000
      2102       136  ARG       HE             -3.0036625687        7.4649854487       14.5365331620  A         161             0.0000000000
      2103       136  ARG       CZ             -2.4890773220        8.2243776180       16.2416721885  A         161             0.0000000000
      2104       136  ARG       NH1            -1.7240274430        8.2893837209       17.3116840448  A         161             0.0000000000
      2105       136  ARG       HH11           -0.9752341078        7.6360608585       17.4233880230  A         161             0.0000000000
      2106       136  ARG       HH12           -1.8972051257        9.0213232357       17.9706787617  A         161             0.0000000000
      2107       136  ARG       NH2            -3.4138007645        9.1368788849       16.0688671846  A         161             0.0000000000
      2108       136  ARG       HH21           -3.9661385561        9.0074435035       15.2453567438  A         161             0.0000000000
      2109       136  ARG       HH22           -3.5982365285        9.8577350280       16.7369613919  A         161             0.0000000000
      2110       136  ARG       C              -3.5682707690        4.5186376901       11.7113634004  A         161             0.0000000000
      2111       136  ARG       O              -2.8096375588        5.1769879066       11.0094282761  A         161             0.0000000000
      2112       137  LEU       N              -4.9016689240        4.5631564485       11.5367681985  A         162             0.0000000000
      2113       137  LEU       HN             -5.5231350640        4.0077791720       12.0838924237  A         162             0.0000000000
      2114       137  LEU       CA             -5.5442246004        5.4595483169       10.6000380780  A         162             0.0000000000
      2115       137  LEU       HA             -4.8061401612        6.1068205760       10.1498492473  A         162             0.0000000000
      2116       137  LEU       CB             -6.3090763297        4.6943254082        9.4908570537  A         162             0.0000000000
      2117       137  LEU       HB1            -7.2061409020        4.2060050952        9.9280520045  A         162             0.0000000000
      2118       137  LEU       HB2            -5.6503154348        3.8864175044        9.1066176720  A         162             0.0000000000
      2119       137  LEU       CG             -6.7214954770        5.5786970541        8.2930626528  A         162             0.0000000000
      2120       137  LEU       HG             -7.2248141160        6.4930693570        8.6737392074  A         162             0.0000000000
      2121       137  LEU       CD1            -5.4996043972        6.0210765107        7.4727094881  A         162             0.0000000000
      2122       137  LEU       HD11           -5.0268108409        5.1493477367        6.9718340569  A         162             0.0000000000
      2123       137  LEU       HD12           -4.7426490773        6.5244915560        8.1113901093  A         162             0.0000000000
      2124       137  LEU       HD13           -5.8125607455        6.7525714648        6.6972777010  A         162             0.0000000000
      2125       137  LEU       CD2            -7.7250618553        4.8599321015        7.3810385405  A         162             0.0000000000
      2126       137  LEU       HD21           -8.6297999654        4.5611883847        7.9524597020  A         162             0.0000000000
      2127       137  LEU       HD22           -7.2578509831        3.9555096042        6.9360048930  A         162             0.0000000000
      2128       137  LEU       HD23           -8.0371004115        5.5374700392        6.5576945769  A         162             0.0000000000
      2129       137  LEU       C              -6.4931856155        6.3530121466       11.3759260565  A         162             0.0000000000
      2130       137  LEU       O              -7.2208712527        5.9131791097       12.2558137544  A         162             0.0000000000
      2131       138  ASP       N              -6.4667262306        7.6607124714       11.0758766980  A         163             0.0000000000
      2132       138  ASP       HN             -5.8713461363        8.0143671377       10.3586180833  A         163             0.0000000000
      2133       138  ASP       CA             -7.1519590225        8.6620870102       11.8455937596  A         163             0.0000000000
      2134       138  ASP       HA             -7.8142437654        8.2204533630       12.5754832313  A         163             0.0000000000
      2135       138  ASP       CB             -6.0600910414        9.5227180062       12.5140134180  A         163             0.0000000000
      2136       138  ASP       HB1            -6.4637963632       10.4711884894       12.9284368193  A         163             0.0000000000
      2137       138  ASP       HB2            -5.2632295214        9.7692205052       11.7801406526  A         163             0.0000000000
      2138       138  ASP       CG             -5.4749290680        8.7386439780       13.6602941386  A         163             0.0000000000
      2139       138  ASP       OD1            -4.2720381858        8.3870918931       13.6176062397  A         163             0.0000000000
      2140       138  ASP       OD2            -6.2092945210        8.4961525270       14.6533891578  A         163             0.0000000000
      2141       138  ASP       C              -8.0428213062        9.5437522745       10.9648420736  A         163             0.0000000000
      2142       138  ASP       O              -8.9554660710       10.1680323216       11.4293550171  A         163             0.0000000000
      2143       139  ARG       N              -7.7694747237        9.5433244402        9.6345540270  A         164             0.0000000000
      2144       139  ARG       HN             -6.9336667444        9.1137596024        9.3015253917  A         164             0.0000000000
      2145       139  ARG       CA             -8.5072032475       10.3141434265        8.6623027744  A         164             0.0000000000
      2146       139  ARG       HA             -9.3733767445       10.7512446487        9.1367350611  A         164             0.0000000000
      2147       139  ARG       CB             -7.6442472898       11.4832681268        8.1218975681  A         164             0.0000000000
      2148       139  ARG       HB1            -8.0570957254       11.8878902260        7.1731309339  A         164             0.0000000000
      2149       139  ARG       HB2            -6.6305641197       11.0839883294        7.9043129315  A         164             0.0000000000
      2150       139  ARG       CG             -7.5649231251       12.6405773363        9.1375068538  A         164             0.0000000000
      2151       139  ARG       HG1            -7.2505181246       12.2498424486       10.1288679098  A         164             0.0000000000
      2152       139  ARG       HG2            -8.5941534049       13.0435871182        9.2497082212  A         164             0.0000000000
      2153       139  ARG       CD             -6.6443175603       13.8018143786        8.7486364178  A         164             0.0000000000
      2154       139  ARG       HD1            -6.7655181331       14.6379158816        9.4701388072  A         164             0.0000000000
      2155       139  ARG       HD2            -6.8624406609       14.1613626276        7.7203036070  A         164             0.0000000000
      2156       139  ARG       NE             -5.2470484056       13.2928832188        8.8060768478  A         164             0.0000000000
      2157       139  ARG       HE             -5.0487592466       12.3131609987        8.7773404449  A         164             0.0000000000
      2158       139  ARG       CZ             -4.1585941581       14.0473975344        8.7977351845  A         164             0.0000000000
      2159       139  ARG       NH1            -4.1945281117       15.3608114432        8.7088992703  A         164             0.0000000000
      2160       139  ARG       HH11           -5.0534307900       15.7973108607        8.4410290635  A         164             0.0000000000
      2161       139  ARG       HH12           -3.3533224131       15.8975697530        8.6436038692  A         164             0.0000000000
      2162       139  ARG       NH2            -3.0181509646       13.4145481229        8.8743884584  A         164             0.0000000000
      2163       139  ARG       HH21           -3.0985695938       12.4206590388        8.7987754138  A         164             0.0000000000
      2164       139  ARG       HH22           -2.1604235925       13.9246649024        8.8104773758  A         164             0.0000000000
      2165       139  ARG       C              -9.0810999307        9.4894188524        7.5260005693  A         164             0.0000000000
      2166       139  ARG       O              -8.6771206254        8.3595377162        7.2468707252  A         164             0.0000000000
      2167       140  TRP       N             -10.0941344486       10.0573651409        6.8567264138  A         165             0.0000000000
      2168       140  TRP       HN            -10.3833627179       10.9814483032        7.0942686576  A         165             0.0000000000
      2169       140  TRP       CA            -10.7476952565        9.4940024611        5.6932541128  A         165             0.0000000000
      2170       140  TRP       HA            -10.5748008012        8.4285689731        5.6563896319  A         165             0.0000000000
      2171       140  TRP       CB            -12.2793152356        9.7936172422        5.7207183143  A         165             0.0000000000
      2172       140  TRP       HB1           -12.7518348369        9.3047754082        4.8420375488  A         165             0.0000000000
      2173       140  TRP       HB2           -12.4204168741       10.8885122205        5.5957530626  A         165             0.0000000000
      2174       140  TRP       CG            -13.0155522593        9.3796607558        6.9604379141  A         165             0.0000000000
      2175       140  TRP       CD1           -12.9841755817       10.0081540156        8.1867847735  A         165             0.0000000000
      2176       140  TRP       HD1           -12.3076945075       10.8109172745        8.4404469632  A         165             0.0000000000
      2177       140  TRP       NE1           -13.8915259947        9.4291980149        9.0363064973  A         165             0.0000000000
      2178       140  TRP       HE1           -13.9654553806        9.5758031749        9.9983966038  A         165             0.0000000000
      2179       140  TRP       CE2           -14.5476451151        8.4277154097        8.3904190393  A         165             0.0000000000
      2180       140  TRP       CD2           -14.0169120170        8.3505888499        7.0744540282  A         165             0.0000000000
      2181       140  TRP       CE3           -14.5311902719        7.4037231201        6.1879199852  A         165             0.0000000000
      2182       140  TRP       HE3           -14.1572279219        7.3186847834        5.1783058797  A         165             0.0000000000
      2183       140  TRP       CZ3           -15.5679846774        6.5749829526        6.6246795721  A         165             0.0000000000
      2184       140  TRP       HZ3           -16.0021057033        5.8632546626        5.9381070878  A         165             0.0000000000
      2185       140  TRP       CZ2           -15.5630037049        7.5996515161        8.8192090262  A         165             0.0000000000
      2186       140  TRP       HZ2           -15.9548107915        7.6629258065        9.8236409906  A         165             0.0000000000
      2187       140  TRP       CH2           -16.0803653183        6.6721226865        7.9142112056  A         165             0.0000000000
      2188       140  TRP       HH2           -16.8890425648        6.0241918620        8.2185576491  A         165             0.0000000000
      2189       140  TRP       C             -10.1049612766       10.1268133386        4.4624553827  A         165             0.0000000000
      2190       140  TRP       O              -9.3640480276       11.1008921589        4.5669200702  A         165             0.0000000000
      2191       141  GLU       N             -10.3450319224        9.6040492691        3.2448824115  A         166             0.0000000000
      2192       141  GLU       HN            -10.9590092635        8.8306843433        3.1072324338  A         166             0.0000000000
      2193       141  GLU       CA             -9.8473001111       10.2330300583        2.0287608244  A         166             0.0000000000
      2194       141  GLU       HA             -8.7879734991       10.3845570721        2.1745918680  A         166             0.0000000000
      2195       141  GLU       CB            -10.0075387955        9.3276023865        0.7819747329  A         166             0.0000000000
      2196       141  GLU       HB1            -9.9240942001        9.9384775162       -0.1422493905  A         166             0.0000000000
      2197       141  GLU       HB2           -11.0655565262        9.0003271103        0.6935929060  A         166             0.0000000000
      2198       141  GLU       QQH4           -9.8937606516        9.9705050682        1.6672603794  A         166             0.0000000000
      2199       141  GLU       CG             -9.1648044586        8.0595293045        0.8036181331  A         166             0.0000000000
      2200       141  GLU       HG1            -9.5612468719        7.2847571373        0.1130517423  A         166             0.0000000000
      2201       141  GLU       HG2            -9.0074434280        7.6226792336        1.8129351139  A         166             0.0000000000
      2202       141  GLU       CD             -7.7923088074        8.3233280182        0.2676395178  A         166             0.0000000000
      2203       141  GLU       OE1            -7.0834016800        9.2140121460        0.7849043608  A         166             0.0000000000
      2204       141  GLU       OE2            -7.4185886383        7.5967025757       -0.6801230907  A         166             0.0000000000
      2205       141  GLU       C             -10.4843499832       11.6022276115        1.7471196551  A         166             0.0000000000
      2206       141  GLU       O             -11.6308702614       11.8378823646        2.1424111774  A         166             0.0000000000
      2207       142  PRO       N              -9.8320137576       12.5424242537        1.0602884086  A         167             0.0000000000
      2208       142  PRO       CD            -10.5238879339       13.7816624645        0.6861964073  A         167             0.0000000000
      2209       142  PRO       HD1           -10.8816768612       14.3226038535        1.5882443535  A         167             0.0000000000
      2210       142  PRO       HD2           -11.3880750029       13.5420071489        0.0304014396  A         167             0.0000000000
      2211       142  PRO       CA             -8.4085798208       12.5759240264        0.7191390376  A         167             0.0000000000
      2212       142  PRO       HA             -8.0545748524       11.5954719235        0.4366604433  A         167             0.0000000000
      2213       142  PRO       CB             -8.4127676257       13.5814283376       -0.4461767473  A         167             0.0000000000
      2214       142  PRO       HB1            -8.7283023180       13.0508694692       -1.3699008106  A         167             0.0000000000
      2215       142  PRO       HB2            -7.4208202590       14.0477774051       -0.6275050941  A         167             0.0000000000
      2216       142  PRO       CG             -9.4818125548       14.6138246851       -0.0655738788  A         167             0.0000000000
      2217       142  PRO       HG1            -9.0434437467       15.3746538430        0.6150822610  A         167             0.0000000000
      2218       142  PRO       HG2            -9.9106991337       15.1269559343       -0.9527455779  A         167             0.0000000000
      2219       142  PRO       C              -7.5276355689       13.0713826724        1.8685691126  A         167             0.0000000000
      2220       142  PRO       O              -6.3516820052       13.3419829741        1.6688740571  A         167             0.0000000000
      2221       143  GLU       N              -8.0739162200       13.2036670119        3.0901675644  A         168             0.0000000000
      2222       143  GLU       HN             -8.9815448295       12.8382812106        3.2817726886  A         168             0.0000000000
      2223       143  GLU       CA             -7.4924174033       13.9649585903        4.1746420851  A         168             0.0000000000
      2224       143  GLU       HA             -7.0951438794       14.8838434638        3.7693960655  A         168             0.0000000000
      2225       143  GLU       CB             -8.6170396495       14.3380888781        5.1809383040  A         168             0.0000000000
      2226       143  GLU       HB1            -8.1842912160       14.7768512978        6.1053501887  A         168             0.0000000000
      2227       143  GLU       HB2            -9.1459265274       13.4045200285        5.4691203184  A         168             0.0000000000
      2228       143  GLU       CG             -9.6299150545       15.3680627643        4.6000137296  A         168             0.0000000000
      2229       143  GLU       HG1            -9.8503148706       15.1332497463        3.5367133169  A         168             0.0000000000
      2230       143  GLU       HG2            -9.1831911626       16.3845751274        4.6382417323  A         168             0.0000000000
      2231       143  GLU       CD            -10.9572722842       15.4091616933        5.3402772360  A         168             0.0000000000
      2232       143  GLU       OE1           -12.0236069816       15.5093263068        4.6754201470  A         168             0.0000000000
      2233       143  GLU       OE2           -10.9557544016       15.3567087366        6.5968940710  A         168             0.0000000000
      2234       143  GLU       C              -6.2992181577       13.2882131756        4.8725900038  A         168             0.0000000000
      2235       143  GLU       O              -5.5176416325       13.9158074798        5.5371144658  A         168             0.0000000000
      2236       144  LEU       N              -6.1293988941       11.9595171652        4.6533564680  A         169             0.0000000000
      2237       144  LEU       HN             -6.8006539259       11.4622585888        4.1091510008  A         169             0.0000000000
      2238       144  LEU       CA             -5.1013309424       11.1597528983        5.2944616207  A         169             0.0000000000
      2239       144  LEU       HA             -4.9689010216       11.5082423581        6.3080776291  A         169             0.0000000000
      2240       144  LEU       CB             -5.5517830766        9.6705027419        5.3440738229  A         169             0.0000000000
      2241       144  LEU       HB1            -6.5085339703        9.6650889066        5.9088033315  A         169             0.0000000000
      2242       144  LEU       HB2            -4.8379351080        9.0628146996        5.9402762390  A         169             0.0000000000
      2243       144  LEU       CG             -5.8132275435        8.9665765433        3.9864972234  A         169             0.0000000000
      2244       144  LEU       HG             -6.2164349605        9.7040849436        3.2599807829  A         169             0.0000000000
      2245       144  LEU       CD1            -4.5570168157        8.3220399050        3.3712461733  A         169             0.0000000000
      2246       144  LEU       HD11           -4.0879495684        7.6191264435        4.0925017336  A         169             0.0000000000
      2247       144  LEU       HD12           -3.8063468515        9.0864832840        3.0772360966  A         169             0.0000000000
      2248       144  LEU       HD13           -4.8371934023        7.7550445144        2.4578249630  A         169             0.0000000000
      2249       144  LEU       CD2            -6.8889033795        7.8818448220        4.1477904523  A         169             0.0000000000
      2250       144  LEU       HD21           -7.7941102078        8.2887849180        4.6471113476  A         169             0.0000000000
      2251       144  LEU       HD22           -6.5029234338        7.0301038415        4.7476885967  A         169             0.0000000000
      2252       144  LEU       HD23           -7.1810891316        7.4958213987        3.1478232513  A         169             0.0000000000
      2253       144  LEU       C              -3.7166686985       11.2379026747        4.6316253668  A         169             0.0000000000
      2254       144  LEU       O              -2.7588006733       10.6794971619        5.0856047851  A         169             0.0000000000
      2255       145  ASN       N              -3.6220632640       12.0035975082        3.5012861125  A         170             0.0000000000
      2256       145  ASN       HN             -4.4441611510       12.4408610088        3.1449650559  A         170             0.0000000000
      2257       145  ASN       CA             -2.4053018952       12.1215609174        2.7154019046  A         170             0.0000000000
      2258       145  ASN       HA             -1.7699203988       11.2669533116        2.8952245791  A         170             0.0000000000
      2259       145  ASN       CB             -2.7435762882       12.1861934662        1.2091788054  A         170             0.0000000000
      2260       145  ASN       HB1            -1.8388849497       12.2698631287        0.5697619319  A         170             0.0000000000
      2261       145  ASN       HB2            -3.4539988041       13.0021562576        0.9565414786  A         170             0.0000000000
      2262       145  ASN       QQH5           -2.5027483047       12.1401795594        2.2815055293  A         170             0.0000000000
      2263       145  ASN       CG             -3.4060373306       10.9157152176        0.7505502701  A         170             0.0000000000
      2264       145  ASN       OD1            -2.7856075764        9.8711080551        0.6716098785  A         170             0.0000000000
      2265       145  ASN       ND2            -4.7407708168       10.9969453812        0.4164386690  A         170             0.0000000000
      2266       145  ASN       HD21           -5.2825927734       10.1564636230        0.4120861888  A         170             0.0000000000
      2267       145  ASN       HD22           -5.1092681885       11.9253273010        0.4645560682  A         170             0.0000000000
      2268       145  ASN       C              -1.5733769213       13.3629921722        3.0501008026  A         170             0.0000000000
      2269       145  ASN       O              -0.6069329342       13.6754317366        2.3635301353  A         170             0.0000000000
      2270       146  GLU       N              -1.9377250258       14.0951356664        4.1264177724  A         171             0.0000000000
      2271       146  GLU       HN             -2.7223190917       13.8040984030        4.6683757626  A         171             0.0000000000
      2272       146  GLU       CA             -1.2875154329       15.3244689639        4.5550695264  A         171             0.0000000000
      2273       146  GLU       HA             -1.3219770714       16.0033412681        3.7158170076  A         171             0.0000000000
      2274       146  GLU       CB             -2.0773481428       15.9815273276        5.7140694598  A         171             0.0000000000
      2275       146  GLU       HB1            -2.1535914912       15.2429543939        6.5405184742  A         171             0.0000000000
      2276       146  GLU       HB2            -3.1080212370       16.1793612682        5.3495208280  A         171             0.0000000000
      2277       146  GLU       CG             -1.4605911624       17.2997948186        6.2491884345  A         171             0.0000000000
      2278       146  GLU       HG1            -1.3888412792       18.0360080671        5.4202354762  A         171             0.0000000000
      2279       146  GLU       HG2            -0.4400192765       17.1269342608        6.6527640202  A         171             0.0000000000
      2280       146  GLU       CD             -2.2872989254       17.8959903346        7.3700063915  A         171             0.0000000000
      2281       146  GLU       OE1            -2.2839090854       17.2925692114        8.4797923145  A         171             0.0000000000
      2282       146  GLU       OE2            -2.9254930103       18.9638391916        7.1760997943  A         171             0.0000000000
      2283       146  GLU       C               0.2041320493       15.2064941955        4.9097652333  A         171             0.0000000000
      2284       146  GLU       O               0.9933535017       16.0719393062        4.5654338766  A         171             0.0000000000
      2285       147  ALA       N               0.6084933303       14.1207928483        5.5899621965  A         172             0.0000000000
      2286       147  ALA       HN             -0.0664939136       13.4649224636        5.9189534715  A         172             0.0000000000
      2287       147  ALA       CA              1.9992360729       13.7029092499        5.7009215863  A         172             0.0000000000
      2288       147  ALA       HA              1.9941408950       12.8363090407        6.3454199313  A         172             0.0000000000
      2289       147  ALA       CB              2.5050247253       13.2540256423        4.3144093100  A         172             0.0000000000
      2290       147  ALA       HB1             2.4905726758       14.1080064279        3.6038961461  A         172             0.0000000000
      2291       147  ALA       HB2             1.8496332803       12.4539154449        3.9086917657  A         172             0.0000000000
      2292       147  ALA       HB3             3.5456782008       12.8698071917        4.3755446210  A         172             0.0000000000
      2293       147  ALA       C               2.9802561038       14.6854696159        6.3523588266  A         172             0.0000000000
      2294       147  ALA       O               4.0328427200       15.0025098775        5.8162101330  A         172             0.0000000000
      2295       148  ILE       N               2.6614123015       15.1970559512        7.5581340461  A         173             0.0000000000
      2296       148  ILE       HN              1.7885995464       14.9724119024        7.9844460751  A         173             0.0000000000
      2297       148  ILE       CA              3.5662586930       16.0736942798        8.2953807057  A         173             0.0000000000
      2298       148  ILE       HA              4.0348919443       16.7318594052        7.5787207141  A         173             0.0000000000
      2299       148  ILE       CB              2.7902478472       16.9966010311        9.2345838954  A         173             0.0000000000
      2300       148  ILE       HB              2.0368363191       16.3774673637        9.7669048243  A         173             0.0000000000
      2301       148  ILE       CG2             3.6885873426       17.6547748091       10.3093159193  A         173             0.0000000000
      2302       148  ILE       HG21            4.5563229741       18.1754376662        9.8507681429  A         173             0.0000000000
      2303       148  ILE       HG22            4.0679157451       16.9066746313       11.0378604183  A         173             0.0000000000
      2304       148  ILE       HG23            3.1003356275       18.4021531563       10.8835166907  A         173             0.0000000000
      2305       148  ILE       CG1             2.0125427400       18.0518846341        8.4001078331  A         173             0.0000000000
      2306       148  ILE       HG11            1.1636357471       18.4224362680        9.0135973636  A         173             0.0000000000
      2307       148  ILE       HG12            1.5738867228       17.5679868281        7.5013615887  A         173             0.0000000000
      2308       148  ILE       CD              2.8452130940       19.2633430066        7.9588939758  A         173             0.0000000000
      2309       148  ILE       HD1             3.8001744599       18.9521678922        7.4839836286  A         173             0.0000000000
      2310       148  ILE       HD2             3.0859888318       19.9140231574        8.8266286044  A         173             0.0000000000
      2311       148  ILE       HD3             2.2793598769       19.8767321200        7.2254875862  A         173             0.0000000000
      2312       148  ILE       C               4.6620990038       15.2669460055        9.0129624544  A         173             0.0000000000
      2313       148  ILE       O               4.3092271669       14.3604306915        9.7741893727  A         173             0.0000000000
      2314       149  PRO       N               5.9776010859       15.4731020569        8.8274965778  A         174             0.0000000000
      2315       149  PRO       CD              6.5539439264       16.4024108359        7.8592374930  A         174             0.0000000000
      2316       149  PRO       HD1             6.5943175921       17.4150183572        8.3145582317  A         174             0.0000000000
      2317       149  PRO       HD2             5.9620576996       16.4134444945        6.9190939120  A         174             0.0000000000
      2318       149  PRO       CA              7.0216395790       14.7039913065        9.5030474700  A         174             0.0000000000
      2319       149  PRO       HA              6.8881449494       13.6667615430        9.2333557912  A         174             0.0000000000
      2320       149  PRO       CB              8.3474595580       15.2638345407        8.9445287722  A         174             0.0000000000
      2321       149  PRO       HB1             9.1238961505       14.4753265554        8.8459266693  A         174             0.0000000000
      2322       149  PRO       HB2             8.7478597543       16.0795988463        9.5836917254  A         174             0.0000000000
      2323       149  PRO       CG              7.9558386398       15.8591214385        7.5897830254  A         174             0.0000000000
      2324       149  PRO       HG1             8.6598361103       16.6459501627        7.2439375102  A         174             0.0000000000
      2325       149  PRO       HG2             7.8948701607       15.0549543990        6.8256369547  A         174             0.0000000000
      2326       149  PRO       C               6.9469191846       14.8083551719       11.0165216791  A         174             0.0000000000
      2327       149  PRO       O               7.0491912546       15.9007432095       11.5404889422  A         174             0.0000000000
      2328       150  ASN       N               6.7526377727       13.6485416647       11.7020746914  A         175             0.0000000000
      2329       150  ASN       HN              6.6327807815       12.8133693523       11.1709151012  A         175             0.0000000000
      2330       150  ASN       CA              6.6961285683       13.4637177832       13.1357921271  A         175             0.0000000000
      2331       150  ASN       HA              7.0569579890       12.4626244391       13.3202216409  A         175             0.0000000000
      2332       150  ASN       CB              7.5541208315       14.4241914423       14.0183272719  A         175             0.0000000000
      2333       150  ASN       HB1             7.5411976630       14.0799393788       15.0745680156  A         175             0.0000000000
      2334       150  ASN       HB2             7.1174543061       15.4452798981       13.9863630542  A         175             0.0000000000
      2335       150  ASN       CG              9.0087623343       14.4890669787       13.5705707817  A         175             0.0000000000
      2336       150  ASN       OD1             9.5502456540       13.6152379029       12.8651916705  A         175             0.0000000000
      2337       150  ASN       ND2             9.6811124250       15.5989976354       13.9440418249  A         175             0.0000000000
      2338       150  ASN       HD21           10.6142570520       15.7339157084       13.6108178479  A         175             0.0000000000
      2339       150  ASN       HD22            9.2060514281       16.2954907892       14.4818283401  A         175             0.0000000000
      2340       150  ASN       C               5.2491825259       13.4640614592       13.6851232781  A         175             0.0000000000
      2341       150  ASN       O               4.9975446460       13.2546225663       14.8068395613  A         175             0.0000000000
      2342       151  ASP       N               4.2595069604       13.6652440139       12.7473944460  A         176             0.0000000000
      2343       151  ASP       HN              4.4756290518       13.8681431706       11.7954846951  A         176             0.0000000000
      2344       151  ASP       CA              2.8584201751       13.4665837377       13.0471075171  A         176             0.0000000000
      2345       151  ASP       HA              2.6497055006       13.9449327591       13.9926340363  A         176             0.0000000000
      2346       151  ASP       CB              2.0257042788       14.1591270205       11.9289540548  A         176             0.0000000000
      2347       151  ASP       HB1             2.0596482604       13.5652124332       10.9906394652  A         176             0.0000000000
      2348       151  ASP       HB2             2.5156968358       15.1351987378       11.7252083881  A         176             0.0000000000
      2349       151  ASP       CG              0.5755101065       14.4668907383       12.2578734537  A         176             0.0000000000
      2350       151  ASP       OD1            -0.0551563276       13.8250300796       13.1296625303  A         176             0.0000000000
      2351       151  ASP       OD2             0.0272365608       15.3559381141       11.5543902265  A         176             0.0000000000
      2352       151  ASP       C               2.5721598181       11.9723241367       13.2015474086  A         176             0.0000000000
      2353       151  ASP       O               3.1642034436       11.1436612179       12.5039747914  A         176             0.0000000000
      2354       152  GLU       N               1.6913445775       11.5751260434       14.1312810320  A         177             0.0000000000
      2355       152  GLU       HN              1.2337130643       12.2405576657       14.7159032640  A         177             0.0000000000
      2356       152  GLU       CA              1.3275083760       10.1858529701       14.3099137013  A         177             0.0000000000
      2357       152  GLU       HA              2.0895668282        9.5365956946       13.9047817405  A         177             0.0000000000
      2358       152  GLU       CB              1.1592557969        9.8491008560       15.8134567801  A         177             0.0000000000
      2359       152  GLU       HB1             0.6192438167        8.8863322215       15.9390936288  A         177             0.0000000000
      2360       152  GLU       HB2             0.5394362365       10.6484217108       16.2730553917  A         177             0.0000000000
      2361       152  GLU       CG              2.5060205044        9.7183834448       16.5640219522  A         177             0.0000000000
      2362       152  GLU       HG1             3.1961698776       10.5395636392       16.2747505724  A         177             0.0000000000
      2363       152  GLU       HG2             2.9904790110        8.7529021259       16.3042782741  A         177             0.0000000000
      2364       152  GLU       CD              2.3106152036        9.7839954813       18.0657827152  A         177             0.0000000000
      2365       152  GLU       OE1             2.2650789989        8.7090396167       18.7261461415  A         177             0.0000000000
      2366       152  GLU       OE2             2.2079197973       10.9079881532       18.6150526732  A         177             0.0000000000
      2367       152  GLU       C               0.0457024441        9.8393861878       13.5736176850  A         177             0.0000000000
      2368       152  GLU       O              -0.2403148990        8.6791537754       13.3398844324  A         177             0.0000000000
      2369       153  ARG       N              -0.7322275522       10.8550217442       13.1304433496  A         178             0.0000000000
      2370       153  ARG       HN             -0.4640163909       11.8087938816       13.2417558954  A         178             0.0000000000
      2371       153  ARG       CA             -1.9571882110       10.6052587653       12.3985542176  A         178             0.0000000000
      2372       153  ARG       HA             -2.5512695642        9.9246566592       12.9903718575  A         178             0.0000000000
      2373       153  ARG       CB             -2.7887632084       11.8943993294       12.2020182776  A         178             0.0000000000
      2374       153  ARG       HB1            -3.6789532740       11.6752837020       11.5744268589  A         178             0.0000000000
      2375       153  ARG       HB2            -2.1598530631       12.6235281859       11.6477943697  A         178             0.0000000000
      2376       153  ARG       CG             -3.2851535524       12.5225040767       13.5231365133  A         178             0.0000000000
      2377       153  ARG       HG1            -2.4313220206       12.6847710979       14.2152074123  A         178             0.0000000000
      2378       153  ARG       HG2            -3.9772093641       11.8102233134       14.0211685081  A         178             0.0000000000
      2379       153  ARG       CD             -4.0218540105       13.8499582913       13.3144070443  A         178             0.0000000000
      2380       153  ARG       HD1            -4.4469386930       14.2340437450       14.2663011440  A         178             0.0000000000
      2381       153  ARG       HD2            -4.8299536812       13.7180598680       12.5634751378  A         178             0.0000000000
      2382       153  ARG       NE             -2.9982009680       14.8124139167       12.8119548616  A         178             0.0000000000
      2383       153  ARG       HE             -2.0298711121       14.5666645507       12.8560517917  A         178             0.0000000000
      2384       153  ARG       CZ             -3.2712664471       15.9629059747       12.2185305283  A         178             0.0000000000
      2385       153  ARG       NH1            -4.4761814955       16.4504557272       12.0237934019  A         178             0.0000000000
      2386       153  ARG       HH11           -5.2871123462       15.9269183779       12.2851357051  A         178             0.0000000000
      2387       153  ARG       HH12           -4.5455797051       17.2319311275       11.4037288188  A         178             0.0000000000
      2388       153  ARG       NH2            -2.2634243138       16.6567986798       11.7555657871  A         178             0.0000000000
      2389       153  ARG       HH21           -1.3638392463       16.2201978600       11.7668099199  A         178             0.0000000000
      2390       153  ARG       HH22           -2.4229403566       17.5391887197       11.3129119161  A         178             0.0000000000
      2391       153  ARG       C              -1.7153688015        9.9344652543       11.0551308599  A         178             0.0000000000
      2392       153  ARG       O              -0.9323152721       10.4280252868       10.2330121362  A         178             0.0000000000
      2393       154  ASP       N              -2.3738863495        8.7801859102       10.8284687688  A         179             0.0000000000
      2394       154  ASP       HN             -3.0107317101        8.4482681126       11.5200376825  A         179             0.0000000000
      2395       154  ASP       CA             -2.3437730101        8.0318691272        9.5793860078  A         179             0.0000000000
      2396       154  ASP       HA             -3.0485904078        7.2228445735        9.7023156925  A         179             0.0000000000
      2397       154  ASP       CB             -2.8234725409        8.8874340047        8.3754231192  A         179             0.0000000000
      2398       154  ASP       HB1            -3.0619054079        8.2303857375        7.5118501098  A         179             0.0000000000
      2399       154  ASP       HB2            -2.0485064229        9.6257011487        8.0775806440  A         179             0.0000000000
      2400       154  ASP       CG             -4.0869509537        9.6361539410        8.7420273789  A         179             0.0000000000
      2401       154  ASP       OD1            -4.0846892961       10.8872124916        8.6155829085  A         179             0.0000000000
      2402       154  ASP       OD2            -5.0756921158        8.9765426639        9.1443105786  A         179             0.0000000000
      2403       154  ASP       C              -0.9897014969        7.3709072326        9.2841951715  A         179             0.0000000000
      2404       154  ASP       O              -0.5752142727        7.2432258834        8.1309776772  A         179             0.0000000000
      2405       155  THR       N              -0.2709231640        6.9227065914       10.3360132095  A         180             0.0000000000
      2406       155  THR       HN             -0.6796297314        6.9598513632       11.2446320557  A         180             0.0000000000
      2407       155  THR       CA              1.0954360197        6.4131036964       10.2236196462  A         180             0.0000000000
      2408       155  THR       HA              1.4582243579        6.6251845883        9.2287295432  A         180             0.0000000000
      2409       155  THR       CB              2.1200095968        7.0427022606       11.1751374221  A         180             0.0000000000
      2410       155  THR       HB              3.1088209357        6.5421830565       11.0973321363  A         180             0.0000000000
      2411       155  THR       OG1             1.7075187786        6.9960187463       12.5342098366  A         180             0.0000000000
      2412       155  THR       HG1             0.9592136631        7.5935640830       12.6018783273  A         180             0.0000000000
      2413       155  THR       CG2             2.3474169308        8.5122963260       10.8082477370  A         180             0.0000000000
      2414       155  THR       HG21            3.1436153096        8.9418826854       11.4531079557  A         180             0.0000000000
      2415       155  THR       HG22            1.4242391527        9.1164380737       10.9389249678  A         180             0.0000000000
      2416       155  THR       HG23            2.6792736814        8.6074457780        9.7522464686  A         180             0.0000000000
      2417       155  THR       C               1.2218474355        4.9146685999       10.3777871560  A         180             0.0000000000
      2418       155  THR       O               0.4076906096        4.2252243478       10.9986947176  A         180             0.0000000000
      2419       156  THR       N               2.3185128556        4.3818733278        9.8200003380  A         181             0.0000000000
      2420       156  THR       HN              2.9183213123        4.9594613160        9.2717021243  A         181             0.0000000000
      2421       156  THR       CA              2.8461914930        3.0593264573       10.1044235753  A         181             0.0000000000
      2422       156  THR       HA              2.4086096964        2.6906796630       11.0204048591  A         181             0.0000000000
      2423       156  THR       CB              2.5766536162        2.0562912358        8.9777882480  A         181             0.0000000000
      2424       156  THR       HB              1.4935798935        2.0976650340        8.7337380071  A         181             0.0000000000
      2425       156  THR       OG1             2.8891099231        0.7193365657        9.3615754549  A         181             0.0000000000
      2426       156  THR       HG1             2.1237309923        0.3596453456        9.8159071823  A         181             0.0000000000
      2427       156  THR       CG2             3.3650095008        2.3951837753        7.6984421165  A         181             0.0000000000
      2428       156  THR       HG21            4.4576796121        2.2541457086        7.8416248368  A         181             0.0000000000
      2429       156  THR       HG22            3.1797759561        3.4431026818        7.3792627013  A         181             0.0000000000
      2430       156  THR       HG23            3.0474427841        1.7250610951        6.8711525820  A         181             0.0000000000
      2431       156  THR       C               4.3389015742        3.2550020056       10.3584952995  A         181             0.0000000000
      2432       156  THR       O               4.8354796401        4.3752362059       10.4022126267  A         181             0.0000000000
      2433       157  MET       N               5.0913846715        2.1578006559       10.5443889868  A         182             0.0000000000
      2434       157  MET       HN              4.6453500087        1.2721430154       10.4410805967  A         182             0.0000000000
      2435       157  MET       CA              6.5407429122        2.1293510928       10.5567708864  A         182             0.0000000000
      2436       157  MET       HA              6.9276509609        3.0760003969       10.2095573253  A         182             0.0000000000
      2437       157  MET       CB              7.1378691207        1.7867528102       11.9494311784  A         182             0.0000000000
      2438       157  MET       HB1             8.2385151931        1.6713202058       11.8515816143  A         182             0.0000000000
      2439       157  MET       HB2             6.7224180032        0.8097007645       12.2766782857  A         182             0.0000000000
      2440       157  MET       CG              6.8903870944        2.8239655830       13.0651753776  A         182             0.0000000000
      2441       157  MET       HG1             5.8133581719        3.0942813240       13.1006591797  A         182             0.0000000000
      2442       157  MET       HG2             7.4416460926        3.7544887079       12.8110863556  A         182             0.0000000000
      2443       157  MET       SD              7.4363866297        2.2049217088       14.6918930067  A         182             0.0000000000
      2444       157  MET       CE              7.3587833287        3.7590720830       15.6246645752  A         182             0.0000000000
      2445       157  MET       HE1             8.0456803076        4.5180079120       15.1927966001  A         182             0.0000000000
      2446       157  MET       HE2             7.6628146888        3.5981798173       16.6810734028  A         182             0.0000000000
      2447       157  MET       HE3             6.3293576442        4.1768688984       15.6317059590  A         182             0.0000000000
      2448       157  MET       C               6.9112933295        1.0160007338        9.5777224789  A         182             0.0000000000
      2449       157  MET       O               6.1779344115        0.0251407751        9.5693742375  A         182             0.0000000000
      2450       158  PRO       N               7.9453027548        1.0714344099        8.7328306197  A         183             0.0000000000
      2451       158  PRO       CD              8.8088826332        2.2462639650        8.5752824986  A         183             0.0000000000
      2452       158  PRO       HD1             9.4575554817        2.3503220718        9.4712269423  A         183             0.0000000000
      2453       158  PRO       HD2             8.2060836459        3.1694209610        8.4384046644  A         183             0.0000000000
      2454       158  PRO       CA              8.2973088386        0.0124586553        7.7795527121  A         183             0.0000000000
      2455       158  PRO       HA              7.5361166552        0.0518281921        7.0144144897  A         183             0.0000000000
      2456       158  PRO       CB              9.6672465996        0.4352206465        7.2255601878  A         183             0.0000000000
      2457       158  PRO       HB1             9.8193405775        0.0862194137        6.1818233620  A         183             0.0000000000
      2458       158  PRO       HB2            10.4895547141        0.0424679155        7.8610723097  A         183             0.0000000000
      2459       158  PRO       CG              9.6534606163        1.9665510141        7.3262296095  A         183             0.0000000000
      2460       158  PRO       HG1            10.6752063794        2.3945933642        7.4107064829  A         183             0.0000000000
      2461       158  PRO       HG2             9.1559751681        2.3996288730        6.4322090298  A         183             0.0000000000
      2462       158  PRO       C               8.2488399547       -1.4344179547        8.2741657952  A         183             0.0000000000
      2463       158  PRO       O               7.6887154387       -2.2832738366        7.5885348197  A         183             0.0000000000
      2464       159  ALA       N               8.8189371344       -1.7395142166        9.4648394266  A         184             0.0000000000
      2465       159  ALA       HN              9.2770011165       -1.0302207284        9.9950178267  A         184             0.0000000000
      2466       159  ALA       CA              8.7552067582       -3.0583483245       10.0677240906  A         184             0.0000000000
      2467       159  ALA       HA              9.1459648193       -3.7658036568        9.3513337707  A         184             0.0000000000
      2468       159  ALA       CB              9.6333467575       -3.1111176671       11.3323293010  A         184             0.0000000000
      2469       159  ALA       HB1             9.3560177982       -2.3066586079       12.0466508466  A         184             0.0000000000
      2470       159  ALA       HB2            10.6980582955       -2.9765174972       11.0449390869  A         184             0.0000000000
      2471       159  ALA       HB3             9.5466784366       -4.0908825959       11.8489241971  A         184             0.0000000000
      2472       159  ALA       C               7.3379134295       -3.5623833661       10.3946202160  A         184             0.0000000000
      2473       159  ALA       O               7.0164739778       -4.7132469737       10.1967576905  A         184             0.0000000000
      2474       160  ALA       N               6.4731384256       -2.6489498667       10.9090600244  A         185             0.0000000000
      2475       160  ALA       HN              6.7486148369       -1.6966383498       11.0150058676  A         185             0.0000000000
      2476       160  ALA       CA              5.0750915558       -2.9356380360       11.1722474861  A         185             0.0000000000
      2477       160  ALA       HA              5.0199441162       -3.7867914976       11.8347401613  A         185             0.0000000000
      2478       160  ALA       CB              4.4113662910       -1.7129404953       11.8395535966  A         185             0.0000000000
      2479       160  ALA       HB1             4.4400414551       -0.8211400552       11.1775938469  A         185             0.0000000000
      2480       160  ALA       HB2             4.9336287016       -1.4649915273       12.7882813150  A         185             0.0000000000
      2481       160  ALA       HB3             3.3467895696       -1.9246951923       12.0765290225  A         185             0.0000000000
      2482       160  ALA       C               4.2968962457       -3.2836751853        9.9133445860  A         185             0.0000000000
      2483       160  ALA       O               3.6108693338       -4.3033757512        9.8516339761  A         185             0.0000000000
      2484       161  MET       N               4.4503641108       -2.4702646186        8.8521533527  A         186             0.0000000000
      2485       161  MET       HN              4.9906584392       -1.6368195026        8.9385262498  A         186             0.0000000000
      2486       161  MET       CA              3.8098654693       -2.7114395711        7.5693338606  A         186             0.0000000000
      2487       161  MET       HA              2.7517134994       -2.8110580253        7.7611425466  A         186             0.0000000000
      2488       161  MET       CB              3.9858218380       -1.4944624942        6.6273628898  A         186             0.0000000000
      2489       161  MET       HB1             5.0600263735       -1.2111368894        6.6158642957  A         186             0.0000000000
      2490       161  MET       HB2             3.4297716774       -0.6364650948        7.0620693213  A         186             0.0000000000
      2491       161  MET       CG              3.5337897929       -1.7224845352        5.1667135818  A         186             0.0000000000
      2492       161  MET       HG1             4.2061460982       -2.4676359993        4.6902607570  A         186             0.0000000000
      2493       161  MET       HG2             3.6998240189       -0.7760678789        4.6089957782  A         186             0.0000000000
      2494       161  MET       SD              1.7971717415       -2.2527809878        4.9551234057  A         186             0.0000000000
      2495       161  MET       CE              0.9682933080       -0.7601194402        5.5680331219  A         186             0.0000000000
      2496       161  MET       HE1             0.8274446697       -0.8027436029        6.6692442015  A         186             0.0000000000
      2497       161  MET       HE2            -0.0297276262       -0.6447582456        5.0937262487  A         186             0.0000000000
      2498       161  MET       HE3             1.5566278636        0.1534323365        5.3365021261  A         186             0.0000000000
      2499       161  MET       C               4.2240010032       -4.0112196983        6.8917827006  A         186             0.0000000000
      2500       161  MET       O               3.3720078850       -4.7887100862        6.4553117159  A         186             0.0000000000
      2501       162  ALA       N               5.5285345999       -4.3187199899        6.8498343302  A         187             0.0000000000
      2502       162  ALA       HN              6.2154011293       -3.6750274389        7.1782902185  A         187             0.0000000000
      2503       162  ALA       CA              6.0158651558       -5.5916178078        6.3231891798  A         187             0.0000000000
      2504       162  ALA       HA              5.6753350681       -5.6747899574        5.3016601039  A         187             0.0000000000
      2505       162  ALA       CB              7.5641166874       -5.5828243408        6.3362740198  A         187             0.0000000000
      2506       162  ALA       HB1             7.9496809087       -5.4499685757        7.3697199918  A         187             0.0000000000
      2507       162  ALA       HB2             7.9464432608       -4.7446661256        5.7152762760  A         187             0.0000000000
      2508       162  ALA       HB3             7.9683156624       -6.5301296510        5.9196724861  A         187             0.0000000000
      2509       162  ALA       C               5.4964669028       -6.7814405593        7.0647788190  A         187             0.0000000000
      2510       162  ALA       O               5.0455521146       -7.7896480470        6.4786224094  A         187             0.0000000000
      2511       163  THR       N               5.4667178624       -6.7391646411        8.4420259532  A         188             0.0000000000
      2512       163  THR       HN              5.8149466879       -5.9072788401        8.8671279401  A         188             0.0000000000
      2513       163  THR       CA              4.9064586562       -7.7688406705        9.2689919206  A         188             0.0000000000
      2514       163  THR       HA              5.3673035177       -8.7104073826        9.0092340712  A         188             0.0000000000
      2515       163  THR       CB              5.1634542962       -7.5220387569       10.7679867098  A         188             0.0000000000
      2516       163  THR       HB              4.6724113183       -6.5777058275       11.0864723648  A         188             0.0000000000
      2517       163  THR       OG1             6.5576703693       -7.3896705206       11.0226811266  A         188             0.0000000000
      2518       163  THR       HG1             6.8297139726       -6.5861880079       10.5732279813  A         188             0.0000000000
      2519       163  THR       CG2             4.6535641459       -8.6865991566       11.6268118212  A         188             0.0000000000
      2520       163  THR       HG21            4.9443915155       -8.5317235250       12.6878273630  A         188             0.0000000000
      2521       163  THR       HG22            5.0939076237       -9.6457984432       11.2798891353  A         188             0.0000000000
      2522       163  THR       HG23            3.5460839872       -8.7663098307       11.5886685853  A         188             0.0000000000
      2523       163  THR       C               3.4014440265       -7.9380991697        9.0662130273  A         188             0.0000000000
      2524       163  THR       O               2.9004016430       -9.0724881954        8.8371438370  A         188             0.0000000000
      2525       164  THR       N               2.6345018757       -6.8499757021        9.0704081041  A         189             0.0000000000
      2526       164  THR       HN              3.0338121698       -5.9592586842        9.2733452449  A         189             0.0000000000
      2527       164  THR       CA              1.1797536725       -6.8274585431        8.8428700187  A         189             0.0000000000
      2528       164  THR       HA              0.7527406732       -7.5525985234        9.5197983070  A         189             0.0000000000
      2529       164  THR       CB              0.5625699511       -5.4739161572        9.1945659110  A         189             0.0000000000
      2530       164  THR       HB              1.1861632214       -4.6530383067        8.7803051383  A         189             0.0000000000
      2531       164  THR       OG1             0.5088697693       -5.3536422822       10.6178727748  A         189             0.0000000000
      2532       164  THR       HG1             0.4180762637       -4.4211998489       10.8274142933  A         189             0.0000000000
      2533       164  THR       CG2            -0.8833746751       -5.3112936654        8.6915976688  A         189             0.0000000000
      2534       164  THR       HG21           -1.5097324194       -6.1687163707        9.0184359788  A         189             0.0000000000
      2535       164  THR       HG22           -0.9152208556       -5.2472489560        7.5829024465  A         189             0.0000000000
      2536       164  THR       HG23           -1.3335582854       -4.3798479585        9.0966465697  A         189             0.0000000000
      2537       164  THR       C               0.7736459725       -7.3258841494        7.4551663197  A         189             0.0000000000
      2538       164  THR       O              -0.1499616832       -8.1278734536        7.3226316639  A         189             0.0000000000
      2539       165  LEU       N               1.4869491073       -6.9073080187        6.4098200972  A         190             0.0000000000
      2540       165  LEU       HN              2.2032010775       -6.2206644482        6.5073532829  A         190             0.0000000000
      2541       165  LEU       CA              1.3259579318       -7.4400787696        5.0482443985  A         190             0.0000000000
      2542       165  LEU       HA              0.2878821551       -7.3049858933        4.7826345406  A         190             0.0000000000
      2543       165  LEU       CB              2.2112986082       -6.6596895396        4.0510452226  A         190             0.0000000000
      2544       165  LEU       HB1             3.2694055883       -6.7324638725        4.3818541026  A         190             0.0000000000
      2545       165  LEU       HB2             1.9317472176       -5.5855485346        4.0999647613  A         190             0.0000000000
      2546       165  LEU       CG              2.1241173766       -7.1236024967        2.5761534649  A         190             0.0000000000
      2547       165  LEU       HG              2.4102403279       -8.1951803802        2.5115353855  A         190             0.0000000000
      2548       165  LEU       CD1             0.7089350756       -6.9671449476        1.9956989984  A         190             0.0000000000
      2549       165  LEU       HD11            0.3895884385       -5.9039434624        2.0397594968  A         190             0.0000000000
      2550       165  LEU       HD12           -0.0230379107       -7.5865983786        2.5567818748  A         190             0.0000000000
      2551       165  LEU       HD13            0.6936827469       -7.2926848540        0.9335727649  A         190             0.0000000000
      2552       165  LEU       CD2             3.1206259938       -6.3382588261        1.7179173752  A         190             0.0000000000
      2553       165  LEU       HD21            4.1569423946       -6.4814207203        2.0919146874  A         190             0.0000000000
      2554       165  LEU       HD22            2.8744547381       -5.2563466946        1.7743695925  A         190             0.0000000000
      2555       165  LEU       HD23            3.0764010383       -6.6672963221        0.6576817978  A         190             0.0000000000
      2556       165  LEU       C               1.6121986702       -8.9344330289        4.9436474837  A         190             0.0000000000
      2557       165  LEU       O               0.8781026770       -9.6799460928        4.2975086791  A         190             0.0000000000
      2558       166  ARG       N               2.6847132646       -9.4231909262        5.6053608963  A         191             0.0000000000
      2559       166  ARG       HN              3.2942180766       -8.8116939990        6.1039432789  A         191             0.0000000000
      2560       166  ARG       CA              3.0178395855      -10.8379279515        5.6283892199  A         191             0.0000000000
      2561       166  ARG       HA              3.1091916026      -11.1482364272        4.5979701503  A         191             0.0000000000
      2562       166  ARG       CB              4.3823922760      -11.1267666850        6.3110985121  A         191             0.0000000000
      2563       166  ARG       HB1             4.3959058122      -10.6704944582        7.3239924056  A         191             0.0000000000
      2564       166  ARG       HB2             5.1658620094      -10.6169531259        5.7106101178  A         191             0.0000000000
      2565       166  ARG       CG              4.6990514774      -12.6374268051        6.4188143373  A         191             0.0000000000
      2566       166  ARG       HG1             4.4246376330      -13.1020047671        5.4476370315  A         191             0.0000000000
      2567       166  ARG       HG2             4.0519599021      -13.0886659894        7.2011037286  A         191             0.0000000000
      2568       166  ARG       CD              6.1623767197      -12.9981832856        6.7201442174  A         191             0.0000000000
      2569       166  ARG       HD1             6.4686901493      -12.6983382610        7.7451252144  A         191             0.0000000000
      2570       166  ARG       HD2             6.8340650228      -12.4990416499        5.9893819777  A         191             0.0000000000
      2571       166  ARG       NE              6.3088944580      -14.4777378736        6.5325293974  A         191             0.0000000000
      2572       166  ARG       HE              6.5536356938      -14.8367030914        5.6318376078  A         191             0.0000000000
      2573       166  ARG       CZ              5.8080429721      -15.4065487494        7.3398983316  A         191             0.0000000000
      2574       166  ARG       NH1             5.3530476744      -15.1666120607        8.5501688625  A         191             0.0000000000
      2575       166  ARG       HH11            5.5247095456      -14.2837114579        8.9872257553  A         191             0.0000000000
      2576       166  ARG       HH12            5.0808164104      -15.9293190574        9.1368273458  A         191             0.0000000000
      2577       166  ARG       NH2             5.8029629057      -16.6435898653        6.9014336738  A         191             0.0000000000
      2578       166  ARG       HH21            6.4028503948      -16.8676840615        6.1333732648  A         191             0.0000000000
      2579       166  ARG       HH22            5.5424456306      -17.3943048138        7.5085233010  A         191             0.0000000000
      2580       166  ARG       C               1.9153734534      -11.7275757056        6.2037890076  A         191             0.0000000000
      2581       166  ARG       O               1.6024003892      -12.7702798582        5.6677840898  A         191             0.0000000000
      2582       167  LYS       N               1.2683568284      -11.2684371797        7.3072076988  A         192             0.0000000000
      2583       167  LYS       HN              1.5743253240      -10.4292437988        7.7500922764  A         192             0.0000000000
      2584       167  LYS       CA              0.1044567394      -11.9225850827        7.8728009148  A         192             0.0000000000
      2585       167  LYS       HA              0.3887870776      -12.9332681799        8.1259331642  A         192             0.0000000000
      2586       167  LYS       CB             -0.3562246959      -11.2195629048        9.1711423999  A         192             0.0000000000
      2587       167  LYS       HB1            -1.3308927652      -11.6374186048        9.5024123335  A         192             0.0000000000
      2588       167  LYS       HB2            -0.5061392835      -10.1383968192        8.9639552580  A         192             0.0000000000
      2589       167  LYS       CG              0.6234025456      -11.3841390254       10.3441979126  A         192             0.0000000000
      2590       167  LYS       HG1             1.6333046332      -11.0251695840       10.0516919922  A         192             0.0000000000
      2591       167  LYS       HG2             0.7080480823      -12.4616710143       10.6012600570  A         192             0.0000000000
      2592       167  LYS       CD              0.1393138223      -10.5912647305       11.5687279775  A         192             0.0000000000
      2593       167  LYS       HD1            -0.8989773515      -10.9100245028       11.8025326955  A         192             0.0000000000
      2594       167  LYS       HD2             0.1058085396       -9.5198271726       11.2768034055  A         192             0.0000000000
      2595       167  LYS       CE              1.0096483500      -10.7583866427       12.8197078410  A         192             0.0000000000
      2596       167  LYS       HE1             2.0642224661      -10.4863824743       12.6001442599  A         192             0.0000000000
      2597       167  LYS       HE2             0.9747405782      -11.8050209611       13.1907321681  A         192             0.0000000000
      2598       167  LYS       NZ              0.5174505222       -9.8639464185       13.8837162721  A         192             0.0000000000
      2599       167  LYS       HZ1            -0.4947692173      -10.0158027424       14.0679738524  A         192             0.0000000000
      2600       167  LYS       HZ2             0.6519062577       -8.8774712301       13.5830697058  A         192             0.0000000000
      2601       167  LYS       HZ3             1.0361456138      -10.0279038154       14.7700984550  A         192             0.0000000000
      2602       167  LYS       C              -1.0845371010      -12.0578516645        6.9245094192  A         192             0.0000000000
      2603       167  LYS       O              -1.6870113459      -13.1103171369        6.8213237133  A         192             0.0000000000
      2604       168  LEU       N              -1.4207351716      -10.9922098905        6.1507852674  A         193             0.0000000000
      2605       168  LEU       HN             -0.9455446655      -10.1215800613        6.2518133986  A         193             0.0000000000
      2606       168  LEU       CA             -2.4391915594      -11.0854571585        5.1185321581  A         193             0.0000000000
      2607       168  LEU       HA             -3.3633029040      -11.4053888445        5.5768573038  A         193             0.0000000000
      2608       168  LEU       CB             -2.6488420116       -9.7191662701        4.4103079410  A         193             0.0000000000
      2609       168  LEU       HB1            -3.2842137487       -9.8390043673        3.5068354256  A         193             0.0000000000
      2610       168  LEU       HB2            -1.6599584660       -9.3417633167        4.0726730138  A         193             0.0000000000
      2611       168  LEU       CG             -3.3124756394       -8.6284315256        5.2748031490  A         193             0.0000000000
      2612       168  LEU       HG             -2.8010797564       -8.5849493367        6.2601480378  A         193             0.0000000000
      2613       168  LEU       CD1            -3.1454751372       -7.2597161528        4.5979880366  A         193             0.0000000000
      2614       168  LEU       HD11           -3.5931628668       -7.2686733406        3.5812203809  A         193             0.0000000000
      2615       168  LEU       HD12           -2.0686260789       -7.0015726597        4.5081045425  A         193             0.0000000000
      2616       168  LEU       HD13           -3.6497671821       -6.4726429691        5.1984264907  A         193             0.0000000000
      2617       168  LEU       CD2            -4.8039778258       -8.9220894805        5.5061321587  A         193             0.0000000000
      2618       168  LEU       HD21           -5.2644004276       -8.1203310467        6.1221804051  A         193             0.0000000000
      2619       168  LEU       HD22           -4.9423432926       -9.8896684841        6.0343053021  A         193             0.0000000000
      2620       168  LEU       HD23           -5.3418468214       -8.9707362960        4.5352297790  A         193             0.0000000000
      2621       168  LEU       C              -2.1300175999      -12.1247936570        4.0308921561  A         193             0.0000000000
      2622       168  LEU       O              -2.9439433672      -12.9408202701        3.6742395188  A         193             0.0000000000
      2623       169  LEU       N              -0.8766627769      -12.1024583002        3.5181922977  A         194             0.0000000000
      2624       169  LEU       HN             -0.2178583331      -11.4208353821        3.8270221901  A         194             0.0000000000
      2625       169  LEU       CA             -0.4980290137      -12.9433566273        2.3999944817  A         194             0.0000000000
      2626       169  LEU       HA             -1.3392717455      -13.0125259846        1.7262539781  A         194             0.0000000000
      2627       169  LEU       CB              0.6775616897      -12.2779061560        1.6313320168  A         194             0.0000000000
      2628       169  LEU       HB1             1.0496505180      -12.9625734009        0.8394345060  A         194             0.0000000000
      2629       169  LEU       HB2             1.5102588244      -12.0903997904        2.3425126162  A         194             0.0000000000
      2630       169  LEU       CG              0.3071983354      -10.9372126329        0.9467882136  A         194             0.0000000000
      2631       169  LEU       HG             -0.0862278780      -10.2376497950        1.7149995455  A         194             0.0000000000
      2632       169  LEU       CD1             1.5477237474      -10.2821701386        0.3179636615  A         194             0.0000000000
      2633       169  LEU       HD11            2.0093000725      -10.9635586863       -0.4283458877  A         194             0.0000000000
      2634       169  LEU       HD12            2.3015322906      -10.0428184376        1.0982228771  A         194             0.0000000000
      2635       169  LEU       HD13            1.2646175279       -9.3400469572       -0.1983461095  A         194             0.0000000000
      2636       169  LEU       CD2            -0.7738778718      -11.1179107307       -0.1315390845  A         194             0.0000000000
      2637       169  LEU       HD21           -1.7188636827      -11.5132961882        0.2985692239  A         194             0.0000000000
      2638       169  LEU       HD22           -0.4116410304      -11.8272122892       -0.9061336687  A         194             0.0000000000
      2639       169  LEU       HD23           -1.0015957328      -10.1479195233       -0.6230496476  A         194             0.0000000000
      2640       169  LEU       C              -0.1698113937      -14.3901762198        2.7534579011  A         194             0.0000000000
      2641       169  LEU       O              -0.3110096228      -15.2823356434        1.9149730875  A         194             0.0000000000
      2642       170  THR       N               0.2539815017      -14.6876138000        4.0044136667  A         195             0.0000000000
      2643       170  THR       HN              0.3908696667      -13.9505800581        4.6617202113  A         195             0.0000000000
      2644       170  THR       CA              0.6855563937      -16.0427408262        4.3730631004  A         195             0.0000000000
      2645       170  THR       HA              0.3957265414      -16.7425338543        3.6032005316  A         195             0.0000000000
      2646       170  THR       CB              2.2057841511      -16.1710190131        4.5258524945  A         195             0.0000000000
      2647       170  THR       HB              2.4797468947      -17.2106479760        4.8059186201  A         195             0.0000000000
      2648       170  THR       OG1             2.7359291751      -15.2802609489        5.5012358528  A         195             0.0000000000
      2649       170  THR       HG1             2.3771391775      -14.4121752725        5.3030011531  A         195             0.0000000000
      2650       170  THR       CG2             2.8850637242      -15.8629785319        3.1792435177  A         195             0.0000000000
      2651       170  THR       HG21            2.7602448794      -14.7950510211        2.8994720258  A         195             0.0000000000
      2652       170  THR       HG22            2.4405256032      -16.4871235866        2.3747872978  A         195             0.0000000000
      2653       170  THR       HG23            3.9724200408      -16.0846041582        3.2327161524  A         195             0.0000000000
      2654       170  THR       C               0.0469296522      -16.5933974744        5.6339894707  A         195             0.0000000000
      2655       170  THR       O               0.2325731117      -17.7658145725        5.9727682163  A         195             0.0000000000
      2656       171  GLY       N              -0.7512626254      -15.7975947813        6.3797495452  A         196             0.0000000000
      2657       171  GLY       HN             -0.9263493295      -14.8487466956        6.1286699635  A         196             0.0000000000
      2658       171  GLY       CA             -1.4492566752      -16.2769789741        7.5642695636  A         196             0.0000000000
      2659       171  GLY       HA1            -1.7168666154      -15.4109609491        8.1514643357  A         196             0.0000000000
      2660       171  GLY       HA2            -0.8069330531      -16.9582477086        8.1025011826  A         196             0.0000000000
      2661       171  GLY       C              -2.7311425743      -17.0062749323        7.2409945833  A         196             0.0000000000
      2662       171  GLY       O              -3.1293983331      -17.0965897099        6.0829179489  A         196             0.0000000000
      2663       172  GLU       N              -3.4602451385      -17.4689646581        8.2689792799  A         197             0.0000000000
      2664       172  GLU       HN             -3.1504391656      -17.3749487645        9.2119481399  A         197             0.0000000000
      2665       172  GLU       CA             -4.7783427812      -18.0829190621        8.0906047060  A         197             0.0000000000
      2666       172  GLU       HA             -4.8581478878      -18.4905027874        7.0936560354  A         197             0.0000000000
      2667       172  GLU       CB             -5.0393331440      -19.2398919903        9.1021970102  A         197             0.0000000000
      2668       172  GLU       HB1            -6.0969797429      -19.5653191087        9.0031926529  A         197             0.0000000000
      2669       172  GLU       HB2            -4.9044916825      -18.8605807129       10.1376977273  A         197             0.0000000000
      2670       172  GLU       CG             -4.1538699887      -20.4951431341        8.8708883898  A         197             0.0000000000
      2671       172  GLU       HG1            -3.0823928817      -20.2434635326        9.0222660212  A         197             0.0000000000
      2672       172  GLU       HG2            -4.2797778125      -20.8424415707        7.8231040533  A         197             0.0000000000
      2673       172  GLU       CD             -4.5099642597      -21.6453543466        9.8019179712  A         197             0.0000000000
      2674       172  GLU       OE1            -4.9558708457      -22.7193029102        9.3135800129  A         197             0.0000000000
      2675       172  GLU       OE2            -4.3294710614      -21.5066067305       11.0399247927  A         197             0.0000000000
      2676       172  GLU       C              -5.8668497308      -17.0227917097        8.2230725378  A         197             0.0000000000
      2677       172  GLU       O              -7.0609716204      -17.3260743234        8.2123309720  A         197             0.0000000000
      2678       173  LEU       N              -5.4709354103      -15.7430687166        8.3135922595  A         198             0.0000000000
      2679       173  LEU       HN             -4.4903859095      -15.5630242433        8.3028375279  A         198             0.0000000000
      2680       173  LEU       CA             -6.3015918886      -14.5681861053        8.5185149102  A         198             0.0000000000
      2681       173  LEU       HA             -6.8223238049      -14.7127149238        9.4535815881  A         198             0.0000000000
      2682       173  LEU       CB             -5.3573508396      -13.3446835646        8.6615384324  A         198             0.0000000000
      2683       173  LEU       HB1            -4.7347680173      -13.2519854557        7.7460502074  A         198             0.0000000000
      2684       173  LEU       HB2            -4.6680001130      -13.5715470403        9.5027575115  A         198             0.0000000000
      2685       173  LEU       CG             -6.0010656287      -11.9713651399        8.9620620068  A         198             0.0000000000
      2686       173  LEU       HG             -6.5302116152      -11.6205070676        8.0503470633  A         198             0.0000000000
      2687       173  LEU       CD1            -7.0198240025      -12.0223032879       10.1124058568  A         198             0.0000000000
      2688       173  LEU       HD11           -6.5517017385      -12.4299768354       11.0338095820  A         198             0.0000000000
      2689       173  LEU       HD12           -7.8913053962      -12.6593522017        9.8497085750  A         198             0.0000000000
      2690       173  LEU       HD13           -7.4004561300      -11.0031408240       10.3376791482  A         198             0.0000000000
      2691       173  LEU       CD2            -4.8986599506      -10.9546208031        9.3057140964  A         198             0.0000000000
      2692       173  LEU       HD21           -4.2002789876      -10.8226903011        8.4517940924  A         198             0.0000000000
      2693       173  LEU       HD22           -4.3171625330      -11.3068257983       10.1844253088  A         198             0.0000000000
      2694       173  LEU       HD23           -5.3438308236       -9.9690277195        9.5601746383  A         198             0.0000000000
      2695       173  LEU       C              -7.3844665926      -14.3780985310        7.4581223287  A         198             0.0000000000
      2696       173  LEU       O              -8.5277665290      -14.0430878256        7.7817108753  A         198             0.0000000000
      2697       174  LEU       N              -7.0873969247      -14.6423059377        6.1749347939  A         199             0.0000000000
      2698       174  LEU       HN             -6.1446773511      -14.8226918779        5.9052132372  A         199             0.0000000000
      2699       174  LEU       CA             -8.0801382664      -14.7509046719        5.1166377353  A         199             0.0000000000
      2700       174  LEU       HA             -9.0669580258      -14.5771729161        5.5196315807  A         199             0.0000000000
      2701       174  LEU       CB             -7.8106161963      -13.7483955027        3.9638906586  A         199             0.0000000000
      2702       174  LEU       HB1            -8.5288049321      -13.9357144100        3.1371878300  A         199             0.0000000000
      2703       174  LEU       HB2            -6.7833806961      -13.9136532315        3.5742778889  A         199             0.0000000000
      2704       174  LEU       CG             -7.9488738184      -12.2659246487        4.3625007830  A         199             0.0000000000
      2705       174  LEU       HG             -7.2030121416      -12.0366939011        5.1533639970  A         199             0.0000000000
      2706       174  LEU       CD1            -7.6575172051      -11.3624440032        3.1553918741  A         199             0.0000000000
      2707       174  LEU       HD11           -8.3531521002      -11.6012534137        2.3226955559  A         199             0.0000000000
      2708       174  LEU       HD12           -6.6145610074      -11.5081104451        2.8013513997  A         199             0.0000000000
      2709       174  LEU       HD13           -7.7951088468      -10.2959188905        3.4345221737  A         199             0.0000000000
      2710       174  LEU       CD2            -9.3440870173      -11.9660280162        4.9259653097  A         199             0.0000000000
      2711       174  LEU       HD21           -9.5029923537      -12.4893477964        5.8930260637  A         199             0.0000000000
      2712       174  LEU       HD22          -10.1319483850      -12.3032937314        4.2189665100  A         199             0.0000000000
      2713       174  LEU       HD23           -9.4616028488      -10.8756360262        5.1036063458  A         199             0.0000000000
      2714       174  LEU       C              -8.1074273047      -16.1453695043        4.5357718823  A         199             0.0000000000
      2715       174  LEU       O              -7.0572597672      -16.8013419247        4.3916544760  A         199             0.0000000000
      2716       175  THR       N              -9.2920160318      -16.6844586776        4.1685243586  A         200             0.0000000000
      2717       175  THR       HN            -10.1130637889      -16.1402794480        4.3226624355  A         200             0.0000000000
      2718       175  THR       CA             -9.4293810483      -17.9522460612        3.4322453358  A         200             0.0000000000
      2719       175  THR       HA             -8.8501162712      -18.6756311341        3.9868319877  A         200             0.0000000000
      2720       175  THR       CB            -10.8345017889      -18.5506606924        3.3019701911  A         200             0.0000000000
      2721       175  THR       HB            -10.7483861318      -19.5677104273        2.8632049575  A         200             0.0000000000
      2722       175  THR       OG1           -11.7363667052      -17.8118157558        2.4878494793  A         200             0.0000000000
      2723       175  THR       HG1           -11.8757949863      -16.9635879902        2.9152479025  A         200             0.0000000000
      2724       175  THR       CG2           -11.4720357586      -18.7006603010        4.6867937090  A         200             0.0000000000
      2725       175  THR       HG21          -11.6540921496      -17.7097090937        5.1549733489  A         200             0.0000000000
      2726       175  THR       HG22          -10.8037775015      -19.2916616491        5.3489638597  A         200             0.0000000000
      2727       175  THR       HG23          -12.4423971271      -19.2358685721        4.6075982471  A         200             0.0000000000
      2728       175  THR       C              -8.7883313259      -17.8560035904        2.0335568739  A         200             0.0000000000
      2729       175  THR       O              -8.7082075534      -16.8525981309        1.4556879207  A         200             0.0000000000
      2730       176  LEU       N              -8.2922058240      -19.0376498706        1.5268070315  A         201             0.0000000000
      2731       176  LEU       HN             -8.3501707753      -19.8888578832        2.0426500152  A         201             0.0000000000
      2732       176  LEU       CA             -7.4737705620      -19.1068091309        0.3266194883  A         201             0.0000000000
      2733       176  LEU       HA             -6.5619637878      -18.5683829895        0.5390005062  A         201             0.0000000000
      2734       176  LEU       CB             -7.1303886479      -20.5972532977        0.0543427290  A         201             0.0000000000
      2735       176  LEU       HB1            -8.0615293226      -21.1482041201       -0.1981473406  A         201             0.0000000000
      2736       176  LEU       HB2            -6.7426109189      -21.0321559486        1.0002862353  A         201             0.0000000000
      2737       176  LEU       CG             -6.0605298763      -20.8879035766       -1.0214840112  A         201             0.0000000000
      2738       176  LEU       HG             -6.4227336744      -20.5218742574       -2.0059391631  A         201             0.0000000000
      2739       176  LEU       CD1            -4.7237245214      -20.1968981432       -0.7039765734  A         201             0.0000000000
      2740       176  LEU       HD11           -4.3841462912      -20.4707493831        0.3177930308  A         201             0.0000000000
      2741       176  LEU       HD12           -4.8207754809      -19.0918050597       -0.7645685520  A         201             0.0000000000
      2742       176  LEU       HD13           -3.9414951311      -20.5200989209       -1.4236844576  A         201             0.0000000000
      2743       176  LEU       CD2            -5.8351242887      -22.4062334766       -1.1264232953  A         201             0.0000000000
      2744       176  LEU       HD21           -6.7905535645      -22.9357401062       -1.3291512615  A         201             0.0000000000
      2745       176  LEU       HD22           -5.4199112803      -22.7946446983       -0.1719308224  A         201             0.0000000000
      2746       176  LEU       HD23           -5.1130944492      -22.6435878763       -1.9367669260  A         201             0.0000000000
      2747       176  LEU       C              -8.0917328216      -18.4667765373       -0.9184860240  A         201             0.0000000000
      2748       176  LEU       O              -7.4030390420      -17.7231171951       -1.6347669686  A         201             0.0000000000
      2749       177  ALA       N              -9.3840205681      -18.6635812644       -1.1888383142  A         202             0.0000000000
      2750       177  ALA       HN             -9.9222114992      -19.3022126506       -0.6443114790  A         202             0.0000000000
      2751       177  ALA       CA            -10.1009982416      -17.9743024788       -2.2634172373  A         202             0.0000000000
      2752       177  ALA       HA             -9.5861350434      -18.1947694877       -3.1868403176  A         202             0.0000000000
      2753       177  ALA       CB            -11.5393988988      -18.5142290550       -2.3423934303  A         202             0.0000000000
      2754       177  ALA       HB1           -12.1146820963      -18.2632215098       -1.4256789410  A         202             0.0000000000
      2755       177  ALA       HB2           -11.5259328006      -19.6204673467       -2.4442585685  A         202             0.0000000000
      2756       177  ALA       HB3           -12.0734206435      -18.0987794217       -3.2236104175  A         202             0.0000000000
      2757       177  ALA       C             -10.1380374897      -16.4465207873       -2.1269626827  A         202             0.0000000000
      2758       177  ALA       O              -9.8980122673      -15.7118708415       -3.0857181654  A         202             0.0000000000
      2759       178  SER       N             -10.4361919614      -15.9307242661       -0.9198555360  A         203             0.0000000000
      2760       178  SER       HN            -10.6499267104      -16.5398578850       -0.1600643204  A         203             0.0000000000
      2761       178  SER       CA            -10.3906704172      -14.5056098840       -0.5830615064  A         203             0.0000000000
      2762       178  SER       HA            -10.9942479565      -13.9756095466       -1.3049990359  A         203             0.0000000000
      2763       178  SER       CB            -10.9708267853      -14.2406404968        0.8324374033  A         203             0.0000000000
      2764       178  SER       HB1           -10.9615778864      -13.1535512432        1.0615059798  A         203             0.0000000000
      2765       178  SER       HB2           -10.3683400659      -14.7657120336        1.6042085055  A         203             0.0000000000
      2766       178  SER       OG            -12.3181985567      -14.7054153965        0.9025865353  A         203             0.0000000000
      2767       178  SER       HG1           -12.5103294707      -14.8508237961        1.8318561998  A         203             0.0000000000
      2768       178  SER       C              -8.9930292941      -13.9271513488       -0.6532563025  A         203             0.0000000000
      2769       178  SER       O              -8.7576349415      -12.8358172035       -1.1907990141  A         203             0.0000000000
      2770       179  ARG       N              -8.0015007591      -14.6649478711       -0.1273981435  A         204             0.0000000000
      2771       179  ARG       HN             -8.2429775934      -15.5190902400        0.3266269133  A         204             0.0000000000
      2772       179  ARG       CA             -6.5901736291      -14.3438858209       -0.1407583645  A         204             0.0000000000
      2773       179  ARG       HA             -6.4578513446      -13.3784528435        0.3248916964  A         204             0.0000000000
      2774       179  ARG       CB             -5.8533496954      -15.4428974260        0.6693528038  A         204             0.0000000000
      2775       179  ARG       HB1            -5.7566769737      -16.3694350791        0.0639575921  A         204             0.0000000000
      2776       179  ARG       HB2            -6.5000280152      -15.6955824909        1.5366926499  A         204             0.0000000000
      2777       179  ARG       CG             -4.4823091365      -15.0370214403        1.2442001581  A         204             0.0000000000
      2778       179  ARG       HG1            -4.6321570435      -14.2731914063        2.0369361065  A         204             0.0000000000
      2779       179  ARG       HG2            -3.8708287659      -14.5676468257        0.4441375183  A         204             0.0000000000
      2780       179  ARG       CD             -3.6758159628      -16.2153264116        1.8187484643  A         204             0.0000000000
      2781       179  ARG       HD1            -2.7505264277      -15.8502620199        2.3136103300  A         204             0.0000000000
      2782       179  ARG       HD2            -3.4124499225      -16.9127887296        0.9950339241  A         204             0.0000000000
      2783       179  ARG       NE             -4.5179340537      -16.9238041430        2.8344265637  A         204             0.0000000000
      2784       179  ARG       HE             -5.2329829699      -16.4323673536        3.3316135805  A         204             0.0000000000
      2785       179  ARG       CZ             -4.3079790064      -18.1656606257        3.2481858014  A         204             0.0000000000
      2786       179  ARG       NH1            -3.3155327631      -18.9123785647        2.8363830412  A         204             0.0000000000
      2787       179  ARG       HH11           -2.5885069896      -18.4997860748        2.2875652553  A         204             0.0000000000
      2788       179  ARG       HH12           -3.1279016865      -19.7152311893        3.4022648684  A         204             0.0000000000
      2789       179  ARG       NH2            -5.1287039630      -18.6807095956        4.1399963547  A         204             0.0000000000
      2790       179  ARG       HH21           -5.9027412564      -18.1149780543        4.4242745486  A         204             0.0000000000
      2791       179  ARG       HH22           -4.9953602041      -19.6236206951        4.4451817093  A         204             0.0000000000
      2792       179  ARG       C              -6.0315474667      -14.2640023339       -1.5638085610  A         204             0.0000000000
      2793       179  ARG       O              -5.3414692988      -13.3154344979       -1.9260665582  A         204             0.0000000000
      2794       180  GLN       N              -6.3724876122      -15.2419315175       -2.4338860167  A         205             0.0000000000
      2795       180  GLN       HN             -6.8838935414      -16.0367621017       -2.1165260979  A         205             0.0000000000
      2796       180  GLN       CA             -6.0125177345      -15.2486519516       -3.8419540541  A         205             0.0000000000
      2797       180  GLN       HA             -4.9398232545      -15.1350283984       -3.8950223176  A         205             0.0000000000
      2798       180  GLN       CB             -6.4123971607      -16.5762623811       -4.5353477524  A         205             0.0000000000
      2799       180  GLN       HB1            -7.5173530582      -16.6906230836       -4.5175968583  A         205             0.0000000000
      2800       180  GLN       HB2            -5.9931540806      -17.4123482866       -3.9357507223  A         205             0.0000000000
      2801       180  GLN       CG             -5.9044650513      -16.7145009245       -5.9947647926  A         205             0.0000000000
      2802       180  GLN       HG1            -6.3639880032      -15.9420483977       -6.6478166670  A         205             0.0000000000
      2803       180  GLN       HG2            -6.1963498094      -17.7077695264       -6.3979294890  A         205             0.0000000000
      2804       180  GLN       CD             -4.3777513861      -16.6142083652       -6.0594195778  A         205             0.0000000000
      2805       180  GLN       OE1            -3.6713495182      -17.5013992679       -5.5595839347  A         205             0.0000000000
      2806       180  GLN       NE2            -3.8363419865      -15.5399468761       -6.6649102487  A         205             0.0000000000
      2807       180  GLN       HE21           -4.4160057820      -14.8952423999       -7.1632535266  A         205             0.0000000000
      2808       180  GLN       HE22           -2.8400332792      -15.4887180612       -6.7337910750  A         205             0.0000000000
      2809       180  GLN       C              -6.6014349819      -14.0809580374       -4.6153852266  A         205             0.0000000000
      2810       180  GLN       O              -5.9393724662      -13.4848034781       -5.4603026574  A         205             0.0000000000
      2811       181  GLN       N              -7.8614950072      -13.7007289040       -4.3140809566  A         206             0.0000000000
      2812       181  GLN       HN             -8.3826989862      -14.2266119068       -3.6463965405  A         206             0.0000000000
      2813       181  GLN       CA             -8.5381455372      -12.5597415973       -4.9108947369  A         206             0.0000000000
      2814       181  GLN       HA             -8.5843570339      -12.7211380968       -5.9777666446  A         206             0.0000000000
      2815       181  GLN       CB             -9.9684267529      -12.4513644306       -4.3121617855  A         206             0.0000000000
      2816       181  GLN       HB1            -9.9046303460      -12.1268094832       -3.2515416346  A         206             0.0000000000
      2817       181  GLN       HB2           -10.4043408408      -13.4731862505       -4.2987425212  A         206             0.0000000000
      2818       181  GLN       CG            -10.9540411022      -11.5076841641       -5.0477768499  A         206             0.0000000000
      2819       181  GLN       HG1           -10.5222187017      -10.4845010398       -5.0785454780  A         206             0.0000000000
      2820       181  GLN       HG2           -11.9114527010      -11.4556455245       -4.4865496138  A         206             0.0000000000
      2821       181  GLN       CD            -11.2721758750      -11.9184280951       -6.4880407598  A         206             0.0000000000
      2822       181  GLN       OE1           -11.1253482682      -11.1483348349       -7.4393699312  A         206             0.0000000000
      2823       181  GLN       NE2           -11.7596310923      -13.1640960083       -6.6750083657  A         206             0.0000000000
      2824       181  GLN       HE21          -11.9598907705      -13.4647162402       -7.6074908254  A         206             0.0000000000
      2825       181  GLN       HE22          -11.8733889274      -13.7890388439       -5.9026706111  A         206             0.0000000000
      2826       181  GLN       C              -7.7640236492      -11.2607865259       -4.6729861545  A         206             0.0000000000
      2827       181  GLN       O              -7.5580078513      -10.4694157785       -5.5826530352  A         206             0.0000000000
      2828       182  LEU       N              -7.2469128858      -11.0616420660       -3.4267947540  A         207             0.0000000000
      2829       182  LEU       HN             -7.4626092759      -11.7106926070       -2.7013862741  A         207             0.0000000000
      2830       182  LEU       CA             -6.3286038342       -9.9906077961       -3.0962505991  A         207             0.0000000000
      2831       182  LEU       HA             -6.8051366675       -9.0661846189       -3.3873832980  A         207             0.0000000000
      2832       182  LEU       CB             -6.0617342451       -9.9450354804       -1.5628101810  A         207             0.0000000000
      2833       182  LEU       HB1            -5.6468931896      -10.9231264665       -1.2379010837  A         207             0.0000000000
      2834       182  LEU       HB2            -7.0412033665       -9.8211073587       -1.0532976091  A         207             0.0000000000
      2835       182  LEU       CG             -5.1072712471       -8.8310624624       -1.0648316737  A         207             0.0000000000
[truncated: 5,437,243 more chars]
