# Supplementary material for: Unraveling the energetic significance of chemical events in enzyme catalysis via machine-learning based regression approach
Source: Commun Chem. 2020 Oct 8;3:134. doi: 10.1038/s42004-020-00379-w (PMC9814854; doi:10.1038/s42004-020-00379-w)
Supplement: Supplementary file 3 — Supplementary Data 1 [file 42004_2020_379_MOESM3_ESM.zip › pathways/init.path/init_path.cor]

* PATHWAY CALC
* INITIAL PATHWAY 6308178 CREATION & MINIMIZE
* ZILIN SONG, 11 JUN 2019
*  DATE:    12/17/19     19:22:12      CREATED BY USER: zilins
*
    155371  EXT
         1         1  HSD       N              23.2473601599       -4.3159607682        3.5972565057  A         26              1.0000000000
         2         1  HSD       HN             22.6541260037       -5.0481440177        3.9228174452  A         26              1.0000000000
         3         1  HSD       CA             24.0538332589       -4.5660574926        2.4275313684  A         26              1.0000000000
         4         1  HSD       HA             24.8442630966       -5.2361168595        2.7319014006  A         26              1.0000000000
         5         1  HSD       CB             23.2521431398       -5.3059147639        1.3275505917  A         26              1.0000000000
         6         1  HSD       HB1            22.3670568279       -4.6991242299        1.0398902567  A         26              1.0000000000
         7         1  HSD       HB2            22.8699513779       -6.2557206522        1.7589659734  A         26              1.0000000000
         8         1  HSD       ND1            23.8809952399       -5.0739708281       -1.1308646218  A         26              1.0000000000
         9         1  HSD       HD1            23.1467645997       -4.4437100902       -1.3832071851  A         26              1.0000000000
        10         1  HSD       CG             24.0660493060       -5.6489566384        0.1080626698  A         26              1.0000000000
        11         1  HSD       CE1            24.7643722377       -5.6568027587       -1.9765638290  A         26              1.0000000000
        12         1  HSD       HE1            24.8551581825       -5.3710959365       -3.0245282959  A         26              1.0000000000
        13         1  HSD       NE2            25.4897656510       -6.5851381660       -1.3738909350  A         26              1.0000000000
        14         1  HSD       CD2            25.0374389054       -6.5916691719       -0.0609966650  A         26              1.0000000000
        15         1  HSD       HD2            25.4547881056       -7.2808697950        0.6626822322  A         26              1.0000000000
        16         1  HSD       C              24.6349504259       -3.2454605595        1.9033469596  A         26              1.0000000000
        17         1  HSD       O              23.8899659929       -2.4918209826        1.2662635162  A         26              1.0000000000
        18         2  PRO       N              25.9141591811       -2.9002729485        2.1529691777  A         27              1.0000000000
        19         2  PRO       CD             26.8887238038       -3.7899761658        2.7992428362  A         27              1.0000000000
        20         2  PRO       HD1            27.1426047581       -4.6112024781        2.0953587512  A         27              1.0000000000
        21         2  PRO       HD2            26.4902519424       -4.2058642002        3.7492840555  A         27              1.0000000000
        22         2  PRO       CA             26.5234936375       -1.5918126167        1.8830181493  A         27              1.0000000000
        23         2  PRO       HA             26.1854273827       -0.9445385516        2.6787238059  A         27              1.0000000000
        24         2  PRO       CB             28.0319340202       -1.8631008024        1.9734722781  A         27              1.0000000000
        25         2  PRO       HB1            28.6154123455       -0.9472087998        2.2080269274  A         27              1.0000000000
        26         2  PRO       HB2            28.4096374645       -2.2979673477        1.0234448068  A         27              1.0000000000
        27         2  PRO       CG             28.1239146153       -2.9248753762        3.0678910993  A         27              1.0000000000
        28         2  PRO       HG1            29.0681114011       -3.5084278182        3.0201419931  A         27              1.0000000000
        29         2  PRO       HG2            28.0347111027       -2.4453165971        4.0660830201  A         27              1.0000000000
        30         2  PRO       C              26.1500597785       -0.8439637488        0.6189432063  A         27              1.0000000000
        31         2  PRO       O              25.7559823922        0.3085277931        0.7028728745  A         27              1.0000000000
        32         3  GLU       N              26.2731147555       -1.4734385747       -0.5644309797  A         28              1.0000000000
        33         3  GLU       HN             26.5927125569       -2.4177151781       -0.5788511632  A         28              1.0000000000
        34         3  GLU       CA             25.9772869524       -0.8750746989       -1.8499120192  A         28              1.0000000000
        35         3  GLU       HA             26.5869354573        0.0106507035       -1.9510021373  A         28              1.0000000000
        36         3  GLU       CB             26.3413332180       -1.8809736478       -2.9703635346  A         28              1.0000000000
        37         3  GLU       HB1            25.8605036117       -1.6057689347       -3.9333724939  A         28              1.0000000000
        38         3  GLU       HB2            25.9408279125       -2.8782370606       -2.6886150903  A         28              1.0000000000
        39         3  GLU       CG             27.8689960525       -1.9937053303       -3.1763007213  A         28              1.0000000000
        40         3  GLU       HG1            28.1080815653       -2.9016129375       -3.7703233593  A         28              1.0000000000
        41         3  GLU       HG2            28.4013322347       -2.0717071097       -2.2042642447  A         28              1.0000000000
        42         3  GLU       CD             28.3787414366       -0.7941209988       -3.9402729132  A         28              1.0000000000
        43         3  GLU       OE1            27.9087881177       -0.5980490114       -5.0915080017  A         28              1.0000000000
        44         3  GLU       OE2            29.2479820173       -0.0436782655       -3.4327001779  A         28              1.0000000000
        45         3  GLU       C              24.5424394233       -0.4178450598       -2.0269834013  A         28              1.0000000000
        46         3  GLU       O              24.2587591868        0.6625559864       -2.5293424090  A         28              1.0000000000
        47         4  THR       N              23.5938673909       -1.2720307929       -1.5868464018  A         29              1.0000000000
        48         4  THR       HN             23.8828934299       -2.1368601725       -1.1836800679  A         29              1.0000000000
        49         4  THR       CA             22.1703770568       -0.9849175696       -1.5403403984  A         29              1.0000000000
        50         4  THR       HA             21.8810077720       -0.6068784874       -2.5097483978  A         29              1.0000000000
        51         4  THR       CB             21.3601088495       -2.2470035890       -1.2642256133  A         29              1.0000000000
        52         4  THR       HB             21.5771323574       -2.6333166937       -0.2454106242  A         29              1.0000000000
        53         4  THR       OG1            21.7271546921       -3.2469097714       -2.2040501041  A         29              1.0000000000
        54         4  THR       HG1            21.5459852486       -2.8504919087       -3.0594041307  A         29              1.0000000000
        55         4  THR       CG2            19.8502751276       -2.0130715051       -1.4198963905  A         29              1.0000000000
        56         4  THR       HG21           19.3001147642       -2.9699358456       -1.2931872417  A         29              1.0000000000
        57         4  THR       HG22           19.6131520217       -1.6102190548       -2.4277671838  A         29              1.0000000000
        58         4  THR       HG23           19.4689888378       -1.3017682974       -0.6563588917  A         29              1.0000000000
        59         4  THR       C              21.8414612606        0.1059112355       -0.5470185431  A         29              1.0000000000
        60         4  THR       O              21.0789467578        1.0330415760       -0.8454061997  A         29              1.0000000000
        61         5  LEU       N              22.4588667734        0.0809125244        0.6504682043  A         30              1.0000000000
        62         5  LEU       HN             23.0540365200       -0.6834321791        0.8861780832  A         30              1.0000000000
        63         5  LEU       CA             22.3651565967        1.1501640024        1.6352541350  A         30              1.0000000000
        64         5  LEU       HA             21.3136066051        1.3361820330        1.7966229908  A         30              1.0000000000
        65         5  LEU       CB             23.0004558669        0.7534863174        2.9903676721  A         30              1.0000000000
        66         5  LEU       HB1            22.9383601815        1.6184152332        3.6848913193  A         30              1.0000000000
        67         5  LEU       HB2            24.0764176984        0.5198947446        2.8418344622  A         30              1.0000000000
        68         5  LEU       CG             22.3234788119       -0.4409827482        3.6996415365  A         30              1.0000000000
        69         5  LEU       HG             22.4837733921       -1.3553457261        3.0892588759  A         30              1.0000000000
        70         5  LEU       CD1            22.9903181691       -0.6558008031        5.0645731607  A         30              1.0000000000
        71         5  LEU       HD11           22.8572579988        0.2480359745        5.6967875791  A         30              1.0000000000
        72         5  LEU       HD12           24.0787982457       -0.8392581138        4.9385749939  A         30              1.0000000000
        73         5  LEU       HD13           22.5463465735       -1.5222888790        5.5997447561  A         30              1.0000000000
        74         5  LEU       CD2            20.8067700477       -0.2436072519        3.8708650615  A         30              1.0000000000
        75         5  LEU       HD21           20.2959867893       -0.2217339077        2.8844863209  A         30              1.0000000000
        76         5  LEU       HD22           20.6023469461        0.7129087500        4.3977515138  A         30              1.0000000000
        77         5  LEU       HD23           20.3654077181       -1.0702626476        4.4676574465  A         30              1.0000000000
        78         5  LEU       C              22.9125711522        2.4870175653        1.1707224804  A         30              1.0000000000
        79         5  LEU       O              22.3276812415        3.5380940350        1.4351886740  A         30              1.0000000000
        80         6  VAL       N              24.0373443964        2.5010573953        0.4066937984  A         31              1.0000000000
        81         6  VAL       HN             24.5687262100        1.6631999205        0.3085244540  A         31              1.0000000000
        82         6  VAL       CA             24.5257998282        3.6734928308       -0.2875182797  A         31              1.0000000000
        83         6  VAL       HA             24.6840198998        4.4518048786        0.4443264887  A         31              1.0000000000
        84         6  VAL       CB             25.8692343127        3.4282088901       -0.9949510160  A         31              1.0000000000
        85         6  VAL       HB             25.8392188937        2.4332057250       -1.4882954961  A         31              1.0000000000
        86         6  VAL       CG1            26.1881079459        4.4918173411       -2.0715540243  A         31              1.0000000000
        87         6  VAL       HG11           26.1187616870        5.5155521476       -1.6455503359  A         31              1.0000000000
        88         6  VAL       HG12           25.4954190668        4.4168008487       -2.9369300366  A         31              1.0000000000
        89         6  VAL       HG13           27.2191550663        4.3474956855       -2.4594123685  A         31              1.0000000000
        90         6  VAL       CG2            26.9894727164        3.4173899687        0.0651369304  A         31              1.0000000000
        91         6  VAL       HG21           26.7963836446        2.6531074906        0.8480225569  A         31              1.0000000000
        92         6  VAL       HG22           27.0740880921        4.4120933081        0.5527089813  A         31              1.0000000000
        93         6  VAL       HG23           27.9656185805        3.1830772432       -0.4108439500  A         31              1.0000000000
        94         6  VAL       C              23.4890036835        4.2579529056       -1.2534188606  A         31              1.0000000000
        95         6  VAL       O              23.2644984961        5.4379894772       -1.2747253481  A         31              1.0000000000
        96         7  LYS       N              22.7827579604        3.3986534574       -2.0363294719  A         32              1.0000000000
        97         7  LYS       HN             22.9842649205        2.4222528458       -2.0430963570  A         32              1.0000000000
        98         7  LYS       CA             21.6873615998        3.8765279025       -2.8645972575  A         32              1.0000000000
        99         7  LYS       HA             22.0937041333        4.7156521334       -3.4097176759  A         32              1.0000000000
       100         7  LYS       CB             21.2250570272        2.8465682606       -3.9274334074  A         32              1.0000000000
       101         7  LYS       HB1            20.7974008470        1.9607607357       -3.4109295640  A         32              1.0000000000
       102         7  LYS       HB2            22.1221887434        2.5033093717       -4.4856887424  A         32              1.0000000000
       103         7  LYS       CG             20.1946768812        3.4008928442       -4.9406257962  A         32              1.0000000000
       104         7  LYS       HG1            19.2757786780        3.7203509886       -4.4040686361  A         32              1.0000000000
       105         7  LYS       HG2            19.8940678159        2.5759128930       -5.6213337145  A         32              1.0000000000
       106         7  LYS       CD             20.7348744729        4.5735450668       -5.7978972031  A         32              1.0000000000
       107         7  LYS       HD1            20.9116593415        4.1845319148       -6.8234394391  A         32              1.0000000000
       108         7  LYS       HD2            21.7285027475        4.8907229237       -5.4152458485  A         32              1.0000000000
       109         7  LYS       CE             19.8229735514        5.8158090358       -5.8588455187  A         32              1.0000000000
       110         7  LYS       HE1            19.6807219334        6.2577334543       -4.8494950912  A         32              1.0000000000
       111         7  LYS       HE2            18.8279265546        5.5414361770       -6.2698467458  A         32              1.0000000000
       112         7  LYS       NZ             20.4022714533        6.8607760797       -6.7301662257  A         32              1.0000000000
       113         7  LYS       HZ1            20.6016304990        6.4610252777       -7.6693441999  A         32              1.0000000000
       114         7  LYS       HZ2            21.2849317662        7.2405422707       -6.3323114628  A         32              1.0000000000
       115         7  LYS       HZ3            19.7364981365        7.6533797512       -6.8307908282  A         32              1.0000000000
       116         7  LYS       C              20.4959891284        4.4646795545       -2.0926796567  A         32              1.0000000000
       117         7  LYS       O              19.9390014666        5.4716857979       -2.4837683099  A         32              1.0000000000
       118         8  VAL       N              20.0989411504        3.8629270811       -0.9410842500  A         33              1.0000000000
       119         8  VAL       HN             20.5022244430        2.9934562761       -0.6665080217  A         33              1.0000000000
       120         8  VAL       CA             19.1041753316        4.4624911311       -0.0438969921  A         33              1.0000000000
       121         8  VAL       HA             18.2000394676        4.6248869900       -0.6118458669  A         33              1.0000000000
       122         8  VAL       CB             18.7689587307        3.5446209421        1.1427821189  A         33              1.0000000000
       123         8  VAL       HB             19.6994166067        3.3057103131        1.7008957743  A         33              1.0000000000
       124         8  VAL       CG1            17.7737490394        4.2179663737        2.1152785984  A         33              1.0000000000
       125         8  VAL       HG11           16.8579793993        4.5424556811        1.5763967414  A         33              1.0000000000
       126         8  VAL       HG12           18.2136784046        5.1024776587        2.6236317634  A         33              1.0000000000
       127         8  VAL       HG13           17.4697698423        3.4984533054        2.9053536532  A         33              1.0000000000
       128         8  VAL       CG2            18.1523403831        2.2265301706        0.6325281548  A         33              1.0000000000
       129         8  VAL       HG21           17.8991117625        1.5693842415        1.4918042999  A         33              1.0000000000
       130         8  VAL       HG22           18.8551954119        1.6709375538       -0.0244594042  A         33              1.0000000000
       131         8  VAL       HG23           17.2193668168        2.4256890088        0.0631275209  A         33              1.0000000000
       132         8  VAL       C              19.5473103790        5.8281054318        0.4746176955  A         33              1.0000000000
       133         8  VAL       O              18.7899179579        6.8087424774        0.4365422761  A         33              1.0000000000
       134         9  LYS       N              20.8130815852        5.9590361222        0.9143601582  A         34              1.0000000000
       135         9  LYS       HN             21.3935812765        5.1493246692        0.9517295492  A         34              1.0000000000
       136         9  LYS       CA             21.4248902486        7.2106593677        1.3321210621  A         34              1.0000000000
       137         9  LYS       HA             20.8054249862        7.6363782681        2.1076377973  A         34              1.0000000000
       138         9  LYS       CB             22.8314071480        6.8948801343        1.9153938883  A         34              1.0000000000
       139         9  LYS       HB1            23.4813154761        6.4954168643        1.1077000966  A         34              1.0000000000
       140         9  LYS       HB2            22.6877259820        6.0680291216        2.6434008426  A         34              1.0000000000
       141         9  LYS       CG             23.5774123289        8.0308692276        2.6511442318  A         34              1.0000000000
       142         9  LYS       HG1            24.4385795714        7.5647713578        3.1759915964  A         34              1.0000000000
       143         9  LYS       HG2            22.9223942129        8.4810975641        3.4273959390  A         34              1.0000000000
       144         9  LYS       CD             24.1343037353        9.1310574274        1.7313853246  A         34              1.0000000000
       145         9  LYS       HD1            23.3017267515        9.7781559676        1.3815281460  A         34              1.0000000000
       146         9  LYS       HD2            24.5825082564        8.6444460531        0.8388366830  A         34              1.0000000000
       147         9  LYS       CE             25.1625693064       10.0552775713        2.3927441087  A         34              1.0000000000
       148         9  LYS       HE1            25.9808907889        9.4679235775        2.8614510932  A         34              1.0000000000
       149         9  LYS       HE2            24.6803265289       10.6939959055        3.1633294662  A         34              1.0000000000
       150         9  LYS       NZ             25.7625772897       10.9272582681        1.3682810933  A         34              1.0000000000
       151         9  LYS       HZ1            25.0253048886       11.2928262918        0.7323648829  A         34              1.0000000000
       152         9  LYS       HZ2            26.4043143546       10.3462869960        0.7918733206  A         34              1.0000000000
       153         9  LYS       HZ3            26.2836656474       11.7095603157        1.8133321353  A         34              1.0000000000
       154         9  LYS       C              21.4838531428        8.2451828009        0.1986872692  A         34              1.0000000000
       155         9  LYS       O              21.1391930228        9.4088317165        0.3913536251  A         34              1.0000000000
       156        10  ASP       N              21.8732828877        7.8292261352       -1.0134252476  A         35              1.0000000000
       157        10  ASP       HN             22.2178392183        6.9011504294       -1.1316006230  A         35              1.0000000000
       158        10  ASP       CA             21.8751025907        8.6372364166       -2.2259831075  A         35              1.0000000000
       159        10  ASP       HA             22.4603463219        9.5208515436       -2.0183437993  A         35              1.0000000000
       160        10  ASP       CB             22.5557319361        7.8134832595       -3.3474942054  A         35              1.0000000000
       161        10  ASP       HB1            21.9924587903        6.8709588427       -3.5168815933  A         35              1.0000000000
       162        10  ASP       HB2            23.5775603208        7.5468388152       -3.0024021994  A         35              1.0000000000
       163        10  ASP       CG             22.7094072784        8.5279779801       -4.6766170705  A         35              1.0000000000
       164        10  ASP       OD1            22.6998498536        7.8107477136       -5.7131952994  A         35              1.0000000000
       165        10  ASP       OD2            22.9955669068        9.7476680692       -4.6935869683  A         35              1.0000000000
       166        10  ASP       C              20.4700775760        9.1264210590       -2.5938813080  A         35              1.0000000000
       167        10  ASP       O              20.2820744664       10.3132039589       -2.9034910114  A         35              1.0000000000
       168        11  ALA       N              19.4478314165        8.2820723505       -2.4925715837  A         36              1.0000000000
       169        11  ALA       HN             19.6016568998        7.3227974866       -2.2686554024  A         36              1.0000000000
       170        11  ALA       CA             18.0495613777        8.6857317617       -2.6443409682  A         36              1.0000000000
       171        11  ALA       HA             17.9533400730        9.1243712195       -3.6265511731  A         36              1.0000000000
       172        11  ALA       CB             17.1307897472        7.4575581624       -2.5384880757  A         36              1.0000000000
       173        11  ALA       HB1            17.1998657814        6.9954835490       -1.5305016903  A         36              1.0000000000
       174        11  ALA       HB2            17.4314547393        6.6924351130       -3.2858221924  A         36              1.0000000000
       175        11  ALA       HB3            16.0726151993        7.7372411625       -2.7291842883  A         36              1.0000000000
       176        11  ALA       C              17.6389598758        9.7777511474       -1.6421686629  A         36              1.0000000000
       177        11  ALA       O              17.0128783683       10.7538840179       -1.9880496344  A         36              1.0000000000
       178        12  GLU       N              18.0707323993        9.6262549571       -0.3550626478  A         37              1.0000000000
       179        12  GLU       HN             18.5184753358        8.7803860470       -0.0757043657  A         37              1.0000000000
       180        12  GLU       CA             17.9646790123       10.6723184343        0.6462086695  A         37              1.0000000000
       181        12  GLU       HA             16.9198526746       10.9360633175        0.7181569890  A         37              1.0000000000
       182        12  GLU       CB             18.4159168795       10.1791501302        2.0590826661  A         37              1.0000000000
       183        12  GLU       HB1            18.4379689161       11.0598154467        2.7360341474  A         37              1.0000000000
       184        12  GLU       HB2            19.4407243608        9.7515483644        2.0237647358  A         37              1.0000000000
       185        12  GLU       CG             17.4655698714        9.1298569350        2.6912052598  A         37              1.0000000000
       186        12  GLU       HG1            17.5814690009        8.1427355628        2.1947379517  A         37              1.0000000000
       187        12  GLU       HG2            16.4246504195        9.4787084792        2.5205878672  A         37              1.0000000000
       188        12  GLU       CD             17.6239599853        8.9322919323        4.1948731476  A         37              1.0000000000
       189        12  GLU       OE1            16.7172707886        8.3066573921        4.8008552330  A         37              1.0000000000
       190        12  GLU       OE2            18.6095240553        9.4016073518        4.8160447132  A         37              1.0000000000
       191        12  GLU       C              18.6927931597       11.9771641567        0.2846101551  A         37              1.0000000000
       192        12  GLU       O              18.1307527074       13.0614297090        0.4485866299  A         37              1.0000000000
       193        13  ASP       N              19.9361313561       11.9216323928       -0.2436978934  A         38              1.0000000000
       194        13  ASP       HN             20.3905397530       11.0392398875       -0.3380667190  A         38              1.0000000000
       195        13  ASP       CA             20.6675749137       13.0916032173       -0.7351807023  A         38              1.0000000000
       196        13  ASP       HA             20.7471567701       13.8080916665        0.0690027534  A         38              1.0000000000
       197        13  ASP       CB             22.0783523520       12.6860105650       -1.2593645425  A         38              1.0000000000
       198        13  ASP       HB1            22.5776498003       13.5468065822       -1.7533820269  A         38              1.0000000000
       199        13  ASP       HB2            21.9966771696       11.8671737225       -2.0057936348  A         38              1.0000000000
       200        13  ASP       CG             23.0184958696       12.2354255598       -0.1688817212  A         38              1.0000000000
       201        13  ASP       OD1            23.9666876237       11.4783127268       -0.4912979759  A         38              1.0000000000
       202        13  ASP       OD2            22.9035232207       12.7235284385        0.9818106240  A         38              1.0000000000
       203        13  ASP       C              19.9862557440       13.8051790283       -1.8970207997  A         38              1.0000000000
       204        13  ASP       O              19.7510992622       15.0102666044       -1.8713883869  A         38              1.0000000000
       205        14  GLN       N              19.6297784878       13.0338135454       -2.9527297257  A         39              1.0000000000
       206        14  GLN       HN             19.8339892046       12.0587590813       -2.9130336894  A         39              1.0000000000
       207        14  GLN       CA             19.0570616401       13.5026915638       -4.1903969455  A         39              1.0000000000
       208        14  GLN       HA             19.7214073860       14.2498466237       -4.5988134566  A         39              1.0000000000
       209        14  GLN       CB             18.9517675845       12.3304792110       -5.2046467952  A         39              1.0000000000
       210        14  GLN       HB1            18.3550519079       12.6361122895       -6.0905586545  A         39              1.0000000000
       211        14  GLN       HB2            18.4183807817       11.4926357705       -4.7068136025  A         39              1.0000000000
       212        14  GLN       CG             20.3351594670       11.8418647057       -5.7013127032  A         39              1.0000000000
       213        14  GLN       HG1            21.0000972501       11.6000063594       -4.8447595611  A         39              1.0000000000
       214        14  GLN       HG2            20.8261066400       12.6504458843       -6.2839689921  A         39              1.0000000000
       215        14  GLN       CD             20.2135758612       10.5658581663       -6.5396989775  A         39              1.0000000000
       216        14  GLN       OE1            19.6616904228        9.5449869362       -6.1179002987  A         39              1.0000000000
       217        14  GLN       NE2            20.7437517295       10.6121784854       -7.7826988456  A         39              1.0000000000
       218        14  GLN       HE21           20.6704097489        9.7980486731       -8.3587314858  A         39              1.0000000000
       219        14  GLN       HE22           21.2406568014       11.4287013186       -8.0765964683  A         39              1.0000000000
       220        14  GLN       C              17.7079555941       14.1852813547       -4.0512613408  A         39              1.0000000000
       221        14  GLN       O              17.4397449431       15.2148363939       -4.6532965399  A         39              1.0000000000
       222        15  LEU       N              16.8307454819       13.5968112015       -3.2123840315  A         40              1.0000000000
       223        15  LEU       HN             17.0620095370       12.7353216219       -2.7670059436  A         40              1.0000000000
       224        15  LEU       CA             15.4776806341       14.0709600095       -3.0382111373  A         40              1.0000000000
       225        15  LEU       HA             15.1913728100       14.6940046119       -3.8726230580  A         40              1.0000000000
       226        15  LEU       CB             14.5145917148       12.8600661532       -2.9584272123  A         40              1.0000000000
       227        15  LEU       HB1            13.4627401699       13.2151619187       -2.9155748516  A         40              1.0000000000
       228        15  LEU       HB2            14.7209663932       12.2932949210       -2.0254208552  A         40              1.0000000000
       229        15  LEU       CG             14.6409903862       11.8627735841       -4.1359227338  A         40              1.0000000000
       230        15  LEU       HG             15.6943172990       11.5196423326       -4.2200913672  A         40              1.0000000000
       231        15  LEU       CD1            13.8103763984       10.6044510153       -3.8394642124  A         40              1.0000000000
       232        15  LEU       HD11           14.2987684065       10.0096013474       -3.0382475631  A         40              1.0000000000
       233        15  LEU       HD12           13.7267667976        9.9749478897       -4.7510870782  A         40              1.0000000000
       234        15  LEU       HD13           12.7882468183       10.8676355609       -3.4926126354  A         40              1.0000000000
       235        15  LEU       CD2            14.2712027087       12.5037641716       -5.4852910964  A         40              1.0000000000
       236        15  LEU       HD21           14.9832061126       13.3177587740       -5.7398199558  A         40              1.0000000000
       237        15  LEU       HD22           13.2470398276       12.9333031638       -5.4551639086  A         40              1.0000000000
       238        15  LEU       HD23           14.3137636673       11.7510859957       -6.3013702154  A         40              1.0000000000
       239        15  LEU       C              15.3537762628       14.9218420927       -1.7750873943  A         40              1.0000000000
       240        15  LEU       O              14.3095322122       15.4980954417       -1.4959130446  A         40              1.0000000000
       241        16  GLY       N              16.4593538938       15.0537614629       -1.0100254629  A         41              1.0000000000
       242        16  GLY       HN             17.2828455399       14.5599269152       -1.2783497972  A         41              1.0000000000
       243        16  GLY       CA             16.5768558643       15.8699263820        0.1982352493  A         41              1.0000000000
       244        16  GLY       HA1            16.3824676339       16.8974659961       -0.0715342028  A         41              1.0000000000
       245        16  GLY       HA2            17.5785626670       15.7226638536        0.5741304864  A         41              1.0000000000
       246        16  GLY       C              15.6361933663       15.5174688738        1.3245552773  A         41              1.0000000000
       247        16  GLY       O              14.9709466394       16.3782791117        1.8794993846  A         41              1.0000000000
       248        17  ALA       N              15.5380922416       14.2218943022        1.6705970339  A         42              1.0000000000
       249        17  ALA       HN             16.1755354941       13.5533288408        1.2955032807  A         42              1.0000000000
       250        17  ALA       CA             14.4893900671       13.7371611125        2.5435640116  A         42              1.0000000000
       251        17  ALA       HA             14.3499926086       14.4464686645        3.3459673673  A         42              1.0000000000
       252        17  ALA       CB             13.1780710077       13.5634853847        1.7518006123  A         42              1.0000000000
       253        17  ALA       HB1            13.2901998718       12.7944650664        0.9578510749  A         42              1.0000000000
       254        17  ALA       HB2            12.9289747664       14.5298570122        1.2635404971  A         42              1.0000000000
       255        17  ALA       HB3            12.3290942724       13.2874306498        2.4131275257  A         42              1.0000000000
       256        17  ALA       C              14.8772929436       12.4283197665        3.1934550020  A         42              1.0000000000
       257        17  ALA       O              15.9658339234       11.9094043800        2.9642138667  A         42              1.0000000000
       258        18  ARG       N              14.0011889833       11.8600232364        4.0531013453  A         43              1.0000000000
       259        18  ARG       HN             13.1320009089       12.3074782949        4.2488181359  A         43              1.0000000000
       260        18  ARG       CA             14.1878879421       10.5309454597        4.6047263889  A         43              1.0000000000
       261        18  ARG       HA             15.2452983293       10.3162606597        4.6515634447  A         43              1.0000000000
       262        18  ARG       CB             13.6229234602       10.3904559679        6.0405773175  A         43              1.0000000000
       263        18  ARG       HB1            13.6475500147        9.3220149123        6.3441366092  A         43              1.0000000000
       264        18  ARG       HB2            12.5608763104       10.7166055670        6.0387633410  A         43              1.0000000000
       265        18  ARG       CG             14.4173243473       11.1700523421        7.1112153496  A         43              1.0000000000
       266        18  ARG       HG1            14.3953759244       12.2576770025        6.8855787724  A         43              1.0000000000
       267        18  ARG       HG2            15.4807102706       10.8530600709        7.0560131917  A         43              1.0000000000
       268        18  ARG       CD             13.9134839934       10.9161379261        8.5423856936  A         43              1.0000000000
       269        18  ARG       HD1            14.5531333109       11.4324395738        9.2897827495  A         43              1.0000000000
       270        18  ARG       HD2            13.8979071025        9.8256138754        8.7541300097  A         43              1.0000000000
       271        18  ARG       NE             12.5344251795       11.4926018222        8.5990811253  A         43              1.0000000000
       272        18  ARG       HE             12.3056124107       12.2641024130        8.0054216644  A         43              1.0000000000
       273        18  ARG       CZ             11.5301220250       11.0739605490        9.3567237400  A         43              1.0000000000
       274        18  ARG       NH1            10.3975928675       11.7399503206        9.2187565963  A         43              1.0000000000
       275        18  ARG       HH11           10.3941531179       12.4651240690        8.5301992619  A         43              1.0000000000
       276        18  ARG       HH12            9.5662707213       11.4016260410        9.6597103028  A         43              1.0000000000
       277        18  ARG       NH2            11.5740898836       10.0702357312       10.1971246162  A         43              1.0000000000
       278        18  ARG       HH21           12.4225862484        9.5632973937       10.3490043083  A         43              1.0000000000
       279        18  ARG       HH22           10.8560333376        9.9966900481       10.8892126375  A         43              1.0000000000
       280        18  ARG       C              13.5468298434        9.4489888842        3.7254393354  A         43              1.0000000000
       281        18  ARG       O              12.4610310017        9.6179729438        3.2065071092  A         43              1.0000000000
       282        19  VAL       N              14.2495656685        8.3094967298        3.5723974399  A         44              1.0000000000
       283        19  VAL       HN             15.1563955783        8.2224777241        3.9774853406  A         44              1.0000000000
       284        19  VAL       CA             13.8022467809        7.1460284049        2.8216973018  A         44              1.0000000000
       285        19  VAL       HA             12.7628129054        7.2593123471        2.5512458885  A         44              1.0000000000
       286        19  VAL       CB             14.6310368253        6.9202050415        1.5491975417  A         44              1.0000000000
       287        19  VAL       HB             15.7018741284        6.8285343375        1.8306668160  A         44              1.0000000000
       288        19  VAL       CG1            14.1928688117        5.6291348418        0.8235642431  A         44              1.0000000000
       289        19  VAL       HG11           13.1001497012        5.6441659061        0.6234142675  A         44              1.0000000000
       290        19  VAL       HG12           14.4337577515        4.7247350075        1.4221913879  A         44              1.0000000000
       291        19  VAL       HG13           14.7261676841        5.5459051593       -0.1475104877  A         44              1.0000000000
       292        19  VAL       CG2            14.4982419346        8.1222862364        0.5857617642  A         44              1.0000000000
       293        19  VAL       HG21           14.7148125381        9.0866545493        1.0931195579  A         44              1.0000000000
       294        19  VAL       HG22           13.4784220658        8.1729828064        0.1479052889  A         44              1.0000000000
       295        19  VAL       HG23           15.2236585123        8.0162699236       -0.2490150506  A         44              1.0000000000
       296        19  VAL       C              13.9132129028        5.9401441594        3.7520508051  A         44              1.0000000000
       297        19  VAL       O              14.9793127864        5.6116125474        4.2577092023  A         44              1.0000000000
       298        20  GLY       N              12.7873057210        5.2489488341        4.0294588148  A         45              1.0000000000
       299        20  GLY       HN             11.9360048651        5.5161145891        3.5845787049  A         45              1.0000000000
       300        20  GLY       CA             12.7516244419        4.0352497805        4.8414205971  A         45              1.0000000000
       301        20  GLY       HA1            11.8561342039        4.0720163004        5.4440361102  A         45              1.0000000000
       302        20  GLY       HA2            13.6540104628        3.9474243923        5.4282648443  A         45              1.0000000000
       303        20  GLY       C              12.6535901617        2.8171636141        3.9646839819  A         45              1.0000000000
       304        20  GLY       O              12.0250472963        2.8518897887        2.9119920241  A         45              1.0000000000
       305        21  TYR       N              13.2725134678        1.7060333540        4.3922818867  A         46              1.0000000000
       306        21  TYR       HN             13.7176787145        1.6890390268        5.2842169157  A         46              1.0000000000
       307        21  TYR       CA             13.5088770572        0.5468351242        3.5529647283  A         46              1.0000000000
       308        21  TYR       HA             12.7591535592        0.4926033264        2.7774819182  A         46              1.0000000000
       309        21  TYR       CB             14.9396458676        0.6876968240        2.9399711719  A         46              1.0000000000
       310        21  TYR       HB1            15.6729996271        0.8025855769        3.7665991642  A         46              1.0000000000
       311        21  TYR       HB2            14.9819632417        1.6093176302        2.3209838300  A         46              1.0000000000
       312        21  TYR       CG             15.3723181729       -0.4734202343        2.0817613126  A         46              1.0000000000
       313        21  TYR       CD1            14.7865708012       -0.6422563522        0.8211032023  A         46              1.0000000000
       314        21  TYR       HD1            14.0314986351        0.0542034723        0.4876219631  A         46              1.0000000000
       315        21  TYR       CE1            15.1765451037       -1.6989804767       -0.0069680670  A         46              1.0000000000
       316        21  TYR       HE1            14.7141985476       -1.8247992415       -0.9748550958  A         46              1.0000000000
       317        21  TYR       CZ             16.1616559155       -2.5972333191        0.4129484900  A         46              1.0000000000
       318        21  TYR       OH             16.5228415660       -3.6393094797       -0.4592127554  A         46              1.0000000000
       319        21  TYR       HH             17.0190602227       -4.3144667351        0.0093272378  A         46              1.0000000000
       320        21  TYR       CD2            16.3830234768       -1.3671731525        2.4906486553  A         46              1.0000000000
       321        21  TYR       HD2            16.8616521803       -1.2326973261        3.4494139113  A         46              1.0000000000
       322        21  TYR       CE2            16.7710955413       -2.4328670040        1.6623462672  A         46              1.0000000000
       323        21  TYR       HE2            17.5430836866       -3.1184267131        1.9792724240  A         46              1.0000000000
       324        21  TYR       C              13.4222902547       -0.7348928209        4.3719361235  A         46              1.0000000000
       325        21  TYR       O              14.0011542972       -0.8326216647        5.4516455421  A         46              1.0000000000
       326        22  ILE       N              12.7320333710       -1.7768742531        3.8742061073  A         47              1.0000000000
       327        22  ILE       HN             12.1682595059       -1.6912497039        3.0563818807  A         47              1.0000000000
       328        22  ILE       CA             12.8506481119       -3.1010862613        4.4695119387  A         47              1.0000000000
       329        22  ILE       HA             13.8715389994       -3.2215238243        4.8006864988  A         47              1.0000000000
       330        22  ILE       CB             11.9462998704       -3.3002554322        5.6939255060  A         47              1.0000000000
       331        22  ILE       HB             12.1960284123       -2.4871914726        6.4086867619  A         47              1.0000000000
       332        22  ILE       CG2            10.4634032738       -3.1397176979        5.3113522253  A         47              1.0000000000
       333        22  ILE       HG21           10.3172186586       -2.1664721479        4.7958484351  A         47              1.0000000000
       334        22  ILE       HG22            9.8188613795       -3.1482508415        6.2162356056  A         47              1.0000000000
       335        22  ILE       HG23           10.1316182711       -3.9609844682        4.6407102911  A         47              1.0000000000
       336        22  ILE       CG1            12.1985854117       -4.6383938037        6.4274227161  A         47              1.0000000000
       337        22  ILE       HG11           13.2946290407       -4.7896188262        6.5281220515  A         47              1.0000000000
       338        22  ILE       HG12           11.8047673013       -5.4855002643        5.8260584835  A         47              1.0000000000
       339        22  ILE       CD             11.5624414054       -4.6609440688        7.8216031901  A         47              1.0000000000
       340        22  ILE       HD1            11.8955648782       -5.5576524920        8.3866374860  A         47              1.0000000000
       341        22  ILE       HD2            10.4545566770       -4.6924090652        7.7446461720  A         47              1.0000000000
       342        22  ILE       HD3            11.8552766012       -3.7598118811        8.4017146696  A         47              1.0000000000
       343        22  ILE       C              12.6421673346       -4.1847462895        3.4335690258  A         47              1.0000000000
       344        22  ILE       O              11.7799053849       -4.0886772053        2.5587396729  A         47              1.0000000000
       345        23  GLU       N              13.4512311744       -5.2646274496        3.5270161995  A         48              1.0000000000
       346        23  GLU       HN             14.2177462129       -5.2543895272        4.1644790461  A         48              1.0000000000
       347        23  GLU       CA             13.3071966182       -6.4948649880        2.7911797921  A         48              1.0000000000
       348        23  GLU       HA             12.4810319720       -6.4209701528        2.0995212558  A         48              1.0000000000
       349        23  GLU       CB             14.5996593070       -6.8116155735        1.9897927503  A         48              1.0000000000
       350        23  GLU       HB1            15.4553468611       -6.6495546895        2.6796159737  A         48              1.0000000000
       351        23  GLU       HB2            14.6943462566       -6.0624544486        1.1748614707  A         48              1.0000000000
       352        23  GLU       CG             14.7025926725       -8.2428202478        1.3987238045  A         48              1.0000000000
       353        23  GLU       HG1            13.9259110962       -8.3907615802        0.6182110940  A         48              1.0000000000
       354        23  GLU       HG2            14.5657425980       -9.0125843446        2.1880629537  A         48              1.0000000000
       355        23  GLU       CD             16.0719951771       -8.5013687671        0.7930288252  A         48              1.0000000000
       356        23  GLU       OE1            16.1533007377       -9.0165974307       -0.3539560632  A         48              1.0000000000
       357        23  GLU       OE2            17.0923351538       -8.1998374029        1.4681526798  A         48              1.0000000000
       358        23  GLU       C              12.9810672665       -7.6171999646        3.7712170773  A         48              1.0000000000
       359        23  GLU       O              13.6739393672       -7.8341749310        4.7669585389  A         48              1.0000000000
       360        24  LEU       N              11.8733386684       -8.3379173022        3.5294653266  A         49              1.0000000000
       361        24  LEU       HN             11.3303224207       -8.1533257967        2.7139481098  A         49              1.0000000000
       362        24  LEU       CA             11.3583208685       -9.3455142604        4.4320377867  A         49              1.0000000000
       363        24  LEU       HA             12.0634279481       -9.5310544181        5.2287804404  A         49              1.0000000000
       364        24  LEU       CB             10.0127871783       -8.8727471352        5.0389063894  A         49              1.0000000000
       365        24  LEU       HB1             9.2661350674       -8.7995005446        4.2194757563  A         49              1.0000000000
       366        24  LEU       HB2            10.1507481534       -7.8426401701        5.4315479689  A         49              1.0000000000
       367        24  LEU       CG              9.4431952408       -9.7537114723        6.1730738031  A         49              1.0000000000
       368        24  LEU       HG              9.7685132983      -10.8063425271        6.0300457503  A         49              1.0000000000
       369        24  LEU       CD1             9.9600822164       -9.2822214915        7.5371387216  A         49              1.0000000000
       370        24  LEU       HD11            9.6027262999       -8.2529751072        7.7545545197  A         49              1.0000000000
       371        24  LEU       HD12           11.0710740477       -9.2819903520        7.5413928297  A         49              1.0000000000
       372        24  LEU       HD13            9.6066801623       -9.9583734080        8.3447565606  A         49              1.0000000000
       373        24  LEU       CD2             7.9095636811       -9.7521139090        6.1552480159  A         49              1.0000000000
       374        24  LEU       HD21            7.5380978089      -10.2107051159        5.2139573005  A         49              1.0000000000
       375        24  LEU       HD22            7.5192120701       -8.7139087765        6.2190972347  A         49              1.0000000000
       376        24  LEU       HD23            7.5114591758      -10.3277556460        7.0180749936  A         49              1.0000000000
       377        24  LEU       C              11.1609945584      -10.6558022118        3.6870079407  A         49              1.0000000000
       378        24  LEU       O              10.6067372029      -10.6891597390        2.5823185099  A         49              1.0000000000
       379        25  ASP       N              11.6132629276      -11.7813094427        4.2639524682  A         50              1.0000000000
       380        25  ASP       HN             12.0772330494      -11.7366230549        5.1452831966  A         50              1.0000000000
       381        25  ASP       CA             11.3778823565      -13.1082354153        3.7265314914  A         50              1.0000000000
       382        25  ASP       HA             11.7034673626      -13.0973042468        2.6968349762  A         50              1.0000000000
       383        25  ASP       CB             12.2340573870      -14.1355605393        4.5181100821  A         50              1.0000000000
       384        25  ASP       HB1            11.8512739331      -14.2221392874        5.5574858312  A         50              1.0000000000
       385        25  ASP       HB2            13.2777989951      -13.7586717582        4.5717692109  A         50              1.0000000000
       386        25  ASP       CG             12.2974010995      -15.5189156130        3.9020218869  A         50              1.0000000000
       387        25  ASP       OD1            12.9407716938      -16.4030969618        4.5273484136  A         50              1.0000000000
       388        25  ASP       OD2            11.7688594219      -15.7214932660        2.7806069329  A         50              1.0000000000
       389        25  ASP       C               9.8840453187      -13.4823609687        3.7388560866  A         50              1.0000000000
       390        25  ASP       O               9.2092463796      -13.4020167477        4.7526978881  A         50              1.0000000000
       391        26  LEU       N               9.3446583531      -13.9344743744        2.5825210352  A         51              1.0000000000
       392        26  LEU       HN              9.9116794657      -14.0169033479        1.7666156963  A         51              1.0000000000
       393        26  LEU       CA              8.0102567361      -14.4827084368        2.4937935973  A         51              1.0000000000
       394        26  LEU       HA              7.3231354094      -13.7753588187        2.9341579919  A         51              1.0000000000
       395        26  LEU       CB              7.6274882558      -14.7293796663        1.0189361838  A         51              1.0000000000
       396        26  LEU       HB1             8.3052518833      -15.5057394740        0.6039386969  A         51              1.0000000000
       397        26  LEU       HB2             7.8136129039      -13.7895341373        0.4564692983  A         51              1.0000000000
       398        26  LEU       CG              6.1725290151      -15.1627909076        0.7372236325  A         51              1.0000000000
       399        26  LEU       HG              5.9050675826      -16.0027152881        1.4134724160  A         51              1.0000000000
       400        26  LEU       CD1             5.1812384144      -14.0108203942        0.9662057495  A         51              1.0000000000
       401        26  LEU       HD11            5.3802760518      -13.1845720289        0.2506509591  A         51              1.0000000000
       402        26  LEU       HD12            5.2638977122      -13.6145256726        2.0008259379  A         51              1.0000000000
       403        26  LEU       HD13            4.1410733921      -14.3668429551        0.8061255742  A         51              1.0000000000
       404        26  LEU       CD2             6.0491985766      -15.6743331935       -0.7051981837  A         51              1.0000000000
       405        26  LEU       HD21            6.7347079415      -16.5303284890       -0.8831587544  A         51              1.0000000000
       406        26  LEU       HD22            6.3115794970      -14.8652064975       -1.4198947924  A         51              1.0000000000
       407        26  LEU       HD23            5.0107719305      -16.0082401237       -0.9161419267  A         51              1.0000000000
       408        26  LEU       C               7.8467863114      -15.7914712222        3.3319630548  A         51              1.0000000000
       409        26  LEU       O               6.9275633044      -16.0081157799        3.9919022956  A         51              1.0000000000
       410        27  ASN       N               8.9517117133      -16.6156437179        3.2443160747  A         52              1.0000000000
       411        27  ASN       HN              9.7799354893      -16.3019668614        2.7864283082  A         52              1.0000000000
       412        27  ASN       CA              9.0247931023      -17.9434069610        3.8173450872  A         52              1.0000000000
       413        27  ASN       HA              8.1025628218      -18.4540821153        3.5826065159  A         52              1.0000000000
       414        27  ASN       CB             10.2152989301      -18.7072308351        3.1510250840  A         52              1.0000000000
       415        27  ASN       HB1            11.1551304409      -18.1277738455        3.2745861158  A         52              1.0000000000
       416        27  ASN       HB2            10.0299856082      -18.8011666434        2.0596241326  A         52              1.0000000000
       417        27  ASN       CG             10.4790520869      -20.0974593182        3.7237265647  A         52              1.0000000000
       418        27  ASN       OD1            11.5297158622      -20.3627259385        4.3130807586  A         52              1.0000000000
       419        27  ASN       ND2             9.5035419554      -21.0141412735        3.5666340710  A         52              1.0000000000
       420        27  ASN       HD21            9.6962912981      -21.9315547203        3.9147723462  A         52              1.0000000000
       421        27  ASN       HD22            8.7239635136      -20.8324957137        2.9672490998  A         52              1.0000000000
       422        27  ASN       C               9.1024395347      -17.8918905030        5.3369131180  A         52              1.0000000000
       423        27  ASN       O               8.0995899967      -18.0080374290        6.0272997918  A         52              1.0000000000
       424        28  SER       N              10.3201270607      -17.7149524335        5.8980150583  A         53              1.0000000000
       425        28  SER       HN             11.1191392126      -17.6366588891        5.3068647372  A         53              1.0000000000
       426        28  SER       CA             10.5690065223      -17.6631950118        7.3309338653  A         53              1.0000000000
       427        28  SER       HA             10.1935294965      -18.5799517397        7.7610200253  A         53              1.0000000000
       428        28  SER       CB             12.0914466214      -17.5750136907        7.6355933710  A         53              1.0000000000
       429        28  SER       HB1            12.5932551132      -18.4521586388        7.1739376794  A         53              1.0000000000
       430        28  SER       HB2            12.2610656261      -17.6309986565        8.7321407147  A         53              1.0000000000
       431        28  SER       OG             12.6861540204      -16.3747893713        7.1324401153  A         53              1.0000000000
       432        28  SER       HG1            12.7854236185      -16.4711926704        6.1824654047  A         53              1.0000000000
       433        28  SER       C               9.8848969729      -16.5222966013        8.0747927742  A         53              1.0000000000
       434        28  SER       O               9.4465384213      -16.6654178777        9.2162102364  A         53              1.0000000000
       435        29  GLY       N               9.8275733236      -15.3289905353        7.4480731477  A         54              1.0000000000
       436        29  GLY       HN             10.1120413218      -15.2781692968        6.4938697313  A         54              1.0000000000
       437        29  GLY       CA              9.4292021356      -14.0841273517        8.0884046099  A         54              1.0000000000
       438        29  GLY       HA1             8.7461426152      -14.2826505371        8.9010658164  A         54              1.0000000000
       439        29  GLY       HA2             8.9945608086      -13.4551824963        7.3255708889  A         54              1.0000000000
       440        29  GLY       C              10.5988329487      -13.3158487787        8.6574861426  A         54              1.0000000000
       441        29  GLY       O              10.4239843384      -12.3786816080        9.4160691824  A         54              1.0000000000
       442        30  LYS       N              11.8413986685      -13.7165655690        8.3013048755  A         55              1.0000000000
       443        30  LYS       HN             11.9768486525      -14.5543885573        7.7781271409  A         55              1.0000000000
       444        30  LYS       CA             13.0534761746      -12.9927220380        8.6339966154  A         55              1.0000000000
       445        30  LYS       HA             13.0746739864      -12.8788371710        9.7077660924  A         55              1.0000000000
       446        30  LYS       CB             14.3137893879      -13.8045812060        8.2208379419  A         55              1.0000000000
       447        30  LYS       HB1            14.2914579297      -13.9993552643        7.1272725016  A         55              1.0000000000
       448        30  LYS       HB2            14.2481963853      -14.7907937142        8.7281873743  A         55              1.0000000000
       449        30  LYS       CG             15.6597441620      -13.1523371770        8.5890744629  A         55              1.0000000000
       450        30  LYS       HG1            15.5740361397      -12.7417703680        9.6178650297  A         55              1.0000000000
       451        30  LYS       HG2            15.8840167695      -12.3093192563        7.9010747658  A         55              1.0000000000
       452        30  LYS       CD             16.8345379927      -14.1487239661        8.5784552490  A         55              1.0000000000
       453        30  LYS       HD1            17.0203758845      -14.5017960651        7.5415727238  A         55              1.0000000000
       454        30  LYS       HD2            16.5298943207      -15.0255807299        9.1888939839  A         55              1.0000000000
       455        30  LYS       CE             18.1159065425      -13.5510942218        9.1746650983  A         55              1.0000000000
       456        30  LYS       HE1            17.8885411515      -13.0855087979       10.1574449273  A         55              1.0000000000
       457        30  LYS       HE2            18.5422591858      -12.7777539121        8.5005069649  A         55              1.0000000000
       458        30  LYS       NZ             19.1396241000      -14.5859485199        9.4067415810  A         55              1.0000000000
       459        30  LYS       HZ1            19.4455805909      -15.0090822503        8.5073259529  A         55              1.0000000000
       460        30  LYS       HZ2            18.7704761668      -15.3615161294        9.9931072404  A         55              1.0000000000
       461        30  LYS       HZ3            19.9585155705      -14.1445993470        9.8717444489  A         55              1.0000000000
       462        30  LYS       C              13.1220380057      -11.5933110110        8.0289090487  A         55              1.0000000000
       463        30  LYS       O              12.7681491767      -11.3784831019        6.8691455915  A         55              1.0000000000
       464        31  ILE       N              13.6112375141      -10.6043449940        8.8013162255  A         56              1.0000000000
       465        31  ILE       HN             13.8285210850      -10.7623239258        9.7614409606  A         56              1.0000000000
       466        31  ILE       CA             13.9992940149       -9.3042183424        8.2698157350  A         56              1.0000000000
       467        31  ILE       HA             13.3701515041       -9.0500119774        7.4296021757  A         56              1.0000000000
       468        31  ILE       CB             13.8778898381       -8.1893242350        9.3157558169  A         56              1.0000000000
       469        31  ILE       HB             14.4652743045       -8.4772020636       10.2137685365  A         56              1.0000000000
       470        31  ILE       CG2            14.4499777957       -6.8625564498        8.7592173715  A         56              1.0000000000
       471        31  ILE       HG21           13.9609113385       -6.6036082633        7.7958478488  A         56              1.0000000000
       472        31  ILE       HG22           15.5463375515       -6.9241422930        8.5903284441  A         56              1.0000000000
       473        31  ILE       HG23           14.2779120301       -6.0307999588        9.4753846090  A         56              1.0000000000
       474        31  ILE       CG1            12.4008867772       -8.0280648142        9.7576897668  A         56              1.0000000000
       475        31  ILE       HG11           11.9599676895       -9.0270755420        9.9623576047  A         56              1.0000000000
       476        31  ILE       HG12           11.8223781976       -7.5936368298        8.9145283648  A         56              1.0000000000
       477        31  ILE       CD             12.2087549687       -7.1744989596       11.0181999485  A         56              1.0000000000
       478        31  ILE       HD1            11.1341212314       -7.1416229670       11.2982044123  A         56              1.0000000000
       479        31  ILE       HD2            12.5597955082       -6.1325530841       10.8586996907  A         56              1.0000000000
       480        31  ILE       HD3            12.7728384103       -7.6108651744       11.8700892593  A         56              1.0000000000
       481        31  ILE       C              15.4243939218       -9.4209301146        7.7621724327  A         56              1.0000000000
       482        31  ILE       O              16.3344822487       -9.7636263934        8.5188553532  A         56              1.0000000000
       483        32  LEU       N              15.6631150881       -9.1740487229        6.4546284915  A         57              1.0000000000
       484        32  LEU       HN             14.9297900632       -8.8840759835        5.8445799539  A         57              1.0000000000
       485        32  LEU       CA             16.9865827874       -9.2740305460        5.8690084841  A         57              1.0000000000
       486        32  LEU       HA             17.6010210625       -9.9300011929        6.4678140590  A         57              1.0000000000
       487        32  LEU       CB             16.9766417566       -9.8581325381        4.4272157847  A         57              1.0000000000
       488        32  LEU       HB1            17.9731276984       -9.6924592827        3.9647342820  A         57              1.0000000000
       489        32  LEU       HB2            16.2242686578       -9.3304680967        3.8028553457  A         57              1.0000000000
       490        32  LEU       CG             16.7326088691      -11.3838809979        4.3280556639  A         57              1.0000000000
       491        32  LEU       HG             17.4015552972      -11.8937140219        5.0539357945  A         57              1.0000000000
       492        32  LEU       CD1            15.2933633928      -11.8101475881        4.6364965908  A         57              1.0000000000
       493        32  LEU       HD11           15.1913874652      -12.9032328908        4.4659491444  A         57              1.0000000000
       494        32  LEU       HD12           14.5759911493      -11.2779458388        3.9758458795  A         57              1.0000000000
       495        32  LEU       HD13           15.0322111715      -11.6034992960        5.6964102668  A         57              1.0000000000
       496        32  LEU       CD2            17.1080147207      -11.8762693534        2.9236605569  A         57              1.0000000000
       497        32  LEU       HD21           16.8639245780      -12.9530646152        2.8001576565  A         57              1.0000000000
       498        32  LEU       HD22           18.1950235380      -11.7414461529        2.7377693636  A         57              1.0000000000
       499        32  LEU       HD23           16.5462757234      -11.2974248854        2.1596517998  A         57              1.0000000000
       500        32  LEU       C              17.6564925999       -7.9136451359        5.9241524153  A         57              1.0000000000
       501        32  LEU       O              18.1688019249       -7.5050442223        6.9685629466  A         57              1.0000000000
       502        33  GLU       N              17.6680976186       -7.1434420681        4.8197776740  A         58              1.0000000000
       503        33  GLU       HN             17.2998234623       -7.4728640880        3.9538306325  A         58              1.0000000000
       504        33  GLU       CA             18.2188164396       -5.8055483279        4.8301310315  A         58              1.0000000000
       505        33  GLU       HA             18.9714459834       -5.7306950578        5.6010692637  A         58              1.0000000000
       506        33  GLU       CB             18.8937353220       -5.4647814420        3.4814430170  A         58              1.0000000000
       507        33  GLU       HB1            19.3409678841       -4.4498034750        3.5456595412  A         58              1.0000000000
       508        33  GLU       HB2            18.1184071016       -5.4390668360        2.6861280419  A         58              1.0000000000
       509        33  GLU       CG             20.0085057216       -6.4540716791        3.0397674510  A         58              1.0000000000
       510        33  GLU       HG1            20.5998656366       -5.9959846808        2.2183231419  A         58              1.0000000000
       511        33  GLU       HG2            19.5240718640       -7.3639112114        2.6252353495  A         58              1.0000000000
       512        33  GLU       CD             20.9602833097       -6.9059455819        4.1346578838  A         58              1.0000000000
       513        33  GLU       OE1            21.4108762581       -6.0661302991        4.9600121263  A         58              1.0000000000
       514        33  GLU       OE2            21.3133879552       -8.1140724200        4.1563228021  A         58              1.0000000000
       515        33  GLU       C              17.1536129306       -4.7650067861        5.1627118059  A         58              1.0000000000
       516        33  GLU       O              15.9746755436       -4.9073525773        4.8473008102  A         58              1.0000000000
       517        34  SER       N              17.5493827959       -3.6679469682        5.8340406019  A         59              1.0000000000
       518        34  SER       HN             18.4945878401       -3.5347395991        6.1218812198  A         59              1.0000000000
       519        34  SER       CA             16.6044255376       -2.6395010707        6.2271247601  A         59              1.0000000000
       520        34  SER       HA             15.9327198377       -2.4707444434        5.3984314191  A         59              1.0000000000
       521        34  SER       CB             15.7496112127       -3.0058736343        7.4824642028  A         59              1.0000000000
       522        34  SER       HB1            15.1294222143       -3.8851733908        7.2058443475  A         59              1.0000000000
       523        34  SER       HB2            15.0530951052       -2.1824755539        7.7493010693  A         59              1.0000000000
       524        34  SER       OG             16.5320043255       -3.3857959471        8.6201460852  A         59              1.0000000000
       525        34  SER       HG1            16.9795043425       -2.5998984069        8.9421845781  A         59              1.0000000000
       526        34  SER       C              17.3144322163       -1.3212266563        6.4556383862  A         59              1.0000000000
       527        34  SER       O              18.5200093538       -1.2696664649        6.6666230245  A         59              1.0000000000
       528        35  PHE       N              16.5631487642       -0.2083739696        6.3909541026  A         60              1.0000000000
       529        35  PHE       HN             15.5993545436       -0.2628978089        6.1416814579  A         60              1.0000000000
       530        35  PHE       CA             17.0372189255        1.0936350012        6.8094884844  A         60              1.0000000000
       531        35  PHE       HA             17.7480094602        0.9595458370        7.6114840653  A         60              1.0000000000
       532        35  PHE       CB             17.6677183192        1.8878407678        5.6282219354  A         60              1.0000000000
       533        35  PHE       HB1            16.8882432374        2.1893271332        4.8962072031  A         60              1.0000000000
       534        35  PHE       HB2            18.3985481845        1.2358863982        5.1036609685  A         60              1.0000000000
       535        35  PHE       CG             18.4144345647        3.1157471847        6.0916007820  A         60              1.0000000000
       536        35  PHE       CD1            19.5754827691        2.9888281564        6.8736374312  A         60              1.0000000000
       537        35  PHE       HD1            19.9261519825        2.0055993218        7.1505709280  A         60              1.0000000000
       538        35  PHE       CE1            20.2773663432        4.1225266983        7.3073381168  A         60              1.0000000000
       539        35  PHE       HE1            21.1581201148        4.0087690515        7.9219371663  A         60              1.0000000000
       540        35  PHE       CZ             19.8363420906        5.3997260097        6.9381096211  A         60              1.0000000000
       541        35  PHE       HZ             20.3724708561        6.2784201391        7.2650080361  A         60              1.0000000000
       542        35  PHE       CD2            18.0002893150        4.4016092304        5.7077499587  A         60              1.0000000000
       543        35  PHE       HD2            17.1206018445        4.5220415317        5.0928954921  A         60              1.0000000000
       544        35  PHE       CE2            18.7026697772        5.5375028664        6.1286990291  A         60              1.0000000000
       545        35  PHE       HE2            18.3634801122        6.5172895784        5.8264270156  A         60              1.0000000000
       546        35  PHE       C              15.8203456191        1.8111822130        7.3782363090  A         60              1.0000000000
       547        35  PHE       O              14.7535482591        1.8149810884        6.7683885927  A         60              1.0000000000
       548        36  ARG       N              15.9441006772        2.4009571668        8.5775349481  A         61              1.0000000000
       549        36  ARG       HN             16.8309127332        2.3794682790        9.0326301087  A         61              1.0000000000
       550        36  ARG       CA             14.8417913165        3.0270097795        9.3090550889  A         61              1.0000000000
       551        36  ARG       HA             15.2513775034        3.3034604986       10.2693749082  A         61              1.0000000000
       552        36  ARG       CB             14.3557023572        4.3369423221        8.6222534373  A         61              1.0000000000
       553        36  ARG       HB1            13.6371445777        4.8459522584        9.2996784164  A         61              1.0000000000
       554        36  ARG       HB2            13.8131394294        4.0765429405        7.6883698089  A         61              1.0000000000
       555        36  ARG       CG             15.4620641137        5.3493664910        8.2716027198  A         61              1.0000000000
       556        36  ARG       HG1            16.1296384515        4.8944414969        7.5089043828  A         61              1.0000000000
       557        36  ARG       HG2            16.0718427523        5.5581058147        9.1765441029  A         61              1.0000000000
       558        36  ARG       CD             14.8849054068        6.6562100596        7.7080885042  A         61              1.0000000000
       559        36  ARG       HD1            14.2508792784        7.1807966493        8.4545071391  A         61              1.0000000000
       560        36  ARG       HD2            14.2630277645        6.4229096483        6.8174931324  A         61              1.0000000000
       561        36  ARG       NE             16.0014268846        7.5448900186        7.2624852390  A         61              1.0000000000
       562        36  ARG       HE             16.2094317989        7.6513827838        6.2901718911  A         61              1.0000000000
       563        36  ARG       CZ             16.7815054006        8.2734921544        8.0463115858  A         61              1.0000000000
       564        36  ARG       NH1            16.6681457517        8.3323995476        9.3553116330  A         61              1.0000000000
       565        36  ARG       HH11           15.9674258602        7.7908584780        9.8197735837  A         61              1.0000000000
       566        36  ARG       HH12           17.2451740377        8.9639021983        9.8732332095  A         61              1.0000000000
       567        36  ARG       NH2            17.7201621255        8.9908655450        7.4677437605  A         61              1.0000000000
       568        36  ARG       HH21           17.8034051561        8.9545557986        6.4718761990  A         61              1.0000000000
       569        36  ARG       HH22           18.4229685042        9.4340422133        8.0242126588  A         61              1.0000000000
       570        36  ARG       C              13.6045799705        2.1563908092        9.6270590598  A         61              1.0000000000
       571        36  ARG       O              12.4907260949        2.5966798218        9.3393698627  A         61              1.0000000000
       572        37  PRO       N              13.6622083480        0.9616318545       10.2274962910  A         62              1.0000000000
       573        37  PRO       CD             14.8926704965        0.2326368391       10.5401837795  A         62              1.0000000000
       574        37  PRO       HD1            15.6377609403        0.8701049501       11.0624821981  A         62              1.0000000000
       575        37  PRO       HD2            15.3247830497       -0.1647478996        9.5969525720  A         62              1.0000000000
       576        37  PRO       CA             12.4756456852        0.1265391090       10.4144349769  A         62              1.0000000000
       577        37  PRO       HA             11.9357537125        0.0818790355        9.4801319556  A         62              1.0000000000
       578        37  PRO       CB             13.0476946047       -1.2444446498       10.8310487592  A         62              1.0000000000
       579        37  PRO       HB1            13.1699187276       -1.8750262155        9.9245449518  A         62              1.0000000000
       580        37  PRO       HB2            12.4122017267       -1.7886904686       11.5619839758  A         62              1.0000000000
       581        37  PRO       CG             14.4257647303       -0.9257729192       11.4133448221  A         62              1.0000000000
       582        37  PRO       HG1            14.3258230966       -0.5732514032       12.4621828699  A         62              1.0000000000
       583        37  PRO       HG2            15.1184815493       -1.7938973307       11.3846321964  A         62              1.0000000000
       584        37  PRO       C              11.5108772214        0.6626540812       11.4555859694  A         62              1.0000000000
       585        37  PRO       O              10.3202780924        0.2978263216       11.3762854303  A         62              1.0000000000
       586        38  GLU       N              11.9647937247        1.4429412852       12.4481967512  A         63              1.0000000000
       587        38  GLU       HN             12.9213019262        1.7240829282       12.4559708771  A         63              1.0000000000
       588        38  GLU       CA             11.1864539227        1.8550145929       13.6106892179  A         63              1.0000000000
       589        38  GLU       HA             10.2067854289        1.4030137261       13.5622654755  A         63              1.0000000000
       590        38  GLU       CB             11.8646892421        1.3821977490       14.9294409066  A         63              1.0000000000
       591        38  GLU       HB1            11.2751096802        1.7531217575       15.7949652102  A         63              1.0000000000
       592        38  GLU       HB2            12.8758046928        1.8388719516       14.9878807737  A         63              1.0000000000
       593        38  GLU       CG             11.9697272087       -0.1631509259       15.0599188648  A         63              1.0000000000
       594        38  GLU       HG1            12.5017931625       -0.5732653531       14.1750273587  A         63              1.0000000000
       595        38  GLU       HG2            10.9527542499       -0.6096230142       15.0872990653  A         63              1.0000000000
       596        38  GLU       CD             12.7224637376       -0.6083270394       16.3033766408  A         63              1.0000000000
       597        38  GLU       OE1            12.1341454628       -0.6274353354       17.4162977831  A         63              1.0000000000
       598        38  GLU       OE2            13.9272568918       -0.9632844417       16.1821567194  A         63              1.0000000000
       599        38  GLU       C              10.9527201717        3.3707165820       13.6342059809  A         63              1.0000000000
       600        38  GLU       O              10.6503787639        3.9573106279       14.6808346071  A         63              1.0000000000
       601        39  GLU       N              11.0726795925        4.0439706853       12.4772469674  A         64              1.0000000000
       602        39  GLU       HN             11.3416748604        3.5594646642       11.6484499710  A         64              1.0000000000
       603        39  GLU       CA             10.6730906390        5.4388168332       12.3016565076  A         64              1.0000000000
       604        39  GLU       HA             10.6131114928        5.9201718556       13.2665916580  A         64              1.0000000000
       605        39  GLU       CB             11.6645705846        6.2556843089       11.4279033617  A         64              1.0000000000
       606        39  GLU       HB1            11.2083978193        7.2363773609       11.1739967925  A         64              1.0000000000
       607        39  GLU       HB2            11.8427219173        5.7072579878       10.4782657080  A         64              1.0000000000
       608        39  GLU       CG             13.0095736798        6.5373224687       12.1404248282  A         64              1.0000000000
       609        39  GLU       HG1            13.4983803253        5.5703796554       12.3862106273  A         64              1.0000000000
       610        39  GLU       HG2            12.8196616400        7.0852587153       13.0880641513  A         64              1.0000000000
       611        39  GLU       CD             13.9712738260        7.3755196107       11.3093305381  A         64              1.0000000000
       612        39  GLU       OE1            15.1128178550        6.9056231813       11.0699183341  A         64              1.0000000000
       613        39  GLU       OE2            13.6359539055        8.5237248523       10.9247685160  A         64              1.0000000000
       614        39  GLU       C               9.2887014056        5.4989988309       11.6833230210  A         64              1.0000000000
       615        39  GLU       O               8.9654786382        4.7449691544       10.7689714953  A         64              1.0000000000
       616        40  ARG       N               8.3984735137        6.3813799742       12.1902092441  A         65              1.0000000000
       617        40  ARG       HN              8.6470241941        6.9733879036       12.9529399769  A         65              1.0000000000
       618        40  ARG       CA              7.0958785750        6.5984295782       11.5813628534  A         65              1.0000000000
       619        40  ARG       HA              6.6780426364        5.6144257789       11.4279038973  A         65              1.0000000000
       620        40  ARG       CB              6.0928281816        7.3239689867       12.5176734973  A         65              1.0000000000
       621        40  ARG       HB1             5.2417159355        7.7397088933       11.9370795991  A         65              1.0000000000
       622        40  ARG       HB2             6.6080659734        8.1764483890       13.0097404508  A         65              1.0000000000
       623        40  ARG       CG              5.5022615780        6.3690847828       13.5718322373  A         65              1.0000000000
       624        40  ARG       HG1             6.3461428693        5.9246271643       14.1416065712  A         65              1.0000000000
       625        40  ARG       HG2             4.9770296524        5.5428150080       13.0467315959  A         65              1.0000000000
       626        40  ARG       CD              4.5322994678        7.0407657711       14.5498725001  A         65              1.0000000000
       627        40  ARG       HD1             3.6366240317        7.4577056406       14.0416917661  A         65              1.0000000000
       628        40  ARG       HD2             5.0428080769        7.8711463887       15.0829484704  A         65              1.0000000000
       629        40  ARG       NE              4.1409203531        6.0108823156       15.5593296827  A         65              1.0000000000
       630        40  ARG       HE              4.6746567739        5.9053639636       16.3983715831  A         65              1.0000000000
       631        40  ARG       CZ              3.1622339316        5.1235840394       15.4530673637  A         65              1.0000000000
       632        40  ARG       NH1             2.2969825929        5.0501858901       14.4694275919  A         65              1.0000000000
       633        40  ARG       HH11            1.6899498740        4.2561367738       14.4378478620  A         65              1.0000000000
       634        40  ARG       HH12            2.2714276067        5.7547446437       13.7602422104  A         65              1.0000000000
       635        40  ARG       NH2             3.0470855736        4.2653373783       16.4403869640  A         65              1.0000000000
       636        40  ARG       HH21            3.6489331509        4.4318462738       17.2214466810  A         65              1.0000000000
       637        40  ARG       HH22            2.1369298013        3.8790998953       16.5901770739  A         65              1.0000000000
       638        40  ARG       C               7.0961677484        7.2271756440       10.1943376490  A         65              1.0000000000
       639        40  ARG       O               7.8365117004        8.1678382822        9.9099756262  A         65              1.0000000000
       640        41  PHE       N               6.2063887255        6.7322297810        9.3159505642  A         66              1.0000000000
       641        41  PHE       HN              5.6403060040        5.9518279666        9.5699827680  A         66              1.0000000000
       642        41  PHE       CA              5.9638273359        7.2765092919        7.9964760204  A         66              1.0000000000
       643        41  PHE       HA              6.2575321888        8.3157958924        8.0010390691  A         66              1.0000000000
       644        41  PHE       CB              6.7066575665        6.5131933473        6.8558756971  A         66              1.0000000000
       645        41  PHE       HB1             6.2977145406        6.8146805865        5.8678513825  A         66              1.0000000000
       646        41  PHE       HB2             6.5411690188        5.4200774848        6.9655673185  A         66              1.0000000000
       647        41  PHE       CG              8.1987836656        6.7642286391        6.8156503871  A         66              1.0000000000
       648        41  PHE       CD1             9.0720479030        6.0459488643        7.6472657996  A         66              1.0000000000
       649        41  PHE       HD1             8.6608572555        5.3710294638        8.3833405609  A         66              1.0000000000
       650        41  PHE       CE1            10.4612147096        6.1884591214        7.5384342080  A         66              1.0000000000
       651        41  PHE       HE1            11.1118038189        5.6249310490        8.1907914127  A         66              1.0000000000
       652        41  PHE       CZ             10.9974333675        7.0533013070        6.5765600461  A         66              1.0000000000
       653        41  PHE       HZ             12.0676668996        7.1591254774        6.4775578657  A         66              1.0000000000
       654        41  PHE       CD2             8.7553713155        7.6246058291        5.8477650879  A         66              1.0000000000
       655        41  PHE       HD2             8.1013473787        8.1556742609        5.1720291848  A         66              1.0000000000
       656        41  PHE       CE2            10.1449247624        7.7718830961        5.7313274675  A         66              1.0000000000
       657        41  PHE       HE2            10.5639285309        8.4291043910        4.9837339873  A         66              1.0000000000
       658        41  PHE       C               4.4555980094        7.1877170211        7.7412319210  A         66              1.0000000000
       659        41  PHE       O               3.8313236672        6.2283402855        8.2025817331  A         66              1.0000000000
       660        42  ALA       N              -9.3980261710       -6.0961633560        5.5210602461  A         79              1.0000000000
       661        42  ALA       HN             -8.9008024466       -5.2605431643        5.3007957164  A         79              1.0000000000
       662        42  ALA       CA            -10.4199194119       -6.0069035663        6.5460382800  A         79              1.0000000000
       663        42  ALA       HA            -10.1806518650       -6.7306892588        7.3110776988  A         79              1.0000000000
       664        42  ALA       CB            -10.4111459696       -4.5971273320        7.1720672062  A         79              1.0000000000
       665        42  ALA       HB1           -10.6789362133       -3.8244982330        6.4199677041  A         79              1.0000000000
       666        42  ALA       HB2            -9.3963883714       -4.3663298376        7.5610666065  A         79              1.0000000000
       667        42  ALA       HB3           -11.1273973705       -4.5351952228        8.0191028279  A         79              1.0000000000
       668        42  ALA       C             -11.8273530429       -6.3498910988        6.0450881941  A         79              1.0000000000
       669        42  ALA       O             -12.5484669711       -7.1185108865        6.6667918241  A         79              1.0000000000
       670        43  VAL       N             -12.2145333005       -5.8200434347        4.8584978071  A         80              1.0000000000
       671        43  VAL       HN            -11.6150553376       -5.1764095303        4.3890613693  A         80              1.0000000000
       672        43  VAL       CA            -13.4626098302       -6.1557234646        4.1803835619  A         80              1.0000000000
       673        43  VAL       HA            -14.2684823345       -5.9664557565        4.8740313410  A         80              1.0000000000
       674        43  VAL       CB            -13.6855641802       -5.2631179201        2.9530946301  A         80              1.0000000000
       675        43  VAL       HB            -12.7555500273       -5.2345947520        2.3459858225  A         80              1.0000000000
       676        43  VAL       CG1           -14.8354238315       -5.7674177603        2.0531730172  A         80              1.0000000000
       677        43  VAL       HG11          -15.7478206146       -5.9822549806        2.6495773089  A         80              1.0000000000
       678        43  VAL       HG12          -14.5441110419       -6.6891352980        1.5055466489  A         80              1.0000000000
       679        43  VAL       HG13          -15.0878302387       -4.9948221336        1.2957378692  A         80              1.0000000000
       680        43  VAL       CG2           -13.9960940312       -3.8355134860        3.4415383019  A         80              1.0000000000
       681        43  VAL       HG21          -13.1706227912       -3.4316767807        4.0659052994  A         80              1.0000000000
       682        43  VAL       HG22          -14.9325457252       -3.8282151602        4.0393057812  A         80              1.0000000000
       683        43  VAL       HG23          -14.1351708765       -3.1502043958        2.5782132865  A         80              1.0000000000
       684        43  VAL       C             -13.5696496248       -7.6313568933        3.8259466104  A         80              1.0000000000
       685        43  VAL       O             -14.5966652622       -8.2691041929        4.0998796113  A         80              1.0000000000
       686        44  LEU       N             -12.5004794156       -8.2448442656        3.2943651771  A         81              1.0000000000
       687        44  LEU       HN            -11.6989087732       -7.7011561926        3.0579401688  A         81              1.0000000000
       688        44  LEU       CA            -12.4080020981       -9.6664652295        2.9824154432  A         81              1.0000000000
       689        44  LEU       HA            -13.2082793984       -9.8986407213        2.2953559234  A         81              1.0000000000
       690        44  LEU       CB            -11.0580862561      -10.0028535767        2.2929029515  A         81              1.0000000000
       691        44  LEU       HB1           -10.9061181771      -11.1022649055        2.2426890786  A         81              1.0000000000
       692        44  LEU       HB2           -10.2434826180       -9.5794625804        2.9185881575  A         81              1.0000000000
       693        44  LEU       CG            -10.9131604745       -9.4506172905        0.8541292847  A         81              1.0000000000
       694        44  LEU       HG            -11.2965626809       -8.4080512036        0.8346433269  A         81              1.0000000000
       695        44  LEU       CD1            -9.4342867413       -9.4153098926        0.4365345774  A         81              1.0000000000
       696        44  LEU       HD11           -9.3174931247       -8.9463072522       -0.5638237456  A         81              1.0000000000
       697        44  LEU       HD12           -9.0230004984      -10.4460756432        0.3847022136  A         81              1.0000000000
       698        44  LEU       HD13           -8.8365374114       -8.8282143451        1.1661478701  A         81              1.0000000000
       699        44  LEU       CD2           -11.7266882088      -10.2604766765       -0.1682585054  A         81              1.0000000000
       700        44  LEU       HD21          -12.7861901606      -10.3582944625        0.1514418150  A         81              1.0000000000
       701        44  LEU       HD22          -11.2929825199      -11.2765276372       -0.2859904921  A         81              1.0000000000
       702        44  LEU       HD23          -11.7034686700       -9.7594068867       -1.1595762743  A         81              1.0000000000
       703        44  LEU       C             -12.6332387223      -10.5638913459        4.1915457458  A         81              1.0000000000
       704        44  LEU       O             -13.2982744463      -11.5954467930        4.1012132369  A         81              1.0000000000
       705        45  SER       N             -12.1316535680      -10.1741772197        5.3890848045  A         82              1.0000000000
       706        45  SER       HN            -11.5419689665       -9.3708846407        5.4207408205  A         82              1.0000000000
       707        45  SER       CA            -12.3770887435      -10.8969568615        6.6334549182  A         82              1.0000000000
       708        45  SER       HA            -12.0283194136      -11.9076581920        6.4809991050  A         82              1.0000000000
       709        45  SER       CB            -11.5866625815      -10.3067861465        7.8480920639  A         82              1.0000000000
       710        45  SER       HB1           -10.5614863627      -10.0421741917        7.5114687819  A         82              1.0000000000
       711        45  SER       HB2           -11.4837637246      -11.1008779930        8.6182550106  A         82              1.0000000000
       712        45  SER       OG            -12.2066550952       -9.1697254047        8.4611002745  A         82              1.0000000000
       713        45  SER       HG1           -12.2144816309       -8.4535949788        7.8218069471  A         82              1.0000000000
       714        45  SER       C             -13.8671387192      -11.0081620184        6.9831047907  A         82              1.0000000000
       715        45  SER       O             -14.3510815336      -12.0192098781        7.4409696267  A         82              1.0000000000
       716        46  ARG       N             -14.6404410217       -9.9136971640        6.7301800543  A         83              1.0000000000
       717        46  ARG       HN            -14.2160302366       -9.0830635952        6.3781397727  A         83              1.0000000000
       718        46  ARG       CA            -16.0814361290       -9.9096511656        6.8402315581  A         83              1.0000000000
       719        46  ARG       HA            -16.3250823727      -10.2753061322        7.8268079380  A         83              1.0000000000
       720        46  ARG       CB            -16.6555252080       -8.4698076745        6.7431646494  A         83              1.0000000000
       721        46  ARG       HB1           -17.7623093850       -8.5263599425        6.8215969539  A         83              1.0000000000
       722        46  ARG       HB2           -16.4170306361       -8.0208334128        5.7553066376  A         83              1.0000000000
       723        46  ARG       CG            -16.1345066846       -7.5477878305        7.8676712026  A         83              1.0000000000
       724        46  ARG       HG1           -15.0439771901       -7.3898512156        7.7258175901  A         83              1.0000000000
       725        46  ARG       HG2           -16.2629208221       -8.0556063997        8.8474421504  A         83              1.0000000000
       726        46  ARG       CD            -16.8031737307       -6.1674513296        7.9222893194  A         83              1.0000000000
       727        46  ARG       HD1           -16.7195669365       -5.6589764457        6.9380209634  A         83              1.0000000000
       728        46  ARG       HD2           -16.3204280452       -5.5335350733        8.6965165362  A         83              1.0000000000
       729        46  ARG       NE            -18.2284488540       -6.3851226402        8.3204165137  A         83              1.0000000000
       730        46  ARG       HE            -18.4000203259       -6.8970502728        9.1621369714  A         83              1.0000000000
       731        46  ARG       CZ            -19.2686867927       -5.6789695521        7.9005347840  A         83              1.0000000000
       732        46  ARG       NH1           -19.2420358735       -4.8887114140        6.8533588930  A         83              1.0000000000
       733        46  ARG       HH11          -18.4873922570       -4.9648773270        6.2016597554  A         83              1.0000000000
       734        46  ARG       HH12          -20.0655427802       -4.3897127057        6.5834762079  A         83              1.0000000000
       735        46  ARG       NH2           -20.3801918030       -5.7815182966        8.5979028265  A         83              1.0000000000
       736        46  ARG       HH21          -20.3864851522       -6.3484810636        9.4216222051  A         83              1.0000000000
       737        46  ARG       HH22          -21.1556775403       -5.1859182781        8.3884213492  A         83              1.0000000000
       738        46  ARG       C             -16.7776765991      -10.8478357275        5.8657160342  A         83              1.0000000000
       739        46  ARG       O             -17.7496567153      -11.5299068724        6.2317305706  A         83              1.0000000000
       740        47  VAL       N             -16.3016496490      -10.9487664550        4.6007434400  A         84              1.0000000000
       741        47  VAL       HN            -15.5404637408      -10.3683950132        4.3218635325  A         84              1.0000000000
       742        47  VAL       CA            -16.8036467396      -11.8933238075        3.6020375245  A         84              1.0000000000
       743        47  VAL       HA            -17.8614324486      -11.7180306129        3.4725705795  A         84              1.0000000000
       744        47  VAL       CB            -16.1008637142      -11.7471013223        2.2418297231  A         84              1.0000000000
       745        47  VAL       HB            -15.0371994181      -12.0572232188        2.3240712855  A         84              1.0000000000
       746        47  VAL       CG1           -16.7914826692      -12.6291975349        1.1802527420  A         84              1.0000000000
       747        47  VAL       HG11          -17.8365932504      -12.2898473686        1.0162212272  A         84              1.0000000000
       748        47  VAL       HG12          -16.8102897883      -13.6995701608        1.4773549703  A         84              1.0000000000
       749        47  VAL       HG13          -16.2470657116      -12.5581122199        0.2143966169  A         84              1.0000000000
       750        47  VAL       CG2           -16.1272742216      -10.2837942858        1.7650206080  A         84              1.0000000000
       751        47  VAL       HG21          -15.6180604218       -9.6054494007        2.4825653962  A         84              1.0000000000
       752        47  VAL       HG22          -17.1720985233       -9.9344231010        1.6214833175  A         84              1.0000000000
       753        47  VAL       HG23          -15.5856086396      -10.1983941019        0.7987772607  A         84              1.0000000000
       754        47  VAL       C             -16.6245169163      -13.3356145397        4.0706496899  A         84              1.0000000000
       755        47  VAL       O             -17.5625917555      -14.1389552465        4.0738696375  A         84              1.0000000000
       756        48  ASP       N             -15.4143489608      -13.6507907834        4.5756730989  A         85              1.0000000000
       757        48  ASP       HN            -14.6815922057      -12.9773408731        4.5161604433  A         85              1.0000000000
       758        48  ASP       CA            -15.0325740949      -14.9157718146        5.1725416602  A         85              1.0000000000
       759        48  ASP       HA            -15.1929260557      -15.6967129608        4.4439689632  A         85              1.0000000000
       760        48  ASP       CB            -13.5448131346      -14.8641885918        5.5975409175  A         85              1.0000000000
       761        48  ASP       HB1           -13.3280221903      -15.6497362338        6.3526816916  A         85              1.0000000000
       762        48  ASP       HB2           -13.3322916436      -13.8737177812        6.0537461227  A         85              1.0000000000
       763        48  ASP       CG            -12.5441434284      -15.0879102578        4.4810648500  A         85              1.0000000000
       764        48  ASP       OD1           -11.3317130084      -14.9595098621        4.7855554210  A         85              1.0000000000
       765        48  ASP       OD2           -12.9146580134      -15.4924736372        3.3518022643  A         85              1.0000000000
       766        48  ASP       C             -15.8699077220      -15.3002906957        6.3945302420  A         85              1.0000000000
       767        48  ASP       O             -16.1872095520      -16.4681770169        6.6133408964  A         85              1.0000000000
       768        49  ALA       N             -16.2587597329      -14.3278339109        7.2396423582  A         86              1.0000000000
       769        49  ALA       HN            -15.9184799767      -13.3985100933        7.1189115439  A         86              1.0000000000
       770        49  ALA       CA            -17.0504601130      -14.5932644668        8.4241373056  A         86              1.0000000000
       771        49  ALA       HA            -16.7688649591      -15.5484754565        8.8420800461  A         86              1.0000000000
       772        49  ALA       CB            -16.7632504705      -13.5026362406        9.4773092965  A         86              1.0000000000
       773        49  ALA       HB1           -17.0032426439      -12.4911120538        9.0854629282  A         86              1.0000000000
       774        49  ALA       HB2           -15.6862266620      -13.5165118395        9.7496109379  A         86              1.0000000000
       775        49  ALA       HB3           -17.3477236445      -13.6775985274       10.4058028652  A         86              1.0000000000
       776        49  ALA       C             -18.5529449265      -14.6539092419        8.1321962816  A         86              1.0000000000
       777        49  ALA       O             -19.3614047476      -14.9769256576        8.9946554774  A         86              1.0000000000
       778        50  GLY       N             -18.9762711169      -14.3735828018        6.8732868789  A         87              1.0000000000
       779        50  GLY       HN            -18.2976557349      -14.1462242917        6.1791699786  A         87              1.0000000000
       780        50  GLY       CA            -20.3754494409      -14.4267489161        6.4596572684  A         87              1.0000000000
       781        50  GLY       HA1           -20.8597524135      -15.2709368474        6.9278424534  A         87              1.0000000000
       782        50  GLY       HA2           -20.3940025470      -14.4905996952        5.3817060356  A         87              1.0000000000
       783        50  GLY       C             -21.1632746200      -13.1942872122        6.8422985049  A         87              1.0000000000
       784        50  GLY       O             -22.3684294561      -13.2250639722        7.0056636789  A         87              1.0000000000
       785        51  GLN       N             -20.4487274731      -12.0593455991        6.9955324054  A         88              1.0000000000
       786        51  GLN       HN            -19.4627135349      -12.0786096074        6.8491957670  A         88              1.0000000000
       787        51  GLN       CA            -20.9905016598      -10.8024283786        7.4695557506  A         88              1.0000000000
       788        51  GLN       HA            -22.0024248640      -10.9264573103        7.8259659819  A         88              1.0000000000
       789        51  GLN       CB            -20.0779426551      -10.2675850386        8.6112072398  A         88              1.0000000000
       790        51  GLN       HB1           -20.5094874040       -9.3344300441        9.0322914189  A         88              1.0000000000
       791        51  GLN       HB2           -19.0910438412      -10.0041402570        8.1742306064  A         88              1.0000000000
       792        51  GLN       CG            -19.7896733887      -11.2702259095        9.7644608444  A         88              1.0000000000
       793        51  GLN       HG1           -18.9666125580      -10.8579282912       10.3864757500  A         88              1.0000000000
       794        51  GLN       HG2           -19.4222654578      -12.2380530662        9.3611706174  A         88              1.0000000000
       795        51  GLN       CD            -20.9954044906      -11.5770118483       10.6588609140  A         88              1.0000000000
       796        51  GLN       OE1           -21.8672444771      -12.4091454287       10.3779499460  A         88              1.0000000000
       797        51  GLN       NE2           -21.0225672314      -10.9087010985       11.8350516420  A         88              1.0000000000
       798        51  GLN       HE21          -21.7381665347      -11.0971871610       12.5076515538  A         88              1.0000000000
       799        51  GLN       HE22          -20.2664527040      -10.2990823182       12.0730763554  A         88              1.0000000000
       800        51  GLN       C             -21.0060609806       -9.7690022729        6.3335396945  A         88              1.0000000000
       801        51  GLN       O             -21.4002291525       -8.6284566391        6.4996054580  A         88              1.0000000000
       802        52  GLU       N             -20.5702759285      -10.1852082954        5.1234058104  A         89              1.0000000000
       803        52  GLU       HN            -20.2735265785      -11.1269511133        4.9853142171  A         89              1.0000000000
       804        52  GLU       CA            -20.4411734465       -9.3096359379        3.9812177372  A         89              1.0000000000
       805        52  GLU       HA            -21.2778383052       -8.6267824333        3.9710685745  A         89              1.0000000000
       806        52  GLU       CB            -19.1036491827       -8.5185234464        4.0365509471  A         89              1.0000000000
       807        52  GLU       HB1           -18.2810889441       -9.2580508837        4.1405452901  A         89              1.0000000000
       808        52  GLU       HB2           -19.1091576914       -7.9053523489        4.9630021663  A         89              1.0000000000
       809        52  GLU       CG            -18.7545063162       -7.6060667150        2.8343121972  A         89              1.0000000000
       810        52  GLU       HG1           -18.6922538387       -8.1668844516        1.8772703510  A         89              1.0000000000
       811        52  GLU       HG2           -17.7481424890       -7.1706949280        3.0132095260  A         89              1.0000000000
       812        52  GLU       CD            -19.7434494872       -6.4642258441        2.6731387181  A         89              1.0000000000
       813        52  GLU       OE1           -19.3308537165       -5.3014275318        2.8659435829  A         89              1.0000000000
       814        52  GLU       OE2           -20.9462532729       -6.7140986334        2.3865440259  A         89              1.0000000000
       815        52  GLU       C             -20.5473700777      -10.1292484811        2.7112667375  A         89              1.0000000000
       816        52  GLU       O             -20.3530889805      -11.3430713877        2.7233659266  A         89              1.0000000000
       817        53  GLN       N             -20.9097796973       -9.4848588107        1.5869312767  A         90              1.0000000000
       818        53  GLN       HN            -21.0313173028       -8.4963916197        1.6335169269  A         90              1.0000000000
       819        53  GLN       CA            -21.0601767720      -10.1037127969        0.2884042793  A         90              1.0000000000
       820        53  GLN       HA            -20.6953495136      -11.1200496401        0.3073909218  A         90              1.0000000000
       821        53  GLN       CB            -22.5487155236      -10.0681799264       -0.1539639271  A         90              1.0000000000
       822        53  GLN       HB1           -22.6563562947      -10.4604728040       -1.1878114800  A         90              1.0000000000
       823        53  GLN       HB2           -22.8693658179       -9.0044864030       -0.1617406327  A         90              1.0000000000
       824        53  GLN       CG            -23.5317251009      -10.8236720182        0.7762341095  A         90              1.0000000000
       825        53  GLN       HG1           -24.5731753258      -10.5967076565        0.4628818992  A         90              1.0000000000
       826        53  GLN       HG2           -23.4229051834      -10.4878018373        1.8296430743  A         90              1.0000000000
       827        53  GLN       CD            -23.3643577616      -12.3385635759        0.7034435064  A         90              1.0000000000
       828        53  GLN       OE1           -24.0746199816      -13.0103884034       -0.0553594558  A         90              1.0000000000
       829        53  GLN       NE2           -22.4356912888      -12.9130029307        1.4924989937  A         90              1.0000000000
       830        53  GLN       HE21          -22.3157682754      -13.9040857724        1.4344191199  A         90              1.0000000000
       831        53  GLN       HE22          -21.8263102175      -12.3486071234        2.0493760742  A         90              1.0000000000
       832        53  GLN       C             -20.2252304803       -9.3394962224       -0.7340016120  A         90              1.0000000000
       833        53  GLN       O             -20.3301167300       -8.1250255675       -0.8559849359  A         90              1.0000000000
       834        54  LEU       N             -19.3892169563      -10.0312061531       -1.5369253203  A         91              1.0000000000
       835        54  LEU       HN            -19.3493170055      -11.0261280906       -1.4864542156  A         91              1.0000000000
       836        54  LEU       CA            -18.5706927526       -9.3837696995       -2.5610423271  A         91              1.0000000000
       837        54  LEU       HA            -18.1082969253       -8.5143705366       -2.1174939142  A         91              1.0000000000
       838        54  LEU       CB            -17.4482231632      -10.3309912090       -3.0750974063  A         91              1.0000000000
       839        54  LEU       HB1           -17.1723750783      -10.1154495823       -4.1295027559  A         91              1.0000000000
       840        54  LEU       HB2           -17.8250318057      -11.3756223707       -3.0422038956  A         91              1.0000000000
       841        54  LEU       CG            -16.1494765081      -10.2259555458       -2.2459675088  A         91              1.0000000000
       842        54  LEU       HG            -16.4435091554      -10.1703758670       -1.1760251264  A         91              1.0000000000
       843        54  LEU       CD1           -15.2528985551      -11.4597648450       -2.4250800610  A         91              1.0000000000
       844        54  LEU       HD11          -14.9306103397      -11.5551232891       -3.4840220205  A         91              1.0000000000
       845        54  LEU       HD12          -15.7954412015      -12.3858697047       -2.1382033180  A         91              1.0000000000
       846        54  LEU       HD13          -14.3449297704      -11.3757603937       -1.7903699395  A         91              1.0000000000
       847        54  LEU       CD2           -15.3587270189       -8.9576473247       -2.6077160649  A         91              1.0000000000
       848        54  LEU       HD21          -14.5127381266       -8.8121696492       -1.9024075934  A         91              1.0000000000
       849        54  LEU       HD22          -16.0093515811       -8.0578759656       -2.5700307816  A         91              1.0000000000
       850        54  LEU       HD23          -14.9468808183       -9.0435409386       -3.6359796470  A         91              1.0000000000
       851        54  LEU       C             -19.3927861970       -8.8521366384       -3.7293154524  A         91              1.0000000000
       852        54  LEU       O             -19.0235801559       -7.8937156709       -4.3937683144  A         91              1.0000000000
       853        55  GLY       N             -20.5797098845       -9.4629945154       -3.9600269196  A         92              1.0000000000
       854        55  GLY       HN            -20.8141327452      -10.2528828806       -3.3986613586  A         92              1.0000000000
       855        55  GLY       CA            -21.5058721932       -9.0800820752       -5.0111175822  A         92              1.0000000000
       856        55  GLY       HA1           -22.0694481970       -9.9613182989       -5.2798271017  A         92              1.0000000000
       857        55  GLY       HA2           -20.9535295878       -8.6846072580       -5.8507111239  A         92              1.0000000000
       858        55  GLY       C             -22.5190242715       -8.0208603269       -4.6334312575  A         92              1.0000000000
       859        55  GLY       O             -23.2938455365       -7.5885037820       -5.4593491163  A         92              1.0000000000
       860        56  ARG       N             -22.5531372666       -7.5806999072       -3.3548923214  A         93              1.0000000000
       861        56  ARG       HN            -21.8983834494       -7.9188695208       -2.6833658876  A         93              1.0000000000
       862        56  ARG       CA            -23.4295450175       -6.5041750970       -2.9130301867  A         93              1.0000000000
       863        56  ARG       HA            -24.4346545580       -6.7668819529       -3.2082249014  A         93              1.0000000000
       864        56  ARG       CB            -23.4191416816       -6.4237714909       -1.3637156156  A         93              1.0000000000
       865        56  ARG       HB1           -22.3621623138       -6.4772018046       -1.0256907380  A         93              1.0000000000
       866        56  ARG       HB2           -23.9435188393       -7.3269653048       -0.9847822032  A         93              1.0000000000
       867        56  ARG       CG            -24.0610744580       -5.1812820769       -0.7131357876  A         93              1.0000000000
       868        56  ARG       HG1           -25.1329030829       -5.1497333845       -1.0038402405  A         93              1.0000000000
       869        56  ARG       HG2           -23.5874171959       -4.2463318845       -1.0816977712  A         93              1.0000000000
       870        56  ARG       CD            -23.9847176014       -5.2094347818        0.8229015982  A         93              1.0000000000
       871        56  ARG       HD1           -24.2079180616       -6.2324004091        1.1944441664  A         93              1.0000000000
       872        56  ARG       HD2           -24.7271852699       -4.5181590469        1.2758923482  A         93              1.0000000000
       873        56  ARG       NE            -22.5913492893       -4.8385332322        1.2480091291  A         93              1.0000000000
       874        56  ARG       HE            -21.9572342439       -5.5521032014        1.5458614554  A         93              1.0000000000
       875        56  ARG       CZ            -22.2374404308       -3.6170904799        1.6188467161  A         93              1.0000000000
       876        56  ARG       NH1           -22.9722453048       -2.5499773673        1.3888101794  A         93              1.0000000000
       877        56  ARG       HH11          -23.7907227789       -2.6287740129        0.8197006004  A         93              1.0000000000
       878        56  ARG       HH12          -22.8558495053       -1.7632256434        1.9950063051  A         93              1.0000000000
       879        56  ARG       NH2           -21.1197370670       -3.4379454765        2.2838045783  A         93              1.0000000000
       880        56  ARG       HH21          -20.5161395898       -4.2149014466        2.4627165845  A         93              1.0000000000
       881        56  ARG       HH22          -20.8407330401       -2.5221660057        2.5727764002  A         93              1.0000000000
       882        56  ARG       C             -23.1391019318       -5.1488717137       -3.5600433558  A         93              1.0000000000
       883        56  ARG       O             -21.9874942583       -4.7115507351       -3.5924231228  A         93              1.0000000000
       884        57  ARG       N             -24.1650618679       -4.4555983611       -4.1050609950  A         94              1.0000000000
       885        57  ARG       HN            -25.0876406944       -4.8320528507       -4.0713070893  A         94              1.0000000000
       886        57  ARG       CA            -23.9992163226       -3.2145028622       -4.8543456482  A         94              1.0000000000
       887        57  ARG       HA            -22.9617225617       -3.1035269175       -5.1330767654  A         94              1.0000000000
       888        57  ARG       CB            -24.8590669625       -3.2402486598       -6.1607049391  A         94              1.0000000000
       889        57  ARG       HB1           -25.9182218596       -2.9956903431       -5.9311333083  A         94              1.0000000000
       890        57  ARG       HB2           -24.8443624269       -4.2850022199       -6.5383221730  A         94              1.0000000000
       891        57  ARG       CG            -24.3199287905       -2.3272975142       -7.2907151443  A         94              1.0000000000
       892        57  ARG       HG1           -23.2554686708       -2.5898489176       -7.4704716857  A         94              1.0000000000
       893        57  ARG       HG2           -24.3398342760       -1.2757681640       -6.9326497911  A         94              1.0000000000
       894        57  ARG       CD            -25.0796139973       -2.3772781447       -8.6377568015  A         94              1.0000000000
       895        57  ARG       HD1           -24.7680149737       -1.5515001933       -9.3125292250  A         94              1.0000000000
       896        57  ARG       HD2           -26.1706627105       -2.2685183453       -8.4585780874  A         94              1.0000000000
       897        57  ARG       NE            -24.8301356201       -3.6917400403       -9.3249181273  A         94              1.0000000000
       898        57  ARG       HE            -25.5276254340       -4.4083347322       -9.3250015478  A         94              1.0000000000
       899        57  ARG       CZ            -23.7084199160       -4.0333119730       -9.9355567095  A         94              1.0000000000
       900        57  ARG       NH1           -22.6859355598       -3.2162425429      -10.0907571837  A         94              1.0000000000
       901        57  ARG       HH11          -21.7766556294       -3.5812607067      -10.2906865423  A         94              1.0000000000
       902        57  ARG       HH12          -22.8072792096       -2.2428019513       -9.8966202906  A         94              1.0000000000
       903        57  ARG       NH2           -23.6142467203       -5.2742149086      -10.3749991188  A         94              1.0000000000
       904        57  ARG       HH21          -24.4263551243       -5.8550362292      -10.3190837013  A         94              1.0000000000
       905        57  ARG       HH22          -22.7789970058       -5.5726745188      -10.8368213526  A         94              1.0000000000
       906        57  ARG       C             -24.3695181402       -2.0189306850       -3.9750781683  A         94              1.0000000000
       907        57  ARG       O             -25.3711471354       -2.0408424912       -3.2494906203  A         94              1.0000000000
       908        58  ILE       N             -23.5574150849       -0.9374050198       -4.0058387547  A         95              1.0000000000
       909        58  ILE       HN            -22.7330047607       -0.9439225726       -4.5664760161  A         95              1.0000000000
       910        58  ILE       CA            -23.7764439625        0.2749305879       -3.2187452598  A         95              1.0000000000
       911        58  ILE       HA            -24.6774590769        0.1534661068       -2.6358060319  A         95              1.0000000000
       912        58  ILE       CB            -22.6349454048        0.5616271834       -2.2321680639  A         95              1.0000000000
       913        58  ILE       HB            -22.3925855790       -0.4031255867       -1.7373602148  A         95              1.0000000000
       914        58  ILE       CG2           -21.3693774207        1.0638663881       -2.9603844810  A         95              1.0000000000
       915        58  ILE       HG21          -21.5225876255        2.0815844800       -3.3788310349  A         95              1.0000000000
       916        58  ILE       HG22          -21.0826749264        0.3779758266       -3.7860217001  A         95              1.0000000000
       917        58  ILE       HG23          -20.5220167062        1.1225044649       -2.2442403645  A         95              1.0000000000
       918        58  ILE       CG1           -23.0604068455        1.5496016116       -1.1146608305  A         95              1.0000000000
       919        58  ILE       HG11          -24.0740983680        1.2703375974       -0.7558264572  A         95              1.0000000000
       920        58  ILE       HG12          -23.1194372194        2.5775134809       -1.5320738203  A         95              1.0000000000
       921        58  ILE       CD            -22.1197126080        1.5519744948        0.0981370492  A         95              1.0000000000
       922        58  ILE       HD1           -22.4877656210        2.2665173453        0.8651354158  A         95              1.0000000000
       923        58  ILE       HD2           -21.0925252023        1.8621554925       -0.1899511008  A         95              1.0000000000
       924        58  ILE       HD3           -22.0706792708        0.5412882069        0.5568635031  A         95              1.0000000000
       925        58  ILE       C             -24.0175091994        1.4641659608       -4.1381135120  A         95              1.0000000000
       926        58  ILE       O             -23.4930660119        1.5488134328       -5.2518003809  A         95              1.0000000000
       927        59  HSD       N             -24.8810233597        2.4039826719       -3.6996847975  A         96              1.0000000000
       928        59  HSD       HN            -25.3219232611        2.2842087679       -2.8135299076  A         96              1.0000000000
       929        59  HSD       CA            -25.2351741226        3.6095550568       -4.4318405532  A         96              1.0000000000
       930        59  HSD       HA            -24.8651982625        3.5522832175       -5.4448745108  A         96              1.0000000000
       931        59  HSD       CB            -26.7723290990        3.8259173142       -4.4506081636  A         96              1.0000000000
       932        59  HSD       HB1           -27.0055912367        4.7636016922       -4.9989308627  A         96              1.0000000000
       933        59  HSD       HB2           -27.1381302834        3.9373732871       -3.4074935679  A         96              1.0000000000
       934        59  HSD       ND1           -28.9254699992        2.8242381683       -5.3282964920  A         96              1.0000000000
       935        59  HSD       HD1           -29.4772330642        3.6479671162       -5.1978045751  A         96              1.0000000000
       936        59  HSD       CG            -27.5737364930        2.7095213753       -5.0895609600  A         96              1.0000000000
       937        59  HSD       CE1           -29.3336173622        1.6632989318       -5.8972225128  A         96              1.0000000000
       938        59  HSD       HE1           -30.3640286994        1.4846036426       -6.2045016528  A         96              1.0000000000
       939        59  HSD       NE2           -28.3370421395        0.8072314768       -6.0309224587  A         96              1.0000000000
       940        59  HSD       CD2           -27.2217286289        1.4764249226       -5.5361513757  A         96              1.0000000000
       941        59  HSD       HD2           -26.2554908654        0.9881396646       -5.5653248425  A         96              1.0000000000
       942        59  HSD       C             -24.5833164774        4.8163927373       -3.7605429370  A         96              1.0000000000
       943        59  HSD       O             -24.4447592583        4.8431412199       -2.5413131515  A         96              1.0000000000
       944        60  TYR       N             -24.1386092788        5.8346877451       -4.5304780299  A         97              1.0000000000
       945        60  TYR       HN            -24.2781783160        5.8252062984       -5.5176150953  A         97              1.0000000000
       946        60  TYR       CA            -23.3932691569        6.9625142742       -3.9761393055  A         97              1.0000000000
       947        60  TYR       HA            -23.7551493253        7.1331419593       -2.9729798282  A         97              1.0000000000
       948        60  TYR       CB            -21.8638686861        6.6817590509       -3.8480968038  A         97              1.0000000000
       949        60  TYR       HB1           -21.7362139753        5.8592951188       -3.1121767300  A         97              1.0000000000
       950        60  TYR       HB2           -21.3164109543        7.5615252051       -3.4473193770  A         97              1.0000000000
       951        60  TYR       CG            -21.2124684628        6.2385839883       -5.1352436873  A         97              1.0000000000
       952        60  TYR       CD1           -21.1574814079        4.8731639431       -5.4778929667  A         97              1.0000000000
       953        60  TYR       HD1           -21.6314987591        4.1443416223       -4.8371702690  A         97              1.0000000000
       954        60  TYR       CE1           -20.4854007220        4.4512205722       -6.6310784209  A         97              1.0000000000
       955        60  TYR       HE1           -20.4512069199        3.4046232765       -6.8953980841  A         97              1.0000000000
       956        60  TYR       CZ            -19.8559068327        5.3885749159       -7.4536292157  A         97              1.0000000000
       957        60  TYR       OH            -19.2166875606        4.9548501702       -8.6256360823  A         97              1.0000000000
       958        60  TYR       HH            -18.9614909351        5.7316051285       -9.1287527856  A         97              1.0000000000
       959        60  TYR       CD2           -20.5594721780        7.1700778519       -5.9647950493  A         97              1.0000000000
       960        60  TYR       HD2           -20.5766407307        8.2186757233       -5.7068265534  A         97              1.0000000000
       961        60  TYR       CE2           -19.8894857909        6.7481685777       -7.1216236186  A         97              1.0000000000
       962        60  TYR       HE2           -19.4088622696        7.4739340726       -7.7608931059  A         97              1.0000000000
       963        60  TYR       C             -23.6845498522        8.2882561430       -4.6905240731  A         97              1.0000000000
       964        60  TYR       O             -24.3334210901        8.3349067032       -5.7283807526  A         97              1.0000000000
       965        61  SER       N             -23.2593728514        9.4152525083       -4.0853899788  A         98              1.0000000000
       966        61  SER       HN            -22.7134438937        9.3567621857       -3.2531944156  A         98              1.0000000000
       967        61  SER       CA            -23.5809266547       10.7738028192       -4.5247893249  A         98              1.0000000000
       968        61  SER       HA            -24.3635563962       10.7215151921       -5.2671886053  A         98              1.0000000000
       969        61  SER       CB            -24.1005116894       11.6684506919       -3.3573314810  A         98              1.0000000000
       970        61  SER       HB1           -24.9943469490       11.1757120334       -2.9184828246  A         98              1.0000000000
       971        61  SER       HB2           -24.4339130755       12.6545123816       -3.7457215678  A         98              1.0000000000
       972        61  SER       OG            -23.1276090214       11.8874923571       -2.3269158757  A         98              1.0000000000
       973        61  SER       HG1           -22.7850379442       11.0305114900       -2.0626643847  A         98              1.0000000000
       974        61  SER       C             -22.4006081062       11.4637282998       -5.1924596876  A         98              1.0000000000
       975        61  SER       O             -21.2613289479       11.0177090804       -5.1219488702  A         98              1.0000000000
       976        62  GLN       N             -22.6392322299       12.6085435884       -5.8703839932  A         99              1.0000000000
       977        62  GLN       HN            -23.5638295011       12.9739350168       -5.9453372471  A         99              1.0000000000
       978        62  GLN       CA            -21.5696566966       13.4263900818       -6.4379024358  A         99              1.0000000000
       979        62  GLN       HA            -20.9021461802       12.7758829341       -6.9834940057  A         99              1.0000000000
       980        62  GLN       CB            -22.1259542094       14.4993168420       -7.4127112067  A         99              1.0000000000
       981        62  GLN       HB1           -21.2647161940       15.0261621816       -7.8764180851  A         99              1.0000000000
       982        62  GLN       HB2           -22.7061670139       15.2472726980       -6.8311304822  A         99              1.0000000000
       983        62  GLN       CG            -23.0300457128       13.9137392441       -8.5275041517  A         99              1.0000000000
       984        62  GLN       HG1           -23.8392432281       13.3010335444       -8.0757164728  A         99              1.0000000000
       985        62  GLN       HG2           -22.4423989727       13.2559153205       -9.2029743541  A         99              1.0000000000
       986        62  GLN       CD            -23.7699542368       14.9656510545       -9.3873459671  A         99              1.0000000000
       987        62  GLN       OE1           -24.8789486485       14.7757951597       -9.7584893340  A         99              1.0000000000
       988        62  GLN       NE2           -23.0587788271       16.0988109208       -9.6942402905  A         99              1.0000000000
       989        62  GLN       HE21          -22.1640958098       16.2751829404       -9.2838317023  A         99              1.0000000000
       990        62  GLN       HE22          -23.5136205142       16.7868322983      -10.2597008317  A         99              1.0000000000
       991        62  GLN       C             -20.7431852862       14.1021198839       -5.3422168696  A         99              1.0000000000
       992        62  GLN       O             -19.5445663773       14.3351033823       -5.4760502832  A         99              1.0000000000
       993        63  GLU       N             -16.1638508660        7.9237973533      -10.6763291332  A         110             1.0000000000
       994        63  GLU       HN            -15.1758944801        7.9609939224      -10.5476139632  A         110             1.0000000000
       995        63  GLU       CA            -16.7625718293        8.9958377002      -11.4597585050  A         110             1.0000000000
       996        63  GLU       HA            -17.3860721943        9.5748828510      -10.7946615134  A         110             1.0000000000
       997        63  GLU       CB            -15.6433218222        9.9320234323      -11.9973055697  A         110             1.0000000000
       998        63  GLU       HB1           -14.7571387023        9.3113259775      -12.2497637795  A         110             1.0000000000
       999        63  GLU       HB2           -15.3500906796       10.5944174327      -11.1549453824  A         110             1.0000000000
      1000        63  GLU       CG            -15.9926047702       10.7767221524      -13.2532582157  A         110             1.0000000000
      1001        63  GLU       HG1           -16.9925607065       11.2480936615      -13.1427230351  A         110             1.0000000000
      1002        63  GLU       HG2           -16.0046178883       10.1331905776      -14.1588209121  A         110             1.0000000000
      1003        63  GLU       CD            -14.9806579973       11.8802066828      -13.4743296608  A         110             1.0000000000
      1004        63  GLU       OE1           -14.1843862966       11.7956772485      -14.4410194154  A         110             1.0000000000
      1005        63  GLU       OE2           -14.9490887090       12.8353211461      -12.6443827640  A         110             1.0000000000
      1006        63  GLU       C             -17.6839465271        8.5586630124      -12.5982661458  A         110             1.0000000000
      1007        63  GLU       O             -18.7724490561        9.1068399234      -12.7715178064  A         110             1.0000000000
      1008        64  LYS       N             -17.2941160561        7.5380764635      -13.3808852006  A         111             1.0000000000
      1009        64  LYS       HN            -16.4287388470        7.0733758599      -13.2100500900  A         111             1.0000000000
      1010        64  LYS       CA            -18.0349431757        7.1496794127      -14.5738671019  A         111             1.0000000000
      1011        64  LYS       HA            -18.6688591039        7.9631721272      -14.8944606130  A         111             1.0000000000
      1012        64  LYS       CB            -17.0442090615        6.8420541815      -15.7283207213  A         111             1.0000000000
      1013        64  LYS       HB1           -16.4358694750        7.7571593158      -15.8921088179  A         111             1.0000000000
      1014        64  LYS       HB2           -17.6230047594        6.6675597976      -16.6604517475  A         111             1.0000000000
      1015        64  LYS       CG            -16.0897402801        5.6595348138      -15.4726373202  A         111             1.0000000000
      1016        64  LYS       HG1           -16.6627559135        4.7082766176      -15.4397446451  A         111             1.0000000000
      1017        64  LYS       HG2           -15.6039146511        5.7789357437      -14.4806504875  A         111             1.0000000000
      1018        64  LYS       CD            -14.9575512847        5.5456955106      -16.5133185851  A         111             1.0000000000
      1019        64  LYS       HD1           -14.3530636905        4.6420350848      -16.2845969568  A         111             1.0000000000
      1020        64  LYS       HD2           -14.2852510321        6.4209558711      -16.3858326181  A         111             1.0000000000
      1021        64  LYS       CE            -15.3852283488        5.5108768598      -17.9893951273  A         111             1.0000000000
      1022        64  LYS       HE1           -14.4821935185        5.4308228826      -18.6316103997  A         111             1.0000000000
      1023        64  LYS       HE2           -15.9355494840        6.4345955317      -18.2690582519  A         111             1.0000000000
      1024        64  LYS       NZ            -16.2449013429        4.3541164968      -18.2837410807  A         111             1.0000000000
      1025        64  LYS       HZ1           -17.1611493049        4.3947623825      -17.7933967279  A         111             1.0000000000
      1026        64  LYS       HZ2           -15.8027629192        3.4582721952      -17.9946449002  A         111             1.0000000000
      1027        64  LYS       HZ3           -16.4253851650        4.2966882803      -19.3063493097  A         111             1.0000000000
      1028        64  LYS       C             -18.9424114114        5.9469480919      -14.3507879205  A         111             1.0000000000
      1029        64  LYS       O             -19.7276899903        5.5797308472      -15.2259295189  A         111             1.0000000000
      1030        65  HSD       N             -18.8996930258        5.3125402169      -13.1637172654  A         112             1.0000000000
      1031        65  HSD       HN            -18.2355326140        5.6011772866      -12.4784519231  A         112             1.0000000000
      1032        65  HSD       CA            -19.7377902014        4.1580159837      -12.8424256214  A         112             1.0000000000
      1033        65  HSD       HA            -20.2949967660        3.8409979878      -13.7115748806  A         112             1.0000000000
      1034        65  HSD       CB            -18.8750990478        2.9507157050      -12.3816005838  A         112             1.0000000000
      1035        65  HSD       HB1           -19.5173328076        2.1543817241      -11.9483466298  A         112             1.0000000000
      1036        65  HSD       HB2           -18.1762936910        3.2910049622      -11.5877521758  A         112             1.0000000000
      1037        65  HSD       ND1           -18.6096617429        1.4110984727      -14.3947171285  A         112             1.0000000000
      1038        65  HSD       HD1           -19.5730595708        1.1620456477      -14.4939003714  A         112             1.0000000000
      1039        65  HSD       CG            -18.0764421157        2.3150878700      -13.4987254202  A         112             1.0000000000
      1040        65  HSD       CE1           -17.5881150765        0.9273865995      -15.1397419516  A         112             1.0000000000
      1041        65  HSD       HE1           -17.7335698703        0.1887533534      -15.9280082966  A         112             1.0000000000
      1042        65  HSD       NE2           -16.4239744535        1.4481395831      -14.7842165927  A         112             1.0000000000
      1043        65  HSD       CD2           -16.7363547918        2.3197064097      -13.7475540362  A         112             1.0000000000
      1044        65  HSD       HD2           -15.9489499463        2.8739805969      -13.2519102783  A         112             1.0000000000
      1045        65  HSD       C             -20.7772179604        4.5075587394      -11.7858160024  A         112             1.0000000000
      1046        65  HSD       O             -21.4600692793        3.6395119970      -11.2312015593  A         112             1.0000000000
      1047        66  LEU       N             -20.9371326638        5.8166276815      -11.4826618577  A         113             1.0000000000
      1048        66  LEU       HN            -20.3734364482        6.4873272229      -11.9584955488  A         113             1.0000000000
      1049        66  LEU       CA            -21.7942749843        6.3296277765      -10.4331399403  A         113             1.0000000000
      1050        66  LEU       HA            -21.4814498760        5.8780682181       -9.5032827378  A         113             1.0000000000
      1051        66  LEU       CB            -21.5978382566        7.8715807087      -10.3295253904  A         113             1.0000000000
      1052        66  LEU       HB1           -21.9014387687        8.3659295360      -11.2770310451  A         113             1.0000000000
      1053        66  LEU       HB2           -20.5028760959        8.0285916613      -10.2259569230  A         113             1.0000000000
      1054        66  LEU       CG            -22.2723868856        8.5995264195       -9.1361565249  A         113             1.0000000000
      1055        66  LEU       HG            -22.2436603553        7.9268563651       -8.2524083795  A         113             1.0000000000
      1056        66  LEU       CD1           -21.4748552854        9.8640924737       -8.7755484793  A         113             1.0000000000
      1057        66  LEU       HD11          -21.4218975159       10.5516884084       -9.6465985956  A         113             1.0000000000
      1058        66  LEU       HD12          -20.4410215190        9.5992790647       -8.4667077403  A         113             1.0000000000
      1059        66  LEU       HD13          -21.9585768410       10.4008206638       -7.9315950999  A         113             1.0000000000
      1060        66  LEU       CD2           -23.7368882843        9.0055868244       -9.3772232882  A         113             1.0000000000
      1061        66  LEU       HD21          -24.4003911398        8.1194715966       -9.4714823139  A         113             1.0000000000
      1062        66  LEU       HD22          -23.8286829973        9.6262971861      -10.2940729910  A         113             1.0000000000
      1063        66  LEU       HD23          -24.1056745213        9.6020930962       -8.5155400638  A         113             1.0000000000
      1064        66  LEU       C             -23.2771280248        5.9866676523      -10.5586184231  A         113             1.0000000000
      1065        66  LEU       O             -23.9069182414        5.5758741509       -9.6060839932  A         113             1.0000000000
      1066        67  THR       N             -23.8695831097        6.1488775616      -11.7683450838  A         114             1.0000000000
      1067        67  THR       HN            -23.3565582688        6.4220184839      -12.5784120868  A         114             1.0000000000
      1068        67  THR       CA            -25.2970466723        5.9129486922      -11.9666792616  A         114             1.0000000000
      1069        67  THR       HA            -25.8026130139        6.4588706813      -11.1838818063  A         114             1.0000000000
      1070        67  THR       CB            -25.8525717288        6.4657169359      -13.2788606810  A         114             1.0000000000
      1071        67  THR       HB            -26.8386178554        6.0289382390      -13.5458033831  A         114             1.0000000000
      1072        67  THR       OG1           -24.9323643934        6.2979043119      -14.3507313735  A         114             1.0000000000
      1073        67  THR       HG1           -25.1552877194        5.4684074155      -14.7794971482  A         114             1.0000000000
      1074        67  THR       CG2           -26.0380370386        7.9823281353      -13.1020254026  A         114             1.0000000000
      1075        67  THR       HG21          -25.0803779229        8.4695471080      -12.8194874567  A         114             1.0000000000
      1076        67  THR       HG22          -26.7862951978        8.1905445098      -12.3076220613  A         114             1.0000000000
      1077        67  THR       HG23          -26.4030019996        8.4409783071      -14.0458270752  A         114             1.0000000000
      1078        67  THR       C             -25.7490934528        4.4770866231      -11.7597652505  A         114             1.0000000000
      1079        67  THR       O             -26.7091624531        4.2249237857      -11.0506606556  A         114             1.0000000000
      1080        68  ASP       N             -25.0174741394        3.4945689325      -12.3362466896  A         115             1.0000000000
      1081        68  ASP       HN            -24.2342236833        3.7180584668      -12.9112076893  A         115             1.0000000000
      1082        68  ASP       CA            -25.2810138744        2.0793129579      -12.1297059967  A         115             1.0000000000
      1083        68  ASP       HA            -26.3284221243        1.9056504712      -12.3276385579  A         115             1.0000000000
      1084        68  ASP       CB            -24.4145004693        1.2146472526      -13.0798497300  A         115             1.0000000000
      1085        68  ASP       HB1           -24.5956694146        0.1340052817      -12.8962421485  A         115             1.0000000000
      1086        68  ASP       HB2           -23.3371799329        1.4274141513      -12.9112326825  A         115             1.0000000000
      1087        68  ASP       CG            -24.7564766276        1.4895742820      -14.5222766705  A         115             1.0000000000
      1088        68  ASP       OD1           -25.9407241221        1.7541149451      -14.8566743044  A         115             1.0000000000
      1089        68  ASP       OD2           -23.8302656394        1.3778865997      -15.3702990571  A         115             1.0000000000
      1090        68  ASP       C             -25.0510417213        1.6156307481      -10.6913531287  A         115             1.0000000000
      1091        68  ASP       O             -25.7935938366        0.8160205336      -10.1426549940  A         115             1.0000000000
      1092        69  GLY       N             -23.9846306665        2.1463940372      -10.0534769635  A         116             1.0000000000
      1093        69  GLY       HN            -23.4185161335        2.8220775814      -10.5192828068  A         116             1.0000000000
      1094        69  GLY       CA            -23.5243757092        1.6958692026       -8.7492011788  A         116             1.0000000000
      1095        69  GLY       HA1           -24.3703870453        1.4096449859       -8.1419610970  A         116             1.0000000000
      1096        69  GLY       HA2           -22.9662463552        2.5136250567       -8.3177304531  A         116             1.0000000000
      1097        69  GLY       C             -22.5987809531        0.5125487479       -8.8540630165  A         116             1.0000000000
      1098        69  GLY       O             -22.6083432760       -0.2781184751       -9.8019019714  A         116             1.0000000000
      1099        70  THR       N             -20.3926809898       -2.8944242175       -7.1550209219  A         118             1.0000000000
      1100        70  THR       HN            -20.1375992883       -3.1338606918       -8.0886228179  A         118             1.0000000000
      1101        70  THR       CA            -20.2724855336       -3.9589843995       -6.1628718551  A         118             1.0000000000
      1102        70  THR       HA            -21.1046941820       -3.8369321574       -5.4854266428  A         118             1.0000000000
      1103        70  THR       CB            -20.3609368556       -5.3940252406       -6.6864785147  A         118             1.0000000000
      1104        70  THR       HB            -20.2631457661       -6.1232378431       -5.8540081649  A         118             1.0000000000
      1105        70  THR       OG1           -19.3836462914       -5.6895687508       -7.6755011505  A         118             1.0000000000
      1106        70  THR       HG1           -19.6139357212       -5.1357375631       -8.4250595498  A         118             1.0000000000
      1107        70  THR       CG2           -21.7316976009       -5.6101556464       -7.3308222271  A         118             1.0000000000
      1108        70  THR       HG21          -21.8345348940       -4.9863679775       -8.2444055212  A         118             1.0000000000
      1109        70  THR       HG22          -22.5443465908       -5.3353478491       -6.6248453905  A         118             1.0000000000
      1110        70  THR       HG23          -21.8658498148       -6.6747423219       -7.6188836684  A         118             1.0000000000
      1111        70  THR       C             -19.0307801609       -3.8210504500       -5.3101026276  A         118             1.0000000000
      1112        70  THR       O             -18.0642587995       -3.1563624951       -5.6881217940  A         118             1.0000000000
      1113        71  VAL       N             -19.0037282625       -4.4578539495       -4.1286228445  A         119             1.0000000000
      1114        71  VAL       HN            -19.8280097852       -4.9001784968       -3.7837780008  A         119             1.0000000000
      1115        71  VAL       CA            -17.8395360894       -4.5031631132       -3.2470777507  A         119             1.0000000000
      1116        71  VAL       HA            -17.5853495165       -3.4827576956       -3.0009843337  A         119             1.0000000000
      1117        71  VAL       CB            -18.1809463057       -5.2203130187       -1.9411748381  A         119             1.0000000000
      1118        71  VAL       HB            -18.6469362481       -6.2032439062       -2.1670536643  A         119             1.0000000000
      1119        71  VAL       CG1           -16.9366435090       -5.4550333017       -1.0582557002  A         119             1.0000000000
      1120        71  VAL       HG11          -16.4130020003       -4.4959013867       -0.8577898925  A         119             1.0000000000
      1121        71  VAL       HG12          -16.2185361601       -6.1599117962       -1.5292006475  A         119             1.0000000000
      1122        71  VAL       HG13          -17.2484732460       -5.8901225166       -0.0847154647  A         119             1.0000000000
      1123        71  VAL       CG2           -19.2048877960       -4.3601640777       -1.1688204021  A         119             1.0000000000
      1124        71  VAL       HG21          -20.1418640262       -4.2152191546       -1.7479469110  A         119             1.0000000000
      1125        71  VAL       HG22          -18.7772921826       -3.3619262269       -0.9342906923  A         119             1.0000000000
      1126        71  VAL       HG23          -19.4733560590       -4.8541388827       -0.2105747740  A         119             1.0000000000
      1127        71  VAL       C             -16.5980975630       -5.0756017247       -3.9382514445  A         119             1.0000000000
      1128        71  VAL       O             -15.4928777020       -4.5544641998       -3.7870348102  A         119             1.0000000000
      1129        72  ARG       N             -16.7589425952       -6.1167009243       -4.7812693273  A         120             1.0000000000
      1130        72  ARG       HN            -17.6432993673       -6.5741301375       -4.8330439781  A         120             1.0000000000
      1131        72  ARG       CA            -15.7212799249       -6.6100774911       -5.6793535290  A         120             1.0000000000
      1132        72  ARG       HA            -14.8793333422       -6.9197982887       -5.0780225225  A         120             1.0000000000
      1133        72  ARG       CB            -16.2818969355       -7.8428349539       -6.4436343399  A         120             1.0000000000
      1134        72  ARG       HB1           -17.2532397134       -7.5392499755       -6.8893364475  A         120             1.0000000000
      1135        72  ARG       HB2           -16.5012289836       -8.6372101021       -5.6985285912  A         120             1.0000000000
      1136        72  ARG       CG            -15.4103998150       -8.4321685817       -7.5762928728  A         120             1.0000000000
      1137        72  ARG       HG1           -14.4202984654       -8.7383491674       -7.1759508110  A         120             1.0000000000
      1138        72  ARG       HG2           -15.2208450050       -7.6480789365       -8.3402257249  A         120             1.0000000000
      1139        72  ARG       CD            -16.0578227743       -9.6165705235       -8.3193056191  A         120             1.0000000000
      1140        72  ARG       HD1           -15.4713882501       -9.8474374753       -9.2342460540  A         120             1.0000000000
      1141        72  ARG       HD2           -17.0935939879       -9.3742307061       -8.6398838558  A         120             1.0000000000
      1142        72  ARG       NE            -16.0153291334      -10.8323885044       -7.4382364634  A         120             1.0000000000
      1143        72  ARG       HE            -15.2272602272      -11.4403008648       -7.5351382758  A         120             1.0000000000
      1144        72  ARG       CZ            -17.0733463722      -11.4492284750       -6.9317157588  A         120             1.0000000000
      1145        72  ARG       NH1           -18.2915085302      -10.9675403143       -6.9109391848  A         120             1.0000000000
      1146        72  ARG       HH11          -18.4908523451      -10.0724180644       -7.3097100478  A         120             1.0000000000
      1147        72  ARG       HH12          -19.0313896913      -11.6135109930       -6.7230622304  A         120             1.0000000000
      1148        72  ARG       NH2           -16.8975309503      -12.6544374653       -6.4221609917  A         120             1.0000000000
      1149        72  ARG       HH21          -15.9792951290      -12.9804616685       -6.1973250615  A         120             1.0000000000
      1150        72  ARG       HH22          -17.6436246469      -13.1098889251       -5.9364572097  A         120             1.0000000000
      1151        72  ARG       C             -15.1824858371       -5.5644702839       -6.6651704911  A         120             1.0000000000
      1152        72  ARG       O             -13.9712119422       -5.3851132722       -6.7961732245  A         120             1.0000000000
      1153        73  GLU       N             -16.0753312152       -4.7993622208       -7.3352099328  A         121             1.0000000000
      1154        73  GLU       HN            -17.0541167189       -4.9508562129       -7.2210280248  A         121             1.0000000000
      1155        73  GLU       CA            -15.6991045446       -3.6752834302       -8.1888729018  A         121             1.0000000000
      1156        73  GLU       HA            -15.0139996144       -4.0411212897       -8.9393353560  A         121             1.0000000000
      1157        73  GLU       CB            -16.9353292695       -3.0438656743       -8.8952736064  A         121             1.0000000000
      1158        73  GLU       HB1           -16.6260950267       -2.1268468363       -9.4409581617  A         121             1.0000000000
      1159        73  GLU       HB2           -17.6571308989       -2.7380316920       -8.1080068263  A         121             1.0000000000
      1160        73  GLU       CG            -17.6471791772       -3.9514247353       -9.9300503016  A         121             1.0000000000
      1161        73  GLU       HG1           -17.7128808444       -4.9905284971       -9.5424065695  A         121             1.0000000000
      1162        73  GLU       HG2           -17.0695697901       -3.9801133473      -10.8786626353  A         121             1.0000000000
      1163        73  GLU       CD            -19.0559263280       -3.4554705657      -10.2237835534  A         121             1.0000000000
      1164        73  GLU       OE1           -20.0233004476       -4.1201720457       -9.7645868835  A         121             1.0000000000
      1165        73  GLU       OE2           -19.2277038314       -2.4100424599      -10.8955646585  A         121             1.0000000000
      1166        73  GLU       C             -14.9659859374       -2.5706131732       -7.4320872996  A         121             1.0000000000
      1167        73  GLU       O             -13.9358209771       -2.0701470820       -7.8759115670  A         121             1.0000000000
      1168        74  THR       N             -18.5741793534        1.3870915714        4.8775431131  A         141             1.0000000000
      1169        74  THR       HN            -18.0862085939        1.5505815459        4.0236317793  A         141             1.0000000000
      1170        74  THR       CA            -19.0955214134        0.0511060878        5.0944900493  A         141             1.0000000000
      1171        74  THR       HA            -20.1418526080        0.1657326677        5.3362580754  A         141             1.0000000000
      1172        74  THR       CB            -19.0217951527       -0.7722920272        3.7881488897  A         141             1.0000000000
      1173        74  THR       HB            -18.3265657294       -0.2578048324        3.0908111126  A         141             1.0000000000
      1174        74  THR       OG1           -20.3015296637       -0.8369697387        3.1654624927  A         141             1.0000000000
      1175        74  THR       HG1           -20.6190208257        0.0684029128        3.1323004063  A         141             1.0000000000
      1176        74  THR       CG2           -18.5150730428       -2.2102325246        3.9428257732  A         141             1.0000000000
      1177        74  THR       HG21          -19.1886457506       -2.8063377888        4.5949602083  A         141             1.0000000000
      1178        74  THR       HG22          -17.4859181566       -2.2333634161        4.3607087496  A         141             1.0000000000
      1179        74  THR       HG23          -18.4751563928       -2.7076713224        2.9502118988  A         141             1.0000000000
      1180        74  THR       C             -18.5368233110       -0.6788499023        6.3238018292  A         141             1.0000000000
      1181        74  THR       O             -19.2970391866       -1.2823669490        7.0841608009  A         141             1.0000000000
      1182        75  GLY       N             -17.1967541077        0.8669561631        8.9948389701  A         143             1.0000000000
      1183        75  GLY       HN            -17.3226500380        1.2517211166        8.0837324201  A         143             1.0000000000
      1184        75  GLY       CA            -17.5048767458        1.7207014976       10.1388629711  A         143             1.0000000000
      1185        75  GLY       HA1           -17.6835970047        1.1240571411       11.0211750366  A         143             1.0000000000
      1186        75  GLY       HA2           -18.3763926859        2.2962060074        9.8638092936  A         143             1.0000000000
      1187        75  GLY       C             -16.4323920116        2.7287829595       10.4967012073  A         143             1.0000000000
      1188        75  GLY       O             -16.4290664703        3.2863495205       11.5793593767  A         143             1.0000000000
      1189        76  LYS       N             -11.5206650112        4.4300214912       12.7437963246  A         146             1.0000000000
      1190        76  LYS       HN            -12.2141580902        5.1199862944       12.5513777190  A         146             1.0000000000
      1191        76  LYS       CA            -11.5518533768        3.8423916097       14.0748350598  A         146             1.0000000000
      1192        76  LYS       HA            -10.5664261536        3.9707877696       14.4977388481  A         146             1.0000000000
      1193        76  LYS       CB            -12.5898142999        4.5492569248       14.9856696568  A         146             1.0000000000
      1194        76  LYS       HB1           -13.0309131000        3.8565425565       15.7339340837  A         146             1.0000000000
      1195        76  LYS       HB2           -13.4461737971        4.8676141494       14.3535161238  A         146             1.0000000000
      1196        76  LYS       CG            -12.0371773200        5.7768761203       15.7367662110  A         146             1.0000000000
      1197        76  LYS       HG1           -12.8819859335        6.2810622497       16.2529209877  A         146             1.0000000000
      1198        76  LYS       HG2           -11.6230139218        6.5003524798       15.0023469595  A         146             1.0000000000
      1199        76  LYS       CD            -10.9563490893        5.4508503487       16.7907674859  A         146             1.0000000000
      1200        76  LYS       HD1           -10.6556114675        6.4001523045       17.2834171379  A         146             1.0000000000
      1201        76  LYS       HD2           -10.0589162313        5.0679695989       16.2594129932  A         146             1.0000000000
      1202        76  LYS       CE            -11.4078243052        4.4429838396       17.8597416930  A         146             1.0000000000
      1203        76  LYS       HE1           -11.7911259184        3.5143116172       17.3854329573  A         146             1.0000000000
      1204        76  LYS       HE2           -12.2044039922        4.8734300835       18.5035567546  A         146             1.0000000000
      1205        76  LYS       NZ            -10.2794985674        4.0388123259       18.7135104856  A         146             1.0000000000
      1206        76  LYS       HZ1            -9.4541366819        3.8277252966       18.1170039693  A         146             1.0000000000
      1207        76  LYS       HZ2           -10.5252832298        3.1725545225       19.2338827734  A         146             1.0000000000
      1208        76  LYS       HZ3           -10.0144607865        4.7963358741       19.3749581772  A         146             1.0000000000
      1209        76  LYS       C             -11.7913840593        2.3370110460       14.0979080380  A         146             1.0000000000
      1210        76  LYS       O             -11.1244796412        1.6055959385       14.8087417758  A         146             1.0000000000
      1211        77  GLU       N             -12.7574848194        1.8442440547       13.3064347400  A         147             1.0000000000
      1212        77  GLU       HN            -13.3037499634        2.4442934428       12.7271730338  A         147             1.0000000000
      1213        77  GLU       CA            -12.9847988573        0.4184350997       13.1371057529  A         147             1.0000000000
      1214        77  GLU       HA            -12.9738160076       -0.0130152562       14.1271208878  A         147             1.0000000000
      1215        77  GLU       CB            -14.3791306544        0.1308665945       12.5364087337  A         147             1.0000000000
      1216        77  GLU       HB1           -14.4268581823       -0.9202400395       12.1797325124  A         147             1.0000000000
      1217        77  GLU       HB2           -14.5386919587        0.7839810407       11.6519299548  A         147             1.0000000000
      1218        77  GLU       CG            -15.5214935249        0.3447049697       13.5656958288  A         147             1.0000000000
      1219        77  GLU       HG1           -16.5043929381        0.1217825675       13.0982181864  A         147             1.0000000000
      1220        77  GLU       HG2           -15.5326930390        1.4040021275       13.9004869613  A         147             1.0000000000
      1221        77  GLU       CD            -15.3610439407       -0.5442984332       14.7885734374  A         147             1.0000000000
      1222        77  GLU       OE1           -15.3477411417       -1.7946539464       14.6234654318  A         147             1.0000000000
      1223        77  GLU       OE2           -15.2183696055       -0.0227232014       15.9207846821  A         147             1.0000000000
      1224        77  GLU       C             -11.8791641510       -0.3280740229       12.4192337506  A         147             1.0000000000
      1225        77  GLU       O             -11.4995738825       -1.4213658578       12.8475586876  A         147             1.0000000000
      1226        78  THR       N              -8.6181601697        0.6816933867       12.3417664371  A         149             1.0000000000
      1227        78  THR       HN             -9.1216198692        1.5289311181       12.1910164536  A         149             1.0000000000
      1228        78  THR       CA             -7.5303665446        0.7321963249       13.3167875803  A         149             1.0000000000
      1229        78  THR       HA             -6.6347904473        0.4095300332       12.8066602254  A         149             1.0000000000
      1230        78  THR       CB             -7.2693655595        2.1316226938       13.8448033830  A         149             1.0000000000
      1231        78  THR       HB             -8.1427908082        2.5228196682       14.4090854598  A         149             1.0000000000
      1232        78  THR       OG1            -7.0028895153        3.0041273483       12.7581406223  A         149             1.0000000000
      1233        78  THR       HG1            -7.8597497944        3.2754758233       12.4208566657  A         149             1.0000000000
      1234        78  THR       CG2            -6.0188981324        2.1434881957       14.7347382860  A         149             1.0000000000
      1235        78  THR       HG21           -5.1838924435        1.5978658870       14.2454706745  A         149             1.0000000000
      1236        78  THR       HG22           -6.2280777654        1.6700884483       15.7178240201  A         149             1.0000000000
      1237        78  THR       HG23           -5.6931713017        3.1904184103       14.9140708200  A         149             1.0000000000
      1238        78  THR       C              -7.7360867995       -0.2205811738       14.4644618624  A         149             1.0000000000
      1239        78  THR       O              -6.8209180610       -0.9513945060       14.8577481766  A         149             1.0000000000
      1240        79  ALA       N              -8.9661324857       -0.3117917083       15.0061219522  A         150             1.0000000000
      1241        79  ALA       HN             -9.6879922873        0.3192975087       14.7328934268  A         150             1.0000000000
      1242        79  ALA       CA             -9.3402774950       -1.2984381516       15.9888844406  A         150             1.0000000000
      1243        79  ALA       HA             -8.6807858482       -1.1854062749       16.8366429926  A         150             1.0000000000
      1244        79  ALA       CB            -10.7857093873       -1.0622219515       16.4530013500  A         150             1.0000000000
      1245        79  ALA       HB1           -11.5033299365       -1.1661914540       15.6112578676  A         150             1.0000000000
      1246        79  ALA       HB2           -10.8721692143       -0.0329019384       16.8620808154  A         150             1.0000000000
      1247        79  ALA       HB3           -11.0736362487       -1.7727762893       17.2570732718  A         150             1.0000000000
      1248        79  ALA       C              -9.1738202071       -2.7591763419       15.5166678729  A         150             1.0000000000
      1249        79  ALA       O              -8.6790786044       -3.5827618082       16.2234607428  A         150             1.0000000000
      1250        80  PHE       N              -9.5769647911       -3.0446758411       14.2491969830  A         151             1.0000000000
      1251        80  PHE       HN            -10.0300207751       -2.3572458667       13.6868898554  A         151             1.0000000000
      1252        80  PHE       CA             -9.3176438937       -4.3270791718       13.6111940214  A         151             1.0000000000
      1253        80  PHE       HA             -9.7032365804       -5.0881362209       14.2733952355  A         151             1.0000000000
      1254        80  PHE       CB            -10.1207100555       -4.4317711772       12.2757077090  A         151             1.0000000000
      1255        80  PHE       HB1            -9.8680550711       -3.5769589811       11.6125466665  A         151             1.0000000000
      1256        80  PHE       HB2           -11.2072620466       -4.3701171493       12.4991457348  A         151             1.0000000000
      1257        80  PHE       CG             -9.8545313174       -5.7123751505       11.5152168436  A         151             1.0000000000
      1258        80  PHE       CD1           -10.6867220707       -6.8311718547       11.6843925306  A         151             1.0000000000
      1259        80  PHE       HD1           -11.5341923796       -6.7749646267       12.3515018343  A         151             1.0000000000
      1260        80  PHE       CE1           -10.4120361789       -8.0310509002       11.0145126054  A         151             1.0000000000
      1261        80  PHE       HE1           -11.0502585958       -8.8912757630       11.1526622780  A         151             1.0000000000
      1262        80  PHE       CZ             -9.3018341144       -8.1188876280       10.1634306038  A         151             1.0000000000
      1263        80  PHE       HZ             -9.0802416150       -9.0496428850        9.6624401691  A         151             1.0000000000
      1264        80  PHE       CD2            -8.7685174976       -5.8011847716       10.6259295249  A         151             1.0000000000
      1265        80  PHE       HD2            -8.1263955065       -4.9449165806       10.4814160878  A         151             1.0000000000
      1266        80  PHE       CE2            -8.4812254014       -7.0022305303        9.9663548252  A         151             1.0000000000
      1267        80  PHE       HE2            -7.6230560599       -7.0701386802        9.3141785724  A         151             1.0000000000
      1268        80  PHE       C              -7.8185198367       -4.6339624366       13.4543471647  A         151             1.0000000000
      1269        80  PHE       O              -7.3729338811       -5.7448690705       13.7759950643  A         151             1.0000000000
      1270        81  LEU       N              -6.9981278287       -3.6701807847       13.0158159358  A         152             1.0000000000
      1271        81  LEU       HN             -7.3742600294       -2.7992209210       12.7092829304  A         152             1.0000000000
      1272        81  LEU       CA             -5.5372841811       -3.7986128353       12.9582545085  A         152             1.0000000000
      1273        81  LEU       HA             -5.3259178262       -4.6841204897       12.3772205526  A         152             1.0000000000
      1274        81  LEU       CB             -4.8629377177       -2.5964752458       12.2497258201  A         152             1.0000000000
      1275        81  LEU       HB1            -3.7601085026       -2.7255815952       12.2874123274  A         152             1.0000000000
      1276        81  LEU       HB2            -5.1115036599       -1.6627605734       12.7980987616  A         152             1.0000000000
      1277        81  LEU       CG             -5.2410907549       -2.4101204874       10.7589786732  A         152             1.0000000000
      1278        81  LEU       HG             -6.3313177696       -2.2071307711       10.6917385695  A         152             1.0000000000
      1279        81  LEU       CD1            -4.5113108443       -1.1901729894       10.1758332708  A         152             1.0000000000
      1280        81  LEU       HD11           -3.4141090998       -1.3647121648       10.1735077088  A         152             1.0000000000
      1281        81  LEU       HD12           -4.7235515600       -0.2848141851       10.7837808953  A         152             1.0000000000
      1282        81  LEU       HD13           -4.8425996995       -1.0009149925        9.1324013827  A         152             1.0000000000
      1283        81  LEU       CD2            -4.9606680513       -3.6596640936        9.9065937520  A         152             1.0000000000
      1284        81  LEU       HD21           -3.8943163277       -3.9592584378        9.9929547991  A         152             1.0000000000
      1285        81  LEU       HD22           -5.1860167518       -3.4545301534        8.8382028919  A         152             1.0000000000
      1286        81  LEU       HD23           -5.5955195028       -4.5113317014       10.2320886374  A         152             1.0000000000
      1287        81  LEU       C              -4.9040551941       -4.0489037185       14.3253837891  A         152             1.0000000000
      1288        81  LEU       O              -4.0444926658       -4.8816476354       14.5180414741  A         152             1.0000000000
      1289        82  HSD       N              -5.4161772847       -3.3323519972       15.3670275807  A         153             1.0000000000
      1290        82  HSD       HN             -6.0580513602       -2.5978884351       15.1607027228  A         153             1.0000000000
      1291        82  HSD       CA             -5.0746923566       -3.5346806046       16.7530375058  A         153             1.0000000000
      1292        82  HSD       HA             -4.0068947882       -3.4026808926       16.8467627904  A         153             1.0000000000
      1293        82  HSD       CB             -5.7816419109       -2.4592869786       17.6243032874  A         153             1.0000000000
      1294        82  HSD       HB1            -6.8520281889       -2.7148849832       17.7768282893  A         153             1.0000000000
      1295        82  HSD       HB2            -5.7543167004       -1.4984033407       17.0672781827  A         153             1.0000000000
      1296        82  HSD       ND1            -4.3658299142       -1.1122382356       19.2628229551  A         153             1.0000000000
      1297        82  HSD       HD1            -4.1898057600       -0.3306050337       18.6644375985  A         153             1.0000000000
      1298        82  HSD       CG             -5.1256723193       -2.2245631236       18.9575535372  A         153             1.0000000000
      1299        82  HSD       CE1            -4.0472260062       -1.1979719610       20.5786602619  A         153             1.0000000000
      1300        82  HSD       HE1            -3.4477193104       -0.4494667036       21.0967641137  A         153             1.0000000000
      1301        82  HSD       NE2            -4.5675890228       -2.2756235876       21.1386580133  A         153             1.0000000000
      1302        82  HSD       CD2            -5.2608502053       -2.9149132488       20.1164377633  A         153             1.0000000000
      1303        82  HSD       HD2            -5.8180991172       -3.8240697764       20.3056388691  A         153             1.0000000000
      1304        82  HSD       C              -5.3984093932       -4.9557980889       17.2463091372  A         153             1.0000000000
      1305        82  HSD       O              -4.6329486949       -5.5469060701       18.0123994842  A         153             1.0000000000
      1306        83  ASN       N              -6.5058400455       -5.5540333088       16.7680816179  A         154             1.0000000000
      1307        83  ASN       HN             -7.1095719832       -5.0396085993       16.1640253575  A         154             1.0000000000
      1308        83  ASN       CA             -6.9560613105       -6.9051543504       17.1079902816  A         154             1.0000000000
      1309        83  ASN       HA             -6.7570663179       -7.0738537566       18.1560081743  A         154             1.0000000000
      1310        83  ASN       CB             -8.4781307009       -7.0893540293       16.8343395646  A         154             1.0000000000
      1311        83  ASN       HB1            -8.7795087526       -8.1505066859       16.9664278283  A         154             1.0000000000
      1312        83  ASN       HB2            -8.7025760969       -6.7913257595       15.7878576418  A         154             1.0000000000
      1313        83  ASN       CG             -9.3518723579       -6.2791732652       17.7847164484  A         154             1.0000000000
      1314        83  ASN       OD1            -8.9471868107       -5.8481303748       18.8746165474  A         154             1.0000000000
      1315        83  ASN       ND2           -10.6095269448       -6.0304316294       17.3533645203  A         154             1.0000000000
      1316        83  ASN       HD21          -10.9224326896       -6.4346551347       16.4938918025  A         154             1.0000000000
      1317        83  ASN       HD22          -11.2048424919       -5.4495303595       17.9084799263  A         154             1.0000000000
      1318        83  ASN       C              -6.2275290722       -8.0344566002       16.3591904983  A         154             1.0000000000
      1319        83  ASN       O              -6.4213581632       -9.1950342010       16.6592818326  A         154             1.0000000000
      1320        84  MET       N              -5.3564170915       -7.7139440543       15.3599984722  A         155             1.0000000000
      1321        84  MET       HN             -5.2789363705       -6.7723252077       15.0416281129  A         155             1.0000000000
      1322        84  MET       CA             -4.4643242559       -8.6986250178       14.7557964972  A         155             1.0000000000
      1323        84  MET       HA             -4.7335982102       -9.6935474515       15.0783191918  A         155             1.0000000000
      1324        84  MET       CB             -4.5145508219       -8.6945775776       13.1991577803  A         155             1.0000000000
      1325        84  MET       HB1            -5.5622868687       -8.9091777719       12.8982974591  A         155             1.0000000000
      1326        84  MET       HB2            -3.8897801572       -9.5314883479       12.8202607244  A         155             1.0000000000
      1327        84  MET       CG             -4.0804285073       -7.3771125828       12.5273707883  A         155             1.0000000000
      1328        84  MET       HG1            -3.0664392195       -7.0849799792       12.8749413080  A         155             1.0000000000
      1329        84  MET       HG2            -4.7883275757       -6.5969613390       12.8803069664  A         155             1.0000000000
      1330        84  MET       SD             -4.1054050712       -7.3961748935       10.7074502968  A         155             1.0000000000
      1331        84  MET       CE             -2.5741882781       -8.3489410816       10.4921488400  A         155             1.0000000000
      1332        84  MET       HE1            -2.3231427051       -8.4563441249        9.4152265092  A         155             1.0000000000
      1333        84  MET       HE2            -2.6698639314       -9.3696717983       10.9202562723  A         155             1.0000000000
      1334        84  MET       HE3            -1.7193440650       -7.8440849517       10.9908297593  A         155             1.0000000000
      1335        84  MET       C              -3.0292704431       -8.4798016236       15.2307657170  A         155             1.0000000000
      1336        84  MET       O              -2.0849047826       -9.1126996904       14.7760184641  A         155             1.0000000000
      1337        85  GLY       N              -2.8540047226       -7.5671712293       16.2173042417  A         156             1.0000000000
      1338        85  GLY       HN             -3.6465541939       -7.0825407143       16.5792539612  A         156             1.0000000000
      1339        85  GLY       CA             -1.5832271797       -7.3228311860       16.8771199466  A         156             1.0000000000
      1340        85  GLY       HA1            -1.0044238558       -8.2341056048       16.9081947913  A         156             1.0000000000
      1341        85  GLY       HA2            -1.8160799012       -6.9648307639       17.8690954039  A         156             1.0000000000
      1342        85  GLY       C              -0.7110835581       -6.2739152741       16.2461911392  A         156             1.0000000000
      1343        85  GLY       O               0.5036274594       -6.3108474978       16.4146778526  A         156             1.0000000000
      1344        86  ASP       N              -1.2829285387       -5.2901320876       15.5177720130  A         157             1.0000000000
      1345        86  ASP       HN             -2.2571948439       -5.2860101234       15.3061185795  A         157             1.0000000000
      1346        86  ASP       CA             -0.5198551922       -4.1405606509       15.0688812971  A         157             1.0000000000
      1347        86  ASP       HA              0.5338580023       -4.3404544050       15.1958891343  A         157             1.0000000000
      1348        86  ASP       CB             -0.7299645906       -3.8431482368       13.5606526810  A         157             1.0000000000
      1349        86  ASP       HB1            -1.7226484359       -3.3804711692       13.3740254735  A         157             1.0000000000
      1350        86  ASP       HB2            -0.6881742069       -4.8073233377       13.0102519737  A         157             1.0000000000
      1351        86  ASP       CG              0.3549926664       -2.9407562858       12.9999424937  A         157             1.0000000000
      1352        86  ASP       OD1             1.0217245078       -2.2018008265       13.7759398979  A         157             1.0000000000
      1353        86  ASP       OD2             0.5216949930       -2.9271709962       11.7532788284  A         157             1.0000000000
      1354        86  ASP       C              -0.8451416698       -2.9440439734       15.9592243057  A         157             1.0000000000
      1355        86  ASP       O              -1.9214832379       -2.3509542452       15.9284690642  A         157             1.0000000000
      1356        87  HSD       N               0.1311606568       -2.5739463587       16.7997581415  A         158             1.0000000000
      1357        87  HSD       HN              0.9646436892       -3.1185788167       16.8516283679  A         158             1.0000000000
      1358        87  HSD       CA             -0.0133316483       -1.5271725929       17.7890944837  A         158             1.0000000000
      1359        87  HSD       HA             -1.0448771588       -1.2161409874       17.8637483535  A         158             1.0000000000
      1360        87  HSD       CB              0.4260682469       -2.0961494333       19.1590341706  A         158             1.0000000000
      1361        87  HSD       HB1             0.2654099411       -1.3472158642       19.9637753824  A         158             1.0000000000
      1362        87  HSD       HB2             1.5053672299       -2.3584555265       19.1339300156  A         158             1.0000000000
      1363        87  HSD       ND1            -1.7320349901       -3.4407747196       19.4322412787  A         158             1.0000000000
      1364        87  HSD       HD1            -2.3678324324       -2.7054517827       19.1975887892  A         158             1.0000000000
      1365        87  HSD       CG             -0.3540656822       -3.3545572598       19.4918979785  A         158             1.0000000000
      1366        87  HSD       CE1            -2.0720979004       -4.7142912838       19.7388516551  A         158             1.0000000000
      1367        87  HSD       HE1            -3.1013265964       -5.0729111097       19.7254310796  A         158             1.0000000000
      1368        87  HSD       NE2            -1.0118626767       -5.4541703658       20.0087628049  A         158             1.0000000000
      1369        87  HSD       CD2             0.0746219476       -4.6003506418       19.8357503438  A         158             1.0000000000
      1370        87  HSD       HD2             1.0846928618       -4.9686700016       19.9660829858  A         158             1.0000000000
      1371        87  HSD       C               0.7783195626       -0.2972027623       17.3599256996  A         158             1.0000000000
      1372        87  HSD       O               0.9991641049        0.6385775328       18.1204854878  A         158             1.0000000000
      1373        88  VAL       N               1.1905884389       -0.2756280565       16.0724653861  A         159             1.0000000000
      1374        88  VAL       HN              0.9796328002       -1.0500042231       15.4809856561  A         159             1.0000000000
      1375        88  VAL       CA              1.8992051537        0.8251921658       15.4418623935  A         159             1.0000000000
      1376        88  VAL       HA              2.0708854594        1.6221897945       16.1501848148  A         159             1.0000000000
      1377        88  VAL       CB              3.2497453979        0.3553514511       14.9020006565  A         159             1.0000000000
      1378        88  VAL       HB              3.1204877606       -0.6491540340       14.4452926605  A         159             1.0000000000
      1379        88  VAL       CG1             3.8256857260        1.2920355992       13.8189037294  A         159             1.0000000000
      1380        88  VAL       HG11            3.8790087991        2.3385759984       14.1879983550  A         159             1.0000000000
      1381        88  VAL       HG12            3.2257851706        1.2642732000       12.8842007964  A         159             1.0000000000
      1382        88  VAL       HG13            4.8522490741        0.9584150475       13.5558713738  A         159             1.0000000000
      1383        88  VAL       CG2             4.2297655477        0.2543257284       16.0863226984  A         159             1.0000000000
      1384        88  VAL       HG21            3.8231631400       -0.4042633366       16.8833521368  A         159             1.0000000000
      1385        88  VAL       HG22            4.4105051282        1.2624293502       16.5168819765  A         159             1.0000000000
      1386        88  VAL       HG23            5.2050645113       -0.1531829978       15.7441976194  A         159             1.0000000000
      1387        88  VAL       C               1.0762566815        1.4199610361       14.3234648871  A         159             1.0000000000
      1388        88  VAL       O               0.9337887083        2.6442218235       14.2208706910  A         159             1.0000000000
      1389        89  THR       N               0.5105485611        0.5816567535       13.4328950581  A         160             1.0000000000
      1390        89  THR       HN              0.6572074072       -0.4026488091       13.4932501923  A         160             1.0000000000
      1391        89  THR       CA             -0.2558660969        1.0634146850       12.2919545115  A         160             1.0000000000
      1392        89  THR       HA              0.3064117417        1.8741867773       11.8527595132  A         160             1.0000000000
      1393        89  THR       CB             -0.4428069733        0.0339204773       11.1855950656  A         160             1.0000000000
      1394        89  THR       HB             -1.0872814256       -0.8032328348       11.5293217192  A         160             1.0000000000
      1395        89  THR       OG1             0.8190622075       -0.4903390126       10.7898957589  A         160             1.0000000000
      1396        89  THR       HG1             0.8238563332       -1.3804366449       11.1494833301  A         160             1.0000000000
      1397        89  THR       CG2            -1.0485325572        0.6856672852        9.9386804801  A         160             1.0000000000
      1398        89  THR       HG21           -0.4612434527        1.5840220409        9.6516765768  A         160             1.0000000000
      1399        89  THR       HG22           -2.1013420028        0.9960650396       10.1106296160  A         160             1.0000000000
      1400        89  THR       HG23           -1.0363035754       -0.0258466573        9.0854985758  A         160             1.0000000000
      1401        89  THR       C              -1.6001813735        1.6334945144       12.7107535278  A         160             1.0000000000
      1402        89  THR       O              -2.4027974869        0.9757262996       13.3735097094  A         160             1.0000000000
      1403        90  ARG       N              -1.8659517380        2.9019454497       12.3522439056  A         161             1.0000000000
      1404        90  ARG       HN             -1.2086248967        3.4311783755       11.8213550904  A         161             1.0000000000
      1405        90  ARG       CA             -3.0382482821        3.6181141549       12.8062293903  A         161             1.0000000000
      1406        90  ARG       HA             -3.8271408209        2.9137230502       13.0250483426  A         161             1.0000000000
      1407        90  ARG       CB             -2.7369590421        4.4674109819       14.0744065241  A         161             1.0000000000
      1408        90  ARG       HB1            -2.5063524261        3.7557224629       14.8957718756  A         161             1.0000000000
      1409        90  ARG       HB2            -3.6503194722        5.0281535883       14.3670863050  A         161             1.0000000000
      1410        90  ARG       CG             -1.5437390959        5.4467289966       13.9431563447  A         161             1.0000000000
      1411        90  ARG       HG1            -1.6934884924        6.1204569624       13.0725320019  A         161             1.0000000000
      1412        90  ARG       HG2            -0.6276474697        4.8532777725       13.7360023509  A         161             1.0000000000
      1413        90  ARG       CD             -1.2740954471        6.3025199072       15.1898640283  A         161             1.0000000000
      1414        90  ARG       HD1            -0.3095660392        6.8430842721       15.0812629758  A         161             1.0000000000
      1415        90  ARG       HD2            -1.2368031415        5.6699863916       16.1024601250  A         161             1.0000000000
      1416        90  ARG       NE             -2.3873049980        7.3050679026       15.3075906978  A         161             1.0000000000
      1417        90  ARG       HE             -3.0036625687        7.4649854487       14.5365331620  A         161             1.0000000000
      1418        90  ARG       CZ             -2.4890773220        8.2243776180       16.2416721885  A         161             1.0000000000
      1419        90  ARG       NH1            -1.7240274430        8.2893837209       17.3116840448  A         161             1.0000000000
      1420        90  ARG       HH11           -0.9752341078        7.6360608585       17.4233880230  A         161             1.0000000000
      1421        90  ARG       HH12           -1.8972051257        9.0213232357       17.9706787617  A         161             1.0000000000
      1422        90  ARG       NH2            -3.4138007645        9.1368788849       16.0688671846  A         161             1.0000000000
      1423        90  ARG       HH21           -3.9661385561        9.0074435035       15.2453567438  A         161             1.0000000000
      1424        90  ARG       HH22           -3.5982365285        9.8577350280       16.7369613919  A         161             1.0000000000
      1425        90  ARG       C              -3.5682707690        4.5186376901       11.7113634004  A         161             1.0000000000
      1426        90  ARG       O              -2.8096375588        5.1769879066       11.0094282761  A         161             1.0000000000
      1427        91  PRO       N               5.9776010859       15.4731020569        8.8274965778  A         174             1.0000000000
      1428        91  PRO       CD              6.5539439264       16.4024108359        7.8592374930  A         174             1.0000000000
      1429        91  PRO       HD1             6.5943175921       17.4150183572        8.3145582317  A         174             1.0000000000
      1430        91  PRO       HD2             5.9620576996       16.4134444945        6.9190939120  A         174             1.0000000000
      1431        91  PRO       CA              7.0216395790       14.7039913065        9.5030474700  A         174             1.0000000000
      1432        91  PRO       HA              6.8881449494       13.6667615430        9.2333557912  A         174             1.0000000000
      1433        91  PRO       CB              8.3474595580       15.2638345407        8.9445287722  A         174             1.0000000000
      1434        91  PRO       HB1             9.1238961505       14.4753265554        8.8459266693  A         174             1.0000000000
      1435        91  PRO       HB2             8.7478597543       16.0795988463        9.5836917254  A         174             1.0000000000
      1436        91  PRO       CG              7.9558386398       15.8591214385        7.5897830254  A         174             1.0000000000
      1437        91  PRO       HG1             8.6598361103       16.6459501627        7.2439375102  A         174             1.0000000000
      1438        91  PRO       HG2             7.8948701607       15.0549543990        6.8256369547  A         174             1.0000000000
      1439        91  PRO       C               6.9469191846       14.8083551719       11.0165216791  A         174             1.0000000000
      1440        91  PRO       O               7.0491912546       15.9007432095       11.5404889422  A         174             1.0000000000
      1441        92  ASN       N               6.7526377727       13.6485416647       11.7020746914  A         175             1.0000000000
      1442        92  ASN       HN              6.6327807815       12.8133693523       11.1709151012  A         175             1.0000000000
      1443        92  ASN       CA              6.6961285683       13.4637177832       13.1357921271  A         175             1.0000000000
      1444        92  ASN       HA              7.0569579890       12.4626244391       13.3202216409  A         175             1.0000000000
      1445        92  ASN       CB              7.5541208315       14.4241914423       14.0183272719  A         175             1.0000000000
      1446        92  ASN       HB1             7.5411976630       14.0799393788       15.0745680156  A         175             1.0000000000
      1447        92  ASN       HB2             7.1174543061       15.4452798981       13.9863630542  A         175             1.0000000000
      1448        92  ASN       CG              9.0087623343       14.4890669787       13.5705707817  A         175             1.0000000000
      1449        92  ASN       OD1             9.5502456540       13.6152379029       12.8651916705  A         175             1.0000000000
      1450        92  ASN       ND2             9.6811124250       15.5989976354       13.9440418249  A         175             1.0000000000
      1451        92  ASN       HD21           10.6142570520       15.7339157084       13.6108178479  A         175             1.0000000000
      1452        92  ASN       HD22            9.2060514281       16.2954907892       14.4818283401  A         175             1.0000000000
      1453        92  ASN       C               5.2491825259       13.4640614592       13.6851232781  A         175             1.0000000000
      1454        92  ASN       O               4.9975446460       13.2546225663       14.8068395613  A         175             1.0000000000
      1455        93  GLU       N               1.6913445775       11.5751260434       14.1312810320  A         177             1.0000000000
      1456        93  GLU       HN              1.2337130643       12.2405576657       14.7159032640  A         177             1.0000000000
      1457        93  GLU       CA              1.3275083760       10.1858529701       14.3099137013  A         177             1.0000000000
      1458        93  GLU       HA              2.0895668282        9.5365956946       13.9047817405  A         177             1.0000000000
      1459        93  GLU       CB              1.1592557969        9.8491008560       15.8134567801  A         177             1.0000000000
      1460        93  GLU       HB1             0.6192438167        8.8863322215       15.9390936288  A         177             1.0000000000
      1461        93  GLU       HB2             0.5394362365       10.6484217108       16.2730553917  A         177             1.0000000000
      1462        93  GLU       CG              2.5060205044        9.7183834448       16.5640219522  A         177             1.0000000000
      1463        93  GLU       HG1             3.1961698776       10.5395636392       16.2747505724  A         177             1.0000000000
      1464        93  GLU       HG2             2.9904790110        8.7529021259       16.3042782741  A         177             1.0000000000
      1465        93  GLU       CD              2.3106152036        9.7839954813       18.0657827152  A         177             1.0000000000
      1466        93  GLU       OE1             2.2650789989        8.7090396167       18.7261461415  A         177             1.0000000000
      1467        93  GLU       OE2             2.2079197973       10.9079881532       18.6150526732  A         177             1.0000000000
      1468        93  GLU       C               0.0457024441        9.8393861878       13.5736176850  A         177             1.0000000000
      1469        93  GLU       O              -0.2403148990        8.6791537754       13.3398844324  A         177             1.0000000000
      1470        94  THR       N               2.3185128556        4.3818733278        9.8200003380  A         181             1.0000000000
      1471        94  THR       HN              2.9183213123        4.9594613160        9.2717021243  A         181             1.0000000000
      1472        94  THR       CA              2.8461914930        3.0593264573       10.1044235753  A         181             1.0000000000
      1473        94  THR       HA              2.4086096964        2.6906796630       11.0204048591  A         181             1.0000000000
      1474        94  THR       CB              2.5766536162        2.0562912358        8.9777882480  A         181             1.0000000000
      1475        94  THR       HB              1.4935798935        2.0976650340        8.7337380071  A         181             1.0000000000
      1476        94  THR       OG1             2.8891099231        0.7193365657        9.3615754549  A         181             1.0000000000
      1477        94  THR       HG1             2.1237309923        0.3596453456        9.8159071823  A         181             1.0000000000
      1478        94  THR       CG2             3.3650095008        2.3951837753        7.6984421165  A         181             1.0000000000
      1479        94  THR       HG21            4.4576796121        2.2541457086        7.8416248368  A         181             1.0000000000
      1480        94  THR       HG22            3.1797759561        3.4431026818        7.3792627013  A         181             1.0000000000
      1481        94  THR       HG23            3.0474427841        1.7250610951        6.8711525820  A         181             1.0000000000
      1482        94  THR       C               4.3389015742        3.2550020056       10.3584952995  A         181             1.0000000000
      1483        94  THR       O               4.8354796401        4.3752362059       10.4022126267  A         181             1.0000000000
      1484        95  MET       N               5.0913846715        2.1578006559       10.5443889868  A         182             1.0000000000
      1485        95  MET       HN              4.6453500087        1.2721430154       10.4410805967  A         182             1.0000000000
      1486        95  MET       CA              6.5407429122        2.1293510928       10.5567708864  A         182             1.0000000000
      1487        95  MET       HA              6.9276509609        3.0760003969       10.2095573253  A         182             1.0000000000
      1488        95  MET       CB              7.1378691207        1.7867528102       11.9494311784  A         182             1.0000000000
      1489        95  MET       HB1             8.2385151931        1.6713202058       11.8515816143  A         182             1.0000000000
      1490        95  MET       HB2             6.7224180032        0.8097007645       12.2766782857  A         182             1.0000000000
      1491        95  MET       CG              6.8903870944        2.8239655830       13.0651753776  A         182             1.0000000000
      1492        95  MET       HG1             5.8133581719        3.0942813240       13.1006591797  A         182             1.0000000000
      1493        95  MET       HG2             7.4416460926        3.7544887079       12.8110863556  A         182             1.0000000000
      1494        95  MET       SD              7.4363866297        2.2049217088       14.6918930067  A         182             1.0000000000
      1495        95  MET       CE              7.3587833287        3.7590720830       15.6246645752  A         182             1.0000000000
      1496        95  MET       HE1             8.0456803076        4.5180079120       15.1927966001  A         182             1.0000000000
      1497        95  MET       HE2             7.6628146888        3.5981798173       16.6810734028  A         182             1.0000000000
      1498        95  MET       HE3             6.3293576442        4.1768688984       15.6317059590  A         182             1.0000000000
      1499        95  MET       C               6.9112933295        1.0160007338        9.5777224789  A         182             1.0000000000
      1500        95  MET       O               6.1779344115        0.0251407751        9.5693742375  A         182             1.0000000000
      1501        96  PRO       N               7.9453027548        1.0714344099        8.7328306197  A         183             1.0000000000
      1502        96  PRO       CD              8.8088826332        2.2462639650        8.5752824986  A         183             1.0000000000
      1503        96  PRO       HD1             9.4575554817        2.3503220718        9.4712269423  A         183             1.0000000000
      1504        96  PRO       HD2             8.2060836459        3.1694209610        8.4384046644  A         183             1.0000000000
      1505        96  PRO       CA              8.2973088386        0.0124586553        7.7795527121  A         183             1.0000000000
      1506        96  PRO       HA              7.5361166552        0.0518281921        7.0144144897  A         183             1.0000000000
      1507        96  PRO       CB              9.6672465996        0.4352206465        7.2255601878  A         183             1.0000000000
      1508        96  PRO       HB1             9.8193405775        0.0862194137        6.1818233620  A         183             1.0000000000
      1509        96  PRO       HB2            10.4895547141        0.0424679155        7.8610723097  A         183             1.0000000000
      1510        96  PRO       CG              9.6534606163        1.9665510141        7.3262296095  A         183             1.0000000000
      1511        96  PRO       HG1            10.6752063794        2.3945933642        7.4107064829  A         183             1.0000000000
      1512        96  PRO       HG2             9.1559751681        2.3996288730        6.4322090298  A         183             1.0000000000
      1513        96  PRO       C               8.2488399547       -1.4344179547        8.2741657952  A         183             1.0000000000
      1514        96  PRO       O               7.6887154387       -2.2832738366        7.5885348197  A         183             1.0000000000
      1515        97  ALA       N               8.8189371344       -1.7395142166        9.4648394266  A         184             1.0000000000
      1516        97  ALA       HN              9.2770011165       -1.0302207284        9.9950178267  A         184             1.0000000000
      1517        97  ALA       CA              8.7552067582       -3.0583483245       10.0677240906  A         184             1.0000000000
      1518        97  ALA       HA              9.1459648193       -3.7658036568        9.3513337707  A         184             1.0000000000
      1519        97  ALA       CB              9.6333467575       -3.1111176671       11.3323293010  A         184             1.0000000000
      1520        97  ALA       HB1             9.3560177982       -2.3066586079       12.0466508466  A         184             1.0000000000
      1521        97  ALA       HB2            10.6980582955       -2.9765174972       11.0449390869  A         184             1.0000000000
      1522        97  ALA       HB3             9.5466784366       -4.0908825959       11.8489241971  A         184             1.0000000000
      1523        97  ALA       C               7.3379134295       -3.5623833661       10.3946202160  A         184             1.0000000000
      1524        97  ALA       O               7.0164739778       -4.7132469737       10.1967576905  A         184             1.0000000000
      1525        98  ALA       N               6.4731384256       -2.6489498667       10.9090600244  A         185             1.0000000000
      1526        98  ALA       HN              6.7486148369       -1.6966383498       11.0150058676  A         185             1.0000000000
      1527        98  ALA       CA              5.0750915558       -2.9356380360       11.1722474861  A         185             1.0000000000
      1528        98  ALA       HA              5.0199441162       -3.7867914976       11.8347401613  A         185             1.0000000000
      1529        98  ALA       CB              4.4113662910       -1.7129404953       11.8395535966  A         185             1.0000000000
      1530        98  ALA       HB1             4.4400414551       -0.8211400552       11.1775938469  A         185             1.0000000000
      1531        98  ALA       HB2             4.9336287016       -1.4649915273       12.7882813150  A         185             1.0000000000
      1532        98  ALA       HB3             3.3467895696       -1.9246951923       12.0765290225  A         185             1.0000000000
      1533        98  ALA       C               4.2968962457       -3.2836751853        9.9133445860  A         185             1.0000000000
      1534        98  ALA       O               3.6108693338       -4.3033757512        9.8516339761  A         185             1.0000000000
      1535        99  ALA       N               5.5285345999       -4.3187199899        6.8498343302  A         187             1.0000000000
      1536        99  ALA       HN              6.2154011293       -3.6750274389        7.1782902185  A         187             1.0000000000
      1537        99  ALA       CA              6.0158651558       -5.5916178078        6.3231891798  A         187             1.0000000000
      1538        99  ALA       HA              5.6753350681       -5.6747899574        5.3016601039  A         187             1.0000000000
      1539        99  ALA       CB              7.5641166874       -5.5828243408        6.3362740198  A         187             1.0000000000
      1540        99  ALA       HB1             7.9496809087       -5.4499685757        7.3697199918  A         187             1.0000000000
      1541        99  ALA       HB2             7.9464432608       -4.7446661256        5.7152762760  A         187             1.0000000000
      1542        99  ALA       HB3             7.9683156624       -6.5301296510        5.9196724861  A         187             1.0000000000
      1543        99  ALA       C               5.4964669028       -6.7814405593        7.0647788190  A         187             1.0000000000
      1544        99  ALA       O               5.0455521146       -7.7896480470        6.4786224094  A         187             1.0000000000
      1545       100  THR       N               5.4667178624       -6.7391646411        8.4420259532  A         188             1.0000000000
      1546       100  THR       HN              5.8149466879       -5.9072788401        8.8671279401  A         188             1.0000000000
      1547       100  THR       CA              4.9064586562       -7.7688406705        9.2689919206  A         188             1.0000000000
      1548       100  THR       HA              5.3673035177       -8.7104073826        9.0092340712  A         188             1.0000000000
      1549       100  THR       CB              5.1634542962       -7.5220387569       10.7679867098  A         188             1.0000000000
      1550       100  THR       HB              4.6724113183       -6.5777058275       11.0864723648  A         188             1.0000000000
      1551       100  THR       OG1             6.5576703693       -7.3896705206       11.0226811266  A         188             1.0000000000
      1552       100  THR       HG1             6.8297139726       -6.5861880079       10.5732279813  A         188             1.0000000000
      1553       100  THR       CG2             4.6535641459       -8.6865991566       11.6268118212  A         188             1.0000000000
      1554       100  THR       HG21            4.9443915155       -8.5317235250       12.6878273630  A         188             1.0000000000
      1555       100  THR       HG22            5.0939076237       -9.6457984432       11.2798891353  A         188             1.0000000000
      1556       100  THR       HG23            3.5460839872       -8.7663098307       11.5886685853  A         188             1.0000000000
      1557       100  THR       C               3.4014440265       -7.9380991697        9.0662130273  A         188             1.0000000000
      1558       100  THR       O               2.9004016430       -9.0724881954        8.8371438370  A         188             1.0000000000
      1559       101  THR       N               2.6345018757       -6.8499757021        9.0704081041  A         189             1.0000000000
      1560       101  THR       HN              3.0338121698       -5.9592586842        9.2733452449  A         189             1.0000000000
      1561       101  THR       CA              1.1797536725       -6.8274585431        8.8428700187  A         189             1.0000000000
      1562       101  THR       HA              0.7527406732       -7.5525985234        9.5197983070  A         189             1.0000000000
      1563       101  THR       CB              0.5625699511       -5.4739161572        9.1945659110  A         189             1.0000000000
      1564       101  THR       HB              1.1861632214       -4.6530383067        8.7803051383  A         189             1.0000000000
      1565       101  THR       OG1             0.5088697693       -5.3536422822       10.6178727748  A         189             1.0000000000
      1566       101  THR       HG1             0.4180762637       -4.4211998489       10.8274142933  A         189             1.0000000000
      1567       101  THR       CG2            -0.8833746751       -5.3112936654        8.6915976688  A         189             1.0000000000
      1568       101  THR       HG21           -1.5097324194       -6.1687163707        9.0184359788  A         189             1.0000000000
      1569       101  THR       HG22           -0.9152208556       -5.2472489560        7.5829024465  A         189             1.0000000000
      1570       101  THR       HG23           -1.3335582854       -4.3798479585        9.0966465697  A         189             1.0000000000
      1571       101  THR       C               0.7736459725       -7.3258841494        7.4551663197  A         189             1.0000000000
      1572       101  THR       O              -0.1499616832       -8.1278734536        7.3226316639  A         189             1.0000000000
      1573       102  ARG       N               2.6847132646       -9.4231909262        5.6053608963  A         191             1.0000000000
      1574       102  ARG       HN              3.2942180766       -8.8116939990        6.1039432789  A         191             1.0000000000
      1575       102  ARG       CA              3.0178395855      -10.8379279515        5.6283892199  A         191             1.0000000000
      1576       102  ARG       HA              3.1091916026      -11.1482364272        4.5979701503  A         191             1.0000000000
      1577       102  ARG       CB              4.3823922760      -11.1267666850        6.3110985121  A         191             1.0000000000
      1578       102  ARG       HB1             4.3959058122      -10.6704944582        7.3239924056  A         191             1.0000000000
      1579       102  ARG       HB2             5.1658620094      -10.6169531259        5.7106101178  A         191             1.0000000000
      1580       102  ARG       CG              4.6990514774      -12.6374268051        6.4188143373  A         191             1.0000000000
      1581       102  ARG       HG1             4.4246376330      -13.1020047671        5.4476370315  A         191             1.0000000000
      1582       102  ARG       HG2             4.0519599021      -13.0886659894        7.2011037286  A         191             1.0000000000
      1583       102  ARG       CD              6.1623767197      -12.9981832856        6.7201442174  A         191             1.0000000000
      1584       102  ARG       HD1             6.4686901493      -12.6983382610        7.7451252144  A         191             1.0000000000
      1585       102  ARG       HD2             6.8340650228      -12.4990416499        5.9893819777  A         191             1.0000000000
      1586       102  ARG       NE              6.3088944580      -14.4777378736        6.5325293974  A         191             1.0000000000
      1587       102  ARG       HE              6.5536356938      -14.8367030914        5.6318376078  A         191             1.0000000000
      1588       102  ARG       CZ              5.8080429721      -15.4065487494        7.3398983316  A         191             1.0000000000
      1589       102  ARG       NH1             5.3530476744      -15.1666120607        8.5501688625  A         191             1.0000000000
      1590       102  ARG       HH11            5.5247095456      -14.2837114579        8.9872257553  A         191             1.0000000000
      1591       102  ARG       HH12            5.0808164104      -15.9293190574        9.1368273458  A         191             1.0000000000
      1592       102  ARG       NH2             5.8029629057      -16.6435898653        6.9014336738  A         191             1.0000000000
      1593       102  ARG       HH21            6.4028503948      -16.8676840615        6.1333732648  A         191             1.0000000000
      1594       102  ARG       HH22            5.5424456306      -17.3943048138        7.5085233010  A         191             1.0000000000
      1595       102  ARG       C               1.9153734534      -11.7275757056        6.2037890076  A         191             1.0000000000
      1596       102  ARG       O               1.6024003892      -12.7702798582        5.6677840898  A         191             1.0000000000
      1597       103  LYS       N               1.2683568284      -11.2684371797        7.3072076988  A         192             1.0000000000
      1598       103  LYS       HN              1.5743253240      -10.4292437988        7.7500922764  A         192             1.0000000000
      1599       103  LYS       CA              0.1044567394      -11.9225850827        7.8728009148  A         192             1.0000000000
      1600       103  LYS       HA              0.3887870776      -12.9332681799        8.1259331642  A         192             1.0000000000
      1601       103  LYS       CB             -0.3562246959      -11.2195629048        9.1711423999  A         192             1.0000000000
      1602       103  LYS       HB1            -1.3308927652      -11.6374186048        9.5024123335  A         192             1.0000000000
      1603       103  LYS       HB2            -0.5061392835      -10.1383968192        8.9639552580  A         192             1.0000000000
      1604       103  LYS       CG              0.6234025456      -11.3841390254       10.3441979126  A         192             1.0000000000
      1605       103  LYS       HG1             1.6333046332      -11.0251695840       10.0516919922  A         192             1.0000000000
      1606       103  LYS       HG2             0.7080480823      -12.4616710143       10.6012600570  A         192             1.0000000000
      1607       103  LYS       CD              0.1393138223      -10.5912647305       11.5687279775  A         192             1.0000000000
      1608       103  LYS       HD1            -0.8989773515      -10.9100245028       11.8025326955  A         192             1.0000000000
      1609       103  LYS       HD2             0.1058085396       -9.5198271726       11.2768034055  A         192             1.0000000000
      1610       103  LYS       CE              1.0096483500      -10.7583866427       12.8197078410  A         192             1.0000000000
      1611       103  LYS       HE1             2.0642224661      -10.4863824743       12.6001442599  A         192             1.0000000000
      1612       103  LYS       HE2             0.9747405782      -11.8050209611       13.1907321681  A         192             1.0000000000
      1613       103  LYS       NZ              0.5174505222       -9.8639464185       13.8837162721  A         192             1.0000000000
      1614       103  LYS       HZ1            -0.4947692173      -10.0158027424       14.0679738524  A         192             1.0000000000
      1615       103  LYS       HZ2             0.6519062577       -8.8774712301       13.5830697058  A         192             1.0000000000
      1616       103  LYS       HZ3             1.0361456138      -10.0279038154       14.7700984550  A         192             1.0000000000
      1617       103  LYS       C              -1.0845371010      -12.0578516645        6.9245094192  A         192             1.0000000000
      1618       103  LYS       O              -1.6870113459      -13.1103171369        6.8213237133  A         192             1.0000000000
      1619       104  LEU       N              -1.4207351716      -10.9922098905        6.1507852674  A         193             1.0000000000
      1620       104  LEU       HN             -0.9455446655      -10.1215800613        6.2518133986  A         193             1.0000000000
      1621       104  LEU       CA             -2.4391915594      -11.0854571585        5.1185321581  A         193             1.0000000000
      1622       104  LEU       HA             -3.3633029040      -11.4053888445        5.5768573038  A         193             1.0000000000
      1623       104  LEU       CB             -2.6488420116       -9.7191662701        4.4103079410  A         193             1.0000000000
      1624       104  LEU       HB1            -3.2842137487       -9.8390043673        3.5068354256  A         193             1.0000000000
      1625       104  LEU       HB2            -1.6599584660       -9.3417633167        4.0726730138  A         193             1.0000000000
      1626       104  LEU       CG             -3.3124756394       -8.6284315256        5.2748031490  A         193             1.0000000000
      1627       104  LEU       HG             -2.8010797564       -8.5849493367        6.2601480378  A         193             1.0000000000
      1628       104  LEU       CD1            -3.1454751372       -7.2597161528        4.5979880366  A         193             1.0000000000
      1629       104  LEU       HD11           -3.5931628668       -7.2686733406        3.5812203809  A         193             1.0000000000
      1630       104  LEU       HD12           -2.0686260789       -7.0015726597        4.5081045425  A         193             1.0000000000
      1631       104  LEU       HD13           -3.6497671821       -6.4726429691        5.1984264907  A         193             1.0000000000
      1632       104  LEU       CD2            -4.8039778258       -8.9220894805        5.5061321587  A         193             1.0000000000
      1633       104  LEU       HD21           -5.2644004276       -8.1203310467        6.1221804051  A         193             1.0000000000
      1634       104  LEU       HD22           -4.9423432926       -9.8896684841        6.0343053021  A         193             1.0000000000
      1635       104  LEU       HD23           -5.3418468214       -8.9707362960        4.5352297790  A         193             1.0000000000
      1636       104  LEU       C              -2.1300175999      -12.1247936570        4.0308921561  A         193             1.0000000000
      1637       104  LEU       O              -2.9439433672      -12.9408202701        3.6742395188  A         193             1.0000000000
      1638       105  LEU       N              -0.8766627769      -12.1024583002        3.5181922977  A         194             1.0000000000
      1639       105  LEU       HN             -0.2178583331      -11.4208353821        3.8270221901  A         194             1.0000000000
      1640       105  LEU       CA             -0.4980290137      -12.9433566273        2.3999944817  A         194             1.0000000000
      1641       105  LEU       HA             -1.3392717455      -13.0125259846        1.7262539781  A         194             1.0000000000
      1642       105  LEU       CB              0.6775616897      -12.2779061560        1.6313320168  A         194             1.0000000000
      1643       105  LEU       HB1             1.0496505180      -12.9625734009        0.8394345060  A         194             1.0000000000
      1644       105  LEU       HB2             1.5102588244      -12.0903997904        2.3425126162  A         194             1.0000000000
      1645       105  LEU       CG              0.3071983354      -10.9372126329        0.9467882136  A         194             1.0000000000
      1646       105  LEU       HG             -0.0862278780      -10.2376497950        1.7149995455  A         194             1.0000000000
      1647       105  LEU       CD1             1.5477237474      -10.2821701386        0.3179636615  A         194             1.0000000000
      1648       105  LEU       HD11            2.0093000725      -10.9635586863       -0.4283458877  A         194             1.0000000000
      1649       105  LEU       HD12            2.3015322906      -10.0428184376        1.0982228771  A         194             1.0000000000
      1650       105  LEU       HD13            1.2646175279       -9.3400469572       -0.1983461095  A         194             1.0000000000
      1651       105  LEU       CD2            -0.7738778718      -11.1179107307       -0.1315390845  A         194             1.0000000000
      1652       105  LEU       HD21           -1.7188636827      -11.5132961882        0.2985692239  A         194             1.0000000000
      1653       105  LEU       HD22           -0.4116410304      -11.8272122892       -0.9061336687  A         194             1.0000000000
      1654       105  LEU       HD23           -1.0015957328      -10.1479195233       -0.6230496476  A         194             1.0000000000
      1655       105  LEU       C              -0.1698113937      -14.3901762198        2.7534579011  A         194             1.0000000000
      1656       105  LEU       O              -0.3110096228      -15.2823356434        1.9149730875  A         194             1.0000000000
      1657       106  THR       N               0.2539815017      -14.6876138000        4.0044136667  A         195             1.0000000000
      1658       106  THR       HN              0.3908696667      -13.9505800581        4.6617202113  A         195             1.0000000000
      1659       106  THR       CA              0.6855563937      -16.0427408262        4.3730631004  A         195             1.0000000000
      1660       106  THR       HA              0.3957265414      -16.7425338543        3.6032005316  A         195             1.0000000000
      1661       106  THR       CB              2.2057841511      -16.1710190131        4.5258524945  A         195             1.0000000000
      1662       106  THR       HB              2.4797468947      -17.2106479760        4.8059186201  A         195             1.0000000000
      1663       106  THR       OG1             2.7359291751      -15.2802609489        5.5012358528  A         195             1.0000000000
      1664       106  THR       HG1             2.3771391775      -14.4121752725        5.3030011531  A         195             1.0000000000
      1665       106  THR       CG2             2.8850637242      -15.8629785319        3.1792435177  A         195             1.0000000000
      1666       106  THR       HG21            2.7602448794      -14.7950510211        2.8994720258  A         195             1.0000000000
      1667       106  THR       HG22            2.4405256032      -16.4871235866        2.3747872978  A         195             1.0000000000
      1668       106  THR       HG23            3.9724200408      -16.0846041582        3.2327161524  A         195             1.0000000000
      1669       106  THR       C               0.0469296522      -16.5933974744        5.6339894707  A         195             1.0000000000
      1670       106  THR       O               0.2325731117      -17.7658145725        5.9727682163  A         195             1.0000000000
      1671       107  GLY       N              -0.7512626254      -15.7975947813        6.3797495452  A         196             1.0000000000
      1672       107  GLY       HN             -0.9263493295      -14.8487466956        6.1286699635  A         196             1.0000000000
      1673       107  GLY       CA             -1.4492566752      -16.2769789741        7.5642695636  A         196             1.0000000000
      1674       107  GLY       HA1            -1.7168666154      -15.4109609491        8.1514643357  A         196             1.0000000000
      1675       107  GLY       HA2            -0.8069330531      -16.9582477086        8.1025011826  A         196             1.0000000000
      1676       107  GLY       C              -2.7311425743      -17.0062749323        7.2409945833  A         196             1.0000000000
      1677       107  GLY       O              -3.1293983331      -17.0965897099        6.0829179489  A         196             1.0000000000
      1678       108  GLU       N              -3.4602451385      -17.4689646581        8.2689792799  A         197             1.0000000000
      1679       108  GLU       HN             -3.1504391656      -17.3749487645        9.2119481399  A         197             1.0000000000
      1680       108  GLU       CA             -4.7783427812      -18.0829190621        8.0906047060  A         197             1.0000000000
      1681       108  GLU       HA             -4.8581478878      -18.4905027874        7.0936560354  A         197             1.0000000000
      1682       108  GLU       CB             -5.0393331440      -19.2398919903        9.1021970102  A         197             1.0000000000
      1683       108  GLU       HB1            -6.0969797429      -19.5653191087        9.0031926529  A         197             1.0000000000
      1684       108  GLU       HB2            -4.9044916825      -18.8605807129       10.1376977273  A         197             1.0000000000
      1685       108  GLU       CG             -4.1538699887      -20.4951431341        8.8708883898  A         197             1.0000000000
      1686       108  GLU       HG1            -3.0823928817      -20.2434635326        9.0222660212  A         197             1.0000000000
      1687       108  GLU       HG2            -4.2797778125      -20.8424415707        7.8231040533  A         197             1.0000000000
      1688       108  GLU       CD             -4.5099642597      -21.6453543466        9.8019179712  A         197             1.0000000000
      1689       108  GLU       OE1            -4.9558708457      -22.7193029102        9.3135800129  A         197             1.0000000000
      1690       108  GLU       OE2            -4.3294710614      -21.5066067305       11.0399247927  A         197             1.0000000000
      1691       108  GLU       C              -5.8668497308      -17.0227917097        8.2230725378  A         197             1.0000000000
      1692       108  GLU       O              -7.0609716204      -17.3260743234        8.2123309720  A         197             1.0000000000
      1693       109  LEU       N              -5.4709354103      -15.7430687166        8.3135922595  A         198             1.0000000000
      1694       109  LEU       HN             -4.4903859095      -15.5630242433        8.3028375279  A         198             1.0000000000
      1695       109  LEU       CA             -6.3015918886      -14.5681861053        8.5185149102  A         198             1.0000000000
      1696       109  LEU       HA             -6.8223238049      -14.7127149238        9.4535815881  A         198             1.0000000000
      1697       109  LEU       CB             -5.3573508396      -13.3446835646        8.6615384324  A         198             1.0000000000
      1698       109  LEU       HB1            -4.7347680173      -13.2519854557        7.7460502074  A         198             1.0000000000
      1699       109  LEU       HB2            -4.6680001130      -13.5715470403        9.5027575115  A         198             1.0000000000
      1700       109  LEU       CG             -6.0010656287      -11.9713651399        8.9620620068  A         198             1.0000000000
      1701       109  LEU       HG             -6.5302116152      -11.6205070676        8.0503470633  A         198             1.0000000000
      1702       109  LEU       CD1            -7.0198240025      -12.0223032879       10.1124058568  A         198             1.0000000000
      1703       109  LEU       HD11           -6.5517017385      -12.4299768354       11.0338095820  A         198             1.0000000000
      1704       109  LEU       HD12           -7.8913053962      -12.6593522017        9.8497085750  A         198             1.0000000000
      1705       109  LEU       HD13           -7.4004561300      -11.0031408240       10.3376791482  A         198             1.0000000000
      1706       109  LEU       CD2            -4.8986599506      -10.9546208031        9.3057140964  A         198             1.0000000000
      1707       109  LEU       HD21           -4.2002789876      -10.8226903011        8.4517940924  A         198             1.0000000000
      1708       109  LEU       HD22           -4.3171625330      -11.3068257983       10.1844253088  A         198             1.0000000000
      1709       109  LEU       HD23           -5.3438308236       -9.9690277195        9.5601746383  A         198             1.0000000000
      1710       109  LEU       C              -7.3844665926      -14.3780985310        7.4581223287  A         198             1.0000000000
      1711       109  LEU       O              -8.5277665290      -14.0430878256        7.7817108753  A         198             1.0000000000
      1712       110  LEU       N              -7.0873969247      -14.6423059377        6.1749347939  A         199             1.0000000000
      1713       110  LEU       HN             -6.1446773511      -14.8226918779        5.9052132372  A         199             1.0000000000
      1714       110  LEU       CA             -8.0801382664      -14.7509046719        5.1166377353  A         199             1.0000000000
      1715       110  LEU       HA             -9.0669580258      -14.5771729161        5.5196315807  A         199             1.0000000000
      1716       110  LEU       CB             -7.8106161963      -13.7483955027        3.9638906586  A         199             1.0000000000
      1717       110  LEU       HB1            -8.5288049321      -13.9357144100        3.1371878300  A         199             1.0000000000
      1718       110  LEU       HB2            -6.7833806961      -13.9136532315        3.5742778889  A         199             1.0000000000
      1719       110  LEU       CG             -7.9488738184      -12.2659246487        4.3625007830  A         199             1.0000000000
      1720       110  LEU       HG             -7.2030121416      -12.0366939011        5.1533639970  A         199             1.0000000000
      1721       110  LEU       CD1            -7.6575172051      -11.3624440032        3.1553918741  A         199             1.0000000000
      1722       110  LEU       HD11           -8.3531521002      -11.6012534137        2.3226955559  A         199             1.0000000000
      1723       110  LEU       HD12           -6.6145610074      -11.5081104451        2.8013513997  A         199             1.0000000000
      1724       110  LEU       HD13           -7.7951088468      -10.2959188905        3.4345221737  A         199             1.0000000000
      1725       110  LEU       CD2            -9.3440870173      -11.9660280162        4.9259653097  A         199             1.0000000000
      1726       110  LEU       HD21           -9.5029923537      -12.4893477964        5.8930260637  A         199             1.0000000000
      1727       110  LEU       HD22          -10.1319483850      -12.3032937314        4.2189665100  A         199             1.0000000000
      1728       110  LEU       HD23           -9.4616028488      -10.8756360262        5.1036063458  A         199             1.0000000000
      1729       110  LEU       C              -8.1074273047      -16.1453695043        4.5357718823  A         199             1.0000000000
      1730       110  LEU       O              -7.0572597672      -16.8013419247        4.3916544760  A         199             1.0000000000
      1731       111  THR       N              -9.2920160318      -16.6844586776        4.1685243586  A         200             1.0000000000
      1732       111  THR       HN            -10.1130637889      -16.1402794480        4.3226624355  A         200             1.0000000000
      1733       111  THR       CA             -9.4293810483      -17.9522460612        3.4322453358  A         200             1.0000000000
      1734       111  THR       HA             -8.8501162712      -18.6756311341        3.9868319877  A         200             1.0000000000
      1735       111  THR       CB            -10.8345017889      -18.5506606924        3.3019701911  A         200             1.0000000000
      1736       111  THR       HB            -10.7483861318      -19.5677104273        2.8632049575  A         200             1.0000000000
      1737       111  THR       OG1           -11.7363667052      -17.8118157558        2.4878494793  A         200             1.0000000000
      1738       111  THR       HG1           -11.8757949863      -16.9635879902        2.9152479025  A         200             1.0000000000
      1739       111  THR       CG2           -11.4720357586      -18.7006603010        4.6867937090  A         200             1.0000000000
      1740       111  THR       HG21          -11.6540921496      -17.7097090937        5.1549733489  A         200             1.0000000000
      1741       111  THR       HG22          -10.8037775015      -19.2916616491        5.3489638597  A         200             1.0000000000
      1742       111  THR       HG23          -12.4423971271      -19.2358685721        4.6075982471  A         200             1.0000000000
      1743       111  THR       C              -8.7883313259      -17.8560035904        2.0335568739  A         200             1.0000000000
      1744       111  THR       O              -8.7082075534      -16.8525981309        1.4556879207  A         200             1.0000000000
      1745       112  LEU       N              -8.2922058240      -19.0376498706        1.5268070315  A         201             1.0000000000
      1746       112  LEU       HN             -8.3501707753      -19.8888578832        2.0426500152  A         201             1.0000000000
      1747       112  LEU       CA             -7.4737705620      -19.1068091309        0.3266194883  A         201             1.0000000000
      1748       112  LEU       HA             -6.5619637878      -18.5683829895        0.5390005062  A         201             1.0000000000
      1749       112  LEU       CB             -7.1303886479      -20.5972532977        0.0543427290  A         201             1.0000000000
      1750       112  LEU       HB1            -8.0615293226      -21.1482041201       -0.1981473406  A         201             1.0000000000
      1751       112  LEU       HB2            -6.7426109189      -21.0321559486        1.0002862353  A         201             1.0000000000
      1752       112  LEU       CG             -6.0605298763      -20.8879035766       -1.0214840112  A         201             1.0000000000
      1753       112  LEU       HG             -6.4227336744      -20.5218742574       -2.0059391631  A         201             1.0000000000
      1754       112  LEU       CD1            -4.7237245214      -20.1968981432       -0.7039765734  A         201             1.0000000000
      1755       112  LEU       HD11           -4.3841462912      -20.4707493831        0.3177930308  A         201             1.0000000000
      1756       112  LEU       HD12           -4.8207754809      -19.0918050597       -0.7645685520  A         201             1.0000000000
      1757       112  LEU       HD13           -3.9414951311      -20.5200989209       -1.4236844576  A         201             1.0000000000
      1758       112  LEU       CD2            -5.8351242887      -22.4062334766       -1.1264232953  A         201             1.0000000000
      1759       112  LEU       HD21           -6.7905535645      -22.9357401062       -1.3291512615  A         201             1.0000000000
      1760       112  LEU       HD22           -5.4199112803      -22.7946446983       -0.1719308224  A         201             1.0000000000
      1761       112  LEU       HD23           -5.1130944492      -22.6435878763       -1.9367669260  A         201             1.0000000000
      1762       112  LEU       C              -8.0917328216      -18.4667765373       -0.9184860240  A         201             1.0000000000
      1763       112  LEU       O              -7.4030390420      -17.7231171951       -1.6347669686  A         201             1.0000000000
      1764       113  ALA       N              -9.3840205681      -18.6635812644       -1.1888383142  A         202             1.0000000000
      1765       113  ALA       HN             -9.9222114992      -19.3022126506       -0.6443114790  A         202             1.0000000000
      1766       113  ALA       CA            -10.1009982416      -17.9743024788       -2.2634172373  A         202             1.0000000000
      1767       113  ALA       HA             -9.5861350434      -18.1947694877       -3.1868403176  A         202             1.0000000000
      1768       113  ALA       CB            -11.5393988988      -18.5142290550       -2.3423934303  A         202             1.0000000000
      1769       113  ALA       HB1           -12.1146820963      -18.2632215098       -1.4256789410  A         202             1.0000000000
      1770       113  ALA       HB2           -11.5259328006      -19.6204673467       -2.4442585685  A         202             1.0000000000
      1771       113  ALA       HB3           -12.0734206435      -18.0987794217       -3.2236104175  A         202             1.0000000000
      1772       113  ALA       C             -10.1380374897      -16.4465207873       -2.1269626827  A         202             1.0000000000
      1773       113  ALA       O              -9.8980122673      -15.7118708415       -3.0857181654  A         202             1.0000000000
      1774       114  SER       N             -10.4361919614      -15.9307242661       -0.9198555360  A         203             1.0000000000
      1775       114  SER       HN            -10.6499267104      -16.5398578850       -0.1600643204  A         203             1.0000000000
      1776       114  SER       CA            -10.3906704172      -14.5056098840       -0.5830615064  A         203             1.0000000000
      1777       114  SER       HA            -10.9942479565      -13.9756095466       -1.3049990359  A         203             1.0000000000
      1778       114  SER       CB            -10.9708267853      -14.2406404968        0.8324374033  A         203             1.0000000000
      1779       114  SER       HB1           -10.9615778864      -13.1535512432        1.0615059798  A         203             1.0000000000
      1780       114  SER       HB2           -10.3683400659      -14.7657120336        1.6042085055  A         203             1.0000000000
      1781       114  SER       OG            -12.3181985567      -14.7054153965        0.9025865353  A         203             1.0000000000
      1782       114  SER       HG1           -12.5103294707      -14.8508237961        1.8318561998  A         203             1.0000000000
      1783       114  SER       C              -8.9930292941      -13.9271513488       -0.6532563025  A         203             1.0000000000
      1784       114  SER       O              -8.7576349415      -12.8358172035       -1.1907990141  A         203             1.0000000000
      1785       115  ARG       N              -8.0015007591      -14.6649478711       -0.1273981435  A         204             1.0000000000
      1786       115  ARG       HN             -8.2429775934      -15.5190902400        0.3266269133  A         204             1.0000000000
      1787       115  ARG       CA             -6.5901736291      -14.3438858209       -0.1407583645  A         204             1.0000000000
      1788       115  ARG       HA             -6.4578513446      -13.3784528435        0.3248916964  A         204             1.0000000000
      1789       115  ARG       CB             -5.8533496954      -15.4428974260        0.6693528038  A         204             1.0000000000
      1790       115  ARG       HB1            -5.7566769737      -16.3694350791        0.0639575921  A         204             1.0000000000
      1791       115  ARG       HB2            -6.5000280152      -15.6955824909        1.5366926499  A         204             1.0000000000
      1792       115  ARG       CG             -4.4823091365      -15.0370214403        1.2442001581  A         204             1.0000000000
      1793       115  ARG       HG1            -4.6321570435      -14.2731914063        2.0369361065  A         204             1.0000000000
      1794       115  ARG       HG2            -3.8708287659      -14.5676468257        0.4441375183  A         204             1.0000000000
      1795       115  ARG       CD             -3.6758159628      -16.2153264116        1.8187484643  A         204             1.0000000000
      1796       115  ARG       HD1            -2.7505264277      -15.8502620199        2.3136103300  A         204             1.0000000000
      1797       115  ARG       HD2            -3.4124499225      -16.9127887296        0.9950339241  A         204             1.0000000000
      1798       115  ARG       NE             -4.5179340537      -16.9238041430        2.8344265637  A         204             1.0000000000
      1799       115  ARG       HE             -5.2329829699      -16.4323673536        3.3316135805  A         204             1.0000000000
      1800       115  ARG       CZ             -4.3079790064      -18.1656606257        3.2481858014  A         204             1.0000000000
      1801       115  ARG       NH1            -3.3155327631      -18.9123785647        2.8363830412  A         204             1.0000000000
      1802       115  ARG       HH11           -2.5885069896      -18.4997860748        2.2875652553  A         204             1.0000000000
      1803       115  ARG       HH12           -3.1279016865      -19.7152311893        3.4022648684  A         204             1.0000000000
      1804       115  ARG       NH2            -5.1287039630      -18.6807095956        4.1399963547  A         204             1.0000000000
      1805       115  ARG       HH21           -5.9027412564      -18.1149780543        4.4242745486  A         204             1.0000000000
      1806       115  ARG       HH22           -4.9953602041      -19.6236206951        4.4451817093  A         204             1.0000000000
      1807       115  ARG       C              -6.0315474667      -14.2640023339       -1.5638085610  A         204             1.0000000000
      1808       115  ARG       O              -5.3414692988      -13.3154344979       -1.9260665582  A         204             1.0000000000
      1809       116  GLN       N              -6.3724876122      -15.2419315175       -2.4338860167  A         205             1.0000000000
      1810       116  GLN       HN             -6.8838935414      -16.0367621017       -2.1165260979  A         205             1.0000000000
      1811       116  GLN       CA             -6.0125177345      -15.2486519516       -3.8419540541  A         205             1.0000000000
      1812       116  GLN       HA             -4.9398232545      -15.1350283984       -3.8950223176  A         205             1.0000000000
      1813       116  GLN       CB             -6.4123971607      -16.5762623811       -4.5353477524  A         205             1.0000000000
      1814       116  GLN       HB1            -7.5173530582      -16.6906230836       -4.5175968583  A         205             1.0000000000
      1815       116  GLN       HB2            -5.9931540806      -17.4123482866       -3.9357507223  A         205             1.0000000000
      1816       116  GLN       CG             -5.9044650513      -16.7145009245       -5.9947647926  A         205             1.0000000000
      1817       116  GLN       HG1            -6.3639880032      -15.9420483977       -6.6478166670  A         205             1.0000000000
      1818       116  GLN       HG2            -6.1963498094      -17.7077695264       -6.3979294890  A         205             1.0000000000
      1819       116  GLN       CD             -4.3777513861      -16.6142083652       -6.0594195778  A         205             1.0000000000
      1820       116  GLN       OE1            -3.6713495182      -17.5013992679       -5.5595839347  A         205             1.0000000000
      1821       116  GLN       NE2            -3.8363419865      -15.5399468761       -6.6649102487  A         205             1.0000000000
      1822       116  GLN       HE21           -4.4160057820      -14.8952423999       -7.1632535266  A         205             1.0000000000
      1823       116  GLN       HE22           -2.8400332792      -15.4887180612       -6.7337910750  A         205             1.0000000000
      1824       116  GLN       C              -6.6014349819      -14.0809580374       -4.6153852266  A         205             1.0000000000
      1825       116  GLN       O              -5.9393724662      -13.4848034781       -5.4603026574  A         205             1.0000000000
      1826       117  GLN       N              -7.8614950072      -13.7007289040       -4.3140809566  A         206             1.0000000000
      1827       117  GLN       HN             -8.3826989862      -14.2266119068       -3.6463965405  A         206             1.0000000000
      1828       117  GLN       CA             -8.5381455372      -12.5597415973       -4.9108947369  A         206             1.0000000000
      1829       117  GLN       HA             -8.5843570339      -12.7211380968       -5.9777666446  A         206             1.0000000000
      1830       117  GLN       CB             -9.9684267529      -12.4513644306       -4.3121617855  A         206             1.0000000000
      1831       117  GLN       HB1            -9.9046303460      -12.1268094832       -3.2515416346  A         206             1.0000000000
      1832       117  GLN       HB2           -10.4043408408      -13.4731862505       -4.2987425212  A         206             1.0000000000
      1833       117  GLN       CG            -10.9540411022      -11.5076841641       -5.0477768499  A         206             1.0000000000
      1834       117  GLN       HG1           -10.5222187017      -10.4845010398       -5.0785454780  A         206             1.0000000000
      1835       117  GLN       HG2           -11.9114527010      -11.4556455245       -4.4865496138  A         206             1.0000000000
      1836       117  GLN       CD            -11.2721758750      -11.9184280951       -6.4880407598  A         206             1.0000000000
      1837       117  GLN       OE1           -11.1253482682      -11.1483348349       -7.4393699312  A         206             1.0000000000
      1838       117  GLN       NE2           -11.7596310923      -13.1640960083       -6.6750083657  A         206             1.0000000000
      1839       117  GLN       HE21          -11.9598907705      -13.4647162402       -7.6074908254  A         206             1.0000000000
      1840       117  GLN       HE22          -11.8733889274      -13.7890388439       -5.9026706111  A         206             1.0000000000
      1841       117  GLN       C              -7.7640236492      -11.2607865259       -4.6729861545  A         206             1.0000000000
      1842       117  GLN       O              -7.5580078513      -10.4694157785       -5.5826530352  A         206             1.0000000000
      1843       118  ILE       N              -4.3538617246      -11.2075162184       -3.9716253804  A         208             1.0000000000
      1844       118  ILE       HN             -4.7116020354      -12.0211875244       -3.5199951379  A         208             1.0000000000
      1845       118  ILE       CA             -3.1189567881      -11.3629241849       -4.7439487566  A         208             1.0000000000
      1846       118  ILE       HA             -2.4254192547      -10.6196464955       -4.3793339376  A         208             1.0000000000
      1847       118  ILE       CB             -2.4575647716      -12.7325010068       -4.5431506491  A         208             1.0000000000
      1848       118  ILE       HB             -3.1443576925      -13.5183731529       -4.9239937319  A         208             1.0000000000
      1849       118  ILE       CG2            -1.1286554031      -12.7817237686       -5.3357132233  A         208             1.0000000000
      1850       118  ILE       HG21           -0.4789151890      -11.9279429531       -5.0472397006  A         208             1.0000000000
      1851       118  ILE       HG22           -1.2999050888      -12.7396179180       -6.4326278246  A         208             1.0000000000
      1852       118  ILE       HG23           -0.5790788075      -13.7227274915       -5.1193834769  A         208             1.0000000000
      1853       118  ILE       CG1            -2.1787162922      -13.0375335954       -3.0487690891  A         208             1.0000000000
      1854       118  ILE       HG11           -2.9816612193      -12.6304688353       -2.3976940358  A         208             1.0000000000
      1855       118  ILE       HG12           -1.2379374054      -12.5188521350       -2.7655277979  A         208             1.0000000000
      1856       118  ILE       CD             -2.0513762500      -14.5379482357       -2.7448940650  A         208             1.0000000000
      1857       118  ILE       HD1            -1.2411438091      -15.0033013066       -3.3459688617  A         208             1.0000000000
      1858       118  ILE       HD2            -3.0009866644      -15.0652909370       -2.9782837317  A         208             1.0000000000
      1859       118  ILE       HD3            -1.8253390371      -14.6987769611       -1.6690863222  A         208             1.0000000000
      1860       118  ILE       C              -3.3230318280      -11.0668710651       -6.2277128432  A         208             1.0000000000
      1861       118  ILE       O              -2.5435961753      -10.3241287479       -6.8472705248  A         208             1.0000000000
      1862       119  ASP       N              -4.4168764677      -11.5707599076       -6.8312114926  A         209             1.0000000000
      1863       119  ASP       HN             -5.0051289848      -12.1977257895       -6.3263533353  A         209             1.0000000000
      1864       119  ASP       CA             -4.8411051396      -11.2602459604       -8.1853809084  A         209             1.0000000000
      1865       119  ASP       HA             -4.0227576711      -11.4972037952       -8.8491266468  A         209             1.0000000000
      1866       119  ASP       CB             -6.0916094690      -12.0975993510       -8.5868391147  A         209             1.0000000000
      1867       119  ASP       HB1            -6.5517592077      -11.6749473329       -9.5055058060  A         209             1.0000000000
      1868       119  ASP       HB2            -6.8351713727      -12.0525890201       -7.7625753429  A         209             1.0000000000
      1869       119  ASP       CG             -5.8310445849      -13.5637800523       -8.8945052598  A         209             1.0000000000
      1870       119  ASP       OD1            -4.6602403117      -14.0073013740       -9.0135341481  A         209             1.0000000000
      1871       119  ASP       OD2            -6.8388066118      -14.2810598125       -9.1348197052  A         209             1.0000000000
      1872       119  ASP       C              -5.1286646856       -9.7607772306       -8.3863973427  A         209             1.0000000000
      1873       119  ASP       O              -4.7460555093       -9.1925201091       -9.4216202903  A         209             1.0000000000
      1874       120  ALA       N              12.0022242785       -1.7595362105      -12.9954315264  A         224             1.0000000000
      1875       120  ALA       HN             11.4240337480       -1.7065779707      -12.1849377662  A         224             1.0000000000
      1876       120  ALA       CA             13.3100827677       -2.3406100748      -12.7876614715  A         224             1.0000000000
      1877       120  ALA       HA             13.9499983752       -2.1409412123      -13.6344438287  A         224             1.0000000000
      1878       120  ALA       CB             13.9184940471       -1.6826253615      -11.5282849342  A         224             1.0000000000
      1879       120  ALA       HB1            13.3060072598       -1.9073966422      -10.6290303501  A         224             1.0000000000
      1880       120  ALA       HB2            13.9495352846       -0.5795481546      -11.6570409719  A         224             1.0000000000
      1881       120  ALA       HB3            14.9554779705       -2.0401032861      -11.3516642216  A         224             1.0000000000
      1882       120  ALA       C              13.2745932739       -3.8647493320      -12.5955670276  A         224             1.0000000000
      1883       120  ALA       O              14.2559663860       -4.4772955039      -12.2091010963  A         224             1.0000000000
      1884       121  LEU       N              12.1199255070       -4.5256191055      -12.8759893395  A         225             1.0000000000
      1885       121  LEU       HN             11.3208916590       -4.0320962078      -13.2106370037  A         225             1.0000000000
      1886       121  LEU       CA             11.9613048936       -5.9487596946      -12.6336278141  A         225             1.0000000000
      1887       121  LEU       HA             12.5134815389       -6.1912375471      -11.7376895108  A         225             1.0000000000
      1888       121  LEU       CB             10.4785897494       -6.3027352153      -12.3479859317  A         225             1.0000000000
      1889       121  LEU       HB1             9.9015071679       -6.2907936042      -13.2972772948  A         225             1.0000000000
      1890       121  LEU       HB2            10.0417067713       -5.5127723563      -11.7003649431  A         225             1.0000000000
      1891       121  LEU       CG             10.2819026119       -7.6632806483      -11.6392704935  A         225             1.0000000000
      1892       121  LEU       HG             11.0518911403       -8.3808596537      -11.9949656397  A         225             1.0000000000
      1893       121  LEU       CD1            10.4293246695       -7.5147104372      -10.1169373539  A         225             1.0000000000
      1894       121  LEU       HD11           11.4131232256       -7.0669265654       -9.8601280759  A         225             1.0000000000
      1895       121  LEU       HD12           10.3453797554       -8.5042371987       -9.6188298960  A         225             1.0000000000
      1896       121  LEU       HD13            9.6299751109       -6.8544362917       -9.7176888898  A         225             1.0000000000
      1897       121  LEU       CD2             8.9195545590       -8.2721884262      -11.9905977569  A         225             1.0000000000
      1898       121  LEU       HD21            8.8932632086       -8.5558546375      -13.0644521443  A         225             1.0000000000
      1899       121  LEU       HD22            8.1117537556       -7.5327552890      -11.8034681285  A         225             1.0000000000
      1900       121  LEU       HD23            8.7221591555       -9.1793702078      -11.3803705288  A         225             1.0000000000
      1901       121  LEU       C              12.4285030078       -6.8133159137      -13.8208773111  A         225             1.0000000000
      1902       121  LEU       O              11.9710863133       -6.5738302056      -14.9413421753  A         225             1.0000000000
      1903       122  PRO       N              13.3031549686       -7.8134242240      -13.6559369917  A         226             1.0000000000
      1904       122  PRO       CD             14.1381020914       -7.9789543813      -12.4624447267  A         226             1.0000000000
      1905       122  PRO       HD1            13.5015452857       -8.3249266770      -11.6201742217  A         226             1.0000000000
      1906       122  PRO       HD2            14.6442303242       -7.0272351056      -12.1933989456  A         226             1.0000000000
      1907       122  PRO       CA             13.5419519982       -8.8930067309      -14.6226020451  A         226             1.0000000000
      1908       122  PRO       HA             14.0921333808       -8.4392736065      -15.4336672078  A         226             1.0000000000
      1909       122  PRO       CB             14.3832506109       -9.9098896132      -13.8362715324  A         226             1.0000000000
      1910       122  PRO       HB1            15.0510152339      -10.5033675001      -14.4967224436  A         226             1.0000000000
      1911       122  PRO       HB2            13.7212917204      -10.6006566033      -13.2714951228  A         226             1.0000000000
      1912       122  PRO       CG             15.1571111350       -9.0559465470      -12.8331510602  A         226             1.0000000000
      1913       122  PRO       HG1            15.4963569984       -9.6401830836      -11.9511641478  A         226             1.0000000000
      1914       122  PRO       HG2            16.0334155174       -8.5914677483      -13.3338216854  A         226             1.0000000000
      1915       122  PRO       C              12.3288074118       -9.5588220870      -15.2715226648  A         226             1.0000000000
      1916       122  PRO       O              11.2403914932       -9.5886425984      -14.7148875571  A         226             1.0000000000
      1917       123  ALA       N              12.5129685293      -10.1258843062      -16.4856015917  A         227             1.0000000000
      1918       123  ALA       HN             13.4060446210      -10.0499783419      -16.9222506260  A         227             1.0000000000
      1919       123  ALA       CA             11.5518717195      -11.0098228802      -17.1164723517  A         227             1.0000000000
      1920       123  ALA       HA             10.5999663264      -10.4998504437      -17.1307634950  A         227             1.0000000000
      1921       123  ALA       CB             11.9606848251      -11.3026023028      -18.5739424974  A         227             1.0000000000
      1922       123  ALA       HB1            12.8868121990      -11.9154754506      -18.6054955048  A         227             1.0000000000
      1923       123  ALA       HB2            12.1567976740      -10.3493513777      -19.1098281422  A         227             1.0000000000
      1924       123  ALA       HB3            11.1541527232      -11.8473853815      -19.1097021130  A         227             1.0000000000
      1925       123  ALA       C              11.3374268623      -12.3224219647      -16.3632762087  A         227             1.0000000000
      1926       123  ALA       O              12.2686164096      -12.9176503365      -15.8132266077  A         227             1.0000000000
      1927       124  GLY       N              10.0852459272      -12.8200524665      -16.3035658799  A         228             1.0000000000
      1928       124  GLY       HN              9.3257477630      -12.3376035124      -16.7330010268  A         228             1.0000000000
      1929       124  GLY       CA              9.7464742781      -14.0941393906      -15.6751231821  A         228             1.0000000000
      1930       124  GLY       HA1            10.5242277092      -14.8106646812      -15.8944200321  A         228             1.0000000000
      1931       124  GLY       HA2             8.7884800454      -14.3905038617      -16.0761408256  A         228             1.0000000000
      1932       124  GLY       C               9.5803288683      -14.0544951802      -14.1775338664  A         228             1.0000000000
      1933       124  GLY       O               8.8850329332      -14.8711979857      -13.5855584352  A         228             1.0000000000
      1934       125  TRP       N              10.2062349262      -13.0680864342      -13.5116750585  A         229             1.0000000000
      1935       125  TRP       HN             10.8105639607      -12.4567081996      -14.0166622587  A         229             1.0000000000
      1936       125  TRP       CA              9.9466917527      -12.7292789351      -12.1300047761  A         229             1.0000000000
      1937       125  TRP       HA             10.0114261872      -13.6415693827      -11.5556045739  A         229             1.0000000000
      1938       125  TRP       CB             10.9959554651      -11.7300521209      -11.5522580564  A         229             1.0000000000
      1939       125  TRP       HB1            10.6364743821      -11.3965341015      -10.5553327424  A         229             1.0000000000
      1940       125  TRP       HB2            11.0325438730      -10.8315930311      -12.2047559892  A         229             1.0000000000
      1941       125  TRP       CG             12.3923391741      -12.2488684855      -11.3728065971  A         229             1.0000000000
      1942       125  TRP       CD1            13.1452500033      -13.0078614291      -12.2426426347  A         229             1.0000000000
      1943       125  TRP       HD1            12.7955567118      -13.4022665559      -13.1852768151  A         229             1.0000000000
      1944       125  TRP       NE1            14.4067873743      -13.1879119357      -11.7317274623  A         229             1.0000000000
      1945       125  TRP       HE1            15.0585413050      -13.8499911188      -12.0307993086  A         229             1.0000000000
      1946       125  TRP       CE2            14.5151148039      -12.5574084059      -10.5317765389  A         229             1.0000000000
      1947       125  TRP       CD2            13.2541609454      -11.9683182623      -10.2480860177  A         229             1.0000000000
      1948       125  TRP       CE3            13.0770674505      -11.2938781426       -9.0398225057  A         229             1.0000000000
      1949       125  TRP       HE3            12.1270774758      -10.8519249430       -8.7779133282  A         229             1.0000000000
      1950       125  TRP       CZ3            14.1508990475      -11.2220734805       -8.1454838319  A         229             1.0000000000
      1951       125  TRP       HZ3            14.0223314506      -10.7245892501       -7.1955470900  A         229             1.0000000000
      1952       125  TRP       CZ2            15.5911503475      -12.4357802726       -9.6707898550  A         229             1.0000000000
      1953       125  TRP       HZ2            16.5477921739      -12.8795727604       -9.9037805070  A         229             1.0000000000
      1954       125  TRP       CH2            15.3923660204      -11.7650061206       -8.4619680885  A         229             1.0000000000
      1955       125  TRP       HH2            16.2024572422      -11.6760824207       -7.7532757801  A         229             1.0000000000
      1956       125  TRP       C               8.5194586992      -12.2080940922      -11.9398337366  A         229             1.0000000000
      1957       125  TRP       O               7.9375496226      -11.5832440988      -12.8236717132  A         229             1.0000000000
      1958       126  PHE       N               7.9179718568      -12.4983987367      -10.7797715423  A         230             1.0000000000
      1959       126  PHE       HN              8.4261506040      -12.9930237314      -10.0789795079  A         230             1.0000000000
      1960       126  PHE       CA              6.5759024928      -12.0901120696      -10.4145823682  A         230             1.0000000000
      1961       126  PHE       HA              6.0367823053      -11.7784031775      -11.2969581328  A         230             1.0000000000
      1962       126  PHE       CB              5.8220645943      -13.3066467982       -9.7950637623  A         230             1.0000000000
      1963       126  PHE       HB1             6.4743362044      -13.7893943996       -9.0362373658  A         230             1.0000000000
      1964       126  PHE       HB2             5.6454716161      -14.0444093299      -10.6067548161  A         230             1.0000000000
      1965       126  PHE       CG              4.4932265474      -13.0013440856       -9.1390700256  A         230             1.0000000000
      1966       126  PHE       CD1             3.2927896785      -13.1351224982       -9.8548837824  A         230             1.0000000000
      1967       126  PHE       HD1             3.3192215750      -13.4176316251      -10.8969442164  A         230             1.0000000000
      1968       126  PHE       CE1             2.0572268637      -12.9268064230       -9.2301594397  A         230             1.0000000000
      1969       126  PHE       HE1             1.1422015944      -13.0354775224       -9.7934704983  A         230             1.0000000000
      1970       126  PHE       CZ              2.0093648638      -12.5893735117       -7.8731076330  A         230             1.0000000000
      1971       126  PHE       HZ              1.0547137193      -12.4457039100       -7.3889586498  A         230             1.0000000000
      1972       126  PHE       CD2             4.4308015015      -12.6541380758       -7.7779246314  A         230             1.0000000000
      1973       126  PHE       HD2             5.3468739171      -12.5570011065       -7.2142086225  A         230             1.0000000000
      1974       126  PHE       CE2             3.1975999793      -12.4432257604       -7.1474409151  A         230             1.0000000000
      1975       126  PHE       HE2             3.1612222317      -12.1828423890       -6.0999309346  A         230             1.0000000000
      1976       126  PHE       C               6.6248256829      -10.8875730950       -9.4874356222  A         230             1.0000000000
      1977       126  PHE       O               7.5361742461      -10.7574129622       -8.6714376943  A         230             1.0000000000
      1978       127  LEU       N               7.2086751761      -10.1464765620       -4.3477209639  A         249             1.0000000000
      1979       127  LEU       HN              7.7113344509      -10.3514340844       -3.5114584049  A         249             1.0000000000
      1980       127  LEU       CA              7.9081012014      -10.3543806319       -5.6048769872  A         249             1.0000000000
      1981       127  LEU       HA              7.1720210851      -10.6537249520       -6.3362996013  A         249             1.0000000000
      1982       127  LEU       CB              8.6177267541       -9.0546463405       -6.1134330573  A         249             1.0000000000
      1983       127  LEU       HB1             7.8368847678       -8.2841966104       -6.2895409956  A         249             1.0000000000
      1984       127  LEU       HB2             9.0689635828       -9.2768313516       -7.1040591954  A         249             1.0000000000
      1985       127  LEU       CG              9.7167213957       -8.4164391026       -5.2213050686  A         249             1.0000000000
      1986       127  LEU       HG             10.4069450296       -9.2257265014       -4.9004215362  A         249             1.0000000000
      1987       127  LEU       CD1            10.5482864043       -7.4051456011       -6.0314380678  A         249             1.0000000000
      1988       127  LEU       HD11            9.9212685490       -6.5349096259       -6.3210221775  A         249             1.0000000000
      1989       127  LEU       HD12           10.9557402400       -7.8741874494       -6.9524712467  A         249             1.0000000000
      1990       127  LEU       HD13           11.3995711078       -7.0318231405       -5.4229434549  A         249             1.0000000000
      1991       127  LEU       CD2             9.1882619494       -7.7061305450       -3.9619433390  A         249             1.0000000000
      1992       127  LEU       HD21            8.7455423488       -8.4250839164       -3.2398447273  A         249             1.0000000000
      1993       127  LEU       HD22            8.4165154748       -6.9557033996       -4.2368751096  A         249             1.0000000000
      1994       127  LEU       HD23           10.0173223667       -7.1802114640       -3.4419539690  A         249             1.0000000000
      1995       127  LEU       C               8.8817299026      -11.5232401000       -5.5120005644  A         249             1.0000000000
      1996       127  LEU       O               9.2548097828      -11.9472155333       -4.4170865843  A         249             1.0000000000
      1997       128  GLY       N               9.2874995794      -12.1234479292       -6.6586426835  A         250             1.0000000000
      1998       128  GLY       HN              8.9324336291      -11.8142126492       -7.5374547866  A         250             1.0000000000
      1999       128  GLY       CA             10.2453668777      -13.2347899283       -6.6611369153  A         250             1.0000000000
      2000       128  GLY       HA1             9.8593996101      -14.0222528029       -6.0307945564  A         250             1.0000000000
      2001       128  GLY       HA2            11.1746479486      -12.8183576928       -6.3013857730  A         250             1.0000000000
      2002       128  GLY       C              10.4856429527      -13.8664091769       -8.0251659411  A         250             1.0000000000
      2003       128  GLY       O               9.6799431961      -13.6405048940       -8.9408998562  A         250             1.0000000000
      2004       129  PRO       N              11.5626228287      -14.6333720057       -8.2363350987  A         251             1.0000000000
      2005       129  PRO       CD             12.6466781972      -14.7841243213       -7.2529000622  A         251             1.0000000000
      2006       129  PRO       HD1            12.3096507144      -15.4708301631       -6.4471900879  A         251             1.0000000000
      2007       129  PRO       HD2            12.9647557376      -13.8104197672       -6.8227290270  A         251             1.0000000000
      2008       129  PRO       CA             11.8257430294      -15.4420819252       -9.4386643072  A         251             1.0000000000
      2009       129  PRO       HA             11.9939890241      -14.7402113633      -10.2420764054  A         251             1.0000000000
      2010       129  PRO       CB             13.0930574807      -16.2479215792       -9.0919831304  A         251             1.0000000000
      2011       129  PRO       HB1            13.7278612823      -16.4236310115       -9.9866737635  A         251             1.0000000000
      2012       129  PRO       HB2            12.8346621630      -17.2267044411       -8.6342310481  A         251             1.0000000000
      2013       129  PRO       CG             13.8038547751      -15.3986290582       -8.0382401510  A         251             1.0000000000
      2014       129  PRO       HG1            14.4905204535      -15.9879286680       -7.3936183890  A         251             1.0000000000
      2015       129  PRO       HG2            14.3757425061      -14.5888867394       -8.5398204538  A         251             1.0000000000
      2016       129  PRO       C              10.7160648404      -16.3743415011       -9.9233400138  A         251             1.0000000000
      2017       129  PRO       O               9.9589583353      -16.8899581821       -9.1063860200  A         251             1.0000000000
      2018       130  ASP       N              10.6596908269      -16.6492074057      -11.2454322707  A         252             1.0000000000
      2019       130  ASP       HN             11.3418494441      -16.2430390575      -11.8485043178  A         252             1.0000000000
      2020       130  ASP       CA              9.8314053406      -17.6807924103      -11.8668071395  A         252             1.0000000000
      2021       130  ASP       HA              9.7716383731      -17.3968939445      -12.9071097737  A         252             1.0000000000
      2022       130  ASP       CB             10.5182158929      -19.0693592624      -11.7932135799  A         252             1.0000000000
      2023       130  ASP       HB1             9.8169359635      -19.8939833381      -12.0432587645  A         252             1.0000000000
      2024       130  ASP       HB2            10.9139165273      -19.2355451957      -10.7684578805  A         252             1.0000000000
      2025       130  ASP       CG             11.6411367020      -19.1479516233      -12.7903374996  A         252             1.0000000000
      2026       130  ASP       OD1            12.8152795710      -18.8997945151      -12.4289456761  A         252             1.0000000000
      2027       130  ASP       OD2            11.3500381095      -19.4052406017      -13.9880054479  A         252             1.0000000000
      2028       130  ASP       C               8.3632559025      -17.7688796850      -11.4540350659  A         252             1.0000000000
      2029       130  ASP       O               7.8839117317      -18.7840606328      -10.9421288167  A         252             1.0000000000
      2030       131  GLY       N               7.5911594506      -16.6920014754      -11.7014316861  A         253             1.0000000000
      2031       131  GLY       HN              8.0188133293      -15.9060185775      -12.1411498279  A         253             1.0000000000
      2032       131  GLY       CA              6.1344737821      -16.7041042170      -11.6493619986  A         253             1.0000000000
      2033       131  GLY       HA1             5.7885720785      -17.5162709880      -12.2715654602  A         253             1.0000000000
      2034       131  GLY       HA2             5.8022670248      -15.7491287259      -12.0289150013  A         253             1.0000000000
      2035       131  GLY       C               5.4594165295      -16.8834688005      -10.3043658946  A         253             1.0000000000
      2036       131  GLY       O               4.2564037672      -17.1008206953      -10.2461638333  A         253             1.0000000000
      2037       132  LYS       N               6.2117486781      -16.7811196321       -9.1966432203  A         254             1.0000000000
      2038       132  LYS       HN              7.1938070735      -16.6248240233       -9.2683508948  A         254             1.0000000000
      2039       132  LYS       CA              5.6828956957      -16.9232858470       -7.8481789425  A         254             1.0000000000
      2040       132  LYS       HA              4.6547609219      -16.5930570036       -7.8651435497  A         254             1.0000000000
      2041       132  LYS       CB              5.7335066628      -18.3982140247       -7.3446755002  A         254             1.0000000000
      2042       132  LYS       HB1             5.5968997553      -18.4298017363       -6.2425585512  A         254             1.0000000000
      2043       132  LYS       HB2             6.7390771707      -18.8132053022       -7.5703549043  A         254             1.0000000000
      2044       132  LYS       CG              4.6549606662      -19.3110690172       -7.9627510564  A         254             1.0000000000
      2045       132  LYS       HG1             4.7218615144      -19.2762307407       -9.0711876000  A         254             1.0000000000
      2046       132  LYS       HG2             3.6534184167      -18.9251320881       -7.6758942815  A         254             1.0000000000
      2047       132  LYS       CD              4.7798724228      -20.7847604017       -7.5356311067  A         254             1.0000000000
      2048       132  LYS       HD1             4.8639700446      -20.8403055070       -6.4292119586  A         254             1.0000000000
      2049       132  LYS       HD2             5.7265781621      -21.1749604156       -7.9666916505  A         254             1.0000000000
      2050       132  LYS       CE              3.5939095855      -21.6493098053       -7.9997365342  A         254             1.0000000000
      2051       132  LYS       HE1             3.4299710898      -21.5342780572       -9.0925370039  A         254             1.0000000000
      2052       132  LYS       HE2             2.6676607142      -21.3567785399       -7.4604689872  A         254             1.0000000000
      2053       132  LYS       NZ              3.8642621519      -23.0700213319       -7.7222323204  A         254             1.0000000000
      2054       132  LYS       HZ1             3.0656245012      -23.6890515127       -7.9683614290  A         254             1.0000000000
      2055       132  LYS       HZ2             4.0477681030      -23.2074061862       -6.7078108262  A         254             1.0000000000
      2056       132  LYS       HZ3             4.7022333672      -23.3705425146       -8.2599043962  A         254             1.0000000000
      2057       132  LYS       C               6.4556123161      -16.0052599071       -6.9045272509  A         254             1.0000000000
      2058       132  LYS       O               7.6713083370      -15.8898857343       -7.0549350824  A         254             1.0000000000
      2059       133  PRO       N               5.8467853122      -15.3003229279       -5.9459182244  A         255             1.0000000000
      2060       133  PRO       CD              4.4570021381      -15.5428683444       -5.5311972149  A         255             1.0000000000
      2061       133  PRO       HD1             4.2370346505      -16.6287868610       -5.4492443035  A         255             1.0000000000
      2062       133  PRO       HD2             3.7680864693      -15.0829867260       -6.2716194581  A         255             1.0000000000
      2063       133  PRO       CA              6.5640045700      -14.4665710396       -4.9809583306  A         255             1.0000000000
      2064       133  PRO       HA              7.1578183509      -13.7545229913       -5.5348290470  A         255             1.0000000000
      2065       133  PRO       CB              5.4279149293      -13.8034738251       -4.1861229468  A         255             1.0000000000
      2066       133  PRO       HB1             5.0683211393      -12.9181166099       -4.7528291386  A         255             1.0000000000
      2067       133  PRO       HB2             5.7280107246      -13.4699881826       -3.1697318606  A         255             1.0000000000
      2068       133  PRO       CG              4.3231601700      -14.8650870342       -4.1639438301  A         255             1.0000000000
      2069       133  PRO       HG1             4.5350063134      -15.6105246879       -3.3678502954  A         255             1.0000000000
      2070       133  PRO       HG2             3.3111329694      -14.4353086269       -4.0045309507  A         255             1.0000000000
      2071       133  PRO       C               7.5482215282      -15.2223218768       -4.0737715386  A         255             1.0000000000
      2072       133  PRO       O               7.3783495939      -16.4140775768       -3.8452756633  A         255             1.0000000000
      2073       134  SER       N               8.5799800499      -14.5412771502       -3.5412120139  A         256             1.0000000000
      2074       134  SER       HN              8.7941410490      -13.6149553520       -3.8413319778  A         256             1.0000000000
      2075       134  SER       CA              9.4672482866      -15.1392448735       -2.5400270418  A         256             1.0000000000
      2076       134  SER       HA              8.9103447338      -15.8901490241       -1.9992855236  A         256             1.0000000000
      2077       134  SER       CB             10.7109194677      -15.8429269378       -3.1599717492  A         256             1.0000000000
      2078       134  SER       HB1            10.3605691711      -16.5594506947       -3.9333858528  A         256             1.0000000000
      2079       134  SER       HB2            11.2413127118      -16.4283202985       -2.3787428328  A         256             1.0000000000
      2080       134  SER       OG             11.6282600168      -14.9384748855       -3.7736503625  A         256             1.0000000000
      2081       134  SER       HG1            12.4427805483      -15.0174521731       -3.2717351389  A         256             1.0000000000
      2082       134  SER       C               9.9350483648      -14.1489542311       -1.4739740382  A         256             1.0000000000
      2083       134  SER       O              10.3902283947      -14.5576811490       -0.4147159619  A         256             1.0000000000
      2084       135  ARG       N               9.7833201706      -12.8202191901       -1.6955602020  A         257             1.0000000000
      2085       135  ARG       HN              9.4845633913      -12.4771550511       -2.5827244389  A         257             1.0000000000
      2086       135  ARG       CA             10.0850559785      -11.7994889384       -0.7032024895  A         257             1.0000000000
      2087       135  ARG       HA             10.0305323251      -12.2376873657        0.2823984995  A         257             1.0000000000
      2088       135  ARG       CB             11.4971934311      -11.1727817654       -0.8783179047  A         257             1.0000000000
      2089       135  ARG       HB1            11.6274274389      -10.3103593361       -0.1901408513  A         257             1.0000000000
      2090       135  ARG       HB2            11.5971177970      -10.7944034213       -1.9181092058  A         257             1.0000000000
      2091       135  ARG       CG             12.6388211636      -12.1585313347       -0.5729458735  A         257             1.0000000000
      2092       135  ARG       HG1            12.5913921327      -13.0009225582       -1.2957518734  A         257             1.0000000000
      2093       135  ARG       HG2            12.4596783201      -12.5737170801        0.4418692026  A         257             1.0000000000
      2094       135  ARG       CD             14.0412209136      -11.5386831526       -0.6196240689  A         257             1.0000000000
      2095       135  ARG       HD1            14.1408455436      -10.7211748958        0.1260810894  A         257             1.0000000000
      2096       135  ARG       HD2            14.2834898563      -11.1550596990       -1.6337541420  A         257             1.0000000000
      2097       135  ARG       NE             14.9683613711      -12.6526883689       -0.2571164653  A         257             1.0000000000
      2098       135  ARG       HE             14.5742770920      -13.4853023964        0.1320511877  A         257             1.0000000000
      2099       135  ARG       CZ             16.2793000778      -12.6218869832       -0.4084272668  A         257             1.0000000000
      2100       135  ARG       NH1            16.9655860881      -13.7273265635       -0.1799270422  A         257             1.0000000000
      2101       135  ARG       HH11           16.4763647016      -14.5924380595       -0.0692720171  A         257             1.0000000000
      2102       135  ARG       HH12           17.9540371751      -13.7065302563       -0.3300335446  A         257             1.0000000000
      2103       135  ARG       NH2            16.9633573712      -11.5516070642       -0.7223972977  A         257             1.0000000000
      2104       135  ARG       HH21           16.5224915458      -10.6573124834       -0.6457518367  A         257             1.0000000000
      2105       135  ARG       HH22           17.9536014377      -11.6129323750       -0.5972737788  A         257             1.0000000000
      2106       135  ARG       C               9.0541664024      -10.6806680315       -0.7091863817  A         257             1.0000000000
      2107       135  ARG       O               8.2660784263      -10.5332969160       -1.6380860865  A         257             1.0000000000
      2108       136  ILE       N               9.0628864198       -9.8625833455        0.3637562986  A         258             1.0000000000
      2109       136  ILE       HN              9.6711633004      -10.0623680536        1.1280169263  A         258             1.0000000000
      2110       136  ILE       CA              8.3190929498       -8.6201536423        0.4805009538  A         258             1.0000000000
      2111       136  ILE       HA              7.7429660312       -8.4661940860       -0.4199290705  A         258             1.0000000000
      2112       136  ILE       CB              7.3646421769       -8.6131426393        1.6862154002  A         258             1.0000000000
      2113       136  ILE       HB              7.9277776636       -8.9834123391        2.5694479704  A         258             1.0000000000
      2114       136  ILE       CG2             6.8531101321       -7.1850052998        2.0128302461  A         258             1.0000000000
      2115       136  ILE       HG21            6.1570971482       -7.2033122843        2.8785968318  A         258             1.0000000000
      2116       136  ILE       HG22            6.3182313127       -6.7597918076        1.1368056262  A         258             1.0000000000
      2117       136  ILE       HG23            7.6786386717       -6.4967003798        2.2940062894  A         258             1.0000000000
      2118       136  ILE       CG1             6.1902232257       -9.5951519542        1.4415813829  A         258             1.0000000000
      2119       136  ILE       HG11            6.6050411900      -10.5918325989        1.1791413917  A         258             1.0000000000
      2120       136  ILE       HG12            5.6052538269       -9.2359633894        0.5680166300  A         258             1.0000000000
      2121       136  ILE       CD              5.2616926388       -9.7612985974        2.6529917241  A         258             1.0000000000
      2122       136  ILE       HD1             4.7431874253       -8.8088209637        2.8943621885  A         258             1.0000000000
      2123       136  ILE       HD2             5.8445611557      -10.0747860018        3.5453542845  A         258             1.0000000000
      2124       136  ILE       HD3             4.4841477890      -10.5278365487        2.4476515773  A         258             1.0000000000
      2125       136  ILE       C               9.3114996399       -7.4719512831        0.5850104899  A         258             1.0000000000
      2126       136  ILE       O              10.2940670008       -7.5496848622        1.3191892162  A         258             1.0000000000
      2127       137  GLU       N              11.3718652413       12.3151448640      -10.7031292913  A         272             1.0000000000
      2128       137  GLU       HN             11.0386664478       13.2546077392      -10.6832026707  A         272             1.0000000000
      2129       137  GLU       CA             12.6552066971       12.0769584942      -10.0656215262  A         272             1.0000000000
      2130       137  GLU       HA             13.2683728608       11.5284375001      -10.7653014350  A         272             1.0000000000
      2131       137  GLU       CB             13.3563218985       13.4230607946       -9.7764566083  A         272             1.0000000000
      2132       137  GLU       HB1            14.2774248552       13.2317028407       -9.1854638193  A         272             1.0000000000
      2133       137  GLU       HB2            12.6896353225       14.0631156609       -9.1598694064  A         272             1.0000000000
      2134       137  GLU       CG             13.7587782887       14.1656509302      -11.0772827533  A         272             1.0000000000
      2135       137  GLU       HG1            14.4772878178       13.5470958209      -11.6564672087  A         272             1.0000000000
      2136       137  GLU       HG2            12.8650385900       14.3549979796      -11.7094995246  A         272             1.0000000000
      2137       137  GLU       CD             14.4204795938       15.4916059337      -10.7669409606  A         272             1.0000000000
      2138       137  GLU       OE1            13.8308390243       16.5592322286      -11.0761401390  A         272             1.0000000000
      2139       137  GLU       OE2            15.5323853074       15.4836976802      -10.1767702725  A         272             1.0000000000
      2140       137  GLU       C              12.5719735924       11.2105824323       -8.8151809794  A         272             1.0000000000
      2141       137  GLU       O              13.3729143187       10.2777560891       -8.6316331490  A         272             1.0000000000
      2142       138  ARG       N              11.8505083005        7.5266922545       -9.9864964210  A         275             1.0000000000
      2143       138  ARG       HN             11.6605705298        8.4675718352      -10.2560854745  A         275             1.0000000000
      2144       138  ARG       CA             13.0924653509        6.9529147038      -10.4668191866  A         275             1.0000000000
      2145       138  ARG       HA             12.8378093619        6.0593434619      -11.0173468996  A         275             1.0000000000
      2146       138  ARG       CB             13.8586580508        7.9258341771      -11.4082557264  A         275             1.0000000000
      2147       138  ARG       HB1            14.8722870409        7.5199002798      -11.6134262445  A         275             1.0000000000
      2148       138  ARG       HB2            13.9860318260        8.8913959140      -10.8736648045  A         275             1.0000000000
      2149       138  ARG       CG             13.2030557473        8.2063195527      -12.7844180006  A         275             1.0000000000
      2150       138  ARG       HG1            13.7871895569        9.0248244296      -13.2568145067  A         275             1.0000000000
      2151       138  ARG       HG2            12.1678891585        8.5891393039      -12.6571381052  A         275             1.0000000000
      2152       138  ARG       CD             13.2097333376        7.0361422796      -13.7779151699  A         275             1.0000000000
      2153       138  ARG       HD1            14.1991361333        6.5309970968      -13.7627016174  A         275             1.0000000000
      2154       138  ARG       HD2            13.0140255355        7.4041379977      -14.8077688526  A         275             1.0000000000
      2155       138  ARG       NE             12.0927739600        6.1013385591      -13.4102043491  A         275             1.0000000000
      2156       138  ARG       HE             11.1669982202        6.4792461988      -13.3990197454  A         275             1.0000000000
      2157       138  ARG       CZ             12.1594174933        4.7895920927      -13.4957082318  A         275             1.0000000000
      2158       138  ARG       NH1            13.2769299167        4.1117387587      -13.6569664910  A         275             1.0000000000
      2159       138  ARG       HH11           14.1652400856        4.5652152764      -13.5844124287  A         275             1.0000000000
      2160       138  ARG       HH12           13.2440093577        3.1771945405      -14.0112874487  A         275             1.0000000000
      2161       138  ARG       NH2            11.0381182334        4.1088600125      -13.3796537986  A         275             1.0000000000
      2162       138  ARG       HH21           10.2622106707        4.5684312530      -12.9474944195  A         275             1.0000000000
      2163       138  ARG       HH22           11.1141868509        3.1177192950      -13.2707793586  A         275             1.0000000000
      2164       138  ARG       C              14.0242089450        6.4521390762       -9.3712957405  A         275             1.0000000000
      2165       138  ARG       O              14.6136004222        5.3991789089       -9.4805925152  A         275             1.0000000000
      2166       139  GLN       N              14.1664925920        7.1983656340       -8.2505454746  A         276             1.0000000000
      2167       139  GLN       HN             13.7055922775        8.0786822453       -8.1691663371  A         276             1.0000000000
      2168       139  GLN       CA             14.9686966098        6.7397891857       -7.1296616786  A         276             1.0000000000
      2169       139  GLN       HA             15.9181852149        6.4260195549       -7.5376077628  A         276             1.0000000000
      2170       139  GLN       CB             15.2479652898        7.8811520744       -6.1214193456  A         276             1.0000000000
      2171       139  GLN       HB1            15.8432169001        7.4623484794       -5.2820147533  A         276             1.0000000000
      2172       139  GLN       HB2            14.2811529704        8.2362125545       -5.7048536311  A         276             1.0000000000
      2173       139  GLN       CG             16.0638109320        9.0753936770       -6.6942862684  A         276             1.0000000000
      2174       139  GLN       HG1            16.6627510720        9.5506535204       -5.8882342911  A         276             1.0000000000
      2175       139  GLN       HG2            15.3512137633        9.8376662097       -7.0756874497  A         276             1.0000000000
      2176       139  GLN       CD             17.0255323150        8.6648816826       -7.8240515208  A         276             1.0000000000
      2177       139  GLN       OE1            17.9018106111        7.8278245190       -7.6537815540  A         276             1.0000000000
      2178       139  GLN       NE2            16.8219734491        9.2408145936       -9.0355079451  A         276             1.0000000000
      2179       139  GLN       HE21           17.4300099325        8.9647578996       -9.7798763596  A         276             1.0000000000
      2180       139  GLN       HE22           16.1069296477        9.9318860402       -9.1410191664  A         276             1.0000000000
      2181       139  GLN       C              14.4793696812        5.4828476124       -6.4263959466  A         276             1.0000000000
      2182       139  GLN       O              15.2713043471        4.6130306241       -6.0646234632  A         276             1.0000000000
      2183       140  GLU       N              15.6012281759        2.8720485850       -8.8069850312  A         279             1.0000000000
      2184       140  GLU       HN             15.2786589763        3.8153466640       -8.7948670428  A         279             1.0000000000
      2185       140  GLU       CA             17.0330266619        2.6746770575       -8.6173718179  A         279             1.0000000000
      2186       140  GLU       HA             17.3879608646        2.1268138001       -9.4777598484  A         279             1.0000000000
      2187       140  GLU       CB             17.8059507050        4.0172658320       -8.5578694341  A         279             1.0000000000
      2188       140  GLU       HB1            18.8340089892        3.8524017596       -8.1702652521  A         279             1.0000000000
      2189       140  GLU       HB2            17.2909830729        4.7004160787       -7.8490428837  A         279             1.0000000000
      2190       140  GLU       CG             17.9505216470        4.7235334760       -9.9297347596  A         279             1.0000000000
      2191       140  GLU       HG1            18.5050555665        5.6757639966       -9.7880655394  A         279             1.0000000000
      2192       140  GLU       HG2            16.9489460073        4.9625638161      -10.3469058689  A         279             1.0000000000
      2193       140  GLU       CD             18.7134491824        3.8821107420      -10.9409850741  A         279             1.0000000000
      2194       140  GLU       OE1            19.8564486812        3.4541117823      -10.6267225526  A         279             1.0000000000
      2195       140  GLU       OE2            18.1724918937        3.6547457029      -12.0541932273  A         279             1.0000000000
      2196       140  GLU       C              17.4126685242        1.8043656364       -7.4227311536  A         279             1.0000000000
      2197       140  GLU       O              18.2819117713        0.9413993855       -7.5258891216  A         279             1.0000000000
      2198       141  ILE       N              16.7388200474        1.9826515361       -6.2583976226  A         280             1.0000000000
      2199       141  ILE       HN             16.1052296943        2.7471356739       -6.1681963610  A         280             1.0000000000
      2200       141  ILE       CA             16.8097069139        1.0537612995       -5.1359016983  A         280             1.0000000000
      2201       141  ILE       HA             17.8476789031        0.9377797541       -4.8610154842  A         280             1.0000000000
      2202       141  ILE       CB             16.0371276746        1.5346119952       -3.9027774846  A         280             1.0000000000
      2203       141  ILE       HB             14.9758868819        1.6854947255       -4.1948791478  A         280             1.0000000000
      2204       141  ILE       CG2            16.0935621494        0.4728423181       -2.7779924171  A         280             1.0000000000
      2205       141  ILE       HG21           17.1426505243        0.1682103380       -2.5756710431  A         280             1.0000000000
      2206       141  ILE       HG22           15.5094391253       -0.4321971884       -3.0500673783  A         280             1.0000000000
      2207       141  ILE       HG23           15.6631766021        0.8698994402       -1.8338341028  A         280             1.0000000000
      2208       141  ILE       CG1            16.5600429599        2.8942377664       -3.3697270152  A         280             1.0000000000
      2209       141  ILE       HG11           16.8321335312        3.5633668979       -4.2138561087  A         280             1.0000000000
      2210       141  ILE       HG12           17.4814426278        2.7220635430       -2.7733213740  A         280             1.0000000000
      2211       141  ILE       CD             15.5140744792        3.6271980218       -2.5146202110  A         280             1.0000000000
      2212       141  ILE       HD1            14.5965675855        3.8144497343       -3.1124821485  A         280             1.0000000000
      2213       141  ILE       HD2            15.9085603890        4.6060820153       -2.1675064048  A         280             1.0000000000
      2214       141  ILE       HD3            15.2327449858        3.0279590917       -1.6223828991  A         280             1.0000000000
      2215       141  ILE       C              16.3400858351       -0.3642386609       -5.5510756681  A         280             1.0000000000
      2216       141  ILE       O              16.9477043740       -1.3377414863       -5.2757755354  A         280             1.0000000000
      2217       142  GLY       N              15.2057162276       -0.3928529675       -6.3285266983  A         281             1.0000000000
      2218       142  GLY       HN             14.7084183108        0.4571848084       -6.4838958122  A         281             1.0000000000
      2219       142  GLY       CA             14.6675633640       -1.5859422541       -6.9757035311  A         281             1.0000000000
      2220       142  GLY       HA1            13.9161427742       -1.2460790407       -7.6730270523  A         281             1.0000000000
      2221       142  GLY       HA2            14.2605949930       -2.2287047274       -6.2091311940  A         281             1.0000000000
      2222       142  GLY       C              15.6506378480       -2.4153789272       -7.7779931304  A         281             1.0000000000
      2223       142  GLY       O              15.7782544270       -3.6040656409       -7.5955480635  A         281             1.0000000000
      2224       143  ALA       N              16.4095407709       -1.7639804177       -8.6891361226  A         282             1.0000000000
      2225       143  ALA       HN             16.2264574536       -0.8015946585       -8.8743472168  A         282             1.0000000000
      2226       143  ALA       CA             17.4728445312       -2.4034111147       -9.4400435062  A         282             1.0000000000
      2227       143  ALA       HA             17.0414317289       -3.2370401713       -9.9742209953  A         282             1.0000000000
      2228       143  ALA       CB             18.0634777215       -1.4063110351      -10.4593458950  A         282             1.0000000000
      2229       143  ALA       HB1            18.5489455845       -0.5482838186       -9.9470654545  A         282             1.0000000000
      2230       143  ALA       HB2            17.2579907744       -1.0074324112      -11.1123448394  A         282             1.0000000000
      2231       143  ALA       HB3            18.8160498043       -1.9029847233      -11.1084002131  A         282             1.0000000000
      2232       143  ALA       C              18.5907090387       -2.9699202184       -8.5623905264  A         282             1.0000000000
      2233       143  ALA       O              19.0902545826       -4.0700888622       -8.7944201912  A         282             1.0000000000
      2234       144  SER       N              18.9930134883       -2.2118131192       -7.5168659668  A         283             1.0000000000
      2235       144  SER       HN             18.5503698193       -1.3305637619       -7.3703219373  A         283             1.0000000000
      2236       144  SER       CA             20.0002673802       -2.6259697904       -6.5435165817  A         283             1.0000000000
      2237       144  SER       HA             20.8910079264       -2.8896474704       -7.0943844067  A         283             1.0000000000
      2238       144  SER       CB             20.3394091012       -1.4588303490       -5.5678411188  A         283             1.0000000000
      2239       144  SER       HB1            19.4836433753       -1.2600108412       -4.8877993366  A         283             1.0000000000
      2240       144  SER       HB2            20.5011910795       -0.5390292172       -6.1695997659  A         283             1.0000000000
      2241       144  SER       OG             21.5153566243       -1.7127684415       -4.7928372055  A         283             1.0000000000
      2242       144  SER       HG1            22.2265401807       -1.2431471936       -5.2347351945  A         283             1.0000000000
      2243       144  SER       C              19.5936194824       -3.8398202313       -5.7269776445  A         283             1.0000000000
      2244       144  SER       O              20.3578608210       -4.8149088249       -5.6130630458  A         283             1.0000000000
      2245       145  LEU       N              18.3621736898       -3.8733302651       -5.1685870716  A         284             1.0000000000
      2246       145  LEU       HN             17.7566736146       -3.0864283250       -5.2589419029  A         284             1.0000000000
      2247       145  LEU       CA             17.8634808204       -4.9882597741       -4.3763981230  A         284             1.0000000000
      2248       145  LEU       HA             18.6362636355       -5.2224723682       -3.6592153140  A         284             1.0000000000
      2249       145  LEU       CB             16.6135343979       -4.6085614669       -3.5329734196  A         284             1.0000000000
      2250       145  LEU       HB1            16.9062351001       -3.6784845287       -3.0004284093  A         284             1.0000000000
      2251       145  LEU       HB2            16.4304088604       -5.3764156409       -2.7511895589  A         284             1.0000000000
      2252       145  LEU       CG             15.2791585502       -4.3047851254       -4.2524555081  A         284             1.0000000000
      2253       145  LEU       HG             15.5086619098       -3.7438753329       -5.1835996498  A         284             1.0000000000
      2254       145  LEU       CD1            14.4519769743       -5.5540241129       -4.5973663338  A         284             1.0000000000
      2255       145  LEU       HD11           14.3902997472       -6.2283229220       -3.7165496470  A         284             1.0000000000
      2256       145  LEU       HD12           14.8915319811       -6.1189177232       -5.4470766403  A         284             1.0000000000
      2257       145  LEU       HD13           13.4202687244       -5.2601384341       -4.8863824149  A         284             1.0000000000
      2258       145  LEU       CD2            14.4196125293       -3.3857942920       -3.3726976368  A         284             1.0000000000
      2259       145  LEU       HD21           14.9781943341       -2.4547145598       -3.1373300525  A         284             1.0000000000
      2260       145  LEU       HD22           14.1735036336       -3.8948194345       -2.4163269891  A         284             1.0000000000
      2261       145  LEU       HD23           13.4750258550       -3.1121235691       -3.8895935164  A         284             1.0000000000
      2262       145  LEU       C              17.6737962058       -6.2590454473       -5.1880714470  A         284             1.0000000000
      2263       145  LEU       O              17.9439261527       -7.3671970551       -4.7131942360  A         284             1.0000000000
      2264       146  ILE       N              17.2641280647       -6.1167690112       -6.4653829507  A         285             1.0000000000
      2265       146  ILE       HN             16.9690691558       -5.2156210825       -6.7734116034  A         285             1.0000000000
      2266       146  ILE       CA             17.2003079180       -7.1725829317       -7.4651490853  A         285             1.0000000000
      2267       146  ILE       HA             16.5645436286       -7.9559762219       -7.0797937672  A         285             1.0000000000
      2268       146  ILE       CB             16.5914844351       -6.6059976495       -8.7621623076  A         285             1.0000000000
      2269       146  ILE       HB             16.9234473468       -5.5489319853       -8.8442220831  A         285             1.0000000000
      2270       146  ILE       CG2            17.0933258141       -7.2988087023      -10.0534452085  A         285             1.0000000000
      2271       146  ILE       HG21           16.9295821630       -8.3968582609      -10.0110638031  A         285             1.0000000000
      2272       146  ILE       HG22           18.1715782699       -7.0967707556      -10.2291532324  A         285             1.0000000000
      2273       146  ILE       HG23           16.5439412640       -6.8907987798      -10.9286740468  A         285             1.0000000000
      2274       146  ILE       CG1            15.0388529067       -6.5690267551       -8.7129281037  A         285             1.0000000000
      2275       146  ILE       HG11           14.6890513192       -6.0435807619       -9.6271853747  A         285             1.0000000000
      2276       146  ILE       HG12           14.7091720366       -5.9578003081       -7.8457293061  A         285             1.0000000000
      2277       146  ILE       CD             14.3628156565       -7.9427757875       -8.6419055239  A         285             1.0000000000
      2278       146  ILE       HD1            14.4755042963       -8.3854783226       -7.6291682747  A         285             1.0000000000
      2279       146  ILE       HD2            14.7996069505       -8.6498176356       -9.3792156287  A         285             1.0000000000
      2280       146  ILE       HD3            13.2760715137       -7.8586213639       -8.8569083174  A         285             1.0000000000
      2281       146  ILE       C              18.5530770684       -7.8403707955       -7.7293121040  A         285             1.0000000000
      2282       146  ILE       O              18.6659700452       -9.0642315668       -7.8129762323  A         285             1.0000000000
      2283       147  LYS       N              19.6443130066       -7.0592878228       -7.8462336787  A         286             1.0000000000
      2284       147  LYS       HN             19.5780505751       -6.0686816587       -7.7550321550  A         286             1.0000000000
      2285       147  LYS       CA             20.9055792597       -7.6122489346       -8.3250665354  A         286             1.0000000000
      2286       147  LYS       HA             20.7062615880       -8.4562364165       -8.9687726767  A         286             1.0000000000
      2287       147  LYS       CB             21.6545112720       -6.5439497603       -9.1658291554  A         286             1.0000000000
      2288       147  LYS       HB1            20.8856647582       -5.9573060143       -9.7126793667  A         286             1.0000000000
      2289       147  LYS       HB2            22.2514262312       -7.0794764762       -9.9347405080  A         286             1.0000000000
      2290       147  LYS       CG             22.5978019451       -5.5615778118       -8.4395389765  A         286             1.0000000000
      2291       147  LYS       HG1            23.4670384142       -6.1268216737       -8.0404796606  A         286             1.0000000000
      2292       147  LYS       HG2            22.0776981432       -5.0784102165       -7.5849267193  A         286             1.0000000000
      2293       147  LYS       CD             23.1046562067       -4.4972340814       -9.4336844925  A         286             1.0000000000
      2294       147  LYS       HD1            22.2665372356       -3.8277903082       -9.7230331143  A         286             1.0000000000
      2295       147  LYS       HD2            23.4012796278       -5.0414215524      -10.3557449799  A         286             1.0000000000
      2296       147  LYS       CE             24.3331839986       -3.6748341421       -9.0078547788  A         286             1.0000000000
      2297       147  LYS       HE1            24.7277307585       -3.1218867538       -9.8870038219  A         286             1.0000000000
      2298       147  LYS       HE2            25.1368044157       -4.3340025198       -8.6154108018  A         286             1.0000000000
      2299       147  LYS       NZ             24.0016878236       -2.6751426874       -7.9747223942  A         286             1.0000000000
      2300       147  LYS       HZ1            23.9258390236       -3.1299794770       -7.0425365466  A         286             1.0000000000
      2301       147  LYS       HZ2            23.1292430090       -2.1657735382       -8.2216699905  A         286             1.0000000000
      2302       147  LYS       HZ3            24.7616221186       -1.9657545177       -7.9452555972  A         286             1.0000000000
      2303       147  LYS       C              21.7710214805       -8.1043795217       -7.1796607715  A         286             1.0000000000
      2304       147  LYS       O              22.7542842144       -8.8016140879       -7.3725212348  A         286             1.0000000000
      2305       148  HSD       N              21.3620424856       -7.7893149555       -5.9207878674  A         287             1.0000000000
      2306       148  HSD       HN             20.5901680257       -7.1661658726       -5.8212688311  A         287             1.0000000000
      2307       148  HSD       CA             22.0465454525       -8.1858524016       -4.7141458231  A         287             1.0000000000
      2308       148  HSD       HA             22.9573177687       -8.7127232634       -4.9576635496  A         287             1.0000000000
      2309       148  HSD       CB             22.4169549515       -6.9336622106       -3.8863525788  A         287             1.0000000000
      2310       148  HSD       HB1            22.8846052183       -7.2358616373       -2.9249474954  A         287             1.0000000000
      2311       148  HSD       HB2            21.5000996084       -6.3500954446       -3.6558160100  A         287             1.0000000000
      2312       148  HSD       ND1            24.5865988802       -6.5007850564       -5.1546615410  A         287             1.0000000000
      2313       148  HSD       HD1            24.9050520500       -7.4487171665       -5.1581677174  A         287             1.0000000000
      2314       148  HSD       CG             23.3945775409       -6.0488910464       -4.6253262178  A         287             1.0000000000
      2315       148  HSD       CE1            25.2138544125       -5.4331464713       -5.7032667165  A         287             1.0000000000
      2316       148  HSD       HE1            26.1856594767       -5.5084739605       -6.1911403545  A         287             1.0000000000
      2317       148  HSD       NE2            24.5089001767       -4.3195544267       -5.5658226616  A         287             1.0000000000
      2318       148  HSD       CD2            23.3591547662       -4.7148212973       -4.8856130360  A         287             1.0000000000
      2319       148  HSD       HD2            22.5942395192       -3.9935078980       -4.6258041738  A         287             1.0000000000
      2320       148  HSD       C              21.2162253714       -9.1675334820       -3.8908172541  A         287             1.0000000000
      2321       148  HSD       O              21.4267509355       -9.3723737225       -2.7007533720  A         287             1.0000000000
      2322       149  TRP       N              20.2503920359       -9.8227795901       -4.5679608740  A         288             1.0000000000
      2323       149  TRP       HN             20.1015750032       -9.5715000221       -5.5212294980  A         288             1.0000000000
      2324       149  TRP       CA             19.3419509463      -10.8241603069       -4.0421904351  A         288             1.0000000000
      2325       149  TRP       HA             18.8854935807      -10.4462170191       -3.1393030973  A         288             1.0000000000
      2326       149  TRP       CB             18.2757855657      -11.0873687064       -5.1455219556  A         288             1.0000000000
      2327       149  TRP       HB1            18.7352767763      -11.6367209402       -5.9948752099  A         288             1.0000000000
      2328       149  TRP       HB2            17.9833178994      -10.0931071220       -5.5458063119  A         288             1.0000000000
      2329       149  TRP       CG             17.0147853242      -11.7846558752       -4.7420626787  A         288             1.0000000000
      2330       149  TRP       CD1            16.8051048657      -13.1337116023       -4.6029655062  A         288             1.0000000000
      2331       149  TRP       HD1            17.5789416631      -13.8851274047       -4.6572877193  A         288             1.0000000000
      2332       149  TRP       NE1            15.4719882326      -13.3693334320       -4.3597721690  A         288             1.0000000000
      2333       149  TRP       HE1            15.0751425584      -14.2188475605       -4.0888196706  A         288             1.0000000000
      2334       149  TRP       CE2            14.7913968372      -12.1903146655       -4.3564831556  A         288             1.0000000000
      2335       149  TRP       CD2            15.7283442723      -11.1533025341       -4.5838316055  A         288             1.0000000000
      2336       149  TRP       CE3            15.2912687571       -9.8282766896       -4.6334345764  A         288             1.0000000000
      2337       149  TRP       HE3            15.9849696164       -9.0167686714       -4.7966333945  A         288             1.0000000000
      2338       149  TRP       CZ3            13.9288145947       -9.5633645714       -4.4624681836  A         288             1.0000000000
      2339       149  TRP       HZ3            13.5750075385       -8.5433588486       -4.4909092172  A         288             1.0000000000
      2340       149  TRP       CZ2            13.4422093574      -11.9262523419       -4.2018812283  A         288             1.0000000000
      2341       149  TRP       HZ2            12.7264847475      -12.7176515607       -4.0350712784  A         288             1.0000000000
      2342       149  TRP       CH2            13.0224078584      -10.5980283857       -4.2575921602  A         288             1.0000000000
      2343       149  TRP       HH2            11.9741670644      -10.3768383640       -4.1209678130  A         288             1.0000000000
      2344       149  TRP       C              20.0806944926      -12.1181987449       -3.7158278227  A         288             1.0000000000
      2345       149  TRP       O              19.6271268960      -12.9612297436       -2.9353010950  A         288             1.0000000000
      2346       150  TIP3      OH2             8.8821980748       19.9309588754      -13.0562325620  A         303             1.0000000000
      2347       150  TIP3      H1              8.1426887263       19.4963036135      -12.6314590142  A         303             1.0000000000
      2348       150  TIP3      H2              9.0180675371       19.4376963460      -13.8652216881  A         303             1.0000000000
      2349       151  TIP3      OH2             7.5853157180       -0.0503216393      -17.8292436938  A         305             1.0000000000
      2350       151  TIP3      H1              7.0815980836       -0.7225089767      -18.2882257941  A         305             1.0000000000
      2351       151  TIP3      H2              8.0247943355        0.4376185815      -18.5256665005  A         305             1.0000000000
      2352       152  TIP3      OH2            20.9910294062       -3.5752646357        5.6448247920  A         306             1.0000000000
      2353       152  TIP3      H1             21.0634228029       -4.4890004135        5.3690024501  A         306             1.0000000000
      2354       152  TIP3      H2             21.2572792776       -3.0707458189        4.8761872901  A         306             1.0000000000
      2355       153  TIP3      OH2            18.6860859977        1.9202926482        9.7821225866  A         307             1.0000000000
      2356       153  TIP3      H1             19.2446012653        1.3099974038        9.3006329705  A         307             1.0000000000
      2357       153  TIP3      H2             18.7022088198        1.5999329830       10.6839771089  A         307             1.0000000000
      2358       154  TIP3      OH2            20.5561003909        1.4225808108       -9.0386782732  A         308             1.0000000000
      2359       154  TIP3      H1             20.2986592105        2.1232586436       -9.6378497455  A         308             1.0000000000
      2360       154  TIP3      H2             19.7677183699        1.2432003890       -8.5263226417  A         308             1.0000000000
      2361       155  TIP3      OH2            27.8908528640        4.3522983165       -9.5492943264  A         309             1.0000000000
      2362       155  TIP3      H1             27.4064892548        3.7501110278       -8.9844986082  A         309             1.0000000000
      2363       155  TIP3      H2             27.2226730203        4.7431217251      -10.1123437024  A         309             1.0000000000
      2364       156  TIP3      OH2            20.1965345649       -9.2052991384        8.8305062752  A         310             1.0000000000
      2365       156  TIP3      H1             20.2682842003       -9.3318444794        7.8844248271  A         310             1.0000000000
      2366       156  TIP3      H2             21.0734949933       -9.3932226800        9.1649565548  A         310             1.0000000000
      2367       157  TIP3      OH2            17.8379032495       -5.9487676382        0.2215807626  A         311             1.0000000000
      2368       157  TIP3      H1             18.0761050808       -6.4082123534       -0.5836535394  A         311             1.0000000000
      2369       157  TIP3      H2             17.5491761763       -6.6409290430        0.8163757751  A         311             1.0000000000
      2370       158  TIP3      OH2            18.0934526768       -7.9128051256       -1.8189757534  A         312             1.0000000000
      2371       158  TIP3      H1             17.3221315266       -8.2879665857       -1.3940647013  A         312             1.0000000000
      2372       158  TIP3      H2             17.8613568562       -7.8741838533       -2.7468075093  A         312             1.0000000000
      2373       159  TIP3      OH2            24.7633455534       10.5605401037       -2.9044958408  A         313             1.0000000000
      2374       159  TIP3      H1             24.0401418391       10.2634983262       -3.4567407230  A         313             1.0000000000
      2375       159  TIP3      H2             24.3506176217       10.7916539850       -2.0723456932  A         313             1.0000000000
      2376       160  TIP3      OH2            14.8826188520       10.4669889397       12.2429704605  A         314             1.0000000000
      2377       160  TIP3      H1             15.7453963961       10.0615936548       12.3295811552  A         314             1.0000000000
      2378       160  TIP3      H2             14.3542879230        9.8118173782       11.7870664196  A         314             1.0000000000
      2379       161  TIP3      OH2             7.9275083113       10.8042237341       10.3290146074  A         315             1.0000000000
      2380       161  TIP3      H1              6.9868701355       10.9298213690       10.4541421274  A         315             1.0000000000
      2381       161  TIP3      H2              8.0208124050        9.8726837798       10.1296167649  A         315             1.0000000000
      2382       162  TIP3      OH2            11.6769403820      -16.9362229439        0.4324079018  A         317             1.0000000000
      2383       162  TIP3      H1             11.7646049782      -16.6637378922        1.3458074065  A         317             1.0000000000
      2384       162  TIP3      H2             11.4003545116      -16.1443594614       -0.0287692023  A         317             1.0000000000
      2385       163  TIP3      OH2            14.5814334490        2.7033203672       12.9233866601  A         318             1.0000000000
      2386       163  TIP3      H1             15.2788028908        3.3043068859       12.6612361197  A         318             1.0000000000
      2387       163  TIP3      H2             14.9518070815        2.2108176864       13.6558457524  A         318             1.0000000000
      2388       164  TIP3      OH2             0.8616466740       -7.3938116180       12.5606701024  A         319             1.0000000000
      2389       164  TIP3      H1              0.5683393447       -6.7816489439       11.8857926980  A         319             1.0000000000
      2390       164  TIP3      H2              1.6445421916       -6.9859561341       12.9307516513  A         319             1.0000000000
      2391       165  TIP3      OH2           -11.8352288571      -15.5382736282       11.0881370561  A         320             1.0000000000
      2392       165  TIP3      H1            -12.3315386615      -15.0157097905       10.4581882856  A         320             1.0000000000
      2393       165  TIP3      H2            -10.9185616411      -15.3510505949       10.8858981112  A         320             1.0000000000
      2394       166  TIP3      OH2           -20.1350205122      -12.8441910840       -1.8935259343  A         321             1.0000000000
      2395       166  TIP3      H1            -19.4651855541      -13.4288366469       -2.2481278726  A         321             1.0000000000
      2396       166  TIP3      H2            -20.8525774547      -13.4257659882       -1.6422999303  A         321             1.0000000000
      2397       167  TIP3      OH2           -20.7670229861      -20.7841100868        0.1890181639  A         322             1.0000000000
      2398       167  TIP3      H1            -20.5613617245      -20.6670327522        1.1165030334  A         322             1.0000000000
      2399       167  TIP3      H2            -21.4546910834      -21.4498578181        0.1778653061  A         322             1.0000000000
      2400       168  TIP3      OH2           -21.4385201181       -3.3956654446        6.0149073232  A         323             1.0000000000
      2401       168  TIP3      H1            -22.3067166725       -3.7166928775        5.7711698208  A         323             1.0000000000
      2402       168  TIP3      H2            -21.5477986386       -2.4484538524        6.0990515111  A         323             1.0000000000
      2403       169  TIP3      OH2           -20.8034906415       -0.5917149781      -12.1473667809  A         326             1.0000000000
      2404       169  TIP3      H1            -21.4437833176       -0.3800838802      -11.4680513849  A         326             1.0000000000
      2405       169  TIP3      H2            -20.2627806275       -1.2807387175      -11.7612180955  A         326             1.0000000000
      2406       170  TIP3      OH2           -21.3128831542        0.4540284345      -14.7962345264  A         327             1.0000000000
      2407       170  TIP3      H1            -21.2852783063        0.0464060821      -13.9306053735  A         327             1.0000000000
      2408       170  TIP3      H2            -22.2200399399        0.7424201076      -14.8968757158  A         327             1.0000000000
      2409       171  TIP3      OH2            -3.1734297960        0.1316458315       15.8730825460  A         329             1.0000000000
      2410       171  TIP3      H1             -2.8291018055       -0.7607560923       15.9089835396  A         329             1.0000000000
      2411       171  TIP3      H2             -2.9711598392        0.4314488178       14.9868337807  A         329             1.0000000000
      2412       172  TIP3      OH2             3.3317482939       -3.3318057119       14.3724574833  A         330             1.0000000000
      2413       172  TIP3      H1              3.6456618704       -2.8041102303       15.1067786563  A         330             1.0000000000
      2414       172  TIP3      H2              2.5160853492       -2.9087153147       14.1042778487  A         330             1.0000000000
      2415       173  TIP3      OH2            -4.4782394022       -4.8245786028       22.4957892348  A         331             1.0000000000
      2416       173  TIP3      H1             -4.3799540298       -3.9743435486       22.0672193129  A         331             1.0000000000
      2417       173  TIP3      H2             -5.4221049886       -4.9222803006       22.6215030879  A         331             1.0000000000
      2418       174  TIP3      OH2            -8.9035624980        7.9117653316       15.5557329376  A         332             1.0000000000
      2419       174  TIP3      H1             -8.0590170469        7.7242826792       15.1460683478  A         332             1.0000000000
      2420       174  TIP3      H2             -9.4998769143        8.0562017175       14.8210363423  A         332             1.0000000000
      2421       175  TIP3      OH2            -0.7903387677      -22.7924677232       -2.7924399424  A         337             1.0000000000
      2422       175  TIP3      H1             -0.8631616412      -21.8441105835       -2.8998987941  A         337             1.0000000000
      2423       175  TIP3      H2             -0.1144474069      -22.9070962304       -2.1244107413  A         337             1.0000000000
      2424       176  TIP3      OH2            -4.4271376817      -14.8384040287        5.1083128143  A         338             1.0000000000
      2425       176  TIP3      H1             -3.8512105115      -14.1955736380        4.6944181134  A         338             1.0000000000
      2426       176  TIP3      H2             -3.8571154428      -15.5831363463        5.2998337332  A         338             1.0000000000
      2427       177  TIP3      OH2            10.9026869847      -18.6173494739       -7.1867802478  A         339             1.0000000000
      2428       177  TIP3      H1             10.1507990625      -18.4265374163       -6.6259887081  A         339             1.0000000000
      2429       177  TIP3      H2             10.7654095009      -18.0764768880       -7.9644971488  A         339             1.0000000000
      2430       178  TIP3      OH2             3.3063160911      -22.0480517496        4.0355148263  A         340             1.0000000000
      2431       178  TIP3      H1              3.7630799549      -21.3546758997        4.5117800291  A         340             1.0000000000
      2432       178  TIP3      H2              3.7504312238      -22.8536502843        4.3000986312  A         340             1.0000000000
      2433       179  TIP3      OH2            -4.5702129603      -10.3852041617      -11.9544797869  A         342             1.0000000000
      2434       179  TIP3      H1             -4.5684197685       -9.8642886791      -11.1514382659  A         342             1.0000000000
      2435       179  TIP3      H2             -3.7630324840      -10.8977476282      -11.9098623771  A         342             1.0000000000
      2436       180  TIP3      OH2           -12.8751959826      -11.0260586624       -9.5492836441  A         343             1.0000000000
      2437       180  TIP3      H1            -13.4539699178      -11.7750485763       -9.4069225510  A         343             1.0000000000
      2438       180  TIP3      H2            -12.1769622394      -11.1362371255       -8.9038673551  A         343             1.0000000000
      2439       181  TIP3      OH2             1.8605345255      -12.6872791300      -13.2340517572  A         344             1.0000000000
      2440       181  TIP3      H1              1.1256836789      -12.6026054731      -12.6265515967  A         344             1.0000000000
      2441       181  TIP3      H2              1.4814011996      -13.0916149538      -14.0144377532  A         344             1.0000000000
      2442       182  TIP3      OH2            -0.6032041272       -7.1204119764      -14.4461642653  A         345             1.0000000000
      2443       182  TIP3      H1             -0.5359914075       -7.2017407695      -13.4947968717  A         345             1.0000000000
      2444       182  TIP3      H2              0.0062226835       -7.7753106901      -14.7866616617  A         345             1.0000000000
      2445       183  TIP3      OH2            11.2954195278      -24.0600367832      -12.1610636371  A         346             1.0000000000
      2446       183  TIP3      H1             11.2048714985      -23.4575559910      -12.8993385109  A         346             1.0000000000
      2447       183  TIP3      H2             10.6008846675      -24.7056493415      -12.2915917654  A         346             1.0000000000
      2448       184  TIP3      OH2            14.6860583359      -14.1588716911      -16.4059932449  A         347             1.0000000000
      2449       184  TIP3      H1             13.8041199390      -13.8377112645      -16.2181835420  A         347             1.0000000000
      2450       184  TIP3      H2             14.6329376197      -15.1037962163      -16.2627184348  A         347             1.0000000000
      2451       185  TIP3      OH2             8.9668389233       -8.7204844017      -16.1193752514  A         348             1.0000000000
      2452       185  TIP3      H1              9.7127686539       -8.8171477314      -15.5273643751  A         348             1.0000000000
      2453       185  TIP3      H2              9.3439644961       -8.7999726336      -16.9955543218  A         348             1.0000000000
      2454       186  TIP3      OH2            16.9492836432       -4.7799197721      -12.7483149366  A         349             1.0000000000
      2455       186  TIP3      H1             16.0520101638       -4.8473797056      -12.4218470200  A         349             1.0000000000
      2456       186  TIP3      H2             16.9343407985       -4.0253773078      -13.3371054095  A         349             1.0000000000
      2457       187  TIP3      OH2            -9.1486675422      -23.1114024796        2.8487070397  A         352             1.0000000000
      2458       187  TIP3      H1             -8.6849154528      -23.7288863441        2.2831281180  A         352             1.0000000000
      2459       187  TIP3      H2             -8.4883751408      -22.4599476611        3.0850381723  A         352             1.0000000000
      2460       188  TIP3      OH2             1.1293543496      -23.6656302569       12.1660479768  A         353             1.0000000000
      2461       188  TIP3      H1              0.7726224565      -23.2698651536       11.3708472604  A         353             1.0000000000
      2462       188  TIP3      H2              0.4204602737      -24.2158975002       12.4990749883  A         353             1.0000000000
      2463       189  TIP3      OH2            19.4790705851       -4.8787348763      -11.5433354724  A         354             1.0000000000
      2464       189  TIP3      H1             18.6224235569       -4.8836553382      -11.9703758665  A         354             1.0000000000
      2465       189  TIP3      H2             19.2855382841       -4.7226910858      -10.6189830375  A         354             1.0000000000
      2466       190  TIP3      OH2            13.8983914344      -15.3988449065       -2.3105993910  A         355             1.0000000000
      2467       190  TIP3      H1             14.1606627001      -15.5481827822       -1.4022251168  A         355             1.0000000000
      2468       190  TIP3      H2             14.5797005058      -15.8253883814       -2.8303209061  A         355             1.0000000000
      2469       191  TIP3      OH2            16.7973030859       13.3871520919       -8.6725542958  A         356             1.0000000000
      2470       191  TIP3      H1             17.7059916582       13.6871152304       -8.6493371879  A         356             1.0000000000
      2471       191  TIP3      H2             16.3280177627       14.0790435656       -9.1386973146  A         356             1.0000000000
      2472       192  TIP3      OH2            11.6684256967       19.8661930832      -14.9363060451  A         357             1.0000000000
      2473       192  TIP3      H1             12.1331724966       19.2968039355      -14.3230864674  A         357             1.0000000000
      2474       192  TIP3      H2             10.8691605064       19.3854755002      -15.1515212884  A         357             1.0000000000
      2475       193  TIP3      OH2            13.9110408521       18.1173525583       -0.7243195051  A         358             1.0000000000
      2476       193  TIP3      H1             14.2342229552       17.2594673132       -0.9996703257  A         358             1.0000000000
      2477       193  TIP3      H2             14.5631829112       18.7362380939       -1.0528362758  A         358             1.0000000000
      2478       194  TIP3      OH2            18.9845624180      -19.3028090533       -9.4803481340  A         359             1.0000000000
      2479       194  TIP3      H1             19.0637178809      -18.4596116588       -9.9264248162  A         359             1.0000000000
      2480       194  TIP3      H2             19.4184197203      -19.1700817061       -8.6375058401  A         359             1.0000000000
      2481       195  TIP3      OH2            19.3245850635       -9.1213957726        0.4612152832  A         360             1.0000000000
      2482       195  TIP3      H1             18.5350276931       -8.8622202296        0.9362511101  A         360             1.0000000000
      2483       195  TIP3      H2             19.1590895677       -8.8545500447       -0.4430172303  A         360             1.0000000000
      2484       196  TIP3      OH2             6.3112560166       -2.2689497397      -19.1060975600  A         364             1.0000000000
      2485       196  TIP3      H1              5.4886394293       -2.6454748079      -19.4187677749  A         364             1.0000000000
      2486       196  TIP3      H2              6.9771602679       -2.9124187418      -19.3484836392  A         364             1.0000000000
      2487       197  TIP3      OH2             3.0760505107       -1.6970022075      -18.2250460708  A         365             1.0000000000
      2488       197  TIP3      H1              2.9787968698       -2.6336455751      -18.3967224270  A         365             1.0000000000
      2489       197  TIP3      H2              3.0756982178       -1.6266825224      -17.2704326109  A         365             1.0000000000
      2490       198  TIP3      OH2            14.0893730962       21.2322229861      -12.4517089648  A         368             1.0000000000
      2491       198  TIP3      H1             14.3600067387       21.6859893751      -11.6535327087  A         368             1.0000000000
      2492       198  TIP3      H2             13.9959632343       20.3169614974      -12.1875066842  A         368             1.0000000000
      2493       199  TIP3      OH2            16.5566063707       20.7077716078       -8.2514344388  A         369             1.0000000000
      2494       199  TIP3      H1             17.3707684541       20.4730649506       -8.6967261716  A         369             1.0000000000
      2495       199  TIP3      H2             15.8674527429       20.3220601387       -8.7922909632  A         369             1.0000000000
      2496       200  TIP3      OH2            17.0285630359       19.8649195531       -5.6412551051  A         370             1.0000000000
      2497       200  TIP3      H1             16.8878891435       20.0780182201       -6.5637688742  A         370             1.0000000000
      2498       200  TIP3      H2             17.7328573846       20.4509882097       -5.3642626138  A         370             1.0000000000
      2499       201  TIP3      OH2            19.6626565064      -11.9982159662        0.0041078648  A         371             1.0000000000
      2500       201  TIP3      H1             19.7336710442      -11.3106301747        0.6662366701  A         371             1.0000000000
      2501       201  TIP3      H2             20.5234763768      -12.0185929043       -0.4139899360  A         371             1.0000000000
      2502       202  TIP3      OH2            18.6909789308      -11.6760865101      -11.3097000837  A         372             1.0000000000
      2503       202  TIP3      H1             18.9973971008      -11.5636805309      -10.4098641870  A         372             1.0000000000
      2504       202  TIP3      H2             17.8471329721      -11.2249040214      -11.3339941133  A         372             1.0000000000
      2505       203  TIP3      OH2            24.7810746106      -10.6497015398       -5.3127888364  A         373             1.0000000000
      2506       203  TIP3      H1             24.6326543413      -10.0729335362       -4.5634278194  A         373             1.0000000000
      2507       203  TIP3      H2             25.4880747165      -11.2307316278       -5.0320991019  A         373             1.0000000000
      2508       204  TIP3      OH2           -17.4638790209       -5.0709641468        4.6869665228  A         374             1.0000000000
      2509       204  TIP3      H1            -16.6871797425       -4.9462783834        4.1416010202  A         374             1.0000000000
      2510       204  TIP3      H2            -18.1868975526       -5.1375868057        4.0632378445  A         374             1.0000000000
      2511       205  TIP3      OH2           -14.5952379374      -17.0177107006        2.0554140890  A         375             1.0000000000
      2512       205  TIP3      H1            -14.1196990242      -17.8461528578        2.1168809433  A         375             1.0000000000
      2513       205  TIP3      H2            -14.0613345074      -16.3971503190        2.5514824110  A         375             1.0000000000
      2514       206  TIP3      OH2           -11.1226425558      -14.3800572644        7.3967788039  A         376             1.0000000000
      2515       206  TIP3      H1            -10.1996250693      -14.2065249807        7.5815952165  A         376             1.0000000000
      2516       206  TIP3      H2            -11.1586305614      -14.5019830879        6.4480581933  A         376             1.0000000000
      2517       207  TIP3      OH2           -14.1698787742      -16.1337874915       -0.5990291953  A         377             1.0000000000
      2518       207  TIP3      H1            -13.4894993999      -15.5619241580       -0.2436588605  A         377             1.0000000000
      2519       207  TIP3      H2            -14.4311523740      -16.6836516486        0.1396299649  A         377             1.0000000000
      2520       208  TIP3      OH2           -26.3438790962       -6.2448712343      -10.0016105556  A         378             1.0000000000
      2521       208  TIP3      H1            -26.7478967213       -7.0372673469      -10.3553194745  A         378             1.0000000000
      2522       208  TIP3      H2            -26.9612476789       -5.9362328267       -9.3384135965  A         378             1.0000000000
      2523       209  TIP3      OH2           -22.0232511684        2.5880940199        3.7058461021  A         379             1.0000000000
      2524       209  TIP3      H1            -22.8197855269        2.2541995240        3.2931969519  A         379             1.0000000000
      2525       209  TIP3      H2            -21.7647383011        3.3319134452        3.1616626772  A         379             1.0000000000
      2526       210  TIP3      OH2           -22.0705399313      -14.0450138193       -4.8372748252  A         380             1.0000000000
      2527       210  TIP3      H1            -21.3321155510      -14.3551727808       -4.3130967133  A         380             1.0000000000
      2528       210  TIP3      H2            -22.7402985434      -14.7206845598       -4.7318030658  A         380             1.0000000000
      2529       211  TIP3      OH2           -26.5771228692        1.6208349959       -1.2768179864  A         381             1.0000000000
      2530       211  TIP3      H1            -26.6799279531        0.9317028057       -0.6204950635  A         381             1.0000000000
      2531       211  TIP3      H2            -27.3203704967        2.2056586011       -1.1291827771  A         381             1.0000000000
      2532       212  TIP3      OH2           -14.6516922625      -21.1135680467      -12.7079166972  A         382             1.0000000000
      2533       212  TIP3      H1            -13.9456057538      -21.7254092343      -12.9160609823  A         382             1.0000000000
      2534       212  TIP3      H2            -14.2375443304      -20.4463753519      -12.1605893378  A         382             1.0000000000
      2535       213  TIP3      OH2             0.5658171841        6.8000975148       17.9140234728  A         383             1.0000000000
      2536       213  TIP3      H1              0.6874992513        6.1093236707       18.5653734639  A         383             1.0000000000
      2537       213  TIP3      H2              1.2476836180        7.4413982362       18.1140819421  A         383             1.0000000000
      2538       214  TIP3      OH2            -0.5546538880       20.6975824376        8.3996921225  A         385             1.0000000000
      2539       214  TIP3      H1             -1.1899033610       20.4747540737        7.7192235580  A         385             1.0000000000
      2540       214  TIP3      H2              0.1181726845       21.2030908165        7.9436246689  A         385             1.0000000000
      2541       215  TIP3      OH2             0.5144128053        3.4066038159       17.1228129280  A         387             1.0000000000
      2542       215  TIP3      H1             -0.3878443635        3.7190236724       17.1903234800  A         387             1.0000000000
      2543       215  TIP3      H2              0.5181678733        2.5784532191       17.6027966032  A         387             1.0000000000
      2544       216  TIP3      OH2            -7.2814554197       -5.0945503061       22.8631493104  A         388             1.0000000000
      2545       216  TIP3      H1             -7.3201057530       -5.9926564223       23.1920009419  A         388             1.0000000000
      2546       216  TIP3      H2             -8.0840291417       -4.9914721122       22.3517960601  A         388             1.0000000000
      2547       217  TIP3      OH2            -1.7763951616        1.0629094245       20.5565172693  A         389             1.0000000000
      2548       217  TIP3      H1             -1.1554922381        1.6947597328       20.1939202652  A         389             1.0000000000
      2549       217  TIP3      H2             -2.6051862283        1.5396713649       20.6016311225  A         389             1.0000000000
      2550       218  TIP3      OH2             4.9338111057        8.0693596895       18.7573125910  A         390             1.0000000000
      2551       218  TIP3      H1              5.2789792123        8.7256316618       18.1520044741  A         390             1.0000000000
      2552       218  TIP3      H2              3.9948797792        8.2509198824       18.7982479132  A         390             1.0000000000
      2553       219  TIP3      OH2           -11.3440096318       -7.9566976380       14.9588937401  A         391             1.0000000000
      2554       219  TIP3      H1            -12.2192869600       -8.0723054493       14.5890880169  A         391             1.0000000000
      2555       219  TIP3      H2            -11.1086351186       -8.8220688041       15.2935030998  A         391             1.0000000000
      2556       220  TIP3      OH2            -2.1843925263        3.8205610038       17.6367995387  A         392             1.0000000000
      2557       220  TIP3      H1             -2.9353240488        4.3783741514       17.4338754624  A         392             1.0000000000
      2558       220  TIP3      H2             -2.5050009219        2.9285833719       17.5033154539  A         392             1.0000000000
      2559       221  TIP3      OH2           -10.1067063802        2.2422368203       21.5216733941  A         393             1.0000000000
      2560       221  TIP3      H1             -9.5424157666        1.4895133342       21.6983519070  A         393             1.0000000000
      2561       221  TIP3      H2            -10.7440483372        1.9200252390       20.8843298709  A         393             1.0000000000
      2562       222  TIP3      OH2           -11.2990170740        1.4010778133       19.1498203670  A         394             1.0000000000
      2563       222  TIP3      H1            -11.0303822943        0.5324588592       19.4491000147  A         394             1.0000000000
      2564       222  TIP3      H2            -12.0185220288        1.2333250584       18.5412125513  A         394             1.0000000000
      2565       223  TIP3      OH2           -10.5901244998       12.2375709938       12.1247911053  A         395             1.0000000000
      2566       223  TIP3      H1            -11.4356101711       11.8478736189       12.3473259916  A         395             1.0000000000
      2567       223  TIP3      H2            -10.0654815927       11.5047112404       11.8024586035  A         395             1.0000000000
      2568       224  TIP3      OH2           -16.3024759511        5.3859765751       13.3279648002  A         396             1.0000000000
      2569       224  TIP3      H1            -17.2204834385        5.6503569246       13.3879408298  A         396             1.0000000000
      2570       224  TIP3      H2            -16.3188185446        4.5760039867       12.8181519269  A         396             1.0000000000
      2571       225  TIP3      OH2             6.0628553605        1.1840569549       20.5171127581  A         397             1.0000000000
      2572       225  TIP3      H1              6.6819535493        1.0505087902       21.2348272977  A         397             1.0000000000
      2573       225  TIP3      H2              6.0411983513        0.3436857663       20.0593583705  A         397             1.0000000000
      2574       226  TIP3      OH2            11.2288456662       13.4534991925        6.9159666163  A         398             1.0000000000
      2575       226  TIP3      H1             10.9453310576       13.2650490009        6.0213505915  A         398             1.0000000000
      2576       226  TIP3      H2             11.5257253868       14.3630369099        6.8870631213  A         398             1.0000000000
      2577       227  TIP3      OH2             2.3906111641       16.7770818781       14.8723874798  A         400             1.0000000000
      2578       227  TIP3      H1              1.9530953052       17.2085060389       14.1384359101  A         400             1.0000000000
      2579       227  TIP3      H2              1.6878782871       16.5917061369       15.4953113740  A         400             1.0000000000
      2580       228  TIP3      OH2            13.7096928590       24.2719401170       -3.7451010072  A         401             1.0000000000
      2581       228  TIP3      H1             13.3828028429       23.4128113381       -3.4781319104  A         401             1.0000000000
      2582       228  TIP3      H2             14.6548391461       24.2243760482       -3.6013373287  A         401             1.0000000000
      2583       229  TIP3      OH2           -11.0141008424      -20.6636925496        0.1775936244  A         402             1.0000000000
      2584       229  TIP3      H1            -11.0541136200      -21.6128048696        0.2951377505  A         402             1.0000000000
      2585       229  TIP3      H2            -11.9197275925      -20.3708894459        0.2792714083  A         402             1.0000000000
      2586       230  TIP3      OH2           -14.0763080892      -16.2959762525       -3.3681525344  A         403             1.0000000000
      2587       230  TIP3      H1            -14.0867713985      -16.3102762278       -2.4111165529  A         403             1.0000000000
      2588       230  TIP3      H2            -14.6705024864      -17.0010194110       -3.6252108994  A         403             1.0000000000
      2589       231  TIP3      OH2            -6.7145023946      -21.0824641501       12.3236165301  A         404             1.0000000000
      2590       231  TIP3      H1             -7.0455525504      -21.9185436819       11.9955789548  A         404             1.0000000000
      2591       231  TIP3      H2             -5.8745374096      -20.9660908737       11.8796031017  A         404             1.0000000000
      2592       232  TIP3      OH2            -2.0569762344      -13.6929593170       -9.1028832820  A         405             1.0000000000
      2593       232  TIP3      H1             -1.9766995908      -12.9803817795       -9.7369343473  A         405             1.0000000000
      2594       232  TIP3      H2             -3.0002645642      -13.8007065919       -8.9811068817  A         405             1.0000000000
      2595       233  TIP3      OH2             3.8985790183      -16.5772133740      -13.8507852691  A         406             1.0000000000
      2596       233  TIP3      H1              3.8860586973      -17.0226205833      -14.6979496566  A         406             1.0000000000
      2597       233  TIP3      H2              2.9869878193      -16.5905518469      -13.5591426610  A         406             1.0000000000
      2598       234  TIP3      OH2            19.1611246151        2.4158544863       14.6892497046  A         407             1.0000000000
      2599       234  TIP3      H1             19.9850946133        2.8944973355       14.5986610459  A         407             1.0000000000
      2600       234  TIP3      H2             18.5216897531        3.0836120246       14.9371504253  A         407             1.0000000000
      2601       235  TIP3      OH2           -21.8807167378        7.3209686967       -0.1507808549  A         408             1.0000000000
      2602       235  TIP3      H1            -21.2336810869        7.5072479490        0.5295696038  A         408             1.0000000000
      2603       235  TIP3      H2            -21.9227318457        8.1249235669       -0.6685869358  A         408             1.0000000000
      2604       236  TIP3      OH2            20.9638360129       -9.7019584891        6.2066953317  A         409             1.0000000000
      2605       236  TIP3      H1             21.8795151209       -9.9797828958        6.2307205296  A         409             1.0000000000
      2606       236  TIP3      H2             20.9222610455       -9.0745621608        5.4849770978  A         409             1.0000000000
      2607       237  TIP3      OH2           -10.1117591620      -21.9422342958        6.8071914167  A         410             1.0000000000
      2608       237  TIP3      H1             -9.2685072202      -21.7793274708        7.2298252644  A         410             1.0000000000
      2609       237  TIP3      H2            -10.6973133288      -21.2816792364        7.1773605284  A         410             1.0000000000
      2610       238  TIP3      OH2           -13.0861442298      -13.9264773027        9.2375781723  A         411             1.0000000000
      2611       238  TIP3      H1            -12.4272665169      -14.0121495157        8.5485409661  A         411             1.0000000000
      2612       238  TIP3      H2            -13.6119787111      -13.1712397485        8.9742415534  A         411             1.0000000000
      2613       239  TIP3      OH2            20.0573149140       -0.2617269535        8.6443483184  A         412             1.0000000000
      2614       239  TIP3      H1             20.8365603550       -0.7867290029        8.8270536301  A         412             1.0000000000
      2615       239  TIP3      H2             19.6704015212       -0.6683028244        7.8689607201  A         412             1.0000000000
      2616       240  TIP3      OH2            20.1917663683       14.2263031597        3.5285220639  A         413             1.0000000000
      2617       240  TIP3      H1             20.3905696206       14.9360310667        2.9177885665  A         413             1.0000000000
      2618       240  TIP3      H2             20.3639358073       13.4266357317        3.0314088686  A         413             1.0000000000
      2619       241  TIP3      OH2             5.9996613134      -13.2194063882       10.4757516077  A         414             1.0000000000
      2620       241  TIP3      H1              6.3849115749      -13.7945727690       11.1368096311  A         414             1.0000000000
      2621       241  TIP3      H2              6.5758300294      -12.4552582092       10.4573393491  A         414             1.0000000000
      2622       242  TIP3      OH2            15.3215846725      -16.0209234489        3.1924842043  A         415             1.0000000000
      2623       242  TIP3      H1             14.4733342989      -16.1984259315        3.5989273277  A         415             1.0000000000
      2624       242  TIP3      H2             15.7184847134      -15.3504090141        3.7484631521  A         415             1.0000000000
      2625       243  TIP3      OH2            20.6171366473        0.0615232538      -13.8201057876  A         417             1.0000000000
      2626       243  TIP3      H1             19.7091756646       -0.2158537510      -13.9421741743  A         417             1.0000000000
      2627       243  TIP3      H2             20.9315159135        0.2497654903      -14.7043921538  A         417             1.0000000000
      2628       244  TIP3      OH2            20.6363897570      -10.3805379886        2.5765649900  A         418             1.0000000000
      2629       244  TIP3      H1             20.8793488485       -9.7050219786        3.2097165043  A         418             1.0000000000
      2630       244  TIP3      H2             20.1420941056       -9.9122466723        1.9038043401  A         418             1.0000000000
      2631       245  TIP3      OH2            16.2878717476        4.7709132746       12.0919416019  A         419             1.0000000000
      2632       245  TIP3      H1             15.8584319102        5.4916687537       11.6311544433  A         419             1.0000000000
      2633       245  TIP3      H2             17.1467266836        4.6978139667       11.6757006499  A         419             1.0000000000
      2634       246  TIP3      OH2             8.9704758279       11.1628217285       18.0103634839  A         420             1.0000000000
      2635       246  TIP3      H1              9.5736878199       11.4096816724       17.3093447247  A         420             1.0000000000
      2636       246  TIP3      H2              9.5291740881       11.0514210260       18.7795695535  A         420             1.0000000000
      2637       247  TIP3      OH2             8.2108241344       17.3624434470       16.0040739418  A         421             1.0000000000
      2638       247  TIP3      H1              7.4438462383       16.8803166977       16.3131541006  A         421             1.0000000000
      2639       247  TIP3      H2              8.9074553066       17.1223781858       16.6150612741  A         421             1.0000000000
      2640       248  TIP3      OH2           -26.9090147108        3.3838234095       -8.3806277898  A         422             1.0000000000
      2641       248  TIP3      H1            -27.8247817964        3.1052544113       -8.3792868759  A         422             1.0000000000
      2642       248  TIP3      H2            -26.6914433185        3.4887455741       -9.3068490747  A         422             1.0000000000
      2643       249  TIP3      OH2           -26.7766896147        7.4991876182       -6.4645815079  A         423             1.0000000000
      2644       249  TIP3      H1            -26.3789260568        6.6951353005       -6.7985214163  A         423             1.0000000000
      2645       249  TIP3      H2            -26.0379908842        8.0182218455       -6.1465257009  A         423             1.0000000000
      2646       250  TIP3      OH2           -21.5366348746        4.7450899441        1.9932229390  A         424             1.0000000000
      2647       250  TIP3      H1            -21.1307880413        5.6113132839        1.9589109369  A         424             1.0000000000
      2648       250  TIP3      H2            -22.1533806289        4.7398638540        1.2612193854  A         424             1.0000000000
      2649       251  TIP3      OH2           -17.8938152555       16.2390031244       -4.1981813078  A         425             1.0000000000
      2650       251  TIP3      H1            -17.2218612998       15.5738360205       -4.3473873577  A         425             1.0000000000
      2651       251  TIP3      H2            -18.6620272534       15.9135536638       -4.6673985440  A         425             1.0000000000
      2652       252  TIP3      OH2           -25.8433281615       12.7107346387       -6.2401752891  A         426             1.0000000000
      2653       252  TIP3      H1            -26.2180066856       13.3677362336       -6.8268581233  A         426             1.0000000000
      2654       252  TIP3      H2            -26.1158882123       11.8724558610       -6.6133127296  A         426             1.0000000000
      2655       253  TIP3      OH2           -19.0457884459       13.7150298745        5.2115909957  A         427             1.0000000000
      2656       253  TIP3      H1            -18.4547882880       13.4789831906        5.9265963218  A         427             1.0000000000
      2657       253  TIP3      H2            -19.8953253065       13.8412565578        5.6341851116  A         427             1.0000000000
      2658       254  TIP3      OH2           -13.2254388247        8.9409949291      -15.1843395259  A         430             1.0000000000
      2659       254  TIP3      H1            -13.5479644618        9.7827374870      -14.8623480355  A         430             1.0000000000
      2660       254  TIP3      H2            -13.0444477569        8.4345449174      -14.3925172864  A         430             1.0000000000
      2661       255  TIP3      OH2           -13.8665043892       -0.0964041191      -14.4809395483  A         431             1.0000000000
      2662       255  TIP3      H1            -13.4294061388        0.0878908169      -13.6495477417  A         431             1.0000000000
      2663       255  TIP3      H2            -14.5336536304        0.5856902714      -14.5576922186  A         431             1.0000000000
      2664       256  TIP3      OH2           -25.3013745229        5.3230771314       -7.2872513753  A         432             1.0000000000
      2665       256  TIP3      H1            -24.7186557147        5.4786809275       -8.0305266199  A         432             1.0000000000
      2666       256  TIP3      H2            -25.8488944152        4.5873717716       -7.5614619348  A         432             1.0000000000
      2667       257  TIP3      OH2           -19.3944933903       -8.5346652915       -7.8748812793  A         433             1.0000000000
      2668       257  TIP3      H1            -20.2017511388       -8.6655989563       -8.3722977477  A         433             1.0000000000
      2669       257  TIP3      H2            -19.3379728274       -7.5867737610       -7.7543038665  A         433             1.0000000000
      2670       258  TIP3      OH2           -10.9343242902       -3.1204347571      -12.5063511556  A         434             1.0000000000
      2671       258  TIP3      H1            -11.6409087865       -3.6538162342      -12.8703214697  A         434             1.0000000000
      2672       258  TIP3      H2            -10.7455436606       -3.5194249579      -11.6569981467  A         434             1.0000000000
      2673       259  TIP3      OH2            21.9386715085       -1.0803076762       -9.0476573846  A         435             1.0000000000
      2674       259  TIP3      H1             21.4871545465       -0.2564692451       -8.8642057218  A         435             1.0000000000
      2675       259  TIP3      H2             22.0394906957       -1.0919398755       -9.9994619987  A         435             1.0000000000
      2676       260  TIP3      OH2            23.6475932024        1.9342884393      -17.6984437974  A         436             1.0000000000
      2677       260  TIP3      H1             23.0027259300        1.4070552933      -17.2268473061  A         436             1.0000000000
      2678       260  TIP3      H2             23.1580028300        2.3181076059      -18.4259161024  A         436             1.0000000000
      2679       261  TIP3      OH2             3.9359553693      -12.6069408282       12.3126628279  A         437             1.0000000000
      2680       261  TIP3      H1              3.8161994788      -13.5286773725       12.5413375086  A         437             1.0000000000
      2681       261  TIP3      H2              4.5053078821      -12.6225510234       11.5433606260  A         437             1.0000000000
      2682       262  TIP3      OH2            21.5527243995       -3.4789698933      -12.6377547113  A         438             1.0000000000
      2683       262  TIP3      H1             21.2162993319       -3.4997840804      -13.5336435345  A         438             1.0000000000
      2684       262  TIP3      H2             20.9169157555       -3.9839742505      -12.1308525437  A         438             1.0000000000
      2685       263  TIP3      OH2            -5.6390521442       -3.8422828777      -14.4569246433  A         439             1.0000000000
      2686       263  TIP3      H1             -5.1052445115       -3.8824353408      -13.6634077683  A         439             1.0000000000
      2687       263  TIP3      H2             -5.0068392407       -3.8893128754      -15.1740904986  A         439             1.0000000000
      2688       264  TIP3      OH2           -34.6426222158      -38.3062341845       32.5821148484  TIP3      1               1.0000000000
      2689       264  TIP3      H1            -33.7076271544      -38.3216435399       32.7865130549  TIP3      1               1.0000000000
      2690       264  TIP3      H2            -34.7192419851      -37.6880326777       31.8553493099  TIP3      1               1.0000000000
      2691       265  TIP3      OH2           -25.1549081755      -33.5319832034       34.8552307591  TIP3      2               1.0000000000
      2692       265  TIP3      H1            -24.3830261267      -33.2998109083       35.3714922898  TIP3      2               1.0000000000
      2693       265  TIP3      H2            -24.8222611765      -34.1205421240       34.1776053383  TIP3      2               1.0000000000
      2694       266  TIP3      OH2           -23.6492927356      -22.7565316843      -34.2144451684  TIP3      3               1.0000000000
      2695       266  TIP3      H1            -24.2413770674      -22.6813222623      -33.4661059894  TIP3      3               1.0000000000
      2696       266  TIP3      H2            -22.9911441746      -22.0768881132      -34.0689909564  TIP3      3               1.0000000000
      2697       267  TIP3      OH2            -9.7825839471      -31.2923633463       36.8229620018  TIP3      4               1.0000000000
      2698       267  TIP3      H1             -9.7623396038      -30.4371362422       37.2523902344  TIP3      4               1.0000000000
      2699       267  TIP3      H2             -8.9007919609      -31.6437489857       36.9462619022  TIP3      4               1.0000000000
      2700       268  TIP3      OH2           -12.4607070916      -31.3425791250      -32.1254707920  TIP3      5               1.0000000000
      2701       268  TIP3      H1            -12.0734607600      -32.0545013069      -32.6348222675  TIP3      5               1.0000000000
      2702       268  TIP3      H2            -11.7588144628      -30.6969685236      -32.0432179573  TIP3      5               1.0000000000
      2703       269  TIP3      OH2             2.9200192712      -22.6806047977       37.4836975452  TIP3      6               1.0000000000
      2704       269  TIP3      H1              3.4434043846      -23.1745508827       36.8525738424  TIP3      6               1.0000000000
      2705       269  TIP3      H2              2.2204353687      -23.2822302437       37.7383758245  TIP3      6               1.0000000000
      2706       270  TIP3      OH2             8.4804465954      -26.2237205647       36.3185915116  TIP3      7               1.0000000000
      2707       270  TIP3      H1              8.6252679087      -27.1635831291       36.4277564661  TIP3      7               1.0000000000
      2708       270  TIP3      H2              7.7239533236      -26.1636340181       35.7352053818  TIP3      7               1.0000000000
      2709       271  TIP3      OH2            15.2740771075      -35.7430976278       36.6240200377  TIP3      8               1.0000000000
      2710       271  TIP3      H1             16.1397819145      -36.0632338200       36.8775941796  TIP3      8               1.0000000000
      2711       271  TIP3      H2             15.0769734369      -35.0550820002       37.2596429442  TIP3      8               1.0000000000
      2712       272  TIP3      OH2            13.2684902255      -31.6214364107      -36.6585346216  TIP3      9               1.0000000000
      2713       272  TIP3      H1             13.4146500917      -30.8968328664      -37.2666619413  TIP3      9               1.0000000000
      2714       272  TIP3      H2             12.8155475257      -31.2232573713      -35.9152122130  TIP3      9               1.0000000000
      2715       273  TIP3      OH2            29.3176945676      -28.8666335764       35.2743142088  TIP3      10              1.0000000000
      2716       273  TIP3      H1             28.7199404464      -29.5830233576       35.0605210097  TIP3      10              1.0000000000
      2717       273  TIP3      H2             29.4837005602      -28.4344671854       34.4365158672  TIP3      10              1.0000000000
      2718       274  TIP3      OH2            37.5300387857       34.7081433116       35.9907553999  TIP3      11              1.0000000000
      2719       274  TIP3      H1             38.0430407619       35.2097557972       35.3571579514  TIP3      11              1.0000000000
      2720       274  TIP3      H2             37.9590526811       34.8722041871       36.8305547490  TIP3      11              1.0000000000
      2721       275  TIP3      OH2            34.3356140992      -22.6530987253      -30.8855235489  TIP3      12              1.0000000000
      2722       275  TIP3      H1             34.6403368046      -23.0728668971      -30.0810544105  TIP3      12              1.0000000000
      2723       275  TIP3      H2             33.8770395652      -21.8675388924      -30.5874682091  TIP3      12              1.0000000000
      2724       276  TIP3      OH2           -31.1943004274      -20.0117464651      -37.0553501396  TIP3      13              1.0000000000
      2725       276  TIP3      H1            -31.4360221928      -19.4673810860      -37.8046623323  TIP3      13              1.0000000000
      2726       276  TIP3      H2            -30.5690813908      -20.6439752818      -37.4097788627  TIP3      13              1.0000000000
      2727       277  TIP3      OH2           -22.3938498160      -15.4151350917      -35.1180238081  TIP3      14              1.0000000000
      2728       277  TIP3      H1            -22.1074672650      -15.2738217298      -34.2156672222  TIP3      14              1.0000000000
      2729       277  TIP3      H2            -21.6509586390      -15.8458375488      -35.5409185144  TIP3      14              1.0000000000
      2730       278  TIP3      OH2           -21.8502306511       -3.8545648354       32.3048227737  TIP3      15              1.0000000000
      2731       278  TIP3      H1            -22.8062286620       -3.8066976569       32.3077169621  TIP3      15              1.0000000000
      2732       278  TIP3      H2            -21.5705604302       -3.0424782759       31.8822925057  TIP3      15              1.0000000000
      2733       279  TIP3      OH2            -3.3825002488      -12.7132455706      -36.3054292516  TIP3      16              1.0000000000
      2734       279  TIP3      H1             -2.9846535933      -12.5319339028      -37.1569431727  TIP3      16              1.0000000000
      2735       279  TIP3      H2             -4.3249702029      -12.6904635782      -36.4711495169  TIP3      16              1.0000000000
      2736       280  TIP3      OH2           -16.2793907737      -11.3923304119      -37.8302895325  TIP3      17              1.0000000000
      2737       280  TIP3      H1            -17.1385696179      -11.0704646076      -38.1031373980  TIP3      17              1.0000000000
      2738       280  TIP3      H2            -15.9766649027      -11.9227459933      -38.5673432605  TIP3      17              1.0000000000
      2739       281  TIP3      OH2            -7.3126978328       -8.5161986497      -34.5763064759  TIP3      18              1.0000000000
      2740       281  TIP3      H1             -8.1832248569       -8.5728401301      -34.9702687623  TIP3      18              1.0000000000
      2741       281  TIP3      H2             -7.0159077191       -7.6285004392      -34.7766545618  TIP3      18              1.0000000000
      2742       282  TIP3      OH2            15.8982960680      -17.9748399894       38.1898186570  TIP3      19              1.0000000000
      2743       282  TIP3      H1             15.8420519346      -18.8229012542       38.6301146128  TIP3      19              1.0000000000
      2744       282  TIP3      H2             15.1571886431      -17.4762060013       38.5338473918  TIP3      19              1.0000000000
      2745       283  TIP3      OH2            21.1086722466      -19.5268194027      -36.7600131295  TIP3      20              1.0000000000
      2746       283  TIP3      H1             20.7344109445      -18.9724809170      -37.4447533438  TIP3      20              1.0000000000
      2747       283  TIP3      H2             22.0217722171      -19.2466661089      -36.6968117387  TIP3      20              1.0000000000
      2748       284  TIP3      OH2            16.9818492972       -7.7440409655       33.7226307567  TIP3      21              1.0000000000
      2749       284  TIP3      H1             16.5677975891       -6.9591945456       34.0815306315  TIP3      21              1.0000000000
      2750       284  TIP3      H2             17.8106547922       -7.4329920877       33.3585402637  TIP3      21              1.0000000000
      2751       285  TIP3      OH2            24.4654517721      -11.0706873456      -34.4996241308  TIP3      22              1.0000000000
      2752       285  TIP3      H1             24.2920569226      -11.6883788450      -35.2099925406  TIP3      22              1.0000000000
      2753       285  TIP3      H2             23.9414033469      -11.3943289247      -33.7669159922  TIP3      22              1.0000000000
      2754       286  TIP3      OH2            36.8403767955      -18.0616701429      -33.1796010439  TIP3      23              1.0000000000
      2755       286  TIP3      H1             37.6481781445      -17.6541145225      -32.8672114846  TIP3      23              1.0000000000
      2756       286  TIP3      H2             36.2519495536      -17.3266960521      -33.3522229043  TIP3      23              1.0000000000
      2757       287  TIP3      OH2            28.6018026565       -7.5897119308       37.2429621745  TIP3      24              1.0000000000
      2758       287  TIP3      H1             28.0769640939       -7.8113506644       38.0121517446  TIP3      24              1.0000000000
      2759       287  TIP3      H2             29.2316437463       -6.9426511378       37.5605222030  TIP3      24              1.0000000000
      2760       288  TIP3      OH2           -26.9502996542        9.0362078311      -38.2832732051  TIP3      25              1.0000000000
      2761       288  TIP3      H1            -26.5909529303        8.3205165542      -37.7589758008  TIP3      25              1.0000000000
      2762       288  TIP3      H2            -27.6762823498        8.6397852415      -38.7649682293  TIP3      25              1.0000000000
      2763       289  TIP3      OH2           -21.0371685728       -1.2552533739      -33.0083913131  TIP3      26              1.0000000000
      2764       289  TIP3      H1            -21.0498619213       -0.5796314204      -32.3304490628  TIP3      26              1.0000000000
      2765       289  TIP3      H2            -21.9604818013       -1.4401578215      -33.1802484256  TIP3      26              1.0000000000
      2766       290  TIP3      OH2           -28.9086627504        7.1568587388       37.3660802382  TIP3      27              1.0000000000
      2767       290  TIP3      H1            -29.4911606112        7.0726608534       36.6112035608  TIP3      27              1.0000000000
      2768       290  TIP3      H2            -29.4743869393        7.0073617814       38.1236016186  TIP3      27              1.0000000000
      2769       291  TIP3      OH2            -9.3229748719        6.5258022304       38.1991896613  TIP3      28              1.0000000000
      2770       291  TIP3      H1             -8.6421705587        6.9768116635       37.6998622955  TIP3      28              1.0000000000
      2771       291  TIP3      H2             -9.3731309697        5.6552062880       37.8045012895  TIP3      28              1.0000000000
      2772       292  TIP3      OH2            -8.8481718721        3.5235989911      -36.6227400627  TIP3      29              1.0000000000
      2773       292  TIP3      H1             -7.8941580344        3.5082454549      -36.5462305442  TIP3      29              1.0000000000
      2774       292  TIP3      H2             -9.0118928605        3.7497415544      -37.5383201079  TIP3      29              1.0000000000
      2775       293  TIP3      OH2             1.6138081695       17.1068888547      -31.9821011676  TIP3      30              1.0000000000
      2776       293  TIP3      H1              2.2928505497       16.7049564035      -31.4402676226  TIP3      30              1.0000000000
      2777       293  TIP3      H2              2.0712473127       17.3785237604      -32.7778371465  TIP3      30              1.0000000000
      2778       294  TIP3      OH2            13.7014792297        3.1245159829       36.0595968319  TIP3      31              1.0000000000
      2779       294  TIP3      H1             13.3210567255        2.2660840404       35.8735722144  TIP3      31              1.0000000000
      2780       294  TIP3      H2             13.7951295768        3.5367180971       35.2007890131  TIP3      31              1.0000000000
      2781       295  TIP3      OH2             6.6571105593        6.5464803098      -30.2014082947  TIP3      32              1.0000000000
      2782       295  TIP3      H1              6.8448088390        5.6950081876      -30.5963721169  TIP3      32              1.0000000000
      2783       295  TIP3      H2              6.4474158336        6.3468333418      -29.2890481409  TIP3      32              1.0000000000
      2784       296  TIP3      OH2            21.5696070957        9.8194401309      -36.3945670405  TIP3      33              1.0000000000
      2785       296  TIP3      H1             22.1672656664        9.9108829582      -37.1366413510  TIP3      33              1.0000000000
      2786       296  TIP3      H2             20.7393777335        9.5492894083      -36.7869566851  TIP3      33              1.0000000000
      2787       297  TIP3      OH2            34.6475599920        4.9290657036      -34.7656834938  TIP3      34              1.0000000000
      2788       297  TIP3      H1             34.9459305230        4.9206924867      -33.8562129031  TIP3      34              1.0000000000
      2789       297  TIP3      H2             35.3670665042        4.5338266139      -35.2579519987  TIP3      34              1.0000000000
      2790       298  TIP3      OH2            26.8354753404        7.1611806732      -30.5434502279  TIP3      35              1.0000000000
      2791       298  TIP3      H1             26.1074357809        7.6455975123      -30.1541809563  TIP3      35              1.0000000000
      2792       298  TIP3      H2             27.5687023947        7.7762917793      -30.5276941445  TIP3      35              1.0000000000
      2793       299  TIP3      OH2            37.4602299525        1.7142034159      -33.9904746776  TIP3      36              1.0000000000
      2794       299  TIP3      H1             36.5193718207        1.5663572277      -34.0861790168  TIP3      36              1.0000000000
      2795       299  TIP3      H2             37.5982324163        2.6025279303      -34.3192097032  TIP3      36              1.0000000000
      2796       300  TIP3      OH2           -19.0620259232       25.0143268185      -36.2803415427  TIP3      37              1.0000000000
      2797       300  TIP3      H1            -19.1184836369       24.8465075420      -35.3396603762  TIP3      37              1.0000000000
      2798       300  TIP3      H2            -19.0526238811       24.1442389084      -36.6792030103  TIP3      37              1.0000000000
      2799       301  TIP3      OH2           -19.3751898152       21.2097133078       32.7625842107  TIP3      38              1.0000000000
      2800       301  TIP3      H1            -19.1703752552       20.6936247212       33.5422863376  TIP3      38              1.0000000000
      2801       301  TIP3      H2            -19.4225189184       20.5669045620       32.0549199454  TIP3      38              1.0000000000
      2802       302  TIP3      OH2           -20.8428385235       33.7799668188      -36.5752126411  TIP3      39              1.0000000000
      2803       302  TIP3      H1            -20.2108082337       34.4879112767      -36.7000493242  TIP3      39              1.0000000000
      2804       302  TIP3      H2            -21.4972702331       33.9190294148      -37.2597654673  TIP3      39              1.0000000000
      2805       303  TIP3      OH2            -6.7239365391       21.6500099880      -36.6765593305  TIP3      40              1.0000000000
      2806       303  TIP3      H1             -7.6526681235       21.8615956883      -36.7710102467  TIP3      40              1.0000000000
      2807       303  TIP3      H2             -6.5889744457       21.5785456029      -35.7316202240  TIP3      40              1.0000000000
      2808       304  TIP3      OH2           -11.2030311176       21.2340808290       35.3309135791  TIP3      41              1.0000000000
      2809       304  TIP3      H1            -11.5517123111       21.7541253038       36.0549349942  TIP3      41              1.0000000000
      2810       304  TIP3      H2            -11.2427310220       20.3302938979       35.6436833674  TIP3      41              1.0000000000
      2811       305  TIP3      OH2            -8.6606894774       34.2863591238       36.7657060297  TIP3      42              1.0000000000
      2812       305  TIP3      H1             -8.0138610025       33.8230321582       36.2335661166  TIP3      42              1.0000000000
      2813       305  TIP3      H2             -8.3046732471       34.2591557801       37.6538187825  TIP3      42              1.0000000000
      2814       306  TIP3      OH2             9.6044871986       31.7340799420       37.6956189998  TIP3      43              1.0000000000
      2815       306  TIP3      H1              9.6050239701       31.2336172766       38.5115654884  TIP3      43              1.0000000000
      2816       306  TIP3      H2             10.4093689615       31.4686120551       37.2507325100  TIP3      43              1.0000000000
      2817       307  TIP3      OH2            16.4806616778       16.0276379122       38.3223084168  TIP3      44              1.0000000000
      2818       307  TIP3      H1             16.2196179785       16.9360775087       38.4733896082  TIP3      44              1.0000000000
      2819       307  TIP3      H2             17.3001976244       16.0918218271       37.8319278533  TIP3      44              1.0000000000
      2820       308  TIP3      OH2            14.6008660035       24.6609732055      -34.8385788966  TIP3      45              1.0000000000
      2821       308  TIP3      H1             15.2606476063       24.7703161340      -34.1537692876  TIP3      45              1.0000000000
      2822       308  TIP3      H2             15.1002853212       24.6608202238      -35.6551645698  TIP3      45              1.0000000000
      2823       309  TIP3      OH2           -37.7906730392       21.7178026867      -35.0899315623  TIP3      46              1.0000000000
      2824       309  TIP3      H1            -38.0557112197       21.4380837717      -35.9661415437  TIP3      46              1.0000000000
      2825       309  TIP3      H2            -37.9447128093       20.9520105877      -34.5366991968  TIP3      46              1.0000000000
      2826       310  TIP3      OH2            28.8791476977       19.1676053324      -37.6894647377  TIP3      47              1.0000000000
      2827       310  TIP3      H1             28.5213996475       20.0553174177      -37.7041421448  TIP3      47              1.0000000000
      2828       310  TIP3      H2             28.3328776762       18.6991221039      -37.0583194546  TIP3      47              1.0000000000
      2829       311  TIP3      OH2           -28.4875013315       28.3685175027      -29.6435719393  TIP3      48              1.0000000000
      2830       311  TIP3      H1            -29.2132062068       28.0525999586      -29.1052594099  TIP3      48              1.0000000000
      2831       311  TIP3      H2            -27.7025429785       28.1436079212      -29.1440842976  TIP3      48              1.0000000000
      2832       312  TIP3      OH2           -24.9345018821      -30.1619589901      -35.8360576297  TIP3      49              1.0000000000
      2833       312  TIP3      H1            -24.4605507078      -29.3851596816      -36.1330171536  TIP3      49              1.0000000000
      2834       312  TIP3      H2            -24.9014980022      -30.7624861834      -36.5807116930  TIP3      49              1.0000000000
      2835       313  TIP3      OH2           -27.7937238873      -33.1309980841      -15.9633156484  TIP3      50              1.0000000000
[truncated: 21,507,577 more chars]
