# Supplementary material for: Unraveling the energetic significance of chemical events in enzyme catalysis via machine-learning based regression approach
Source: Commun Chem. 2020 Oct 8;3:134. doi: 10.1038/s42004-020-00379-w (PMC9814854; doi:10.1038/s42004-020-00379-w)
Supplement: Supplementary file 3 — Supplementary Data 1 [file 42004_2020_379_MOESM3_ESM.zip › pathways/init.path/init_path.psf]

PSF EXT CMAP CHEQ XPLOR

         4 !NTITLE
* PATHWAY CALC                                                                  
* INITIAL PATHWAY 6308178 CREATION & MINIMIZE                                   
* ZILIN SONG, 11 JUN 2019                                                       
*  DATE:    12/17/19     18: 4:57      CREATED BY USER: zilins                  

    155371 !NATOM
         1 A        26       HSD      N        NH1     -0.470000       14.0070           0   0.00000     -0.301140E-02
         2 A        26       HSD      HN       H        0.310000       1.00800           0   0.00000     -0.301140E-02
         3 A        26       HSD      CA       CT1      0.700000E-01   12.0110           0   0.00000     -0.301140E-02
         4 A        26       HSD      HA       HB1      0.900000E-01   1.00800           0   0.00000     -0.301140E-02
         5 A        26       HSD      CB       CT2     -0.900000E-01   12.0110           0   0.00000     -0.301140E-02
         6 A        26       HSD      HB1      HA2      0.900000E-01   1.00800           0   0.00000     -0.301140E-02
         7 A        26       HSD      HB2      HA2      0.900000E-01   1.00800           0   0.00000     -0.301140E-02
         8 A        26       HSD      ND1      NR1     -0.360000       14.0070           0   0.00000     -0.301140E-02
         9 A        26       HSD      HD1      H        0.320000       1.00800           0   0.00000     -0.301140E-02
        10 A        26       HSD      CG       CPH1    -0.500000E-01   12.0110           0   0.00000     -0.301140E-02
        11 A        26       HSD      CE1      CPH2     0.250000       12.0110           0   0.00000     -0.301140E-02
        12 A        26       HSD      HE1      HR1      0.130000       1.00800           0   0.00000     -0.301140E-02
        13 A        26       HSD      NE2      NR2     -0.700000       14.0070           0   0.00000     -0.301140E-02
        14 A        26       HSD      CD2      CPH1     0.220000       12.0110           0   0.00000     -0.301140E-02
        15 A        26       HSD      HD2      HR3      0.100000       1.00800           0   0.00000     -0.301140E-02
        16 A        26       HSD      C        C        0.510000       12.0110           0   0.00000     -0.301140E-02
        17 A        26       HSD      O        O       -0.510000       15.9990           0   0.00000     -0.301140E-02
        18 A        27       PRO      N        N       -0.290000       14.0070           0   0.00000     -0.301140E-02
        19 A        27       PRO      CD       CP3       0.00000       12.0110           0   0.00000     -0.301140E-02
        20 A        27       PRO      HD1      HA2      0.900000E-01   1.00800           0   0.00000     -0.301140E-02
        21 A        27       PRO      HD2      HA2      0.900000E-01   1.00800           0   0.00000     -0.301140E-02
        22 A        27       PRO      CA       CP1      0.200000E-01   12.0110           0   0.00000     -0.301140E-02
        23 A        27       PRO      HA       HB1      0.900000E-01   1.00800           0   0.00000     -0.301140E-02
        24 A        27       PRO      CB       CP2     -0.180000       12.0110           0   0.00000     -0.301140E-02
        25 A        27       PRO      HB1      HA2      0.900000E-01   1.00800           0   0.00000     -0.301140E-02
        26 A        27       PRO      HB2      HA2      0.900000E-01   1.00800           0   0.00000     -0.301140E-02
        27 A        27       PRO      CG       CP2     -0.180000       12.0110           0   0.00000     -0.301140E-02
        28 A        27       PRO      HG1      HA2      0.900000E-01   1.00800           0   0.00000     -0.301140E-02
        29 A        27       PRO      HG2      HA2      0.900000E-01   1.00800           0   0.00000     -0.301140E-02
        30 A        27       PRO      C        C        0.510000       12.0110           0   0.00000     -0.301140E-02
        31 A        27       PRO      O        O       -0.510000       15.9990           0   0.00000     -0.301140E-02
        32 A        28       GLU      N        NH1     -0.470000       14.0070           0   0.00000     -0.301140E-02
        33 A        28       GLU      HN       H        0.310000       1.00800           0   0.00000     -0.301140E-02
        34 A        28       GLU      CA       CT1      0.700000E-01   12.0110           0   0.00000     -0.301140E-02
        35 A        28       GLU      HA       HB1      0.900000E-01   1.00800           0   0.00000     -0.301140E-02
        36 A        28       GLU      CB       CT2A    -0.180000       12.0110           0   0.00000     -0.301140E-02
        37 A        28       GLU      HB1      HA2      0.900000E-01   1.00800           0   0.00000     -0.301140E-02
        38 A        28       GLU      HB2      HA2      0.900000E-01   1.00800           0   0.00000     -0.301140E-02
        39 A        28       GLU      CG       CT2     -0.280000       12.0110           0   0.00000     -0.301140E-02
        40 A        28       GLU      HG1      HA2      0.900000E-01   1.00800           0   0.00000     -0.301140E-02
        41 A        28       GLU      HG2      HA2      0.900000E-01   1.00800           0   0.00000     -0.301140E-02
        42 A        28       GLU      CD       CC       0.620000       12.0110           0   0.00000     -0.301140E-02
        43 A        28       GLU      OE1      OC      -0.760000       15.9990           0   0.00000     -0.301140E-02
        44 A        28       GLU      OE2      OC      -0.760000       15.9990           0   0.00000     -0.301140E-02
        45 A        28       GLU      C        C        0.510000       12.0110           0   0.00000     -0.301140E-02
        46 A        28       GLU      O        O       -0.510000       15.9990           0   0.00000     -0.301140E-02
        47 A        29       THR      N        NH1     -0.470000       14.0070           0   0.00000     -0.301140E-02
        48 A        29       THR      HN       H        0.310000       1.00800           0   0.00000     -0.301140E-02
        49 A        29       THR      CA       CT1      0.700000E-01   12.0110           0   0.00000     -0.301140E-02
        50 A        29       THR      HA       HB1      0.900000E-01   1.00800           0   0.00000     -0.301140E-02
        51 A        29       THR      CB       CT1      0.140000       12.0110           0   0.00000     -0.301140E-02
        52 A        29       THR      HB       HA1      0.900000E-01   1.00800           0   0.00000     -0.301140E-02
        53 A        29       THR      OG1      OH1     -0.660000       15.9990           0   0.00000     -0.301140E-02
        54 A        29       THR      HG1      H        0.430000       1.00800           0   0.00000     -0.301140E-02
        55 A        29       THR      CG2      CT3     -0.270000       12.0110           0   0.00000     -0.301140E-02
        56 A        29       THR      HG21     HA3      0.900000E-01   1.00800           0   0.00000     -0.301140E-02
        57 A        29       THR      HG22     HA3      0.900000E-01   1.00800           0   0.00000     -0.301140E-02
        58 A        29       THR      HG23     HA3      0.900000E-01   1.00800           0   0.00000     -0.301140E-02
        59 A        29       THR      C        C        0.510000       12.0110           0   0.00000     -0.301140E-02
        60 A        29       THR      O        O       -0.510000       15.9990           0   0.00000     -0.301140E-02
        61 A        30       LEU      N        NH1     -0.470000       14.0070           0   0.00000     -0.301140E-02
        62 A        30       LEU      HN       H        0.310000       1.00800           0   0.00000     -0.301140E-02
        63 A        30       LEU      CA       CT1      0.700000E-01   12.0110           0   0.00000     -0.301140E-02
        64 A        30       LEU      HA       HB1      0.900000E-01   1.00800           0   0.00000     -0.301140E-02
        65 A        30       LEU      CB       CT2     -0.180000       12.0110           0   0.00000     -0.301140E-02
        66 A        30       LEU      HB1      HA2      0.900000E-01   1.00800           0   0.00000     -0.301140E-02
        67 A        30       LEU      HB2      HA2      0.900000E-01   1.00800           0   0.00000     -0.301140E-02
        68 A        30       LEU      CG       CT1     -0.900000E-01   12.0110           0   0.00000     -0.301140E-02
        69 A        30       LEU      HG       HA1      0.900000E-01   1.00800           0   0.00000     -0.301140E-02
        70 A        30       LEU      CD1      CT3     -0.270000       12.0110           0   0.00000     -0.301140E-02
        71 A        30       LEU      HD11     HA3      0.900000E-01   1.00800           0   0.00000     -0.301140E-02
        72 A        30       LEU      HD12     HA3      0.900000E-01   1.00800           0   0.00000     -0.301140E-02
        73 A        30       LEU      HD13     HA3      0.900000E-01   1.00800           0   0.00000     -0.301140E-02
        74 A        30       LEU      CD2      CT3     -0.270000       12.0110           0   0.00000     -0.301140E-02
        75 A        30       LEU      HD21     HA3      0.900000E-01   1.00800           0   0.00000     -0.301140E-02
        76 A        30       LEU      HD22     HA3      0.900000E-01   1.00800           0   0.00000     -0.301140E-02
        77 A        30       LEU      HD23     HA3      0.900000E-01   1.00800           0   0.00000     -0.301140E-02
        78 A        30       LEU      C        C        0.510000       12.0110           0   0.00000     -0.301140E-02
        79 A        30       LEU      O        O       -0.510000       15.9990           0   0.00000     -0.301140E-02
        80 A        31       VAL      N        NH1     -0.470000       14.0070           0   0.00000     -0.301140E-02
        81 A        31       VAL      HN       H        0.310000       1.00800           0   0.00000     -0.301140E-02
        82 A        31       VAL      CA       CT1      0.700000E-01   12.0110           0   0.00000     -0.301140E-02
        83 A        31       VAL      HA       HB1      0.900000E-01   1.00800           0   0.00000     -0.301140E-02
        84 A        31       VAL      CB       CT1     -0.900000E-01   12.0110           0   0.00000     -0.301140E-02
        85 A        31       VAL      HB       HA1      0.900000E-01   1.00800           0   0.00000     -0.301140E-02
        86 A        31       VAL      CG1      CT3     -0.270000       12.0110           0   0.00000     -0.301140E-02
        87 A        31       VAL      HG11     HA3      0.900000E-01   1.00800           0   0.00000     -0.301140E-02
        88 A        31       VAL      HG12     HA3      0.900000E-01   1.00800           0   0.00000     -0.301140E-02
        89 A        31       VAL      HG13     HA3      0.900000E-01   1.00800           0   0.00000     -0.301140E-02
        90 A        31       VAL      CG2      CT3     -0.270000       12.0110           0   0.00000     -0.301140E-02
        91 A        31       VAL      HG21     HA3      0.900000E-01   1.00800           0   0.00000     -0.301140E-02
        92 A        31       VAL      HG22     HA3      0.900000E-01   1.00800           0   0.00000     -0.301140E-02
        93 A        31       VAL      HG23     HA3      0.900000E-01   1.00800           0   0.00000     -0.301140E-02
        94 A        31       VAL      C        C        0.510000       12.0110           0   0.00000     -0.301140E-02
        95 A        31       VAL      O        O       -0.510000       15.9990           0   0.00000     -0.301140E-02
        96 A        32       LYS      N        NH1     -0.470000       14.0070           0   0.00000     -0.301140E-02
        97 A        32       LYS      HN       H        0.310000       1.00800           0   0.00000     -0.301140E-02
        98 A        32       LYS      CA       CT1      0.700000E-01   12.0110           0   0.00000     -0.301140E-02
        99 A        32       LYS      HA       HB1      0.900000E-01   1.00800           0   0.00000     -0.301140E-02
       100 A        32       LYS      CB       CT2     -0.180000       12.0110           0   0.00000     -0.301140E-02
       101 A        32       LYS      HB1      HA2      0.900000E-01   1.00800           0   0.00000     -0.301140E-02
       102 A        32       LYS      HB2      HA2      0.900000E-01   1.00800           0   0.00000     -0.301140E-02
       103 A        32       LYS      CG       CT2     -0.180000       12.0110           0   0.00000     -0.301140E-02
       104 A        32       LYS      HG1      HA2      0.900000E-01   1.00800           0   0.00000     -0.301140E-02
       105 A        32       LYS      HG2      HA2      0.900000E-01   1.00800           0   0.00000     -0.301140E-02
       106 A        32       LYS      CD       CT2     -0.180000       12.0110           0   0.00000     -0.301140E-02
       107 A        32       LYS      HD1      HA2      0.900000E-01   1.00800           0   0.00000     -0.301140E-02
       108 A        32       LYS      HD2      HA2      0.900000E-01   1.00800           0   0.00000     -0.301140E-02
       109 A        32       LYS      CE       CT2      0.210000       12.0110           0   0.00000     -0.301140E-02
       110 A        32       LYS      HE1      HA2      0.500000E-01   1.00800           0   0.00000     -0.301140E-02
       111 A        32       LYS      HE2      HA2      0.500000E-01   1.00800           0   0.00000     -0.301140E-02
       112 A        32       LYS      NZ       NH3     -0.300000       14.0070           0   0.00000     -0.301140E-02
       113 A        32       LYS      HZ1      HC       0.330000       1.00800           0   0.00000     -0.301140E-02
       114 A        32       LYS      HZ2      HC       0.330000       1.00800           0   0.00000     -0.301140E-02
       115 A        32       LYS      HZ3      HC       0.330000       1.00800           0   0.00000     -0.301140E-02
       116 A        32       LYS      C        C        0.510000       12.0110           0   0.00000     -0.301140E-02
       117 A        32       LYS      O        O       -0.510000       15.9990           0   0.00000     -0.301140E-02
       118 A        33       VAL      N        NH1     -0.470000       14.0070           0   0.00000     -0.301140E-02
       119 A        33       VAL      HN       H        0.310000       1.00800           0   0.00000     -0.301140E-02
       120 A        33       VAL      CA       CT1      0.700000E-01   12.0110           0   0.00000     -0.301140E-02
       121 A        33       VAL      HA       HB1      0.900000E-01   1.00800           0   0.00000     -0.301140E-02
       122 A        33       VAL      CB       CT1     -0.900000E-01   12.0110           0   0.00000     -0.301140E-02
       123 A        33       VAL      HB       HA1      0.900000E-01   1.00800           0   0.00000     -0.301140E-02
       124 A        33       VAL      CG1      CT3     -0.270000       12.0110           0   0.00000     -0.301140E-02
       125 A        33       VAL      HG11     HA3      0.900000E-01   1.00800           0   0.00000     -0.301140E-02
       126 A        33       VAL      HG12     HA3      0.900000E-01   1.00800           0   0.00000     -0.301140E-02
       127 A        33       VAL      HG13     HA3      0.900000E-01   1.00800           0   0.00000     -0.301140E-02
       128 A        33       VAL      CG2      CT3     -0.270000       12.0110           0   0.00000     -0.301140E-02
       129 A        33       VAL      HG21     HA3      0.900000E-01   1.00800           0   0.00000     -0.301140E-02
       130 A        33       VAL      HG22     HA3      0.900000E-01   1.00800           0   0.00000     -0.301140E-02
       131 A        33       VAL      HG23     HA3      0.900000E-01   1.00800           0   0.00000     -0.301140E-02
       132 A        33       VAL      C        C        0.510000       12.0110           0   0.00000     -0.301140E-02
       133 A        33       VAL      O        O       -0.510000       15.9990           0   0.00000     -0.301140E-02
       134 A        34       LYS      N        NH1     -0.470000       14.0070           0   0.00000     -0.301140E-02
       135 A        34       LYS      HN       H        0.310000       1.00800           0   0.00000     -0.301140E-02
       136 A        34       LYS      CA       CT1      0.700000E-01   12.0110           0   0.00000     -0.301140E-02
       137 A        34       LYS      HA       HB1      0.900000E-01   1.00800           0   0.00000     -0.301140E-02
       138 A        34       LYS      CB       CT2     -0.180000       12.0110           0   0.00000     -0.301140E-02
       139 A        34       LYS      HB1      HA2      0.900000E-01   1.00800           0   0.00000     -0.301140E-02
       140 A        34       LYS      HB2      HA2      0.900000E-01   1.00800           0   0.00000     -0.301140E-02
       141 A        34       LYS      CG       CT2     -0.180000       12.0110           0   0.00000     -0.301140E-02
       142 A        34       LYS      HG1      HA2      0.900000E-01   1.00800           0   0.00000     -0.301140E-02
       143 A        34       LYS      HG2      HA2      0.900000E-01   1.00800           0   0.00000     -0.301140E-02
       144 A        34       LYS      CD       CT2     -0.180000       12.0110           0   0.00000     -0.301140E-02
       145 A        34       LYS      HD1      HA2      0.900000E-01   1.00800           0   0.00000     -0.301140E-02
       146 A        34       LYS      HD2      HA2      0.900000E-01   1.00800           0   0.00000     -0.301140E-02
       147 A        34       LYS      CE       CT2      0.210000       12.0110           0   0.00000     -0.301140E-02
       148 A        34       LYS      HE1      HA2      0.500000E-01   1.00800           0   0.00000     -0.301140E-02
       149 A        34       LYS      HE2      HA2      0.500000E-01   1.00800           0   0.00000     -0.301140E-02
       150 A        34       LYS      NZ       NH3     -0.300000       14.0070           0   0.00000     -0.301140E-02
       151 A        34       LYS      HZ1      HC       0.330000       1.00800           0   0.00000     -0.301140E-02
       152 A        34       LYS      HZ2      HC       0.330000       1.00800           0   0.00000     -0.301140E-02
       153 A        34       LYS      HZ3      HC       0.330000       1.00800           0   0.00000     -0.301140E-02
       154 A        34       LYS      C        C        0.510000       12.0110           0   0.00000     -0.301140E-02
       155 A        34       LYS      O        O       -0.510000       15.9990           0   0.00000     -0.301140E-02
       156 A        35       ASP      N        NH1     -0.470000       14.0070           0   0.00000     -0.301140E-02
       157 A        35       ASP      HN       H        0.310000       1.00800           0   0.00000     -0.301140E-02
       158 A        35       ASP      CA       CT1      0.700000E-01   12.0110           0   0.00000     -0.301140E-02
       159 A        35       ASP      HA       HB1      0.900000E-01   1.00800           0   0.00000     -0.301140E-02
       160 A        35       ASP      CB       CT2A    -0.280000       12.0110           0   0.00000     -0.301140E-02
       161 A        35       ASP      HB1      HA2      0.900000E-01   1.00800           0   0.00000     -0.301140E-02
       162 A        35       ASP      HB2      HA2      0.900000E-01   1.00800           0   0.00000     -0.301140E-02
       163 A        35       ASP      CG       CC       0.620000       12.0110           0   0.00000     -0.301140E-02
       164 A        35       ASP      OD1      OC      -0.760000       15.9990           0   0.00000     -0.301140E-02
       165 A        35       ASP      OD2      OC      -0.760000       15.9990           0   0.00000     -0.301140E-02
       166 A        35       ASP      C        C        0.510000       12.0110           0   0.00000     -0.301140E-02
       167 A        35       ASP      O        O       -0.510000       15.9990           0   0.00000     -0.301140E-02
       168 A        36       ALA      N        NH1     -0.470000       14.0070           0   0.00000     -0.301140E-02
       169 A        36       ALA      HN       H        0.310000       1.00800           0   0.00000     -0.301140E-02
       170 A        36       ALA      CA       CT1      0.700000E-01   12.0110           0   0.00000     -0.301140E-02
       171 A        36       ALA      HA       HB1      0.900000E-01   1.00800           0   0.00000     -0.301140E-02
       172 A        36       ALA      CB       CT3     -0.270000       12.0110           0   0.00000     -0.301140E-02
       173 A        36       ALA      HB1      HA3      0.900000E-01   1.00800           0   0.00000     -0.301140E-02
       174 A        36       ALA      HB2      HA3      0.900000E-01   1.00800           0   0.00000     -0.301140E-02
       175 A        36       ALA      HB3      HA3      0.900000E-01   1.00800           0   0.00000     -0.301140E-02
       176 A        36       ALA      C        C        0.510000       12.0110           0   0.00000     -0.301140E-02
       177 A        36       ALA      O        O       -0.510000       15.9990           0   0.00000     -0.301140E-02
       178 A        37       GLU      N        NH1     -0.470000       14.0070           0   0.00000     -0.301140E-02
       179 A        37       GLU      HN       H        0.310000       1.00800           0   0.00000     -0.301140E-02
       180 A        37       GLU      CA       CT1      0.700000E-01   12.0110           0   0.00000     -0.301140E-02
       181 A        37       GLU      HA       HB1      0.900000E-01   1.00800           0   0.00000     -0.301140E-02
       182 A        37       GLU      CB       CT2A    -0.180000       12.0110           0   0.00000     -0.301140E-02
       183 A        37       GLU      HB1      HA2      0.900000E-01   1.00800           0   0.00000     -0.301140E-02
       184 A        37       GLU      HB2      HA2      0.900000E-01   1.00800           0   0.00000     -0.301140E-02
       185 A        37       GLU      CG       CT2     -0.280000       12.0110           0   0.00000     -0.301140E-02
       186 A        37       GLU      HG1      HA2      0.900000E-01   1.00800           0   0.00000     -0.301140E-02
       187 A        37       GLU      HG2      HA2      0.900000E-01   1.00800           0   0.00000     -0.301140E-02
       188 A        37       GLU      CD       CC       0.620000       12.0110           0   0.00000     -0.301140E-02
       189 A        37       GLU      OE1      OC      -0.760000       15.9990           0   0.00000     -0.301140E-02
       190 A        37       GLU      OE2      OC      -0.760000       15.9990           0   0.00000     -0.301140E-02
       191 A        37       GLU      C        C        0.510000       12.0110           0   0.00000     -0.301140E-02
       192 A        37       GLU      O        O       -0.510000       15.9990           0   0.00000     -0.301140E-02
       193 A        38       ASP      N        NH1     -0.470000       14.0070           0   0.00000     -0.301140E-02
       194 A        38       ASP      HN       H        0.310000       1.00800           0   0.00000     -0.301140E-02
       195 A        38       ASP      CA       CT1      0.700000E-01   12.0110           0   0.00000     -0.301140E-02
       196 A        38       ASP      HA       HB1      0.900000E-01   1.00800           0   0.00000     -0.301140E-02
       197 A        38       ASP      CB       CT2A    -0.280000       12.0110           0   0.00000     -0.301140E-02
       198 A        38       ASP      HB1      HA2      0.900000E-01   1.00800           0   0.00000     -0.301140E-02
       199 A        38       ASP      HB2      HA2      0.900000E-01   1.00800           0   0.00000     -0.301140E-02
       200 A        38       ASP      CG       CC       0.620000       12.0110           0   0.00000     -0.301140E-02
       201 A        38       ASP      OD1      OC      -0.760000       15.9990           0   0.00000     -0.301140E-02
       202 A        38       ASP      OD2      OC      -0.760000       15.9990           0   0.00000     -0.301140E-02
       203 A        38       ASP      C        C        0.510000       12.0110           0   0.00000     -0.301140E-02
       204 A        38       ASP      O        O       -0.510000       15.9990           0   0.00000     -0.301140E-02
       205 A        39       GLN      N        NH1     -0.470000       14.0070           0   0.00000     -0.301140E-02
       206 A        39       GLN      HN       H        0.310000       1.00800           0   0.00000     -0.301140E-02
       207 A        39       GLN      CA       CT1      0.700000E-01   12.0110           0   0.00000     -0.301140E-02
       208 A        39       GLN      HA       HB1      0.900000E-01   1.00800           0   0.00000     -0.301140E-02
       209 A        39       GLN      CB       CT2     -0.180000       12.0110           0   0.00000     -0.301140E-02
       210 A        39       GLN      HB1      HA2      0.900000E-01   1.00800           0   0.00000     -0.301140E-02
       211 A        39       GLN      HB2      HA2      0.900000E-01   1.00800           0   0.00000     -0.301140E-02
       212 A        39       GLN      CG       CT2     -0.180000       12.0110           0   0.00000     -0.301140E-02
       213 A        39       GLN      HG1      HA2      0.900000E-01   1.00800           0   0.00000     -0.301140E-02
       214 A        39       GLN      HG2      HA2      0.900000E-01   1.00800           0   0.00000     -0.301140E-02
       215 A        39       GLN      CD       CC       0.550000       12.0110           0   0.00000     -0.301140E-02
       216 A        39       GLN      OE1      O       -0.550000       15.9990           0   0.00000     -0.301140E-02
       217 A        39       GLN      NE2      NH2     -0.620000       14.0070           0   0.00000     -0.301140E-02
       218 A        39       GLN      HE21     H        0.320000       1.00800           0   0.00000     -0.301140E-02
       219 A        39       GLN      HE22     H        0.300000       1.00800           0   0.00000     -0.301140E-02
       220 A        39       GLN      C        C        0.510000       12.0110           0   0.00000     -0.301140E-02
       221 A        39       GLN      O        O       -0.510000       15.9990           0   0.00000     -0.301140E-02
       222 A        40       LEU      N        NH1     -0.470000       14.0070           0   0.00000     -0.301140E-02
       223 A        40       LEU      HN       H        0.310000       1.00800           0   0.00000     -0.301140E-02
       224 A        40       LEU      CA       CT1      0.700000E-01   12.0110           0   0.00000     -0.301140E-02
       225 A        40       LEU      HA       HB1      0.900000E-01   1.00800           0   0.00000     -0.301140E-02
       226 A        40       LEU      CB       CT2     -0.180000       12.0110           0   0.00000     -0.301140E-02
       227 A        40       LEU      HB1      HA2      0.900000E-01   1.00800           0   0.00000     -0.301140E-02
       228 A        40       LEU      HB2      HA2      0.900000E-01   1.00800           0   0.00000     -0.301140E-02
       229 A        40       LEU      CG       CT1     -0.900000E-01   12.0110           0   0.00000     -0.301140E-02
       230 A        40       LEU      HG       HA1      0.900000E-01   1.00800           0   0.00000     -0.301140E-02
       231 A        40       LEU      CD1      CT3     -0.270000       12.0110           0   0.00000     -0.301140E-02
       232 A        40       LEU      HD11     HA3      0.900000E-01   1.00800           0   0.00000     -0.301140E-02
       233 A        40       LEU      HD12     HA3      0.900000E-01   1.00800           0   0.00000     -0.301140E-02
       234 A        40       LEU      HD13     HA3      0.900000E-01   1.00800           0   0.00000     -0.301140E-02
       235 A        40       LEU      CD2      CT3     -0.270000       12.0110           0   0.00000     -0.301140E-02
       236 A        40       LEU      HD21     HA3      0.900000E-01   1.00800           0   0.00000     -0.301140E-02
       237 A        40       LEU      HD22     HA3      0.900000E-01   1.00800           0   0.00000     -0.301140E-02
       238 A        40       LEU      HD23     HA3      0.900000E-01   1.00800           0   0.00000     -0.301140E-02
       239 A        40       LEU      C        C        0.510000       12.0110           0   0.00000     -0.301140E-02
       240 A        40       LEU      O        O       -0.510000       15.9990           0   0.00000     -0.301140E-02
       241 A        41       GLY      N        NH1     -0.470000       14.0070           0   0.00000     -0.301140E-02
       242 A        41       GLY      HN       H        0.310000       1.00800           0   0.00000     -0.301140E-02
       243 A        41       GLY      CA       CT2     -0.200000E-01   12.0110           0   0.00000     -0.301140E-02
       244 A        41       GLY      HA1      HB2      0.900000E-01   1.00800           0   0.00000     -0.301140E-02
       245 A        41       GLY      HA2      HB2      0.900000E-01   1.00800           0   0.00000     -0.301140E-02
       246 A        41       GLY      C        C        0.510000       12.0110           0   0.00000     -0.301140E-02
       247 A        41       GLY      O        O       -0.510000       15.9990           0   0.00000     -0.301140E-02
       248 A        42       ALA      N        NH1     -0.470000       14.0070           0   0.00000     -0.301140E-02
       249 A        42       ALA      HN       H        0.310000       1.00800           0   0.00000     -0.301140E-02
       250 A        42       ALA      CA       CT1      0.700000E-01   12.0110           0   0.00000     -0.301140E-02
       251 A        42       ALA      HA       HB1      0.900000E-01   1.00800           0   0.00000     -0.301140E-02
       252 A        42       ALA      CB       CT3     -0.270000       12.0110           0   0.00000     -0.301140E-02
       253 A        42       ALA      HB1      HA3      0.900000E-01   1.00800           0   0.00000     -0.301140E-02
       254 A        42       ALA      HB2      HA3      0.900000E-01   1.00800           0   0.00000     -0.301140E-02
       255 A        42       ALA      HB3      HA3      0.900000E-01   1.00800           0   0.00000     -0.301140E-02
       256 A        42       ALA      C        C        0.510000       12.0110           0   0.00000     -0.301140E-02
       257 A        42       ALA      O        O       -0.510000       15.9990           0   0.00000     -0.301140E-02
       258 A        43       ARG      N        NH1     -0.470000       14.0070           0   0.00000     -0.301140E-02
       259 A        43       ARG      HN       H        0.310000       1.00800           0   0.00000     -0.301140E-02
       260 A        43       ARG      CA       CT1      0.700000E-01   12.0110           0   0.00000     -0.301140E-02
       261 A        43       ARG      HA       HB1      0.900000E-01   1.00800           0   0.00000     -0.301140E-02
       262 A        43       ARG      CB       CT2     -0.180000       12.0110           0   0.00000     -0.301140E-02
       263 A        43       ARG      HB1      HA2      0.900000E-01   1.00800           0   0.00000     -0.301140E-02
       264 A        43       ARG      HB2      HA2      0.900000E-01   1.00800           0   0.00000     -0.301140E-02
       265 A        43       ARG      CG       CT2     -0.180000       12.0110           0   0.00000     -0.301140E-02
       266 A        43       ARG      HG1      HA2      0.900000E-01   1.00800           0   0.00000     -0.301140E-02
       267 A        43       ARG      HG2      HA2      0.900000E-01   1.00800           0   0.00000     -0.301140E-02
       268 A        43       ARG      CD       CT2      0.200000       12.0110           0   0.00000     -0.301140E-02
       269 A        43       ARG      HD1      HA2      0.900000E-01   1.00800           0   0.00000     -0.301140E-02
       270 A        43       ARG      HD2      HA2      0.900000E-01   1.00800           0   0.00000     -0.301140E-02
       271 A        43       ARG      NE       NC2     -0.700000       14.0070           0   0.00000     -0.301140E-02
       272 A        43       ARG      HE       HC       0.440000       1.00800           0   0.00000     -0.301140E-02
       273 A        43       ARG      CZ       C        0.640000       12.0110           0   0.00000     -0.301140E-02
       274 A        43       ARG      NH1      NC2     -0.800000       14.0070           0   0.00000     -0.301140E-02
       275 A        43       ARG      HH11     HC       0.460000       1.00800           0   0.00000     -0.301140E-02
       276 A        43       ARG      HH12     HC       0.460000       1.00800           0   0.00000     -0.301140E-02
       277 A        43       ARG      NH2      NC2     -0.800000       14.0070           0   0.00000     -0.301140E-02
       278 A        43       ARG      HH21     HC       0.460000       1.00800           0   0.00000     -0.301140E-02
       279 A        43       ARG      HH22     HC       0.460000       1.00800           0   0.00000     -0.301140E-02
       280 A        43       ARG      C        C        0.510000       12.0110           0   0.00000     -0.301140E-02
       281 A        43       ARG      O        O       -0.510000       15.9990           0   0.00000     -0.301140E-02
       282 A        44       VAL      N        NH1     -0.470000       14.0070           0   0.00000     -0.301140E-02
       283 A        44       VAL      HN       H        0.310000       1.00800           0   0.00000     -0.301140E-02
       284 A        44       VAL      CA       CT1      0.700000E-01   12.0110           0   0.00000     -0.301140E-02
       285 A        44       VAL      HA       HB1      0.900000E-01   1.00800           0   0.00000     -0.301140E-02
       286 A        44       VAL      CB       CT1     -0.900000E-01   12.0110           0   0.00000     -0.301140E-02
       287 A        44       VAL      HB       HA1      0.900000E-01   1.00800           0   0.00000     -0.301140E-02
       288 A        44       VAL      CG1      CT3     -0.270000       12.0110           0   0.00000     -0.301140E-02
       289 A        44       VAL      HG11     HA3      0.900000E-01   1.00800           0   0.00000     -0.301140E-02
       290 A        44       VAL      HG12     HA3      0.900000E-01   1.00800           0   0.00000     -0.301140E-02
       291 A        44       VAL      HG13     HA3      0.900000E-01   1.00800           0   0.00000     -0.301140E-02
       292 A        44       VAL      CG2      CT3     -0.270000       12.0110           0   0.00000     -0.301140E-02
       293 A        44       VAL      HG21     HA3      0.900000E-01   1.00800           0   0.00000     -0.301140E-02
       294 A        44       VAL      HG22     HA3      0.900000E-01   1.00800           0   0.00000     -0.301140E-02
       295 A        44       VAL      HG23     HA3      0.900000E-01   1.00800           0   0.00000     -0.301140E-02
       296 A        44       VAL      C        C        0.510000       12.0110           0   0.00000     -0.301140E-02
       297 A        44       VAL      O        O       -0.510000       15.9990           0   0.00000     -0.301140E-02
       298 A        45       GLY      N        NH1     -0.470000       14.0070           0   0.00000     -0.301140E-02
       299 A        45       GLY      HN       H        0.310000       1.00800           0   0.00000     -0.301140E-02
       300 A        45       GLY      CA       CT2     -0.200000E-01   12.0110           0   0.00000     -0.301140E-02
       301 A        45       GLY      HA1      HB2      0.900000E-01   1.00800           0   0.00000     -0.301140E-02
       302 A        45       GLY      HA2      HB2      0.900000E-01   1.00800           0   0.00000     -0.301140E-02
       303 A        45       GLY      C        C        0.510000       12.0110           0   0.00000     -0.301140E-02
       304 A        45       GLY      O        O       -0.510000       15.9990           0   0.00000     -0.301140E-02
       305 A        46       TYR      N        NH1     -0.470000       14.0070           0   0.00000     -0.301140E-02
       306 A        46       TYR      HN       H        0.310000       1.00800           0   0.00000     -0.301140E-02
       307 A        46       TYR      CA       CT1      0.700000E-01   12.0110           0   0.00000     -0.301140E-02
       308 A        46       TYR      HA       HB1      0.900000E-01   1.00800           0   0.00000     -0.301140E-02
       309 A        46       TYR      CB       CT2     -0.180000       12.0110           0   0.00000     -0.301140E-02
       310 A        46       TYR      HB1      HA2      0.900000E-01   1.00800           0   0.00000     -0.301140E-02
       311 A        46       TYR      HB2      HA2      0.900000E-01   1.00800           0   0.00000     -0.301140E-02
       312 A        46       TYR      CG       CA        0.00000       12.0110           0   0.00000     -0.301140E-02
       313 A        46       TYR      CD1      CA      -0.115000       12.0110           0   0.00000     -0.301140E-02
       314 A        46       TYR      HD1      HP       0.115000       1.00800           0   0.00000     -0.301140E-02
       315 A        46       TYR      CE1      CA      -0.115000       12.0110           0   0.00000     -0.301140E-02
       316 A        46       TYR      HE1      HP       0.115000       1.00800           0   0.00000     -0.301140E-02
       317 A        46       TYR      CZ       CA       0.110000       12.0110           0   0.00000     -0.301140E-02
       318 A        46       TYR      OH       OH1     -0.540000       15.9990           0   0.00000     -0.301140E-02
       319 A        46       TYR      HH       H        0.430000       1.00800           0   0.00000     -0.301140E-02
       320 A        46       TYR      CD2      CA      -0.115000       12.0110           0   0.00000     -0.301140E-02
       321 A        46       TYR      HD2      HP       0.115000       1.00800           0   0.00000     -0.301140E-02
       322 A        46       TYR      CE2      CA      -0.115000       12.0110           0   0.00000     -0.301140E-02
       323 A        46       TYR      HE2      HP       0.115000       1.00800           0   0.00000     -0.301140E-02
       324 A        46       TYR      C        C        0.510000       12.0110           0   0.00000     -0.301140E-02
       325 A        46       TYR      O        O       -0.510000       15.9990           0   0.00000     -0.301140E-02
       326 A        47       ILE      N        NH1     -0.470000       14.0070           0   0.00000     -0.301140E-02
       327 A        47       ILE      HN       H        0.310000       1.00800           0   0.00000     -0.301140E-02
       328 A        47       ILE      CA       CT1      0.700000E-01   12.0110           0   0.00000     -0.301140E-02
       329 A        47       ILE      HA       HB1      0.900000E-01   1.00800           0   0.00000     -0.301140E-02
       330 A        47       ILE      CB       CT1     -0.900000E-01   12.0110           0   0.00000     -0.301140E-02
       331 A        47       ILE      HB       HA1      0.900000E-01   1.00800           0   0.00000     -0.301140E-02
       332 A        47       ILE      CG2      CT3     -0.270000       12.0110           0   0.00000     -0.301140E-02
       333 A        47       ILE      HG21     HA3      0.900000E-01   1.00800           0   0.00000     -0.301140E-02
       334 A        47       ILE      HG22     HA3      0.900000E-01   1.00800           0   0.00000     -0.301140E-02
       335 A        47       ILE      HG23     HA3      0.900000E-01   1.00800           0   0.00000     -0.301140E-02
       336 A        47       ILE      CG1      CT2     -0.180000       12.0110           0   0.00000     -0.301140E-02
       337 A        47       ILE      HG11     HA2      0.900000E-01   1.00800           0   0.00000     -0.301140E-02
       338 A        47       ILE      HG12     HA2      0.900000E-01   1.00800           0   0.00000     -0.301140E-02
       339 A        47       ILE      CD       CT3     -0.270000       12.0110           0   0.00000     -0.301140E-02
       340 A        47       ILE      HD1      HA3      0.900000E-01   1.00800           0   0.00000     -0.301140E-02
       341 A        47       ILE      HD2      HA3      0.900000E-01   1.00800           0   0.00000     -0.301140E-02
       342 A        47       ILE      HD3      HA3      0.900000E-01   1.00800           0   0.00000     -0.301140E-02
       343 A        47       ILE      C        C        0.510000       12.0110           0   0.00000     -0.301140E-02
       344 A        47       ILE      O        O       -0.510000       15.9990           0   0.00000     -0.301140E-02
       345 A        48       GLU      N        NH1     -0.470000       14.0070           0   0.00000     -0.301140E-02
       346 A        48       GLU      HN       H        0.310000       1.00800           0   0.00000     -0.301140E-02
       347 A        48       GLU      CA       CT1      0.700000E-01   12.0110           0   0.00000     -0.301140E-02
       348 A        48       GLU      HA       HB1      0.900000E-01   1.00800           0   0.00000     -0.301140E-02
       349 A        48       GLU      CB       CT2A    -0.180000       12.0110           0   0.00000     -0.301140E-02
       350 A        48       GLU      HB1      HA2      0.900000E-01   1.00800           0   0.00000     -0.301140E-02
       351 A        48       GLU      HB2      HA2      0.900000E-01   1.00800           0   0.00000     -0.301140E-02
       352 A        48       GLU      CG       CT2     -0.280000       12.0110           0   0.00000     -0.301140E-02
       353 A        48       GLU      HG1      HA2      0.900000E-01   1.00800           0   0.00000     -0.301140E-02
       354 A        48       GLU      HG2      HA2      0.900000E-01   1.00800           0   0.00000     -0.301140E-02
       355 A        48       GLU      CD       CC       0.620000       12.0110           0   0.00000     -0.301140E-02
       356 A        48       GLU      OE1      OC      -0.760000       15.9990           0   0.00000     -0.301140E-02
       357 A        48       GLU      OE2      OC      -0.760000       15.9990           0   0.00000     -0.301140E-02
       358 A        48       GLU      C        C        0.510000       12.0110           0   0.00000     -0.301140E-02
       359 A        48       GLU      O        O       -0.510000       15.9990           0   0.00000     -0.301140E-02
       360 A        49       LEU      N        NH1     -0.470000       14.0070           0   0.00000     -0.301140E-02
       361 A        49       LEU      HN       H        0.310000       1.00800           0   0.00000     -0.301140E-02
       362 A        49       LEU      CA       CT1      0.700000E-01   12.0110           0   0.00000     -0.301140E-02
       363 A        49       LEU      HA       HB1      0.900000E-01   1.00800           0   0.00000     -0.301140E-02
       364 A        49       LEU      CB       CT2     -0.180000       12.0110           0   0.00000     -0.301140E-02
       365 A        49       LEU      HB1      HA2      0.900000E-01   1.00800           0   0.00000     -0.301140E-02
       366 A        49       LEU      HB2      HA2      0.900000E-01   1.00800           0   0.00000     -0.301140E-02
       367 A        49       LEU      CG       CT1     -0.900000E-01   12.0110           0   0.00000     -0.301140E-02
       368 A        49       LEU      HG       HA1      0.900000E-01   1.00800           0   0.00000     -0.301140E-02
       369 A        49       LEU      CD1      CT3     -0.270000       12.0110           0   0.00000     -0.301140E-02
       370 A        49       LEU      HD11     HA3      0.900000E-01   1.00800           0   0.00000     -0.301140E-02
       371 A        49       LEU      HD12     HA3      0.900000E-01   1.00800           0   0.00000     -0.301140E-02
       372 A        49       LEU      HD13     HA3      0.900000E-01   1.00800           0   0.00000     -0.301140E-02
       373 A        49       LEU      CD2      CT3     -0.270000       12.0110           0   0.00000     -0.301140E-02
       374 A        49       LEU      HD21     HA3      0.900000E-01   1.00800           0   0.00000     -0.301140E-02
       375 A        49       LEU      HD22     HA3      0.900000E-01   1.00800           0   0.00000     -0.301140E-02
       376 A        49       LEU      HD23     HA3      0.900000E-01   1.00800           0   0.00000     -0.301140E-02
       377 A        49       LEU      C        C        0.510000       12.0110           0   0.00000     -0.301140E-02
       378 A        49       LEU      O        O       -0.510000       15.9990           0   0.00000     -0.301140E-02
       379 A        50       ASP      N        NH1     -0.470000       14.0070           0   0.00000     -0.301140E-02
       380 A        50       ASP      HN       H        0.310000       1.00800           0   0.00000     -0.301140E-02
       381 A        50       ASP      CA       CT1      0.700000E-01   12.0110           0   0.00000     -0.301140E-02
       382 A        50       ASP      HA       HB1      0.900000E-01   1.00800           0   0.00000     -0.301140E-02
       383 A        50       ASP      CB       CT2A    -0.280000       12.0110           0   0.00000     -0.301140E-02
       384 A        50       ASP      HB1      HA2      0.900000E-01   1.00800           0   0.00000     -0.301140E-02
       385 A        50       ASP      HB2      HA2      0.900000E-01   1.00800           0   0.00000     -0.301140E-02
       386 A        50       ASP      CG       CC       0.620000       12.0110           0   0.00000     -0.301140E-02
       387 A        50       ASP      OD1      OC      -0.760000       15.9990           0   0.00000     -0.301140E-02
       388 A        50       ASP      OD2      OC      -0.760000       15.9990           0   0.00000     -0.301140E-02
       389 A        50       ASP      C        C        0.510000       12.0110           0   0.00000     -0.301140E-02
       390 A        50       ASP      O        O       -0.510000       15.9990           0   0.00000     -0.301140E-02
       391 A        51       LEU      N        NH1     -0.470000       14.0070           0   0.00000     -0.301140E-02
       392 A        51       LEU      HN       H        0.310000       1.00800           0   0.00000     -0.301140E-02
       393 A        51       LEU      CA       CT1      0.700000E-01   12.0110           0   0.00000     -0.301140E-02
       394 A        51       LEU      HA       HB1      0.900000E-01   1.00800           0   0.00000     -0.301140E-02
       395 A        51       LEU      CB       CT2     -0.180000       12.0110           0   0.00000     -0.301140E-02
       396 A        51       LEU      HB1      HA2      0.900000E-01   1.00800           0   0.00000     -0.301140E-02
       397 A        51       LEU      HB2      HA2      0.900000E-01   1.00800           0   0.00000     -0.301140E-02
       398 A        51       LEU      CG       CT1     -0.900000E-01   12.0110           0   0.00000     -0.301140E-02
       399 A        51       LEU      HG       HA1      0.900000E-01   1.00800           0   0.00000     -0.301140E-02
       400 A        51       LEU      CD1      CT3     -0.270000       12.0110           0   0.00000     -0.301140E-02
       401 A        51       LEU      HD11     HA3      0.900000E-01   1.00800           0   0.00000     -0.301140E-02
       402 A        51       LEU      HD12     HA3      0.900000E-01   1.00800           0   0.00000     -0.301140E-02
       403 A        51       LEU      HD13     HA3      0.900000E-01   1.00800           0   0.00000     -0.301140E-02
       404 A        51       LEU      CD2      CT3     -0.270000       12.0110           0   0.00000     -0.301140E-02
       405 A        51       LEU      HD21     HA3      0.900000E-01   1.00800           0   0.00000     -0.301140E-02
       406 A        51       LEU      HD22     HA3      0.900000E-01   1.00800           0   0.00000     -0.301140E-02
       407 A        51       LEU      HD23     HA3      0.900000E-01   1.00800           0   0.00000     -0.301140E-02
       408 A        51       LEU      C        C        0.510000       12.0110           0   0.00000     -0.301140E-02
       409 A        51       LEU      O        O       -0.510000       15.9990           0   0.00000     -0.301140E-02
       410 A        52       ASN      N        NH1     -0.470000       14.0070           0   0.00000     -0.301140E-02
       411 A        52       ASN      HN       H        0.310000       1.00800           0   0.00000     -0.301140E-02
       412 A        52       ASN      CA       CT1      0.700000E-01   12.0110           0   0.00000     -0.301140E-02
       413 A        52       ASN      HA       HB1      0.900000E-01   1.00800           0   0.00000     -0.301140E-02
       414 A        52       ASN      CB       CT2     -0.180000       12.0110           0   0.00000     -0.301140E-02
       415 A        52       ASN      HB1      HA2      0.900000E-01   1.00800           0   0.00000     -0.301140E-02
       416 A        52       ASN      HB2      HA2      0.900000E-01   1.00800           0   0.00000     -0.301140E-02
       417 A        52       ASN      CG       CC       0.550000       12.0110           0   0.00000     -0.301140E-02
       418 A        52       ASN      OD1      O       -0.550000       15.9990           0   0.00000     -0.301140E-02
       419 A        52       ASN      ND2      NH2     -0.620000       14.0070           0   0.00000     -0.301140E-02
       420 A        52       ASN      HD21     H        0.320000       1.00800           0   0.00000     -0.301140E-02
       421 A        52       ASN      HD22     H        0.300000       1.00800           0   0.00000     -0.301140E-02
       422 A        52       ASN      C        C        0.510000       12.0110           0   0.00000     -0.301140E-02
       423 A        52       ASN      O        O       -0.510000       15.9990           0   0.00000     -0.301140E-02
       424 A        53       SER      N        NH1     -0.470000       14.0070           0   0.00000     -0.301140E-02
       425 A        53       SER      HN       H        0.310000       1.00800           0   0.00000     -0.301140E-02
       426 A        53       SER      CA       CT1      0.700000E-01   12.0110           0   0.00000     -0.301140E-02
       427 A        53       SER      HA       HB1      0.900000E-01   1.00800           0   0.00000     -0.301140E-02
       428 A        53       SER      CB       CT2      0.500000E-01   12.0110           0   0.00000     -0.301140E-02
       429 A        53       SER      HB1      HA2      0.900000E-01   1.00800           0   0.00000     -0.301140E-02
       430 A        53       SER      HB2      HA2      0.900000E-01   1.00800           0   0.00000     -0.301140E-02
       431 A        53       SER      OG       OH1     -0.660000       15.9990           0   0.00000     -0.301140E-02
       432 A        53       SER      HG1      H        0.430000       1.00800           0   0.00000     -0.301140E-02
       433 A        53       SER      C        C        0.510000       12.0110           0   0.00000     -0.301140E-02
       434 A        53       SER      O        O       -0.510000       15.9990           0   0.00000     -0.301140E-02
       435 A        54       GLY      N        NH1     -0.470000       14.0070           0   0.00000     -0.301140E-02
       436 A        54       GLY      HN       H        0.310000       1.00800           0   0.00000     -0.301140E-02
       437 A        54       GLY      CA       CT2     -0.200000E-01   12.0110           0   0.00000     -0.301140E-02
       438 A        54       GLY      HA1      HB2      0.900000E-01   1.00800           0   0.00000     -0.301140E-02
       439 A        54       GLY      HA2      HB2      0.900000E-01   1.00800           0   0.00000     -0.301140E-02
       440 A        54       GLY      C        C        0.510000       12.0110           0   0.00000     -0.301140E-02
       441 A        54       GLY      O        O       -0.510000       15.9990           0   0.00000     -0.301140E-02
       442 A        55       LYS      N        NH1     -0.470000       14.0070           0   0.00000     -0.301140E-02
       443 A        55       LYS      HN       H        0.310000       1.00800           0   0.00000     -0.301140E-02
       444 A        55       LYS      CA       CT1      0.700000E-01   12.0110           0   0.00000     -0.301140E-02
       445 A        55       LYS      HA       HB1      0.900000E-01   1.00800           0   0.00000     -0.301140E-02
       446 A        55       LYS      CB       CT2     -0.180000       12.0110           0   0.00000     -0.301140E-02
       447 A        55       LYS      HB1      HA2      0.900000E-01   1.00800           0   0.00000     -0.301140E-02
       448 A        55       LYS      HB2      HA2      0.900000E-01   1.00800           0   0.00000     -0.301140E-02
       449 A        55       LYS      CG       CT2     -0.180000       12.0110           0   0.00000     -0.301140E-02
       450 A        55       LYS      HG1      HA2      0.900000E-01   1.00800           0   0.00000     -0.301140E-02
       451 A        55       LYS      HG2      HA2      0.900000E-01   1.00800           0   0.00000     -0.301140E-02
       452 A        55       LYS      CD       CT2     -0.180000       12.0110           0   0.00000     -0.301140E-02
       453 A        55       LYS      HD1      HA2      0.900000E-01   1.00800           0   0.00000     -0.301140E-02
       454 A        55       LYS      HD2      HA2      0.900000E-01   1.00800           0   0.00000     -0.301140E-02
       455 A        55       LYS      CE       CT2      0.210000       12.0110           0   0.00000     -0.301140E-02
       456 A        55       LYS      HE1      HA2      0.500000E-01   1.00800           0   0.00000     -0.301140E-02
       457 A        55       LYS      HE2      HA2      0.500000E-01   1.00800           0   0.00000     -0.301140E-02
       458 A        55       LYS      NZ       NH3     -0.300000       14.0070           0   0.00000     -0.301140E-02
       459 A        55       LYS      HZ1      HC       0.330000       1.00800           0   0.00000     -0.301140E-02
       460 A        55       LYS      HZ2      HC       0.330000       1.00800           0   0.00000     -0.301140E-02
       461 A        55       LYS      HZ3      HC       0.330000       1.00800           0   0.00000     -0.301140E-02
       462 A        55       LYS      C        C        0.510000       12.0110           0   0.00000     -0.301140E-02
       463 A        55       LYS      O        O       -0.510000       15.9990           0   0.00000     -0.301140E-02
       464 A        56       ILE      N        NH1     -0.470000       14.0070           0   0.00000     -0.301140E-02
       465 A        56       ILE      HN       H        0.310000       1.00800           0   0.00000     -0.301140E-02
       466 A        56       ILE      CA       CT1      0.700000E-01   12.0110           0   0.00000     -0.301140E-02
       467 A        56       ILE      HA       HB1      0.900000E-01   1.00800           0   0.00000     -0.301140E-02
       468 A        56       ILE      CB       CT1     -0.900000E-01   12.0110           0   0.00000     -0.301140E-02
       469 A        56       ILE      HB       HA1      0.900000E-01   1.00800           0   0.00000     -0.301140E-02
       470 A        56       ILE      CG2      CT3     -0.270000       12.0110           0   0.00000     -0.301140E-02
       471 A        56       ILE      HG21     HA3      0.900000E-01   1.00800           0   0.00000     -0.301140E-02
       472 A        56       ILE      HG22     HA3      0.900000E-01   1.00800           0   0.00000     -0.301140E-02
       473 A        56       ILE      HG23     HA3      0.900000E-01   1.00800           0   0.00000     -0.301140E-02
       474 A        56       ILE      CG1      CT2     -0.180000       12.0110           0   0.00000     -0.301140E-02
       475 A        56       ILE      HG11     HA2      0.900000E-01   1.00800           0   0.00000     -0.301140E-02
       476 A        56       ILE      HG12     HA2      0.900000E-01   1.00800           0   0.00000     -0.301140E-02
       477 A        56       ILE      CD       CT3     -0.270000       12.0110           0   0.00000     -0.301140E-02
       478 A        56       ILE      HD1      HA3      0.900000E-01   1.00800           0   0.00000     -0.301140E-02
       479 A        56       ILE      HD2      HA3      0.900000E-01   1.00800           0   0.00000     -0.301140E-02
       480 A        56       ILE      HD3      HA3      0.900000E-01   1.00800           0   0.00000     -0.301140E-02
       481 A        56       ILE      C        C        0.510000       12.0110           0   0.00000     -0.301140E-02
       482 A        56       ILE      O        O       -0.510000       15.9990           0   0.00000     -0.301140E-02
       483 A        57       LEU      N        NH1     -0.470000       14.0070           0   0.00000     -0.301140E-02
       484 A        57       LEU      HN       H        0.310000       1.00800           0   0.00000     -0.301140E-02
       485 A        57       LEU      CA       CT1      0.700000E-01   12.0110           0   0.00000     -0.301140E-02
       486 A        57       LEU      HA       HB1      0.900000E-01   1.00800           0   0.00000     -0.301140E-02
       487 A        57       LEU      CB       CT2     -0.180000       12.0110           0   0.00000     -0.301140E-02
       488 A        57       LEU      HB1      HA2      0.900000E-01   1.00800           0   0.00000     -0.301140E-02
       489 A        57       LEU      HB2      HA2      0.900000E-01   1.00800           0   0.00000     -0.301140E-02
       490 A        57       LEU      CG       CT1     -0.900000E-01   12.0110           0   0.00000     -0.301140E-02
       491 A        57       LEU      HG       HA1      0.900000E-01   1.00800           0   0.00000     -0.301140E-02
       492 A        57       LEU      CD1      CT3     -0.270000       12.0110           0   0.00000     -0.301140E-02
       493 A        57       LEU      HD11     HA3      0.900000E-01   1.00800           0   0.00000     -0.301140E-02
       494 A        57       LEU      HD12     HA3      0.900000E-01   1.00800           0   0.00000     -0.301140E-02
       495 A        57       LEU      HD13     HA3      0.900000E-01   1.00800           0   0.00000     -0.301140E-02
       496 A        57       LEU      CD2      CT3     -0.270000       12.0110           0   0.00000     -0.301140E-02
       497 A        57       LEU      HD21     HA3      0.900000E-01   1.00800           0   0.00000     -0.301140E-02
       498 A        57       LEU      HD22     HA3      0.900000E-01   1.00800           0   0.00000     -0.301140E-02
       499 A        57       LEU      HD23     HA3      0.900000E-01   1.00800           0   0.00000     -0.301140E-02
       500 A        57       LEU      C        C        0.510000       12.0110           0   0.00000     -0.301140E-02
       501 A        57       LEU      O        O       -0.510000       15.9990           0   0.00000     -0.301140E-02
       502 A        58       GLU      N        NH1     -0.470000       14.0070           0   0.00000     -0.301140E-02
       503 A        58       GLU      HN       H        0.310000       1.00800           0   0.00000     -0.301140E-02
       504 A        58       GLU      CA       CT1      0.700000E-01   12.0110           0   0.00000     -0.301140E-02
       505 A        58       GLU      HA       HB1      0.900000E-01   1.00800           0   0.00000     -0.301140E-02
       506 A        58       GLU      CB       CT2A    -0.180000       12.0110           0   0.00000     -0.301140E-02
       507 A        58       GLU      HB1      HA2      0.900000E-01   1.00800           0   0.00000     -0.301140E-02
       508 A        58       GLU      HB2      HA2      0.900000E-01   1.00800           0   0.00000     -0.301140E-02
       509 A        58       GLU      CG       CT2     -0.280000       12.0110           0   0.00000     -0.301140E-02
       510 A        58       GLU      HG1      HA2      0.900000E-01   1.00800           0   0.00000     -0.301140E-02
       511 A        58       GLU      HG2      HA2      0.900000E-01   1.00800           0   0.00000     -0.301140E-02
       512 A        58       GLU      CD       CC       0.620000       12.0110           0   0.00000     -0.301140E-02
       513 A        58       GLU      OE1      OC      -0.760000       15.9990           0   0.00000     -0.301140E-02
       514 A        58       GLU      OE2      OC      -0.760000       15.9990           0   0.00000     -0.301140E-02
       515 A        58       GLU      C        C        0.510000       12.0110           0   0.00000     -0.301140E-02
       516 A        58       GLU      O        O       -0.510000       15.9990           0   0.00000     -0.301140E-02
       517 A        59       SER      N        NH1     -0.470000       14.0070           0   0.00000     -0.301140E-02
       518 A        59       SER      HN       H        0.310000       1.00800           0   0.00000     -0.301140E-02
       519 A        59       SER      CA       CT1      0.700000E-01   12.0110           0   0.00000     -0.301140E-02
       520 A        59       SER      HA       HB1      0.900000E-01   1.00800           0   0.00000     -0.301140E-02
       521 A        59       SER      CB       CT2      0.500000E-01   12.0110           0   0.00000     -0.301140E-02
       522 A        59       SER      HB1      HA2      0.900000E-01   1.00800           0   0.00000     -0.301140E-02
       523 A        59       SER      HB2      HA2      0.900000E-01   1.00800           0   0.00000     -0.301140E-02
       524 A        59       SER      OG       OH1     -0.660000       15.9990           0   0.00000     -0.301140E-02
       525 A        59       SER      HG1      H        0.430000       1.00800           0   0.00000     -0.301140E-02
       526 A        59       SER      C        C        0.510000       12.0110           0   0.00000     -0.301140E-02
       527 A        59       SER      O        O       -0.510000       15.9990           0   0.00000     -0.301140E-02
       528 A        60       PHE      N        NH1     -0.470000       14.0070           0   0.00000     -0.301140E-02
       529 A        60       PHE      HN       H        0.310000       1.00800           0   0.00000     -0.301140E-02
       530 A        60       PHE      CA       CT1      0.700000E-01   12.0110           0   0.00000     -0.301140E-02
       531 A        60       PHE      HA       HB1      0.900000E-01   1.00800           0   0.00000     -0.301140E-02
       532 A        60       PHE      CB       CT2     -0.180000       12.0110           0   0.00000     -0.301140E-02
       533 A        60       PHE      HB1      HA2      0.900000E-01   1.00800           0   0.00000     -0.301140E-02
       534 A        60       PHE      HB2      HA2      0.900000E-01   1.00800           0   0.00000     -0.301140E-02
       535 A        60       PHE      CG       CA        0.00000       12.0110           0   0.00000     -0.301140E-02
       536 A        60       PHE      CD1      CA      -0.115000       12.0110           0   0.00000     -0.301140E-02
       537 A        60       PHE      HD1      HP       0.115000       1.00800           0   0.00000     -0.301140E-02
       538 A        60       PHE      CE1      CA      -0.115000       12.0110           0   0.00000     -0.301140E-02
       539 A        60       PHE      HE1      HP       0.115000       1.00800           0   0.00000     -0.301140E-02
       540 A        60       PHE      CZ       CA      -0.115000       12.0110           0   0.00000     -0.301140E-02
       541 A        60       PHE      HZ       HP       0.115000       1.00800           0   0.00000     -0.301140E-02
       542 A        60       PHE      CD2      CA      -0.115000       12.0110           0   0.00000     -0.301140E-02
       543 A        60       PHE      HD2      HP       0.115000       1.00800           0   0.00000     -0.301140E-02
       544 A        60       PHE      CE2      CA      -0.115000       12.0110           0   0.00000     -0.301140E-02
       545 A        60       PHE      HE2      HP       0.115000       1.00800           0   0.00000     -0.301140E-02
       546 A        60       PHE      C        C        0.510000       12.0110           0   0.00000     -0.301140E-02
       547 A        60       PHE      O        O       -0.510000       15.9990           0   0.00000     -0.301140E-02
       548 A        61       ARG      N        NH1     -0.470000       14.0070           0   0.00000     -0.301140E-02
       549 A        61       ARG      HN       H        0.310000       1.00800           0   0.00000     -0.301140E-02
       550 A        61       ARG      CA       CT1      0.700000E-01   12.0110           0   0.00000     -0.301140E-02
       551 A        61       ARG      HA       HB1      0.900000E-01   1.00800           0   0.00000     -0.301140E-02
       552 A        61       ARG      CB       CT2     -0.180000       12.0110           0   0.00000     -0.301140E-02
       553 A        61       ARG      HB1      HA2      0.900000E-01   1.00800           0   0.00000     -0.301140E-02
       554 A        61       ARG      HB2      HA2      0.900000E-01   1.00800           0   0.00000     -0.301140E-02
       555 A        61       ARG      CG       CT2     -0.180000       12.0110           0   0.00000     -0.301140E-02
       556 A        61       ARG      HG1      HA2      0.900000E-01   1.00800           0   0.00000     -0.301140E-02
       557 A        61       ARG      HG2      HA2      0.900000E-01   1.00800           0   0.00000     -0.301140E-02
       558 A        61       ARG      CD       CT2      0.200000       12.0110           0   0.00000     -0.301140E-02
       559 A        61       ARG      HD1      HA2      0.900000E-01   1.00800           0   0.00000     -0.301140E-02
       560 A        61       ARG      HD2      HA2      0.900000E-01   1.00800           0   0.00000     -0.301140E-02
       561 A        61       ARG      NE       NC2     -0.700000       14.0070           0   0.00000     -0.301140E-02
       562 A        61       ARG      HE       HC       0.440000       1.00800           0   0.00000     -0.301140E-02
       563 A        61       ARG      CZ       C        0.640000       12.0110           0   0.00000     -0.301140E-02
       564 A        61       ARG      NH1      NC2     -0.800000       14.0070           0   0.00000     -0.301140E-02
       565 A        61       ARG      HH11     HC       0.460000       1.00800           0   0.00000     -0.301140E-02
       566 A        61       ARG      HH12     HC       0.460000       1.00800           0   0.00000     -0.301140E-02
       567 A        61       ARG      NH2      NC2     -0.800000       14.0070           0   0.00000     -0.301140E-02
       568 A        61       ARG      HH21     HC       0.460000       1.00800           0   0.00000     -0.301140E-02
       569 A        61       ARG      HH22     HC       0.460000       1.00800           0   0.00000     -0.301140E-02
       570 A        61       ARG      C        C        0.510000       12.0110           0   0.00000     -0.301140E-02
       571 A        61       ARG      O        O       -0.510000       15.9990           0   0.00000     -0.301140E-02
       572 A        62       PRO      N        N       -0.290000       14.0070           0   0.00000     -0.301140E-02
       573 A        62       PRO      CD       CP3       0.00000       12.0110           0   0.00000     -0.301140E-02
       574 A        62       PRO      HD1      HA2      0.900000E-01   1.00800           0   0.00000     -0.301140E-02
       575 A        62       PRO      HD2      HA2      0.900000E-01   1.00800           0   0.00000     -0.301140E-02
       576 A        62       PRO      CA       CP1      0.200000E-01   12.0110           0   0.00000     -0.301140E-02
       577 A        62       PRO      HA       HB1      0.900000E-01   1.00800           0   0.00000     -0.301140E-02
       578 A        62       PRO      CB       CP2     -0.180000       12.0110           0   0.00000     -0.301140E-02
       579 A        62       PRO      HB1      HA2      0.900000E-01   1.00800           0   0.00000     -0.301140E-02
       580 A        62       PRO      HB2      HA2      0.900000E-01   1.00800           0   0.00000     -0.301140E-02
       581 A        62       PRO      CG       CP2     -0.180000       12.0110           0   0.00000     -0.301140E-02
       582 A        62       PRO      HG1      HA2      0.900000E-01   1.00800           0   0.00000     -0.301140E-02
       583 A        62       PRO      HG2      HA2      0.900000E-01   1.00800           0   0.00000     -0.301140E-02
       584 A        62       PRO      C        C        0.510000       12.0110           0   0.00000     -0.301140E-02
       585 A        62       PRO      O        O       -0.510000       15.9990           0   0.00000     -0.301140E-02
       586 A        63       GLU      N        NH1     -0.470000       14.0070           0   0.00000     -0.301140E-02
       587 A        63       GLU      HN       H        0.310000       1.00800           0   0.00000     -0.301140E-02
       588 A        63       GLU      CA       CT1      0.700000E-01   12.0110           0   0.00000     -0.301140E-02
       589 A        63       GLU      HA       HB1      0.900000E-01   1.00800           0   0.00000     -0.301140E-02
       590 A        63       GLU      CB       CT2A    -0.180000       12.0110           0   0.00000     -0.301140E-02
       591 A        63       GLU      HB1      HA2      0.900000E-01   1.00800           0   0.00000     -0.301140E-02
       592 A        63       GLU      HB2      HA2      0.900000E-01   1.00800           0   0.00000     -0.301140E-02
       593 A        63       GLU      CG       CT2     -0.280000       12.0110           0   0.00000     -0.301140E-02
       594 A        63       GLU      HG1      HA2      0.900000E-01   1.00800           0   0.00000     -0.301140E-02
       595 A        63       GLU      HG2      HA2      0.900000E-01   1.00800           0   0.00000     -0.301140E-02
       596 A        63       GLU      CD       CC       0.620000       12.0110           0   0.00000     -0.301140E-02
       597 A        63       GLU      OE1      OC      -0.760000       15.9990           0   0.00000     -0.301140E-02
       598 A        63       GLU      OE2      OC      -0.760000       15.9990           0   0.00000     -0.301140E-02
       599 A        63       GLU      C        C        0.510000       12.0110           0   0.00000     -0.301140E-02
       600 A        63       GLU      O        O       -0.510000       15.9990           0   0.00000     -0.301140E-02
       601 A        64       GLU      N        NH1     -0.470000       14.0070           0   0.00000     -0.301140E-02
       602 A        64       GLU      HN       H        0.310000       1.00800           0   0.00000     -0.301140E-02
       603 A        64       GLU      CA       CT1      0.700000E-01   12.0110           0   0.00000     -0.301140E-02
       604 A        64       GLU      HA       HB1      0.900000E-01   1.00800           0   0.00000     -0.301140E-02
       605 A        64       GLU      CB       CT2A    -0.180000       12.0110           0   0.00000     -0.301140E-02
       606 A        64       GLU      HB1      HA2      0.900000E-01   1.00800           0   0.00000     -0.301140E-02
       607 A        64       GLU      HB2      HA2      0.900000E-01   1.00800           0   0.00000     -0.301140E-02
       608 A        64       GLU      CG       CT2     -0.280000       12.0110           0   0.00000     -0.301140E-02
       609 A        64       GLU      HG1      HA2      0.900000E-01   1.00800           0   0.00000     -0.301140E-02
       610 A        64       GLU      HG2      HA2      0.900000E-01   1.00800           0   0.00000     -0.301140E-02
       611 A        64       GLU      CD       CC       0.620000       12.0110           0   0.00000     -0.301140E-02
       612 A        64       GLU      OE1      OC      -0.760000       15.9990           0   0.00000     -0.301140E-02
       613 A        64       GLU      OE2      OC      -0.760000       15.9990           0   0.00000     -0.301140E-02
       614 A        64       GLU      C        C        0.510000       12.0110           0   0.00000     -0.301140E-02
       615 A        64       GLU      O        O       -0.510000       15.9990           0   0.00000     -0.301140E-02
       616 A        65       ARG      N        NH1     -0.470000       14.0070           0   0.00000     -0.301140E-02
       617 A        65       ARG      HN       H        0.310000       1.00800           0   0.00000     -0.301140E-02
       618 A        65       ARG      CA       CT1      0.700000E-01   12.0110           0   0.00000     -0.301140E-02
       619 A        65       ARG      HA       HB1      0.900000E-01   1.00800           0   0.00000     -0.301140E-02
       620 A        65       ARG      CB       CT2     -0.180000       12.0110           0   0.00000     -0.301140E-02
       621 A        65       ARG      HB1      HA2      0.900000E-01   1.00800           0   0.00000     -0.301140E-02
       622 A        65       ARG      HB2      HA2      0.900000E-01   1.00800           0   0.00000     -0.301140E-02
       623 A        65       ARG      CG       CT2     -0.180000       12.0110           0   0.00000     -0.301140E-02
       624 A        65       ARG      HG1      HA2      0.900000E-01   1.00800           0   0.00000     -0.301140E-02
       625 A        65       ARG      HG2      HA2      0.900000E-01   1.00800           0   0.00000     -0.301140E-02
       626 A        65       ARG      CD       CT2      0.200000       12.0110           0   0.00000     -0.301140E-02
       627 A        65       ARG      HD1      HA2      0.900000E-01   1.00800           0   0.00000     -0.301140E-02
       628 A        65       ARG      HD2      HA2      0.900000E-01   1.00800           0   0.00000     -0.301140E-02
       629 A        65       ARG      NE       NC2     -0.700000       14.0070           0   0.00000     -0.301140E-02
       630 A        65       ARG      HE       HC       0.440000       1.00800           0   0.00000     -0.301140E-02
       631 A        65       ARG      CZ       C        0.640000       12.0110           0   0.00000     -0.301140E-02
       632 A        65       ARG      NH1      NC2     -0.800000       14.0070           0   0.00000     -0.301140E-02
       633 A        65       ARG      HH11     HC       0.460000       1.00800           0   0.00000     -0.301140E-02
       634 A        65       ARG      HH12     HC       0.460000       1.00800           0   0.00000     -0.301140E-02
       635 A        65       ARG      NH2      NC2     -0.800000       14.0070           0   0.00000     -0.301140E-02
       636 A        65       ARG      HH21     HC       0.460000       1.00800           0   0.00000     -0.301140E-02
       637 A        65       ARG      HH22     HC       0.460000       1.00800           0   0.00000     -0.301140E-02
       638 A        65       ARG      C        C        0.510000       12.0110           0   0.00000     -0.301140E-02
       639 A        65       ARG      O        O       -0.510000       15.9990           0   0.00000     -0.301140E-02
       640 A        66       PHE      N        NH1     -0.470000       14.0070           0   0.00000     -0.301140E-02
       641 A        66       PHE      HN       H        0.310000       1.00800           0   0.00000     -0.301140E-02
       642 A        66       PHE      CA       CT1      0.700000E-01   12.0110           0   0.00000     -0.301140E-02
       643 A        66       PHE      HA       HB1      0.900000E-01   1.00800           0   0.00000     -0.301140E-02
       644 A        66       PHE      CB       CT2     -0.180000       12.0110           0   0.00000     -0.301140E-02
       645 A        66       PHE      HB1      HA2      0.900000E-01   1.00800           0   0.00000     -0.301140E-02
       646 A        66       PHE      HB2      HA2      0.900000E-01   1.00800           0   0.00000     -0.301140E-02
       647 A        66       PHE      CG       CA        0.00000       12.0110           0   0.00000     -0.301140E-02
       648 A        66       PHE      CD1      CA      -0.115000       12.0110           0   0.00000     -0.301140E-02
       649 A        66       PHE      HD1      HP       0.115000       1.00800           0   0.00000     -0.301140E-02
       650 A        66       PHE      CE1      CA      -0.115000       12.0110           0   0.00000     -0.301140E-02
       651 A        66       PHE      HE1      HP       0.115000       1.00800           0   0.00000     -0.301140E-02
       652 A        66       PHE      CZ       CA      -0.115000       12.0110           0   0.00000     -0.301140E-02
       653 A        66       PHE      HZ       HP       0.115000       1.00800           0   0.00000     -0.301140E-02
       654 A        66       PHE      CD2      CA      -0.115000       12.0110           0   0.00000     -0.301140E-02
       655 A        66       PHE      HD2      HP       0.115000       1.00800           0   0.00000     -0.301140E-02
       656 A        66       PHE      CE2      CA      -0.115000       12.0110           0   0.00000     -0.301140E-02
       657 A        66       PHE      HE2      HP       0.115000       1.00800           0   0.00000     -0.301140E-02
       658 A        66       PHE      C        C        0.510000       12.0110           0   0.00000     -0.301140E-02
       659 A        66       PHE      O        O       -0.510000       15.9990           0   0.00000     -0.301140E-02
       660 A        79       ALA      N        NH1     -0.470000       14.0070           0   0.00000     -0.301140E-02
       661 A        79       ALA      HN       H        0.310000       1.00800           0   0.00000     -0.301140E-02
       662 A        79       ALA      CA       CT1      0.700000E-01   12.0110           0   0.00000     -0.301140E-02
       663 A        79       ALA      HA       HB1      0.900000E-01   1.00800           0   0.00000     -0.301140E-02
       664 A        79       ALA      CB       CT3     -0.270000       12.0110           0   0.00000     -0.301140E-02
       665 A        79       ALA      HB1      HA3      0.900000E-01   1.00800           0   0.00000     -0.301140E-02
       666 A        79       ALA      HB2      HA3      0.900000E-01   1.00800           0   0.00000     -0.301140E-02
       667 A        79       ALA      HB3      HA3      0.900000E-01   1.00800           0   0.00000     -0.301140E-02
       668 A        79       ALA      C        C        0.510000       12.0110           0   0.00000     -0.301140E-02
       669 A        79       ALA      O        O       -0.510000       15.9990           0   0.00000     -0.301140E-02
       670 A        80       VAL      N        NH1     -0.470000       14.0070           0   0.00000     -0.301140E-02
       671 A        80       VAL      HN       H        0.310000       1.00800           0   0.00000     -0.301140E-02
       672 A        80       VAL      CA       CT1      0.700000E-01   12.0110           0   0.00000     -0.301140E-02
       673 A        80       VAL      HA       HB1      0.900000E-01   1.00800           0   0.00000     -0.301140E-02
       674 A        80       VAL      CB       CT1     -0.900000E-01   12.0110           0   0.00000     -0.301140E-02
       675 A        80       VAL      HB       HA1      0.900000E-01   1.00800           0   0.00000     -0.301140E-02
       676 A        80       VAL      CG1      CT3     -0.270000       12.0110           0   0.00000     -0.301140E-02
       677 A        80       VAL      HG11     HA3      0.900000E-01   1.00800           0   0.00000     -0.301140E-02
       678 A        80       VAL      HG12     HA3      0.900000E-01   1.00800           0   0.00000     -0.301140E-02
       679 A        80       VAL      HG13     HA3      0.900000E-01   1.00800           0   0.00000     -0.301140E-02
       680 A        80       VAL      CG2      CT3     -0.270000       12.0110           0   0.00000     -0.301140E-02
       681 A        80       VAL      HG21     HA3      0.900000E-01   1.00800           0   0.00000     -0.301140E-02
       682 A        80       VAL      HG22     HA3      0.900000E-01   1.00800           0   0.00000     -0.301140E-02
       683 A        80       VAL      HG23     HA3      0.900000E-01   1.00800           0   0.00000     -0.301140E-02
       684 A        80       VAL      C        C        0.510000       12.0110           0   0.00000     -0.301140E-02
       685 A        80       VAL      O        O       -0.510000       15.9990           0   0.00000     -0.301140E-02
       686 A        81       LEU      N        NH1     -0.470000       14.0070           0   0.00000     -0.301140E-02
       687 A        81       LEU      HN       H        0.310000       1.00800           0   0.00000     -0.301140E-02
       688 A        81       LEU      CA       CT1      0.700000E-01   12.0110           0   0.00000     -0.301140E-02
       689 A        81       LEU      HA       HB1      0.900000E-01   1.00800           0   0.00000     -0.301140E-02
       690 A        81       LEU      CB       CT2     -0.180000       12.0110           0   0.00000     -0.301140E-02
       691 A        81       LEU      HB1      HA2      0.900000E-01   1.00800           0   0.00000     -0.301140E-02
       692 A        81       LEU      HB2      HA2      0.900000E-01   1.00800           0   0.00000     -0.301140E-02
       693 A        81       LEU      CG       CT1     -0.900000E-01   12.0110           0   0.00000     -0.301140E-02
       694 A        81       LEU      HG       HA1      0.900000E-01   1.00800           0   0.00000     -0.301140E-02
       695 A        81       LEU      CD1      CT3     -0.270000       12.0110           0   0.00000     -0.301140E-02
       696 A        81       LEU      HD11     HA3      0.900000E-01   1.00800           0   0.00000     -0.301140E-02
       697 A        81       LEU      HD12     HA3      0.900000E-01   1.00800           0   0.00000     -0.301140E-02
       698 A        81       LEU      HD13     HA3      0.900000E-01   1.00800           0   0.00000     -0.301140E-02
       699 A        81       LEU      CD2      CT3     -0.270000       12.0110           0   0.00000     -0.301140E-02
       700 A        81       LEU      HD21     HA3      0.900000E-01   1.00800           0   0.00000     -0.301140E-02
       701 A        81       LEU      HD22     HA3      0.900000E-01   1.00800           0   0.00000     -0.301140E-02
       702 A        81       LEU      HD23     HA3      0.900000E-01   1.00800           0   0.00000     -0.301140E-02
       703 A        81       LEU      C        C        0.510000       12.0110           0   0.00000     -0.301140E-02
       704 A        81       LEU      O        O       -0.510000       15.9990           0   0.00000     -0.301140E-02
       705 A        82       SER      N        NH1     -0.470000       14.0070           0   0.00000     -0.301140E-02
       706 A        82       SER      HN       H        0.310000       1.00800           0   0.00000     -0.301140E-02
       707 A        82       SER      CA       CT1      0.700000E-01   12.0110           0   0.00000     -0.301140E-02
       708 A        82       SER      HA       HB1      0.900000E-01   1.00800           0   0.00000     -0.301140E-02
       709 A        82       SER      CB       CT2      0.500000E-01   12.0110           0   0.00000     -0.301140E-02
       710 A        82       SER      HB1      HA2      0.900000E-01   1.00800           0   0.00000     -0.301140E-02
       711 A        82       SER      HB2      HA2      0.900000E-01   1.00800           0   0.00000     -0.301140E-02
       712 A        82       SER      OG       OH1     -0.660000       15.9990           0   0.00000     -0.301140E-02
       713 A        82       SER      HG1      H        0.430000       1.00800           0   0.00000     -0.301140E-02
       714 A        82       SER      C        C        0.510000       12.0110           0   0.00000     -0.301140E-02
       715 A        82       SER      O        O       -0.510000       15.9990           0   0.00000     -0.301140E-02
       716 A        83       ARG      N        NH1     -0.470000       14.0070           0   0.00000     -0.301140E-02
       717 A        83       ARG      HN       H        0.310000       1.00800           0   0.00000     -0.301140E-02
       718 A        83       ARG      CA       CT1      0.700000E-01   12.0110           0   0.00000     -0.301140E-02
       719 A        83       ARG      HA       HB1      0.900000E-01   1.00800           0   0.00000     -0.301140E-02
       720 A        83       ARG      CB       CT2     -0.180000       12.0110           0   0.00000     -0.301140E-02
       721 A        83       ARG      HB1      HA2      0.900000E-01   1.00800           0   0.00000     -0.301140E-02
       722 A        83       ARG      HB2      HA2      0.900000E-01   1.00800           0   0.00000     -0.301140E-02
       723 A        83       ARG      CG       CT2     -0.180000       12.0110           0   0.00000     -0.301140E-02
       724 A        83       ARG      HG1      HA2      0.900000E-01   1.00800           0   0.00000     -0.301140E-02
       725 A        83       ARG      HG2      HA2      0.900000E-01   1.00800           0   0.00000     -0.301140E-02
       726 A        83       ARG      CD       CT2      0.200000       12.0110           0   0.00000     -0.301140E-02
       727 A        83       ARG      HD1      HA2      0.900000E-01   1.00800           0   0.00000     -0.301140E-02
       728 A        83       ARG      HD2      HA2      0.900000E-01   1.00800           0   0.00000     -0.301140E-02
       729 A        83       ARG      NE       NC2     -0.700000       14.0070           0   0.00000     -0.301140E-02
       730 A        83       ARG      HE       HC       0.440000       1.00800           0   0.00000     -0.301140E-02
       731 A        83       ARG      CZ       C        0.640000       12.0110           0   0.00000     -0.301140E-02
       732 A        83       ARG      NH1      NC2     -0.800000       14.0070           0   0.00000     -0.301140E-02
       733 A        83       ARG      HH11     HC       0.460000       1.00800           0   0.00000     -0.301140E-02
       734 A        83       ARG      HH12     HC       0.460000       1.00800           0   0.00000     -0.301140E-02
       735 A        83       ARG      NH2      NC2     -0.800000       14.0070           0   0.00000     -0.301140E-02
       736 A        83       ARG      HH21     HC       0.460000       1.00800           0   0.00000     -0.301140E-02
       737 A        83       ARG      HH22     HC       0.460000       1.00800           0   0.00000     -0.301140E-02
       738 A        83       ARG      C        C        0.510000       12.0110           0   0.00000     -0.301140E-02
       739 A        83       ARG      O        O       -0.510000       15.9990           0   0.00000     -0.301140E-02
       740 A        84       VAL      N        NH1     -0.470000       14.0070           0   0.00000     -0.301140E-02
       741 A        84       VAL      HN       H        0.310000       1.00800           0   0.00000     -0.301140E-02
       742 A        84       VAL      CA       CT1      0.700000E-01   12.0110           0   0.00000     -0.301140E-02
       743 A        84       VAL      HA       HB1      0.900000E-01   1.00800           0   0.00000     -0.301140E-02
       744 A        84       VAL      CB       CT1     -0.900000E-01   12.0110           0   0.00000     -0.301140E-02
       745 A        84       VAL      HB       HA1      0.900000E-01   1.00800           0   0.00000     -0.301140E-02
       746 A        84       VAL      CG1      CT3     -0.270000       12.0110           0   0.00000     -0.301140E-02
       747 A        84       VAL      HG11     HA3      0.900000E-01   1.00800           0   0.00000     -0.301140E-02
       748 A        84       VAL      HG12     HA3      0.900000E-01   1.00800           0   0.00000     -0.301140E-02
       749 A        84       VAL      HG13     HA3      0.900000E-01   1.00800           0   0.00000     -0.301140E-02
       750 A        84       VAL      CG2      CT3     -0.270000       12.0110           0   0.00000     -0.301140E-02
       751 A        84       VAL      HG21     HA3      0.900000E-01   1.00800           0   0.00000     -0.301140E-02
       752 A        84       VAL      HG22     HA3      0.900000E-01   1.00800           0   0.00000     -0.301140E-02
       753 A        84       VAL      HG23     HA3      0.900000E-01   1.00800           0   0.00000     -0.301140E-02
       754 A        84       VAL      C        C        0.510000       12.0110           0   0.00000     -0.301140E-02
       755 A        84       VAL      O        O       -0.510000       15.9990           0   0.00000     -0.301140E-02
       756 A        85       ASP      N        NH1     -0.470000       14.0070           0   0.00000     -0.301140E-02
       757 A        85       ASP      HN       H        0.310000       1.00800           0   0.00000     -0.301140E-02
       758 A        85       ASP      CA       CT1      0.700000E-01   12.0110           0   0.00000     -0.301140E-02
       759 A        85       ASP      HA       HB1      0.900000E-01   1.00800           0   0.00000     -0.301140E-02
       760 A        85       ASP      CB       CT2A    -0.280000       12.0110           0   0.00000     -0.301140E-02
       761 A        85       ASP      HB1      HA2      0.900000E-01   1.00800           0   0.00000     -0.301140E-02
       762 A        85       ASP      HB2      HA2      0.900000E-01   1.00800           0   0.00000     -0.301140E-02
       763 A        85       ASP      CG       CC       0.620000       12.0110           0   0.00000     -0.301140E-02
       764 A        85       ASP      OD1      OC      -0.760000       15.9990           0   0.00000     -0.301140E-02
       765 A        85       ASP      OD2      OC      -0.760000       15.9990           0   0.00000     -0.301140E-02
       766 A        85       ASP      C        C        0.510000       12.0110           0   0.00000     -0.301140E-02
       767 A        85       ASP      O        O       -0.510000       15.9990           0   0.00000     -0.301140E-02
       768 A        86       ALA      N        NH1     -0.470000       14.0070           0   0.00000     -0.301140E-02
       769 A        86       ALA      HN       H        0.310000       1.00800           0   0.00000     -0.301140E-02
       770 A        86       ALA      CA       CT1      0.700000E-01   12.0110           0   0.00000     -0.301140E-02
       771 A        86       ALA      HA       HB1      0.900000E-01   1.00800           0   0.00000     -0.301140E-02
       772 A        86       ALA      CB       CT3     -0.270000       12.0110           0   0.00000     -0.301140E-02
       773 A        86       ALA      HB1      HA3      0.900000E-01   1.00800           0   0.00000     -0.301140E-02
       774 A        86       ALA      HB2      HA3      0.900000E-01   1.00800           0   0.00000     -0.301140E-02
       775 A        86       ALA      HB3      HA3      0.900000E-01   1.00800           0   0.00000     -0.301140E-02
       776 A        86       ALA      C        C        0.510000       12.0110           0   0.00000     -0.301140E-02
       777 A        86       ALA      O        O       -0.510000       15.9990           0   0.00000     -0.301140E-02
       778 A        87       GLY      N        NH1     -0.470000       14.0070           0   0.00000     -0.301140E-02
       779 A        87       GLY      HN       H        0.310000       1.00800           0   0.00000     -0.301140E-02
       780 A        87       GLY      CA       CT2     -0.200000E-01   12.0110           0   0.00000     -0.301140E-02
       781 A        87       GLY      HA1      HB2      0.900000E-01   1.00800           0   0.00000     -0.301140E-02
       782 A        87       GLY      HA2      HB2      0.900000E-01   1.00800           0   0.00000     -0.301140E-02
       783 A        87       GLY      C        C        0.510000       12.0110           0   0.00000     -0.301140E-02
       784 A        87       GLY      O        O       -0.510000       15.9990           0   0.00000     -0.301140E-02
       785 A        88       GLN      N        NH1     -0.470000       14.0070           0   0.00000     -0.301140E-02
       786 A        88       GLN      HN       H        0.310000       1.00800           0   0.00000     -0.301140E-02
       787 A        88       GLN      CA       CT1      0.700000E-01   12.0110           0   0.00000     -0.301140E-02
       788 A        88       GLN      HA       HB1      0.900000E-01   1.00800           0   0.00000     -0.301140E-02
       789 A        88       GLN      CB       CT2     -0.180000       12.0110           0   0.00000     -0.301140E-02
       790 A        88       GLN      HB1      HA2      0.900000E-01   1.00800           0   0.00000     -0.301140E-02
       791 A        88       GLN      HB2      HA2      0.900000E-01   1.00800           0   0.00000     -0.301140E-02
       792 A        88       GLN      CG       CT2     -0.180000       12.0110           0   0.00000     -0.301140E-02
       793 A        88       GLN      HG1      HA2      0.900000E-01   1.00800           0   0.00000     -0.301140E-02
       794 A        88       GLN      HG2      HA2      0.900000E-01   1.00800           0   0.00000     -0.301140E-02
       795 A        88       GLN      CD       CC       0.550000       12.0110           0   0.00000     -0.301140E-02
       796 A        88       GLN      OE1      O       -0.550000       15.9990           0   0.00000     -0.301140E-02
       797 A        88       GLN      NE2      NH2     -0.620000       14.0070           0   0.00000     -0.301140E-02
       798 A        88       GLN      HE21     H        0.320000       1.00800           0   0.00000     -0.301140E-02
       799 A        88       GLN      HE22     H        0.300000       1.00800           0   0.00000     -0.301140E-02
       800 A        88       GLN      C        C        0.510000       12.0110           0   0.00000     -0.301140E-02
       801 A        88       GLN      O        O       -0.510000       15.9990           0   0.00000     -0.301140E-02
       802 A        89       GLU      N        NH1     -0.470000       14.0070           0   0.00000     -0.301140E-02
       803 A        89       GLU      HN       H        0.310000       1.00800           0   0.00000     -0.301140E-02
       804 A        89       GLU      CA       CT1      0.700000E-01   12.0110           0   0.00000     -0.301140E-02
       805 A        89       GLU      HA       HB1      0.900000E-01   1.00800           0   0.00000     -0.301140E-02
       806 A        89       GLU      CB       CT2A    -0.180000       12.0110           0   0.00000     -0.301140E-02
       807 A        89       GLU      HB1      HA2      0.900000E-01   1.00800           0   0.00000     -0.301140E-02
       808 A        89       GLU      HB2      HA2      0.900000E-01   1.00800           0   0.00000     -0.301140E-02
       809 A        89       GLU      CG       CT2     -0.280000       12.0110           0   0.00000     -0.301140E-02
       810 A        89       GLU      HG1      HA2      0.900000E-01   1.00800           0   0.00000     -0.301140E-02
       811 A        89       GLU      HG2      HA2      0.900000E-01   1.00800           0   0.00000     -0.301140E-02
       812 A        89       GLU      CD       CC       0.620000       12.0110           0   0.00000     -0.301140E-02
       813 A        89       GLU      OE1      OC      -0.760000       15.9990           0   0.00000     -0.301140E-02
       814 A        89       GLU      OE2      OC      -0.760000       15.9990           0   0.00000     -0.301140E-02
       815 A        89       GLU      C        C        0.510000       12.0110           0   0.00000     -0.301140E-02
       816 A        89       GLU      O        O       -0.510000       15.9990           0   0.00000     -0.301140E-02
       817 A        90       GLN      N        NH1     -0.470000       14.0070           0   0.00000     -0.301140E-02
       818 A        90       GLN      HN       H        0.310000       1.00800           0   0.00000     -0.301140E-02
       819 A        90       GLN      CA       CT1      0.700000E-01   12.0110           0   0.00000     -0.301140E-02
       820 A        90       GLN      HA       HB1      0.900000E-01   1.00800           0   0.00000     -0.301140E-02
       821 A        90       GLN      CB       CT2     -0.180000       12.0110           0   0.00000     -0.301140E-02
       822 A        90       GLN      HB1      HA2      0.900000E-01   1.00800           0   0.00000     -0.301140E-02
       823 A        90       GLN      HB2      HA2      0.900000E-01   1.00800           0   0.00000     -0.301140E-02
       824 A        90       GLN      CG       CT2     -0.180000       12.0110           0   0.00000     -0.301140E-02
       825 A        90       GLN      HG1      HA2      0.900000E-01   1.00800           0   0.00000     -0.301140E-02
       826 A        90       GLN      HG2      HA2      0.900000E-01   1.00800           0   0.00000     -0.301140E-02
       827 A        90       GLN      CD       CC       0.550000       12.0110           0   0.00000     -0.301140E-02
       828 A        90       GLN      OE1      O       -0.550000       15.9990           0   0.00000     -0.301140E-02
       829 A        90       GLN      NE2      NH2     -0.620000       14.0070           0   0.00000     -0.301140E-02
       830 A        90       GLN      HE21     H        0.320000       1.00800           0   0.00000     -0.301140E-02
       831 A        90       GLN      HE22     H        0.300000       1.00800           0   0.00000     -0.301140E-02
       832 A        90       GLN      C        C        0.510000       12.0110           0   0.00000     -0.301140E-02
       833 A        90       GLN      O        O       -0.510000       15.9990           0   0.00000     -0.301140E-02
       834 A        91       LEU      N        NH1     -0.470000       14.0070           0   0.00000     -0.301140E-02
       835 A        91       LEU      HN       H        0.310000       1.00800           0   0.00000     -0.301140E-02
       836 A        91       LEU      CA       CT1      0.700000E-01   12.0110           0   0.00000     -0.301140E-02
       837 A        91       LEU      HA       HB1      0.900000E-01   1.00800           0   0.00000     -0.301140E-02
       838 A        91       LEU      CB       CT2     -0.180000       12.0110           0   0.00000     -0.301140E-02
       839 A        91       LEU      HB1      HA2      0.900000E-01   1.00800           0   0.00000     -0.301140E-02
       840 A        91       LEU      HB2      HA2      0.900000E-01   1.00800           0   0.00000     -0.301140E-02
       841 A        91       LEU      CG       CT1     -0.900000E-01   12.0110           0   0.00000     -0.301140E-02
       842 A        91       LEU      HG       HA1      0.900000E-01   1.00800           0   0.00000     -0.301140E-02
       843 A        91       LEU      CD1      CT3     -0.270000       12.0110           0   0.00000     -0.301140E-02
       844 A        91       LEU      HD11     HA3      0.900000E-01   1.00800           0   0.00000     -0.301140E-02
       845 A        91       LEU      HD12     HA3      0.900000E-01   1.00800           0   0.00000     -0.301140E-02
       846 A        91       LEU      HD13     HA3      0.900000E-01   1.00800           0   0.00000     -0.301140E-02
       847 A        91       LEU      CD2      CT3     -0.270000       12.0110           0   0.00000     -0.301140E-02
       848 A        91       LEU      HD21     HA3      0.900000E-01   1.00800           0   0.00000     -0.301140E-02
       849 A        91       LEU      HD22     HA3      0.900000E-01   1.00800           0   0.00000     -0.301140E-02
       850 A        91       LEU      HD23     HA3      0.900000E-01   1.00800           0   0.00000     -0.301140E-02
       851 A        91       LEU      C        C        0.510000       12.0110           0   0.00000     -0.301140E-02
       852 A        91       LEU      O        O       -0.510000       15.9990           0   0.00000     -0.301140E-02
       853 A        92       GLY      N        NH1     -0.470000       14.0070           0   0.00000     -0.301140E-02
       854 A        92       GLY      HN       H        0.310000       1.00800           0   0.00000     -0.301140E-02
       855 A        92       GLY      CA       CT2     -0.200000E-01   12.0110           0   0.00000     -0.301140E-02
       856 A        92       GLY      HA1      HB2      0.900000E-01   1.00800           0   0.00000     -0.301140E-02
       857 A        92       GLY      HA2      HB2      0.900000E-01   1.00800           0   0.00000     -0.301140E-02
       858 A        92       GLY      C        C        0.510000       12.0110           0   0.00000     -0.301140E-02
       859 A        92       GLY      O        O       -0.510000       15.9990           0   0.00000     -0.301140E-02
       860 A        93       ARG      N        NH1     -0.470000       14.0070           0   0.00000     -0.301140E-02
       861 A        93       ARG      HN       H        0.310000       1.00800           0   0.00000     -0.301140E-02
       862 A        93       ARG      CA       CT1      0.700000E-01   12.0110           0   0.00000     -0.301140E-02
       863 A        93       ARG      HA       HB1      0.900000E-01   1.00800           0   0.00000     -0.301140E-02
       864 A        93       ARG      CB       CT2     -0.180000       12.0110           0   0.00000     -0.301140E-02
       865 A        93       ARG      HB1      HA2      0.900000E-01   1.00800           0   0.00000     -0.301140E-02
       866 A        93       ARG      HB2      HA2      0.900000E-01   1.00800           0   0.00000     -0.301140E-02
       867 A        93       ARG      CG       CT2     -0.180000       12.0110           0   0.00000     -0.301140E-02
       868 A        93       ARG      HG1      HA2      0.900000E-01   1.00800           0   0.00000     -0.301140E-02
       869 A        93       ARG      HG2      HA2      0.900000E-01   1.00800           0   0.00000     -0.301140E-02
       870 A        93       ARG      CD       CT2      0.200000       12.0110           0   0.00000     -0.301140E-02
       871 A        93       ARG      HD1      HA2      0.900000E-01   1.00800           0   0.00000     -0.301140E-02
       872 A        93       ARG      HD2      HA2      0.900000E-01   1.00800           0   0.00000     -0.301140E-02
       873 A        93       ARG      NE       NC2     -0.700000       14.0070           0   0.00000     -0.301140E-02
       874 A        93       ARG      HE       HC       0.440000       1.00800           0   0.00000     -0.301140E-02
       875 A        93       ARG      CZ       C        0.640000       12.0110           0   0.00000     -0.301140E-02
       876 A        93       ARG      NH1      NC2     -0.800000       14.0070           0   0.00000     -0.301140E-02
       877 A        93       ARG      HH11     HC       0.460000       1.00800           0   0.00000     -0.301140E-02
       878 A        93       ARG      HH12     HC       0.460000       1.00800           0   0.00000     -0.301140E-02
       879 A        93       ARG      NH2      NC2     -0.800000       14.0070           0   0.00000     -0.301140E-02
       880 A        93       ARG      HH21     HC       0.460000       1.00800           0   0.00000     -0.301140E-02
       881 A        93       ARG      HH22     HC       0.460000       1.00800           0   0.00000     -0.301140E-02
       882 A        93       ARG      C        C        0.510000       12.0110           0   0.00000     -0.301140E-02
       883 A        93       ARG      O        O       -0.510000       15.9990           0   0.00000     -0.301140E-02
       884 A        94       ARG      N        NH1     -0.470000       14.0070           0   0.00000     -0.301140E-02
       885 A        94       ARG      HN       H        0.310000       1.00800           0   0.00000     -0.301140E-02
       886 A        94       ARG      CA       CT1      0.700000E-01   12.0110           0   0.00000     -0.301140E-02
       887 A        94       ARG      HA       HB1      0.900000E-01   1.00800           0   0.00000     -0.301140E-02
       888 A        94       ARG      CB       CT2     -0.180000       12.0110           0   0.00000     -0.301140E-02
       889 A        94       ARG      HB1      HA2      0.900000E-01   1.00800           0   0.00000     -0.301140E-02
       890 A        94       ARG      HB2      HA2      0.900000E-01   1.00800           0   0.00000     -0.301140E-02
       891 A        94       ARG      CG       CT2     -0.180000       12.0110           0   0.00000     -0.301140E-02
       892 A        94       ARG      HG1      HA2      0.900000E-01   1.00800           0   0.00000     -0.301140E-02
       893 A        94       ARG      HG2      HA2      0.900000E-01   1.00800           0   0.00000     -0.301140E-02
       894 A        94       ARG      CD       CT2      0.200000       12.0110           0   0.00000     -0.301140E-02
       895 A        94       ARG      HD1      HA2      0.900000E-01   1.00800           0   0.00000     -0.301140E-02
       896 A        94       ARG      HD2      HA2      0.900000E-01   1.00800           0   0.00000     -0.301140E-02
       897 A        94       ARG      NE       NC2     -0.700000       14.0070           0   0.00000     -0.301140E-02
       898 A        94       ARG      HE       HC       0.440000       1.00800           0   0.00000     -0.301140E-02
       899 A        94       ARG      CZ       C        0.640000       12.0110           0   0.00000     -0.301140E-02
       900 A        94       ARG      NH1      NC2     -0.800000       14.0070           0   0.00000     -0.301140E-02
       901 A        94       ARG      HH11     HC       0.460000       1.00800           0   0.00000     -0.301140E-02
       902 A        94       ARG      HH12     HC       0.460000       1.00800           0   0.00000     -0.301140E-02
       903 A        94       ARG      NH2      NC2     -0.800000       14.0070           0   0.00000     -0.301140E-02
       904 A        94       ARG      HH21     HC       0.460000       1.00800           0   0.00000     -0.301140E-02
       905 A        94       ARG      HH22     HC       0.460000       1.00800           0   0.00000     -0.301140E-02
       906 A        94       ARG      C        C        0.510000       12.0110           0   0.00000     -0.301140E-02
       907 A        94       ARG      O        O       -0.510000       15.9990           0   0.00000     -0.301140E-02
       908 A        95       ILE      N        NH1     -0.470000       14.0070           0   0.00000     -0.301140E-02
       909 A        95       ILE      HN       H        0.310000       1.00800           0   0.00000     -0.301140E-02
       910 A        95       ILE      CA       CT1      0.700000E-01   12.0110           0   0.00000     -0.301140E-02
       911 A        95       ILE      HA       HB1      0.900000E-01   1.00800           0   0.00000     -0.301140E-02
       912 A        95       ILE      CB       CT1     -0.900000E-01   12.0110           0   0.00000     -0.301140E-02
       913 A        95       ILE      HB       HA1      0.900000E-01   1.00800           0   0.00000     -0.301140E-02
       914 A        95       ILE      CG2      CT3     -0.270000       12.0110           0   0.00000     -0.301140E-02
       915 A        95       ILE      HG21     HA3      0.900000E-01   1.00800           0   0.00000     -0.301140E-02
       916 A        95       ILE      HG22     HA3      0.900000E-01   1.00800           0   0.00000     -0.301140E-02
       917 A        95       ILE      HG23     HA3      0.900000E-01   1.00800           0   0.00000     -0.301140E-02
       918 A        95       ILE      CG1      CT2     -0.180000       12.0110           0   0.00000     -0.301140E-02
       919 A        95       ILE      HG11     HA2      0.900000E-01   1.00800           0   0.00000     -0.301140E-02
       920 A        95       ILE      HG12     HA2      0.900000E-01   1.00800           0   0.00000     -0.301140E-02
       921 A        95       ILE      CD       CT3     -0.270000       12.0110           0   0.00000     -0.301140E-02
       922 A        95       ILE      HD1      HA3      0.900000E-01   1.00800           0   0.00000     -0.301140E-02
       923 A        95       ILE      HD2      HA3      0.900000E-01   1.00800           0   0.00000     -0.301140E-02
       924 A        95       ILE      HD3      HA3      0.900000E-01   1.00800           0   0.00000     -0.301140E-02
       925 A        95       ILE      C        C        0.510000       12.0110           0   0.00000     -0.301140E-02
       926 A        95       ILE      O        O       -0.510000       15.9990           0   0.00000     -0.301140E-02
       927 A        96       HSD      N        NH1     -0.470000       14.0070           0   0.00000     -0.301140E-02
       928 A        96       HSD      HN       H        0.310000       1.00800           0   0.00000     -0.301140E-02
       929 A        96       HSD      CA       CT1      0.700000E-01   12.0110           0   0.00000     -0.301140E-02
       930 A        96       HSD      HA       HB1      0.900000E-01   1.00800           0   0.00000     -0.301140E-02
       931 A        96       HSD      CB       CT2     -0.900000E-01   12.0110           0   0.00000     -0.301140E-02
       932 A        96       HSD      HB1      HA2      0.900000E-01   1.00800           0   0.00000     -0.301140E-02
       933 A        96       HSD      HB2      HA2      0.900000E-01   1.00800           0   0.00000     -0.301140E-02
       934 A        96       HSD      ND1      NR1     -0.360000       14.0070           0   0.00000     -0.301140E-02
       935 A        96       HSD      HD1      H        0.320000       1.00800           0   0.00000     -0.301140E-02
       936 A        96       HSD      CG       CPH1    -0.500000E-01   12.0110           0   0.00000     -0.301140E-02
       937 A        96       HSD      CE1      CPH2     0.250000       12.0110           0   0.00000     -0.301140E-02
       938 A        96       HSD      HE1      HR1      0.130000       1.00800           0   0.00000     -0.301140E-02
       939 A        96       HSD      NE2      NR2     -0.700000       14.0070           0   0.00000     -0.301140E-02
       940 A        96       HSD      CD2      CPH1     0.220000       12.0110           0   0.00000     -0.301140E-02
       941 A        96       HSD      HD2      HR3      0.100000       1.00800           0   0.00000     -0.301140E-02
       942 A        96       HSD      C        C        0.510000       12.0110           0   0.00000     -0.301140E-02
       943 A        96       HSD      O        O       -0.510000       15.9990           0   0.00000     -0.301140E-02
       944 A        97       TYR      N        NH1     -0.470000       14.0070           0   0.00000     -0.301140E-02
       945 A        97       TYR      HN       H        0.310000       1.00800           0   0.00000     -0.301140E-02
       946 A        97       TYR      CA       CT1      0.700000E-01   12.0110           0   0.00000     -0.301140E-02
       947 A        97       TYR      HA       HB1      0.900000E-01   1.00800           0   0.00000     -0.301140E-02
       948 A        97       TYR      CB       CT2     -0.180000       12.0110           0   0.00000     -0.301140E-02
       949 A        97       TYR      HB1      HA2      0.900000E-01   1.00800           0   0.00000     -0.301140E-02
       950 A        97       TYR      HB2      HA2      0.900000E-01   1.00800           0   0.00000     -0.301140E-02
       951 A        97       TYR      CG       CA        0.00000       12.0110           0   0.00000     -0.301140E-02
       952 A        97       TYR      CD1      CA      -0.115000       12.0110           0   0.00000     -0.301140E-02
       953 A        97       TYR      HD1      HP       0.115000       1.00800           0   0.00000     -0.301140E-02
       954 A        97       TYR      CE1      CA      -0.115000       12.0110           0   0.00000     -0.301140E-02
       955 A        97       TYR      HE1      HP       0.115000       1.00800           0   0.00000     -0.301140E-02
       956 A        97       TYR      CZ       CA       0.110000       12.0110           0   0.00000     -0.301140E-02
       957 A        97       TYR      OH       OH1     -0.540000       15.9990           0   0.00000     -0.301140E-02
       958 A        97       TYR      HH       H        0.430000       1.00800           0   0.00000     -0.301140E-02
       959 A        97       TYR      CD2      CA      -0.115000       12.0110           0   0.00000     -0.301140E-02
       960 A        97       TYR      HD2      HP       0.115000       1.00800           0   0.00000     -0.301140E-02
       961 A        97       TYR      CE2      CA      -0.115000       12.0110           0   0.00000     -0.301140E-02
       962 A        97       TYR      HE2      HP       0.115000       1.00800           0   0.00000     -0.301140E-02
       963 A        97       TYR      C        C        0.510000       12.0110           0   0.00000     -0.301140E-02
       964 A        97       TYR      O        O       -0.510000       15.9990           0   0.00000     -0.301140E-02
       965 A        98       SER      N        NH1     -0.470000       14.0070           0   0.00000     -0.301140E-02
       966 A        98       SER      HN       H        0.310000       1.00800           0   0.00000     -0.301140E-02
       967 A        98       SER      CA       CT1      0.700000E-01   12.0110           0   0.00000     -0.301140E-02
       968 A        98       SER      HA       HB1      0.900000E-01   1.00800           0   0.00000     -0.301140E-02
       969 A        98       SER      CB       CT2      0.500000E-01   12.0110           0   0.00000     -0.301140E-02
       970 A        98       SER      HB1      HA2      0.900000E-01   1.00800           0   0.00000     -0.301140E-02
       971 A        98       SER      HB2      HA2      0.900000E-01   1.00800           0   0.00000     -0.301140E-02
       972 A        98       SER      OG       OH1     -0.660000       15.9990           0   0.00000     -0.301140E-02
       973 A        98       SER      HG1      H        0.430000       1.00800           0   0.00000     -0.301140E-02
       974 A        98       SER      C        C        0.510000       12.0110           0   0.00000     -0.301140E-02
       975 A        98       SER      O        O       -0.510000       15.9990           0   0.00000     -0.301140E-02
       976 A        99       GLN      N        NH1     -0.470000       14.0070           0   0.00000     -0.301140E-02
       977 A        99       GLN      HN       H        0.310000       1.00800           0   0.00000     -0.301140E-02
       978 A        99       GLN      CA       CT1      0.700000E-01   12.0110           0   0.00000     -0.301140E-02
       979 A        99       GLN      HA       HB1      0.900000E-01   1.00800           0   0.00000     -0.301140E-02
       980 A        99       GLN      CB       CT2     -0.180000       12.0110           0   0.00000     -0.301140E-02
       981 A        99       GLN      HB1      HA2      0.900000E-01   1.00800           0   0.00000     -0.301140E-02
       982 A        99       GLN      HB2      HA2      0.900000E-01   1.00800           0   0.00000     -0.301140E-02
       983 A        99       GLN      CG       CT2     -0.180000       12.0110           0   0.00000     -0.301140E-02
       984 A        99       GLN      HG1      HA2      0.900000E-01   1.00800           0   0.00000     -0.301140E-02
       985 A        99       GLN      HG2      HA2      0.900000E-01   1.00800           0   0.00000     -0.301140E-02
       986 A        99       GLN      CD       CC       0.550000       12.0110           0   0.00000     -0.301140E-02
       987 A        99       GLN      OE1      O       -0.550000       15.9990           0   0.00000     -0.301140E-02
       988 A        99       GLN      NE2      NH2     -0.620000       14.0070           0   0.00000     -0.301140E-02
       989 A        99       GLN      HE21     H        0.320000       1.00800           0   0.00000     -0.301140E-02
       990 A        99       GLN      HE22     H        0.300000       1.00800           0   0.00000     -0.301140E-02
       991 A        99       GLN      C        C        0.510000       12.0110           0   0.00000     -0.301140E-02
       992 A        99       GLN      O        O       -0.510000       15.9990           0   0.00000     -0.301140E-02
       993 A        110      GLU      N        NH1     -0.470000       14.0070           0   0.00000     -0.301140E-02
       994 A        110      GLU      HN       H        0.310000       1.00800           0   0.00000     -0.301140E-02
       995 A        110      GLU      CA       CT1      0.700000E-01   12.0110           0   0.00000     -0.301140E-02
       996 A        110      GLU      HA       HB1      0.900000E-01   1.00800           0   0.00000     -0.301140E-02
       997 A        110      GLU      CB       CT2A    -0.180000       12.0110           0   0.00000     -0.301140E-02
       998 A        110      GLU      HB1      HA2      0.900000E-01   1.00800           0   0.00000     -0.301140E-02
       999 A        110      GLU      HB2      HA2      0.900000E-01   1.00800           0   0.00000     -0.301140E-02
      1000 A        110      GLU      CG       CT2     -0.280000       12.0110           0   0.00000     -0.301140E-02
      1001 A        110      GLU      HG1      HA2      0.900000E-01   1.00800           0   0.00000     -0.301140E-02
      1002 A        110      GLU      HG2      HA2      0.900000E-01   1.00800           0   0.00000     -0.301140E-02
      1003 A        110      GLU      CD       CC       0.620000       12.0110           0   0.00000     -0.301140E-02
      1004 A        110      GLU      OE1      OC      -0.760000       15.9990           0   0.00000     -0.301140E-02
      1005 A        110      GLU      OE2      OC      -0.760000       15.9990           0   0.00000     -0.301140E-02
      1006 A        110      GLU      C        C        0.510000       12.0110           0   0.00000     -0.301140E-02
      1007 A        110      GLU      O        O       -0.510000       15.9990           0   0.00000     -0.301140E-02
      1008 A        111      LYS      N        NH1     -0.470000       14.0070           0   0.00000     -0.301140E-02
      1009 A        111      LYS      HN       H        0.310000       1.00800           0   0.00000     -0.301140E-02
      1010 A        111      LYS      CA       CT1      0.700000E-01   12.0110           0   0.00000     -0.301140E-02
      1011 A        111      LYS      HA       HB1      0.900000E-01   1.00800           0   0.00000     -0.301140E-02
      1012 A        111      LYS      CB       CT2     -0.180000       12.0110           0   0.00000     -0.301140E-02
      1013 A        111      LYS      HB1      HA2      0.900000E-01   1.00800           0   0.00000     -0.301140E-02
      1014 A        111      LYS      HB2      HA2      0.900000E-01   1.00800           0   0.00000     -0.301140E-02
      1015 A        111      LYS      CG       CT2     -0.180000       12.0110           0   0.00000     -0.301140E-02
      1016 A        111      LYS      HG1      HA2      0.900000E-01   1.00800           0   0.00000     -0.301140E-02
      1017 A        111      LYS      HG2      HA2      0.900000E-01   1.00800           0   0.00000     -0.301140E-02
      1018 A        111      LYS      CD       CT2     -0.180000       12.0110           0   0.00000     -0.301140E-02
      1019 A        111      LYS      HD1      HA2      0.900000E-01   1.00800           0   0.00000     -0.301140E-02
      1020 A        111      LYS      HD2      HA2      0.900000E-01   1.00800           0   0.00000     -0.301140E-02
      1021 A        111      LYS      CE       CT2      0.210000       12.0110           0   0.00000     -0.301140E-02
      1022 A        111      LYS      HE1      HA2      0.500000E-01   1.00800           0   0.00000     -0.301140E-02
      1023 A        111      LYS      HE2      HA2      0.500000E-01   1.00800           0   0.00000     -0.301140E-02
      1024 A        111      LYS      NZ       NH3     -0.300000       14.0070           0   0.00000     -0.301140E-02
      1025 A        111      LYS      HZ1      HC       0.330000       1.00800           0   0.00000     -0.301140E-02
      1026 A        111      LYS      HZ2      HC       0.330000       1.00800           0   0.00000     -0.301140E-02
      1027 A        111      LYS      HZ3      HC       0.330000       1.00800           0   0.00000     -0.301140E-02
      1028 A        111      LYS      C        C        0.510000       12.0110           0   0.00000     -0.301140E-02
      1029 A        111      LYS      O        O       -0.510000       15.9990           0   0.00000     -0.301140E-02
      1030 A        112      HSD      N        NH1     -0.470000       14.0070           0   0.00000     -0.301140E-02
      1031 A        112      HSD      HN       H        0.310000       1.00800           0   0.00000     -0.301140E-02
      1032 A        112      HSD      CA       CT1      0.700000E-01   12.0110           0   0.00000     -0.301140E-02
      1033 A        112      HSD      HA       HB1      0.900000E-01   1.00800           0   0.00000     -0.301140E-02
      1034 A        112      HSD      CB       CT2     -0.900000E-01   12.0110           0   0.00000     -0.301140E-02
      1035 A        112      HSD      HB1      HA2      0.900000E-01   1.00800           0   0.00000     -0.301140E-02
      1036 A        112      HSD      HB2      HA2      0.900000E-01   1.00800           0   0.00000     -0.301140E-02
      1037 A        112      HSD      ND1      NR1     -0.360000       14.0070           0   0.00000     -0.301140E-02
      1038 A        112      HSD      HD1      H        0.320000       1.00800           0   0.00000     -0.301140E-02
      1039 A        112      HSD      CG       CPH1    -0.500000E-01   12.0110           0   0.00000     -0.301140E-02
      1040 A        112      HSD      CE1      CPH2     0.250000       12.0110           0   0.00000     -0.301140E-02
      1041 A        112      HSD      HE1      HR1      0.130000       1.00800           0   0.00000     -0.301140E-02
      1042 A        112      HSD      NE2      NR2     -0.700000       14.0070           0   0.00000     -0.301140E-02
      1043 A        112      HSD      CD2      CPH1     0.220000       12.0110           0   0.00000     -0.301140E-02
      1044 A        112      HSD      HD2      HR3      0.100000       1.00800           0   0.00000     -0.301140E-02
      1045 A        112      HSD      C        C        0.510000       12.0110           0   0.00000     -0.301140E-02
      1046 A        112      HSD      O        O       -0.510000       15.9990           0   0.00000     -0.301140E-02
      1047 A        113      LEU      N        NH1     -0.470000       14.0070           0   0.00000     -0.301140E-02
      1048 A        113      LEU      HN       H        0.310000       1.00800           0   0.00000     -0.301140E-02
      1049 A        113      LEU      CA       CT1      0.700000E-01   12.0110           0   0.00000     -0.301140E-02
      1050 A        113      LEU      HA       HB1      0.900000E-01   1.00800           0   0.00000     -0.301140E-02
      1051 A        113      LEU      CB       CT2     -0.180000       12.0110           0   0.00000     -0.301140E-02
      1052 A        113      LEU      HB1      HA2      0.900000E-01   1.00800           0   0.00000     -0.301140E-02
      1053 A        113      LEU      HB2      HA2      0.900000E-01   1.00800           0   0.00000     -0.301140E-02
      1054 A        113      LEU      CG       CT1     -0.900000E-01   12.0110           0   0.00000     -0.301140E-02
      1055 A        113      LEU      HG       HA1      0.900000E-01   1.00800           0   0.00000     -0.301140E-02
      1056 A        113      LEU      CD1      CT3     -0.270000       12.0110           0   0.00000     -0.301140E-02
      1057 A        113      LEU      HD11     HA3      0.900000E-01   1.00800           0   0.00000     -0.301140E-02
      1058 A        113      LEU      HD12     HA3      0.900000E-01   1.00800           0   0.00000     -0.301140E-02
      1059 A        113      LEU      HD13     HA3      0.900000E-01   1.00800           0   0.00000     -0.301140E-02
      1060 A        113      LEU      CD2      CT3     -0.270000       12.0110           0   0.00000     -0.301140E-02
      1061 A        113      LEU      HD21     HA3      0.900000E-01   1.00800           0   0.00000     -0.301140E-02
      1062 A        113      LEU      HD22     HA3      0.900000E-01   1.00800           0   0.00000     -0.301140E-02
      1063 A        113      LEU      HD23     HA3      0.900000E-01   1.00800           0   0.00000     -0.301140E-02
      1064 A        113      LEU      C        C        0.510000       12.0110           0   0.00000     -0.301140E-02
      1065 A        113      LEU      O        O       -0.510000       15.9990           0   0.00000     -0.301140E-02
      1066 A        114      THR      N        NH1     -0.470000       14.0070           0   0.00000     -0.301140E-02
      1067 A        114      THR      HN       H        0.310000       1.00800           0   0.00000     -0.301140E-02
      1068 A        114      THR      CA       CT1      0.700000E-01   12.0110           0   0.00000     -0.301140E-02
      1069 A        114      THR      HA       HB1      0.900000E-01   1.00800           0   0.00000     -0.301140E-02
      1070 A        114      THR      CB       CT1      0.140000       12.0110           0   0.00000     -0.301140E-02
      1071 A        114      THR      HB       HA1      0.900000E-01   1.00800           0   0.00000     -0.301140E-02
      1072 A        114      THR      OG1      OH1     -0.660000       15.9990           0   0.00000     -0.301140E-02
      1073 A        114      THR      HG1      H        0.430000       1.00800           0   0.00000     -0.301140E-02
      1074 A        114      THR      CG2      CT3     -0.270000       12.0110           0   0.00000     -0.301140E-02
      1075 A        114      THR      HG21     HA3      0.900000E-01   1.00800           0   0.00000     -0.301140E-02
      1076 A        114      THR      HG22     HA3      0.900000E-01   1.00800           0   0.00000     -0.301140E-02
      1077 A        114      THR      HG23     HA3      0.900000E-01   1.00800           0   0.00000     -0.301140E-02
      1078 A        114      THR      C        C        0.510000       12.0110           0   0.00000     -0.301140E-02
      1079 A        114      THR      O        O       -0.510000       15.9990           0   0.00000     -0.301140E-02
      1080 A        115      ASP      N        NH1     -0.470000       14.0070           0   0.00000     -0.301140E-02
      1081 A        115      ASP      HN       H        0.310000       1.00800           0   0.00000     -0.301140E-02
      1082 A        115      ASP      CA       CT1      0.700000E-01   12.0110           0   0.00000     -0.301140E-02
      1083 A        115      ASP      HA       HB1      0.900000E-01   1.00800           0   0.00000     -0.301140E-02
      1084 A        115      ASP      CB       CT2A    -0.280000       12.0110           0   0.00000     -0.301140E-02
      1085 A        115      ASP      HB1      HA2      0.900000E-01   1.00800           0   0.00000     -0.301140E-02
      1086 A        115      ASP      HB2      HA2      0.900000E-01   1.00800           0   0.00000     -0.301140E-02
      1087 A        115      ASP      CG       CC       0.620000       12.0110           0   0.00000     -0.301140E-02
      1088 A        115      ASP      OD1      OC      -0.760000       15.9990           0   0.00000     -0.301140E-02
      1089 A        115      ASP      OD2      OC      -0.760000       15.9990           0   0.00000     -0.301140E-02
      1090 A        115      ASP      C        C        0.510000       12.0110           0   0.00000     -0.301140E-02
      1091 A        115      ASP      O        O       -0.510000       15.9990           0   0.00000     -0.301140E-02
      1092 A        116      GLY      N        NH1     -0.470000       14.0070           0   0.00000     -0.301140E-02
      1093 A        116      GLY      HN       H        0.310000       1.00800           0   0.00000     -0.301140E-02
      1094 A        116      GLY      CA       CT2     -0.200000E-01   12.0110           0   0.00000     -0.301140E-02
      1095 A        116      GLY      HA1      HB2      0.900000E-01   1.00800           0   0.00000     -0.301140E-02
      1096 A        116      GLY      HA2      HB2      0.900000E-01   1.00800           0   0.00000     -0.301140E-02
      1097 A        116      GLY      C        C        0.510000       12.0110           0   0.00000     -0.301140E-02
      1098 A        116      GLY      O        O       -0.510000       15.9990           0   0.00000     -0.301140E-02
      1099 A        118      THR      N        NH1     -0.470000       14.0070           0   0.00000     -0.301140E-02
      1100 A        118      THR      HN       H        0.310000       1.00800           0   0.00000     -0.301140E-02
      1101 A        118      THR      CA       CT1      0.700000E-01   12.0110           0   0.00000     -0.301140E-02
      1102 A        118      THR      HA       HB1      0.900000E-01   1.00800           0   0.00000     -0.301140E-02
      1103 A        118      THR      CB       CT1      0.140000       12.0110           0   0.00000     -0.301140E-02
      1104 A        118      THR      HB       HA1      0.900000E-01   1.00800           0   0.00000     -0.301140E-02
      1105 A        118      THR      OG1      OH1     -0.660000       15.9990           0   0.00000     -0.301140E-02
      1106 A        118      THR      HG1      H        0.430000       1.00800           0   0.00000     -0.301140E-02
      1107 A        118      THR      CG2      CT3     -0.270000       12.0110           0   0.00000     -0.301140E-02
      1108 A        118      THR      HG21     HA3      0.900000E-01   1.00800           0   0.00000     -0.301140E-02
      1109 A        118      THR      HG22     HA3      0.900000E-01   1.00800           0   0.00000     -0.301140E-02
      1110 A        118      THR      HG23     HA3      0.900000E-01   1.00800           0   0.00000     -0.301140E-02
      1111 A        118      THR      C        C        0.510000       12.0110           0   0.00000     -0.301140E-02
      1112 A        118      THR      O        O       -0.510000       15.9990           0   0.00000     -0.301140E-02
      1113 A        119      VAL      N        NH1     -0.470000       14.0070           0   0.00000     -0.301140E-02
      1114 A        119      VAL      HN       H        0.310000       1.00800           0   0.00000     -0.301140E-02
      1115 A        119      VAL      CA       CT1      0.700000E-01   12.0110           0   0.00000     -0.301140E-02
      1116 A        119      VAL      HA       HB1      0.900000E-01   1.00800           0   0.00000     -0.301140E-02
      1117 A        119      VAL      CB       CT1     -0.900000E-01   12.0110           0   0.00000     -0.301140E-02
      1118 A        119      VAL      HB       HA1      0.900000E-01   1.00800           0   0.00000     -0.301140E-02
      1119 A        119      VAL      CG1      CT3     -0.270000       12.0110           0   0.00000     -0.301140E-02
      1120 A        119      VAL      HG11     HA3      0.900000E-01   1.00800           0   0.00000     -0.301140E-02
      1121 A        119      VAL      HG12     HA3      0.900000E-01   1.00800           0   0.00000     -0.301140E-02
      1122 A        119      VAL      HG13     HA3      0.900000E-01   1.00800           0   0.00000     -0.301140E-02
      1123 A        119      VAL      CG2      CT3     -0.270000       12.0110           0   0.00000     -0.301140E-02
      1124 A        119      VAL      HG21     HA3      0.900000E-01   1.00800           0   0.00000     -0.301140E-02
      1125 A        119      VAL      HG22     HA3      0.900000E-01   1.00800           0   0.00000     -0.301140E-02
      1126 A        119      VAL      HG23     HA3      0.900000E-01   1.00800           0   0.00000     -0.301140E-02
      1127 A        119      VAL      C        C        0.510000       12.0110           0   0.00000     -0.301140E-02
      1128 A        119      VAL      O        O       -0.510000       15.9990           0   0.00000     -0.301140E-02
      1129 A        120      ARG      N        NH1     -0.470000       14.0070           0   0.00000     -0.301140E-02
      1130 A        120      ARG      HN       H        0.310000       1.00800           0   0.00000     -0.301140E-02
      1131 A        120      ARG      CA       CT1      0.700000E-01   12.0110           0   0.00000     -0.301140E-02
      1132 A        120      ARG      HA       HB1      0.900000E-01   1.00800           0   0.00000     -0.301140E-02
      1133 A        120      ARG      CB       CT2     -0.180000       12.0110           0   0.00000     -0.301140E-02
      1134 A        120      ARG      HB1      HA2      0.900000E-01   1.00800           0   0.00000     -0.301140E-02
      1135 A        120      ARG      HB2      HA2      0.900000E-01   1.00800           0   0.00000     -0.301140E-02
      1136 A        120      ARG      CG       CT2     -0.180000       12.0110           0   0.00000     -0.301140E-02
      1137 A        120      ARG      HG1      HA2      0.900000E-01   1.00800           0   0.00000     -0.301140E-02
      1138 A        120      ARG      HG2      HA2      0.900000E-01   1.00800           0   0.00000     -0.301140E-02
      1139 A        120      ARG      CD       CT2      0.200000       12.0110           0   0.00000     -0.301140E-02
      1140 A        120      ARG      HD1      HA2      0.900000E-01   1.00800           0   0.00000     -0.301140E-02
      1141 A        120      ARG      HD2      HA2      0.900000E-01   1.00800           0   0.00000     -0.301140E-02
      1142 A        120      ARG      NE       NC2     -0.700000       14.0070           0   0.00000     -0.301140E-02
      1143 A        120      ARG      HE       HC       0.440000       1.00800           0   0.00000     -0.301140E-02
      1144 A        120      ARG      CZ       C        0.640000       12.0110           0   0.00000     -0.301140E-02
      1145 A        120      ARG      NH1      NC2     -0.800000       14.0070           0   0.00000     -0.301140E-02
      1146 A        120      ARG      HH11     HC       0.460000       1.00800           0   0.00000     -0.301140E-02
      1147 A        120      ARG      HH12     HC       0.460000       1.00800           0   0.00000     -0.301140E-02
      1148 A        120      ARG      NH2      NC2     -0.800000       14.0070           0   0.00000     -0.301140E-02
      1149 A        120      ARG      HH21     HC       0.460000       1.00800           0   0.00000     -0.301140E-02
      1150 A        120      ARG      HH22     HC       0.460000       1.00800           0   0.00000     -0.301140E-02
      1151 A        120      ARG      C        C        0.510000       12.0110           0   0.00000     -0.301140E-02
      1152 A        120      ARG      O        O       -0.510000       15.9990           0   0.00000     -0.301140E-02
      1153 A        121      GLU      N        NH1     -0.470000       14.0070           0   0.00000     -0.301140E-02
      1154 A        121      GLU      HN       H        0.310000       1.00800           0   0.00000     -0.301140E-02
      1155 A        121      GLU      CA       CT1      0.700000E-01   12.0110           0   0.00000     -0.301140E-02
      1156 A        121      GLU      HA       HB1      0.900000E-01   1.00800           0   0.00000     -0.301140E-02
      1157 A        121      GLU      CB       CT2A    -0.180000       12.0110           0   0.00000     -0.301140E-02
      1158 A        121      GLU      HB1      HA2      0.900000E-01   1.00800           0   0.00000     -0.301140E-02
      1159 A        121      GLU      HB2      HA2      0.900000E-01   1.00800           0   0.00000     -0.301140E-02
      1160 A        121      GLU      CG       CT2     -0.280000       12.0110           0   0.00000     -0.301140E-02
      1161 A        121      GLU      HG1      HA2      0.900000E-01   1.00800           0   0.00000     -0.301140E-02
      1162 A        121      GLU      HG2      HA2      0.900000E-01   1.00800           0   0.00000     -0.301140E-02
      1163 A        121      GLU      CD       CC       0.620000       12.0110           0   0.00000     -0.301140E-02
      1164 A        121      GLU      OE1      OC      -0.760000       15.9990           0   0.00000     -0.301140E-02
      1165 A        121      GLU      OE2      OC      -0.760000       15.9990           0   0.00000     -0.301140E-02
      1166 A        121      GLU      C        C        0.510000       12.0110           0   0.00000     -0.301140E-02
      1167 A        121      GLU      O        O       -0.510000       15.9990           0   0.00000     -0.301140E-02
      1168 A        141      THR      N        NH1     -0.470000       14.0070           0   0.00000     -0.301140E-02
      1169 A        141      THR      HN       H        0.310000       1.00800           0   0.00000     -0.301140E-02
      1170 A        141      THR      CA       CT1      0.700000E-01   12.0110           0   0.00000     -0.301140E-02
      1171 A        141      THR      HA       HB1      0.900000E-01   1.00800           0   0.00000     -0.301140E-02
      1172 A        141      THR      CB       CT1      0.140000       12.0110           0   0.00000     -0.301140E-02
      1173 A        141      THR      HB       HA1      0.900000E-01   1.00800           0   0.00000     -0.301140E-02
      1174 A        141      THR      OG1      OH1     -0.660000       15.9990           0   0.00000     -0.301140E-02
      1175 A        141      THR      HG1      H        0.430000       1.00800           0   0.00000     -0.301140E-02
      1176 A        141      THR      CG2      CT3     -0.270000       12.0110           0   0.00000     -0.301140E-02
      1177 A        141      THR      HG21     HA3      0.900000E-01   1.00800           0   0.00000     -0.301140E-02
      1178 A        141      THR      HG22     HA3      0.900000E-01   1.00800           0   0.00000     -0.301140E-02
      1179 A        141      THR      HG23     HA3      0.900000E-01   1.00800           0   0.00000     -0.301140E-02
      1180 A        141      THR      C        C        0.510000       12.0110           0   0.00000     -0.301140E-02
      1181 A        141      THR      O        O       -0.510000       15.9990           0   0.00000     -0.301140E-02
      1182 A        143      GLY      N        NH1     -0.470000       14.0070           0   0.00000     -0.301140E-02
      1183 A        143      GLY      HN       H        0.310000       1.00800           0   0.00000     -0.301140E-02
      1184 A        143      GLY      CA       CT2     -0.200000E-01   12.0110           0   0.00000     -0.301140E-02
      1185 A        143      GLY      HA1      HB2      0.900000E-01   1.00800           0   0.00000     -0.301140E-02
      1186 A        143      GLY      HA2      HB2      0.900000E-01   1.00800           0   0.00000     -0.301140E-02
      1187 A        143      GLY      C        C        0.510000       12.0110           0   0.00000     -0.301140E-02
      1188 A        143      GLY      O        O       -0.510000       15.9990           0   0.00000     -0.301140E-02
      1189 A        146      LYS      N        NH1     -0.470000       14.0070           0   0.00000     -0.301140E-02
      1190 A        146      LYS      HN       H        0.310000       1.00800           0   0.00000     -0.301140E-02
      1191 A        146      LYS      CA       CT1      0.700000E-01   12.0110           0   0.00000     -0.301140E-02
      1192 A        146      LYS      HA       HB1      0.900000E-01   1.00800           0   0.00000     -0.301140E-02
      1193 A        146      LYS      CB       CT2     -0.180000       12.0110           0   0.00000     -0.301140E-02
      1194 A        146      LYS      HB1      HA2      0.900000E-01   1.00800           0   0.00000     -0.301140E-02
      1195 A        146      LYS      HB2      HA2      0.900000E-01   1.00800           0   0.00000     -0.301140E-02
      1196 A        146      LYS      CG       CT2     -0.180000       12.0110           0   0.00000     -0.301140E-02
      1197 A        146      LYS      HG1      HA2      0.900000E-01   1.00800           0   0.00000     -0.301140E-02
      1198 A        146      LYS      HG2      HA2      0.900000E-01   1.00800           0   0.00000     -0.301140E-02
      1199 A        146      LYS      CD       CT2     -0.180000       12.0110           0   0.00000     -0.301140E-02
      1200 A        146      LYS      HD1      HA2      0.900000E-01   1.00800           0   0.00000     -0.301140E-02
      1201 A        146      LYS      HD2      HA2      0.900000E-01   1.00800           0   0.00000     -0.301140E-02
      1202 A        146      LYS      CE       CT2      0.210000       12.0110           0   0.00000     -0.301140E-02
      1203 A        146      LYS      HE1      HA2      0.500000E-01   1.00800           0   0.00000     -0.301140E-02
      1204 A        146      LYS      HE2      HA2      0.500000E-01   1.00800           0   0.00000     -0.301140E-02
      1205 A        146      LYS      NZ       NH3     -0.300000       14.0070           0   0.00000     -0.301140E-02
      1206 A        146      LYS      HZ1      HC       0.330000       1.00800           0   0.00000     -0.301140E-02
      1207 A        146      LYS      HZ2      HC       0.330000       1.00800           0   0.00000     -0.301140E-02
      1208 A        146      LYS      HZ3      HC       0.330000       1.00800           0   0.00000     -0.301140E-02
      1209 A        146      LYS      C        C        0.510000       12.0110           0   0.00000     -0.301140E-02
      1210 A        146      LYS      O        O       -0.510000       15.9990           0   0.00000     -0.301140E-02
      1211 A        147      GLU      N        NH1     -0.470000       14.0070           0   0.00000     -0.301140E-02
      1212 A        147      GLU      HN       H        0.310000       1.00800           0   0.00000     -0.301140E-02
      1213 A        147      GLU      CA       CT1      0.700000E-01   12.0110           0   0.00000     -0.301140E-02
      1214 A        147      GLU      HA       HB1      0.900000E-01   1.00800           0   0.00000     -0.301140E-02
      1215 A        147      GLU      CB       CT2A    -0.180000       12.0110           0   0.00000     -0.301140E-02
      1216 A        147      GLU      HB1      HA2      0.900000E-01   1.00800           0   0.00000     -0.301140E-02
      1217 A        147      GLU      HB2      HA2      0.900000E-01   1.00800           0   0.00000     -0.301140E-02
      1218 A        147      GLU      CG       CT2     -0.280000       12.0110           0   0.00000     -0.301140E-02
      1219 A        147      GLU      HG1      HA2      0.900000E-01   1.00800           0   0.00000     -0.301140E-02
      1220 A        147      GLU      HG2      HA2      0.900000E-01   1.00800           0   0.00000     -0.301140E-02
      1221 A        147      GLU      CD       CC       0.620000       12.0110           0   0.00000     -0.301140E-02
      1222 A        147      GLU      OE1      OC      -0.760000       15.9990           0   0.00000     -0.301140E-02
      1223 A        147      GLU      OE2      OC      -0.760000       15.9990           0   0.00000     -0.301140E-02
      1224 A        147      GLU      C        C        0.510000       12.0110           0   0.00000     -0.301140E-02
      1225 A        147      GLU      O        O       -0.510000       15.9990           0   0.00000     -0.301140E-02
      1226 A        149      THR      N        NH1     -0.470000       14.0070           0   0.00000     -0.301140E-02
      1227 A        149      THR      HN       H        0.310000       1.00800           0   0.00000     -0.301140E-02
      1228 A        149      THR      CA       CT1      0.700000E-01   12.0110           0   0.00000     -0.301140E-02
      1229 A        149      THR      HA       HB1      0.900000E-01   1.00800           0   0.00000     -0.301140E-02
      1230 A        149      THR      CB       CT1      0.140000       12.0110           0   0.00000     -0.301140E-02
      1231 A        149      THR      HB       HA1      0.900000E-01   1.00800           0   0.00000     -0.301140E-02
      1232 A        149      THR      OG1      OH1     -0.660000       15.9990           0   0.00000     -0.301140E-02
      1233 A        149      THR      HG1      H        0.430000       1.00800           0   0.00000     -0.301140E-02
      1234 A        149      THR      CG2      CT3     -0.270000       12.0110           0   0.00000     -0.301140E-02
      1235 A        149      THR      HG21     HA3      0.900000E-01   1.00800           0   0.00000     -0.301140E-02
      1236 A        149      THR      HG22     HA3      0.900000E-01   1.00800           0   0.00000     -0.301140E-02
      1237 A        149      THR      HG23     HA3      0.900000E-01   1.00800           0   0.00000     -0.301140E-02
      1238 A        149      THR      C        C        0.510000       12.0110           0   0.00000     -0.301140E-02
      1239 A        149      THR      O        O       -0.510000       15.9990           0   0.00000     -0.301140E-02
      1240 A        150      ALA      N        NH1     -0.470000       14.0070           0   0.00000     -0.301140E-02
      1241 A        150      ALA      HN       H        0.310000       1.00800           0   0.00000     -0.301140E-02
      1242 A        150      ALA      CA       CT1      0.700000E-01   12.0110           0   0.00000     -0.301140E-02
      1243 A        150      ALA      HA       HB1      0.900000E-01   1.00800           0   0.00000     -0.301140E-02
      1244 A        150      ALA      CB       CT3     -0.270000       12.0110           0   0.00000     -0.301140E-02
      1245 A        150      ALA      HB1      HA3      0.900000E-01   1.00800           0   0.00000     -0.301140E-02
      1246 A        150      ALA      HB2      HA3      0.900000E-01   1.00800           0   0.00000     -0.301140E-02
      1247 A        150      ALA      HB3      HA3      0.900000E-01   1.00800           0   0.00000     -0.301140E-02
      1248 A        150      ALA      C        C        0.510000       12.0110           0   0.00000     -0.301140E-02
      1249 A        150      ALA      O        O       -0.510000       15.9990           0   0.00000     -0.301140E-02
      1250 A        151      PHE      N        NH1     -0.470000       14.0070           0   0.00000     -0.301140E-02
      1251 A        151      PHE      HN       H        0.310000       1.00800           0   0.00000     -0.301140E-02
      1252 A        151      PHE      CA       CT1      0.700000E-01   12.0110           0   0.00000     -0.301140E-02
      1253 A        151      PHE      HA       HB1      0.900000E-01   1.00800           0   0.00000     -0.301140E-02
      1254 A        151      PHE      CB       CT2     -0.180000       12.0110           0   0.00000     -0.301140E-02
      1255 A        151      PHE      HB1      HA2      0.900000E-01   1.00800           0   0.00000     -0.301140E-02
      1256 A        151      PHE      HB2      HA2      0.900000E-01   1.00800           0   0.00000     -0.301140E-02
      1257 A        151      PHE      CG       CA        0.00000       12.0110           0   0.00000     -0.301140E-02
      1258 A        151      PHE      CD1      CA      -0.115000       12.0110           0   0.00000     -0.301140E-02
      1259 A        151      PHE      HD1      HP       0.115000       1.00800           0   0.00000     -0.301140E-02
      1260 A        151      PHE      CE1      CA      -0.115000       12.0110           0   0.00000     -0.301140E-02
      1261 A        151      PHE      HE1      HP       0.115000       1.00800           0   0.00000     -0.301140E-02
      1262 A        151      PHE      CZ       CA      -0.115000       12.0110           0   0.00000     -0.301140E-02
      1263 A        151      PHE      HZ       HP       0.115000       1.00800           0   0.00000     -0.301140E-02
      1264 A        151      PHE      CD2      CA      -0.115000       12.0110           0   0.00000     -0.301140E-02
      1265 A        151      PHE      HD2      HP       0.115000       1.00800           0   0.00000     -0.301140E-02
      1266 A        151      PHE      CE2      CA      -0.115000       12.0110           0   0.00000     -0.301140E-02
      1267 A        151      PHE      HE2      HP       0.115000       1.00800           0   0.00000     -0.301140E-02
      1268 A        151      PHE      C        C        0.510000       12.0110           0   0.00000     -0.301140E-02
      1269 A        151      PHE      O        O       -0.510000       15.9990           0   0.00000     -0.301140E-02
      1270 A        152      LEU      N        NH1     -0.470000       14.0070           0   0.00000     -0.301140E-02
      1271 A        152      LEU      HN       H        0.310000       1.00800           0   0.00000     -0.301140E-02
      1272 A        152      LEU      CA       CT1      0.700000E-01   12.0110           0   0.00000     -0.301140E-02
      1273 A        152      LEU      HA       HB1      0.900000E-01   1.00800           0   0.00000     -0.301140E-02
      1274 A        152      LEU      CB       CT2     -0.180000       12.0110           0   0.00000     -0.301140E-02
      1275 A        152      LEU      HB1      HA2      0.900000E-01   1.00800           0   0.00000     -0.301140E-02
      1276 A        152      LEU      HB2      HA2      0.900000E-01   1.00800           0   0.00000     -0.301140E-02
      1277 A        152      LEU      CG       CT1     -0.900000E-01   12.0110           0   0.00000     -0.301140E-02
      1278 A        152      LEU      HG       HA1      0.900000E-01   1.00800           0   0.00000     -0.301140E-02
      1279 A        152      LEU      CD1      CT3     -0.270000       12.0110           0   0.00000     -0.301140E-02
      1280 A        152      LEU      HD11     HA3      0.900000E-01   1.00800           0   0.00000     -0.301140E-02
      1281 A        152      LEU      HD12     HA3      0.900000E-01   1.00800           0   0.00000     -0.301140E-02
      1282 A        152      LEU      HD13     HA3      0.900000E-01   1.00800           0   0.00000     -0.301140E-02
      1283 A        152      LEU      CD2      CT3     -0.270000       12.0110           0   0.00000     -0.301140E-02
      1284 A        152      LEU      HD21     HA3      0.900000E-01   1.00800           0   0.00000     -0.301140E-02
      1285 A        152      LEU      HD22     HA3      0.900000E-01   1.00800           0   0.00000     -0.301140E-02
      1286 A        152      LEU      HD23     HA3      0.900000E-01   1.00800           0   0.00000     -0.301140E-02
      1287 A        152      LEU      C        C        0.510000       12.0110           0   0.00000     -0.301140E-02
      1288 A        152      LEU      O        O       -0.510000       15.9990           0   0.00000     -0.301140E-02
      1289 A        153      HSD      N        NH1     -0.470000       14.0070           0   0.00000     -0.301140E-02
      1290 A        153      HSD      HN       H        0.310000       1.00800           0   0.00000     -0.301140E-02
      1291 A        153      HSD      CA       CT1      0.700000E-01   12.0110           0   0.00000     -0.301140E-02
      1292 A        153      HSD      HA       HB1      0.900000E-01   1.00800           0   0.00000     -0.301140E-02
      1293 A        153      HSD      CB       CT2     -0.900000E-01   12.0110           0   0.00000     -0.301140E-02
      1294 A        153      HSD      HB1      HA2      0.900000E-01   1.00800           0   0.00000     -0.301140E-02
      1295 A        153      HSD      HB2      HA2      0.900000E-01   1.00800           0   0.00000     -0.301140E-02
      1296 A        153      HSD      ND1      NR1     -0.360000       14.0070           0   0.00000     -0.301140E-02
      1297 A        153      HSD      HD1      H        0.320000       1.00800           0   0.00000     -0.301140E-02
      1298 A        153      HSD      CG       CPH1    -0.500000E-01   12.0110           0   0.00000     -0.301140E-02
      1299 A        153      HSD      CE1      CPH2     0.250000       12.0110           0   0.00000     -0.301140E-02
      1300 A        153      HSD      HE1      HR1      0.130000       1.00800           0   0.00000     -0.301140E-02
      1301 A        153      HSD      NE2      NR2     -0.700000       14.0070           0   0.00000     -0.301140E-02
      1302 A        153      HSD      CD2      CPH1     0.220000       12.0110           0   0.00000     -0.301140E-02
      1303 A        153      HSD      HD2      HR3      0.100000       1.00800           0   0.00000     -0.301140E-02
      1304 A        153      HSD      C        C        0.510000       12.0110           0   0.00000     -0.301140E-02
      1305 A        153      HSD      O        O       -0.510000       15.9990           0   0.00000     -0.301140E-02
      1306 A        154      ASN      N        NH1     -0.470000       14.0070           0   0.00000     -0.301140E-02
      1307 A        154      ASN      HN       H        0.310000       1.00800           0   0.00000     -0.301140E-02
      1308 A        154      ASN      CA       CT1      0.700000E-01   12.0110           0   0.00000     -0.301140E-02
      1309 A        154      ASN      HA       HB1      0.900000E-01   1.00800           0   0.00000     -0.301140E-02
      1310 A        154      ASN      CB       CT2     -0.180000       12.0110           0   0.00000     -0.301140E-02
      1311 A        154      ASN      HB1      HA2      0.900000E-01   1.00800           0   0.00000     -0.301140E-02
      1312 A        154      ASN      HB2      HA2      0.900000E-01   1.00800           0   0.00000     -0.301140E-02
      1313 A        154      ASN      CG       CC       0.550000       12.0110           0   0.00000     -0.301140E-02
      1314 A        154      ASN      OD1      O       -0.550000       15.9990           0   0.00000     -0.301140E-02
      1315 A        154      ASN      ND2      NH2     -0.620000       14.0070           0   0.00000     -0.301140E-02
      1316 A        154      ASN      HD21     H        0.320000       1.00800           0   0.00000     -0.301140E-02
      1317 A        154      ASN      HD22     H        0.300000       1.00800           0   0.00000     -0.301140E-02
      1318 A        154      ASN      C        C        0.510000       12.0110           0   0.00000     -0.301140E-02
      1319 A        154      ASN      O        O       -0.510000       15.9990           0   0.00000     -0.301140E-02
      1320 A        155      MET      N        NH1     -0.470000       14.0070           0   0.00000     -0.301140E-02
      1321 A        155      MET      HN       H        0.310000       1.00800           0   0.00000     -0.301140E-02
      1322 A        155      MET      CA       CT1      0.700000E-01   12.0110           0   0.00000     -0.301140E-02
      1323 A        155      MET      HA       HB1      0.900000E-01   1.00800           0   0.00000     -0.301140E-02
      1324 A        155      MET      CB       CT2     -0.180000       12.0110           0   0.00000     -0.301140E-02
      1325 A        155      MET      HB1      HA2      0.900000E-01   1.00800           0   0.00000     -0.301140E-02
      1326 A        155      MET      HB2      HA2      0.900000E-01   1.00800           0   0.00000     -0.301140E-02
      1327 A        155      MET      CG       CT2     -0.140000       12.0110           0   0.00000     -0.301140E-02
      1328 A        155      MET      HG1      HA2      0.900000E-01   1.00800           0   0.00000     -0.301140E-02
      1329 A        155      MET      HG2      HA2      0.900000E-01   1.00800           0   0.00000     -0.301140E-02
      1330 A        155      MET      SD       S       -0.900000E-01   32.0600           0   0.00000     -0.301140E-02
      1331 A        155      MET      CE       CT3     -0.220000       12.0110           0   0.00000     -0.301140E-02
      1332 A        155      MET      HE1      HA3      0.900000E-01   1.00800           0   0.00000     -0.301140E-02
      1333 A        155      MET      HE2      HA3      0.900000E-01   1.00800           0   0.00000     -0.301140E-02
      1334 A        155      MET      HE3      HA3      0.900000E-01   1.00800           0   0.00000     -0.301140E-02
      1335 A        155      MET      C        C        0.510000       12.0110           0   0.00000     -0.301140E-02
      1336 A        155      MET      O        O       -0.510000       15.9990           0   0.00000     -0.301140E-02
      1337 A        156      GLY      N        NH1     -0.470000       14.0070           0   0.00000     -0.301140E-02
      1338 A        156      GLY      HN       H        0.310000       1.00800           0   0.00000     -0.301140E-02
      1339 A        156      GLY      CA       CT2     -0.200000E-01   12.0110           0   0.00000     -0.301140E-02
      1340 A        156      GLY      HA1      HB2      0.900000E-01   1.00800           0   0.00000     -0.301140E-02
      1341 A        156      GLY      HA2      HB2      0.900000E-01   1.00800           0   0.00000     -0.301140E-02
      1342 A        156      GLY      C        C        0.510000       12.0110           0   0.00000     -0.301140E-02
      1343 A        156      GLY      O        O       -0.510000       15.9990           0   0.00000     -0.301140E-02
      1344 A        157      ASP      N        NH1     -0.470000       14.0070           0   0.00000     -0.301140E-02
      1345 A        157      ASP      HN       H        0.310000       1.00800           0   0.00000     -0.301140E-02
      1346 A        157      ASP      CA       CT1      0.700000E-01   12.0110           0   0.00000     -0.301140E-02
      1347 A        157      ASP      HA       HB1      0.900000E-01   1.00800           0   0.00000     -0.301140E-02
      1348 A        157      ASP      CB       CT2A    -0.280000       12.0110           0   0.00000     -0.301140E-02
      1349 A        157      ASP      HB1      HA2      0.900000E-01   1.00800           0   0.00000     -0.301140E-02
      1350 A        157      ASP      HB2      HA2      0.900000E-01   1.00800           0   0.00000     -0.301140E-02
      1351 A        157      ASP      CG       CC       0.620000       12.0110           0   0.00000     -0.301140E-02
      1352 A        157      ASP      OD1      OC      -0.760000       15.9990           0   0.00000     -0.301140E-02
      1353 A        157      ASP      OD2      OC      -0.760000       15.9990           0   0.00000     -0.301140E-02
      1354 A        157      ASP      C        C        0.510000       12.0110           0   0.00000     -0.301140E-02
      1355 A        157      ASP      O        O       -0.510000       15.9990           0   0.00000     -0.301140E-02
      1356 A        158      HSD      N        NH1     -0.470000       14.0070           0   0.00000     -0.301140E-02
      1357 A        158      HSD      HN       H        0.310000       1.00800           0   0.00000     -0.301140E-02
      1358 A        158      HSD      CA       CT1      0.700000E-01   12.0110           0   0.00000     -0.301140E-02
      1359 A        158      HSD      HA       HB1      0.900000E-01   1.00800           0   0.00000     -0.301140E-02
      1360 A        158      HSD      CB       CT2     -0.900000E-01   12.0110           0   0.00000     -0.301140E-02
      1361 A        158      HSD      HB1      HA2      0.900000E-01   1.00800           0   0.00000     -0.301140E-02
      1362 A        158      HSD      HB2      HA2      0.900000E-01   1.00800           0   0.00000     -0.301140E-02
      1363 A        158      HSD      ND1      NR1     -0.360000       14.0070           0   0.00000     -0.301140E-02
      1364 A        158      HSD      HD1      H        0.320000       1.00800           0   0.00000     -0.301140E-02
      1365 A        158      HSD      CG       CPH1    -0.500000E-01   12.0110           0   0.00000     -0.301140E-02
      1366 A        158      HSD      CE1      CPH2     0.250000       12.0110           0   0.00000     -0.301140E-02
      1367 A        158      HSD      HE1      HR1      0.130000       1.00800           0   0.00000     -0.301140E-02
      1368 A        158      HSD      NE2      NR2     -0.700000       14.0070           0   0.00000     -0.301140E-02
      1369 A        158      HSD      CD2      CPH1     0.220000       12.0110           0   0.00000     -0.301140E-02
      1370 A        158      HSD      HD2      HR3      0.100000       1.00800           0   0.00000     -0.301140E-02
      1371 A        158      HSD      C        C        0.510000       12.0110           0   0.00000     -0.301140E-02
      1372 A        158      HSD      O        O       -0.510000       15.9990           0   0.00000     -0.301140E-02
      1373 A        159      VAL      N        NH1     -0.470000       14.0070           0   0.00000     -0.301140E-02
      1374 A        159      VAL      HN       H        0.310000       1.00800           0   0.00000     -0.301140E-02
      1375 A        159      VAL      CA       CT1      0.700000E-01   12.0110           0   0.00000     -0.301140E-02
      1376 A        159      VAL      HA       HB1      0.900000E-01   1.00800           0   0.00000     -0.301140E-02
      1377 A        159      VAL      CB       CT1     -0.900000E-01   12.0110           0   0.00000     -0.301140E-02
      1378 A        159      VAL      HB       HA1      0.900000E-01   1.00800           0   0.00000     -0.301140E-02
      1379 A        159      VAL      CG1      CT3     -0.270000       12.0110           0   0.00000     -0.301140E-02
      1380 A        159      VAL      HG11     HA3      0.900000E-01   1.00800           0   0.00000     -0.301140E-02
      1381 A        159      VAL      HG12     HA3      0.900000E-01   1.00800           0   0.00000     -0.301140E-02
      1382 A        159      VAL      HG13     HA3      0.900000E-01   1.00800           0   0.00000     -0.301140E-02
      1383 A        159      VAL      CG2      CT3     -0.270000       12.0110           0   0.00000     -0.301140E-02
      1384 A        159      VAL      HG21     HA3      0.900000E-01   1.00800           0   0.00000     -0.301140E-02
      1385 A        159      VAL      HG22     HA3      0.900000E-01   1.00800           0   0.00000     -0.301140E-02
      1386 A        159      VAL      HG23     HA3      0.900000E-01   1.00800           0   0.00000     -0.301140E-02
      1387 A        159      VAL      C        C        0.510000       12.0110           0   0.00000     -0.301140E-02
      1388 A        159      VAL      O        O       -0.510000       15.9990           0   0.00000     -0.301140E-02
      1389 A        160      THR      N        NH1     -0.470000       14.0070           0   0.00000     -0.301140E-02
      1390 A        160      THR      HN       H        0.310000       1.00800           0   0.00000     -0.301140E-02
      1391 A        160      THR      CA       CT1      0.700000E-01   12.0110           0   0.00000     -0.301140E-02
      1392 A        160      THR      HA       HB1      0.900000E-01   1.00800           0   0.00000     -0.301140E-02
      1393 A        160      THR      CB       CT1      0.140000       12.0110           0   0.00000     -0.301140E-02
      1394 A        160      THR      HB       HA1      0.900000E-01   1.00800           0   0.00000     -0.301140E-02
      1395 A        160      THR      OG1      OH1     -0.660000       15.9990           0   0.00000     -0.301140E-02
      1396 A        160      THR      HG1      H        0.430000       1.00800           0   0.00000     -0.301140E-02
      1397 A        160      THR      CG2      CT3     -0.270000       12.0110           0   0.00000     -0.301140E-02
      1398 A        160      THR      HG21     HA3      0.900000E-01   1.00800           0   0.00000     -0.301140E-02
      1399 A        160      THR      HG22     HA3      0.900000E-01   1.00800           0   0.00000     -0.301140E-02
      1400 A        160      THR      HG23     HA3      0.900000E-01   1.00800           0   0.00000     -0.301140E-02
      1401 A        160      THR      C        C        0.510000       12.0110           0   0.00000     -0.301140E-02
      1402 A        160      THR      O        O       -0.510000       15.9990           0   0.00000     -0.301140E-02
      1403 A        161      ARG      N        NH1     -0.470000       14.0070           0   0.00000     -0.301140E-02
      1404 A        161      ARG      HN       H        0.310000       1.00800           0   0.00000     -0.301140E-02
      1405 A        161      ARG      CA       CT1      0.700000E-01   12.0110           0   0.00000     -0.301140E-02
      1406 A        161      ARG      HA       HB1      0.900000E-01   1.00800           0   0.00000     -0.301140E-02
      1407 A        161      ARG      CB       CT2     -0.180000       12.0110           0   0.00000     -0.301140E-02
      1408 A        161      ARG      HB1      HA2      0.900000E-01   1.00800           0   0.00000     -0.301140E-02
      1409 A        161      ARG      HB2      HA2      0.900000E-01   1.00800           0   0.00000     -0.301140E-02
      1410 A        161      ARG      CG       CT2     -0.180000       12.0110           0   0.00000     -0.301140E-02
      1411 A        161      ARG      HG1      HA2      0.900000E-01   1.00800           0   0.00000     -0.301140E-02
      1412 A        161      ARG      HG2      HA2      0.900000E-01   1.00800           0   0.00000     -0.301140E-02
      1413 A        161      ARG      CD       CT2      0.200000       12.0110           0   0.00000     -0.301140E-02
      1414 A        161      ARG      HD1      HA2      0.900000E-01   1.00800           0   0.00000     -0.301140E-02
      1415 A        161      ARG      HD2      HA2      0.900000E-01   1.00800           0   0.00000     -0.301140E-02
      1416 A        161      ARG      NE       NC2     -0.700000       14.0070           0   0.00000     -0.301140E-02
      1417 A        161      ARG      HE       HC       0.440000       1.00800           0   0.00000     -0.301140E-02
      1418 A        161      ARG      CZ       C        0.640000       12.0110           0   0.00000     -0.301140E-02
      1419 A        161      ARG      NH1      NC2     -0.800000       14.0070           0   0.00000     -0.301140E-02
      1420 A        161      ARG      HH11     HC       0.460000       1.00800           0   0.00000     -0.301140E-02
      1421 A        161      ARG      HH12     HC       0.460000       1.00800           0   0.00000     -0.301140E-02
      1422 A        161      ARG      NH2      NC2     -0.800000       14.0070           0   0.00000     -0.301140E-02
      1423 A        161      ARG      HH21     HC       0.460000       1.00800           0   0.00000     -0.301140E-02
      1424 A        161      ARG      HH22     HC       0.460000       1.00800           0   0.00000     -0.301140E-02
      1425 A        161      ARG      C        C        0.510000       12.0110           0   0.00000     -0.301140E-02
      1426 A        161      ARG      O        O       -0.510000       15.9990           0   0.00000     -0.301140E-02
      1427 A        174      PRO      N        N       -0.290000       14.0070           0   0.00000     -0.301140E-02
      1428 A        174      PRO      CD       CP3       0.00000       12.0110           0   0.00000     -0.301140E-02
      1429 A        174      PRO      HD1      HA2      0.900000E-01   1.00800           0   0.00000     -0.301140E-02
      1430 A        174      PRO      HD2      HA2      0.900000E-01   1.00800           0   0.00000     -0.301140E-02
      1431 A        174      PRO      CA       CP1      0.200000E-01   12.0110           0   0.00000     -0.301140E-02
      1432 A        174      PRO      HA       HB1      0.900000E-01   1.00800           0   0.00000     -0.301140E-02
      1433 A        174      PRO      CB       CP2     -0.180000       12.0110           0   0.00000     -0.301140E-02
      1434 A        174      PRO      HB1      HA2      0.900000E-01   1.00800           0   0.00000     -0.301140E-02
      1435 A        174      PRO      HB2      HA2      0.900000E-01   1.00800           0   0.00000     -0.301140E-02
      1436 A        174      PRO      CG       CP2     -0.180000       12.0110           0   0.00000     -0.301140E-02
      1437 A        174      PRO      HG1      HA2      0.900000E-01   1.00800           0   0.00000     -0.301140E-02
      1438 A        174      PRO      HG2      HA2      0.900000E-01   1.00800           0   0.00000     -0.301140E-02
      1439 A        174      PRO      C        C        0.510000       12.0110           0   0.00000     -0.301140E-02
      1440 A        174      PRO      O        O       -0.510000       15.9990           0   0.00000     -0.301140E-02
      1441 A        175      ASN      N        NH1     -0.470000       14.0070           0   0.00000     -0.301140E-02
      1442 A        175      ASN      HN       H        0.310000       1.00800           0   0.00000     -0.301140E-02
      1443 A        175      ASN      CA       CT1      0.700000E-01   12.0110           0   0.00000     -0.301140E-02
      1444 A        175      ASN      HA       HB1      0.900000E-01   1.00800           0   0.00000     -0.301140E-02
      1445 A        175      ASN      CB       CT2     -0.180000       12.0110           0   0.00000     -0.301140E-02
      1446 A        175      ASN      HB1      HA2      0.900000E-01   1.00800           0   0.00000     -0.301140E-02
      1447 A        175      ASN      HB2      HA2      0.900000E-01   1.00800           0   0.00000     -0.301140E-02
      1448 A        175      ASN      CG       CC       0.550000       12.0110           0   0.00000     -0.301140E-02
      1449 A        175      ASN      OD1      O       -0.550000       15.9990           0   0.00000     -0.301140E-02
      1450 A        175      ASN      ND2      NH2     -0.620000       14.0070           0   0.00000     -0.301140E-02
      1451 A        175      ASN      HD21     H        0.320000       1.00800           0   0.00000     -0.301140E-02
      1452 A        175      ASN      HD22     H        0.300000       1.00800           0   0.00000     -0.301140E-02
      1453 A        175      ASN      C        C        0.510000       12.0110           0   0.00000     -0.301140E-02
      1454 A        175      ASN      O        O       -0.510000       15.9990           0   0.00000     -0.301140E-02
      1455 A        177      GLU      N        NH1     -0.470000       14.0070           0   0.00000     -0.301140E-02
      1456 A        177      GLU      HN       H        0.310000       1.00800           0   0.00000     -0.301140E-02
      1457 A        177      GLU      CA       CT1      0.700000E-01   12.0110           0   0.00000     -0.301140E-02
      1458 A        177      GLU      HA       HB1      0.900000E-01   1.00800           0   0.00000     -0.301140E-02
      1459 A        177      GLU      CB       CT2A    -0.180000       12.0110           0   0.00000     -0.301140E-02
      1460 A        177      GLU      HB1      HA2      0.900000E-01   1.00800           0   0.00000     -0.301140E-02
      1461 A        177      GLU      HB2      HA2      0.900000E-01   1.00800           0   0.00000     -0.301140E-02
      1462 A        177      GLU      CG       CT2     -0.280000       12.0110           0   0.00000     -0.301140E-02
      1463 A        177      GLU      HG1      HA2      0.900000E-01   1.00800           0   0.00000     -0.301140E-02
      1464 A        177      GLU      HG2      HA2      0.900000E-01   1.00800           0   0.00000     -0.301140E-02
      1465 A        177      GLU      CD       CC       0.620000       12.0110           0   0.00000     -0.301140E-02
      1466 A        177      GLU      OE1      OC      -0.760000       15.9990           0   0.00000     -0.301140E-02
      1467 A        177      GLU      OE2      OC      -0.760000       15.9990           0   0.00000     -0.301140E-02
      1468 A        177      GLU      C        C        0.510000       12.0110           0   0.00000     -0.301140E-02
      1469 A        177      GLU      O        O       -0.510000       15.9990           0   0.00000     -0.301140E-02
      1470 A        181      THR      N        NH1     -0.470000       14.0070           0   0.00000     -0.301140E-02
      1471 A        181      THR      HN       H        0.310000       1.00800           0   0.00000     -0.301140E-02
      1472 A        181      THR      CA       CT1      0.700000E-01   12.0110           0   0.00000     -0.301140E-02
      1473 A        181      THR      HA       HB1      0.900000E-01   1.00800           0   0.00000     -0.301140E-02
      1474 A        181      THR      CB       CT1      0.140000       12.0110           0   0.00000     -0.301140E-02
      1475 A        181      THR      HB       HA1      0.900000E-01   1.00800           0   0.00000     -0.301140E-02
      1476 A        181      THR      OG1      OH1     -0.660000       15.9990           0   0.00000     -0.301140E-02
      1477 A        181      THR      HG1      H        0.430000       1.00800           0   0.00000     -0.301140E-02
      1478 A        181      THR      CG2      CT3     -0.270000       12.0110           0   0.00000     -0.301140E-02
      1479 A        181      THR      HG21     HA3      0.900000E-01   1.00800           0   0.00000     -0.301140E-02
      1480 A        181      THR      HG22     HA3      0.900000E-01   1.00800           0   0.00000     -0.301140E-02
      1481 A        181      THR      HG23     HA3      0.900000E-01   1.00800           0   0.00000     -0.301140E-02
      1482 A        181      THR      C        C        0.510000       12.0110           0   0.00000     -0.301140E-02
      1483 A        181      THR      O        O       -0.510000       15.9990           0   0.00000     -0.301140E-02
      1484 A        182      MET      N        NH1     -0.470000       14.0070           0   0.00000     -0.301140E-02
      1485 A        182      MET      HN       H        0.310000       1.00800           0   0.00000     -0.301140E-02
      1486 A        182      MET      CA       CT1      0.700000E-01   12.0110           0   0.00000     -0.301140E-02
      1487 A        182      MET      HA       HB1      0.900000E-01   1.00800           0   0.00000     -0.301140E-02
      1488 A        182      MET      CB       CT2     -0.180000       12.0110           0   0.00000     -0.301140E-02
      1489 A        182      MET      HB1      HA2      0.900000E-01   1.00800           0   0.00000     -0.301140E-02
      1490 A        182      MET      HB2      HA2      0.900000E-01   1.00800           0   0.00000     -0.301140E-02
      1491 A        182      MET      CG       CT2     -0.140000       12.0110           0   0.00000     -0.301140E-02
      1492 A        182      MET      HG1      HA2      0.900000E-01   1.00800           0   0.00000     -0.301140E-02
      1493 A        182      MET      HG2      HA2      0.900000E-01   1.00800           0   0.00000     -0.301140E-02
      1494 A        182      MET      SD       S       -0.900000E-01   32.0600           0   0.00000     -0.301140E-02
      1495 A        182      MET      CE       CT3     -0.220000       12.0110           0   0.00000     -0.301140E-02
      1496 A        182      MET      HE1      HA3      0.900000E-01   1.00800           0   0.00000     -0.301140E-02
      1497 A        182      MET      HE2      HA3      0.900000E-01   1.00800           0   0.00000     -0.301140E-02
      1498 A        182      MET      HE3      HA3      0.900000E-01   1.00800           0   0.00000     -0.301140E-02
      1499 A        182      MET      C        C        0.510000       12.0110           0   0.00000     -0.301140E-02
      1500 A        182      MET      O        O       -0.510000       15.9990           0   0.00000     -0.301140E-02
      1501 A        183      PRO      N        N       -0.290000       14.0070           0   0.00000     -0.301140E-02
      1502 A        183      PRO      CD       CP3       0.00000       12.0110           0   0.00000     -0.301140E-02
      1503 A        183      PRO      HD1      HA2      0.900000E-01   1.00800           0   0.00000     -0.301140E-02
      1504 A        183      PRO      HD2      HA2      0.900000E-01   1.00800           0   0.00000     -0.301140E-02
      1505 A        183      PRO      CA       CP1      0.200000E-01   12.0110           0   0.00000     -0.301140E-02
      1506 A        183      PRO      HA       HB1      0.900000E-01   1.00800           0   0.00000     -0.301140E-02
      1507 A        183      PRO      CB       CP2     -0.180000       12.0110           0   0.00000     -0.301140E-02
      1508 A        183      PRO      HB1      HA2      0.900000E-01   1.00800           0   0.00000     -0.301140E-02
      1509 A        183      PRO      HB2      HA2      0.900000E-01   1.00800           0   0.00000     -0.301140E-02
      1510 A        183      PRO      CG       CP2     -0.180000       12.0110           0   0.00000     -0.301140E-02
      1511 A        183      PRO      HG1      HA2      0.900000E-01   1.00800           0   0.00000     -0.301140E-02
      1512 A        183      PRO      HG2      HA2      0.900000E-01   1.00800           0   0.00000     -0.301140E-02
      1513 A        183      PRO      C        C        0.510000       12.0110           0   0.00000     -0.301140E-02
      1514 A        183      PRO      O        O       -0.510000       15.9990           0   0.00000     -0.301140E-02
      1515 A        184      ALA      N        NH1     -0.470000       14.0070           0   0.00000     -0.301140E-02
      1516 A        184      ALA      HN       H        0.310000       1.00800           0   0.00000     -0.301140E-02
      1517 A        184      ALA      CA       CT1      0.700000E-01   12.0110           0   0.00000     -0.301140E-02
      1518 A        184      ALA      HA       HB1      0.900000E-01   1.00800           0   0.00000     -0.301140E-02
      1519 A        184      ALA      CB       CT3     -0.270000       12.0110           0   0.00000     -0.301140E-02
      1520 A        184      ALA      HB1      HA3      0.900000E-01   1.00800           0   0.00000     -0.301140E-02
      1521 A        184      ALA      HB2      HA3      0.900000E-01   1.00800           0   0.00000     -0.301140E-02
      1522 A        184      ALA      HB3      HA3      0.900000E-01   1.00800           0   0.00000     -0.301140E-02
      1523 A        184      ALA      C        C        0.510000       12.0110           0   0.00000     -0.301140E-02
      1524 A        184      ALA      O        O       -0.510000       15.9990           0   0.00000     -0.301140E-02
      1525 A        185      ALA      N        NH1     -0.470000       14.0070           0   0.00000     -0.301140E-02
      1526 A        185      ALA      HN       H        0.310000       1.00800           0   0.00000     -0.301140E-02
      1527 A        185      ALA      CA       CT1      0.700000E-01   12.0110           0   0.00000     -0.301140E-02
      1528 A        185      ALA      HA       HB1      0.900000E-01   1.00800           0   0.00000     -0.301140E-02
      1529 A        185      ALA      CB       CT3     -0.270000       12.0110           0   0.00000     -0.301140E-02
      1530 A        185      ALA      HB1      HA3      0.900000E-01   1.00800           0   0.00000     -0.301140E-02
      1531 A        185      ALA      HB2      HA3      0.900000E-01   1.00800           0   0.00000     -0.301140E-02
      1532 A        185      ALA      HB3      HA3      0.900000E-01   1.00800           0   0.00000     -0.301140E-02
      1533 A        185      ALA      C        C        0.510000       12.0110           0   0.00000     -0.301140E-02
      1534 A        185      ALA      O        O       -0.510000       15.9990           0   0.00000     -0.301140E-02
      1535 A        187      ALA      N        NH1     -0.470000       14.0070           0   0.00000     -0.301140E-02
      1536 A        187      ALA      HN       H        0.310000       1.00800           0   0.00000     -0.301140E-02
      1537 A        187      ALA      CA       CT1      0.700000E-01   12.0110           0   0.00000     -0.301140E-02
      1538 A        187      ALA      HA       HB1      0.900000E-01   1.00800           0   0.00000     -0.301140E-02
      1539 A        187      ALA      CB       CT3     -0.270000       12.0110           0   0.00000     -0.301140E-02
      1540 A        187      ALA      HB1      HA3      0.900000E-01   1.00800           0   0.00000     -0.301140E-02
      1541 A        187      ALA      HB2      HA3      0.900000E-01   1.00800           0   0.00000     -0.301140E-02
      1542 A        187      ALA      HB3      HA3      0.900000E-01   1.00800           0   0.00000     -0.301140E-02
      1543 A        187      ALA      C        C        0.510000       12.0110           0   0.00000     -0.301140E-02
      1544 A        187      ALA      O        O       -0.510000       15.9990           0   0.00000     -0.301140E-02
      1545 A        188      THR      N        NH1     -0.470000       14.0070           0   0.00000     -0.301140E-02
      1546 A        188      THR      HN       H        0.310000       1.00800           0   0.00000     -0.301140E-02
      1547 A        188      THR      CA       CT1      0.700000E-01   12.0110           0   0.00000     -0.301140E-02
      1548 A        188      THR      HA       HB1      0.900000E-01   1.00800           0   0.00000     -0.301140E-02
      1549 A        188      THR      CB       CT1      0.140000       12.0110           0   0.00000     -0.301140E-02
      1550 A        188      THR      HB       HA1      0.900000E-01   1.00800           0   0.00000     -0.301140E-02
      1551 A        188      THR      OG1      OH1     -0.660000       15.9990           0   0.00000     -0.301140E-02
      1552 A        188      THR      HG1      H        0.430000       1.00800           0   0.00000     -0.301140E-02
      1553 A        188      THR      CG2      CT3     -0.270000       12.0110           0   0.00000     -0.301140E-02
      1554 A        188      THR      HG21     HA3      0.900000E-01   1.00800           0   0.00000     -0.301140E-02
      1555 A        188      THR      HG22     HA3      0.900000E-01   1.00800           0   0.00000     -0.301140E-02
      1556 A        188      THR      HG23     HA3      0.900000E-01   1.00800           0   0.00000     -0.301140E-02
      1557 A        188      THR      C        C        0.510000       12.0110           0   0.00000     -0.301140E-02
      1558 A        188      THR      O        O       -0.510000       15.9990           0   0.00000     -0.301140E-02
      1559 A        189      THR      N        NH1     -0.470000       14.0070           0   0.00000     -0.301140E-02
      1560 A        189      THR      HN       H        0.310000       1.00800           0   0.00000     -0.301140E-02
      1561 A        189      THR      CA       CT1      0.700000E-01   12.0110           0   0.00000     -0.301140E-02
      1562 A        189      THR      HA       HB1      0.900000E-01   1.00800           0   0.00000     -0.301140E-02
      1563 A        189      THR      CB       CT1      0.140000       12.0110           0   0.00000     -0.301140E-02
      1564 A        189      THR      HB       HA1      0.900000E-01   1.00800           0   0.00000     -0.301140E-02
      1565 A        189      THR      OG1      OH1     -0.660000       15.9990           0   0.00000     -0.301140E-02
      1566 A        189      THR      HG1      H        0.430000       1.00800           0   0.00000     -0.301140E-02
      1567 A        189      THR      CG2      CT3     -0.270000       12.0110           0   0.00000     -0.301140E-02
      1568 A        189      THR      HG21     HA3      0.900000E-01   1.00800           0   0.00000     -0.301140E-02
      1569 A        189      THR      HG22     HA3      0.900000E-01   1.00800           0   0.00000     -0.301140E-02
      1570 A        189      THR      HG23     HA3      0.900000E-01   1.00800           0   0.00000     -0.301140E-02
      1571 A        189      THR      C        C        0.510000       12.0110           0   0.00000     -0.301140E-02
      1572 A        189      THR      O        O       -0.510000       15.9990           0   0.00000     -0.301140E-02
      1573 A        191      ARG      N        NH1     -0.470000       14.0070           0   0.00000     -0.301140E-02
      1574 A        191      ARG      HN       H        0.310000       1.00800           0   0.00000     -0.301140E-02
      1575 A        191      ARG      CA       CT1      0.700000E-01   12.0110           0   0.00000     -0.301140E-02
      1576 A        191      ARG      HA       HB1      0.900000E-01   1.00800           0   0.00000     -0.301140E-02
      1577 A        191      ARG      CB       CT2     -0.180000       12.0110           0   0.00000     -0.301140E-02
      1578 A        191      ARG      HB1      HA2      0.900000E-01   1.00800           0   0.00000     -0.301140E-02
      1579 A        191      ARG      HB2      HA2      0.900000E-01   1.00800           0   0.00000     -0.301140E-02
      1580 A        191      ARG      CG       CT2     -0.180000       12.0110           0   0.00000     -0.301140E-02
      1581 A        191      ARG      HG1      HA2      0.900000E-01   1.00800           0   0.00000     -0.301140E-02
      1582 A        191      ARG      HG2      HA2      0.900000E-01   1.00800           0   0.00000     -0.301140E-02
      1583 A        191      ARG      CD       CT2      0.200000       12.0110           0   0.00000     -0.301140E-02
      1584 A        191      ARG      HD1      HA2      0.900000E-01   1.00800           0   0.00000     -0.301140E-02
      1585 A        191      ARG      HD2      HA2      0.900000E-01   1.00800           0   0.00000     -0.301140E-02
      1586 A        191      ARG      NE       NC2     -0.700000       14.0070           0   0.00000     -0.301140E-02
      1587 A        191      ARG      HE       HC       0.440000       1.00800           0   0.00000     -0.301140E-02
      1588 A        191      ARG      CZ       C        0.640000       12.0110           0   0.00000     -0.301140E-02
      1589 A        191      ARG      NH1      NC2     -0.800000       14.0070           0   0.00000     -0.301140E-02
      1590 A        191      ARG      HH11     HC       0.460000       1.00800           0   0.00000     -0.301140E-02
      1591 A        191      ARG      HH12     HC       0.460000       1.00800           0   0.00000     -0.301140E-02
      1592 A        191      ARG      NH2      NC2     -0.800000       14.0070           0   0.00000     -0.301140E-02
      1593 A        191      ARG      HH21     HC       0.460000       1.00800           0   0.00000     -0.301140E-02
      1594 A        191      ARG      HH22     HC       0.460000       1.00800           0   0.00000     -0.301140E-02
      1595 A        191      ARG      C        C        0.510000       12.0110           0   0.00000     -0.301140E-02
      1596 A        191      ARG      O        O       -0.510000       15.9990           0   0.00000     -0.301140E-02
      1597 A        192      LYS      N        NH1     -0.470000       14.0070           0   0.00000     -0.301140E-02
      1598 A        192      LYS      HN       H        0.310000       1.00800           0   0.00000     -0.301140E-02
      1599 A        192      LYS      CA       CT1      0.700000E-01   12.0110           0   0.00000     -0.301140E-02
      1600 A        192      LYS      HA       HB1      0.900000E-01   1.00800           0   0.00000     -0.301140E-02
      1601 A        192      LYS      CB       CT2     -0.180000       12.0110           0   0.00000     -0.301140E-02
      1602 A        192      LYS      HB1      HA2      0.900000E-01   1.00800           0   0.00000     -0.301140E-02
      1603 A        192      LYS      HB2      HA2      0.900000E-01   1.00800           0   0.00000     -0.301140E-02
      1604 A        192      LYS      CG       CT2     -0.180000       12.0110           0   0.00000     -0.301140E-02
      1605 A        192      LYS      HG1      HA2      0.900000E-01   1.00800           0   0.00000     -0.301140E-02
      1606 A        192      LYS      HG2      HA2      0.900000E-01   1.00800           0   0.00000     -0.301140E-02
      1607 A        192      LYS      CD       CT2     -0.180000       12.0110           0   0.00000     -0.301140E-02
      1608 A        192      LYS      HD1      HA2      0.900000E-01   1.00800           0   0.00000     -0.301140E-02
      1609 A        192      LYS      HD2      HA2      0.900000E-01   1.00800           0   0.00000     -0.301140E-02
      1610 A        192      LYS      CE       CT2      0.210000       12.0110           0   0.00000     -0.301140E-02
      1611 A        192      LYS      HE1      HA2      0.500000E-01   1.00800           0   0.00000     -0.301140E-02
      1612 A        192      LYS      HE2      HA2      0.500000E-01   1.00800           0   0.00000     -0.301140E-02
      1613 A        192      LYS      NZ       NH3     -0.300000       14.0070           0   0.00000     -0.301140E-02
      1614 A        192      LYS      HZ1      HC       0.330000       1.00800           0   0.00000     -0.301140E-02
      1615 A        192      LYS      HZ2      HC       0.330000       1.00800           0   0.00000     -0.301140E-02
      1616 A        192      LYS      HZ3      HC       0.330000       1.00800           0   0.00000     -0.301140E-02
      1617 A        192      LYS      C        C        0.510000       12.0110           0   0.00000     -0.301140E-02
      1618 A        192      LYS      O        O       -0.510000       15.9990           0   0.00000     -0.301140E-02
      1619 A        193      LEU      N        NH1     -0.470000       14.0070           0   0.00000     -0.301140E-02
      1620 A        193      LEU      HN       H        0.310000       1.00800           0   0.00000     -0.301140E-02
      1621 A        193      LEU      CA       CT1      0.700000E-01   12.0110           0   0.00000     -0.301140E-02
      1622 A        193      LEU      HA       HB1      0.900000E-01   1.00800           0   0.00000     -0.301140E-02
      1623 A        193      LEU      CB       CT2     -0.180000       12.0110           0   0.00000     -0.301140E-02
      1624 A        193      LEU      HB1      HA2      0.900000E-01   1.00800           0   0.00000     -0.301140E-02
      1625 A        193      LEU      HB2      HA2      0.900000E-01   1.00800           0   0.00000     -0.301140E-02
      1626 A        193      LEU      CG       CT1     -0.900000E-01   12.0110           0   0.00000     -0.301140E-02
      1627 A        193      LEU      HG       HA1      0.900000E-01   1.00800           0   0.00000     -0.301140E-02
      1628 A        193      LEU      CD1      CT3     -0.270000       12.0110           0   0.00000     -0.301140E-02
      1629 A        193      LEU      HD11     HA3      0.900000E-01   1.00800           0   0.00000     -0.301140E-02
      1630 A        193      LEU      HD12     HA3      0.900000E-01   1.00800           0   0.00000     -0.301140E-02
      1631 A        193      LEU      HD13     HA3      0.900000E-01   1.00800           0   0.00000     -0.301140E-02
      1632 A        193      LEU      CD2      CT3     -0.270000       12.0110           0   0.00000     -0.301140E-02
      1633 A        193      LEU      HD21     HA3      0.900000E-01   1.00800           0   0.00000     -0.301140E-02
      1634 A        193      LEU      HD22     HA3      0.900000E-01   1.00800           0   0.00000     -0.301140E-02
      1635 A        193      LEU      HD23     HA3      0.900000E-01   1.00800           0   0.00000     -0.301140E-02
      1636 A        193      LEU      C        C        0.510000       12.0110           0   0.00000     -0.301140E-02
      1637 A        193      LEU      O        O       -0.510000       15.9990           0   0.00000     -0.301140E-02
      1638 A        194      LEU      N        NH1     -0.470000       14.0070           0   0.00000     -0.301140E-02
      1639 A        194      LEU      HN       H        0.310000       1.00800           0   0.00000     -0.301140E-02
      1640 A        194      LEU      CA       CT1      0.700000E-01   12.0110           0   0.00000     -0.301140E-02
      1641 A        194      LEU      HA       HB1      0.900000E-01   1.00800           0   0.00000     -0.301140E-02
      1642 A        194      LEU      CB       CT2     -0.180000       12.0110           0   0.00000     -0.301140E-02
      1643 A        194      LEU      HB1      HA2      0.900000E-01   1.00800           0   0.00000     -0.301140E-02
      1644 A        194      LEU      HB2      HA2      0.900000E-01   1.00800           0   0.00000     -0.301140E-02
      1645 A        194      LEU      CG       CT1     -0.900000E-01   12.0110           0   0.00000     -0.301140E-02
      1646 A        194      LEU      HG       HA1      0.900000E-01   1.00800           0   0.00000     -0.301140E-02
      1647 A        194      LEU      CD1      CT3     -0.270000       12.0110           0   0.00000     -0.301140E-02
      1648 A        194      LEU      HD11     HA3      0.900000E-01   1.00800           0   0.00000     -0.301140E-02
      1649 A        194      LEU      HD12     HA3      0.900000E-01   1.00800           0   0.00000     -0.301140E-02
      1650 A        194      LEU      HD13     HA3      0.900000E-01   1.00800           0   0.00000     -0.301140E-02
      1651 A        194      LEU      CD2      CT3     -0.270000       12.0110           0   0.00000     -0.301140E-02
      1652 A        194      LEU      HD21     HA3      0.900000E-01   1.00800           0   0.00000     -0.301140E-02
      1653 A        194      LEU      HD22     HA3      0.900000E-01   1.00800           0   0.00000     -0.301140E-02
      1654 A        194      LEU      HD23     HA3      0.900000E-01   1.00800           0   0.00000     -0.301140E-02
      1655 A        194      LEU      C        C        0.510000       12.0110           0   0.00000     -0.301140E-02
      1656 A        194      LEU      O        O       -0.510000       15.9990           0   0.00000     -0.301140E-02
      1657 A        195      THR      N        NH1     -0.470000       14.0070           0   0.00000     -0.301140E-02
      1658 A        195      THR      HN       H        0.310000       1.00800           0   0.00000     -0.301140E-02
      1659 A        195      THR      CA       CT1      0.700000E-01   12.0110           0   0.00000     -0.301140E-02
      1660 A        195      THR      HA       HB1      0.900000E-01   1.00800           0   0.00000     -0.301140E-02
      1661 A        195      THR      CB       CT1      0.140000       12.0110           0   0.00000     -0.301140E-02
      1662 A        195      THR      HB       HA1      0.900000E-01   1.00800           0   0.00000     -0.301140E-02
      1663 A        195      THR      OG1      OH1     -0.660000       15.9990           0   0.00000     -0.301140E-02
      1664 A        195      THR      HG1      H        0.430000       1.00800           0   0.00000     -0.301140E-02
      1665 A        195      THR      CG2      CT3     -0.270000       12.0110           0   0.00000     -0.301140E-02
      1666 A        195      THR      HG21     HA3      0.900000E-01   1.00800           0   0.00000     -0.301140E-02
      1667 A        195      THR      HG22     HA3      0.900000E-01   1.00800           0   0.00000     -0.301140E-02
      1668 A        195      THR      HG23     HA3      0.900000E-01   1.00800           0   0.00000     -0.301140E-02
      1669 A        195      THR      C        C        0.510000       12.0110           0   0.00000     -0.301140E-02
      1670 A        195      THR      O        O       -0.510000       15.9990           0   0.00000     -0.301140E-02
      1671 A        196      GLY      N        NH1     -0.470000       14.0070           0   0.00000     -0.301140E-02
      1672 A        196      GLY      HN       H        0.310000       1.00800           0   0.00000     -0.301140E-02
      1673 A        196      GLY      CA       CT2     -0.200000E-01   12.0110           0   0.00000     -0.301140E-02
      1674 A        196      GLY      HA1      HB2      0.900000E-01   1.00800           0   0.00000     -0.301140E-02
      1675 A        196      GLY      HA2      HB2      0.900000E-01   1.00800           0   0.00000     -0.301140E-02
      1676 A        196      GLY      C        C        0.510000       12.0110           0   0.00000     -0.301140E-02
      1677 A        196      GLY      O        O       -0.510000       15.9990           0   0.00000     -0.301140E-02
      1678 A        197      GLU      N        NH1     -0.470000       14.0070           0   0.00000     -0.301140E-02
      1679 A        197      GLU      HN       H        0.310000       1.00800           0   0.00000     -0.301140E-02
      1680 A        197      GLU      CA       CT1      0.700000E-01   12.0110           0   0.00000     -0.301140E-02
      1681 A        197      GLU      HA       HB1      0.900000E-01   1.00800           0   0.00000     -0.301140E-02
      1682 A        197      GLU      CB       CT2A    -0.180000       12.0110           0   0.00000     -0.301140E-02
      1683 A        197      GLU      HB1      HA2      0.900000E-01   1.00800           0   0.00000     -0.301140E-02
      1684 A        197      GLU      HB2      HA2      0.900000E-01   1.00800           0   0.00000     -0.301140E-02
      1685 A        197      GLU      CG       CT2     -0.280000       12.0110           0   0.00000     -0.301140E-02
      1686 A        197      GLU      HG1      HA2      0.900000E-01   1.00800           0   0.00000     -0.301140E-02
      1687 A        197      GLU      HG2      HA2      0.900000E-01   1.00800           0   0.00000     -0.301140E-02
      1688 A        197      GLU      CD       CC       0.620000       12.0110           0   0.00000     -0.301140E-02
      1689 A        197      GLU      OE1      OC      -0.760000       15.9990           0   0.00000     -0.301140E-02
      1690 A        197      GLU      OE2      OC      -0.760000       15.9990           0   0.00000     -0.301140E-02
      1691 A        197      GLU      C        C        0.510000       12.0110           0   0.00000     -0.301140E-02
      1692 A        197      GLU      O        O       -0.510000       15.9990           0   0.00000     -0.301140E-02
      1693 A        198      LEU      N        NH1     -0.470000       14.0070           0   0.00000     -0.301140E-02
      1694 A        198      LEU      HN       H        0.310000       1.00800           0   0.00000     -0.301140E-02
      1695 A        198      LEU      CA       CT1      0.700000E-01   12.0110           0   0.00000     -0.301140E-02
      1696 A        198      LEU      HA       HB1      0.900000E-01   1.00800           0   0.00000     -0.301140E-02
      1697 A        198      LEU      CB       CT2     -0.180000       12.0110           0   0.00000     -0.301140E-02
      1698 A        198      LEU      HB1      HA2      0.900000E-01   1.00800           0   0.00000     -0.301140E-02
      1699 A        198      LEU      HB2      HA2      0.900000E-01   1.00800           0   0.00000     -0.301140E-02
      1700 A        198      LEU      CG       CT1     -0.900000E-01   12.0110           0   0.00000     -0.301140E-02
      1701 A        198      LEU      HG       HA1      0.900000E-01   1.00800           0   0.00000     -0.301140E-02
      1702 A        198      LEU      CD1      CT3     -0.270000       12.0110           0   0.00000     -0.301140E-02
      1703 A        198      LEU      HD11     HA3      0.900000E-01   1.00800           0   0.00000     -0.301140E-02
      1704 A        198      LEU      HD12     HA3      0.900000E-01   1.00800           0   0.00000     -0.301140E-02
      1705 A        198      LEU      HD13     HA3      0.900000E-01   1.00800           0   0.00000     -0.301140E-02
      1706 A        198      LEU      CD2      CT3     -0.270000       12.0110           0   0.00000     -0.301140E-02
      1707 A        198      LEU      HD21     HA3      0.900000E-01   1.00800           0   0.00000     -0.301140E-02
      1708 A        198      LEU      HD22     HA3      0.900000E-01   1.00800           0   0.00000     -0.301140E-02
      1709 A        198      LEU      HD23     HA3      0.900000E-01   1.00800           0   0.00000     -0.301140E-02
      1710 A        198      LEU      C        C        0.510000       12.0110           0   0.00000     -0.301140E-02
      1711 A        198      LEU      O        O       -0.510000       15.9990           0   0.00000     -0.301140E-02
      1712 A        199      LEU      N        NH1     -0.470000       14.0070           0   0.00000     -0.301140E-02
      1713 A        199      LEU      HN       H        0.310000       1.00800           0   0.00000     -0.301140E-02
      1714 A        199      LEU      CA       CT1      0.700000E-01   12.0110           0   0.00000     -0.301140E-02
      1715 A        199      LEU      HA       HB1      0.900000E-01   1.00800           0   0.00000     -0.301140E-02
      1716 A        199      LEU      CB       CT2     -0.180000       12.0110           0   0.00000     -0.301140E-02
      1717 A        199      LEU      HB1      HA2      0.900000E-01   1.00800           0   0.00000     -0.301140E-02
      1718 A        199      LEU      HB2      HA2      0.900000E-01   1.00800           0   0.00000     -0.301140E-02
      1719 A        199      LEU      CG       CT1     -0.900000E-01   12.0110           0   0.00000     -0.301140E-02
      1720 A        199      LEU      HG       HA1      0.900000E-01   1.00800           0   0.00000     -0.301140E-02
      1721 A        199      LEU      CD1      CT3     -0.270000       12.0110           0   0.00000     -0.301140E-02
      1722 A        199      LEU      HD11     HA3      0.900000E-01   1.00800           0   0.00000     -0.301140E-02
      1723 A        199      LEU      HD12     HA3      0.900000E-01   1.00800           0   0.00000     -0.301140E-02
      1724 A        199      LEU      HD13     HA3      0.900000E-01   1.00800           0   0.00000     -0.301140E-02
      1725 A        199      LEU      CD2      CT3     -0.270000       12.0110           0   0.00000     -0.301140E-02
      1726 A        199      LEU      HD21     HA3      0.900000E-01   1.00800           0   0.00000     -0.301140E-02
      1727 A        199      LEU      HD22     HA3      0.900000E-01   1.00800           0   0.00000     -0.301140E-02
      1728 A        199      LEU      HD23     HA3      0.900000E-01   1.00800           0   0.00000     -0.301140E-02
      1729 A        199      LEU      C        C        0.510000       12.0110           0   0.00000     -0.301140E-02
      1730 A        199      LEU      O        O       -0.510000       15.9990           0   0.00000     -0.301140E-02
      1731 A        200      THR      N        NH1     -0.470000       14.0070           0   0.00000     -0.301140E-02
      1732 A        200      THR      HN       H        0.310000       1.00800           0   0.00000     -0.301140E-02
      1733 A        200      THR      CA       CT1      0.700000E-01   12.0110           0   0.00000     -0.301140E-02
      1734 A        200      THR      HA       HB1      0.900000E-01   1.00800           0   0.00000     -0.301140E-02
      1735 A        200      THR      CB       CT1      0.140000       12.0110           0   0.00000     -0.301140E-02
      1736 A        200      THR      HB       HA1      0.900000E-01   1.00800           0   0.00000     -0.301140E-02
      1737 A        200      THR      OG1      OH1     -0.660000       15.9990           0   0.00000     -0.301140E-02
      1738 A        200      THR      HG1      H        0.430000       1.00800           0   0.00000     -0.301140E-02
      1739 A        200      THR      CG2      CT3     -0.270000       12.0110           0   0.00000     -0.301140E-02
      1740 A        200      THR      HG21     HA3      0.900000E-01   1.00800           0   0.00000     -0.301140E-02
      1741 A        200      THR      HG22     HA3      0.900000E-01   1.00800           0   0.00000     -0.301140E-02
      1742 A        200      THR      HG23     HA3      0.900000E-01   1.00800           0   0.00000     -0.301140E-02
      1743 A        200      THR      C        C        0.510000       12.0110           0   0.00000     -0.301140E-02
      1744 A        200      THR      O        O       -0.510000       15.9990           0   0.00000     -0.301140E-02
      1745 A        201      LEU      N        NH1     -0.470000       14.0070           0   0.00000     -0.301140E-02
      1746 A        201      LEU      HN       H        0.310000       1.00800           0   0.00000     -0.301140E-02
      1747 A        201      LEU      CA       CT1      0.700000E-01   12.0110           0   0.00000     -0.301140E-02
      1748 A        201      LEU      HA       HB1      0.900000E-01   1.00800           0   0.00000     -0.301140E-02
      1749 A        201      LEU      CB       CT2     -0.180000       12.0110           0   0.00000     -0.301140E-02
      1750 A        201      LEU      HB1      HA2      0.900000E-01   1.00800           0   0.00000     -0.301140E-02
      1751 A        201      LEU      HB2      HA2      0.900000E-01   1.00800           0   0.00000     -0.301140E-02
      1752 A        201      LEU      CG       CT1     -0.900000E-01   12.0110           0   0.00000     -0.301140E-02
      1753 A        201      LEU      HG       HA1      0.900000E-01   1.00800           0   0.00000     -0.301140E-02
      1754 A        201      LEU      CD1      CT3     -0.270000       12.0110           0   0.00000     -0.301140E-02
      1755 A        201      LEU      HD11     HA3      0.900000E-01   1.00800           0   0.00000     -0.301140E-02
      1756 A        201      LEU      HD12     HA3      0.900000E-01   1.00800           0   0.00000     -0.301140E-02
      1757 A        201      LEU      HD13     HA3      0.900000E-01   1.00800           0   0.00000     -0.301140E-02
      1758 A        201      LEU      CD2      CT3     -0.270000       12.0110           0   0.00000     -0.301140E-02
      1759 A        201      LEU      HD21     HA3      0.900000E-01   1.00800           0   0.00000     -0.301140E-02
      1760 A        201      LEU      HD22     HA3      0.900000E-01   1.00800           0   0.00000     -0.301140E-02
      1761 A        201      LEU      HD23     HA3      0.900000E-01   1.00800           0   0.00000     -0.301140E-02
      1762 A        201      LEU      C        C        0.510000       12.0110           0   0.00000     -0.301140E-02
      1763 A        201      LEU      O        O       -0.510000       15.9990           0   0.00000     -0.301140E-02
      1764 A        202      ALA      N        NH1     -0.470000       14.0070           0   0.00000     -0.301140E-02
      1765 A        202      ALA      HN       H        0.310000       1.00800           0   0.00000     -0.301140E-02
      1766 A        202      ALA      CA       CT1      0.700000E-01   12.0110           0   0.00000     -0.301140E-02
      1767 A        202      ALA      HA       HB1      0.900000E-01   1.00800           0   0.00000     -0.301140E-02
      1768 A        202      ALA      CB       CT3     -0.270000       12.0110           0   0.00000     -0.301140E-02
      1769 A        202      ALA      HB1      HA3      0.900000E-01   1.00800           0   0.00000     -0.301140E-02
      1770 A        202      ALA      HB2      HA3      0.900000E-01   1.00800           0   0.00000     -0.301140E-02
      1771 A        202      ALA      HB3      HA3      0.900000E-01   1.00800           0   0.00000     -0.301140E-02
      1772 A        202      ALA      C        C        0.510000       12.0110           0   0.00000     -0.301140E-02
      1773 A        202      ALA      O        O       -0.510000       15.9990           0   0.00000     -0.301140E-02
      1774 A        203      SER      N        NH1     -0.470000       14.0070           0   0.00000     -0.301140E-02
      1775 A        203      SER      HN       H        0.310000       1.00800           0   0.00000     -0.301140E-02
      1776 A        203      SER      CA       CT1      0.700000E-01   12.0110           0   0.00000     -0.301140E-02
      1777 A        203      SER      HA       HB1      0.900000E-01   1.00800           0   0.00000     -0.301140E-02
      1778 A        203      SER      CB       CT2      0.500000E-01   12.0110           0   0.00000     -0.301140E-02
      1779 A        203      SER      HB1      HA2      0.900000E-01   1.00800           0   0.00000     -0.301140E-02
      1780 A        203      SER      HB2      HA2      0.900000E-01   1.00800           0   0.00000     -0.301140E-02
      1781 A        203      SER      OG       OH1     -0.660000       15.9990           0   0.00000     -0.301140E-02
      1782 A        203      SER      HG1      H        0.430000       1.00800           0   0.00000     -0.301140E-02
      1783 A        203      SER      C        C        0.510000       12.0110           0   0.00000     -0.301140E-02
      1784 A        203      SER      O        O       -0.510000       15.9990           0   0.00000     -0.301140E-02
      1785 A        204      ARG      N        NH1     -0.470000       14.0070           0   0.00000     -0.301140E-02
      1786 A        204      ARG      HN       H        0.310000       1.00800           0   0.00000     -0.301140E-02
      1787 A        204      ARG      CA       CT1      0.700000E-01   12.0110           0   0.00000     -0.301140E-02
      1788 A        204      ARG      HA       HB1      0.900000E-01   1.00800           0   0.00000     -0.301140E-02
      1789 A        204      ARG      CB       CT2     -0.180000       12.0110           0   0.00000     -0.301140E-02
      1790 A        204      ARG      HB1      HA2      0.900000E-01   1.00800           0   0.00000     -0.301140E-02
      1791 A        204      ARG      HB2      HA2      0.900000E-01   1.00800           0   0.00000     -0.301140E-02
      1792 A        204      ARG      CG       CT2     -0.180000       12.0110           0   0.00000     -0.301140E-02
      1793 A        204      ARG      HG1      HA2      0.900000E-01   1.00800           0   0.00000     -0.301140E-02
      1794 A        204      ARG      HG2      HA2      0.900000E-01   1.00800           0   0.00000     -0.301140E-02
      1795 A        204      ARG      CD       CT2      0.200000       12.0110           0   0.00000     -0.301140E-02
      1796 A        204      ARG      HD1      HA2      0.900000E-01   1.00800           0   0.00000     -0.301140E-02
      1797 A        204      ARG      HD2      HA2      0.900000E-01   1.00800           0   0.00000     -0.301140E-02
      1798 A        204      ARG      NE       NC2     -0.700000       14.0070           0   0.00000     -0.301140E-02
      1799 A        204      ARG      HE       HC       0.440000       1.00800           0   0.00000     -0.301140E-02
      1800 A        204      ARG      CZ       C        0.640000       12.0110           0   0.00000     -0.301140E-02
      1801 A        204      ARG      NH1      NC2     -0.800000       14.0070           0   0.00000     -0.301140E-02
      1802 A        204      ARG      HH11     HC       0.460000       1.00800           0   0.00000     -0.301140E-02
      1803 A        204      ARG      HH12     HC       0.460000       1.00800           0   0.00000     -0.301140E-02
      1804 A        204      ARG      NH2      NC2     -0.800000       14.0070           0   0.00000     -0.301140E-02
      1805 A        204      ARG      HH21     HC       0.460000       1.00800           0   0.00000     -0.301140E-02
      1806 A        204      ARG      HH22     HC       0.460000       1.00800           0   0.00000     -0.301140E-02
      1807 A        204      ARG      C        C        0.510000       12.0110           0   0.00000     -0.301140E-02
      1808 A        204      ARG      O        O       -0.510000       15.9990           0   0.00000     -0.301140E-02
      1809 A        205      GLN      N        NH1     -0.470000       14.0070           0   0.00000     -0.301140E-02
      1810 A        205      GLN      HN       H        0.310000       1.00800           0   0.00000     -0.301140E-02
      1811 A        205      GLN      CA       CT1      0.700000E-01   12.0110           0   0.00000     -0.301140E-02
      1812 A        205      GLN      HA       HB1      0.900000E-01   1.00800           0   0.00000     -0.301140E-02
      1813 A        205      GLN      CB       CT2     -0.180000       12.0110           0   0.00000     -0.301140E-02
      1814 A        205      GLN      HB1      HA2      0.900000E-01   1.00800           0   0.00000     -0.301140E-02
      1815 A        205      GLN      HB2      HA2      0.900000E-01   1.00800           0   0.00000     -0.301140E-02
      1816 A        205      GLN      CG       CT2     -0.180000       12.0110           0   0.00000     -0.301140E-02
      1817 A        205      GLN      HG1      HA2      0.900000E-01   1.00800           0   0.00000     -0.301140E-02
      1818 A        205      GLN      HG2      HA2      0.900000E-01   1.00800           0   0.00000     -0.301140E-02
      1819 A        205      GLN      CD       CC       0.550000       12.0110           0   0.00000     -0.301140E-02
      1820 A        205      GLN      OE1      O       -0.550000       15.9990           0   0.00000     -0.301140E-02
      1821 A        205      GLN      NE2      NH2     -0.620000       14.0070           0   0.00000     -0.301140E-02
      1822 A        205      GLN      HE21     H        0.320000       1.00800           0   0.00000     -0.301140E-02
      1823 A        205      GLN      HE22     H        0.300000       1.00800           0   0.00000     -0.301140E-02
      1824 A        205      GLN      C        C        0.510000       12.0110           0   0.00000     -0.301140E-02
      1825 A        205      GLN      O        O       -0.510000       15.9990           0   0.00000     -0.301140E-02
      1826 A        206      GLN      N        NH1     -0.470000       14.0070           0   0.00000     -0.301140E-02
      1827 A        206      GLN      HN       H        0.310000       1.00800           0   0.00000     -0.301140E-02
      1828 A        206      GLN      CA       CT1      0.700000E-01   12.0110           0   0.00000     -0.301140E-02
      1829 A        206      GLN      HA       HB1      0.900000E-01   1.00800           0   0.00000     -0.301140E-02
      1830 A        206      GLN      CB       CT2     -0.180000       12.0110           0   0.00000     -0.301140E-02
      1831 A        206      GLN      HB1      HA2      0.900000E-01   1.00800           0   0.00000     -0.301140E-02
      1832 A        206      GLN      HB2      HA2      0.900000E-01   1.00800           0   0.00000     -0.301140E-02
      1833 A        206      GLN      CG       CT2     -0.180000       12.0110           0   0.00000     -0.301140E-02
      1834 A        206      GLN      HG1      HA2      0.900000E-01   1.00800           0   0.00000     -0.301140E-02
      1835 A        206      GLN      HG2      HA2      0.900000E-01   1.00800           0   0.00000     -0.301140E-02
      1836 A        206      GLN      CD       CC       0.550000       12.0110           0   0.00000     -0.301140E-02
      1837 A        206      GLN      OE1      O       -0.550000       15.9990           0   0.00000     -0.301140E-02
      1838 A        206      GLN      NE2      NH2     -0.620000       14.0070           0   0.00000     -0.301140E-02
      1839 A        206      GLN      HE21     H        0.320000       1.00800           0   0.00000     -0.301140E-02
      1840 A        206      GLN      HE22     H        0.300000       1.00800           0   0.00000     -0.301140E-02
      1841 A        206      GLN      C        C        0.510000       12.0110           0   0.00000     -0.301140E-02
      1842 A        206      GLN      O        O       -0.510000       15.9990           0   0.00000     -0.301140E-02
      1843 A        208      ILE      N        NH1     -0.470000       14.0070           0   0.00000     -0.301140E-02
      1844 A        208      ILE      HN       H        0.310000       1.00800           0   0.00000     -0.301140E-02
      1845 A        208      ILE      CA       CT1      0.700000E-01   12.0110           0   0.00000     -0.301140E-02
      1846 A        208      ILE      HA       HB1      0.900000E-01   1.00800           0   0.00000     -0.301140E-02
      1847 A        208      ILE      CB       CT1     -0.900000E-01   12.0110           0   0.00000     -0.301140E-02
      1848 A        208      ILE      HB       HA1      0.900000E-01   1.00800           0   0.00000     -0.301140E-02
      1849 A        208      ILE      CG2      CT3     -0.270000       12.0110           0   0.00000     -0.301140E-02
      1850 A        208      ILE      HG21     HA3      0.900000E-01   1.00800           0   0.00000     -0.301140E-02
      1851 A        208      ILE      HG22     HA3      0.900000E-01   1.00800           0   0.00000     -0.301140E-02
      1852 A        208      ILE      HG23     HA3      0.900000E-01   1.00800           0   0.00000     -0.301140E-02
      1853 A        208      ILE      CG1      CT2     -0.180000       12.0110           0   0.00000     -0.301140E-02
      1854 A        208      ILE      HG11     HA2      0.900000E-01   1.00800           0   0.00000     -0.301140E-02
      1855 A        208      ILE      HG12     HA2      0.900000E-01   1.00800           0   0.00000     -0.301140E-02
      1856 A        208      ILE      CD       CT3     -0.270000       12.0110           0   0.00000     -0.301140E-02
      1857 A        208      ILE      HD1      HA3      0.900000E-01   1.00800           0   0.00000     -0.301140E-02
      1858 A        208      ILE      HD2      HA3      0.900000E-01   1.00800           0   0.00000     -0.301140E-02
      1859 A        208      ILE      HD3      HA3      0.900000E-01   1.00800           0   0.00000     -0.301140E-02
      1860 A        208      ILE      C        C        0.510000       12.0110           0   0.00000     -0.301140E-02
      1861 A        208      ILE      O        O       -0.510000       15.9990           0   0.00000     -0.301140E-02
      1862 A        209      ASP      N        NH1     -0.470000       14.0070           0   0.00000     -0.301140E-02
      1863 A        209      ASP      HN       H        0.310000       1.00800           0   0.00000     -0.301140E-02
      1864 A        209      ASP      CA       CT1      0.700000E-01   12.0110           0   0.00000     -0.301140E-02
      1865 A        209      ASP      HA       HB1      0.900000E-01   1.00800           0   0.00000     -0.301140E-02
      1866 A        209      ASP      CB       CT2A    -0.280000       12.0110           0   0.00000     -0.301140E-02
      1867 A        209      ASP      HB1      HA2      0.900000E-01   1.00800           0   0.00000     -0.301140E-02
      1868 A        209      ASP      HB2      HA2      0.900000E-01   1.00800           0   0.00000     -0.301140E-02
      1869 A        209      ASP      CG       CC       0.620000       12.0110           0   0.00000     -0.301140E-02
      1870 A        209      ASP      OD1      OC      -0.760000       15.9990           0   0.00000     -0.301140E-02
      1871 A        209      ASP      OD2      OC      -0.760000       15.9990           0   0.00000     -0.301140E-02
      1872 A        209      ASP      C        C        0.510000       12.0110           0   0.00000     -0.301140E-02
      1873 A        209      ASP      O        O       -0.510000       15.9990           0   0.00000     -0.301140E-02
      1874 A        224      ALA      N        NH1     -0.470000       14.0070           0   0.00000     -0.301140E-02
      1875 A        224      ALA      HN       H        0.310000       1.00800           0   0.00000     -0.301140E-02
      1876 A        224      ALA      CA       CT1      0.700000E-01   12.0110           0   0.00000     -0.301140E-02
      1877 A        224      ALA      HA       HB1      0.900000E-01   1.00800           0   0.00000     -0.301140E-02
      1878 A        224      ALA      CB       CT3     -0.270000       12.0110           0   0.00000     -0.301140E-02
      1879 A        224      ALA      HB1      HA3      0.900000E-01   1.00800           0   0.00000     -0.301140E-02
      1880 A        224      ALA      HB2      HA3      0.900000E-01   1.00800           0   0.00000     -0.301140E-02
      1881 A        224      ALA      HB3      HA3      0.900000E-01   1.00800           0   0.00000     -0.301140E-02
      1882 A        224      ALA      C        C        0.510000       12.0110           0   0.00000     -0.301140E-02
      1883 A        224      ALA      O        O       -0.510000       15.9990           0   0.00000     -0.301140E-02
      1884 A        225      LEU      N        NH1     -0.470000       14.0070           0   0.00000     -0.301140E-02
      1885 A        225      LEU      HN       H        0.310000       1.00800           0   0.00000     -0.301140E-02
      1886 A        225      LEU      CA       CT1      0.700000E-01   12.0110           0   0.00000     -0.301140E-02
      1887 A        225      LEU      HA       HB1      0.900000E-01   1.00800           0   0.00000     -0.301140E-02
      1888 A        225      LEU      CB       CT2     -0.180000       12.0110           0   0.00000     -0.301140E-02
      1889 A        225      LEU      HB1      HA2      0.900000E-01   1.00800           0   0.00000     -0.301140E-02
      1890 A        225      LEU      HB2      HA2      0.900000E-01   1.00800           0   0.00000     -0.301140E-02
      1891 A        225      LEU      CG       CT1     -0.900000E-01   12.0110           0   0.00000     -0.301140E-02
      1892 A        225      LEU      HG       HA1      0.900000E-01   1.00800           0   0.00000     -0.301140E-02
      1893 A        225      LEU      CD1      CT3     -0.270000       12.0110           0   0.00000     -0.301140E-02
      1894 A        225      LEU      HD11     HA3      0.900000E-01   1.00800           0   0.00000     -0.301140E-02
      1895 A        225      LEU      HD12     HA3      0.900000E-01   1.00800           0   0.00000     -0.301140E-02
      1896 A        225      LEU      HD13     HA3      0.900000E-01   1.00800           0   0.00000     -0.301140E-02
      1897 A        225      LEU      CD2      CT3     -0.270000       12.0110           0   0.00000     -0.301140E-02
      1898 A        225      LEU      HD21     HA3      0.900000E-01   1.00800           0   0.00000     -0.301140E-02
      1899 A        225      LEU      HD22     HA3      0.900000E-01   1.00800           0   0.00000     -0.301140E-02
      1900 A        225      LEU      HD23     HA3      0.900000E-01   1.00800           0   0.00000     -0.301140E-02
      1901 A        225      LEU      C        C        0.510000       12.0110           0   0.00000     -0.301140E-02
      1902 A        225      LEU      O        O       -0.510000       15.9990           0   0.00000     -0.301140E-02
      1903 A        226      PRO      N        N       -0.290000       14.0070           0   0.00000     -0.301140E-02
      1904 A        226      PRO      CD       CP3       0.00000       12.0110           0   0.00000     -0.301140E-02
      1905 A        226      PRO      HD1      HA2      0.900000E-01   1.00800           0   0.00000     -0.301140E-02
      1906 A        226      PRO      HD2      HA2      0.900000E-01   1.00800           0   0.00000     -0.301140E-02
      1907 A        226      PRO      CA       CP1      0.200000E-01   12.0110           0   0.00000     -0.301140E-02
      1908 A        226      PRO      HA       HB1      0.900000E-01   1.00800           0   0.00000     -0.301140E-02
      1909 A        226      PRO      CB       CP2     -0.180000       12.0110           0   0.00000     -0.301140E-02
      1910 A        226      PRO      HB1      HA2      0.900000E-01   1.00800           0   0.00000     -0.301140E-02
      1911 A        226      PRO      HB2      HA2      0.900000E-01   1.00800           0   0.00000     -0.301140E-02
      1912 A        226      PRO      CG       CP2     -0.180000       12.0110           0   0.00000     -0.301140E-02
      1913 A        226      PRO      HG1      HA2      0.900000E-01   1.00800           0   0.00000     -0.301140E-02
      1914 A        226      PRO      HG2      HA2      0.900000E-01   1.00800           0   0.00000     -0.301140E-02
      1915 A        226      PRO      C        C        0.510000       12.0110           0   0.00000     -0.301140E-02
      1916 A        226      PRO      O        O       -0.510000       15.9990           0   0.00000     -0.301140E-02
      1917 A        227      ALA      N        NH1     -0.470000       14.0070           0   0.00000     -0.301140E-02
      1918 A        227      ALA      HN       H        0.310000       1.00800           0   0.00000     -0.301140E-02
      1919 A        227      ALA      CA       CT1      0.700000E-01   12.0110           0   0.00000     -0.301140E-02
      1920 A        227      ALA      HA       HB1      0.900000E-01   1.00800           0   0.00000     -0.301140E-02
      1921 A        227      ALA      CB       CT3     -0.270000       12.0110           0   0.00000     -0.301140E-02
      1922 A        227      ALA      HB1      HA3      0.900000E-01   1.00800           0   0.00000     -0.301140E-02
      1923 A        227      ALA      HB2      HA3      0.900000E-01   1.00800           0   0.00000     -0.301140E-02
      1924 A        227      ALA      HB3      HA3      0.900000E-01   1.00800           0   0.00000     -0.301140E-02
      1925 A        227      ALA      C        C        0.510000       12.0110           0   0.00000     -0.301140E-02
      1926 A        227      ALA      O        O       -0.510000       15.9990           0   0.00000     -0.301140E-02
      1927 A        228      GLY      N        NH1     -0.470000       14.0070           0   0.00000     -0.301140E-02
      1928 A        228      GLY      HN       H        0.310000       1.00800           0   0.00000     -0.301140E-02
      1929 A        228      GLY      CA       CT2     -0.200000E-01   12.0110           0   0.00000     -0.301140E-02
      1930 A        228      GLY      HA1      HB2      0.900000E-01   1.00800           0   0.00000     -0.301140E-02
      1931 A        228      GLY      HA2      HB2      0.900000E-01   1.00800           0   0.00000     -0.301140E-02
      1932 A        228      GLY      C        C        0.510000       12.0110           0   0.00000     -0.301140E-02
      1933 A        228      GLY      O        O       -0.510000       15.9990           0   0.00000     -0.301140E-02
      1934 A        229      TRP      N        NH1     -0.470000       14.0070           0   0.00000     -0.301140E-02
      1935 A        229      TRP      HN       H        0.310000       1.00800           0   0.00000     -0.301140E-02
      1936 A        229      TRP      CA       CT1      0.700000E-01   12.0110           0   0.00000     -0.301140E-02
      1937 A        229      TRP      HA       HB1      0.900000E-01   1.00800           0   0.00000     -0.301140E-02
      1938 A        229      TRP      CB       CT2     -0.180000       12.0110           0   0.00000     -0.301140E-02
      1939 A        229      TRP      HB1      HA2      0.900000E-01   1.00800           0   0.00000     -0.301140E-02
      1940 A        229      TRP      HB2      HA2      0.900000E-01   1.00800           0   0.00000     -0.301140E-02
      1941 A        229      TRP      CG       CY      -0.300000E-01   12.0110           0   0.00000     -0.301140E-02
      1942 A        229      TRP      CD1      CA      -0.150000       12.0110           0   0.00000     -0.301140E-02
      1943 A        229      TRP      HD1      HP       0.220000       1.00800           0   0.00000     -0.301140E-02
      1944 A        229      TRP      NE1      NY      -0.510000       14.0070           0   0.00000     -0.301140E-02
      1945 A        229      TRP      HE1      H        0.370000       1.00800           0   0.00000     -0.301140E-02
      1946 A        229      TRP      CE2      CPT      0.240000       12.0110           0   0.00000     -0.301140E-02
      1947 A        229      TRP      CD2      CPT      0.110000       12.0110           0   0.00000     -0.301140E-02
      1948 A        229      TRP      CE3      CAI     -0.250000       12.0110           0   0.00000     -0.301140E-02
      1949 A        229      TRP      HE3      HP       0.170000       1.00800           0   0.00000     -0.301140E-02
      1950 A        229      TRP      CZ3      CA      -0.200000       12.0110           0   0.00000     -0.301140E-02
      1951 A        229      TRP      HZ3      HP       0.140000       1.00800           0   0.00000     -0.301140E-02
      1952 A        229      TRP      CZ2      CAI     -0.270000       12.0110           0   0.00000     -0.301140E-02
      1953 A        229      TRP      HZ2      HP       0.160000       1.00800           0   0.00000     -0.301140E-02
      1954 A        229      TRP      CH2      CA      -0.140000       12.0110           0   0.00000     -0.301140E-02
      1955 A        229      TRP      HH2      HP       0.140000       1.00800           0   0.00000     -0.301140E-02
      1956 A        229      TRP      C        C        0.510000       12.0110           0   0.00000     -0.301140E-02
      1957 A        229      TRP      O        O       -0.510000       15.9990           0   0.00000     -0.301140E-02
      1958 A        230      PHE      N        NH1     -0.470000       14.0070           0   0.00000     -0.301140E-02
      1959 A        230      PHE      HN       H        0.310000       1.00800           0   0.00000     -0.301140E-02
      1960 A        230      PHE      CA       CT1      0.700000E-01   12.0110           0   0.00000     -0.301140E-02
      1961 A        230      PHE      HA       HB1      0.900000E-01   1.00800           0   0.00000     -0.301140E-02
      1962 A        230      PHE      CB       CT2     -0.180000       12.0110           0   0.00000     -0.301140E-02
      1963 A        230      PHE      HB1      HA2      0.900000E-01   1.00800           0   0.00000     -0.301140E-02
      1964 A        230      PHE      HB2      HA2      0.900000E-01   1.00800           0   0.00000     -0.301140E-02
      1965 A        230      PHE      CG       CA        0.00000       12.0110           0   0.00000     -0.301140E-02
      1966 A        230      PHE      CD1      CA      -0.115000       12.0110           0   0.00000     -0.301140E-02
      1967 A        230      PHE      HD1      HP       0.115000       1.00800           0   0.00000     -0.301140E-02
      1968 A        230      PHE      CE1      CA      -0.115000       12.0110           0   0.00000     -0.301140E-02
      1969 A        230      PHE      HE1      HP       0.115000       1.00800           0   0.00000     -0.301140E-02
      1970 A        230      PHE      CZ       CA      -0.115000       12.0110           0   0.00000     -0.301140E-02
      1971 A        230      PHE      HZ       HP       0.115000       1.00800           0   0.00000     -0.301140E-02
      1972 A        230      PHE      CD2      CA      -0.115000       12.0110           0   0.00000     -0.301140E-02
      1973 A        230      PHE      HD2      HP       0.115000       1.00800           0   0.00000     -0.301140E-02
      1974 A        230      PHE      CE2      CA      -0.115000       12.0110           0   0.00000     -0.301140E-02
      1975 A        230      PHE      HE2      HP       0.115000       1.00800           0   0.00000     -0.301140E-02
      1976 A        230      PHE      C        C        0.510000       12.0110           0   0.00000     -0.301140E-02
      1977 A        230      PHE      O        O       -0.510000       15.9990           0   0.00000     -0.301140E-02
      1978 A        249      LEU      N        NH1     -0.470000       14.0070           0   0.00000     -0.301140E-02
      1979 A        249      LEU      HN       H        0.310000       1.00800           0   0.00000     -0.301140E-02
      1980 A        249      LEU      CA       CT1      0.700000E-01   12.0110           0   0.00000     -0.301140E-02
      1981 A        249      LEU      HA       HB1      0.900000E-01   1.00800           0   0.00000     -0.301140E-02
      1982 A        249      LEU      CB       CT2     -0.180000       12.0110           0   0.00000     -0.301140E-02
      1983 A        249      LEU      HB1      HA2      0.900000E-01   1.00800           0   0.00000     -0.301140E-02
      1984 A        249      LEU      HB2      HA2      0.900000E-01   1.00800           0   0.00000     -0.301140E-02
      1985 A        249      LEU      CG       CT1     -0.900000E-01   12.0110           0   0.00000     -0.301140E-02
      1986 A        249      LEU      HG       HA1      0.900000E-01   1.00800           0   0.00000     -0.301140E-02
      1987 A        249      LEU      CD1      CT3     -0.270000       12.0110           0   0.00000     -0.301140E-02
      1988 A        249      LEU      HD11     HA3      0.900000E-01   1.00800           0   0.00000     -0.301140E-02
      1989 A        249      LEU      HD12     HA3      0.900000E-01   1.00800           0   0.00000     -0.301140E-02
      1990 A        249      LEU      HD13     HA3      0.900000E-01   1.00800           0   0.00000     -0.301140E-02
      1991 A        249      LEU      CD2      CT3     -0.270000       12.0110           0   0.00000     -0.301140E-02
      1992 A        249      LEU      HD21     HA3      0.900000E-01   1.00800           0   0.00000     -0.301140E-02
      1993 A        249      LEU      HD22     HA3      0.900000E-01   1.00800           0   0.00000     -0.301140E-02
      1994 A        249      LEU      HD23     HA3      0.900000E-01   1.00800           0   0.00000     -0.301140E-02
      1995 A        249      LEU      C        C        0.510000       12.0110           0   0.00000     -0.301140E-02
      1996 A        249      LEU      O        O       -0.510000       15.9990           0   0.00000     -0.301140E-02
      1997 A        250      GLY      N        NH1     -0.470000       14.0070           0   0.00000     -0.301140E-02
      1998 A        250      GLY      HN       H        0.310000       1.00800           0   0.00000     -0.301140E-02
      1999 A        250      GLY      CA       CT2     -0.200000E-01   12.0110           0   0.00000     -0.301140E-02
      2000 A        250      GLY      HA1      HB2      0.900000E-01   1.00800           0   0.00000     -0.301140E-02
      2001 A        250      GLY      HA2      HB2      0.900000E-01   1.00800           0   0.00000     -0.301140E-02
      2002 A        250      GLY      C        C        0.510000       12.0110           0   0.00000     -0.301140E-02
      2003 A        250      GLY      O        O       -0.510000       15.9990           0   0.00000     -0.301140E-02
      2004 A        251      PRO      N        N       -0.290000       14.0070           0   0.00000     -0.301140E-02
      2005 A        251      PRO      CD       CP3       0.00000       12.0110           0   0.00000     -0.301140E-02
      2006 A        251      PRO      HD1      HA2      0.900000E-01   1.00800           0   0.00000     -0.301140E-02
      2007 A        251      PRO      HD2      HA2      0.900000E-01   1.00800           0   0.00000     -0.301140E-02
      2008 A        251      PRO      CA       CP1      0.200000E-01   12.0110           0   0.00000     -0.301140E-02
      2009 A        251      PRO      HA       HB1      0.900000E-01   1.00800           0   0.00000     -0.301140E-02
      2010 A        251      PRO      CB       CP2     -0.180000       12.0110           0   0.00000     -0.301140E-02
      2011 A        251      PRO      HB1      HA2      0.900000E-01   1.00800           0   0.00000     -0.301140E-02
      2012 A        251      PRO      HB2      HA2      0.900000E-01   1.00800           0   0.00000     -0.301140E-02
      2013 A        251      PRO      CG       CP2     -0.180000       12.0110           0   0.00000     -0.301140E-02
      2014 A        251      PRO      HG1      HA2      0.900000E-01   1.00800           0   0.00000     -0.301140E-02
      2015 A        251      PRO      HG2      HA2      0.900000E-01   1.00800           0   0.00000     -0.301140E-02
      2016 A        251      PRO      C        C        0.510000       12.0110           0   0.00000     -0.301140E-02
      2017 A        251      PRO      O        O       -0.510000       15.9990           0   0.00000     -0.301140E-02
      2018 A        252      ASP      N        NH1     -0.470000       14.0070           0   0.00000     -0.301140E-02
      2019 A        252      ASP      HN       H        0.310000       1.00800           0   0.00000     -0.301140E-02
      2020 A        252      ASP      CA       CT1      0.700000E-01   12.0110           0   0.00000     -0.301140E-02
      2021 A        252      ASP      HA       HB1      0.900000E-01   1.00800           0   0.00000     -0.301140E-02
      2022 A        252      ASP      CB       CT2A    -0.280000       12.0110           0   0.00000     -0.301140E-02
      2023 A        252      ASP      HB1      HA2      0.900000E-01   1.00800           0   0.00000     -0.301140E-02
      2024 A        252      ASP      HB2      HA2      0.900000E-01   1.00800           0   0.00000     -0.301140E-02
      2025 A        252      ASP      CG       CC       0.620000       12.0110           0   0.00000     -0.301140E-02
      2026 A        252      ASP      OD1      OC      -0.760000       15.9990           0   0.00000     -0.301140E-02
      2027 A        252      ASP      OD2      OC      -0.760000       15.9990           0   0.00000     -0.301140E-02
      2028 A        252      ASP      C        C        0.510000       12.0110           0   0.00000     -0.301140E-02
      2029 A        252      ASP      O        O       -0.510000       15.9990           0   0.00000     -0.301140E-02
      2030 A        253      GLY      N        NH1     -0.470000       14.0070           0   0.00000     -0.301140E-02
      2031 A        253      GLY      HN       H        0.310000       1.00800           0   0.00000     -0.301140E-02
      2032 A        253      GLY      CA       CT2     -0.200000E-01   12.0110           0   0.00000     -0.301140E-02
      2033 A        253      GLY      HA1      HB2      0.900000E-01   1.00800           0   0.00000     -0.301140E-02
      2034 A        253      GLY      HA2      HB2      0.900000E-01   1.00800           0   0.00000     -0.301140E-02
      2035 A        253      GLY      C        C        0.510000       12.0110           0   0.00000     -0.301140E-02
      2036 A        253      GLY      O        O       -0.510000       15.9990           0   0.00000     -0.301140E-02
      2037 A        254      LYS      N        NH1     -0.470000       14.0070           0   0.00000     -0.301140E-02
      2038 A        254      LYS      HN       H        0.310000       1.00800           0   0.00000     -0.301140E-02
      2039 A        254      LYS      CA       CT1      0.700000E-01   12.0110           0   0.00000     -0.301140E-02
      2040 A        254      LYS      HA       HB1      0.900000E-01   1.00800           0   0.00000     -0.301140E-02
      2041 A        254      LYS      CB       CT2     -0.180000       12.0110           0   0.00000     -0.301140E-02
      2042 A        254      LYS      HB1      HA2      0.900000E-01   1.00800           0   0.00000     -0.301140E-02
      2043 A        254      LYS      HB2      HA2      0.900000E-01   1.00800           0   0.00000     -0.301140E-02
      2044 A        254      LYS      CG       CT2     -0.180000       12.0110           0   0.00000     -0.301140E-02
      2045 A        254      LYS      HG1      HA2      0.900000E-01   1.00800           0   0.00000     -0.301140E-02
      2046 A        254      LYS      HG2      HA2      0.900000E-01   1.00800           0   0.00000     -0.301140E-02
      2047 A        254      LYS      CD       CT2     -0.180000       12.0110           0   0.00000     -0.301140E-02
      2048 A        254      LYS      HD1      HA2      0.900000E-01   1.00800           0   0.00000     -0.301140E-02
      2049 A        254      LYS      HD2      HA2      0.900000E-01   1.00800           0   0.00000     -0.301140E-02
      2050 A        254      LYS      CE       CT2      0.210000       12.0110           0   0.00000     -0.301140E-02
      2051 A        254      LYS      HE1      HA2      0.500000E-01   1.00800           0   0.00000     -0.301140E-02
      2052 A        254      LYS      HE2      HA2      0.500000E-01   1.00800           0   0.00000     -0.301140E-02
      2053 A        254      LYS      NZ       NH3     -0.300000       14.0070           0   0.00000     -0.301140E-02
      2054 A        254      LYS      HZ1      HC       0.330000       1.00800           0   0.00000     -0.301140E-02
      2055 A        254      LYS      HZ2      HC       0.330000       1.00800           0   0.00000     -0.301140E-02
      2056 A        254      LYS      HZ3      HC       0.330000       1.00800           0   0.00000     -0.301140E-02
      2057 A        254      LYS      C        C        0.510000       12.0110           0   0.00000     -0.301140E-02
      2058 A        254      LYS      O        O       -0.510000       15.9990           0   0.00000     -0.301140E-02
      2059 A        255      PRO      N        N       -0.290000       14.0070           0   0.00000     -0.301140E-02
      2060 A        255      PRO      CD       CP3       0.00000       12.0110           0   0.00000     -0.301140E-02
      2061 A        255      PRO      HD1      HA2      0.900000E-01   1.00800           0   0.00000     -0.301140E-02
      2062 A        255      PRO      HD2      HA2      0.900000E-01   1.00800           0   0.00000     -0.301140E-02
      2063 A        255      PRO      CA       CP1      0.200000E-01   12.0110           0   0.00000     -0.301140E-02
      2064 A        255      PRO      HA       HB1      0.900000E-01   1.00800           0   0.00000     -0.301140E-02
      2065 A        255      PRO      CB       CP2     -0.180000       12.0110           0   0.00000     -0.301140E-02
      2066 A        255      PRO      HB1      HA2      0.900000E-01   1.00800           0   0.00000     -0.301140E-02
      2067 A        255      PRO      HB2      HA2      0.900000E-01   1.00800           0   0.00000     -0.301140E-02
      2068 A        255      PRO      CG       CP2     -0.180000       12.0110           0   0.00000     -0.301140E-02
      2069 A        255      PRO      HG1      HA2      0.900000E-01   1.00800           0   0.00000     -0.301140E-02
      2070 A        255      PRO      HG2      HA2      0.900000E-01   1.00800           0   0.00000     -0.301140E-02
      2071 A        255      PRO      C        C        0.510000       12.0110           0   0.00000     -0.301140E-02
      2072 A        255      PRO      O        O       -0.510000       15.9990           0   0.00000     -0.301140E-02
      2073 A        256      SER      N        NH1     -0.470000       14.0070           0   0.00000     -0.301140E-02
      2074 A        256      SER      HN       H        0.310000       1.00800           0   0.00000     -0.301140E-02
      2075 A        256      SER      CA       CT1      0.700000E-01   12.0110           0   0.00000     -0.301140E-02
      2076 A        256      SER      HA       HB1      0.900000E-01   1.00800           0   0.00000     -0.301140E-02
      2077 A        256      SER      CB       CT2      0.500000E-01   12.0110           0   0.00000     -0.301140E-02
      2078 A        256      SER      HB1      HA2      0.900000E-01   1.00800           0   0.00000     -0.301140E-02
      2079 A        256      SER      HB2      HA2      0.900000E-01   1.00800           0   0.00000     -0.301140E-02
      2080 A        256      SER      OG       OH1     -0.660000       15.9990           0   0.00000     -0.301140E-02
      2081 A        256      SER      HG1      H        0.430000       1.00800           0   0.00000     -0.301140E-02
      2082 A        256      SER      C        C        0.510000       12.0110           0   0.00000     -0.301140E-02
      2083 A        256      SER      O        O       -0.510000       15.9990           0   0.00000     -0.301140E-02
      2084 A        257      ARG      N        NH1     -0.470000       14.0070           0   0.00000     -0.301140E-02
      2085 A        257      ARG      HN       H        0.310000       1.00800           0   0.00000     -0.301140E-02
      2086 A        257      ARG      CA       CT1      0.700000E-01   12.0110           0   0.00000     -0.301140E-02
      2087 A        257      ARG      HA       HB1      0.900000E-01   1.00800           0   0.00000     -0.301140E-02
      2088 A        257      ARG      CB       CT2     -0.180000       12.0110           0   0.00000     -0.301140E-02
      2089 A        257      ARG      HB1      HA2      0.900000E-01   1.00800           0   0.00000     -0.301140E-02
      2090 A        257      ARG      HB2      HA2      0.900000E-01   1.00800           0   0.00000     -0.301140E-02
      2091 A        257      ARG      CG       CT2     -0.180000       12.0110           0   0.00000     -0.301140E-02
      2092 A        257      ARG      HG1      HA2      0.900000E-01   1.00800           0   0.00000     -0.301140E-02
      2093 A        257      ARG      HG2      HA2      0.900000E-01   1.00800           0   0.00000     -0.301140E-02
      2094 A        257      ARG      CD       CT2      0.200000       12.0110           0   0.00000     -0.301140E-02
      2095 A        257      ARG      HD1      HA2      0.900000E-01   1.00800           0   0.00000     -0.301140E-02
      2096 A        257      ARG      HD2      HA2      0.900000E-01   1.00800           0   0.00000     -0.301140E-02
      2097 A        257      ARG      NE       NC2     -0.700000       14.0070           0   0.00000     -0.301140E-02
      2098 A        257      ARG      HE       HC       0.440000       1.00800           0   0.00000     -0.301140E-02
      2099 A        257      ARG      CZ       C        0.640000       12.0110           0   0.00000     -0.301140E-02
      2100 A        257      ARG      NH1      NC2     -0.800000       14.0070           0   0.00000     -0.301140E-02
      2101 A        257      ARG      HH11     HC       0.460000       1.00800           0   0.00000     -0.301140E-02
      2102 A        257      ARG      HH12     HC       0.460000       1.00800           0   0.00000     -0.301140E-02
      2103 A        257      ARG      NH2      NC2     -0.800000       14.0070           0   0.00000     -0.301140E-02
      2104 A        257      ARG      HH21     HC       0.460000       1.00800           0   0.00000     -0.301140E-02
      2105 A        257      ARG      HH22     HC       0.460000       1.00800           0   0.00000     -0.301140E-02
      2106 A        257      ARG      C        C        0.510000       12.0110           0   0.00000     -0.301140E-02
      2107 A        257      ARG      O        O       -0.510000       15.9990           0   0.00000     -0.301140E-02
      2108 A        258      ILE      N        NH1     -0.470000       14.0070           0   0.00000     -0.301140E-02
      2109 A        258      ILE      HN       H        0.310000       1.00800           0   0.00000     -0.301140E-02
      2110 A        258      ILE      CA       CT1      0.700000E-01   12.0110           0   0.00000     -0.301140E-02
      2111 A        258      ILE      HA       HB1      0.900000E-01   1.00800           0   0.00000     -0.301140E-02
      2112 A        258      ILE      CB       CT1     -0.900000E-01   12.0110           0   0.00000     -0.301140E-02
      2113 A        258      ILE      HB       HA1      0.900000E-01   1.00800           0   0.00000     -0.301140E-02
      2114 A        258      ILE      CG2      CT3     -0.270000       12.0110           0   0.00000     -0.301140E-02
      2115 A        258      ILE      HG21     HA3      0.900000E-01   1.00800           0   0.00000     -0.301140E-02
      2116 A        258      ILE      HG22     HA3      0.900000E-01   1.00800           0   0.00000     -0.301140E-02
      2117 A        258      ILE      HG23     HA3      0.900000E-01   1.00800           0   0.00000     -0.301140E-02
      2118 A        258      ILE      CG1      CT2     -0.180000       12.0110           0   0.00000     -0.301140E-02
      2119 A        258      ILE      HG11     HA2      0.900000E-01   1.00800           0   0.00000     -0.301140E-02
      2120 A        258      ILE      HG12     HA2      0.900000E-01   1.00800           0   0.00000     -0.301140E-02
      2121 A        258      ILE      CD       CT3     -0.270000       12.0110           0   0.00000     -0.301140E-02
      2122 A        258      ILE      HD1      HA3      0.900000E-01   1.00800           0   0.00000     -0.301140E-02
      2123 A        258      ILE      HD2      HA3      0.900000E-01   1.00800           0   0.00000     -0.301140E-02
      2124 A        258      ILE      HD3      HA3      0.900000E-01   1.00800           0   0.00000     -0.301140E-02
      2125 A        258      ILE      C        C        0.510000       12.0110           0   0.00000     -0.301140E-02
      2126 A        258      ILE      O        O       -0.510000       15.9990           0   0.00000     -0.301140E-02
      2127 A        272      GLU      N        NH1     -0.470000       14.0070           0   0.00000     -0.301140E-02
      2128 A        272      GLU      HN       H        0.310000       1.00800           0   0.00000     -0.301140E-02
      2129 A        272      GLU      CA       CT1      0.700000E-01   12.0110           0   0.00000     -0.301140E-02
      2130 A        272      GLU      HA       HB1      0.900000E-01   1.00800           0   0.00000     -0.301140E-02
      2131 A        272      GLU      CB       CT2A    -0.180000       12.0110           0   0.00000     -0.301140E-02
      2132 A        272      GLU      HB1      HA2      0.900000E-01   1.00800           0   0.00000     -0.301140E-02
      2133 A        272      GLU      HB2      HA2      0.900000E-01   1.00800           0   0.00000     -0.301140E-02
      2134 A        272      GLU      CG       CT2     -0.280000       12.0110           0   0.00000     -0.301140E-02
      2135 A        272      GLU      HG1      HA2      0.900000E-01   1.00800           0   0.00000     -0.301140E-02
      2136 A        272      GLU      HG2      HA2      0.900000E-01   1.00800           0   0.00000     -0.301140E-02
      2137 A        272      GLU      CD       CC       0.620000       12.0110           0   0.00000     -0.301140E-02
      2138 A        272      GLU      OE1      OC      -0.760000       15.9990           0   0.00000     -0.301140E-02
      2139 A        272      GLU      OE2      OC      -0.760000       15.9990           0   0.00000     -0.301140E-02
      2140 A        272      GLU      C        C        0.510000       12.0110           0   0.00000     -0.301140E-02
      2141 A        272      GLU      O        O       -0.510000       15.9990           0   0.00000     -0.301140E-02
      2142 A        275      ARG      N        NH1     -0.470000       14.0070           0   0.00000     -0.301140E-02
      2143 A        275      ARG      HN       H        0.310000       1.00800           0   0.00000     -0.301140E-02
      2144 A        275      ARG      CA       CT1      0.700000E-01   12.0110           0   0.00000     -0.301140E-02
      2145 A        275      ARG      HA       HB1      0.900000E-01   1.00800           0   0.00000     -0.301140E-02
      2146 A        275      ARG      CB       CT2     -0.180000       12.0110           0   0.00000     -0.301140E-02
      2147 A        275      ARG      HB1      HA2      0.900000E-01   1.00800           0   0.00000     -0.301140E-02
      2148 A        275      ARG      HB2      HA2      0.900000E-01   1.00800           0   0.00000     -0.301140E-02
      2149 A        275      ARG      CG       CT2     -0.180000       12.0110           0   0.00000     -0.301140E-02
      2150 A        275      ARG      HG1      HA2      0.900000E-01   1.00800           0   0.00000     -0.301140E-02
      2151 A        275      ARG      HG2      HA2      0.900000E-01   1.00800           0   0.00000     -0.301140E-02
      2152 A        275      ARG      CD       CT2      0.200000       12.0110           0   0.00000     -0.301140E-02
      2153 A        275      ARG      HD1      HA2      0.900000E-01   1.00800           0   0.00000     -0.301140E-02
      2154 A        275      ARG      HD2      HA2      0.900000E-01   1.00800           0   0.00000     -0.301140E-02
      2155 A        275      ARG      NE       NC2     -0.700000       14.0070           0   0.00000     -0.301140E-02
      2156 A        275      ARG      HE       HC       0.440000       1.00800           0   0.00000     -0.301140E-02
      2157 A        275      ARG      CZ       C        0.640000       12.0110           0   0.00000     -0.301140E-02
      2158 A        275      ARG      NH1      NC2     -0.800000       14.0070           0   0.00000     -0.301140E-02
      2159 A        275      ARG      HH11     HC       0.460000       1.00800           0   0.00000     -0.301140E-02
      2160 A        275      ARG      HH12     HC       0.460000       1.00800           0   0.00000     -0.301140E-02
      2161 A        275      ARG      NH2      NC2     -0.800000       14.0070           0   0.00000     -0.301140E-02
      2162 A        275      ARG      HH21     HC       0.460000       1.00800           0   0.00000     -0.301140E-02
      2163 A        275      ARG      HH22     HC       0.460000       1.00800           0   0.00000     -0.301140E-02
      2164 A        275      ARG      C        C        0.510000       12.0110           0   0.00000     -0.301140E-02
      2165 A        275      ARG      O        O       -0.510000       15.9990           0   0.00000     -0.301140E-02
      2166 A        276      GLN      N        NH1     -0.470000       14.0070           0   0.00000     -0.301140E-02
      2167 A        276      GLN      HN       H        0.310000       1.00800           0   0.00000     -0.301140E-02
      2168 A        276      GLN      CA       CT1      0.700000E-01   12.0110           0   0.00000     -0.301140E-02
      2169 A        276      GLN      HA       HB1      0.900000E-01   1.00800           0   0.00000     -0.301140E-02
      2170 A        276      GLN      CB       CT2     -0.180000       12.0110           0   0.00000     -0.301140E-02
      2171 A        276      GLN      HB1      HA2      0.900000E-01   1.00800           0   0.00000     -0.301140E-02
      2172 A        276      GLN      HB2      HA2      0.900000E-01   1.00800           0   0.00000     -0.301140E-02
      2173 A        276      GLN      CG       CT2     -0.180000       12.0110           0   0.00000     -0.301140E-02
      2174 A        276      GLN      HG1      HA2      0.900000E-01   1.00800           0   0.00000     -0.301140E-02
      2175 A        276      GLN      HG2      HA2      0.900000E-01   1.00800           0   0.00000     -0.301140E-02
      2176 A        276      GLN      CD       CC       0.550000       12.0110           0   0.00000     -0.301140E-02
      2177 A        276      GLN      OE1      O       -0.550000       15.9990           0   0.00000     -0.301140E-02
      2178 A        276      GLN      NE2      NH2     -0.620000       14.0070           0   0.00000     -0.301140E-02
      2179 A        276      GLN      HE21     H        0.320000       1.00800           0   0.00000     -0.301140E-02
      2180 A        276      GLN      HE22     H        0.300000       1.00800           0   0.00000     -0.301140E-02
      2181 A        276      GLN      C        C        0.510000       12.0110           0   0.00000     -0.301140E-02
      2182 A        276      GLN      O        O       -0.510000       15.9990           0   0.00000     -0.301140E-02
      2183 A        279      GLU      N        NH1     -0.470000       14.0070           0   0.00000     -0.301140E-02
      2184 A        279      GLU      HN       H        0.310000       1.00800           0   0.00000     -0.301140E-02
      2185 A        279      GLU      CA       CT1      0.700000E-01   12.0110           0   0.00000     -0.301140E-02
      2186 A        279      GLU      HA       HB1      0.900000E-01   1.00800           0   0.00000     -0.301140E-02
      2187 A        279      GLU      CB       CT2A    -0.180000       12.0110           0   0.00000     -0.301140E-02
      2188 A        279      GLU      HB1      HA2      0.900000E-01   1.00800           0   0.00000     -0.301140E-02
      2189 A        279      GLU      HB2      HA2      0.900000E-01   1.00800           0   0.00000     -0.301140E-02
      2190 A        279      GLU      CG       CT2     -0.280000       12.0110           0   0.00000     -0.301140E-02
      2191 A        279      GLU      HG1      HA2      0.900000E-01   1.00800           0   0.00000     -0.301140E-02
      2192 A        279      GLU      HG2      HA2      0.900000E-01   1.00800           0   0.00000     -0.301140E-02
      2193 A        279      GLU      CD       CC       0.620000       12.0110           0   0.00000     -0.301140E-02
      2194 A        279      GLU      OE1      OC      -0.760000       15.9990           0   0.00000     -0.301140E-02
      2195 A        279      GLU      OE2      OC      -0.760000       15.9990           0   0.00000     -0.301140E-02
      2196 A        279      GLU      C        C        0.510000       12.0110           0   0.00000     -0.301140E-02
      2197 A        279      GLU      O        O       -0.510000       15.9990           0   0.00000     -0.301140E-02
      2198 A        280      ILE      N        NH1     -0.470000       14.0070           0   0.00000     -0.301140E-02
      2199 A        280      ILE      HN       H        0.310000       1.00800           0   0.00000     -0.301140E-02
      2200 A        280      ILE      CA       CT1      0.700000E-01   12.0110           0   0.00000     -0.301140E-02
      2201 A        280      ILE      HA       HB1      0.900000E-01   1.00800           0   0.00000     -0.301140E-02
      2202 A        280      ILE      CB       CT1     -0.900000E-01   12.0110           0   0.00000     -0.301140E-02
      2203 A        280      ILE      HB       HA1      0.900000E-01   1.00800           0   0.00000     -0.301140E-02
      2204 A        280      ILE      CG2      CT3     -0.270000       12.0110           0   0.00000     -0.301140E-02
      2205 A        280      ILE      HG21     HA3      0.900000E-01   1.00800           0   0.00000     -0.301140E-02
      2206 A        280      ILE      HG22     HA3      0.900000E-01   1.00800           0   0.00000     -0.301140E-02
      2207 A        280      ILE      HG23     HA3      0.900000E-01   1.00800           0   0.00000     -0.301140E-02
      2208 A        280      ILE      CG1      CT2     -0.180000       12.0110           0   0.00000     -0.301140E-02
      2209 A        280      ILE      HG11     HA2      0.900000E-01   1.00800           0   0.00000     -0.301140E-02
      2210 A        280      ILE      HG12     HA2      0.900000E-01   1.00800           0   0.00000     -0.301140E-02
      2211 A        280      ILE      CD       CT3     -0.270000       12.0110           0   0.00000     -0.301140E-02
      2212 A        280      ILE      HD1      HA3      0.900000E-01   1.00800           0   0.00000     -0.301140E-02
      2213 A        280      ILE      HD2      HA3      0.900000E-01   1.00800           0   0.00000     -0.301140E-02
      2214 A        280      ILE      HD3      HA3      0.900000E-01   1.00800           0   0.00000     -0.301140E-02
      2215 A        280      ILE      C        C        0.510000       12.0110           0   0.00000     -0.301140E-02
      2216 A        280      ILE      O        O       -0.510000       15.9990           0   0.00000     -0.301140E-02
      2217 A        281      GLY      N        NH1     -0.470000       14.0070           0   0.00000     -0.301140E-02
      2218 A        281      GLY      HN       H        0.310000       1.00800           0   0.00000     -0.301140E-02
      2219 A        281      GLY      CA       CT2     -0.200000E-01   12.0110           0   0.00000     -0.301140E-02
      2220 A        281      GLY      HA1      HB2      0.900000E-01   1.00800           0   0.00000     -0.301140E-02
      2221 A        281      GLY      HA2      HB2      0.900000E-01   1.00800           0   0.00000     -0.301140E-02
      2222 A        281      GLY      C        C        0.510000       12.0110           0   0.00000     -0.301140E-02
      2223 A        281      GLY      O        O       -0.510000       15.9990           0   0.00000     -0.301140E-02
      2224 A        282      ALA      N        NH1     -0.470000       14.0070           0   0.00000     -0.301140E-02
      2225 A        282      ALA      HN       H        0.310000       1.00800           0   0.00000     -0.301140E-02
      2226 A        282      ALA      CA       CT1      0.700000E-01   12.0110           0   0.00000     -0.301140E-02
      2227 A        282      ALA      HA       HB1      0.900000E-01   1.00800           0   0.00000     -0.301140E-02
      2228 A        282      ALA      CB       CT3     -0.270000       12.0110           0   0.00000     -0.301140E-02
      2229 A        282      ALA      HB1      HA3      0.900000E-01   1.00800           0   0.00000     -0.301140E-02
      2230 A        282      ALA      HB2      HA3      0.900000E-01   1.00800           0   0.00000     -0.301140E-02
      2231 A        282      ALA      HB3      HA3      0.900000E-01   1.00800           0   0.00000     -0.301140E-02
      2232 A        282      ALA      C        C        0.510000       12.0110           0   0.00000     -0.301140E-02
      2233 A        282      ALA      O        O       -0.510000       15.9990           0   0.00000     -0.301140E-02
      2234 A        283      SER      N        NH1     -0.470000       14.0070           0   0.00000     -0.301140E-02
      2235 A        283      SER      HN       H        0.310000       1.00800           0   0.00000     -0.301140E-02
      2236 A        283      SER      CA       CT1      0.700000E-01   12.0110           0   0.00000     -0.301140E-02
      2237 A        283      SER      HA       HB1      0.900000E-01   1.00800           0   0.00000     -0.301140E-02
      2238 A        283      SER      CB       CT2      0.500000E-01   12.0110           0   0.00000     -0.301140E-02
      2239 A        283      SER      HB1      HA2      0.900000E-01   1.00800           0   0.00000     -0.301140E-02
      2240 A        283      SER      HB2      HA2      0.900000E-01   1.00800           0   0.00000     -0.301140E-02
      2241 A        283      SER      OG       OH1     -0.660000       15.9990           0   0.00000     -0.301140E-02
      2242 A        283      SER      HG1      H        0.430000       1.00800           0   0.00000     -0.301140E-02
      2243 A        283      SER      C        C        0.510000       12.0110           0   0.00000     -0.301140E-02
      2244 A        283      SER      O        O       -0.510000       15.9990           0   0.00000     -0.301140E-02
      2245 A        284      LEU      N        NH1     -0.470000       14.0070           0   0.00000     -0.301140E-02
      2246 A        284      LEU      HN       H        0.310000       1.00800           0   0.00000     -0.301140E-02
      2247 A        284      LEU      CA       CT1      0.700000E-01   12.0110           0   0.00000     -0.301140E-02
      2248 A        284      LEU      HA       HB1      0.900000E-01   1.00800           0   0.00000     -0.301140E-02
      2249 A        284      LEU      CB       CT2     -0.180000       12.0110           0   0.00000     -0.301140E-02
      2250 A        284      LEU      HB1      HA2      0.900000E-01   1.00800           0   0.00000     -0.301140E-02
      2251 A        284      LEU      HB2      HA2      0.900000E-01   1.00800           0   0.00000     -0.301140E-02
      2252 A        284      LEU      CG       CT1     -0.900000E-01   12.0110           0   0.00000     -0.301140E-02
      2253 A        284      LEU      HG       HA1      0.900000E-01   1.00800           0   0.00000     -0.301140E-02
      2254 A        284      LEU      CD1      CT3     -0.270000       12.0110           0   0.00000     -0.301140E-02
      2255 A        284      LEU      HD11     HA3      0.900000E-01   1.00800           0   0.00000     -0.301140E-02
      2256 A        284      LEU      HD12     HA3      0.900000E-01   1.00800           0   0.00000     -0.301140E-02
      2257 A        284      LEU      HD13     HA3      0.900000E-01   1.00800           0   0.00000     -0.301140E-02
      2258 A        284      LEU      CD2      CT3     -0.270000       12.0110           0   0.00000     -0.301140E-02
      2259 A        284      LEU      HD21     HA3      0.900000E-01   1.00800           0   0.00000     -0.301140E-02
      2260 A        284      LEU      HD22     HA3      0.900000E-01   1.00800           0   0.00000     -0.301140E-02
      2261 A        284      LEU      HD23     HA3      0.900000E-01   1.00800           0   0.00000     -0.301140E-02
      2262 A        284      LEU      C        C        0.510000       12.0110           0   0.00000     -0.301140E-02
      2263 A        284      LEU      O        O       -0.510000       15.9990           0   0.00000     -0.301140E-02
      2264 A        285      ILE      N        NH1     -0.470000       14.0070           0   0.00000     -0.301140E-02
      2265 A        285      ILE      HN       H        0.310000       1.00800           0   0.00000     -0.301140E-02
      2266 A        285      ILE      CA       CT1      0.700000E-01   12.0110           0   0.00000     -0.301140E-02
      2267 A        285      ILE      HA       HB1      0.900000E-01   1.00800           0   0.00000     -0.301140E-02
      2268 A        285      ILE      CB       CT1     -0.900000E-01   12.0110           0   0.00000     -0.301140E-02
      2269 A        285      ILE      HB       HA1      0.900000E-01   1.00800           0   0.00000     -0.301140E-02
      2270 A        285      ILE      CG2      CT3     -0.270000       12.0110           0   0.00000     -0.301140E-02
      2271 A        285      ILE      HG21     HA3      0.900000E-01   1.00800           0   0.00000     -0.301140E-02
      2272 A        285      ILE      HG22     HA3      0.900000E-01   1.00800           0   0.00000     -0.301140E-02
      2273 A        285      ILE      HG23     HA3      0.900000E-01   1.00800           0   0.00000     -0.301140E-02
      2274 A        285      ILE      CG1      CT2     -0.180000       12.0110           0   0.00000     -0.301140E-02
      2275 A        285      ILE      HG11     HA2      0.900000E-01   1.00800           0   0.00000     -0.301140E-02
      2276 A        285      ILE      HG12     HA2      0.900000E-01   1.00800           0   0.00000     -0.301140E-02
      2277 A        285      ILE      CD       CT3     -0.270000       12.0110           0   0.00000     -0.301140E-02
      2278 A        285      ILE      HD1      HA3      0.900000E-01   1.00800           0   0.00000     -0.301140E-02
      2279 A        285      ILE      HD2      HA3      0.900000E-01   1.00800           0   0.00000     -0.301140E-02
      2280 A        285      ILE      HD3      HA3      0.900000E-01   1.00800           0   0.00000     -0.301140E-02
      2281 A        285      ILE      C        C        0.510000       12.0110           0   0.00000     -0.301140E-02
      2282 A        285      ILE      O        O       -0.510000       15.9990           0   0.00000     -0.301140E-02
      2283 A        286      LYS      N        NH1     -0.470000       14.0070           0   0.00000     -0.301140E-02
      2284 A        286      LYS      HN       H        0.310000       1.00800           0   0.00000     -0.301140E-02
      2285 A        286      LYS      CA       CT1      0.700000E-01   12.0110           0   0.00000     -0.301140E-02
      2286 A        286      LYS      HA       HB1      0.900000E-01   1.00800           0   0.00000     -0.301140E-02
      2287 A        286      LYS      CB       CT2     -0.180000       12.0110           0   0.00000     -0.301140E-02
      2288 A        286      LYS      HB1      HA2      0.900000E-01   1.00800           0   0.00000     -0.301140E-02
      2289 A        286      LYS      HB2      HA2      0.900000E-01   1.00800           0   0.00000     -0.301140E-02
      2290 A        286      LYS      CG       CT2     -0.180000       12.0110           0   0.00000     -0.301140E-02
      2291 A        286      LYS      HG1      HA2      0.900000E-01   1.00800           0   0.00000     -0.301140E-02
      2292 A        286      LYS      HG2      HA2      0.900000E-01   1.00800           0   0.00000     -0.301140E-02
      2293 A        286      LYS      CD       CT2     -0.180000       12.0110           0   0.00000     -0.301140E-02
      2294 A        286      LYS      HD1      HA2      0.900000E-01   1.00800           0   0.00000     -0.301140E-02
      2295 A        286      LYS      HD2      HA2      0.900000E-01   1.00800           0   0.00000     -0.301140E-02
      2296 A        286      LYS      CE       CT2      0.210000       12.0110           0   0.00000     -0.301140E-02
      2297 A        286      LYS      HE1      HA2      0.500000E-01   1.00800           0   0.00000     -0.301140E-02
      2298 A        286      LYS      HE2      HA2      0.500000E-01   1.00800           0   0.00000     -0.301140E-02
      2299 A        286      LYS      NZ       NH3     -0.300000       14.0070           0   0.00000     -0.301140E-02
      2300 A        286      LYS      HZ1      HC       0.330000       1.00800           0   0.00000     -0.301140E-02
      2301 A        286      LYS      HZ2      HC       0.330000       1.00800           0   0.00000     -0.301140E-02
      2302 A        286      LYS      HZ3      HC       0.330000       1.00800           0   0.00000     -0.301140E-02
      2303 A        286      LYS      C        C        0.510000       12.0110           0   0.00000     -0.301140E-02
      2304 A        286      LYS      O        O       -0.510000       15.9990           0   0.00000     -0.301140E-02
      2305 A        287      HSD      N        NH1     -0.470000       14.0070           0   0.00000     -0.301140E-02
      2306 A        287      HSD      HN       H        0.310000       1.00800           0   0.00000     -0.301140E-02
      2307 A        287      HSD      CA       CT1      0.700000E-01   12.0110           0   0.00000     -0.301140E-02
      2308 A        287      HSD      HA       HB1      0.900000E-01   1.00800           0   0.00000     -0.301140E-02
      2309 A        287      HSD      CB       CT2     -0.900000E-01   12.0110           0   0.00000     -0.301140E-02
      2310 A        287      HSD      HB1      HA2      0.900000E-01   1.00800           0   0.00000     -0.301140E-02
      2311 A        287      HSD      HB2      HA2      0.900000E-01   1.00800           0   0.00000     -0.301140E-02
      2312 A        287      HSD      ND1      NR1     -0.360000       14.0070           0   0.00000     -0.301140E-02
      2313 A        287      HSD      HD1      H        0.320000       1.00800           0   0.00000     -0.301140E-02
      2314 A        287      HSD      CG       CPH1    -0.500000E-01   12.0110           0   0.00000     -0.301140E-02
      2315 A        287      HSD      CE1      CPH2     0.250000       12.0110           0   0.00000     -0.301140E-02
      2316 A        287      HSD      HE1      HR1      0.130000       1.00800           0   0.00000     -0.301140E-02
      2317 A        287      HSD      NE2      NR2     -0.700000       14.0070           0   0.00000     -0.301140E-02
      2318 A        287      HSD      CD2      CPH1     0.220000       12.0110           0   0.00000     -0.301140E-02
      2319 A        287      HSD      HD2      HR3      0.100000       1.00800           0   0.00000     -0.301140E-02
      2320 A        287      HSD      C        C        0.510000       12.0110           0   0.00000     -0.301140E-02
      2321 A        287      HSD      O        O       -0.510000       15.9990           0   0.00000     -0.301140E-02
      2322 A        288      TRP      N        NH1     -0.470000       14.0070           0   0.00000     -0.301140E-02
      2323 A        288      TRP      HN       H        0.310000       1.00800           0   0.00000     -0.301140E-02
      2324 A        288      TRP      CA       CT1      0.700000E-01   12.0110           0   0.00000     -0.301140E-02
      2325 A        288      TRP      HA       HB1      0.900000E-01   1.00800           0   0.00000     -0.301140E-02
      2326 A        288      TRP      CB       CT2     -0.180000       12.0110           0   0.00000     -0.301140E-02
      2327 A        288      TRP      HB1      HA2      0.900000E-01   1.00800           0   0.00000     -0.301140E-02
      2328 A        288      TRP      HB2      HA2      0.900000E-01   1.00800           0   0.00000     -0.301140E-02
      2329 A        288      TRP      CG       CY      -0.300000E-01   12.0110           0   0.00000     -0.301140E-02
      2330 A        288      TRP      CD1      CA      -0.150000       12.0110           0   0.00000     -0.301140E-02
      2331 A        288      TRP      HD1      HP       0.220000       1.00800           0   0.00000     -0.301140E-02
      2332 A        288      TRP      NE1      NY      -0.510000       14.0070           0   0.00000     -0.301140E-02
      2333 A        288      TRP      HE1      H        0.370000       1.00800           0   0.00000     -0.301140E-02
      2334 A        288      TRP      CE2      CPT      0.240000       12.0110           0   0.00000     -0.301140E-02
      2335 A        288      TRP      CD2      CPT      0.110000       12.0110           0   0.00000     -0.301140E-02
      2336 A        288      TRP      CE3      CAI     -0.250000       12.0110           0   0.00000     -0.301140E-02
      2337 A        288      TRP      HE3      HP       0.170000       1.00800           0   0.00000     -0.301140E-02
      2338 A        288      TRP      CZ3      CA      -0.200000       12.0110           0   0.00000     -0.301140E-02
      2339 A        288      TRP      HZ3      HP       0.140000       1.00800           0   0.00000     -0.301140E-02
      2340 A        288      TRP      CZ2      CAI     -0.270000       12.0110           0   0.00000     -0.301140E-02
      2341 A        288      TRP      HZ2      HP       0.160000       1.00800           0   0.00000     -0.301140E-02
      2342 A        288      TRP      CH2      CA      -0.140000       12.0110           0   0.00000     -0.301140E-02
      2343 A        288      TRP      HH2      HP       0.140000       1.00800           0   0.00000     -0.301140E-02
      2344 A        288      TRP      C        C        0.510000       12.0110           0   0.00000     -0.301140E-02
      2345 A        288      TRP      O        O       -0.510000       15.9990           0   0.00000     -0.301140E-02
      2346 A        303      TIP3     OH2      OT      -0.834000       15.9994           0   0.00000     -0.301140E-02
      2347 A        303      TIP3     H1       HT       0.417000       1.00800           0   0.00000     -0.301140E-02
      2348 A        303      TIP3     H2       HT       0.417000       1.00800           0   0.00000     -0.301140E-02
      2349 A        305      TIP3     OH2      OT      -0.834000       15.9994           0   0.00000     -0.301140E-02
      2350 A        305      TIP3     H1       HT       0.417000       1.00800           0   0.00000     -0.301140E-02
      2351 A        305      TIP3     H2       HT       0.417000       1.00800           0   0.00000     -0.301140E-02
      2352 A        306      TIP3     OH2      OT      -0.834000       15.9994           0   0.00000     -0.301140E-02
      2353 A        306      TIP3     H1       HT       0.417000       1.00800           0   0.00000     -0.301140E-02
      2354 A        306      TIP3     H2       HT       0.417000       1.00800           0   0.00000     -0.301140E-02
      2355 A        307      TIP3     OH2      OT      -0.834000       15.9994           0   0.00000     -0.301140E-02
      2356 A        307      TIP3     H1       HT       0.417000       1.00800           0   0.00000     -0.301140E-02
      2357 A        307      TIP3     H2       HT       0.417000       1.00800           0   0.00000     -0.301140E-02
      2358 A        308      TIP3     OH2      OT      -0.834000       15.9994           0   0.00000     -0.301140E-02
      2359 A        308      TIP3     H1       HT       0.417000       1.00800           0   0.00000     -0.301140E-02
      2360 A        308      TIP3     H2       HT       0.417000       1.00800           0   0.00000     -0.301140E-02
      2361 A        309      TIP3     OH2      OT      -0.834000       15.9994           0   0.00000     -0.301140E-02
      2362 A        309      TIP3     H1       HT       0.417000       1.00800           0   0.00000     -0.301140E-02
      2363 A        309      TIP3     H2       HT       0.417000       1.00800           0   0.00000     -0.301140E-02
      2364 A        310      TIP3     OH2      OT      -0.834000       15.9994           0   0.00000     -0.301140E-02
      2365 A        310      TIP3     H1       HT       0.417000       1.00800           0   0.00000     -0.301140E-02
      2366 A        310      TIP3     H2       HT       0.417000       1.00800           0   0.00000     -0.301140E-02
      2367 A        311      TIP3     OH2      OT      -0.834000       15.9994           0   0.00000     -0.301140E-02
      2368 A        311      TIP3     H1       HT       0.417000       1.00800           0   0.00000     -0.301140E-02
      2369 A        311      TIP3     H2       HT       0.417000       1.00800           0   0.00000     -0.301140E-02
      2370 A        312      TIP3     OH2      OT      -0.834000       15.9994           0   0.00000     -0.301140E-02
      2371 A        312      TIP3     H1       HT       0.417000       1.00800           0   0.00000     -0.301140E-02
      2372 A        312      TIP3     H2       HT       0.417000       1.00800           0   0.00000     -0.301140E-02
      2373 A        313      TIP3     OH2      OT      -0.834000       15.9994           0   0.00000     -0.301140E-02
      2374 A        313      TIP3     H1       HT       0.417000       1.00800           0   0.00000     -0.301140E-02
      2375 A        313      TIP3     H2       HT       0.417000       1.00800           0   0.00000     -0.301140E-02
      2376 A        314      TIP3     OH2      OT      -0.834000       15.9994           0   0.00000     -0.301140E-02
      2377 A        314      TIP3     H1       HT       0.417000       1.00800           0   0.00000     -0.301140E-02
      2378 A        314      TIP3     H2       HT       0.417000       1.00800           0   0.00000     -0.301140E-02
      2379 A        315      TIP3     OH2      OT      -0.834000       15.9994           0   0.00000     -0.301140E-02
      2380 A        315      TIP3     H1       HT       0.417000       1.00800           0   0.00000     -0.301140E-02
      2381 A        315      TIP3     H2       HT       0.417000       1.00800           0   0.00000     -0.301140E-02
      2382 A        317      TIP3     OH2      OT      -0.834000       15.9994           0   0.00000     -0.301140E-02
      2383 A        317      TIP3     H1       HT       0.417000       1.00800           0   0.00000     -0.301140E-02
      2384 A        317      TIP3     H2       HT       0.417000       1.00800           0   0.00000     -0.301140E-02
      2385 A        318      TIP3     OH2      OT      -0.834000       15.9994           0   0.00000     -0.301140E-02
      2386 A        318      TIP3     H1       HT       0.417000       1.00800           0   0.00000     -0.301140E-02
      2387 A        318      TIP3     H2       HT       0.417000       1.00800           0   0.00000     -0.301140E-02
      2388 A        319      TIP3     OH2      OT      -0.834000       15.9994           0   0.00000     -0.301140E-02
      2389 A        319      TIP3     H1       HT       0.417000       1.00800           0   0.00000     -0.301140E-02
      2390 A        319      TIP3     H2       HT       0.417000       1.00800           0   0.00000     -0.301140E-02
      2391 A        320      TIP3     OH2      OT      -0.834000       15.9994           0   0.00000     -0.301140E-02
      2392 A        320      TIP3     H1       HT       0.417000       1.00800           0   0.00000     -0.301140E-02
      2393 A        320      TIP3     H2       HT       0.417000       1.00800           0   0.00000     -0.301140E-02
      2394 A        321      TIP3     OH2      OT      -0.834000       15.9994           0   0.00000     -0.301140E-02
      2395 A        321      TIP3     H1       HT       0.417000       1.00800           0   0.00000     -0.301140E-02
      2396 A        321      TIP3     H2       HT       0.417000       1.00800           0   0.00000     -0.301140E-02
      2397 A        322      TIP3     OH2      OT      -0.834000       15.9994           0   0.00000     -0.301140E-02
      2398 A        322      TIP3     H1       HT       0.417000       1.00800           0   0.00000     -0.301140E-02
      2399 A        322      TIP3     H2       HT       0.417000       1.00800           0   0.00000     -0.301140E-02
      2400 A        323      TIP3     OH2      OT      -0.834000       15.9994           0   0.00000     -0.301140E-02
      2401 A        323      TIP3     H1       HT       0.417000       1.00800           0   0.00000     -0.301140E-02
      2402 A        323      TIP3     H2       HT       0.417000       1.00800           0   0.00000     -0.301140E-02
      2403 A        326      TIP3     OH2      OT      -0.834000       15.9994           0   0.00000     -0.301140E-02
      2404 A        326      TIP3     H1       HT       0.417000       1.00800           0   0.00000     -0.301140E-02
      2405 A        326      TIP3     H2       HT       0.417000       1.00800           0   0.00000     -0.301140E-02
      2406 A        327      TIP3     OH2      OT      -0.834000       15.9994           0   0.00000     -0.301140E-02
      2407 A        327      TIP3     H1       HT       0.417000       1.00800           0   0.00000     -0.301140E-02
      2408 A        327      TIP3     H2       HT       0.417000       1.00800           0   0.00000     -0.301140E-02
      2409 A        329      TIP3     OH2      OT      -0.834000       15.9994           0   0.00000     -0.301140E-02
      2410 A        329      TIP3     H1       HT       0.417000       1.00800           0   0.00000     -0.301140E-02
      2411 A        329      TIP3     H2       HT       0.417000       1.00800           0   0.00000     -0.301140E-02
      2412 A        330      TIP3     OH2      OT      -0.834000       15.9994           0   0.00000     -0.301140E-02
      2413 A        330      TIP3     H1       HT       0.417000       1.00800           0   0.00000     -0.301140E-02
      2414 A        330      TIP3     H2       HT       0.417000       1.00800           0   0.00000     -0.301140E-02
      2415 A        331      TIP3     OH2      OT      -0.834000       15.9994           0   0.00000     -0.301140E-02
      2416 A        331      TIP3     H1       HT       0.417000       1.00800           0   0.00000     -0.301140E-02
      2417 A        331      TIP3     H2       HT       0.417000       1.00800           0   0.00000     -0.301140E-02
      2418 A        332      TIP3     OH2      OT      -0.834000       15.9994           0   0.00000     -0.301140E-02
      2419 A        332      TIP3     H1       HT       0.417000       1.00800           0   0.00000     -0.301140E-02
      2420 A        332      TIP3     H2       HT       0.417000       1.00800           0   0.00000     -0.301140E-02
      2421 A        337      TIP3     OH2      OT      -0.834000       15.9994           0   0.00000     -0.301140E-02
      2422 A        337      TIP3     H1       HT       0.417000       1.00800           0   0.00000     -0.301140E-02
      2423 A        337      TIP3     H2       HT       0.417000       1.00800           0   0.00000     -0.301140E-02
      2424 A        338      TIP3     OH2      OT      -0.834000       15.9994           0   0.00000     -0.301140E-02
      2425 A        338      TIP3     H1       HT       0.417000       1.00800           0   0.00000     -0.301140E-02
      2426 A        338      TIP3     H2       HT       0.417000       1.00800           0   0.00000     -0.301140E-02
      2427 A        339      TIP3     OH2      OT      -0.834000       15.9994           0   0.00000     -0.301140E-02
      2428 A        339      TIP3     H1       HT       0.417000       1.00800           0   0.00000     -0.301140E-02
      2429 A        339      TIP3     H2       HT       0.417000       1.00800           0   0.00000     -0.301140E-02
      2430 A        340      TIP3     OH2      OT      -0.834000       15.9994           0   0.00000     -0.301140E-02
      2431 A        340      TIP3     H1       HT       0.417000       1.00800           0   0.00000     -0.301140E-02
      2432 A        340      TIP3     H2       HT       0.417000       1.00800           0   0.00000     -0.301140E-02
      2433 A        342      TIP3     OH2      OT      -0.834000       15.9994           0   0.00000     -0.301140E-02
      2434 A        342      TIP3     H1       HT       0.417000       1.00800           0   0.00000     -0.301140E-02
      2435 A        342      TIP3     H2       HT       0.417000       1.00800           0   0.00000     -0.301140E-02
      2436 A        343      TIP3     OH2      OT      -0.834000       15.9994           0   0.00000     -0.301140E-02
      2437 A        343      TIP3     H1       HT       0.417000       1.00800           0   0.00000     -0.301140E-02
      2438 A        343      TIP3     H2       HT       0.417000       1.00800           0   0.00000     -0.301140E-02
      2439 A        344      TIP3     OH2      OT      -0.834000       15.9994           0   0.00000     -0.301140E-02
      2440 A        344      TIP3     H1       HT       0.417000       1.00800           0   0.00000     -0.301140E-02
      2441 A        344      TIP3     H2       HT       0.417000       1.00800           0   0.00000     -0.301140E-02
      2442 A        345      TIP3     OH2      OT      -0.834000       15.9994           0   0.00000     -0.301140E-02
      2443 A        345      TIP3     H1       HT       0.417000       1.00800           0   0.00000     -0.301140E-02
      2444 A        345      TIP3     H2       HT       0.417000       1.00800           0   0.00000     -0.301140E-02
      2445 A        346      TIP3     OH2      OT      -0.834000       15.9994           0   0.00000     -0.301140E-02
      2446 A        346      TIP3     H1       HT       0.417000       1.00800           0   0.00000     -0.301140E-02
      2447 A        346      TIP3     H2       HT       0.417000       1.00800           0   0.00000     -0.301140E-02
      2448 A        347      TIP3     OH2      OT      -0.834000       15.9994           0   0.00000     -0.301140E-02
      2449 A        347      TIP3     H1       HT       0.417000       1.00800           0   0.00000     -0.301140E-02
      2450 A        347      TIP3     H2       HT       0.417000       1.00800           0   0.00000     -0.301140E-02
      2451 A        348      TIP3     OH2      OT      -0.834000       15.9994           0   0.00000     -0.301140E-02
      2452 A        348      TIP3     H1       HT       0.417000       1.00800           0   0.00000     -0.301140E-02
      2453 A        348      TIP3     H2       HT       0.417000       1.00800           0   0.00000     -0.301140E-02
      2454 A        349      TIP3     OH2      OT      -0.834000       15.9994           0   0.00000     -0.301140E-02
      2455 A        349      TIP3     H1       HT       0.417000       1.00800           0   0.00000     -0.301140E-02
      2456 A        349      TIP3     H2       HT       0.417000       1.00800           0   0.00000     -0.301140E-02
      2457 A        352      TIP3     OH2      OT      -0.834000       15.9994           0   0.00000     -0.301140E-02
      2458 A        352      TIP3     H1       HT       0.417000       1.00800           0   0.00000     -0.301140E-02
      2459 A        352      TIP3     H2       HT       0.417000       1.00800           0   0.00000     -0.301140E-02
      2460 A        353      TIP3     OH2      OT      -0.834000       15.9994           0   0.00000     -0.301140E-02
      2461 A        353      TIP3     H1       HT       0.417000       1.00800           0   0.00000     -0.301140E-02
      2462 A        353      TIP3     H2       HT       0.417000       1.00800           0   0.00000     -0.301140E-02
      2463 A        354      TIP3     OH2      OT      -0.834000       15.9994           0   0.00000     -0.301140E-02
      2464 A        354      TIP3     H1       HT       0.417000       1.00800           0   0.00000     -0.301140E-02
      2465 A        354      TIP3     H2       HT       0.417000       1.00800           0   0.00000     -0.301140E-02
      2466 A        355      TIP3     OH2      OT      -0.834000       15.9994           0   0.00000     -0.301140E-02
      2467 A        355      TIP3     H1       HT       0.417000       1.00800           0   0.00000     -0.301140E-02
      2468 A        355      TIP3     H2       HT       0.417000       1.00800           0   0.00000     -0.301140E-02
      2469 A        356      TIP3     OH2      OT      -0.834000       15.9994           0   0.00000     -0.301140E-02
      2470 A        356      TIP3     H1       HT       0.417000       1.00800           0   0.00000     -0.301140E-02
      2471 A        356      TIP3     H2       HT       0.417000       1.00800           0   0.00000     -0.301140E-02
      2472 A        357      TIP3     OH2      OT      -0.834000       15.9994           0   0.00000     -0.301140E-02
      2473 A        357      TIP3     H1       HT       0.417000       1.00800           0   0.00000     -0.301140E-02
      2474 A        357      TIP3     H2       HT       0.417000       1.00800           0   0.00000     -0.301140E-02
      2475 A        358      TIP3     OH2      OT      -0.834000       15.9994           0   0.00000     -0.301140E-02
      2476 A        358      TIP3     H1       HT       0.417000       1.00800           0   0.00000     -0.301140E-02
      2477 A        358      TIP3     H2       HT       0.417000       1.00800           0   0.00000     -0.301140E-02
      2478 A        359      TIP3     OH2      OT      -0.834000       15.9994           0   0.00000     -0.301140E-02
      2479 A        359      TIP3     H1       HT       0.417000       1.00800           0   0.00000     -0.301140E-02
      2480 A        359      TIP3     H2       HT       0.417000       1.00800           0   0.00000     -0.301140E-02
      2481 A        360      TIP3     OH2      OT      -0.834000       15.9994           0   0.00000     -0.301140E-02
      2482 A        360      TIP3     H1       HT       0.417000       1.00800           0   0.00000     -0.301140E-02
      2483 A        360      TIP3     H2       HT       0.417000       1.00800           0   0.00000     -0.301140E-02
      2484 A        364      TIP3     OH2      OT      -0.834000       15.9994           0   0.00000     -0.301140E-02
      2485 A        364      TIP3     H1       HT       0.417000       1.00800           0   0.00000     -0.301140E-02
      2486 A        364      TIP3     H2       HT       0.417000       1.00800           0   0.00000     -0.301140E-02
      2487 A        365      TIP3     OH2      OT      -0.834000       15.9994           0   0.00000     -0.301140E-02
      2488 A        365      TIP3     H1       HT       0.417000       1.00800           0   0.00000     -0.301140E-02
      2489 A        365      TIP3     H2       HT       0.417000       1.00800           0   0.00000     -0.301140E-02
      2490 A        368      TIP3     OH2      OT      -0.834000       15.9994           0   0.00000     -0.301140E-02
      2491 A        368      TIP3     H1       HT       0.417000       1.00800           0   0.00000     -0.301140E-02
      2492 A        368      TIP3     H2       HT       0.417000       1.00800           0   0.00000     -0.301140E-02
      2493 A        369      TIP3     OH2      OT      -0.834000       15.9994           0   0.00000     -0.301140E-02
      2494 A        369      TIP3     H1       HT       0.417000       1.00800           0   0.00000     -0.301140E-02
      2495 A        369      TIP3     H2       HT       0.417000       1.00800           0   0.00000     -0.301140E-02
      2496 A        370      TIP3     OH2      OT      -0.834000       15.9994           0   0.00000     -0.301140E-02
      2497 A        370      TIP3     H1       HT       0.417000       1.00800           0   0.00000     -0.301140E-02
      2498 A        370      TIP3     H2       HT       0.417000       1.00800           0   0.00000     -0.301140E-02
      2499 A        371      TIP3     OH2      OT      -0.834000       15.9994           0   0.00000     -0.301140E-02
      2500 A        371      TIP3     H1       HT       0.417000       1.00800           0   0.00000     -0.301140E-02
      2501 A        371      TIP3     H2       HT       0.417000       1.00800           0   0.00000     -0.301140E-02
      2502 A        372      TIP3     OH2      OT      -0.834000       15.9994           0   0.00000     -0.301140E-02
      2503 A        372      TIP3     H1       HT       0.417000       1.00800           0   0.00000     -0.301140E-02
      2504 A        372      TIP3     H2       HT       0.417000       1.00800           0   0.00000     -0.301140E-02
      2505 A        373      TIP3     OH2      OT      -0.834000       15.9994           0   0.00000     -0.301140E-02
      2506 A        373      TIP3     H1       HT       0.417000       1.00800           0   0.00000     -0.301140E-02
      2507 A        373      TIP3     H2       HT       0.417000       1.00800           0   0.00000     -0.301140E-02
      2508 A        374      TIP3     OH2      OT      -0.834000       15.9994           0   0.00000     -0.301140E-02
      2509 A        374      TIP3     H1       HT       0.417000       1.00800           0   0.00000     -0.301140E-02
      2510 A        374      TIP3     H2       HT       0.417000       1.00800           0   0.00000     -0.301140E-02
      2511 A        375      TIP3     OH2      OT      -0.834000       15.9994           0   0.00000     -0.301140E-02
      2512 A        375      TIP3     H1       HT       0.417000       1.00800           0   0.00000     -0.301140E-02
      2513 A        375      TIP3     H2       HT       0.417000       1.00800           0   0.00000     -0.301140E-02
      2514 A        376      TIP3     OH2      OT      -0.834000       15.9994           0   0.00000     -0.301140E-02
      2515 A        376      TIP3     H1       HT       0.417000       1.00800           0   0.00000     -0.301140E-02
      2516 A        376      TIP3     H2       HT       0.417000       1.00800           0   0.00000     -0.301140E-02
      2517 A        377      TIP3     OH2      OT      -0.834000       15.9994           0   0.00000     -0.301140E-02
      2518 A        377      TIP3     H1       HT       0.417000       1.00800           0   0.00000     -0.301140E-02
      2519 A        377      TIP3     H2       HT       0.417000       1.00800           0   0.00000     -0.301140E-02
      2520 A        378      TIP3     OH2      OT      -0.834000       15.9994           0   0.00000     -0.301140E-02
      2521 A        378      TIP3     H1       HT       0.417000       1.00800           0   0.00000     -0.301140E-02
      2522 A        378      TIP3     H2       HT       0.417000       1.00800           0   0.00000     -0.301140E-02
      2523 A        379      TIP3     OH2      OT      -0.834000       15.9994           0   0.00000     -0.301140E-02
      2524 A        379      TIP3     H1       HT       0.417000       1.00800           0   0.00000     -0.301140E-02
      2525 A        379      TIP3     H2       HT       0.417000       1.00800           0   0.00000     -0.301140E-02
      2526 A        380      TIP3     OH2      OT      -0.834000       15.9994           0   0.00000     -0.301140E-02
      2527 A        380      TIP3     H1       HT       0.417000       1.00800           0   0.00000     -0.301140E-02
      2528 A        380      TIP3     H2       HT       0.417000       1.00800           0   0.00000     -0.301140E-02
      2529 A        381      TIP3     OH2      OT      -0.834000       15.9994           0   0.00000     -0.301140E-02
      2530 A        381      TIP3     H1       HT       0.417000       1.00800           0   0.00000     -0.301140E-02
      2531 A        381      TIP3     H2       HT       0.417000       1.00800           0   0.00000     -0.301140E-02
      2532 A        382      TIP3     OH2      OT      -0.834000       15.9994           0   0.00000     -0.301140E-02
      2533 A        382      TIP3     H1       HT       0.417000       1.00800           0   0.00000     -0.301140E-02
      2534 A        382      TIP3     H2       HT       0.417000       1.00800           0   0.00000     -0.301140E-02
      2535 A        383      TIP3     OH2      OT      -0.834000       15.9994           0   0.00000     -0.301140E-02
      2536 A        383      TIP3     H1       HT       0.417000       1.00800           0   0.00000     -0.301140E-02
      2537 A        383      TIP3     H2       HT       0.417000       1.00800           0   0.00000     -0.301140E-02
      2538 A        385      TIP3     OH2      OT      -0.834000       15.9994           0   0.00000     -0.301140E-02
      2539 A        385      TIP3     H1       HT       0.417000       1.00800           0   0.00000     -0.301140E-02
      2540 A        385      TIP3     H2       HT       0.417000       1.00800           0   0.00000     -0.301140E-02
      2541 A        387      TIP3     OH2      OT      -0.834000       15.9994           0   0.00000     -0.301140E-02
      2542 A        387      TIP3     H1       HT       0.417000       1.00800           0   0.00000     -0.301140E-02
      2543 A        387      TIP3     H2       HT       0.417000       1.00800           0   0.00000     -0.301140E-02
      2544 A        388      TIP3     OH2      OT      -0.834000       15.9994           0   0.00000     -0.301140E-02
      2545 A        388      TIP3     H1       HT       0.417000       1.00800           0   0.00000     -0.301140E-02
      2546 A        388      TIP3     H2       HT       0.417000       1.00800           0   0.00000     -0.301140E-02
      2547 A        389      TIP3     OH2      OT      -0.834000       15.9994           0   0.00000     -0.301140E-02
      2548 A        389      TIP3     H1       HT       0.417000       1.00800           0   0.00000     -0.301140E-02
      2549 A        389      TIP3     H2       HT       0.417000       1.00800           0   0.00000     -0.301140E-02
      2550 A        390      TIP3     OH2      OT      -0.834000       15.9994           0   0.00000     -0.301140E-02
      2551 A        390      TIP3     H1       HT       0.417000       1.00800           0   0.00000     -0.301140E-02
      2552 A        390      TIP3     H2       HT       0.417000       1.00800           0   0.00000     -0.301140E-02
      2553 A        391      TIP3     OH2      OT      -0.834000       15.9994           0   0.00000     -0.301140E-02
      2554 A        391      TIP3     H1       HT       0.417000       1.00800           0   0.00000     -0.301140E-02
      2555 A        391      TIP3     H2       HT       0.417000       1.00800           0   0.00000     -0.301140E-02
      2556 A        392      TIP3     OH2      OT      -0.834000       15.9994           0   0.00000     -0.301140E-02
      2557 A        392      TIP3     H1       HT       0.417000       1.00800           0   0.00000     -0.301140E-02
      2558 A        392      TIP3     H2       HT       0.417000       1.00800           0   0.00000     -0.301140E-02
      2559 A        393      TIP3     OH2      OT      -0.834000       15.9994           0   0.00000     -0.301140E-02
      2560 A        393      TIP3     H1       HT       0.417000       1.00800           0   0.00000     -0.301140E-02
      2561 A        393      TIP3     H2       HT       0.417000       1.00800           0   0.00000     -0.301140E-02
      2562 A        394      TIP3     OH2      OT      -0.834000       15.9994           0   0.00000     -0.301140E-02
      2563 A        394      TIP3     H1       HT       0.417000       1.00800           0   0.00000     -0.301140E-02
      2564 A        394      TIP3     H2       HT       0.417000       1.00800           0   0.00000     -0.301140E-02
      2565 A        395      TIP3     OH2      OT      -0.834000       15.9994           0   0.00000     -0.301140E-02
      2566 A        395      TIP3     H1       HT       0.417000       1.00800           0   0.00000     -0.301140E-02
      2567 A        395      TIP3     H2       HT       0.417000       1.00800           0   0.00000     -0.301140E-02
      2568 A        396      TIP3     OH2      OT      -0.834000       15.9994           0   0.00000     -0.301140E-02
      2569 A        396      TIP3     H1       HT       0.417000       1.00800           0   0.00000     -0.301140E-02
      2570 A        396      TIP3     H2       HT       0.417000       1.00800           0   0.00000     -0.301140E-02
      2571 A        397      TIP3     OH2      OT      -0.834000       15.9994           0   0.00000     -0.301140E-02
      2572 A        397      TIP3     H1       HT       0.417000       1.00800           0   0.00000     -0.301140E-02
      2573 A        397      TIP3     H2       HT       0.417000       1.00800           0   0.00000     -0.301140E-02
      2574 A        398      TIP3     OH2      OT      -0.834000       15.9994           0   0.00000     -0.301140E-02
      2575 A        398      TIP3     H1       HT       0.417000       1.00800           0   0.00000     -0.301140E-02
      2576 A        398      TIP3     H2       HT       0.417000       1.00800           0   0.00000     -0.301140E-02
      2577 A        400      TIP3     OH2      OT      -0.834000       15.9994           0   0.00000     -0.301140E-02
      2578 A        400      TIP3     H1       HT       0.417000       1.00800           0   0.00000     -0.301140E-02
      2579 A        400      TIP3     H2       HT       0.417000       1.00800           0   0.00000     -0.301140E-02
      2580 A        401      TIP3     OH2      OT      -0.834000       15.9994           0   0.00000     -0.301140E-02
      2581 A        401      TIP3     H1       HT       0.417000       1.00800           0   0.00000     -0.301140E-02
      2582 A        401      TIP3     H2       HT       0.417000       1.00800           0   0.00000     -0.301140E-02
      2583 A        402      TIP3     OH2      OT      -0.834000       15.9994           0   0.00000     -0.301140E-02
      2584 A        402      TIP3     H1       HT       0.417000       1.00800           0   0.00000     -0.301140E-02
      2585 A        402      TIP3     H2       HT       0.417000       1.00800           0   0.00000     -0.301140E-02
      2586 A        403      TIP3     OH2      OT      -0.834000       15.9994           0   0.00000     -0.301140E-02
      2587 A        403      TIP3     H1       HT       0.417000       1.00800           0   0.00000     -0.301140E-02
      2588 A        403      TIP3     H2       HT       0.417000       1.00800           0   0.00000     -0.301140E-02
      2589 A        404      TIP3     OH2      OT      -0.834000       15.9994           0   0.00000     -0.301140E-02
      2590 A        404      TIP3     H1       HT       0.417000       1.00800           0   0.00000     -0.301140E-02
      2591 A        404      TIP3     H2       HT       0.417000       1.00800           0   0.00000     -0.301140E-02
      2592 A        405      TIP3     OH2      OT      -0.834000       15.9994           0   0.00000     -0.301140E-02
      2593 A        405      TIP3     H1       HT       0.417000       1.00800           0   0.00000     -0.301140E-02
      2594 A        405      TIP3     H2       HT       0.417000       1.00800           0   0.00000     -0.301140E-02
      2595 A        406      TIP3     OH2      OT      -0.834000       15.9994           0   0.00000     -0.301140E-02
      2596 A        406      TIP3     H1       HT       0.417000       1.00800           0   0.00000     -0.301140E-02
      2597 A        406      TIP3     H2       HT       0.417000       1.00800           0   0.00000     -0.301140E-02
      2598 A        407      TIP3     OH2      OT      -0.834000       15.9994           0   0.00000     -0.301140E-02
      2599 A        407      TIP3     H1       HT       0.417000       1.00800           0   0.00000     -0.301140E-02
      2600 A        407      TIP3     H2       HT       0.417000       1.00800           0   0.00000     -0.301140E-02
      2601 A        408      TIP3     OH2      OT      -0.834000       15.9994           0   0.00000     -0.301140E-02
      2602 A        408      TIP3     H1       HT       0.417000       1.00800           0   0.00000     -0.301140E-02
      2603 A        408      TIP3     H2       HT       0.417000       1.00800           0   0.00000     -0.301140E-02
      2604 A        409      TIP3     OH2      OT      -0.834000       15.9994           0   0.00000     -0.301140E-02
      2605 A        409      TIP3     H1       HT       0.417000       1.00800           0   0.00000     -0.301140E-02
      2606 A        409      TIP3     H2       HT       0.417000       1.00800           0   0.00000     -0.301140E-02
      2607 A        410      TIP3     OH2      OT      -0.834000       15.9994           0   0.00000     -0.301140E-02
      2608 A        410      TIP3     H1       HT       0.417000       1.00800           0   0.00000     -0.301140E-02
      2609 A        410      TIP3     H2       HT       0.417000       1.00800           0   0.00000     -0.301140E-02
      2610 A        411      TIP3     OH2      OT      -0.834000       15.9994           0   0.00000     -0.301140E-02
      2611 A        411      TIP3     H1       HT       0.417000       1.00800           0   0.00000     -0.301140E-02
      2612 A        411      TIP3     H2       HT       0.417000       1.00800           0   0.00000     -0.301140E-02
      2613 A        412      TIP3     OH2      OT      -0.834000       15.9994           0   0.00000     -0.301140E-02
      2614 A        412      TIP3     H1       HT       0.417000       1.00800           0   0.00000     -0.301140E-02
      2615 A        412      TIP3     H2       HT       0.417000       1.00800           0   0.00000     -0.301140E-02
      2616 A        413      TIP3     OH2      OT      -0.834000       15.9994           0   0.00000     -0.301140E-02
      2617 A        413      TIP3     H1       HT       0.417000       1.00800           0   0.00000     -0.301140E-02
      2618 A        413      TIP3     H2       HT       0.417000       1.00800           0   0.00000     -0.301140E-02
      2619 A        414      TIP3     OH2      OT      -0.834000       15.9994           0   0.00000     -0.301140E-02
      2620 A        414      TIP3     H1       HT       0.417000       1.00800           0   0.00000     -0.301140E-02
      2621 A        414      TIP3     H2       HT       0.417000       1.00800           0   0.00000     -0.301140E-02
      2622 A        415      TIP3     OH2      OT      -0.834000       15.9994           0   0.00000     -0.301140E-02
      2623 A        415      TIP3     H1       HT       0.417000       1.00800           0   0.00000     -0.301140E-02
      2624 A        415      TIP3     H2       HT       0.417000       1.00800           0   0.00000     -0.301140E-02
      2625 A        417      TIP3     OH2      OT      -0.834000       15.9994           0   0.00000     -0.301140E-02
      2626 A        417      TIP3     H1       HT       0.417000       1.00800           0   0.00000     -0.301140E-02
      2627 A        417      TIP3     H2       HT       0.417000       1.00800           0   0.00000     -0.301140E-02
      2628 A        418      TIP3     OH2      OT      -0.834000       15.9994           0   0.00000     -0.301140E-02
      2629 A        418      TIP3     H1       HT       0.417000       1.00800           0   0.00000     -0.301140E-02
      2630 A        418      TIP3     H2       HT       0.417000       1.00800           0   0.00000     -0.301140E-02
      2631 A        419      TIP3     OH2      OT      -0.834000       15.9994           0   0.00000     -0.301140E-02
      2632 A        419      TIP3     H1       HT       0.417000       1.00800           0   0.00000     -0.301140E-02
      2633 A        419      TIP3     H2       HT       0.417000       1.00800           0   0.00000     -0.301140E-02
      2634 A        420      TIP3     OH2      OT      -0.834000       15.9994           0   0.00000     -0.301140E-02
      2635 A        420      TIP3     H1       HT       0.417000       1.00800           0   0.00000     -0.301140E-02
      2636 A        420      TIP3     H2       HT       0.417000       1.00800           0   0.00000     -0.301140E-02
      2637 A        421      TIP3     OH2      OT      -0.834000       15.9994           0   0.00000     -0.301140E-02
      2638 A        421      TIP3     H1       HT       0.417000       1.00800           0   0.00000     -0.301140E-02
      2639 A        421      TIP3     H2       HT       0.417000       1.00800           0   0.00000     -0.301140E-02
      2640 A        422      TIP3     OH2      OT      -0.834000       15.9994           0   0.00000     -0.301140E-02
      2641 A        422      TIP3     H1       HT       0.417000       1.00800           0   0.00000     -0.301140E-02
      2642 A        422      TIP3     H2       HT       0.417000       1.00800           0   0.00000     -0.301140E-02
      2643 A        423      TIP3     OH2      OT      -0.834000       15.9994           0   0.00000     -0.301140E-02
      2644 A        423      TIP3     H1       HT       0.417000       1.00800           0   0.00000     -0.301140E-02
      2645 A        423      TIP3     H2       HT       0.417000       1.00800           0   0.00000     -0.301140E-02
      2646 A        424      TIP3     OH2      OT      -0.834000       15.9994           0   0.00000     -0.301140E-02
      2647 A        424      TIP3     H1       HT       0.417000       1.00800           0   0.00000     -0.301140E-02
      2648 A        424      TIP3     H2       HT       0.417000       1.00800           0   0.00000     -0.301140E-02
      2649 A        425      TIP3     OH2      OT      -0.834000       15.9994           0   0.00000     -0.301140E-02
      2650 A        425      TIP3     H1       HT       0.417000       1.00800           0   0.00000     -0.301140E-02
      2651 A        425      TIP3     H2       HT       0.417000       1.00800           0   0.00000     -0.301140E-02
      2652 A        426      TIP3     OH2      OT      -0.834000       15.9994           0   0.00000     -0.301140E-02
      2653 A        426      TIP3     H1       HT       0.417000       1.00800           0   0.00000     -0.301140E-02
      2654 A        426      TIP3     H2       HT       0.417000       1.00800           0   0.00000     -0.301140E-02
      2655 A        427      TIP3     OH2      OT      -0.834000       15.9994           0   0.00000     -0.301140E-02
      2656 A        427      TIP3     H1       HT       0.417000       1.00800           0   0.00000     -0.301140E-02
      2657 A        427      TIP3     H2       HT       0.417000       1.00800           0   0.00000     -0.301140E-02
      2658 A        430      TIP3     OH2      OT      -0.834000       15.9994           0   0.00000     -0.301140E-02
      2659 A        430      TIP3     H1       HT       0.417000       1.00800           0   0.00000     -0.301140E-02
      2660 A        430      TIP3     H2       HT       0.417000       1.00800           0   0.00000     -0.301140E-02
      2661 A        431      TIP3     OH2      OT      -0.834000       15.9994           0   0.00000     -0.301140E-02
      2662 A        431      TIP3     H1       HT       0.417000       1.00800           0   0.00000     -0.301140E-02
      2663 A        431      TIP3     H2       HT       0.417000       1.00800           0   0.00000     -0.301140E-02
      2664 A        432      TIP3     OH2      OT      -0.834000       15.9994           0   0.00000     -0.301140E-02
      2665 A        432      TIP3     H1       HT       0.417000       1.00800           0   0.00000     -0.301140E-02
      2666 A        432      TIP3     H2       HT       0.417000       1.00800           0   0.00000     -0.301140E-02
      2667 A        433      TIP3     OH2      OT      -0.834000       15.9994           0   0.00000     -0.301140E-02
      2668 A        433      TIP3     H1       HT       0.417000       1.00800           0   0.00000     -0.301140E-02
      2669 A        433      TIP3     H2       HT       0.417000       1.00800           0   0.00000     -0.301140E-02
      2670 A        434      TIP3     OH2      OT      -0.834000       15.9994           0   0.00000     -0.301140E-02
      2671 A        434      TIP3     H1       HT       0.417000       1.00800           0   0.00000     -0.301140E-02
      2672 A        434      TIP3     H2       HT       0.417000       1.00800           0   0.00000     -0.301140E-02
      2673 A        435      TIP3     OH2      OT      -0.834000       15.9994           0   0.00000     -0.301140E-02
      2674 A        435      TIP3     H1       HT       0.417000       1.00800           0   0.00000     -0.301140E-02
      2675 A        435      TIP3     H2       HT       0.417000       1.00800           0   0.00000     -0.301140E-02
      2676 A        436      TIP3     OH2      OT      -0.834000       15.9994           0   0.00000     -0.301140E-02
      2677 A        436      TIP3     H1       HT       0.417000       1.00800           0   0.00000     -0.301140E-02
      2678 A        436      TIP3     H2       HT       0.417000       1.00800           0   0.00000     -0.301140E-02
      2679 A        437      TIP3     OH2      OT      -0.834000       15.9994           0   0.00000     -0.301140E-02
      2680 A        437      TIP3     H1       HT       0.417000       1.00800           0   0.00000     -0.301140E-02
      2681 A        437      TIP3     H2       HT       0.417000       1.00800           0   0.00000     -0.301140E-02
      2682 A        438      TIP3     OH2      OT      -0.834000       15.9994           0   0.00000     -0.301140E-02
      2683 A        438      TIP3     H1       HT       0.417000       1.00800           0   0.00000     -0.301140E-02
      2684 A        438      TIP3     H2       HT       0.417000       1.00800           0   0.00000     -0.301140E-02
      2685 A        439      TIP3     OH2      OT      -0.834000       15.9994           0   0.00000     -0.301140E-02
      2686 A        439      TIP3     H1       HT       0.417000       1.00800           0   0.00000     -0.301140E-02
      2687 A        439      TIP3     H2       HT       0.417000       1.00800           0   0.00000     -0.301140E-02
      2688 TIP3     1        TIP3     OH2      OT      -0.834000       15.9994           0   0.00000     -0.301140E-02
      2689 TIP3     1        TIP3     H1       HT       0.417000       1.00800           0   0.00000     -0.301140E-02
      2690 TIP3     1        TIP3     H2       HT       0.417000       1.00800           0   0.00000     -0.301140E-02
      2691 TIP3     2        TIP3     OH2      OT      -0.834000       15.9994           0   0.00000     -0.301140E-02
      2692 TIP3     2        TIP3     H1       HT       0.417000       1.00800           0   0.00000     -0.301140E-02
      2693 TIP3     2        TIP3     H2       HT       0.417000       1.00800           0   0.00000     -0.301140E-02
      2694 TIP3     3        TIP3     OH2      OT      -0.834000       15.9994           0   0.00000     -0.301140E-02
      2695 TIP3     3        TIP3     H1       HT       0.417000       1.00800           0   0.00000     -0.301140E-02
      2696 TIP3     3        TIP3     H2       HT       0.417000       1.00800           0   0.00000     -0.301140E-02
      2697 TIP3     4        TIP3     OH2      OT      -0.834000       15.9994           0   0.00000     -0.301140E-02
      2698 TIP3     4        TIP3     H1       HT       0.417000       1.00800           0   0.00000     -0.301140E-02
      2699 TIP3     4        TIP3     H2       HT       0.417000       1.00800           0   0.00000     -0.301140E-02
      2700 TIP3     5        TIP3     OH2      OT      -0.834000       15.9994           0   0.00000     -0.301140E-02
      2701 TIP3     5        TIP3     H1       HT       0.417000       1.00800           0   0.00000     -0.301140E-02
      2702 TIP3     5        TIP3     H2       HT       0.417000       1.00800           0   0.00000     -0.301140E-02
      2703 TIP3     6        TIP3     OH2      OT      -0.834000       15.9994           0   0.00000     -0.301140E-02
      2704 TIP3     6        TIP3     H1       HT       0.417000       1.00800           0   0.00000     -0.301140E-02
      2705 TIP3     6        TIP3     H2       HT       0.417000       1.00800           0   0.00000     -0.301140E-02
      2706 TIP3     7        TIP3     OH2      OT      -0.834000       15.9994           0   0.00000     -0.301140E-02
      2707 TIP3     7        TIP3     H1       HT       0.417000       1.00800           0   0.00000     -0.301140E-02
      2708 TIP3     7        TIP3     H2       HT       0.417000       1.00800           0   0.00000     -0.301140E-02
      2709 TIP3     8        TIP3     OH2      OT      -0.834000       15.9994           0   0.00000     -0.301140E-02
      2710 TIP3     8        TIP3     H1       HT       0.417000       1.00800           0   0.00000     -0.301140E-02
      2711 TIP3     8        TIP3     H2       HT       0.417000       1.00800           0   0.00000     -0.301140E-02
      2712 TIP3     9        TIP3     OH2      OT      -0.834000       15.9994           0   0.00000     -0.301140E-02
      2713 TIP3     9        TIP3     H1       HT       0.417000       1.00800           0   0.00000     -0.301140E-02
      2714 TIP3     9        TIP3     H2       HT       0.417000       1.00800           0   0.00000     -0.301140E-02
      2715 TIP3     10       TIP3     OH2      OT      -0.834000       15.9994           0   0.00000     -0.301140E-02
      2716 TIP3     10       TIP3     H1       HT       0.417000       1.00800           0   0.00000     -0.301140E-02
      2717 TIP3     10       TIP3     H2       HT       0.417000       1.00800           0   0.00000     -0.301140E-02
      2718 TIP3     11       TIP3     OH2      OT      -0.834000       15.9994           0   0.00000     -0.301140E-02
      2719 TIP3     11       TIP3     H1       HT       0.417000       1.00800           0   0.00000     -0.301140E-02
      2720 TIP3     11       TIP3     H2       HT       0.417000       1.00800           0   0.00000     -0.301140E-02
      2721 TIP3     12       TIP3     OH2      OT      -0.834000       15.9994           0   0.00000     -0.301140E-02
      2722 TIP3     12       TIP3     H1       HT       0.417000       1.00800           0   0.00000     -0.301140E-02
      2723 TIP3     12       TIP3     H2       HT       0.417000       1.00800           0   0.00000     -0.301140E-02
      2724 TIP3     13       TIP3     OH2      OT      -0.834000       15.9994           0   0.00000     -0.301140E-02
      2725 TIP3     13       TIP3     H1       HT       0.417000       1.00800           0   0.00000     -0.301140E-02
      2726 TIP3     13       TIP3     H2       HT       0.417000       1.00800           0   0.00000     -0.301140E-02
      2727 TIP3     14       TIP3     OH2      OT      -0.834000       15.9994           0   0.00000     -0.301140E-02
      2728 TIP3     14       TIP3     H1       HT       0.417000       1.00800           0   0.00000     -0.301140E-02
      2729 TIP3     14       TIP3     H2       HT       0.417000       1.00800           0   0.00000     -0.301140E-02
      2730 TIP3     15       TIP3     OH2      OT      -0.834000       15.9994           0   0.00000     -0.301140E-02
      2731 TIP3     15       TIP3     H1       HT       0.417000       1.00800           0   0.00000     -0.301140E-02
      2732 TIP3     15       TIP3     H2       HT       0.417000       1.00800           0   0.00000     -0.301140E-02
      2733 TIP3     16       TIP3     OH2      OT      -0.834000       15.9994           0   0.00000     -0.301140E-02
      2734 TIP3     16       TIP3     H1       HT       0.417000       1.00800           0   0.00000     -0.301140E-02
      2735 TIP3     16       TIP3     H2       HT       0.417000       1.00800           0   0.00000     -0.301140E-02
      2736 TIP3     17       TIP3     OH2      OT      -0.834000       15.9994           0   0.00000     -0.301140E-02
      2737 TIP3     17       TIP3     H1       HT       0.417000       1.00800           0   0.00000     -0.301140E-02
      2738 TIP3     17       TIP3     H2       HT       0.417000       1.00800           0   0.00000     -0.301140E-02
      2739 TIP3     18       TIP3     OH2      OT      -0.834000       15.9994           0   0.00000     -0.301140E-02
      2740 TIP3     18       TIP3     H1       HT       0.417000       1.00800           0   0.00000     -0.301140E-02
      2741 TIP3     18       TIP3     H2       HT       0.417000       1.00800           0   0.00000     -0.301140E-02
      2742 TIP3     19       TIP3     OH2      OT      -0.834000       15.9994           0   0.00000     -0.301140E-02
      2743 TIP3     19       TIP3     H1       HT       0.417000       1.00800           0   0.00000     -0.301140E-02
      2744 TIP3     19       TIP3     H2       HT       0.417000       1.00800           0   0.00000     -0.301140E-02
      2745 TIP3     20       TIP3     OH2      OT      -0.834000       15.9994           0   0.00000     -0.301140E-02
      2746 TIP3     20       TIP3     H1       HT       0.417000       1.00800           0   0.00000     -0.301140E-02
      2747 TIP3     20       TIP3     H2       HT       0.417000       1.00800           0   0.00000     -0.301140E-02
      2748 TIP3     21       TIP3     OH2      OT      -0.834000       15.9994           0   0.00000     -0.301140E-02
      2749 TIP3     21       TIP3     H1       HT       0.417000       1.00800           0   0.00000     -0.301140E-02
      2750 TIP3     21       TIP3     H2       HT       0.417000       1.00800           0   0.00000     -0.301140E-02
      2751 TIP3     22       TIP3     OH2      OT      -0.834000       15.9994           0   0.00000     -0.301140E-02
      2752 TIP3     22       TIP3     H1       HT       0.417000       1.00800           0   0.00000     -0.301140E-02
      2753 TIP3     22       TIP3     H2       HT       0.417000       1.00800           0   0.00000     -0.301140E-02
      2754 TIP3     23       TIP3     OH2      OT      -0.834000       15.9994           0   0.00000     -0.301140E-02
      2755 TIP3     23       TIP3     H1       HT       0.417000       1.00800           0   0.00000     -0.301140E-02
      2756 TIP3     23       TIP3     H2       HT       0.417000       1.00800           0   0.00000     -0.301140E-02
      2757 TIP3     24       TIP3     OH2      OT      -0.834000       15.9994           0   0.00000     -0.301140E-02
      2758 TIP3     24       TIP3     H1       HT       0.417000       1.00800           0   0.00000     -0.301140E-02
      2759 TIP3     24       TIP3     H2       HT       0.417000       1.00800           0   0.00000     -0.301140E-02
      2760 TIP3     25       TIP3     OH2      OT      -0.834000       15.9994           0   0.00000     -0.301140E-02
      2761 TIP3     25       TIP3     H1       HT       0.417000       1.00800           0   0.00000     -0.301140E-02
      2762 TIP3     25       TIP3     H2       HT       0.417000       1.00800           0   0.00000     -0.301140E-02
      2763 TIP3     26       TIP3     OH2      OT      -0.834000       15.9994           0   0.00000     -0.301140E-02
      2764 TIP3     26       TIP3     H1       HT       0.417000       1.00800           0   0.00000     -0.301140E-02
      2765 TIP3     26       TIP3     H2       HT       0.417000       1.00800           0   0.00000     -0.301140E-02
      2766 TIP3     27       TIP3     OH2      OT      -0.834000       15.9994           0   0.00000     -0.301140E-02
      2767 TIP3     27       TIP3     H1       HT       0.417000       1.00800           0   0.00000     -0.301140E-02
      2768 TIP3     27       TIP3     H2       HT       0.417000       1.00800           0   0.00000     -0.301140E-02
      2769 TIP3     28       TIP3     OH2      OT      -0.834000       15.9994           0   0.00000     -0.301140E-02
      2770 TIP3     28       TIP3     H1       HT       0.417000       1.00800           0   0.00000     -0.301140E-02
      2771 TIP3     28       TIP3     H2       HT       0.417000       1.00800           0   0.00000     -0.301140E-02
      2772 TIP3     29       TIP3     OH2      OT      -0.834000       15.9994           0   0.00000     -0.301140E-02
      2773 TIP3     29       TIP3     H1       HT       0.417000       1.00800           0   0.00000     -0.301140E-02
      2774 TIP3     29       TIP3     H2       HT       0.417000       1.00800           0   0.00000     -0.301140E-02
      2775 TIP3     30       TIP3     OH2      OT      -0.834000       15.9994           0   0.00000     -0.301140E-02
      2776 TIP3     30       TIP3     H1       HT       0.417000       1.00800           0   0.00000     -0.301140E-02
      2777 TIP3     30       TIP3     H2       HT       0.417000       1.00800           0   0.00000     -0.301140E-02
      2778 TIP3     31       TIP3     OH2      OT      -0.834000       15.9994           0   0.00000     -0.301140E-02
      2779 TIP3     31       TIP3     H1       HT       0.417000       1.00800           0   0.00000     -0.301140E-02
      2780 TIP3     31       TIP3     H2       HT       0.417000       1.00800           0   0.00000     -0.301140E-02
      2781 TIP3     32       TIP3     OH2      OT      -0.834000       15.9994           0   0.00000     -0.301140E-02
      2782 TIP3     32       TIP3     H1       HT       0.417000       1.00800           0   0.00000     -0.301140E-02
      2783 TIP3     32       TIP3     H2       HT       0.417000       1.00800           0   0.00000     -0.301140E-02
      2784 TIP3     33       TIP3     OH2      OT      -0.834000       15.9994           0   0.00000     -0.301140E-02
      2785 TIP3     33       TIP3     H1       HT       0.417000       1.00800           0   0.00000     -0.301140E-02
      2786 TIP3     33       TIP3     H2       HT       0.417000       1.00800           0   0.00000     -0.301140E-02
      2787 TIP3     34       TIP3     OH2      OT      -0.834000       15.9994           0   0.00000     -0.301140E-02
      2788 TIP3     34       TIP3     H1       HT       0.417000       1.00800           0   0.00000     -0.301140E-02
      2789 TIP3     34       TIP3     H2       HT       0.417000       1.00800           0   0.00000     -0.301140E-02
      2790 TIP3     35       TIP3     OH2      OT      -0.834000       15.9994           0   0.00000     -0.301140E-02
      2791 TIP3     35       TIP3     H1       HT       0.417000       1.00800           0   0.00000     -0.301140E-02
      2792 TIP3     35       TIP3     H2       HT       0.417000       1.00800           0   0.00000     -0.301140E-02
      2793 TIP3     36       TIP3     OH2      OT      -0.834000       15.9994           0   0.00000     -0.301140E-02
      2794 TIP3     36       TIP3     H1       HT       0.417000       1.00800           0   0.00000     -0.301140E-02
      2795 TIP3     36       TIP3     H2       HT       0.417000       1.00800           0   0.00000     -0.301140E-02
      2796 TIP3     37       TIP3     OH2      OT      -0.834000       15.9994           0   0.00000     -0.301140E-02
      2797 TIP3     37       TIP3     H1       HT       0.417000       1.00800           0   0.00000     -0.301140E-02
      2798 TIP3     37       TIP3     H2       HT       0.417000       1.00800           0   0.00000     -0.301140E-02
      2799 TIP3     38       TIP3     OH2      OT      -0.834000       15.9994           0   0.00000     -0.301140E-02
      2800 TIP3     38       TIP3     H1       HT       0.417000       1.00800           0   0.00000     -0.301140E-02
      2801 TIP3     38       TIP3     H2       HT       0.417000       1.00800           0   0.00000     -0.301140E-02
      2802 TIP3     39       TIP3     OH2      OT      -0.834000       15.9994           0   0.00000     -0.301140E-02
      2803 TIP3     39       TIP3     H1       HT       0.417000       1.00800           0   0.00000     -0.301140E-02
      2804 TIP3     39       TIP3     H2       HT       0.417000       1.00800           0   0.00000     -0.301140E-02
      2805 TIP3     40       TIP3     OH2      OT      -0.834000       15.9994           0   0.00000     -0.301140E-02
      2806 TIP3     40       TIP3     H1       HT       0.417000       1.00800           0   0.00000     -0.301140E-02
      2807 TIP3     40       TIP3     H2       HT       0.417000       1.00800           0   0.00000     -0.301140E-02
      2808 TIP3     41       TIP3     OH2      OT      -0.834000       15.9994           0   0.00000     -0.301140E-02
      2809 TIP3     41       TIP3     H1       HT       0.417000       1.00800           0   0.00000     -0.301140E-02
      2810 TIP3     41       TIP3     H2       HT       0.417000       1.00800           0   0.00000     -0.301140E-02
      2811 TIP3     42       TIP3     OH2      OT      -0.834000       15.9994           0   0.00000     -0.301140E-02
      2812 TIP3     42       TIP3     H1       HT       0.417000       1.00800           0   0.00000     -0.301140E-02
      2813 TIP3     42       TIP3     H2       HT       0.417000       1.00800           0   0.00000     -0.301140E-02
      2814 TIP3     43       TIP3     OH2      OT      -0.834000       15.9994           0   0.00000     -0.301140E-02
      2815 TIP3     43       TIP3     H1       HT       0.417000       1.00800           0   0.00000     -0.301140E-02
      2816 TIP3     43       TIP3     H2       HT       0.417000       1.00800           0   0.00000     -0.301140E-02
      2817 TIP3     44       TIP3     OH2      OT      -0.834000       15.9994           0   0.00000     -0.301140E-02
      2818 TIP3     44       TIP3     H1       HT       0.417000       1.00800           0   0.00000     -0.301140E-02
      2819 TIP3     44       TIP3     H2       HT       0.417000       1.00800           0   0.00000     -0.301140E-02
      2820 TIP3     45       TIP3     OH2      OT      -0.834000       15.9994           0   0.00000     -0.301140E-02
      2821 TIP3     45       TIP3     H1       HT       0.417000       1.00800           0   0.00000     -0.301140E-02
      2822 TIP3     45       TIP3     H2       HT       0.417000       1.00800           0   0.00000     -0.301140E-02
      2823 TIP3     46       TIP3     OH2      OT      -0.834000       15.9994           0   0.00000     -0.301140E-02
      2824 TIP3     46       TIP3     H1       HT       0.417000       1.00800           0   0.00000     -0.301140E-02
      2825 TIP3     46       TIP3     H2       HT       0.417000       1.00800           0   0.00000     -0.301140E-02
      2826 TIP3     47       TIP3     OH2      OT      -0.834000       15.9994           0   0.00000     -0.301140E-02
      2827 TIP3     47       TIP3     H1       HT       0.417000       1.00800           0   0.00000     -0.301140E-02
      2828 TIP3     47       TIP3     H2       HT       0.417000       1.00800           0   0.00000     -0.301140E-02
      2829 TIP3     48       TIP3     OH2      OT      -0.834000       15.9994           0   0.00000     -0.301140E-02
      2830 TIP3     48       TIP3     H1       HT       0.417000       1.00800           0   0.00000     -0.301140E-02
      2831 TIP3     48       TIP3     H2       HT       0.417000       1.00800           0   0.00000     -0.301140E-02
      2832 TIP3     49       TIP3     OH2      OT      -0.834000       15.9994           0   0.00000     -0.301140E-02
      2833 TIP3     49       TIP3     H1       HT       0.417000       1.00800           0   0.00000     -0.301140E-02
      2834 TIP3     49       TIP3     H2       HT       0.417000       1.00800           0   0.00000     -0.301140E-02
      2835 TIP3     50       TIP3     OH2      OT      -0.834000       15.9994           0   0.00000     -0.301140E-02
      2836 TIP3     50       TIP3     H1       HT       0.417000       1.00800           0   0.00000     -0.301140E-02
      2837 TIP3     50       TIP3     H2       HT       0.417000       1.00800           0   0.00000     -0.301140E-02
      2838 TIP3     51       TIP3     OH2      OT      -0.834000       15.9994           0   0.00000     -0.301140E-02
      2839 TIP3     51       TIP3     H1       HT       0.417000       1.00800           0   0.00000     -0.301140E-02
      2840 TIP3     51       TIP3     H2       HT       0.417000       1.00800           0   0.00000     -0.301140E-02
      2841 TIP3     52       TIP3     OH2      OT      -0.834000       15.9994           0   0.00000     -0.301140E-02
      2842 TIP3     52       TIP3     H1       HT       0.417000       1.00800           0   0.00000     -0.301140E-02
      2843 TIP3     52       TIP3     H2       HT       0.417000       1.00800           0   0.00000     -0.301140E-02
      2844 TIP3     53       TIP3     OH2      OT      -0.834000       15.9994           0   0.00000     -0.301140E-02
      2845 TIP3     53       TIP3     H1       HT       0.417000       1.00800           0   0.00000     -0.301140E-02
      2846 TIP3     53       TIP3     H2       HT       0.417000       1.00800           0   0.00000     -0.301140E-02
      2847 TIP3     54       TIP3     OH2      OT      -0.834000       15.9994           0   0.00000     -0.301140E-02
      2848 TIP3     54       TIP3     H1       HT       0.417000       1.00800           0   0.00000     -0.301140E-02
      2849 TIP3     54       TIP3     H2       HT       0.417000       1.00800           0   0.00000     -0.301140E-02
      2850 TIP3     55       TIP3     OH2      OT      -0.834000       15.9994           0   0.00000     -0.301140E-02
      2851 TIP3     55       TIP3     H1       HT       0.417000       1.00800           0   0.00000     -0.301140E-02
      2852 TIP3     55       TIP3     H2       HT       0.417000       1.00800           0   0.00000     -0.301140E-02
      2853 TIP3     56       TIP3     OH2      OT      -0.834000       15.9994           0   0.00000     -0.301140E-02
      2854 TIP3     56       TIP3     H1       HT       0.417000       1.00800           0   0.00000     -0.301140E-02
      2855 TIP3     56       TIP3     H2       HT       0.417000       1.00800           0   0.00000     -0.301140E-02
      2856 TIP3     57       TIP3     OH2      OT      -0.834000       15.9994           0   0.00000     -0.301140E-02
      2857 TIP3     57       TIP3     H1       HT       0.417000       1.00800           0   0.00000     -0.301140E-02
      2858 TIP3     57       TIP3     H2       HT       0.417000       1.00800           0   0.00000     -0.301140E-02
      2859 TIP3     58       TIP3     OH2      OT      -0.834000       15.9994           0   0.00000     -0.301140E-02
      2860 TIP3     58       TIP3     H1       HT       0.417000       1.00800           0   0.00000     -0.301140E-02
      2861 TIP3     58       TIP3     H2       HT       0.417000       1.00800           0   0.00000     -0.301140E-02
      2862 TIP3     59       TIP3     OH2      OT      -0.834000       15.9994           0   0.00000     -0.301140E-02
      2863 TIP3     59       TIP3     H1       HT       0.417000       1.00800           0   0.00000     -0.301140E-02
      2864 TIP3     59       TIP3     H2       HT       0.417000       1.00800           0   0.00000     -0.301140E-02
      2865 TIP3     60       TIP3     OH2      OT      -0.834000       15.9994           0   0.00000     -0.301140E-02
      2866 TIP3     60       TIP3     H1       HT       0.417000       1.00800           0   0.00000     -0.301140E-02
      2867 TIP3     60       TIP3     H2       HT       0.417000       1.00800           0   0.00000     -0.301140E-02
      2868 TIP3     61       TIP3     OH2      OT      -0.834000       15.9994           0   0.00000     -0.301140E-02
      2869 TIP3     61       TIP3     H1       HT       0.417000       1.00800           0   0.00000     -0.301140E-02
      2870 TIP3     61       TIP3     H2       HT       0.417000       1.00800           0   0.00000     -0.301140E-02
      2871 TIP3     62       TIP3     OH2      OT      -0.834000       15.9994           0   0.00000     -0.301140E-02
      2872 TIP3     62       TIP3     H1       HT       0.417000       1.00800           0   0.00000     -0.301140E-02
      2873 TIP3     62       TIP3     H2       HT       0.417000       1.00800           0   0.00000     -0.301140E-02
      2874 TIP3     63       TIP3     OH2      OT      -0.834000       15.9994           0   0.00000     -0.301140E-02
      2875 TIP3     63       TIP3     H1       HT       0.417000       1.00800           0   0.00000     -0.301140E-02
      2876 TIP3     63       TIP3     H2       HT       0.417000       1.00800           0   0.00000     -0.301140E-02
      2877 TIP3     64       TIP3     OH2      OT      -0.834000       15.9994           0   0.00000     -0.301140E-02
      2878 TIP3     64       TIP3     H1       HT       0.417000       1.00800           0   0.00000     -0.301140E-02
      2879 TIP3     64       TIP3     H2       HT       0.417000       1.00800           0   0.00000     -0.301140E-02
      2880 TIP3     65       TIP3     OH2      OT      -0.834000       15.9994           0   0.00000     -0.301140E-02
      2881 TIP3     65       TIP3     H1       HT       0.417000       1.00800           0   0.00000     -0.301140E-02
      2882 TIP3     65       TIP3     H2       HT       0.417000       1.00800           0   0.00000     -0.301140E-02
      2883 TIP3     66       TIP3     OH2      OT      -0.834000       15.9994           0   0.00000     -0.301140E-02
      2884 TIP3     66       TIP3     H1       HT       0.417000       1.00800           0   0.00000     -0.301140E-02
      2885 TIP3     66       TIP3     H2       HT       0.417000       1.00800           0   0.00000     -0.301140E-02
      2886 TIP3     67       TIP3     OH2      OT      -0.834000       15.9994           0   0.00000     -0.301140E-02
      2887 TIP3     67       TIP3     H1       HT       0.417000       1.00800           0   0.00000     -0.301140E-02
      2888 TIP3     67       TIP3     H2       HT       0.417000       1.00800           0   0.00000     -0.301140E-02
      2889 TIP3     68       TIP3     OH2      OT      -0.834000       15.9994           0   0.00000     -0.301140E-02
      2890 TIP3     68       TIP3     H1       HT       0.417000       1.00800           0   0.00000     -0.301140E-02
      2891 TIP3     68       TIP3     H2       HT       0.417000       1.00800           0   0.00000     -0.301140E-02
      2892 TIP3     69       TIP3     OH2      OT      -0.834000       15.9994           0   0.00000     -0.301140E-02
      2893 TIP3     69       TIP3     H1       HT       0.417000       1.00800           0   0.00000     -0.301140E-02
      2894 TIP3     69       TIP3     H2       HT       0.417000       1.00800           0   0.00000     -0.301140E-02
      2895 TIP3     70       TIP3     OH2      OT      -0.834000       15.9994           0   0.00000     -0.301140E-02
      2896 TIP3     70       TIP3     H1       HT       0.417000       1.00800           0   0.00000     -0.301140E-02
      2897 TIP3     70       TIP3     H2       HT       0.417000       1.00800           0   0.00000     -0.301140E-02
      2898 TIP3     71       TIP3     OH2      OT      -0.834000       15.9994           0   0.00000     -0.301140E-02
      2899 TIP3     71       TIP3     H1       HT       0.417000       1.00800           0   0.00000     -0.301140E-02
      2900 TIP3     71       TIP3     H2       HT       0.417000       1.00800           0   0.00000     -0.301140E-02
      2901 TIP3     72       TIP3     OH2      OT      -0.834000       15.9994           0   0.00000     -0.301140E-02
      2902 TIP3     72       TIP3     H1       HT       0.417000       1.00800           0   0.00000     -0.301140E-02
      2903 TIP3     72       TIP3     H2       HT       0.417000       1.00800           0   0.00000     -0.301140E-02
      2904 TIP3     73       TIP3     OH2      OT      -0.834000       15.9994           0   0.00000     -0.301140E-02
      2905 TIP3     73       TIP3     H1       HT       0.417000       1.00800           0   0.00000     -0.301140E-02
      2906 TIP3     73       TIP3     H2       HT       0.417000       1.00800           0   0.00000     -0.301140E-02
      2907 TIP3     74       TIP3     OH2      OT      -0.834000       15.9994           0   0.00000     -0.301140E-02
      2908 TIP3     74       TIP3     H1       HT       0.417000       1.00800           0   0.00000     -0.301140E-02
      2909 TIP3     74       TIP3     H2       HT       0.417000       1.00800           0   0.00000     -0.301140E-02
      2910 TIP3     75       TIP3     OH2      OT      -0.834000       15.9994           0   0.00000     -0.301140E-02
      2911 TIP3     75       TIP3     H1       HT       0.417000       1.00800           0   0.00000     -0.301140E-02
      2912 TIP3     75       TIP3     H2       HT       0.417000       1.00800           0   0.00000     -0.301140E-02
      2913 TIP3     76       TIP3     OH2      OT      -0.834000       15.9994           0   0.00000     -0.301140E-02
      2914 TIP3     76       TIP3     H1       HT       0.417000       1.00800           0   0.00000     -0.301140E-02
      2915 TIP3     76       TIP3     H2       HT       0.417000       1.00800           0   0.00000     -0.301140E-02
      2916 TIP3     77       TIP3     OH2      OT      -0.834000       15.9994           0   0.00000     -0.301140E-02
      2917 TIP3     77       TIP3     H1       HT       0.417000       1.00800           0   0.00000     -0.301140E-02
      2918 TIP3     77       TIP3     H2       HT       0.417000       1.00800           0   0.00000     -0.301140E-02
      2919 TIP3     78       TIP3     OH2      OT      -0.834000       15.9994           0   0.00000     -0.301140E-02
      2920 TIP3     78       TIP3     H1       HT       0.417000       1.00800           0   0.00000     -0.301140E-02
      2921 TIP3     78       TIP3     H2       HT       0.417000       1.00800           0   0.00000     -0.301140E-02
      2922 TIP3     79       TIP3     OH2      OT      -0.834000       15.9994           0   0.00000     -0.301140E-02
      2923 TIP3     79       TIP3     H1       HT       0.417000       1.00800           0   0.00000     -0.301140E-02
      2924 TIP3     79       TIP3     H2       HT       0.417000       1.00800           0   0.00000     -0.301140E-02
      2925 TIP3     80       TIP3     OH2      OT      -0.834000       15.9994           0   0.00000     -0.301140E-02
      2926 TIP3     80       TIP3     H1       HT       0.417000       1.00800           0   0.00000     -0.301140E-02
      2927 TIP3     80       TIP3     H2       HT       0.417000       1.00800           0   0.00000     -0.301140E-02
      2928 TIP3     81       TIP3     OH2      OT      -0.834000       15.9994           0   0.00000     -0.301140E-02
      2929 TIP3     81       TIP3     H1       HT       0.417000       1.00800           0   0.00000     -0.301140E-02
      2930 TIP3     81       TIP3     H2       HT       0.417000       1.00800           0   0.00000     -0.301140E-02
      2931 TIP3     82       TIP3     OH2      OT      -0.834000       15.9994           0   0.00000     -0.301140E-02
      2932 TIP3     82       TIP3     H1       HT       0.417000       1.00800           0   0.00000     -0.301140E-02
      2933 TIP3     82       TIP3     H2       HT       0.417000       1.00800           0   0.00000     -0.301140E-02
      2934 TIP3     83       TIP3     OH2      OT      -0.834000       15.9994           0   0.00000     -0.301140E-02
      2935 TIP3     83       TIP3     H1       HT       0.417000       1.00800           0   0.00000     -0.301140E-02
      2936 TIP3     83       TIP3     H2       HT       0.417000       1.00800           0   0.00000     -0.301140E-02
      2937 TIP3     84       TIP3     OH2      OT      -0.834000       15.9994           0   0.00000     -0.301140E-02
      2938 TIP3     84       TIP3     H1       HT       0.417000       1.00800           0   0.00000     -0.301140E-02
      2939 TIP3     84       TIP3     H2       HT       0.417000       1.00800           0   0.00000     -0.301140E-02
      2940 TIP3     85       TIP3     OH2      OT      -0.834000       15.9994           0   0.00000     -0.301140E-02
      2941 TIP3     85       TIP3     H1       HT       0.417000       1.00800           0   0.00000     -0.301140E-02
      2942 TIP3     85       TIP3     H2       HT       0.417000       1.00800           0   0.00000     -0.301140E-02
      2943 TIP3     86       TIP3     OH2      OT      -0.834000       15.9994           0   0.00000     -0.301140E-02
      2944 TIP3     86       TIP3     H1       HT       0.417000       1.00800           0   0.00000     -0.301140E-02
      2945 TIP3     86       TIP3     H2       HT       0.417000       1.00800           0   0.00000     -0.301140E-02
      2946 TIP3     87       TIP3     OH2      OT      -0.834000       15.9994           0   0.00000     -0.301140E-02
      2947 TIP3     87       TIP3     H1       HT       0.417000       1.00800           0   0.00000     -0.301140E-02
      2948 TIP3     87       TIP3     H2       HT       0.417000       1.00800           0   0.00000     -0.301140E-02
      2949 TIP3     88       TIP3     OH2      OT      -0.834000       15.9994           0   0.00000     -0.301140E-02
      2950 TIP3     88       TIP3     H1       HT       0.417000       1.00800           0   0.00000     -0.301140E-02
      2951 TIP3     88       TIP3     H2       HT       0.417000       1.00800           0   0.00000     -0.301140E-02
      2952 TIP3     89       TIP3     OH2      OT      -0.834000       15.9994           0   0.00000     -0.301140E-02
      2953 TIP3     89       TIP3     H1       HT       0.417000       1.00800           0   0.00000     -0.301140E-02
      2954 TIP3     89       TIP3     H2       HT       0.417000       1.00800           0   0.00000     -0.301140E-02
      2955 TIP3     90       TIP3     OH2      OT      -0.834000       15.9994           0   0.00000     -0.301140E-02
      2956 TIP3     90       TIP3     H1       HT       0.417000       1.00800           0   0.00000     -0.301140E-02
      2957 TIP3     90       TIP3     H2       HT       0.417000       1.00800           0   0.00000     -0.301140E-02
      2958 TIP3     91       TIP3     OH2      OT      -0.834000       15.9994           0   0.00000     -0.301140E-02
      2959 TIP3     91       TIP3     H1       HT       0.417000       1.00800           0   0.00000     -0.301140E-02
      2960 TIP3     91       TIP3     H2       HT       0.417000       1.00800           0   0.00000     -0.301140E-02
      2961 TIP3     92       TIP3     OH2      OT      -0.834000       15.9994           0   0.00000     -0.301140E-02
      2962 TIP3     92       TIP3     H1       HT       0.417000       1.00800           0   0.00000     -0.301140E-02
      2963 TIP3     92       TIP3     H2       HT       0.417000       1.00800           0   0.00000     -0.301140E-02
      2964 TIP3     93       TIP3     OH2      OT      -0.834000       15.9994           0   0.00000     -0.301140E-02
      2965 TIP3     93       TIP3     H1       HT       0.417000       1.00800           0   0.00000     -0.301140E-02
      2966 TIP3     93       TIP3     H2       HT       0.417000       1.00800           0   0.00000     -0.301140E-02
      2967 TIP3     94       TIP3     OH2      OT      -0.834000       15.9994           0   0.00000     -0.301140E-02
      2968 TIP3     94       TIP3     H1       HT       0.417000       1.00800           0   0.00000     -0.301140E-02
      2969 TIP3     94       TIP3     H2       HT       0.417000       1.00800           0   0.00000     -0.301140E-02
      2970 TIP3     95       TIP3     OH2      OT      -0.834000       15.9994           0   0.00000     -0.301140E-02
      2971 TIP3     95       TIP3     H1       HT       0.417000       1.00800           0   0.00000     -0.301140E-02
      2972 TIP3     95       TIP3     H2       HT       0.417000       1.00800           0   0.00000     -0.301140E-02
      2973 TIP3     96       TIP3     OH2      OT      -0.834000       15.9994           0   0.00000     -0.301140E-02
      2974 TIP3     96       TIP3     H1       HT       0.417000       1.00800           0   0.00000     -0.301140E-02
      2975 TIP3     96       TIP3     H2       HT       0.417000       1.00800           0   0.00000     -0.301140E-02
      2976 TIP3     97       TIP3     OH2      OT      -0.834000       15.9994           0   0.00000     -0.301140E-02
      2977 TIP3     97       TIP3     H1       HT       0.417000       1.00800           0   0.00000     -0.301140E-02
      2978 TIP3     97       TIP3     H2       HT       0.417000       1.00800           0   0.00000     -0.301140E-02
      2979 TIP3     98       TIP3     OH2      OT      -0.834000       15.9994           0   0.00000     -0.301140E-02
      2980 TIP3     98       TIP3     H1       HT       0.417000       1.00800           0   0.00000     -0.301140E-02
      2981 TIP3     98       TIP3     H2       HT       0.417000       1.00800           0   0.00000     -0.301140E-02
      2982 TIP3     99       TIP3     OH2      OT      -0.834000       15.9994           0   0.00000     -0.301140E-02
      2983 TIP3     99       TIP3     H1       HT       0.417000       1.00800           0   0.00000     -0.301140E-02
      2984 TIP3     99       TIP3     H2       HT       0.417000       1.00800           0   0.00000     -0.301140E-02
      2985 TIP3     100      TIP3     OH2      OT      -0.834000       15.9994           0   0.00000     -0.301140E-02
      2986 TIP3     100      TIP3     H1       HT       0.417000       1.00800           0   0.00000     -0.301140E-02
      2987 TIP3     100      TIP3     H2       HT       0.417000       1.00800           0   0.00000     -0.301140E-02
      2988 TIP3     101      TIP3     OH2      OT      -0.834000       15.9994           0   0.00000     -0.301140E-02
      2989 TIP3     101      TIP3     H1       HT       0.417000       1.00800           0   0.00000     -0.301140E-02
      2990 TIP3     101      TIP3     H2       HT       0.417000       1.00800           0   0.00000     -0.301140E-02
      2991 TIP3     102      TIP3     OH2      OT      -0.834000       15.9994           0   0.00000     -0.301140E-02
      2992 TIP3     102      TIP3     H1       HT       0.417000       1.00800           0   0.00000     -0.301140E-02
      2993 TIP3     102      TIP3     H2       HT       0.417000       1.00800           0   0.00000     -0.301140E-02
      2994 TIP3     103      TIP3     OH2      OT      -0.834000       15.9994           0   0.00000     -0.301140E-02
      2995 TIP3     103      TIP3     H1       HT       0.417000       1.00800           0   0.00000     -0.301140E-02
      2996 TIP3     103      TIP3     H2       HT       0.417000       1.00800           0   0.00000     -0.301140E-02
      2997 TIP3     104      TIP3     OH2      OT      -0.834000       15.9994           0   0.00000     -0.301140E-02
      2998 TIP3     104      TIP3     H1       HT       0.417000       1.00800           0   0.00000     -0.301140E-02
      2999 TIP3     104      TIP3     H2       HT       0.417000       1.00800           0   0.00000     -0.301140E-02
      3000 TIP3     105      TIP3     OH2      OT      -0.834000       15.9994           0   0.00000     -0.301140E-02
      3001 TIP3     105      TIP3     H1       HT       0.417000       1.00800           0   0.00000     -0.301140E-02
      3002 TIP3     105      TIP3     H2       HT       0.417000       1.00800           0   0.00000     -0.301140E-02
      3003 TIP3     106      TIP3     OH2      OT      -0.834000       15.9994           0   0.00000     -0.301140E-02
      3004 TIP3     106      TIP3     H1       HT       0.417000       1.00800           0   0.00000     -0.301140E-02
      3005 TIP3     106      TIP3     H2       HT       0.417000       1.00800           0   0.00000     -0.301140E-02
      3006 TIP3     107      TIP3     OH2      OT      -0.834000       15.9994           0   0.00000     -0.301140E-02
      3007 TIP3     107      TIP3     H1       HT       0.417000       1.00800           0   0.00000     -0.301140E-02
      3008 TIP3     107      TIP3     H2       HT       0.417000       1.00800           0   0.00000     -0.301140E-02
      3009 TIP3     108      TIP3     OH2      OT      -0.834000       15.9994           0   0.00000     -0.301140E-02
      3010 TIP3     108      TIP3     H1       HT       0.417000       1.00800           0   0.00000     -0.301140E-02
      3011 TIP3     108      TIP3     H2       HT       0.417000       1.00800           0   0.00000     -0.301140E-02
      3012 TIP3     109      TIP3     OH2      OT      -0.834000       15.9994           0   0.00000     -0.301140E-02
      3013 TIP3     109      TIP3     H1       HT       0.417000       1.00800           0   0.00000     -0.301140E-02
      3014 TIP3     109      TIP3     H2       HT       0.417000       1.00800           0   0.00000     -0.301140E-02
      3015 TIP3     110      TIP3     OH2      OT      -0.834000       15.9994           0   0.00000     -0.301140E-02
      3016 TIP3     110      TIP3     H1       HT       0.417000       1.00800           0   0.00000     -0.301140E-02
      3017 TIP3     110      TIP3     H2       HT       0.417000       1.00800           0   0.00000     -0.301140E-02
      3018 TIP3     111      TIP3     OH2      OT      -0.834000       15.9994           0   0.00000     -0.301140E-02
      3019 TIP3     111      TIP3     H1       HT       0.417000       1.00800           0   0.00000     -0.301140E-02
      3020 TIP3     111      TIP3     H2       HT       0.417000       1.00800           0   0.00000     -0.301140E-02
      3021 TIP3     112      TIP3     OH2      OT      -0.834000       15.9994           0   0.00000     -0.301140E-02
      3022 TIP3     112      TIP3     H1       HT       0.417000       1.00800           0   0.00000     -0.301140E-02
      3023 TIP3     112      TIP3     H2       HT       0.417000       1.00800           0   0.00000     -0.301140E-02
      3024 TIP3     113      TIP3     OH2      OT      -0.834000       15.9994           0   0.00000     -0.301140E-02
      3025 TIP3     113      TIP3     H1       HT       0.417000       1.00800           0   0.00000     -0.301140E-02
      3026 TIP3     113      TIP3     H2       HT       0.417000       1.00800           0   0.00000     -0.301140E-02
      3027 TIP3     114      TIP3     OH2      OT      -0.834000       15.9994           0   0.00000     -0.301140E-02
      3028 TIP3     114      TIP3     H1       HT       0.417000       1.00800           0   0.00000     -0.301140E-02
      3029 TIP3     114      TIP3     H2       HT       0.417000       1.00800           0   0.00000     -0.301140E-02
      3030 TIP3     115      TIP3     OH2      OT      -0.834000       15.9994           0   0.00000     -0.301140E-02
      3031 TIP3     115      TIP3     H1       HT       0.417000       1.00800           0   0.00000     -0.301140E-02
      3032 TIP3     115      TIP3     H2       HT       0.417000       1.00800           0   0.00000     -0.301140E-02
      3033 TIP3     116      TIP3     OH2      OT      -0.834000       15.9994           0   0.00000     -0.301140E-02
      3034 TIP3     116      TIP3     H1       HT       0.417000       1.00800           0   0.00000     -0.301140E-02
      3035 TIP3     116      TIP3     H2       HT       0.417000       1.00800           0   0.00000     -0.301140E-02
      3036 TIP3     117      TIP3     OH2      OT      -0.834000       15.9994           0   0.00000     -0.301140E-02
      3037 TIP3     117      TIP3     H1       HT       0.417000       1.00800           0   0.00000     -0.301140E-02
      3038 TIP3     117      TIP3     H2       HT       0.417000       1.00800           0   0.00000     -0.301140E-02
      3039 TIP3     118      TIP3     OH2      OT      -0.834000       15.9994           0   0.00000     -0.301140E-02
      3040 TIP3     118      TIP3     H1       HT       0.417000       1.00800           0   0.00000     -0.301140E-02
      3041 TIP3     118      TIP3     H2       HT       0.417000       1.00800           0   0.00000     -0.301140E-02
      3042 TIP3     119      TIP3     OH2      OT      -0.834000       15.9994           0   0.00000     -0.301140E-02
      3043 TIP3     119      TIP3     H1       HT       0.417000       1.00800           0   0.00000     -0.301140E-02
      3044 TIP3     119      TIP3     H2       HT       0.417000       1.00800           0   0.00000     -0.301140E-02
      3045 TIP3     120      TIP3     OH2      OT      -0.834000       15.9994           0   0.00000     -0.301140E-02
      3046 TIP3     120      TIP3     H1       HT       0.417000       1.00800           0   0.00000     -0.301140E-02
      3047 TIP3     120      TIP3     H2       HT       0.417000       1.00800           0   0.00000     -0.301140E-02
      3048 TIP3     121      TIP3     OH2      OT      -0.834000       15.9994           0   0.00000     -0.301140E-02
      3049 TIP3     121      TIP3     H1       HT       0.417000       1.00800           0   0.00000     -0.301140E-02
      3050 TIP3     121      TIP3     H2       HT       0.417000       1.00800           0   0.00000     -0.301140E-02
      3051 TIP3     122      TIP3     OH2      OT      -0.834000       15.9994           0   0.00000     -0.301140E-02
      3052 TIP3     122      TIP3     H1       HT       0.417000       1.00800           0   0.00000     -0.301140E-02
      3053 TIP3     122      TIP3     H2       HT       0.417000       1.00800           0   0.00000     -0.301140E-02
      3054 TIP3     123      TIP3     OH2      OT      -0.834000       15.9994           0   0.00000     -0.301140E-02
      3055 TIP3     123      TIP3     H1       HT       0.417000       1.00800           0   0.00000     -0.301140E-02
      3056 TIP3     123      TIP3     H2       HT       0.417000       1.00800           0   0.00000     -0.301140E-02
      3057 TIP3     124      TIP3     OH2      OT      -0.834000       15.9994           0   0.00000     -0.301140E-02
      3058 TIP3     124      TIP3     H1       HT       0.417000       1.00800           0   0.00000     -0.301140E-02
      3059 TIP3     124      TIP3     H2       HT       0.417000       1.00800           0   0.00000     -0.301140E-02
      3060 TIP3     125      TIP3     OH2      OT      -0.834000       15.9994           0   0.00000     -0.301140E-02
      3061 TIP3     125      TIP3     H1       HT       0.417000       1.00800           0   0.00000     -0.301140E-02
      3062 TIP3     125      TIP3     H2       HT       0.417000       1.00800           0   0.00000     -0.301140E-02
      3063 TIP3     126      TIP3     OH2      OT      -0.834000       15.9994           0   0.00000     -0.301140E-02
      3064 TIP3     126      TIP3     H1       HT       0.417000       1.00800           0   0.00000     -0.301140E-02
      3065 TIP3     126      TIP3     H2       HT       0.417000       1.00800           0   0.00000     -0.301140E-02
      3066 TIP3     127      TIP3     OH2      OT      -0.834000       15.9994           0   0.00000     -0.301140E-02
      3067 TIP3     127      TIP3     H1       HT       0.417000       1.00800           0   0.00000     -0.301140E-02
      3068 TIP3     127      TIP3     H2       HT       0.417000       1.00800           0   0.00000     -0.301140E-02
      3069 TIP3     128      TIP3     OH2      OT      -0.834000       15.9994           0   0.00000     -0.301140E-02
      3070 TIP3     128      TIP3     H1       HT       0.417000       1.00800           0   0.00000     -0.301140E-02
      3071 TIP3     128      TIP3     H2       HT       0.417000       1.00800           0   0.00000     -0.301140E-02
      3072 TIP3     129      TIP3     OH2      OT      -0.834000       15.9994           0   0.00000     -0.301140E-02
      3073 TIP3     129      TIP3     H1       HT       0.417000       1.00800           0   0.00000     -0.301140E-02
      3074 TIP3     129      TIP3     H2       HT       0.417000       1.00800           0   0.00000     -0.301140E-02
      3075 TIP3     130      TIP3     OH2      OT      -0.834000       15.9994           0   0.00000     -0.301140E-02
      3076 TIP3     130      TIP3     H1       HT       0.417000       1.00800           0   0.00000     -0.301140E-02
      3077 TIP3     130      TIP3     H2       HT       0.417000       1.00800           0   0.00000     -0.301140E-02
      3078 TIP3     131      TIP3     OH2      OT      -0.834000       15.9994           0   0.00000     -0.301140E-02
      3079 TIP3     131      TIP3     H1       HT       0.417000       1.00800           0   0.00000     -0.301140E-02
      3080 TIP3     131      TIP3     H2       HT       0.417000       1.00800           0   0.00000     -0.301140E-02
      3081 TIP3     132      TIP3     OH2      OT      -0.834000       15.9994           0   0.00000     -0.301140E-02
      3082 TIP3     132      TIP3     H1       HT       0.417000       1.00800           0   0.00000     -0.301140E-02
      3083 TIP3     132      TIP3     H2       HT       0.417000       1.00800           0   0.00000     -0.301140E-02
      3084 TIP3     133      TIP3     OH2      OT      -0.834000       15.9994           0   0.00000     -0.301140E-02
      3085 TIP3     133      TIP3     H1       HT       0.417000       1.00800           0   0.00000     -0.301140E-02
      3086 TIP3     133      TIP3     H2       HT       0.417000       1.00800           0   0.00000     -0.301140E-02
      3087 TIP3     134      TIP3     OH2      OT      -0.834000       15.9994           0   0.00000     -0.301140E-02
      3088 TIP3     134      TIP3     H1       HT       0.417000       1.00800           0   0.00000     -0.301140E-02
      3089 TIP3     134      TIP3     H2       HT       0.417000       1.00800           0   0.00000     -0.301140E-02
      3090 TIP3     135      TIP3     OH2      OT      -0.834000       15.9994           0   0.00000     -0.301140E-02
      3091 TIP3     135      TIP3     H1       HT       0.417000       1.00800           0   0.00000     -0.301140E-02
      3092 TIP3     135      TIP3     H2       HT       0.417000       1.00800           0   0.00000     -0.301140E-02
      3093 TIP3     136      TIP3     OH2      OT      -0.834000       15.9994           0   0.00000     -0.301140E-02
      3094 TIP3     136      TIP3     H1       HT       0.417000       1.00800           0   0.00000     -0.301140E-02
      3095 TIP3     136      TIP3     H2       HT       0.417000       1.00800           0   0.00000     -0.301140E-02
      3096 TIP3     137      TIP3     OH2      OT      -0.834000       15.9994           0   0.00000     -0.301140E-02
      3097 TIP3     137      TIP3     H1       HT       0.417000       1.00800           0   0.00000     -0.301140E-02
      3098 TIP3     137      TIP3     H2       HT       0.417000       1.00800           0   0.00000     -0.301140E-02
      3099 TIP3     138      TIP3     OH2      OT      -0.834000       15.9994           0   0.00000     -0.301140E-02
      3100 TIP3     138      TIP3     H1       HT       0.417000       1.00800           0   0.00000     -0.301140E-02
      3101 TIP3     138      TIP3     H2       HT       0.417000       1.00800           0   0.00000     -0.301140E-02
      3102 TIP3     139      TIP3     OH2      OT      -0.834000       15.9994           0   0.00000     -0.301140E-02
      3103 TIP3     139      TIP3     H1       HT       0.417000       1.00800           0   0.00000     -0.301140E-02
      3104 TIP3     139      TIP3     H2       HT       0.417000       1.00800           0   0.00000     -0.301140E-02
      3105 TIP3     140      TIP3     OH2      OT      -0.834000       15.9994           0   0.00000     -0.301140E-02
      3106 TIP3     140      TIP3     H1       HT       0.417000       1.00800           0   0.00000     -0.301140E-02
      3107 TIP3     140      TIP3     H2       HT       0.417000       1.00800           0   0.00000     -0.301140E-02
      3108 TIP3     141      TIP3     OH2      OT      -0.834000       15.9994           0   0.00000     -0.301140E-02
      3109 TIP3     141      TIP3     H1       HT       0.417000       1.00800           0   0.00000     -0.301140E-02
      3110 TIP3     141      TIP3     H2       HT       0.417000       1.00800           0   0.00000     -0.301140E-02
      3111 TIP3     142      TIP3     OH2      OT      -0.834000       15.9994           0   0.00000     -0.301140E-02
      3112 TIP3     142      TIP3     H1       HT       0.417000       1.00800           0   0.00000     -0.301140E-02
      3113 TIP3     142      TIP3     H2       HT       0.417000       1.00800           0   0.00000     -0.301140E-02
      3114 TIP3     143      TIP3     OH2      OT      -0.834000       15.9994           0   0.00000     -0.301140E-02
      3115 TIP3     143      TIP3     H1       HT       0.417000       1.00800           0   0.00000     -0.301140E-02
      3116 TIP3     143      TIP3     H2       HT       0.417000       1.00800           0   0.00000     -0.301140E-02
      3117 TIP3     144      TIP3     OH2      OT      -0.834000       15.9994           0   0.00000     -0.301140E-02
      3118 TIP3     144      TIP3     H1       HT       0.417000       1.00800           0   0.00000     -0.301140E-02
      3119 TIP3     144      TIP3     H2       HT       0.417000       1.00800           0   0.00000     -0.301140E-02
      3120 TIP3     145      TIP3     OH2      OT      -0.834000       15.9994           0   0.00000     -0.301140E-02
      3121 TIP3     145      TIP3     H1       HT       0.417000       1.00800           0   0.00000     -0.301140E-02
      3122 TIP3     145      TIP3     H2       HT       0.417000       1.00800           0   0.00000     -0.301140E-02
      3123 TIP3     146      TIP3     OH2      OT      -0.834000       15.9994           0   0.00000     -0.301140E-02
      3124 TIP3     146      TIP3     H1       HT       0.417000       1.00800           0   0.00000     -0.301140E-02
      3125 TIP3     146      TIP3     H2       HT       0.417000       1.00800           0   0.00000     -0.301140E-02
      3126 TIP3     147      TIP3     OH2      OT      -0.834000       15.9994           0   0.00000     -0.301140E-02
      3127 TIP3     147      TIP3     H1       HT       0.417000       1.00800           0   0.00000     -0.301140E-02
      3128 TIP3     147      TIP3     H2       HT       0.417000       1.00800           0   0.00000     -0.301140E-02
      3129 TIP3     148      TIP3     OH2      OT      -0.834000       15.9994           0   0.00000     -0.301140E-02
      3130 TIP3     148      TIP3     H1       HT       0.417000       1.00800           0   0.00000     -0.301140E-02
      3131 TIP3     148      TIP3     H2       HT       0.417000       1.00800           0   0.00000     -0.301140E-02
      3132 TIP3     149      TIP3     OH2      OT      -0.834000       15.9994           0   0.00000     -0.301140E-02
      3133 TIP3     149      TIP3     H1       HT       0.417000       1.00800           0   0.00000     -0.301140E-02
      3134 TIP3     149      TIP3     H2       HT       0.417000       1.00800           0   0.00000     -0.301140E-02
      3135 TIP3     150      TIP3     OH2      OT      -0.834000       15.9994           0   0.00000     -0.301140E-02
      3136 TIP3     150      TIP3     H1       HT       0.417000       1.00800           0   0.00000     -0.301140E-02
      3137 TIP3     150      TIP3     H2       HT       0.417000       1.00800           0   0.00000     -0.301140E-02
      3138 TIP3     151      TIP3     OH2      OT      -0.834000       15.9994           0   0.00000     -0.301140E-02
      3139 TIP3     151      TIP3     H1       HT       0.417000       1.00800           0   0.00000     -0.301140E-02
      3140 TIP3     151      TIP3     H2       HT       0.417000       1.00800           0   0.00000     -0.301140E-02
      3141 TIP3     152      TIP3     OH2      OT      -0.834000       15.9994           0   0.00000     -0.301140E-02
      3142 TIP3     152      TIP3     H1       HT       0.417000       1.00800           0   0.00000     -0.301140E-02
      3143 TIP3     152      TIP3     H2       HT       0.417000       1.00800           0   0.00000     -0.301140E-02
      3144 TIP3     153      TIP3     OH2      OT      -0.834000       15.9994           0   0.00000     -0.301140E-02
      3145 TIP3     153      TIP3     H1       HT       0.417000       1.00800           0   0.00000     -0.301140E-02
      3146 TIP3     153      TIP3     H2       HT       0.417000       1.00800           0   0.00000     -0.301140E-02
      3147 TIP3     154      TIP3     OH2      OT      -0.834000       15.9994           0   0.00000     -0.301140E-02
      3148 TIP3     154      TIP3     H1       HT       0.417000       1.00800           0   0.00000     -0.301140E-02
      3149 TIP3     154      TIP3     H2       HT       0.417000       1.00800           0   0.00000     -0.301140E-02
      3150 TIP3     155      TIP3     OH2      OT      -0.834000       15.9994           0   0.00000     -0.301140E-02
      3151 TIP3     155      TIP3     H1       HT       0.417000       1.00800           0   0.00000     -0.301140E-02
      3152 TIP3     155      TIP3     H2       HT       0.417000       1.00800           0   0.00000     -0.301140E-02
      3153 TIP3     156      TIP3     OH2      OT      -0.834000       15.9994           0   0.00000     -0.301140E-02
      3154 TIP3     156      TIP3     H1       HT       0.417000       1.00800           0   0.00000     -0.301140E-02
      3155 TIP3     156      TIP3     H2       HT       0.417000       1.00800           0   0.00000     -0.301140E-02
      3156 TIP3     157      TIP3     OH2      OT      -0.834000       15.9994           0   0.00000     -0.301140E-02
      3157 TIP3     157      TIP3     H1       HT       0.417000       1.00800           0   0.00000     -0.301140E-02
      3158 TIP3     157      TIP3     H2       HT       0.417000       1.00800           0   0.00000     -0.301140E-02
      3159 TIP3     158      TIP3     OH2      OT      -0.834000       15.9994           0   0.00000     -0.301140E-02
      3160 TIP3     158      TIP3     H1       HT       0.417000       1.00800           0   0.00000     -0.301140E-02
      3161 TIP3     158      TIP3     H2       HT       0.417000       1.00800           0   0.00000     -0.301140E-02
      3162 TIP3     159      TIP3     OH2      OT      -0.834000       15.9994           0   0.00000     -0.301140E-02
      3163 TIP3     159      TIP3     H1       HT       0.417000       1.00800           0   0.00000     -0.301140E-02
      3164 TIP3     159      TIP3     H2       HT       0.417000       1.00800           0   0.00000     -0.301140E-02
      3165 TIP3     160      TIP3     OH2      OT      -0.834000       15.9994           0   0.00000     -0.301140E-02
      3166 TIP3     160      TIP3     H1       HT       0.417000       1.00800           0   0.00000     -0.301140E-02
      3167 TIP3     160      TIP3     H2       HT       0.417000       1.00800           0   0.00000     -0.301140E-02
      3168 TIP3     161      TIP3     OH2      OT      -0.834000       15.9994           0   0.00000     -0.301140E-02
      3169 TIP3     161      TIP3     H1       HT       0.417000       1.00800           0   0.00000     -0.301140E-02
      3170 TIP3     161      TIP3     H2       HT       0.417000       1.00800           0   0.00000     -0.301140E-02
      3171 TIP3     162      TIP3     OH2      OT      -0.834000       15.9994           0   0.00000     -0.301140E-02
      3172 TIP3     162      TIP3     H1       HT       0.417000       1.00800           0   0.00000     -0.301140E-02
      3173 TIP3     162      TIP3     H2       HT       0.417000       1.00800           0   0.00000     -0.301140E-02
      3174 TIP3     163      TIP3     OH2      OT      -0.834000       15.9994           0   0.00000     -0.301140E-02
      3175 TIP3     163      TIP3     H1       HT       0.417000       1.00800           0   0.00000     -0.301140E-02
      3176 TIP3     163      TIP3     H2       HT       0.417000       1.00800           0   0.00000     -0.301140E-02
      3177 TIP3     164      TIP3     OH2      OT      -0.834000       15.9994           0   0.00000     -0.301140E-02
      3178 TIP3     164      TIP3     H1       HT       0.417000       1.00800           0   0.00000     -0.301140E-02
      3179 TIP3     164      TIP3     H2       HT       0.417000       1.00800           0   0.00000     -0.301140E-02
      3180 TIP3     165      TIP3     OH2      OT      -0.834000       15.9994           0   0.00000     -0.301140E-02
      3181 TIP3     165      TIP3     H1       HT       0.417000       1.00800           0   0.00000     -0.301140E-02
      3182 TIP3     165      TIP3     H2       HT       0.417000       1.00800           0   0.00000     -0.301140E-02
      3183 TIP3     166      TIP3     OH2      OT      -0.834000       15.9994           0   0.00000     -0.301140E-02
      3184 TIP3     166      TIP3     H1       HT       0.417000       1.00800           0   0.00000     -0.301140E-02
      3185 TIP3     166      TIP3     H2       HT       0.417000       1.00800           0   0.00000     -0.301140E-02
      3186 TIP3     167      TIP3     OH2      OT      -0.834000       15.9994           0   0.00000     -0.301140E-02
      3187 TIP3     167      TIP3     H1       HT       0.417000       1.00800           0   0.00000     -0.301140E-02
      3188 TIP3     167      TIP3     H2       HT       0.417000       1.00800           0   0.00000     -0.301140E-02
      3189 TIP3     168      TIP3     OH2      OT      -0.834000       15.9994           0   0.00000     -0.301140E-02
      3190 TIP3     168      TIP3     H1       HT       0.417000       1.00800           0   0.00000     -0.301140E-02
      3191 TIP3     168      TIP3     H2       HT       0.417000       1.00800           0   0.00000     -0.301140E-02
      3192 TIP3     169      TIP3     OH2      OT      -0.834000       15.9994           0   0.00000     -0.301140E-02
      3193 TIP3     169      TIP3     H1       HT       0.417000       1.00800           0   0.00000     -0.301140E-02
      3194 TIP3     169      TIP3     H2       HT       0.417000       1.00800           0   0.00000     -0.301140E-02
      3195 TIP3     170      TIP3     OH2      OT      -0.834000       15.9994           0   0.00000     -0.301140E-02
      3196 TIP3     170      TIP3     H1       HT       0.417000       1.00800           0   0.00000     -0.301140E-02
      3197 TIP3     170      TIP3     H2       HT       0.417000       1.00800           0   0.00000     -0.301140E-02
      3198 TIP3     171      TIP3     OH2      OT      -0.834000       15.9994           0   0.00000     -0.301140E-02
      3199 TIP3     171      TIP3     H1       HT       0.417000       1.00800           0   0.00000     -0.301140E-02
      3200 TIP3     171      TIP3     H2       HT       0.417000       1.00800           0   0.00000     -0.301140E-02
      3201 TIP3     172      TIP3     OH2      OT      -0.834000       15.9994           0   0.00000     -0.301140E-02
      3202 TIP3     172      TIP3     H1       HT       0.417000       1.00800           0   0.00000     -0.301140E-02
      3203 TIP3     172      TIP3     H2       HT       0.417000       1.00800           0   0.00000     -0.301140E-02
      3204 TIP3     173      TIP3     OH2      OT      -0.834000       15.9994           0   0.00000     -0.301140E-02
      3205 TIP3     173      TIP3     H1       HT       0.417000       1.00800           0   0.00000     -0.301140E-02
      3206 TIP3     173      TIP3     H2       HT       0.417000       1.00800           0   0.00000     -0.301140E-02
      3207 TIP3     174      TIP3     OH2      OT      -0.834000       15.9994           0   0.00000     -0.301140E-02
      3208 TIP3     174      TIP3     H1       HT       0.417000       1.00800           0   0.00000     -0.301140E-02
      3209 TIP3     174      TIP3     H2       HT       0.417000       1.00800           0   0.00000     -0.301140E-02
      3210 TIP3     175      TIP3     OH2      OT      -0.834000       15.9994           0   0.00000     -0.301140E-02
      3211 TIP3     175      TIP3     H1       HT       0.417000       1.00800           0   0.00000     -0.301140E-02
      3212 TIP3     175      TIP3     H2       HT       0.417000       1.00800           0   0.00000     -0.301140E-02
      3213 TIP3     176      TIP3     OH2      OT      -0.834000       15.9994           0   0.00000     -0.301140E-02
      3214 TIP3     176      TIP3     H1       HT       0.417000       1.00800           0   0.00000     -0.301140E-02
      3215 TIP3     176      TIP3     H2       HT       0.417000       1.00800           0   0.00000     -0.301140E-02
      3216 TIP3     177      TIP3     OH2      OT      -0.834000       15.9994           0   0.00000     -0.301140E-02
      3217 TIP3     177      TIP3     H1       HT       0.417000       1.00800           0   0.00000     -0.301140E-02
      3218 TIP3     177      TIP3     H2       HT       0.417000       1.00800           0   0.00000     -0.301140E-02
      3219 TIP3     178      TIP3     OH2      OT      -0.834000       15.9994           0   0.00000     -0.301140E-02
      3220 TIP3     178      TIP3     H1       HT       0.417000       1.00800           0   0.00000     -0.301140E-02
      3221 TIP3     178      TIP3     H2       HT       0.417000       1.00800           0   0.00000     -0.301140E-02
      3222 TIP3     179      TIP3     OH2      OT      -0.834000       15.9994           0   0.00000     -0.301140E-02
      3223 TIP3     179      TIP3     H1       HT       0.417000       1.00800           0   0.00000     -0.301140E-02
      3224 TIP3     179      TIP3     H2       HT       0.417000       1.00800           0   0.00000     -0.301140E-02
      3225 TIP3     180      TIP3     OH2      OT      -0.834000       15.9994           0   0.00000     -0.301140E-02
      3226 TIP3     180      TIP3     H1       HT       0.417000       1.00800           0   0.00000     -0.301140E-02
      3227 TIP3     180      TIP3     H2       HT       0.417000       1.00800           0   0.00000     -0.301140E-02
      3228 TIP3     181      TIP3     OH2      OT      -0.834000       15.9994           0   0.00000     -0.301140E-02
      3229 TIP3     181      TIP3     H1       HT       0.417000       1.00800           0   0.00000     -0.301140E-02
      3230 TIP3     181      TIP3     H2       HT       0.417000       1.00800           0   0.00000     -0.301140E-02
      3231 TIP3     182      TIP3     OH2      OT      -0.834000       15.9994           0   0.00000     -0.301140E-02
      3232 TIP3     182      TIP3     H1       HT       0.417000       1.00800           0   0.00000     -0.301140E-02
      3233 TIP3     182      TIP3     H2       HT       0.417000       1.00800           0   0.00000     -0.301140E-02
      3234 TIP3     183      TIP3     OH2      OT      -0.834000       15.9994           0   0.00000     -0.301140E-02
      3235 TIP3     183      TIP3     H1       HT       0.417000       1.00800           0   0.00000     -0.301140E-02
      3236 TIP3     183      TIP3     H2       HT       0.417000       1.00800           0   0.00000     -0.301140E-02
      3237 TIP3     184      TIP3     OH2      OT      -0.834000       15.9994           0   0.00000     -0.301140E-02
      3238 TIP3     184      TIP3     H1       HT       0.417000       1.00800           0   0.00000     -0.301140E-02
      3239 TIP3     184      TIP3     H2       HT       0.417000       1.00800           0   0.00000     -0.301140E-02
      3240 TIP3     185      TIP3     OH2      OT      -0.834000       15.9994           0   0.00000     -0.301140E-02
      3241 TIP3     185      TIP3     H1       HT       0.417000       1.00800           0   0.00000     -0.301140E-02
      3242 TIP3     185      TIP3     H2       HT       0.417000       1.00800           0   0.00000     -0.301140E-02
      3243 TIP3     186      TIP3     OH2      OT      -0.834000       15.9994           0   0.00000     -0.301140E-02
      3244 TIP3     186      TIP3     H1       HT       0.417000       1.00800           0   0.00000     -0.301140E-02
      3245 TIP3     186      TIP3     H2       HT       0.417000       1.00800           0   0.00000     -0.301140E-02
      3246 TIP3     187      TIP3     OH2      OT      -0.834000       15.9994           0   0.00000     -0.301140E-02
      3247 TIP3     187      TIP3     H1       HT       0.417000       1.00800           0   0.00000     -0.301140E-02
      3248 TIP3     187      TIP3     H2       HT       0.417000       1.00800           0   0.00000     -0.301140E-02
      3249 TIP3     188      TIP3     OH2      OT      -0.834000       15.9994           0   0.00000     -0.301140E-02
      3250 TIP3     188      TIP3     H1       HT       0.417000       1.00800           0   0.00000     -0.301140E-02
      3251 TIP3     188      TIP3     H2       HT       0.417000       1.00800           0   0.00000     -0.301140E-02
      3252 TIP3     189      TIP3     OH2      OT      -0.834000       15.9994           0   0.00000     -0.301140E-02
      3253 TIP3     189      TIP3     H1       HT       0.417000       1.00800           0   0.00000     -0.301140E-02
      3254 TIP3     189      TIP3     H2       HT       0.417000       1.00800           0   0.00000     -0.301140E-02
      3255 TIP3     190      TIP3     OH2      OT      -0.834000       15.9994           0   0.00000     -0.301140E-02
      3256 TIP3     190      TIP3     H1       HT       0.417000       1.00800           0   0.00000     -0.301140E-02
      3257 TIP3     190      TIP3     H2       HT       0.417000       1.00800           0   0.00000     -0.301140E-02
      3258 TIP3     191      TIP3     OH2      OT      -0.834000       15.9994           0   0.00000     -0.301140E-02
      3259 TIP3     191      TIP3     H1       HT       0.417000       1.00800           0   0.00000     -0.301140E-02
      3260 TIP3     191      TIP3     H2       HT       0.417000       1.00800           0   0.00000     -0.301140E-02
      3261 TIP3     192      TIP3     OH2      OT      -0.834000       15.9994           0   0.00000     -0.301140E-02
      3262 TIP3     192      TIP3     H1       HT       0.417000       1.00800           0   0.00000     -0.301140E-02
      3263 TIP3     192      TIP3     H2       HT       0.417000       1.00800           0   0.00000     -0.301140E-02
      3264 TIP3     193      TIP3     OH2      OT      -0.834000       15.9994           0   0.00000     -0.301140E-02
      3265 TIP3     193      TIP3     H1       HT       0.417000       1.00800           0   0.00000     -0.301140E-02
      3266 TIP3     193      TIP3     H2       HT       0.417000       1.00800           0   0.00000     -0.301140E-02
      3267 TIP3     194      TIP3     OH2      OT      -0.834000       15.9994           0   0.00000     -0.301140E-02
      3268 TIP3     194      TIP3     H1       HT       0.417000       1.00800           0   0.00000     -0.301140E-02
      3269 TIP3     194      TIP3     H2       HT       0.417000       1.00800           0   0.00000     -0.301140E-02
      3270 TIP3     195      TIP3     OH2      OT      -0.834000       15.9994           0   0.00000     -0.301140E-02
      3271 TIP3     195      TIP3     H1       HT       0.417000       1.00800           0   0.00000     -0.301140E-02
      3272 TIP3     195      TIP3     H2       HT       0.417000       1.00800           0   0.00000     -0.301140E-02
      3273 TIP3     196      TIP3     OH2      OT      -0.834000       15.9994           0   0.00000     -0.301140E-02
      3274 TIP3     196      TIP3     H1       HT       0.417000       1.00800           0   0.00000     -0.301140E-02
      3275 TIP3     196      TIP3     H2       HT       0.417000       1.00800           0   0.00000     -0.301140E-02
      3276 TIP3     197      TIP3     OH2      OT      -0.834000       15.9994           0   0.00000     -0.301140E-02
      3277 TIP3     197      TIP3     H1       HT       0.417000       1.00800           0   0.00000     -0.301140E-02
      3278 TIP3     197      TIP3     H2       HT       0.417000       1.00800           0   0.00000     -0.301140E-02
      3279 TIP3     198      TIP3     OH2      OT      -0.834000       15.9994           0   0.00000     -0.301140E-02
      3280 TIP3     198      TIP3     H1       HT       0.417000       1.00800           0   0.00000     -0.301140E-02
      3281 TIP3     198      TIP3     H2       HT       0.417000       1.00800           0   0.00000     -0.301140E-02
      3282 TIP3     199      TIP3     OH2      OT      -0.834000       15.9994           0   0.00000     -0.301140E-02
      3283 TIP3     199      TIP3     H1       HT       0.417000       1.00800           0   0.00000     -0.301140E-02
      3284 TIP3     199      TIP3     H2       HT       0.417000       1.00800           0   0.00000     -0.301140E-02
      3285 TIP3     200      TIP3     OH2      OT      -0.834000       15.9994           0   0.00000     -0.301140E-02
      3286 TIP3     200      TIP3     H1       HT       0.417000       1.00800           0   0.00000     -0.301140E-02
      3287 TIP3     200      TIP3     H2       HT       0.417000       1.00800           0   0.00000     -0.301140E-02
      3288 TIP3     201      TIP3     OH2      OT      -0.834000       15.9994           0   0.00000     -0.301140E-02
      3289 TIP3     201      TIP3     H1       HT       0.417000       1.00800           0   0.00000     -0.301140E-02
      3290 TIP3     201      TIP3     H2       HT       0.417000       1.00800           0   0.00000     -0.301140E-02
      3291 TIP3     202      TIP3     OH2      OT      -0.834000       15.9994           0   0.00000     -0.301140E-02
      3292 TIP3     202      TIP3     H1       HT       0.417000       1.00800           0   0.00000     -0.301140E-02
      3293 TIP3     202      TIP3     H2       HT       0.417000       1.00800           0   0.00000     -0.301140E-02
      3294 TIP3     203      TIP3     OH2      OT      -0.834000       15.9994           0   0.00000     -0.301140E-02
      3295 TIP3     203      TIP3     H1       HT       0.417000       1.00800           0   0.00000     -0.301140E-02
      3296 TIP3     203      TIP3     H2       HT       0.417000       1.00800           0   0.00000     -0.301140E-02
      3297 TIP3     204      TIP3     OH2      OT      -0.834000       15.9994           0   0.00000     -0.301140E-02
      3298 TIP3     204      TIP3     H1       HT       0.417000       1.00800           0   0.00000     -0.301140E-02
      3299 TIP3     204      TIP3     H2       HT       0.417000       1.00800           0   0.00000     -0.301140E-02
      3300 TIP3     205      TIP3     OH2      OT      -0.834000       15.9994           0   0.00000     -0.301140E-02
      3301 TIP3     205      TIP3     H1       HT       0.417000       1.00800           0   0.00000     -0.301140E-02
      3302 TIP3     205      TIP3     H2       HT       0.417000       1.00800           0   0.00000     -0.301140E-02
      3303 TIP3     206      TIP3     OH2      OT      -0.834000       15.9994           0   0.00000     -0.301140E-02
      3304 TIP3     206      TIP3     H1       HT       0.417000       1.00800           0   0.00000     -0.301140E-02
      3305 TIP3     206      TIP3     H2       HT       0.417000       1.00800           0   0.00000     -0.301140E-02
      3306 TIP3     207      TIP3     OH2      OT      -0.834000       15.9994           0   0.00000     -0.301140E-02
      3307 TIP3     207      TIP3     H1       HT       0.417000       1.00800           0   0.00000     -0.301140E-02
      3308 TIP3     207      TIP3     H2       HT       0.417000       1.00800           0   0.00000     -0.301140E-02
      3309 TIP3     208      TIP3     OH2      OT      -0.834000       15.9994           0   0.00000     -0.301140E-02
      3310 TIP3     208      TIP3     H1       HT       0.417000       1.00800           0   0.00000     -0.301140E-02
      3311 TIP3     208      TIP3     H2       HT       0.417000       1.00800           0   0.00000     -0.301140E-02
      3312 TIP3     209      TIP3     OH2      OT      -0.834000       15.9994           0   0.00000     -0.301140E-02
      3313 TIP3     209      TIP3     H1       HT       0.417000       1.00800           0   0.00000     -0.301140E-02
      3314 TIP3     209      TIP3     H2       HT       0.417000       1.00800           0   0.00000     -0.301140E-02
      3315 TIP3     210      TIP3     OH2      OT      -0.834000       15.9994           0   0.00000     -0.301140E-02
      3316 TIP3     210      TIP3     H1       HT       0.417000       1.00800           0   0.00000     -0.301140E-02
      3317 TIP3     210      TIP3     H2       HT       0.417000       1.00800           0   0.00000     -0.301140E-02
      3318 TIP3     211      TIP3     OH2      OT      -0.834000       15.9994           0   0.00000     -0.301140E-02
      3319 TIP3     211      TIP3     H1       HT       0.417000       1.00800           0   0.00000     -0.301140E-02
      3320 TIP3     211      TIP3     H2       HT       0.417000       1.00800           0   0.00000     -0.301140E-02
      3321 TIP3     212      TIP3     OH2      OT      -0.834000       15.9994           0   0.00000     -0.301140E-02
      3322 TIP3     212      TIP3     H1       HT       0.417000       1.00800           0   0.00000     -0.301140E-02
      3323 TIP3     212      TIP3     H2       HT       0.417000       1.00800           0   0.00000     -0.301140E-02
      3324 TIP3     213      TIP3     OH2      OT      -0.834000       15.9994           0   0.00000     -0.301140E-02
      3325 TIP3     213      TIP3     H1       HT       0.417000       1.00800           0   0.00000     -0.301140E-02
      3326 TIP3     213      TIP3     H2       HT       0.417000       1.00800           0   0.00000     -0.301140E-02
      3327 TIP3     214      TIP3     OH2      OT      -0.834000       15.9994           0   0.00000     -0.301140E-02
      3328 TIP3     214      TIP3     H1       HT       0.417000       1.00800           0   0.00000     -0.301140E-02
      3329 TIP3     214      TIP3     H2       HT       0.417000       1.00800           0   0.00000     -0.301140E-02
      3330 TIP3     215      TIP3     OH2      OT      -0.834000       15.9994           0   0.00000     -0.301140E-02
      3331 TIP3     215      TIP3     H1       HT       0.417000       1.00800           0   0.00000     -0.301140E-02
      3332 TIP3     215      TIP3     H2       HT       0.417000       1.00800           0   0.00000     -0.301140E-02
      3333 TIP3     216      TIP3     OH2      OT      -0.834000       15.9994           0   0.00000     -0.301140E-02
      3334 TIP3     216      TIP3     H1       HT       0.417000       1.00800           0   0.00000     -0.301140E-02
      3335 TIP3     216      TIP3     H2       HT       0.417000       1.00800           0   0.00000     -0.301140E-02
      3336 TIP3     217      TIP3     OH2      OT      -0.834000       15.9994           0   0.00000     -0.301140E-02
      3337 TIP3     217      TIP3     H1       HT       0.417000       1.00800           0   0.00000     -0.301140E-02
      3338 TIP3     217      TIP3     H2       HT       0.417000       1.00800           0   0.00000     -0.301140E-02
      3339 TIP3     218      TIP3     OH2      OT      -0.834000       15.9994           0   0.00000     -0.301140E-02
      3340 TIP3     218      TIP3     H1       HT       0.417000       1.00800           0   0.00000     -0.301140E-02
      3341 TIP3     218      TIP3     H2       HT       0.417000       1.00800           0   0.00000     -0.301140E-02
      3342 TIP3     219      TIP3     OH2      OT      -0.834000       15.9994           0   0.00000     -0.301140E-02
      3343 TIP3     219      TIP3     H1       HT       0.417000       1.00800           0   0.00000     -0.301140E-02
      3344 TIP3     219      TIP3     H2       HT       0.417000       1.00800           0   0.00000     -0.301140E-02
      3345 TIP3     220      TIP3     OH2      OT      -0.834000       15.9994           0   0.00000     -0.301140E-02
      3346 TIP3     220      TIP3     H1       HT       0.417000       1.00800           0   0.00000     -0.301140E-02
      3347 TIP3     220      TIP3     H2       HT       0.417000       1.00800           0   0.00000     -0.301140E-02
      3348 TIP3     221      TIP3     OH2      OT      -0.834000       15.9994           0   0.00000     -0.301140E-02
      3349 TIP3     221      TIP3     H1       HT       0.417000       1.00800           0   0.00000     -0.301140E-02
      3350 TIP3     221      TIP3     H2       HT       0.417000       1.00800           0   0.00000     -0.301140E-02
      3351 TIP3     222      TIP3     OH2      OT      -0.834000       15.9994           0   0.00000     -0.301140E-02
      3352 TIP3     222      TIP3     H1       HT       0.417000       1.00800           0   0.00000     -0.301140E-02
      3353 TIP3     222      TIP3     H2       HT       0.417000       1.00800           0   0.00000     -0.301140E-02
      3354 TIP3     223      TIP3     OH2      OT      -0.834000       15.9994           0   0.00000     -0.301140E-02
      3355 TIP3     223      TIP3     H1       HT       0.417000       1.00800           0   0.00000     -0.301140E-02
      3356 TIP3     223      TIP3     H2       HT       0.417000       1.00800           0   0.00000     -0.301140E-02
      3357 TIP3     224      TIP3     OH2      OT      -0.834000       15.9994           0   0.00000     -0.301140E-02
      3358 TIP3     224      TIP3     H1       HT       0.417000       1.00800           0   0.00000     -0.301140E-02
[truncated: 44,671,890 more chars]
