# Supplementary material for: Unraveling the energetic significance of chemical events in enzyme catalysis via machine-learning based regression approach
Source: Commun Chem. 2020 Oct 8;3:134. doi: 10.1038/s42004-020-00379-w (PMC9814854; doi:10.1038/s42004-020-00379-w)
Supplement: Supplementary file 3 — Supplementary Data 1 [file 42004_2020_379_MOESM3_ESM.zip › pathways/optimized.path/path.cor.b3lyp/path_0_r.cor]

* RETAIN ONLY THE QM ATOMS, WRITE PSF & COOR
* PREDEFINED VARS:
*     INCOR: DIRECTORY TO INPUT .COR FILE
*     INPSF: DIRECTORY TO INPUT .PSF FILE
*     OUTPSF: DIRECTORY TO OUTPUT .PSF FILE
*     OUTCOR: FILENAME OF OUTPUT .COR FILE
* ZILIN SONG, 17 DEC 2019
*  DATE:    12/17/19     21:13: 7      CREATED BY USER: zilins
*
      4950  EXT
         1         1  SER       CB             -3.0100457508        5.0592248513       -2.0870171757  S1        70              1.0000000000
         2         1  SER       HB1            -3.4783000771        4.1760757970       -2.5376420364  S1        70              1.0000000000
         3         1  SER       HB2            -2.0564684327        5.2340874689       -2.5975232846  S1        70              1.0000000000
         4         1  SER       OG             -3.9105850709        6.1636581369       -2.2775821444  S1        70              1.0000000000
         5         1  SER       HG1            -4.0230960766        6.9090435036       -1.4024351125  S1        70              1.0000000000
         6         1  SER       QQH1           -2.7850570081        4.9218418213       -1.0168624655  S1        70              1.0000000000
         7         2  LYS       CD             -6.5078115075        3.3119772726       -1.9594530091  S1        73              1.0000000000
         8         2  LYS       HD1            -7.0863886239        2.7386537499       -2.6881828307  S1        73              1.0000000000
         9         2  LYS       HD2            -5.4612977551        3.2760268415       -2.2845793213  S1        73              1.0000000000
        10         2  LYS       QQH2           -6.5831477552        2.8072379601       -0.9904891405  S1        73              1.0000000000
        11         2  LYS       CE             -7.0030408666        4.7691770311       -1.9164505718  S1        73              1.0000000000
        12         2  LYS       HE1            -6.8220484344        5.2831550113       -0.9680303520  S1        73              1.0000000000
        13         2  LYS       HE2            -8.0787792867        4.8157247834       -2.1097373091  S1        73              1.0000000000
        14         2  LYS       NZ             -6.3159589853        5.6066273199       -2.9606875862  S1        73              1.0000000000
        15         2  LYS       HZ1            -6.3752161315        5.2463410104       -3.9215173183  S1        73              1.0000000000
        16         2  LYS       HZ2            -5.2509612127        5.7787193132       -2.7137662433  S1        73              1.0000000000
        17         2  LYS       HZ3            -6.7263921579        6.5691354625       -2.9883671575  S1        73              1.0000000000
        18         3  SER       CB             -4.5247007697        4.2755154905       -6.6093245308  S1        130             1.0000000000
        19         3  SER       HB1            -4.5363910511        5.2010377041       -7.1853031326  S1        130             1.0000000000
        20         3  SER       HB2            -3.8078932293        3.5916398842       -7.0815782728  S1        130             1.0000000000
        21         3  SER       OG             -4.1186181834        4.5324103036       -5.2194812979  S1        130             1.0000000000
        22         3  SER       HG1            -3.3234095960        5.1402608165       -5.2344477541  S1        130             1.0000000000
        23         3  SER       QQH3           -5.5070025435        3.8065068054       -6.6438225937  S1        130             1.0000000000
        24         4  GLU       CB             -9.8795965487        9.4493899076        0.5922177905  S1        166             1.0000000000
        25         4  GLU       HB1            -9.5380149122       10.1046557936       -0.2188324900  S1        166             1.0000000000
        26         4  GLU       HB2           -10.9321644017        9.2037024254        0.4190051108  S1        166             1.0000000000
        27         4  GLU       QQH4           -9.8065239143        9.9159013621        1.5840154804  S1        166             1.0000000000
        28         4  GLU       CG             -9.0355113151        8.1649098884        0.5316608043  S1        166             1.0000000000
        29         4  GLU       HG1            -9.4262091772        7.4923406344       -0.2421405855  S1        166             1.0000000000
        30         4  GLU       HG2            -9.1031865364        7.5946922674        1.4676396739  S1        166             1.0000000000
        31         4  GLU       CD             -7.5538531741        8.3934305236        0.2202110407  S1        166             1.0000000000
        32         4  GLU       OE1            -7.0922748196        9.5796206824        0.2154993434  S1        166             1.0000000000
        33         4  GLU       OE2            -6.8499770124        7.3213226258       -0.0198971667  S1        166             1.0000000000
        34         5  ASN       CB             -2.6807476082       11.9241641192        1.3125979515  S1        170             1.0000000000
        35         5  ASN       HB1            -1.6829083859       11.8115853447        0.8794431817  S1        170             1.0000000000
        36         5  ASN       HB2            -3.1064441945       12.8822003483        1.0023453119  S1        170             1.0000000000
        37         5  ASN       QQH5           -2.6826730009       11.8672832969        2.4110090678  S1        170             1.0000000000
        38         5  ASN       CG             -3.5541970143       10.7705066883        0.8231566815  S1        170             1.0000000000
        39         5  ASN       OD1            -3.1161554288        9.5753366421        0.8844085128  S1        170             1.0000000000
        40         5  ASN       ND2            -4.7710319759       11.0990324837        0.3623612014  S1        170             1.0000000000
        41         5  ASN       HD21           -5.4998866809       10.3927658800        0.1727873646  S1        170             1.0000000000
        42         5  ASN       HD22           -5.0011534737       12.0803987826        0.1897050777  S1        170             1.0000000000
        43         6  LYS       CE             -3.2932062235        1.3237389549       -4.1728471520  S1        234             1.0000000000
        44         6  LYS       HE1            -3.6936374791        1.5557884452       -3.1862257132  S1        234             1.0000000000
        45         6  LYS       HE2            -4.1138990757        1.2173660406       -4.8839806922  S1        234             1.0000000000
        46         6  LYS       NZ             -2.4389138454        2.4684040212       -4.6460282163  S1        234             1.0000000000
        47         6  LYS       HZ1            -1.9240004597        2.2224155313       -5.5319552913  S1        234             1.0000000000
        48         6  LYS       HZ2            -1.7036931453        2.7770022909       -3.9848184859  S1        234             1.0000000000
        49         6  LYS       HZ3            -3.0646163210        3.2987784957       -4.8427169310  S1        234             1.0000000000
        50         6  LYS       QQH6           -2.6789747227        0.4245686847       -4.1023767815  S1        234             1.0000000000
        51         7  SER       CB              2.3143229984        3.1047513480       -5.8356761583  S1        235             1.0000000000
        52         7  SER       HB1             2.9893740244        2.3977548242       -6.3216866536  S1        235             1.0000000000
        53         7  SER       HB2             2.8849626956        4.0241180585       -5.6435578246  S1        235             1.0000000000
        54         7  SER       OG              1.2092637455        3.3327800066       -6.7475564040  S1        235             1.0000000000
        55         7  SER       HG1             0.8003627850        4.2267594221       -6.5761845931  S1        235             1.0000000000
        56         7  SER       QQH7            1.9697010337        2.6238294491       -4.9060437853  S1        235             1.0000000000
        57         8  PNM       S1             -2.7052698882        9.7387686090       -6.2797213746  S1        523             1.0000000000
        58         8  PNM       C2             -1.5258528310        8.3148493917       -6.9093701868  S1        523             1.0000000000
        59         8  PNM       C3             -1.1386744408        7.5161234583       -5.6018500186  S1        523             1.0000000000
        60         8  PNM       N4             -2.2410785008        7.6735572437       -4.6539619726  S1        523             1.0000000000
        61         8  PNM       C5             -3.3749614481        8.5969793553       -4.9437148174  S1        523             1.0000000000
        62         8  PNM       C6             -3.3677372045        8.9857922318       -3.4137787962  S1        523             1.0000000000
        63         8  PNM       C7             -2.2231246241        7.9583001157       -3.3007014243  S1        523             1.0000000000
        64         8  PNM       O8             -1.4383471248        7.6182246094       -2.4022686168  S1        523             1.0000000000
        65         8  PNM       C9             -2.2887326336        7.4502922238       -7.9244642646  S1        523             1.0000000000
        66         8  PNM       C10            -0.2995313891        8.9636146297       -7.5628008195  S1        523             1.0000000000
        67         8  PNM       C11            -0.7773062671        6.0529568237       -5.9074192472  S1        523             1.0000000000
        68         8  PNM       O12            -1.6155500332        5.1346927634       -5.6680645963  S1        523             1.0000000000
        69         8  PNM       O13             0.4061853903        5.8723834847       -6.4227518096  S1        523             1.0000000000
        70         8  PNM       N14            -2.8571607689       10.3053543589       -3.0724158273  S1        523             1.0000000000
        71         8  PNM       C15            -3.5580860918       11.4173902969       -3.3849862216  S1        523             1.0000000000
        72         8  PNM       O16            -4.6698529969       11.3234080285       -3.9827713232  S1        523             1.0000000000
        73         8  PNM       C17            -2.9486080895       12.7671955137       -3.0222336072  S1        523             1.0000000000
        74         8  PNM       C18            -1.7563721261       13.1765057177       -3.8784316065  S1        523             1.0000000000
        75         8  PNM       C19            -0.6151378985       13.7276734892       -3.2765811046  S1        523             1.0000000000
        76         8  PNM       C20             0.5003296909       14.0878820720       -4.0425273535  S1        523             1.0000000000
        77         8  PNM       C21             0.4845678428       13.9258539602       -5.4324302225  S1        523             1.0000000000
        78         8  PNM       C22            -0.6651946765       13.4114459936       -6.0483244868  S1        523             1.0000000000
        79         8  PNM       C23            -1.7766543373       13.0436491069       -5.2787543249  S1        523             1.0000000000
        80         8  PNM       H24            -0.2414976458        7.9754396199       -5.1723090404  S1        523             1.0000000000
        81         8  PNM       H25            -0.5867519643        9.4885023143       -8.4792563993  S1        523             1.0000000000
        82         8  PNM       H26             0.4258372932        8.1862567394       -7.8251300941  S1        523             1.0000000000
        83         8  PNM       H27             0.1815560289        9.6820593300       -6.8935339830  S1        523             1.0000000000
        84         8  PNM       H28            -2.6336676003        8.0675156727       -8.7572496673  S1        523             1.0000000000
        85         8  PNM       H29            -3.1622567863        6.9704904120       -7.4763915958  S1        523             1.0000000000
        86         8  PNM       H30            -1.6327823112        6.6673122201       -8.3244695059  S1        523             1.0000000000
        87         8  PNM       H31            -4.2870811323        8.1058256529       -5.2763509494  S1        523             1.0000000000
        88         8  PNM       H32            -4.2894603276        8.7523971203       -2.8815847047  S1        523             1.0000000000
        89         8  PNM       H33            -2.6567663084       12.7552977494       -1.9669570631  S1        523             1.0000000000
        90         8  PNM       H34            -3.7547434758       13.5012305183       -3.1189883455  S1        523             1.0000000000
        91         8  PNM       H35            -0.6062249469       13.8877639647       -2.2042738613  S1        523             1.0000000000
        92         8  PNM       H36             1.3892441862       14.4625449323       -3.5455950395  S1        523             1.0000000000
        93         8  PNM       H37             1.3538249702       14.1902896587       -6.0256868043  S1        523             1.0000000000
        94         8  PNM       H38            -0.6871489587       13.2754841049       -7.1240889254  S1        523             1.0000000000
        95         8  PNM       H39            -2.6533151951       12.6339892389       -5.7667655565  S1        523             1.0000000000
        96         8  PNM       H40            -1.9733450114       10.3645164696       -2.5581890057  S1        523             1.0000000000
        97         9  TIP3      OH2            -4.4088789244        7.7043382718       -0.5156255296  S1        290             1.0000000000
        98         9  TIP3      H1             -5.4135769599        7.6097366573       -0.2629738363  S1        290             1.0000000000
        99         9  TIP3      H2             -3.8885949743        8.3765046355        0.0125978257  S1        290             1.0000000000
       100        10  SER       CB             -3.0137230769        5.0662368086       -2.0864678070  S2        70              1.0000000000
       101        10  SER       HB1            -3.4821663983        4.1829592035       -2.5375499337  S2        70              1.0000000000
       102        10  SER       HB2            -2.0602475838        5.2406608628       -2.5978732957  S2        70              1.0000000000
       103        10  SER       OG             -3.9129691284        6.1719670423       -2.2735627210  S2        70              1.0000000000
       104        10  SER       HG1            -4.0365575437        6.9201782189       -1.3820933388  S2        70              1.0000000000
       105        10  SER       QQH1           -2.7876217505        4.9262449209       -1.0169408448  S2        70              1.0000000000
       106        11  LYS       CD             -6.5036610192        3.3080288987       -1.9606285245  S2        73              1.0000000000
       107        11  LYS       HD1            -7.0872020639        2.7341516295       -2.6848925279  S2        73              1.0000000000
       108        11  LYS       HD2            -5.4582835567        3.2666598609       -2.2887421857  S2        73              1.0000000000
       109        11  LYS       QQH2           -6.5782506914        2.8082600923       -0.9890701795  S2        73              1.0000000000
       110        11  LYS       CE             -6.9924577972        4.7674435717       -1.9235562821  S2        73              1.0000000000
       111        11  LYS       HE1            -6.8064499380        5.2846836838       -0.9778146233  S2        73              1.0000000000
       112        11  LYS       HE2            -8.0686593572        4.8172997301       -2.1136859805  S2        73              1.0000000000
       113        11  LYS       NZ             -6.3036047299        5.5951496913       -2.9744964966  S2        73              1.0000000000
       114        11  LYS       HZ1            -6.3504235930        5.2184574645       -3.9291493171  S2        73              1.0000000000
       115        11  LYS       HZ2            -5.2392108731        5.7801245780       -2.7185000442  S2        73              1.0000000000
       116        11  LYS       HZ3            -6.7200514754        6.5542174457       -3.0194517589  S2        73              1.0000000000
       117        12  SER       CB             -4.5250276967        4.2790158818       -6.6216768907  S2        130             1.0000000000
       118        12  SER       HB1            -4.5339425407        5.2044427139       -7.1977234956  S2        130             1.0000000000
       119        12  SER       HB2            -3.8083504791        3.5934662781       -7.0914113823  S2        130             1.0000000000
       120        12  SER       OG             -4.1219261233        4.5355338742       -5.2306223197  S2        130             1.0000000000
       121        12  SER       HG1            -3.3213824807        5.1363304653       -5.2448215963  S2        130             1.0000000000
       122        12  SER       QQH3           -5.5082225141        3.8119992527       -6.6581161726  S2        130             1.0000000000
       123        13  GLU       CB             -9.8842242379        9.4565195526        0.5931061978  S2        166             1.0000000000
       124        13  GLU       HB1            -9.5421976535       10.1103089757       -0.2188316552  S2        166             1.0000000000
       125        13  GLU       HB2           -10.9372801262        9.2123961687        0.4202280476  S2        166             1.0000000000
       126        13  GLU       QQH4           -9.8108636603        9.9245518678        1.5842138475  S2        166             1.0000000000
       127        13  GLU       CG             -9.0418489583        8.1707720230        0.5346667489  S2        166             1.0000000000
       128        13  GLU       HG1            -9.4343437836        7.4973803279       -0.2375106827  S2        166             1.0000000000
       129        13  GLU       HG2            -9.1094729713        7.6022319001        1.4716082425  S2        166             1.0000000000
       130        13  GLU       CD             -7.5598928328        8.3972337509        0.2223444014  S2        166             1.0000000000
       131        13  GLU       OE1            -7.0994300672        9.5818261706        0.1987928246  S2        166             1.0000000000
       132        13  GLU       OE2            -6.8544539083        7.3205246578        0.0008689004  S2        166             1.0000000000
       133        14  ASN       CB             -2.6812940872       11.9120018986        1.3172431025  S2        170             1.0000000000
       134        14  ASN       HB1            -1.6833658320       11.7941335934        0.8859714729  S2        170             1.0000000000
       135        14  ASN       HB2            -3.1034442171       12.8704248120        1.0019788282  S2        170             1.0000000000
       136        14  ASN       QQH5           -2.6853791510       11.8596437454        2.4157152030  S2        170             1.0000000000
       137        14  ASN       CG             -3.5606467687       10.7627144197        0.8293795882  S2        170             1.0000000000
       138        14  ASN       OD1            -3.1243212597        9.5615320996        0.8942608845  S2        170             1.0000000000
       139        14  ASN       ND2            -4.7720470877       11.0905732884        0.3678936682  S2        170             1.0000000000
       140        14  ASN       HD21           -5.5037628223       10.3879187465        0.1731596454  S2        170             1.0000000000
       141        14  ASN       HD22           -5.0000339965       12.0740250912        0.1902195704  S2        170             1.0000000000
       142        15  LYS       CE             -3.2935389829        1.3237800996       -4.1740075799  S2        234             1.0000000000
       143        15  LYS       HE1            -3.6934851370        1.5567253248       -3.1873862230  S2        234             1.0000000000
       144        15  LYS       HE2            -4.1146819225        1.2167404122       -4.8845137726  S2        234             1.0000000000
       145        15  LYS       NZ             -2.4397719356        2.4682848834       -4.6487536018  S2        234             1.0000000000
       146        15  LYS       HZ1            -1.9227257653        2.2216104296       -5.5332865214  S2        234             1.0000000000
       147        15  LYS       HZ2            -1.7060586359        2.7794823286       -3.9871634154  S2        234             1.0000000000
       148        15  LYS       HZ3            -3.0652735224        3.2970750524       -4.8486854771  S2        234             1.0000000000
       149        15  LYS       QQH6           -2.6790696167        0.4248395341       -4.1028561509  S2        234             1.0000000000
       150        16  SER       CB              2.3251604957        3.0957988718       -5.8268941614  S2        235             1.0000000000
       151        16  SER       HB1             3.0015114367        2.3851909206       -6.3059404954  S2        235             1.0000000000
       152        16  SER       HB2             2.8961389455        4.0151995428       -5.6361464879  S2        235             1.0000000000
       153        16  SER       OG              1.2250423411        3.3207883105       -6.7452422857  S2        235             1.0000000000
       154        16  SER       HG1             0.8150072418        4.2151035787       -6.5790655668  S2        235             1.0000000000
       155        16  SER       QQH7            1.9751217073        2.6202611872       -4.8964282700  S2        235             1.0000000000
       156        17  PNM       S1             -2.7206579611        9.7038197307       -6.3029897067  S2        523             1.0000000000
       157        17  PNM       C2             -1.5300070369        8.2866665714       -6.9253242368  S2        523             1.0000000000
       158        17  PNM       C3             -1.1434199791        7.4932907766       -5.6147042681  S2        523             1.0000000000
       159        17  PNM       N4             -2.2498328663        7.6451889484       -4.6689443552  S2        523             1.0000000000
       160        17  PNM       C5             -3.3855435630        8.5663219632       -4.9618476773  S2        523             1.0000000000
       161        17  PNM       C6             -3.3751293350        8.9658417615       -3.4349885941  S2        523             1.0000000000
       162        17  PNM       C7             -2.2311562221        7.9406267172       -3.3188091842  S2        523             1.0000000000
       163        17  PNM       O8             -1.4394610503        7.6128092388       -2.4187301194  S2        523             1.0000000000
       164        17  PNM       C9             -2.2812065903        7.4161372964       -7.9448084549  S2        523             1.0000000000
       165        17  PNM       C10            -0.3046428918        8.9430609695       -7.5729168853  S2        523             1.0000000000
       166        17  PNM       C11            -0.7735299788        6.0317662907       -5.9173143977  S2        523             1.0000000000
       167        17  PNM       O12            -1.6073323569        5.1107257619       -5.6798502606  S2        523             1.0000000000
       168        17  PNM       O13             0.4132360785        5.8579683816       -6.4295490384  S2        523             1.0000000000
       169        17  PNM       N14            -2.8586937191       10.2857019685       -3.1020139502  S2        523             1.0000000000
       170        17  PNM       C15            -3.5595357635       11.3998750651       -3.4159118852  S2        523             1.0000000000
       171        17  PNM       O16            -4.6698674734       11.3090763655       -4.0101900276  S2        523             1.0000000000
       172        17  PNM       C17            -2.9448810433       12.7467011307       -3.0499518969  S2        523             1.0000000000
       173        17  PNM       C18            -1.7513940113       13.1567128249       -3.9039698045  S2        523             1.0000000000
       174        17  PNM       C19            -0.6164834270       13.7184851339       -3.2994761509  S2        523             1.0000000000
       175        17  PNM       C20             0.4996609832       14.0832188974       -4.0622898372  S2        523             1.0000000000
       176        17  PNM       C21             0.4912105347       13.9136304477       -5.4515237260  S2        523             1.0000000000
       177        17  PNM       C22            -0.6516122087       13.3871803086       -6.0696185589  S2        523             1.0000000000
       178        17  PNM       C23            -1.7641668533       13.0159328386       -5.3036221934  S2        523             1.0000000000
       179        17  PNM       H24            -0.2502427513        7.9580592006       -5.1822086728  S2        523             1.0000000000
       180        17  PNM       H25            -0.5910177144        9.4673427570       -8.4899802769  S2        523             1.0000000000
       181        17  PNM       H26             0.4258680229        8.1699519170       -7.8334918615  S2        523             1.0000000000
       182        17  PNM       H27             0.1699957500        9.6626501073       -6.9004804626  S2        523             1.0000000000
       183        17  PNM       H28            -2.6241518102        8.0302217200       -8.7808341341  S2        523             1.0000000000
       184        17  PNM       H29            -3.1540697592        6.9303636719       -7.5022652733  S2        523             1.0000000000
       185        17  PNM       H30            -1.6181772115        6.6367358140       -8.3403390498  S2        523             1.0000000000
       186        17  PNM       H31            -4.2978794180        8.0709080137       -5.2886002206  S2        523             1.0000000000
       187        17  PNM       H32            -4.2962762501        8.7376914307       -2.8994858964  S2        523             1.0000000000
       188        17  PNM       H33            -2.6535585024       12.7302165088       -1.9948056144  S2        523             1.0000000000
       189        17  PNM       H34            -3.7494151921       13.4830437008       -3.1441395759  S2        523             1.0000000000
       190        17  PNM       H35            -0.6124560430       13.8823931917       -2.2276694269  S2        523             1.0000000000
       191        17  PNM       H36             1.3837572574       14.4670633619       -3.5638126418  S2        523             1.0000000000
       192        17  PNM       H37             1.3608905829       14.1815533618       -6.0424947519  S2        523             1.0000000000
       193        17  PNM       H38            -0.6671945726       13.2447947486       -7.1449422109  S2        523             1.0000000000
       194        17  PNM       H39            -2.6353829031       12.5966264308       -5.7933575347  S2        523             1.0000000000
       195        17  PNM       H40            -1.9757613556       10.3452428372       -2.5887715000  S2        523             1.0000000000
       196        18  TIP3      OH2            -4.4210608139        7.6944208236       -0.5003347317  S2        290             1.0000000000
       197        18  TIP3      H1             -5.4291623904        7.5988361228       -0.2456590943  S2        290             1.0000000000
       198        18  TIP3      H2             -3.8983368051        8.3659634176        0.0262001356  S2        290             1.0000000000
       199        19  SER       CB             -3.0212506471        5.0589811371       -2.0807213130  S3        70              1.0000000000
       200        19  SER       HB1            -3.4941884953        4.1779422459       -2.5317291574  S3        70              1.0000000000
       201        19  SER       HB2            -2.0665771587        5.2283708120       -2.5920447887  S3        70              1.0000000000
       202        19  SER       OG             -3.9138724805        6.1698219214       -2.2664872443  S3        70              1.0000000000
       203        19  SER       HG1            -4.0422659057        6.9194913307       -1.3652070402  S3        70              1.0000000000
       204        19  SER       QQH1           -2.7955381294        4.9166604303       -1.0110402814  S3        70              1.0000000000
       205        20  LYS       CD             -6.5116557201        3.3044943305       -1.9634220255  S3        73              1.0000000000
       206        20  LYS       HD1            -7.1059051539        2.7358077711       -2.6833811096  S3        73              1.0000000000
       207        20  LYS       HD2            -5.4701268144        3.2581305842       -2.3027086472  S3        73              1.0000000000
       208        20  LYS       QQH2           -6.5782689895        2.8014135634       -0.9929518774  S3        73              1.0000000000
       209        20  LYS       CE             -6.9926306954        4.7663087083       -1.9158661669  S3        73              1.0000000000
       210        20  LYS       HE1            -6.8004327257        5.2758869482       -0.9674764993  S3        73              1.0000000000
       211        20  LYS       HE2            -8.0692110197        4.8225831591       -2.1008290640  S3        73              1.0000000000
       212        20  LYS       NZ             -6.3047784527        5.5988387641       -2.9632952731  S3        73              1.0000000000
       213        20  LYS       HZ1            -6.3568241632        5.2303297995       -3.9205853268  S3        73              1.0000000000
       214        20  LYS       HZ2            -5.2375422625        5.7813400880       -2.7094155330  S3        73              1.0000000000
       215        20  LYS       HZ3            -6.7194901442        6.5592158841       -2.9988147569  S3        73              1.0000000000
       216        21  SER       CB             -4.5084341788        4.2937287469       -6.6192007686  S3        130             1.0000000000
       217        21  SER       HB1            -4.5259004847        5.2200600911       -7.1937877993  S3        130             1.0000000000
       218        21  SER       HB2            -3.7905521610        3.6133378629       -7.0946338332  S3        130             1.0000000000
       219        21  SER       OG             -4.0999976098        4.5494914061       -5.2300838083  S3        130             1.0000000000
       220        21  SER       HG1            -3.2950298876        5.1447676076       -5.2457823666  S3        130             1.0000000000
       221        21  SER       QQH3           -5.4889320062        3.8211829633       -6.6513554260  S3        130             1.0000000000
       222        22  GLU       CB             -9.8869088157        9.4587397277        0.5944098625  S3        166             1.0000000000
       223        22  GLU       HB1            -9.5417306339       10.1105069674       -0.2180153160  S3        166             1.0000000000
       224        22  GLU       HB2           -10.9398637674        9.2163231414        0.4193113050  S3        166             1.0000000000
       225        22  GLU       QQH4           -9.8145008652        9.9285989606        1.5846361162  S3        166             1.0000000000
       226        22  GLU       CG             -9.0473976715        8.1710124323        0.5410585235  S3        166             1.0000000000
       227        22  GLU       HG1            -9.4362513715        7.4981924058       -0.2333229012  S3        166             1.0000000000
       228        22  GLU       HG2            -9.1222862931        7.6030275832        1.4779904124  S3        166             1.0000000000
       229        22  GLU       CD             -7.5636391210        8.3924322588        0.2383892360  S3        166             1.0000000000
       230        22  GLU       OE1            -7.0960657144        9.5775483495        0.2357868313  S3        166             1.0000000000
       231        22  GLU       OE2            -6.8626477668        7.3177015316        0.0046302550  S3        166             1.0000000000
       232        23  ASN       CB             -2.6742601708       11.8965507052        1.3206966692  S3        170             1.0000000000
       233        23  ASN       HB1            -1.6749719047       11.7711205490        0.8939261999  S3        170             1.0000000000
       234        23  ASN       HB2            -3.0899091897       12.8548386884        0.9994314744  S3        170             1.0000000000
       235        23  ASN       QQH5           -2.6826187577       11.8488296501        2.4198178141  S3        170             1.0000000000
       236        23  ASN       CG             -3.5543741763       10.7442535265        0.8377602397  S3        170             1.0000000000
       237        23  ASN       OD1            -3.1306617643        9.5491086806        0.9068884956  S3        170             1.0000000000
       238        23  ASN       ND2            -4.7708369140       11.0839538864        0.3713244039  S3        170             1.0000000000
       239        23  ASN       HD21           -5.5037119912       10.3809973674        0.1872146448  S3        170             1.0000000000
       240        23  ASN       HD22           -4.9904447908       12.0636065500        0.1893440098  S3        170             1.0000000000
       241        24  LYS       CE             -3.2882173212        1.3321855796       -4.1795128718  S3        234             1.0000000000
       242        24  LYS       HE1            -3.6892388463        1.5634407332       -3.1928846316  S3        234             1.0000000000
       243        24  LYS       HE2            -4.1085285979        1.2289658299       -4.8915833927  S3        234             1.0000000000
       244        24  LYS       NZ             -2.4306188422        2.4753665274       -4.6496624016  S3        234             1.0000000000
       245        24  LYS       HZ1            -1.9135626797        2.2305602256       -5.5346237531  S3        234             1.0000000000
       246        24  LYS       HZ2            -1.6963990111        2.7824524918       -3.9865065839  S3        234             1.0000000000
       247        24  LYS       HZ3            -3.0534074381        3.3068730687       -4.8474809715  S3        234             1.0000000000
       248        24  LYS       QQH6           -2.6766685789        0.4311257087       -4.1098529633  S3        234             1.0000000000
       249        25  SER       CB              2.3349245145        3.0942564906       -5.8209803193  S3        235             1.0000000000
       250        25  SER       HB1             3.0098837202        2.3810161684       -6.2982645468  S3        235             1.0000000000
       251        25  SER       HB2             2.9090140373        4.0113219372       -5.6278810860  S3        235             1.0000000000
       252        25  SER       OG              1.2386931055        3.3236104385       -6.7424781241  S3        235             1.0000000000
       253        25  SER       HG1             0.8328951846        4.2203234117       -6.5790207975  S3        235             1.0000000000
       254        25  SER       QQH7            1.9807374589        2.6197697781       -4.8916369771  S3        235             1.0000000000
       255        26  PNM       S1             -2.7293491489        9.6867983841       -6.3098614825  S3        523             1.0000000000
       256        26  PNM       C2             -1.5256450556        8.2791103878       -6.9270204430  S3        523             1.0000000000
       257        26  PNM       C3             -1.1351922210        7.4900011638       -5.6152922192  S3        523             1.0000000000
       258        26  PNM       N4             -2.2447950519        7.6323077278       -4.6712249790  S3        523             1.0000000000
       259        26  PNM       C5             -3.3856143272        8.5472818190       -4.9657233719  S3        523             1.0000000000
       260        26  PNM       C6             -3.3775989553        8.9485050076       -3.4389892762  S3        523             1.0000000000
       261        26  PNM       C7             -2.2321972824        7.9268691387       -3.3210353504  S3        523             1.0000000000
       262        26  PNM       O8             -1.4392708639        7.6025941566       -2.4178156495  S3        523             1.0000000000
       263        26  PNM       C9             -2.2685083917        7.4019943505       -7.9466331633  S3        523             1.0000000000
       264        26  PNM       C10            -0.3047806537        8.9438013488       -7.5743869416  S3        523             1.0000000000
       265        26  PNM       C11            -0.7541056700        6.0313063222       -5.9173149409  S3        523             1.0000000000
       266        26  PNM       O12            -1.5811650643        5.1050966861       -5.6769460865  S3        523             1.0000000000
       267        26  PNM       O13             0.4321826774        5.8642164310       -6.4329991370  S3        523             1.0000000000
       268        26  PNM       N14            -2.8628512720       10.2694344371       -3.1086983581  S3        523             1.0000000000
       269        26  PNM       C15            -3.5566088972       11.3838563438       -3.4222381999  S3        523             1.0000000000
       270        26  PNM       O16            -4.6731244298       11.2968042932       -4.0161865958  S3        523             1.0000000000
       271        26  PNM       C17            -2.9364669468       12.7292280943       -3.0644997732  S3        523             1.0000000000
       272        26  PNM       C18            -1.7502249370       13.1344361197       -3.9314953297  S3        523             1.0000000000
       273        26  PNM       C19            -0.6087553581       13.6969114656       -3.3395284928  S3        523             1.0000000000
       274        26  PNM       C20             0.4993406184       14.0612471241       -4.1140082640  S3        523             1.0000000000
       275        26  PNM       C21             0.4775837141       13.8876634664       -5.5026470897  S3        523             1.0000000000
       276        26  PNM       C22            -0.6708044598       13.3582282213       -6.1082310637  S3        523             1.0000000000
       277        26  PNM       C23            -1.7764250286       12.9901455415       -5.3304453422  S3        523             1.0000000000
       278        26  PNM       H24            -0.2463615555        7.9623780275       -5.1820103083  S3        523             1.0000000000
       279        26  PNM       H25            -0.5948898164        9.4662551024       -8.4913534295  S3        523             1.0000000000
       280        26  PNM       H26             0.4304564169        8.1752765671       -7.8348506180  S3        523             1.0000000000
       281        26  PNM       H27             0.1651242034        9.6669150907       -6.9022488623  S3        523             1.0000000000
       282        26  PNM       H28            -2.6140614829        8.0130580027       -8.7837997096  S3        523             1.0000000000
       283        26  PNM       H29            -3.1393406769        6.9116339830       -7.5052955887  S3        523             1.0000000000
       284        26  PNM       H30            -1.5991266373        6.6266909342       -8.3394946940  S3        523             1.0000000000
       285        26  PNM       H31            -4.2953544379        8.0464844487       -5.2923753692  S3        523             1.0000000000
       286        26  PNM       H32            -4.2996488485        8.7210930141       -2.9043037149  S3        523             1.0000000000
       287        26  PNM       H33            -2.6333210493       12.7124928783       -2.0124297774  S3        523             1.0000000000
       288        26  PNM       H34            -3.7388156844       13.4685837045       -3.1495355775  S3        523             1.0000000000
       289        26  PNM       H35            -0.5935835128       13.8615541940       -2.2679859600  S3        523             1.0000000000
       290        26  PNM       H36             1.3876737331       14.4478983918       -3.6250446661  S3        523             1.0000000000
       291        26  PNM       H37             1.3410723863       14.1557436059       -6.1025266190  S3        523             1.0000000000
       292        26  PNM       H38            -0.6962722157       13.2126184022       -7.1826687017  S3        523             1.0000000000
       293        26  PNM       H39            -2.6526799347       12.5712812504       -5.8111032294  S3        523             1.0000000000
       294        26  PNM       H40            -1.9786305794       10.3288323555       -2.5934969880  S3        523             1.0000000000
       295        27  TIP3      OH2            -4.4288927589        7.6817898664       -0.4873028700  S3        290             1.0000000000
       296        27  TIP3      H1             -5.4397183631        7.5895093838       -0.2368180309  S3        290             1.0000000000
       297        27  TIP3      H2             -3.9056893987        8.3543323743        0.0405150491  S3        290             1.0000000000
       298        28  SER       CB             -3.0142192616        5.0634104847       -2.0860888117  S4        70              1.0000000000
       299        28  SER       HB1            -3.4835506797        4.1806412512       -2.5370678793  S4        70              1.0000000000
       300        28  SER       HB2            -2.0607122733        5.2372734939       -2.5975959712  S4        70              1.0000000000
       301        28  SER       OG             -3.9126409339        6.1697848515       -2.2731609358  S4        70              1.0000000000
       302        28  SER       HG1            -4.0342079058        6.9180460364       -1.3835915505  S4        70              1.0000000000
       303        28  SER       QQH1           -2.7882571201        4.9232132545       -1.0164248082  S4        70              1.0000000000
       304        29  LYS       CD             -6.5076911462        3.3075782009       -1.9622097154  S4        73              1.0000000000
       305        29  LYS       HD1            -7.0960765257        2.7349602772       -2.6836198602  S4        73              1.0000000000
       306        29  LYS       HD2            -5.4641485350        3.2642107181       -2.2959472216  S4        73              1.0000000000
       307        29  LYS       QQH2           -6.5779060403        2.8074280790       -0.9905062708  S4        73              1.0000000000
       308        29  LYS       CE             -6.9936735070        4.7679681540       -1.9218167840  S4        73              1.0000000000
       309        29  LYS       HE1            -6.8052924848        5.2831333770       -0.9754922379  S4        73              1.0000000000
       310        29  LYS       HE2            -8.0700501975        4.8201048020       -2.1101768745  S4        73              1.0000000000
       311        29  LYS       NZ             -6.3052754182        5.5969157766       -2.9720337507  S4        73              1.0000000000
       312        29  LYS       HZ1            -6.3544918454        5.2230937261       -3.9276592710  S4        73              1.0000000000
       313        29  LYS       HZ2            -5.2405376957        5.7798067582       -2.7173789870  S4        73              1.0000000000
       314        29  LYS       HZ3            -6.7206146352        6.5566896590       -3.0139181158  S4        73              1.0000000000
       315        30  SER       CB             -4.5229981189        4.2788039403       -6.6229020508  S4        130             1.0000000000
       316        30  SER       HB1            -4.5332542041        5.2039223427       -7.1994175363  S4        130             1.0000000000
       317        30  SER       HB2            -3.8067781705        3.5934741151       -7.0935936482  S4        130             1.0000000000
       318        30  SER       OG             -4.1182359339        4.5357835932       -5.2325337219  S4        130             1.0000000000
       319        30  SER       HG1            -3.3175932094        5.1369609461       -5.2475191211  S4        130             1.0000000000
       320        30  SER       QQH3           -5.5060077308        3.8112536726       -6.6578148598  S4        130             1.0000000000
       321        31  GLU       CB             -9.8826420453        9.4548759815        0.5925814007  S4        166             1.0000000000
       322        31  GLU       HB1            -9.5403023679       10.1087156823       -0.2192671722  S4        166             1.0000000000
       323        31  GLU       HB2           -10.9355153057        9.2104534639        0.4193196470  S4        166             1.0000000000
       324        31  GLU       QQH4           -9.8094130870        9.9229802432        1.5836335273  S4        166             1.0000000000
       325        31  GLU       CG             -9.0400482555        8.1693263121        0.5345134020  S4        166             1.0000000000
       326        31  GLU       HG1            -9.4317102576        7.4958532986       -0.2380176986  S4        166             1.0000000000
       327        31  GLU       HG2            -9.1081058458        7.6006967855        1.4714158761  S4        166             1.0000000000
       328        31  GLU       CD             -7.5581939576        8.3955072575        0.2230116912  S4        166             1.0000000000
       329        31  GLU       OE1            -7.0969560154        9.5811659370        0.2036263129  S4        166             1.0000000000
       330        31  GLU       OE2            -6.8532187702        7.3202296115       -0.0020531760  S4        166             1.0000000000
       331        32  ASN       CB             -2.6788792154       11.9121894494        1.3162969239  S4        170             1.0000000000
       332        32  ASN       HB1            -1.6805801547       11.7934064829        0.8859370614  S4        170             1.0000000000
       333        32  ASN       HB2            -3.0999480964       12.8705586131        1.0003504060  S4        170             1.0000000000
       334        32  ASN       QQH5           -2.6838733836       11.8601643837        2.4148926222  S4        170             1.0000000000
       335        32  ASN       CG             -3.5570604129       10.7612536391        0.8290859733  S4        170             1.0000000000
       336        32  ASN       OD1            -3.1226686747        9.5628848574        0.8932433816  S4        170             1.0000000000
       337        32  ASN       ND2            -4.7712654012       11.0916493611        0.3675189313  S4        170             1.0000000000
       338        32  ASN       HD21           -5.5020089422       10.3879883839        0.1746908586  S4        170             1.0000000000
       339        32  ASN       HD22           -4.9983928428       12.0738232105        0.1910467357  S4        170             1.0000000000
       340        33  LYS       CE             -3.2925194455        1.3245677273       -4.1756252876  S4        234             1.0000000000
       341        33  LYS       HE1            -3.6927125090        1.5573707223       -3.1890896009  S4        234             1.0000000000
       342        33  LYS       HE2            -4.1133928382        1.2178065937       -4.8864281487  S4        234             1.0000000000
       343        33  LYS       NZ             -2.4382251458        2.4688832815       -4.6498079649  S4        234             1.0000000000
       344        33  LYS       HZ1            -1.9212055314        2.2221925118       -5.5343473513  S4        234             1.0000000000
       345        33  LYS       HZ2            -1.7044895676        2.7795539752       -3.9879926765  S4        234             1.0000000000
       346        33  LYS       HZ3            -3.0636442020        3.2980955782       -4.8496939074  S4        234             1.0000000000
       347        33  LYS       QQH6           -2.6783096887        0.4254347456       -4.1044308567  S4        234             1.0000000000
       348        34  SER       CB              2.3245869181        3.0975826802       -5.8282734462  S4        235             1.0000000000
       349        34  SER       HB1             2.9999812932        2.3870427995       -6.3088262633  S4        235             1.0000000000
       350        34  SER       HB2             2.8965601606        4.0162704147       -5.6367338346  S4        235             1.0000000000
       351        34  SER       OG              1.2239488327        3.3245993182       -6.7454694878  S4        235             1.0000000000
       352        34  SER       HG1             0.8148698021        4.2190975546       -6.5779542179  S4        235             1.0000000000
       353        34  SER       QQH7            1.9751412637        2.6210549901       -4.8981293504  S4        235             1.0000000000
       354        35  PNM       S1             -2.7208112527        9.7087918050       -6.2995562476  S4        523             1.0000000000
       355        35  PNM       C2             -1.5292272483        8.2923360145       -6.9220504170  S4        523             1.0000000000
       356        35  PNM       C3             -1.1413133076        7.4985251802       -5.6119893390  S4        523             1.0000000000
       357        35  PNM       N4             -2.2469843652        7.6501812437       -4.6653113276  S4        523             1.0000000000
       358        35  PNM       C5             -3.3833853565        8.5702931396       -4.9576037472  S4        523             1.0000000000
       359        35  PNM       C6             -3.3734955915        8.9681148234       -3.4302570182  S4        523             1.0000000000
       360        35  PNM       C7             -2.2309270226        7.9436877527       -3.3165750822  S4        523             1.0000000000
       361        35  PNM       O8             -1.4374951444        7.6121457653       -2.4126406409  S4        523             1.0000000000
       362        35  PNM       C9             -2.2815608272        7.4220981895       -7.9405048903  S4        523             1.0000000000
       363        35  PNM       C10            -0.3045292576        8.9483322376       -7.5712786909  S4        523             1.0000000000
       364        35  PNM       C11            -0.7720418497        6.0368894477       -5.9153699173  S4        523             1.0000000000
       365        35  PNM       O12            -1.6060297225        5.1160198205       -5.6783288721  S4        523             1.0000000000
       366        35  PNM       O13             0.4144324582        5.8623957859       -6.4284014300  S4        523             1.0000000000
       367        35  PNM       N14            -2.8593954196       10.2883569454       -3.0961795968  S4        523             1.0000000000
       368        35  PNM       C15            -3.5587436959       11.4018128366       -3.4086577885  S4        523             1.0000000000
       369        35  PNM       O16            -4.6714337744       11.3109235049       -4.0036513737  S4        523             1.0000000000
       370        35  PNM       C17            -2.9448633524       12.7492302250       -3.0448749659  S4        523             1.0000000000
       371        35  PNM       C18            -1.7525893864       13.1580766169       -3.9012522838  S4        523             1.0000000000
       372        35  PNM       C19            -0.6152283041       13.7180191649       -3.2997751005  S4        523             1.0000000000
       373        35  PNM       C20             0.4995334977       14.0807849013       -4.0652350595  S4        523             1.0000000000
       374        35  PNM       C21             0.4876223861       13.9110592725       -5.4543834172  S4        523             1.0000000000
       375        35  PNM       C22            -0.6578509203       13.3866643250       -6.0698884360  S4        523             1.0000000000
       376        35  PNM       C23            -1.7692490390       13.0175091585       -5.3008653164  S4        523             1.0000000000
       377        35  PNM       H24            -0.2478589066        7.9636406898       -5.1806368432  S4        523             1.0000000000
       378        35  PNM       H25            -0.5917744183        9.4721474751       -8.4883312359  S4        523             1.0000000000
       379        35  PNM       H26             0.4255066230        8.1747783421       -7.8319948111  S4        523             1.0000000000
       380        35  PNM       H27             0.1709672191        9.6686432479       -6.9000892879  S4        523             1.0000000000
       381        35  PNM       H28            -2.6258531601        8.0368158781       -8.7754678183  S4        523             1.0000000000
       382        35  PNM       H29            -3.1542405719        6.9370261490       -7.4968680323  S4        523             1.0000000000
       383        35  PNM       H30            -1.6187069610        6.6430406428       -8.3369862178  S4        523             1.0000000000
       384        35  PNM       H31            -4.2955382537        8.0748736075       -5.2854345170  S4        523             1.0000000000
       385        35  PNM       H32            -4.2949831786        8.7391680236       -2.8953493109  S4        523             1.0000000000
       386        35  PNM       H33            -2.6515283779       12.7339377712       -1.9901824247  S4        523             1.0000000000
       387        35  PNM       H34            -3.7491991382       13.4856446606       -3.1378314775  S4        523             1.0000000000
       388        35  PNM       H35            -0.6083849728       13.8818135829       -2.2279277637  S4        523             1.0000000000
       389        35  PNM       H36             1.3856171612       14.4629511050       -3.5688444130  S4        523             1.0000000000
       390        35  PNM       H37             1.3562872465       14.1774142729       -6.0475662641  S4        523             1.0000000000
       391        35  PNM       H38            -0.6766495433       13.2447574410       -7.1449946639  S4        523             1.0000000000
       392        35  PNM       H39            -2.6426552036       12.6005719503       -5.7884771833  S4        523             1.0000000000
       393        35  PNM       H40            -1.9755248185       10.3480092485       -2.5823015855  S4        523             1.0000000000
       394        36  TIP3      OH2            -4.4187144800        7.6948770409       -0.5019406528  S4        290             1.0000000000
       395        36  TIP3      H1             -5.4265438937        7.6002097355       -0.2479955810  S4        290             1.0000000000
       396        36  TIP3      H2             -3.8962731335        8.3669305879        0.0248326496  S4        290             1.0000000000
       397        37  SER       CB             -3.0103976837        5.0600533515       -2.0882437719  S5        70              1.0000000000
       398        37  SER       HB1            -3.4788998220        4.1769559926       -2.5389038290  S5        70              1.0000000000
       399        37  SER       HB2            -2.0563104514        5.2343339146       -2.5982133196  S5        70              1.0000000000
       400        37  SER       OG             -3.9101595615        6.1649826153       -2.2797026504  S5        70              1.0000000000
       401        37  SER       HG1            -4.0254730987        6.9108127260       -1.4017735618  S5        70              1.0000000000
       402        37  SER       QQH1           -2.7867320400        4.9226567778       -1.0177792869  S5        70              1.0000000000
       403        38  LYS       CD             -6.5119416826        3.3095274041       -1.9619232116  S5        73              1.0000000000
       404        38  LYS       HD1            -7.1023562866        2.7378535911       -2.6825221831  S5        73              1.0000000000
       405        38  LYS       HD2            -5.4693808699        3.2664218080       -2.2988405031  S5        73              1.0000000000
       406        38  LYS       QQH2           -6.5793938235        2.8076804651       -0.9908730108  S5        73              1.0000000000
       407        38  LYS       CE             -6.9978224460        4.7699280655       -1.9172035596  S5        73              1.0000000000
       408        38  LYS       HE1            -6.8078070789        5.2832194922       -0.9703044739  S5        73              1.0000000000
       409        38  LYS       HE2            -8.0744148149        4.8227656577       -2.1038008566  S5        73              1.0000000000
       410        38  LYS       NZ             -6.3119065727        5.6020544432       -2.9664332046  S5        73              1.0000000000
       411        38  LYS       HZ1            -6.3695372397        5.2354076571       -3.9246395652  S5        73              1.0000000000
       412        38  LYS       HZ2            -5.2468605998        5.7778347440       -2.7188492982  S5        73              1.0000000000
       413        38  LYS       HZ3            -6.7236700698        6.5638932492       -3.0000854984  S5        73              1.0000000000
       414        39  SER       CB             -4.5238079644        4.2759319141       -6.6111379851  S5        130             1.0000000000
       415        39  SER       HB1            -4.5357304917        5.2014498354       -7.1869775916  S5        130             1.0000000000
       416        39  SER       HB2            -3.8068928710        3.5921750673       -7.0832108268  S5        130             1.0000000000
       417        39  SER       OG             -4.1180602278        4.5327697069       -5.2211775182  S5        130             1.0000000000
       418        39  SER       HG1            -3.3225787490        5.1405979480       -5.2362394091  S5        130             1.0000000000
       419        39  SER       QQH3           -5.5060344348        3.8066013108       -6.6458668537  S5        130             1.0000000000
       420        40  GLU       CB             -9.8794719311        9.4511896900        0.5912488863  S5        166             1.0000000000
       421        40  GLU       HB1            -9.5381290276       10.1058001376       -0.2204709234  S5        166             1.0000000000
       422        40  GLU       HB2           -10.9320143818        9.2052596934        0.4182164416  S5        166             1.0000000000
       423        40  GLU       QQH4           -9.8062439887        9.9191057765        1.5823273390  S5        166             1.0000000000
       424        40  GLU       CG             -9.0351290164        8.1668525896        0.5322858148  S5        166             1.0000000000
       425        40  GLU       HG1            -9.4267722484        7.4925824306       -0.2395569690  S5        166             1.0000000000
       426        40  GLU       HG2            -9.1010613824        7.5984819494        1.4695005962  S5        166             1.0000000000
       427        40  GLU       CD             -7.5538925952        8.3945756146        0.2187016124  S5        166             1.0000000000
       428        40  GLU       OE1            -7.0930397683        9.5811840857        0.2053848877  S5        166             1.0000000000
       429        40  GLU       OE2            -6.8493637268        7.3213647665       -0.0139279132  S5        166             1.0000000000
       430        41  ASN       CB             -2.6784895074       11.9185238858        1.3130845858  S5        170             1.0000000000
       431        41  ASN       HB1            -1.6800743217       11.8030400043        0.8819437715  S5        170             1.0000000000
       432        41  ASN       HB2            -3.1019903569       12.8764093002        0.9993536061  S5        170             1.0000000000
       433        41  ASN       QQH5           -2.6825900092       11.8644502992        2.4116474726  S5        170             1.0000000000
       434        41  ASN       CG             -3.5532251437       10.7650981709        0.8248581676  S5        170             1.0000000000
       435        41  ASN       OD1            -3.1167464104        9.5695355019        0.8870661567  S5        170             1.0000000000
       436        41  ASN       ND2            -4.7698494291       11.0945969881        0.3637890117  S5        170             1.0000000000
       437        41  ASN       HD21           -5.4987729384       10.3889502755        0.1718764014  S5        170             1.0000000000
       438        41  ASN       HD22           -4.9993171613       12.0758995368        0.1907045687  S5        170             1.0000000000
       439        42  LYS       CE             -3.2931787940        1.3237394324       -4.1747467238  S5        234             1.0000000000
       440        42  LYS       HE1            -3.6939453920        1.5559137744       -3.1882825616  S5        234             1.0000000000
       441        42  LYS       HE2            -4.1137172683        1.2174332789       -4.8860422616  S5        234             1.0000000000
       442        42  LYS       NZ             -2.4384127078        2.4681824237       -4.6476735941  S5        234             1.0000000000
       443        42  LYS       HZ1            -1.9230600777        2.2222412536       -5.5333696980  S5        234             1.0000000000
       444        42  LYS       HZ2            -1.7034837744        2.7766903569       -3.9861415965  S5        234             1.0000000000
       445        42  LYS       HZ3            -3.0637205281        3.2987942558       -4.8446325458  S5        234             1.0000000000
       446        42  LYS       QQH6           -2.6792759249        0.4243633041       -4.1039206111  S5        234             1.0000000000
       447        43  SER       CB              2.3177652696        3.1018155968       -5.8331862023  S5        235             1.0000000000
       448        43  SER       HB1             2.9927997780        2.3932518470       -6.3169952136  S5        235             1.0000000000
       449        43  SER       HB2             2.8892648969        4.0207061414       -5.6410769439  S5        235             1.0000000000
       450        43  SER       OG              1.2145230018        3.3297822740       -6.7471379236  S5        235             1.0000000000
       451        43  SER       HG1             0.8053375639        4.2237242042       -6.5766811064  S5        235             1.0000000000
       452        43  SER       QQH7            1.9712847819        2.6228152737       -4.9033042200  S5        235             1.0000000000
       453        44  PNM       S1             -2.6959648067        9.7395103169       -6.2858296325  S5        523             1.0000000000
       454        44  PNM       C2             -1.5188442327        8.3131107408       -6.9137949015  S5        523             1.0000000000
       455        44  PNM       C3             -1.1334720557        7.5144090523       -5.6057205660  S5        523             1.0000000000
       456        44  PNM       N4             -2.2362111603        7.6735871920       -4.6579806251  S5        523             1.0000000000
       457        44  PNM       C5             -3.3683278771        8.5986049669       -4.9494669742  S5        523             1.0000000000
       458        44  PNM       C6             -3.3627559909        8.9867635879       -3.4194677742  S5        523             1.0000000000
       459        44  PNM       C7             -2.2214456653        7.9590531862       -3.3072160166  S5        523             1.0000000000
       460        44  PNM       O8             -1.4348927273        7.6167643734       -2.4035079992  S5        523             1.0000000000
       461        44  PNM       C9             -2.2831814350        7.4494758272       -7.9284607903  S5        523             1.0000000000
       462        44  PNM       C10            -0.2910423037        8.9582632853       -7.5680012102  S5        523             1.0000000000
       463        44  PNM       C11            -0.7749930463        6.0499744570       -5.9103794972  S5        523             1.0000000000
       464        44  PNM       O12            -1.6134269746        5.1342210745       -5.6711533312  S5        523             1.0000000000
       465        44  PNM       O13             0.4094458692        5.8680191930       -6.4262197390  S5        523             1.0000000000
       466        44  PNM       N14            -2.8528958131       10.3061785104       -3.0765695649  S5        523             1.0000000000
       467        44  PNM       C15            -3.5542529092       11.4182469012       -3.3881158288  S5        523             1.0000000000
       468        44  PNM       O16            -4.6661116353       11.3243990292       -3.9857708010  S5        523             1.0000000000
       469        44  PNM       C17            -2.9447632665       12.7677093514       -3.0246752884  S5        523             1.0000000000
       470        44  PNM       C18            -1.7530779662       13.1780520748       -3.8812394459  S5        523             1.0000000000
       471        44  PNM       C19            -0.6135941013       13.7333959328       -3.2798395863  S5        523             1.0000000000
       472        44  PNM       C20             0.5014326052       14.0944623780       -4.0456361053  S5        523             1.0000000000
       473        44  PNM       C21             0.4875048731       13.9290973589       -5.4351800757  S5        523             1.0000000000
       474        44  PNM       C22            -0.6607137622       13.4106690471       -6.0509599993  S5        523             1.0000000000
       475        44  PNM       C23            -1.7720684657       13.0421754894       -5.2813268537  S5        523             1.0000000000
       476        44  PNM       H24            -0.2356454625        7.9728152196       -5.1763879163  S5        523             1.0000000000
       477        44  PNM       H25            -0.5768570042        9.4823804687       -8.4853165971  S5        523             1.0000000000
       478        44  PNM       H26             0.4320357179        8.1783997882       -7.8290509728  S5        523             1.0000000000
       479        44  PNM       H27             0.1922391027        9.6764079923       -6.8999389339  S5        523             1.0000000000
       480        44  PNM       H28            -2.6275665339        8.0673845804       -8.7609800768  S5        523             1.0000000000
       481        44  PNM       H29            -3.1571879529        6.9707059832       -7.4802526970  S5        523             1.0000000000
       482        44  PNM       H30            -1.6277432177        6.6661011908       -8.3285791743  S5        523             1.0000000000
       483        44  PNM       H31            -4.2812886501        8.1093763543       -5.2843217052  S5        523             1.0000000000
       484        44  PNM       H32            -4.2859231825        8.7539595730       -2.8890871763  S5        523             1.0000000000
       485        44  PNM       H33            -2.6518771640       12.7550425702       -1.9697997587  S5        523             1.0000000000
       486        44  PNM       H34            -3.7509299248       13.5019275229       -3.1190012462  S5        523             1.0000000000
       487        44  PNM       H35            -0.6052979415       13.8957482991       -2.2077272535  S5        523             1.0000000000
       488        44  PNM       H36             1.3892895084       14.4721645130       -3.5488805852  S5        523             1.0000000000
       489        44  PNM       H37             1.3564293575       14.1944913552       -6.0284425912  S5        523             1.0000000000
       490        44  PNM       H38            -0.6816563779       13.2724235156       -7.1263294887  S5        523             1.0000000000
       491        44  PNM       H39            -2.6477001589       12.6299129157       -5.7688222189  S5        523             1.0000000000
       492        44  PNM       H40            -1.9688524558       10.3654766613       -2.5624298243  S5        523             1.0000000000
       493        45  TIP3      OH2            -4.4108491543        7.7018065232       -0.5155152604  S5        290             1.0000000000
       494        45  TIP3      H1             -5.4159980957        7.6076216481       -0.2610954201  S5        290             1.0000000000
       495        45  TIP3      H2             -3.8893837968        8.3724677750        0.0134759187  S5        290             1.0000000000
       496        46  SER       CB             -3.0161090200        5.0635836527       -2.0852538485  S6        70              1.0000000000
       497        46  SER       HB1            -3.4873095407        4.1812814328       -2.5355702284  S6        70              1.0000000000
       498        46  SER       HB2            -2.0624871849        5.2353834094       -2.5974992834  S6        70              1.0000000000
       499        46  SER       OG             -3.9122888349        6.1717658577       -2.2716341684  S6        70              1.0000000000
       500        46  SER       HG1            -4.0377358590        6.9209105472       -1.3759496704  S6        70              1.0000000000
       501        46  SER       QQH1           -2.7895691502        4.9228110568       -1.0157401649  S6        70              1.0000000000
       502        47  LYS       CD             -6.5105209088        3.3050580358       -1.9644159581  S6        73              1.0000000000
       503        47  LYS       HD1            -7.1078461437        2.7349657603       -2.6805514957  S6        73              1.0000000000
       504        47  LYS       HD2            -5.4702053888        3.2564049579       -2.3073398162  S6        73              1.0000000000
       505        47  LYS       QQH2           -6.5744126734        2.8052972910       -0.9920623494  S6        73              1.0000000000
       506        47  LYS       CE             -6.9893104077        4.7677727062       -1.9201042530  S6        73              1.0000000000
       507        47  LYS       HE1            -6.7946584715        5.2801854232       -0.9737043442  S6        73              1.0000000000
       508        47  LYS       HE2            -8.0662825355        4.8250600445       -2.1031551692  S6        73              1.0000000000
       509        47  LYS       NZ             -6.3018434613        5.5952164249       -2.9718917221  S6        73              1.0000000000
       510        47  LYS       HZ1            -6.3501540403        5.2193213119       -3.9265373803  S6        73              1.0000000000
       511        47  LYS       HZ2            -5.2364001318        5.7807364276       -2.7167077375  S6        73              1.0000000000
       512        47  LYS       HZ3            -6.7183392558        6.5544364788       -3.0157214795  S6        73              1.0000000000
       513        48  SER       CB             -4.5229254955        4.2805229320       -6.6201859093  S6        130             1.0000000000
       514        48  SER       HB1            -4.5338995547        5.2061923445       -7.1957507052  S6        130             1.0000000000
       515        48  SER       HB2            -3.8057828960        3.5964203320       -7.0913219174  S6        130             1.0000000000
       516        48  SER       OG             -4.1189858178        4.5366805171       -5.2294329834  S6        130             1.0000000000
       517        48  SER       HG1            -3.3185246173        5.1378066718       -5.2436925791  S6        130             1.0000000000
       518        48  SER       QQH3           -5.5053530607        3.8117416509       -6.6561903369  S6        130             1.0000000000
       519        49  GLU       CB             -9.8843304599        9.4567444689        0.5926869109  S6        166             1.0000000000
       520        49  GLU       HB1            -9.5415023242       10.1099723330       -0.2194629688  S6        166             1.0000000000
       521        49  GLU       HB2           -10.9371866927        9.2125629176        0.4191688147  S6        166             1.0000000000
       522        49  GLU       QQH4           -9.8113373776        9.9254988580        1.5834355853  S6        166             1.0000000000
       523        49  GLU       CG             -9.0421832655        8.1708691717        0.5359119368  S6        166             1.0000000000
       524        49  GLU       HG1            -9.4340480827        7.4965594098       -0.2357848766  S6        166             1.0000000000
       525        49  GLU       HG2            -9.1099389309        7.6033288999        1.4734861271  S6        166             1.0000000000
       526        49  GLU       CD             -7.5604354533        8.3960541028        0.2242093390  S6        166             1.0000000000
       527        49  GLU       OE1            -7.0984798256        9.5816121271        0.2028165378  S6        166             1.0000000000
       528        49  GLU       OE2            -6.8558601283        7.3201345622        0.0014106494  S6        166             1.0000000000
       529        50  ASN       CB             -2.6771566143       11.9054162121        1.3176591012  S6        170             1.0000000000
       530        50  ASN       HB1            -1.6785612503       11.7838385885        0.8886319099  S6        170             1.0000000000
       531        50  ASN       HB2            -3.0958841617       12.8639436447        0.9994009384  S6        170             1.0000000000
       532        50  ASN       QQH5           -2.6834842575       11.8552326075        2.4164107775  S6        170             1.0000000000
       533        50  ASN       CG             -3.5570226393       10.7549016666        0.8317741880  S6        170             1.0000000000
       534        50  ASN       OD1            -3.1265625807        9.5563981090        0.8985658036  S6        170             1.0000000000
       535        50  ASN       ND2            -4.7705755216       11.0882354231        0.3676279714  S6        170             1.0000000000
       536        50  ASN       HD21           -5.5021744433       10.3855292642        0.1749609384  S6        170             1.0000000000
       537        50  ASN       HD22           -4.9948870393       12.0700964086        0.1886839891  S6        170             1.0000000000
       538        51  LYS       CE             -3.2913328474        1.3260713311       -4.1776761022  S6        234             1.0000000000
       539        51  LYS       HE1            -3.6920122838        1.5583825217       -3.1911997666  S6        234             1.0000000000
       540        51  LYS       HE2            -4.1119087352        1.2202820404       -4.8889938408  S6        234             1.0000000000
       541        51  LYS       NZ             -2.4362061206        2.4702030380       -4.6505314981  S6        234             1.0000000000
       542        51  LYS       HZ1            -1.9188507734        2.2241939532       -5.5350220351  S6        234             1.0000000000
       543        51  LYS       HZ2            -1.7026734946        2.7802751495       -3.9881457012  S6        234             1.0000000000
       544        51  LYS       HZ3            -3.0611963472        3.2995248694       -4.8496611555  S6        234             1.0000000000
       545        51  LYS       QQH6           -2.6777752548        0.4264759660       -4.1068228958  S6        234             1.0000000000
       546        52  SER       CB              2.3282111164        3.0957016738       -5.8250226413  S6        235             1.0000000000
       547        52  SER       HB1             3.0035713699        2.3841178867       -6.3040898106  S6        235             1.0000000000
       548        52  SER       HB2             2.9008190726        4.0139634641       -5.6332415032  S6        235             1.0000000000
       549        52  SER       OG              1.2292036120        3.3229740194       -6.7439818767  S6        235             1.0000000000
       550        52  SER       HG1             0.8191908097        4.2171287677       -6.5767210926  S6        235             1.0000000000
       551        52  SER       QQH7            1.9771179323        2.6202256563       -4.8949735874  S6        235             1.0000000000
       552        53  PNM       S1             -2.7213277033        9.7034187311       -6.3010201367  S6        523             1.0000000000
       553        53  PNM       C2             -1.5287357929        8.2875847286       -6.9222667980  S6        523             1.0000000000
       554        53  PNM       C3             -1.1413942942        7.4943337002       -5.6118170175  S6        523             1.0000000000
       555        53  PNM       N4             -2.2478799246        7.6450890774       -4.6659952745  S6        523             1.0000000000
       556        53  PNM       C5             -3.3842075321        8.5656342133       -4.9586848830  S6        523             1.0000000000
       557        53  PNM       C6             -3.3740492536        8.9643186544       -3.4314303535  S6        523             1.0000000000
       558        53  PNM       C7             -2.2312462308        7.9395216629       -3.3165848357  S6        523             1.0000000000
       559        53  PNM       O8             -1.4374165953        7.6105173318       -2.4140612743  S6        523             1.0000000000
       560        53  PNM       C9             -2.2793908661        7.4164341166       -7.9411331323  S6        523             1.0000000000
       561        53  PNM       C10            -0.3042859389        8.9446191196       -7.5708990717  S6        523             1.0000000000
       562        53  PNM       C11            -0.7712174340        6.0327347500       -5.9148814947  S6        523             1.0000000000
       563        53  PNM       O12            -1.6047153025        5.1120243169       -5.6776613580  S6        523             1.0000000000
       564        53  PNM       O13             0.4155761069        5.8589998438       -6.4280426891  S6        523             1.0000000000
       565        53  PNM       N14            -2.8587741246       10.2842171341       -3.0980489432  S6        523             1.0000000000
       566        53  PNM       C15            -3.5560664847       11.3984975284       -3.4114935008  S6        523             1.0000000000
       567        53  PNM       O16            -4.6690044843       11.3090933133       -4.0067472467  S6        523             1.0000000000
       568        53  PNM       C17            -2.9393308718       12.7449409208       -3.0491904823  S6        523             1.0000000000
       569        53  PNM       C18            -1.7501592044       13.1529720867       -3.9105040615  S6        523             1.0000000000
       570        53  PNM       C19            -0.6109303455       13.7143136904       -3.3136044621  S6        523             1.0000000000
       571        53  PNM       C20             0.5006895507       14.0775689646       -4.0834563264  S6        523             1.0000000000
       572        53  PNM       C21             0.4840458114       13.9059918464       -5.4723790660  S6        523             1.0000000000
       573        53  PNM       C22            -0.6629298464       13.3793403252       -6.0830774059  S6        523             1.0000000000
       574        53  PNM       C23            -1.7714505357       13.0105969056       -5.3097959432  S6        523             1.0000000000
       575        53  PNM       H24            -0.2485633806        7.9600859958       -5.1797987075  S6        523             1.0000000000
       576        53  PNM       H25            -0.5917812691        9.4679741848       -8.4881506715  S6        523             1.0000000000
       577        53  PNM       H26             0.4266981680        8.1718548253       -7.8310736935  S6        523             1.0000000000
       578        53  PNM       H27             0.1699736097        9.6657431538       -6.8997315712  S6        523             1.0000000000
       579        53  PNM       H28            -2.6236399617        8.0306546114       -8.7765193210  S6        523             1.0000000000
       580        53  PNM       H29            -3.1519086026        6.9306372800       -7.4979613694  S6        523             1.0000000000
       581        53  PNM       H30            -1.6153553716        6.6379378600       -8.3366936659  S6        523             1.0000000000
       582        53  PNM       H31            -4.2965294588        8.0704797742       -5.2862138687  S6        523             1.0000000000
       583        53  PNM       H32            -4.2956619295        8.7362620163       -2.8965197007  S6        523             1.0000000000
       584        53  PNM       H33            -2.6413714862       12.7287018367       -1.9957827107  S6        523             1.0000000000
       585        53  PNM       H34            -3.7431571186       13.4824646704       -3.1381327133  S6        523             1.0000000000
       586        53  PNM       H35            -0.6001473089       13.8788125155       -2.2418780127  S6        523             1.0000000000
       587        53  PNM       H36             1.3880915230       14.4613715536       -3.5905830438  S6        523             1.0000000000
       588        53  PNM       H37             1.3503494565       14.1727048005       -6.0687904154  S6        523             1.0000000000
       589        53  PNM       H38            -0.6850323654       13.2354380975       -7.1577981849  S6        523             1.0000000000
       590        53  PNM       H39            -2.6462924771       12.5926679635       -5.7938590137  S6        523             1.0000000000
       591        53  PNM       H40            -1.9749597368       10.3431809414       -2.5838349200  S6        523             1.0000000000
       592        54  TIP3      OH2            -4.4230468145        7.6900325322       -0.4965173216  S6        290             1.0000000000
       593        54  TIP3      H1             -5.4326072444        7.5963333912       -0.2441011625  S6        290             1.0000000000
       594        54  TIP3      H2             -3.9000695679        8.3619310059        0.0306723265  S6        290             1.0000000000
       595        55  SER       CB             -3.0235261352        5.0677436337       -2.0826844930  S7        70              1.0000000000
       596        55  SER       HB1            -3.4980158085        4.1863245596       -2.5327766514  S7        70              1.0000000000
       597        55  SER       HB2            -2.0700949055        5.2357640297       -2.5973663449  S7        70              1.0000000000
       598        55  SER       OG             -3.9142536900        6.1804618567       -2.2629023258  S7        70              1.0000000000
       599        55  SER       HG1            -4.0532909847        6.9428035361       -1.3385028364  S7        70              1.0000000000
       600        55  SER       QQH1           -2.7935235427        4.9214095667       -1.0143471502  S7        70              1.0000000000
       601        56  LYS       CD             -6.5084596118        3.3008135834       -1.9664063126  S7        73              1.0000000000
       602        56  LYS       HD1            -7.1128073243        2.7339689796       -2.6792654516  S7        73              1.0000000000
       603        56  LYS       HD2            -5.4703146001        3.2464460609       -2.3148191144  S7        73              1.0000000000
       604        56  LYS       QQH2           -6.5698028670        2.8012896076       -0.9937011351  S7        73              1.0000000000
       605        56  LYS       CE             -6.9786037290        4.7662244851       -1.9201902133  S7        73              1.0000000000
       606        56  LYS       HE1            -6.7785912401        5.2750252154       -0.9730713106  S7        73              1.0000000000
       607        56  LYS       HE2            -8.0560625039        4.8291015278       -2.0990193549  S7        73              1.0000000000
       608        56  LYS       NZ             -6.2886145777        5.5902455232       -2.9723242708  S7        73              1.0000000000
       609        56  LYS       HZ1            -6.3263275725        5.2059882354       -3.9235102356  S7        73              1.0000000000
       610        56  LYS       HZ2            -5.2195018843        5.7873069378       -2.7081419073  S7        73              1.0000000000
       611        56  LYS       HZ3            -6.7104559457        6.5462813354       -3.0255779105  S7        73              1.0000000000
       612        57  SER       CB             -4.5243335928        4.2879969278       -6.6163878985  S7        130             1.0000000000
       613        57  SER       HB1            -4.5358938326        5.2144634713       -7.1905257862  S7        130             1.0000000000
       614        57  SER       HB2            -3.8058743967        3.6054929228       -7.0876089168  S7        130             1.0000000000
       615        57  SER       OG             -4.1223121892        4.5423621859       -5.2247533395  S7        130             1.0000000000
       616        57  SER       HG1            -3.3200476167        5.1404500953       -5.2376923673  S7        130             1.0000000000
       617        57  SER       QQH3           -5.5061731631        3.8181965929       -6.6537829413  S7        130             1.0000000000
       618        58  GLU       CB             -9.8885058506        9.4610386437        0.5942278982  S7        166             1.0000000000
       619        58  GLU       HB1            -9.5453503877       10.1134290022       -0.2184025023  S7        166             1.0000000000
       620        58  GLU       HB2           -10.9412492238        9.2168215186        0.4203880821  S7        166             1.0000000000
       621        58  GLU       QQH4           -9.8164081456        9.9307065566        1.5846677577  S7        166             1.0000000000
       622        58  GLU       CG             -9.0464396340        8.1751386832        0.5396083763  S7        166             1.0000000000
       623        58  GLU       HG1            -9.4363064586        7.5007207357       -0.2330411834  S7        166             1.0000000000
       624        58  GLU       HG2            -9.1159546651        7.6074670553        1.4769245407  S7        166             1.0000000000
       625        58  GLU       CD             -7.5646609535        8.4006285514        0.2314947612  S7        166             1.0000000000
       626        58  GLU       OE1            -7.1038346877        9.5859600827        0.1988659734  S7        166             1.0000000000
       627        58  GLU       OE2            -6.8571219455        7.3231788527        0.0224819675  S7        166             1.0000000000
       628        59  ASN       CB             -2.6753048547       11.8929960093        1.3204813788  S7        170             1.0000000000
       629        59  ASN       HB1            -1.6764324990       11.7649852970        0.8939139611  S7        170             1.0000000000
       630        59  ASN       HB2            -3.0885869958       12.8524329128        0.9980886209  S7        170             1.0000000000
       631        59  ASN       QQH5           -2.6844642673       11.8458488686        2.4194160846  S7        170             1.0000000000
       632        59  ASN       CG             -3.5604451226       10.7459675317        0.8358483860  S7        170             1.0000000000
       633        59  ASN       OD1            -3.1366341073        9.5450802938        0.9042777357  S7        170             1.0000000000
       634        59  ASN       ND2            -4.7719574882       11.0847993607        0.3702907663  S7        170             1.0000000000
       635        59  ASN       HD21           -5.5063329840       10.3854797376        0.1765204528  S7        170             1.0000000000
       636        59  ASN       HD22           -4.9908359410       12.0672583131        0.1878124396  S7        170             1.0000000000
       637        60  LYS       CE             -3.2904881257        1.3282331773       -4.1801512063  S7        234             1.0000000000
       638        60  LYS       HE1            -3.6916359240        1.5597734677       -3.1937012538  S7        234             1.0000000000
       639        60  LYS       HE2            -4.1106433262        1.2233783590       -4.8920760540  S7        234             1.0000000000
       640        60  LYS       NZ             -2.4348551580        2.4726253234       -4.6513475793  S7        234             1.0000000000
       641        60  LYS       HZ1            -1.9170436373        2.2281191839       -5.5359151374  S7        234             1.0000000000
       642        60  LYS       HZ2            -1.7014143005        2.7819096562       -3.9884036500  S7        234             1.0000000000
       643        60  LYS       HZ3            -3.0589655306        3.3019692910       -4.8488685142  S7        234             1.0000000000
       644        60  LYS       QQH6           -2.6772028072        0.4284223653       -4.1100103922  S7        234             1.0000000000
       645        61  SER       CB              2.3361896576        3.0897718804       -5.8193622847  S7        235             1.0000000000
       646        61  SER       HB1             3.0120849733        2.3757699092       -6.2941572433  S7        235             1.0000000000
       647        61  SER       HB2             2.9094737816        4.0076843019       -5.6279185212  S7        235             1.0000000000
       648        61  SER       OG              1.2407962694        3.3158133750       -6.7426647624  S7        235             1.0000000000
       649        61  SER       HG1             0.8295640733        4.2099269070       -6.5781098069  S7        235             1.0000000000
       650        61  SER       QQH7            1.9814218859        2.6173687647       -4.8890924143  S7        235             1.0000000000
       651        62  PNM       S1             -2.7296442666        9.6807345523       -6.3135132819  S7        523             1.0000000000
       652        62  PNM       C2             -1.5297873049        8.2692309406       -6.9292444738  S7        523             1.0000000000
       653        62  PNM       C3             -1.1443136529        7.4783372962       -5.6169567957  S7        523             1.0000000000
       654        62  PNM       N4             -2.2546328891        7.6244524125       -4.6740407296  S7        523             1.0000000000
       655        62  PNM       C5             -3.3911041478        8.5449239370       -4.9692233500  S7        523             1.0000000000
       656        62  PNM       C6             -3.3803762742        8.9490469020       -3.4433691746  S7        523             1.0000000000
       657        62  PNM       C7             -2.2373509212        7.9245075560       -3.3242900696  S7        523             1.0000000000
       658        62  PNM       O8             -1.4396386413        7.6062178092       -2.4235611524  S7        523             1.0000000000
       659        62  PNM       C9             -2.2732819528        7.3955130267       -7.9513642558  S7        523             1.0000000000
       660        62  PNM       C10            -0.3051590809        8.9304354908       -7.5735101235  S7        523             1.0000000000
       661        62  PNM       C11            -0.7684415380        6.0181156381       -5.9192436099  S7        523             1.0000000000
       662        62  PNM       O12            -1.5995787411        5.0953781761       -5.6830367128  S7        523             1.0000000000
       663        62  PNM       O13             0.4197117287        5.8490040911       -6.4313251260  S7        523             1.0000000000
       664        62  PNM       N14            -2.8616763005       10.2686631296       -3.1138827355  S7        523             1.0000000000
       665        62  PNM       C15            -3.5550064659       11.3847567571       -3.4290885019  S7        523             1.0000000000
       666        62  PNM       O16            -4.6684146957       11.2989254431       -4.0241211869  S7        523             1.0000000000
       667        62  PNM       C17            -2.9329505187       12.7288342195       -3.0675090870  S7        523             1.0000000000
       668        62  PNM       C18            -1.7469208956       13.1355557816       -3.9340489538  S7        523             1.0000000000
       669        62  PNM       C19            -0.6067262972       13.7003445715       -3.3418325748  S7        523             1.0000000000
       670        62  PNM       C20             0.5012522676       14.0655476244       -4.1160971377  S7        523             1.0000000000
       671        62  PNM       C21             0.4804799188       13.8904959490       -5.5046185882  S7        523             1.0000000000
       672        62  PNM       C22            -0.6666562584       13.3586199416       -6.1101843767  S7        523             1.0000000000
       673        62  PNM       C23            -1.7721086491       12.9895331444       -5.3327963294  S7        523             1.0000000000
       674        62  PNM       H24            -0.2545758600        7.9474288753       -5.1819808201  S7        523             1.0000000000
       675        62  PNM       H25            -0.5911115370        9.4535414193       -8.4914107377  S7        523             1.0000000000
       676        62  PNM       H26             0.4288587309        8.1599933902       -7.8318848821  S7        523             1.0000000000
       677        62  PNM       H27             0.1649094011        9.6523375449       -6.9003796010  S7        523             1.0000000000
       678        62  PNM       H28            -2.6162409171        8.0086735956       -8.7880943943  S7        523             1.0000000000
       679        62  PNM       H29            -3.1458253152        6.9065471447       -7.5119710305  S7        523             1.0000000000
       680        62  PNM       H30            -1.6051664410        6.6192699604       -8.3445009128  S7        523             1.0000000000
       681        62  PNM       H31            -4.3034902100        8.0489365124       -5.2950846836  S7        523             1.0000000000
       682        62  PNM       H32            -4.3027810842        8.7243564052       -2.9086276598  S7        523             1.0000000000
       683        62  PNM       H33            -2.6292264381       12.7093680634       -2.0157991679  S7        523             1.0000000000
       684        62  PNM       H34            -3.7351490110       13.4688594435       -3.1505029208  S7        523             1.0000000000
       685        62  PNM       H35            -0.5922704678       13.8654795115       -2.2703051229  S7        523             1.0000000000
       686        62  PNM       H36             1.3891202255       14.4533389543       -3.6271998801  S7        523             1.0000000000
       687        62  PNM       H37             1.3438953664       14.1586557959       -6.1045219011  S7        523             1.0000000000
       688        62  PNM       H38            -0.6913871476       13.2114729590       -7.1844495089  S7        523             1.0000000000
       689        62  PNM       H39            -2.6473837832       12.5686065949       -5.8134212121  S7        523             1.0000000000
       690        62  PNM       H40            -1.9781629225       10.3267066530       -2.5990835074  S7        523             1.0000000000
       691        63  TIP3      OH2            -4.4365692711        7.6811330341       -0.4763855170  S7        290             1.0000000000
       692        63  TIP3      H1             -5.4534048656        7.5870127015       -0.2243022436  S7        290             1.0000000000
       693        63  TIP3      H2             -3.9094467049        8.3555978330        0.0461057822  S7        290             1.0000000000
       694        64  SER       CB             -3.0297918856        5.0693957726       -2.0816249426  S8        70              1.0000000000
       695        64  SER       HB1            -3.5055885655        4.1879797547       -2.5322973900  S8        70              1.0000000000
       696        64  SER       HB2            -2.0759181287        5.2344284294       -2.5973745556  S8        70              1.0000000000
       697        64  SER       OG             -3.9155762699        6.1858341701       -2.2564421000  S8        70              1.0000000000
       698        64  SER       HG1            -4.0687228856        6.9728101534       -1.2940772074  S8        70              1.0000000000
       699        64  SER       QQH1           -2.7976343416        4.9158552211       -1.0142627490  S8        70              1.0000000000
       700        65  LYS       CD             -6.5056114911        3.2970374130       -1.9697998866  S8        73              1.0000000000
       701        65  LYS       HD1            -7.1164790262        2.7329030540       -2.6792234616  S8        73              1.0000000000
       702        65  LYS       HD2            -5.4693733694        3.2366395811       -2.3227720364  S8        73              1.0000000000
       703        65  LYS       QQH2           -6.5653547149        2.7988917443       -0.9961856698  S8        73              1.0000000000
       704        65  LYS       CE             -6.9666328440        4.7654384929       -1.9238235773  S8        73              1.0000000000
       705        65  LYS       HE1            -6.7621815320        5.2707134917       -0.9759176751  S8        73              1.0000000000
       706        65  LYS       HE2            -8.0444165961        4.8335340958       -2.0996084596  S8        73              1.0000000000
       707        65  LYS       NZ             -6.2722218863        5.5848412813       -2.9757504214  S8        73              1.0000000000
       708        65  LYS       HZ1            -6.2980300513        5.1912328150       -3.9229750046  S8        73              1.0000000000
       709        65  LYS       HZ2            -5.1957140089        5.7947361211       -2.6995406956  S8        73              1.0000000000
       710        65  LYS       HZ3            -6.6987927719        6.5374799132       -3.0402510470  S8        73              1.0000000000
       711        66  SER       CB             -4.5236486293        4.2859245137       -6.6289655228  S8        130             1.0000000000
       712        66  SER       HB1            -4.5334033205        5.2118236356       -7.2041206969  S8        130             1.0000000000
       713        66  SER       HB2            -3.8060311650        3.6016116441       -7.0989080751  S8        130             1.0000000000
       714        66  SER       OG             -4.1226621809        4.5408082834       -5.2373022304  S8        130             1.0000000000
       715        66  SER       HG1            -3.3200971602        5.1385265423       -5.2485322209  S8        130             1.0000000000
       716        66  SER       QQH3           -5.5062381184        3.8177201201       -6.6671407863  S8        130             1.0000000000
       717        67  GLU       CB             -9.8891191425        9.4618293392        0.5939483862  S8        166             1.0000000000
       718        67  GLU       HB1            -9.5475963420       10.1144821876       -0.2191577557  S8        166             1.0000000000
       719        67  GLU       HB2           -10.9413594401        9.2156046646        0.4204788953  S8        166             1.0000000000
       720        67  GLU       QQH4           -9.8178168628        9.9318269487        1.5842963584  S8        166             1.0000000000
       721        67  GLU       CG             -9.0448917966        8.1775238898        0.5398540556  S8        166             1.0000000000
       722        67  GLU       HG1            -9.4311306977        7.5033771630       -0.2348960789  S8        166             1.0000000000
       723        67  GLU       HG2            -9.1154598192        7.6081897605        1.4759868547  S8        166             1.0000000000
       724        67  GLU       CD             -7.5638602219        8.4071692127        0.2364658736  S8        166             1.0000000000
       725        67  GLU       OE1            -7.1054465817        9.5923401203        0.1952966963  S8        166             1.0000000000
       726        67  GLU       OE2            -6.8510999140        7.3296925538        0.0390763247  S8        166             1.0000000000
       727        68  ASN       CB             -2.6714606664       11.8859890846        1.3204941856  S8        170             1.0000000000
       728        68  ASN       HB1            -1.6720735630       11.7525624572        0.8968231008  S8        170             1.0000000000
       729        68  ASN       HB2            -3.0795411455       12.8464758407        0.9946443737  S8        170             1.0000000000
       730        68  ASN       QQH5           -2.6841124380       11.8409586288        2.4195078567  S8        170             1.0000000000
       731        68  ASN       CG             -3.5612606051       10.7428416923        0.8354324248  S8        170             1.0000000000
       732        68  ASN       OD1            -3.1433617928        9.5395812217        0.9031071918  S8        170             1.0000000000
       733        68  ASN       ND2            -4.7710324496       11.0869358503        0.3695873011  S8        170             1.0000000000
       734        68  ASN       HD21           -5.5076135148       10.3905976263        0.1748031962  S8        170             1.0000000000
       735        68  ASN       HD22           -4.9861566234       12.0702917881        0.1867839867  S8        170             1.0000000000
       736        69  LYS       CE             -3.2897591759        1.3298203983       -4.1815797929  S8        234             1.0000000000
       737        69  LYS       HE1            -3.6905670987        1.5616836927       -3.1950831938  S8        234             1.0000000000
       738        69  LYS       HE2            -4.1101883632        1.2246489039       -4.8931663410  S8        234             1.0000000000
       739        69  LYS       NZ             -2.4347187382        2.4743081794       -4.6535099478  S8        234             1.0000000000
       740        69  LYS       HZ1            -1.9150452888        2.2288718830       -5.5366352677  S8        234             1.0000000000
       741        69  LYS       HZ2            -1.7031944740        2.7860394119       -3.9896306534  S8        234             1.0000000000
       742        69  LYS       HZ3            -3.0597565372        3.3022192070       -4.8542587402  S8        234             1.0000000000
       743        69  LYS       QQH6           -2.6761494170        0.4302136512       -4.1112726067  S8        234             1.0000000000
       744        70  SER       CB              2.3375623273        3.0908707482       -5.8176488663  S8        235             1.0000000000
       745        70  SER       HB1             3.0127759704        2.3765164606       -6.2929316627  S8        235             1.0000000000
       746        70  SER       HB2             2.9117602137        4.0080890537       -5.6254259483  S8        235             1.0000000000
       747        70  SER       OG              1.2425331549        3.3186177358       -6.7410054403  S8        235             1.0000000000
       748        70  SER       HG1             0.8313921241        4.2124768624       -6.5752480812  S8        235             1.0000000000
       749        70  SER       QQH7            1.9823000948        2.6180966389       -4.8877889271  S8        235             1.0000000000
       750        71  PNM       S1             -2.7316647234        9.6800658287       -6.3081939185  S8        523             1.0000000000
       751        71  PNM       C2             -1.5330904491        8.2689844766       -6.9249053138  S8        523             1.0000000000
       752        71  PNM       C3             -1.1463264456        7.4782619418       -5.6129424350  S8        523             1.0000000000
       753        71  PNM       N4             -2.2575145937        7.6220567928       -4.6702232386  S8        523             1.0000000000
       754        71  PNM       C5             -3.3937557332        8.5432029142       -4.9651014792  S8        523             1.0000000000
       755        71  PNM       C6             -3.3827455169        8.9474082865       -3.4393230655  S8        523             1.0000000000
       756        71  PNM       C7             -2.2393660051        7.9212083745       -3.3185565960  S8        523             1.0000000000
       757        71  PNM       O8             -1.4409528179        7.6075799221       -2.4211266593  S8        523             1.0000000000
       758        71  PNM       C9             -2.2774290594        7.3948743543       -7.9459193521  S8        523             1.0000000000
       759        71  PNM       C10            -0.3104019870        8.9318137251       -7.5708340159  S8        523             1.0000000000
       760        71  PNM       C11            -0.7682568386        6.0188680081       -5.9170914635  S8        523             1.0000000000
       761        71  PNM       O12            -1.5988147540        5.0951377853       -5.6846412872  S8        523             1.0000000000
       762        71  PNM       O13             0.4207716212        5.8517238124       -6.4282169932  S8        523             1.0000000000
       763        71  PNM       N14            -2.8625630918       10.2666700925       -3.1100922717  S8        523             1.0000000000
       764        71  PNM       C15            -3.5539119304       11.3837726512       -3.4263587701  S8        523             1.0000000000
       765        71  PNM       O16            -4.6677814774       11.2993329293       -4.0206267884  S8        523             1.0000000000
       766        71  PNM       C17            -2.9290459122       12.7273249819       -3.0670545284  S8        523             1.0000000000
       767        71  PNM       C18            -1.7449222890       13.1323875683       -3.9372440944  S8        523             1.0000000000
       768        71  PNM       C19            -0.6031462404       13.6982681138       -3.3490714952  S8        523             1.0000000000
       769        71  PNM       C20             0.5027617037       14.0621144702       -4.1268899430  S8        523             1.0000000000
       770        71  PNM       C21             0.4786228298       13.8840070759       -5.5149841136  S8        523             1.0000000000
       771        71  PNM       C22            -0.6700067393       13.3507231334       -6.1166322670  S8        523             1.0000000000
       772        71  PNM       C23            -1.7736934835       12.9836606892       -5.3355864594  S8        523             1.0000000000
       773        71  PNM       H24            -0.2576460018        7.9489915806       -5.1776930607  S8        523             1.0000000000
       774        71  PNM       H25            -0.5992697127        9.4544759925       -8.4880882721  S8        523             1.0000000000
       775        71  PNM       H26             0.4245813215        8.1626091914       -7.8302220416  S8        523             1.0000000000
       776        71  PNM       H27             0.1587851903        9.6549983209       -6.8984677650  S8        523             1.0000000000
       777        71  PNM       H28            -2.6222399875        8.0078932335       -8.7819944925  S8        523             1.0000000000
       778        71  PNM       H29            -3.1490062863        6.9054836967       -7.5051473796  S8        523             1.0000000000
       779        71  PNM       H30            -1.6090737518        6.6191522676       -8.3397899857  S8        523             1.0000000000
       780        71  PNM       H31            -4.3064677621        8.0479598378       -5.2907723818  S8        523             1.0000000000
       781        71  PNM       H32            -4.3059320185        8.7241086996       -2.9056143627  S8        523             1.0000000000
       782        71  PNM       H33            -2.6223189850       12.7084538999       -2.0162131471  S8        523             1.0000000000
       783        71  PNM       H34            -3.7306284940       13.4682267757       -3.1482778428  S8        523             1.0000000000
       784        71  PNM       H35            -0.5855447004       13.8652794378       -2.2778956854  S8        523             1.0000000000
       785        71  PNM       H36             1.3919095483       14.4509868457       -3.6411709245  S8        523             1.0000000000
       786        71  PNM       H37             1.3406211171       14.1506501624       -6.1176316046  S8        523             1.0000000000
       787        71  PNM       H38            -0.6973855329       13.2006403331       -7.1904010727  S8        523             1.0000000000
       788        71  PNM       H39            -2.6502885290       12.5619892455       -5.8129894476  S8        523             1.0000000000
       789        71  PNM       H40            -1.9780278700       10.3239621344       -2.5969490813  S8        523             1.0000000000
       790        72  TIP3      OH2            -4.4480363250        7.6786640046       -0.4581647514  S8        290             1.0000000000
       791        72  TIP3      H1             -5.4763798498        7.5822543219       -0.2063846419  S8        290             1.0000000000
       792        72  TIP3      H2             -3.9146350682        8.3562585026        0.0575497423  S8        290             1.0000000000
       793        73  SER       CB             -3.0334440766        5.0708291142       -2.0840537062  S9        70              1.0000000000
       794        73  SER       HB1            -3.5107130866        4.1892383181       -2.5344026677  S9        70              1.0000000000
       795        73  SER       HB2            -2.0775879852        5.2309851858       -2.5984873643  S9        70              1.0000000000
       796        73  SER       OG             -3.9130812928        6.1912468788       -2.2596620837  S9        70              1.0000000000
       797        73  SER       HG1            -4.0817902726        7.0083778876       -1.2589767161  S9        70              1.0000000000
       798        73  SER       QQH1           -2.8025557854        4.9135248543       -1.0165158143  S9        70              1.0000000000
       799        74  LYS       CD             -6.5031951809        3.2941581760       -1.9713533332  S9        73              1.0000000000
       800        74  LYS       HD1            -7.1215678179        2.7352002836       -2.6784819033  S9        73              1.0000000000
       801        74  LYS       HD2            -5.4691244468        3.2271401800       -2.3294293220  S9        73              1.0000000000
       802        74  LYS       QQH2           -6.5614885752        2.7946780364       -0.9982004223  S9        73              1.0000000000
       803        74  LYS       CE             -6.9528581530        4.7659458413       -1.9214795782  S9        73              1.0000000000
       804        74  LYS       HE1            -6.7406248809        5.2648852938       -0.9721182468  S9        73              1.0000000000
       805        74  LYS       HE2            -8.0315308720        4.8411633820       -2.0904219328  S9        73              1.0000000000
       806        74  LYS       NZ             -6.2560200581        5.5822075182       -2.9726004056  S9        73              1.0000000000
       807        74  LYS       HZ1            -6.2748852498        5.1826409349       -3.9169857977  S9        73              1.0000000000
       808        74  LYS       HZ2            -5.1666222868        5.8036261119       -2.6893743208  S9        73              1.0000000000
       809        74  LYS       HZ3            -6.6858392978        6.5322784454       -3.0439941785  S9        73              1.0000000000
       810        75  SER       CB             -4.5224907519        4.2936629388       -6.6239981904  S9        130             1.0000000000
       811        75  SER       HB1            -4.5345039090        5.2202160275       -7.1979543535  S9        130             1.0000000000
       812        75  SER       HB2            -3.8051566924        3.6108710649       -7.0965403576  S9        130             1.0000000000
       813        75  SER       OG             -4.1184191606        4.5468643112       -5.2332247618  S9        130             1.0000000000
       814        75  SER       HG1            -3.3161655924        5.1438938855       -5.2453259921  S9        130             1.0000000000
       815        75  SER       QQH3           -5.5046386921        3.8244937940       -6.6602876111  S9        130             1.0000000000
       816        76  GLU       CB             -9.8914719294        9.4623371335        0.5951904847  S9        166             1.0000000000
       817        76  GLU       HB1            -9.5524712223       10.1153310341       -0.2186468546  S9        166             1.0000000000
       818        76  GLU       HB2           -10.9430836291        9.2132558211        0.4224987442  S9        166             1.0000000000
       819        76  GLU       QQH4           -9.8213296188        9.9330671658        1.5853036262  S9        166             1.0000000000
       820        76  GLU       CG             -9.0440186503        8.1801472425        0.5417309312  S9        166             1.0000000000
       821        76  GLU       HG1            -9.4266890090        7.5057549398       -0.2346180482  S9        166             1.0000000000
       822        76  GLU       HG2            -9.1148038479        7.6096311784        1.4770425939  S9        166             1.0000000000
       823        76  GLU       CD             -7.5641026349        8.4148475833        0.2416563309  S9        166             1.0000000000
       824        76  GLU       OE1            -7.1089127257        9.5999735407        0.1916959125  S9        166             1.0000000000
       825        76  GLU       OE2            -6.8453527842        7.3379291687        0.0547883695  S9        166             1.0000000000
       826        77  ASN       CB             -2.6693005072       11.8796325761        1.3222886744  S9        170             1.0000000000
       827        77  ASN       HB1            -1.6696354783       11.7409579414        0.9009975208  S9        170             1.0000000000
       828        77  ASN       HB2            -3.0726125349       12.8411854800        0.9936918467  S9        170             1.0000000000
       829        77  ASN       QQH5           -2.6847306680       11.8361304266        2.4214005735  S9        170             1.0000000000
       830        77  ASN       CG             -3.5632707069       10.7402359932        0.8369252449  S9        170             1.0000000000
       831        77  ASN       OD1            -3.1509442044        9.5348150214        0.9052633683  S9        170             1.0000000000
       832        77  ASN       ND2            -4.7708826991       11.0891082350        0.3694531739  S9        170             1.0000000000
       833        77  ASN       HD21           -5.5094110357       10.3958727426        0.1728883457  S9        170             1.0000000000
       834        77  ASN       HD22           -4.9817758945       12.0731968860        0.1845705025  S9        170             1.0000000000
       835        78  LYS       CE             -3.2883157918        1.3325718064       -4.1832100052  S9        234             1.0000000000
       836        78  LYS       HE1            -3.6887621659        1.5651737419       -3.1967395021  S9        234             1.0000000000
       837        78  LYS       HE2            -4.1089667782        1.2284666331       -4.8947034295  S9        234             1.0000000000
       838        78  LYS       NZ             -2.4317303533        2.4758637607       -4.6552847441  S9        234             1.0000000000
       839        78  LYS       HZ1            -1.9122666160        2.2301662023       -5.5383609566  S9        234             1.0000000000
       840        78  LYS       HZ2            -1.6997776853        2.7867605346       -3.9914290857  S9        234             1.0000000000
       841        78  LYS       HZ3            -3.0551905840        3.3048593548       -4.8550508293  S9        234             1.0000000000
       842        78  LYS       QQH6           -2.6760158383        0.4320676580       -4.1130456424  S9        234             1.0000000000
       843        79  SER       CB              2.3496270373        3.0779163582       -5.8115074899  S9        235             1.0000000000
       844        79  SER       HB1             3.0265097408        2.3597651180       -6.2788038973  S9        235             1.0000000000
       845        79  SER       HB2             2.9237683093        3.9956194994       -5.6215680976  S9        235             1.0000000000
       846        79  SER       OG              1.2596580558        3.3009364178       -6.7415443579  S9        235             1.0000000000
       847        79  SER       HG1             0.8478399185        4.1958863162       -6.5824414348  S9        235             1.0000000000
       848        79  SER       QQH7            1.9893864459        2.6112156974       -4.8804115151  S9        235             1.0000000000
       849        80  PNM       S1             -2.6924633096        9.6750604879       -6.3327072476  S9        523             1.0000000000
       850        80  PNM       C2             -1.5007074879        8.2548532918       -6.9431254972  S9        523             1.0000000000
       851        80  PNM       C3             -1.1254867334        7.4632733675       -5.6281605455  S9        523             1.0000000000
       852        80  PNM       N4             -2.2412135673        7.6131830523       -4.6916811259  S9        523             1.0000000000
       853        80  PNM       C5             -3.3707969902        8.5395960479       -4.9958282849  S9        523             1.0000000000
       854        80  PNM       C6             -3.3714030346        8.9421881161       -3.4694871613  S9        523             1.0000000000
       855        80  PNM       C7             -2.2302279745        7.9136691183       -3.3387368850  S9        523             1.0000000000
       856        80  PNM       O8             -1.4377444195        7.6039650091       -2.4373123788  S9        523             1.0000000000
       857        80  PNM       C9             -2.2477197041        7.3846012955       -7.9659953489  S9        523             1.0000000000
       858        80  PNM       C10            -0.2690062276        8.9061035778       -7.5845978354  S9        523             1.0000000000
       859        80  PNM       C11            -0.7533323941        6.0019767345       -5.9298727585  S9        523             1.0000000000
       860        80  PNM       O12            -1.5879621971        5.0824823119       -5.6975471018  S9        523             1.0000000000
       861        80  PNM       O13             0.4364016102        5.8306615660       -6.4386960014  S9        523             1.0000000000
       862        80  PNM       N14            -2.8532225083       10.2602297008       -3.1322325075  S9        523             1.0000000000
       863        80  PNM       C15            -3.5448248192       11.3785930060       -3.4439756677  S9        523             1.0000000000
       864        80  PNM       O16            -4.6575785758       11.2966761938       -4.0406554054  S9        523             1.0000000000
       865        80  PNM       C17            -2.9207257540       12.7204576203       -3.0770156468  S9        523             1.0000000000
       866        80  PNM       C18            -1.7399832044       13.1309571781       -3.9494935424  S9        523             1.0000000000
       867        80  PNM       C19            -0.5972331531       13.6974638836       -3.3635572897  S9        523             1.0000000000
       868        80  PNM       C20             0.5058058932       14.0643853513       -4.1441537926  S9        523             1.0000000000
       869        80  PNM       C21             0.4779271307       13.8881389117       -5.5324223705  S9        523             1.0000000000
       870        80  PNM       C22            -0.6714616635       13.3539054911       -6.1313938263  S9        523             1.0000000000
       871        80  PNM       C23            -1.7724013116       12.9843075733       -5.3478962533  S9        523             1.0000000000
       872        80  PNM       H24            -0.2363422393        7.9291611596       -5.1885938415  S9        523             1.0000000000
       873        80  PNM       H25            -0.5470808707        9.4268966742       -8.5061795602  S9        523             1.0000000000
       874        80  PNM       H26             0.4614257499        8.1303244804       -7.8363118644  S9        523             1.0000000000
       875        80  PNM       H27             0.2028909782        9.6273950772       -6.9120873359  S9        523             1.0000000000
       876        80  PNM       H28            -2.5862740604        7.9991392190       -8.8035341487  S9        523             1.0000000000
       877        80  PNM       H29            -3.1232183666        6.8997653469       -7.5278720646  S9        523             1.0000000000
       878        80  PNM       H30            -1.5833384988        6.6047056073       -8.3581126092  S9        523             1.0000000000
       879        80  PNM       H31            -4.2826416780        8.0495873207       -5.3315986063  S9        523             1.0000000000
       880        80  PNM       H32            -4.3004992765        8.7184288837       -2.9465453853  S9        523             1.0000000000
       881        80  PNM       H33            -2.6097021053       12.6945844760       -2.0275947293  S9        523             1.0000000000
       882        80  PNM       H34            -3.7232139935       13.4613443957       -3.1505756716  S9        523             1.0000000000
       883        80  PNM       H35            -0.5762754729       13.8621194299       -2.2921328358  S9        523             1.0000000000
       884        80  PNM       H36             1.3960223317       14.4537641611       -3.6608178553  S9        523             1.0000000000
       885        80  PNM       H37             1.3377450234       14.1566365785       -6.1373366788  S9        523             1.0000000000
       886        80  PNM       H38            -0.7013654126       13.2042608999       -7.2051419081  S9        523             1.0000000000
       887        80  PNM       H39            -2.6496121500       12.5621831110       -5.8238722854  S9        523             1.0000000000
       888        80  PNM       H40            -1.9696477565       10.3161460015       -2.6172024678  S9        523             1.0000000000
       889        81  TIP3      OH2            -4.4609544896        7.6837647247       -0.4467749232  S9        290             1.0000000000
       890        81  TIP3      H1             -5.5026063274        7.5814559090       -0.1935149238  S9        290             1.0000000000
       891        81  TIP3      H2             -3.9215859315        8.3614153406        0.0660450706  S9        290             1.0000000000
       892        82  SER       CB             -3.0331846311        5.0699195543       -2.0841124317  S10       70              1.0000000000
       893        82  SER       HB1            -3.5106974527        4.1888799860       -2.5351698067  S10       70              1.0000000000
       894        82  SER       HB2            -2.0788470549        5.2321912415       -2.6006784757  S10       70              1.0000000000
       895        82  SER       OG             -3.9141628338        6.1899462311       -2.2547160088  S10       70              1.0000000000
       896        82  SER       HG1            -4.0813461020        7.0040588873       -1.2494860419  S10       70              1.0000000000
       897        82  SER       QQH1           -2.7992441525        4.9105853617       -1.0175770662  S10       70              1.0000000000
       898        83  LYS       CD             -6.5040430949        3.2945071461       -1.9724538624  S10       73              1.0000000000
       899        83  LYS       HD1            -7.1246239114        2.7361135175       -2.6781214041  S10       73              1.0000000000
       900        83  LYS       HD2            -5.4710537760        3.2270142011       -2.3335344538  S10       73              1.0000000000
       901        83  LYS       QQH2           -6.5599475594        2.7945447107       -0.9993916913  S10       73              1.0000000000
       902        83  LYS       CE             -6.9528918913        4.7665122861       -1.9205522038  S10       73              1.0000000000
       903        83  LYS       HE1            -6.7390184734        5.2642290309       -0.9709497939  S10       73              1.0000000000
       904        83  LYS       HE2            -8.0317416836        4.8425790082       -2.0879191486  S10       73              1.0000000000
       905        83  LYS       NZ             -6.2570247881        5.5835121189       -2.9717029888  S10       73              1.0000000000
       906        83  LYS       HZ1            -6.2760282221        5.1845340557       -3.9163902653  S10       73              1.0000000000
       907        83  LYS       HZ2            -5.1684324830        5.8037418294       -2.6880243394  S10       73              1.0000000000
       908        83  LYS       HZ3            -6.6868103380        6.5337022951       -3.0419715796  S10       73              1.0000000000
       909        84  SER       CB             -4.5254932103        4.2872409665       -6.6200963884  S10       130             1.0000000000
       910        84  SER       HB1            -4.5357190069        5.2132519726       -7.1949405104  S10       130             1.0000000000
       911        84  SER       HB2            -3.8068503823        3.6039482591       -7.0900476057  S10       130             1.0000000000
       912        84  SER       OG             -4.1256465008        4.5417818578       -5.2283347926  S10       130             1.0000000000
       913        84  SER       HG1            -3.3243571577        5.1409278381       -5.2385992582  S10       130             1.0000000000
       914        84  SER       QQH3           -5.5075932048        3.8181298505       -6.6591660793  S10       130             1.0000000000
       915        85  GLU       CB             -9.8888957081        9.4615657907        0.5938522744  S10       166             1.0000000000
       916        85  GLU       HB1            -9.5499191118       10.1147435195       -0.2198706170  S10       166             1.0000000000
       917        85  GLU       HB2           -10.9404129553        9.2122066164        0.4211254114  S10       166             1.0000000000
       918        85  GLU       QQH4           -9.8186923889        9.9319895980        1.5840908600  S10       166             1.0000000000
       919        85  GLU       CG             -9.0412507428        8.1797027475        0.5401531398  S10       166             1.0000000000
       920        85  GLU       HG1            -9.4231498788        7.5055652663       -0.2368256752  S10       166             1.0000000000
       921        85  GLU       HG2            -9.1121702572        7.6085102778        1.4750153881  S10       166             1.0000000000
       922        85  GLU       CD             -7.5614578459        8.4150924569        0.2412307078  S10       166             1.0000000000
       923        85  GLU       OE1            -7.1061402421        9.5998222023        0.1901388388  S10       166             1.0000000000
       924        85  GLU       OE2            -6.8425241098        7.3376774934        0.0565031678  S10       166             1.0000000000
       925        86  ASN       CB             -2.6669920459       11.8819306041        1.3194205543  S10       170             1.0000000000
       926        86  ASN       HB1            -1.6673121125       11.7439004590        0.8979750684  S10       170             1.0000000000
       927        86  ASN       HB2            -3.0706796788       12.8434721495        0.9911260613  S10       170             1.0000000000
       928        86  ASN       QQH5           -2.6822252720       11.8380923106        2.4184478524  S10       170             1.0000000000
       929        86  ASN       CG             -3.5605635040       10.7422993615        0.8339179503  S10       170             1.0000000000
       930        86  ASN       OD1            -3.1481423075        9.5369398183        0.9035139349  S10       170             1.0000000000
       931        86  ASN       ND2            -4.7677434406       11.0906933261        0.3651634341  S10       170             1.0000000000
       932        86  ASN       HD21           -5.5061180510       10.3971889127        0.1692872687  S10       170             1.0000000000
       933        86  ASN       HD22           -4.9796205119       12.0749205108        0.1816558292  S10       170             1.0000000000
       934        87  LYS       CE             -3.2899152064        1.3300724167       -4.1833597731  S10       234             1.0000000000
       935        87  LYS       HE1            -3.6919396722        1.5606851248       -3.1971085955  S10       234             1.0000000000
       936        87  LYS       HE2            -4.1094275352        1.2257465036       -4.8960929282  S10       234             1.0000000000
       937        87  LYS       NZ             -2.4344564158        2.4752962100       -4.6525433919  S10       234             1.0000000000
       938        87  LYS       HZ1            -1.9151960132        2.2319680934       -5.5363900107  S10       234             1.0000000000
       939        87  LYS       HZ2            -1.7027891803        2.7851645301       -3.9878730551  S10       234             1.0000000000
       940        87  LYS       HZ3            -3.0591707392        3.3039062455       -4.8502020447  S10       234             1.0000000000
       941        87  LYS       QQH6           -2.6763362491        0.4304030611       -4.1137608027  S10       234             1.0000000000
       942        88  SER       CB              2.3355622142        3.0936743358       -5.8186310701  S10       235             1.0000000000
       943        88  SER       HB1             3.0094106670        2.3793558670       -6.2958448289  S10       235             1.0000000000
       944        88  SER       HB2             2.9113575626        4.0096595008       -5.6251073886  S10       235             1.0000000000
       945        88  SER       OG              1.2400753396        3.3246539348       -6.7407557109  S10       235             1.0000000000
       946        88  SER       HG1             0.8287122125        4.2179696181       -6.5723044121  S10       235             1.0000000000
       947        88  SER       QQH7            1.9805058862        2.6194985485       -4.8894200276  S10       235             1.0000000000
       948        89  PNM       S1             -2.7528309096        9.6746604910       -6.3013283652  S10       523             1.0000000000
       949        89  PNM       C2             -1.5465531739        8.2702408069       -6.9183853317  S10       523             1.0000000000
       950        89  PNM       C3             -1.1566765609        7.4798892759       -5.6069805982  S10       523             1.0000000000
       951        89  PNM       N4             -2.2671803856        7.6188787079       -4.6629188604  S10       523             1.0000000000
       952        89  PNM       C5             -3.4064984115        8.5373826142       -4.9548063248  S10       523             1.0000000000
       953        89  PNM       C6             -3.3905275030        8.9447596753       -3.4295844551  S10       523             1.0000000000
       954        89  PNM       C7             -2.2445948426        7.9174732401       -3.3080625840  S10       523             1.0000000000
       955        89  PNM       O8             -1.4439010643        7.6110395732       -2.4179971911  S10       523             1.0000000000
       956        89  PNM       C9             -2.2851872632        7.3949749256       -7.9424407001  S10       523             1.0000000000
       957        89  PNM       C10            -0.3249099556        8.9366815099       -7.5628453646  S10       523             1.0000000000
       958        89  PNM       C11            -0.7741241358        6.0220427035       -5.9134706408  S10       523             1.0000000000
       959        89  PNM       O12            -1.6027110667        5.0959432482       -5.6818535448  S10       523             1.0000000000
       960        89  PNM       O13             0.4147249365        5.8582991393       -6.4255847445  S10       523             1.0000000000
       961        89  PNM       N14            -2.8666998404       10.2638092392       -3.1043184711  S10       523             1.0000000000
       962        89  PNM       C15            -3.5569023969       11.3822458913       -3.4186692800  S10       523             1.0000000000
       963        89  PNM       O16            -4.6737448879       11.3000463434       -4.0072948022  S10       523             1.0000000000
       964        89  PNM       C17            -2.9276561340       12.7249347492       -3.0625578914  S10       523             1.0000000000
       965        89  PNM       C18            -1.7456487758       13.1289703241       -3.9361729354  S10       523             1.0000000000
       966        89  PNM       C19            -0.6029500776       13.6965791362       -3.3513349778  S10       523             1.0000000000
       967        89  PNM       C20             0.5007201165       14.0610251357       -4.1321282942  S10       523             1.0000000000
       968        89  PNM       C21             0.4732500865       13.8819132134       -5.5200227267  S10       523             1.0000000000
       969        89  PNM       C22            -0.6764590114       13.3472245373       -6.1183777660  S10       523             1.0000000000
       970        89  PNM       C23            -1.7778396100       12.9794715147       -5.3342885461  S10       523             1.0000000000
       971        89  PNM       H24            -0.2690447907        7.9532167413       -5.1724790064  S10       523             1.0000000000
       972        89  PNM       H25            -0.6133158867        9.4583369002       -8.4808864557  S10       523             1.0000000000
       973        89  PNM       H26             0.4112738442        8.1680879750       -7.8208539817  S10       523             1.0000000000
       974        89  PNM       H27             0.1425850131        9.6608742487       -6.8904567698  S10       523             1.0000000000
       975        89  PNM       H28            -2.6291158955        8.0082889933       -8.7787633385  S10       523             1.0000000000
       976        89  PNM       H29            -3.1567395618        6.9024586406       -7.5052905336  S10       523             1.0000000000
       977        89  PNM       H30            -1.6128635650        6.6223135117       -8.3354504284  S10       523             1.0000000000
       978        89  PNM       H31            -4.3191311856        8.0394765066       -5.2755545505  S10       523             1.0000000000
       979        89  PNM       H32            -4.3126026433        8.7243196588       -2.8934239686  S10       523             1.0000000000
       980        89  PNM       H33            -2.6173323694       12.7061283112       -2.0127825901  S10       523             1.0000000000
       981        89  PNM       H34            -3.7282954217       13.4671864748       -3.1413313501  S10       523             1.0000000000
       982        89  PNM       H35            -0.5828483086       13.8649345586       -2.2804283440  S10       523             1.0000000000
       983        89  PNM       H36             1.3907521917       14.4511892101       -3.6489963101  S10       523             1.0000000000
       984        89  PNM       H37             1.3334416305       14.1489803060       -6.1251390164  S10       523             1.0000000000
       985        89  PNM       H38            -0.7066947950       13.1968958000       -7.1920035128  S10       523             1.0000000000
       986        89  PNM       H39            -2.6553763662       12.5571990335       -5.8093181958  S10       523             1.0000000000
       987        89  PNM       H40            -1.9795069826       10.3202478004       -2.5958213027  S10       523             1.0000000000
       988        90  TIP3      OH2            -4.4584863524        7.6786246361       -0.4369883167  S10       290             1.0000000000
       989        90  TIP3      H1             -5.5022391417        7.5785886011       -0.1857778801  S10       290             1.0000000000
       990        90  TIP3      H2             -3.9185244933        8.3589899579        0.0716443964  S10       290             1.0000000000
       991        91  SER       CB             -3.0363291081        5.0691472141       -2.0864082171  S11       70              1.0000000000
       992        91  SER       HB1            -3.5143294715        4.1871920859       -2.5363850416  S11       70              1.0000000000
       993        91  SER       HB2            -2.0805130709        5.2279975221       -2.6017108922  S11       70              1.0000000000
       994        91  SER       OG             -3.9128272053        6.1920267504       -2.2591649919  S11       70              1.0000000000
       995        91  SER       HG1            -4.0973819688        7.0378887350       -1.2094770567  S11       70              1.0000000000
       996        91  SER       QQH1           -2.8038990236        4.9084182779       -1.0195176977  S11       70              1.0000000000
       997        92  LYS       CD             -6.4992629001        3.2905269488       -1.9737969158  S11       73              1.0000000000
       998        92  LYS       HD1            -7.1251518755        2.7360930464       -2.6779076540  S11       73              1.0000000000
       999        92  LYS       HD2            -5.4675535096        3.2170817151       -2.3373370406  S11       73              1.0000000000
      1000        92  LYS       QQH2           -6.5558129546        2.7905429609       -1.0006351497  S11       73              1.0000000000
      1001        92  LYS       CE             -6.9378281957        4.7655095090       -1.9214350677  S11       73              1.0000000000
      1002        92  LYS       HE1            -6.7165967648        5.2587482022       -0.9712525682  S11       73              1.0000000000
      1003        92  LYS       HE2            -8.0176656328        4.8471559995       -2.0818742119  S11       73              1.0000000000
      1004        92  LYS       NZ             -6.2392857081        5.5765091466       -2.9736125048  S11       73              1.0000000000
      1005        92  LYS       HZ1            -6.2485274077        5.1675331182       -3.9134876838  S11       73              1.0000000000
      1006        92  LYS       HZ2            -5.1328011518        5.8120456944       -2.6793834135  S11       73              1.0000000000
      1007        92  LYS       HZ3            -6.6726517437        6.5233258468       -3.0545150272  S11       73              1.0000000000
      1008        93  SER       CB             -4.5236794990        4.2936711107       -6.6286283428  S11       130             1.0000000000
      1009        93  SER       HB1            -4.5340489893        5.2201260706       -7.2027172066  S11       130             1.0000000000
      1010        93  SER       HB2            -3.8062605356        3.6100098002       -7.0998018393  S11       130             1.0000000000
      1011        93  SER       OG             -4.1219388160        4.5464907267       -5.2372111339  S11       130             1.0000000000
      1012        93  SER       HG1            -3.3192559620        5.1427744130       -5.2470760389  S11       130             1.0000000000
      1013        93  SER       QQH3           -5.5062026690        3.8254228149       -6.6665356837  S11       130             1.0000000000
      1014        94  GLU       CB             -9.8927117758        9.4646999255        0.5955072820  S11       166             1.0000000000
      1015        94  GLU       HB1            -9.5552587041       10.1178049888       -0.2188639873  S11       166             1.0000000000
      1016        94  GLU       HB2           -10.9437102936        9.2134748188        0.4231360241  S11       166             1.0000000000
      1017        94  GLU       QQH4           -9.8235766508        9.9356978717        1.5855932234  S11       166             1.0000000000
      1018        94  GLU       CG             -9.0430548489        8.1842854881        0.5429486059  S11       166             1.0000000000
      1019        94  GLU       HG1            -9.4213164283        7.5100409301       -0.2357654988  S11       166             1.0000000000
      1020        94  GLU       HG2            -9.1146376548        7.6118605444        1.4768953693  S11       166             1.0000000000
      1021        94  GLU       CD             -7.5645944891        8.4242870352        0.2481620268  S11       166             1.0000000000
      1022        94  GLU       OE1            -7.1117490962        9.6080219006        0.1842102627  S11       166             1.0000000000
      1023        94  GLU       OE2            -6.8397382947        7.3461990421        0.0787889135  S11       166             1.0000000000
      1024        95  ASN       CB             -2.6661423951       11.8763768053        1.3241510644  S11       170             1.0000000000
      1025        95  ASN       HB1            -1.6662892869       11.7341259048        0.9045117529  S11       170             1.0000000000
      1026        95  ASN       HB2            -3.0658931539       12.8387248032        0.9935645361  S11       170             1.0000000000
      1027        95  ASN       QQH5           -2.6834346989       11.8339175501        2.4232760790  S11       170             1.0000000000
      1028        95  ASN       CG             -3.5629554441       10.7396872492        0.8388849366  S11       170             1.0000000000
      1029        95  ASN       OD1            -3.1565911837        9.5325208054        0.9122759151  S11       170             1.0000000000
      1030        95  ASN       ND2            -4.7671751145       11.0923196893        0.3655385446  S11       170             1.0000000000
      1031        95  ASN       HD21           -5.5064054441       10.4015603656        0.1666720678  S11       170             1.0000000000
      1032        95  ASN       HD22           -4.9743918478       12.0768795091        0.1778598574  S11       170             1.0000000000
      1033        96  LYS       CE             -3.2883100972        1.3332325065       -4.1849756652  S11       234             1.0000000000
      1034        96  LYS       HE1            -3.6894209080        1.5651631536       -3.1986291896  S11       234             1.0000000000
      1035        96  LYS       HE2            -4.1085714542        1.2290510719       -4.8968926192  S11       234             1.0000000000
      1036        96  LYS       NZ             -2.4323342729        2.4772596494       -4.6560806252  S11       234             1.0000000000
      1037        96  LYS       HZ1            -1.9116951417        2.2323709324       -5.5386054729  S11       234             1.0000000000
      1038        96  LYS       HZ2            -1.7015285745        2.7889927274       -3.9914012250  S11       234             1.0000000000
      1039        96  LYS       HZ3            -3.0563843767        3.3053336050       -4.8565804446  S11       234             1.0000000000
      1040        96  LYS       QQH6           -2.6754385168        0.4330935655       -4.1149626698  S11       234             1.0000000000
      1041        97  SER       CB              2.3493265759        3.0813089725       -5.8115139251  S11       235             1.0000000000
      1042        97  SER       HB1             3.0253956215        2.3635918898       -6.2805542529  S11       235             1.0000000000
      1043        97  SER       HB2             2.9242488105        3.9982855373       -5.6202333898  S11       235             1.0000000000
      1044        97  SER       OG              1.2590790223        3.3067820141       -6.7407265929  S11       235             1.0000000000
      1045        97  SER       HG1             0.8469176230        4.2011270461       -6.5792701062  S11       235             1.0000000000
      1046        97  SER       QQH7            1.9892168323        2.6131475399       -4.8811368136  S11       235             1.0000000000
      1047        98  PNM       S1             -2.7262938024        9.6574985765       -6.3272384376  S11       523             1.0000000000
      1048        98  PNM       C2             -1.5219905114        8.2481580778       -6.9365970254  S11       523             1.0000000000
      1049        98  PNM       C3             -1.1410204498        7.4588223888       -5.6220950153  S11       523             1.0000000000
      1050        98  PNM       N4             -2.2574497504        7.5991832499       -4.6846600598  S11       523             1.0000000000
      1051        98  PNM       C5             -3.3918744322        8.5218086811       -4.9849589179  S11       523             1.0000000000
      1052        98  PNM       C6             -3.3846565198        8.9300861065       -3.4600837137  S11       523             1.0000000000
      1053        98  PNM       C7             -2.2410251723        7.9024021386       -3.3302673555  S11       523             1.0000000000
      1054        98  PNM       O8             -1.4416870684        7.6027629339       -2.4357202018  S11       523             1.0000000000
      1055        98  PNM       C9             -2.2602829107        7.3736082241       -7.9619040113  S11       523             1.0000000000
      1056        98  PNM       C10            -0.2952005434        8.9103676994       -7.5759930713  S11       523             1.0000000000
      1057        98  PNM       C11            -0.7590248995        6.0004470002       -5.9259113229  S11       523             1.0000000000
      1058        98  PNM       O12            -1.5887564376        5.0758078080       -5.6962862225  S11       523             1.0000000000
      1059        98  PNM       O13             0.4318281177        5.8367061001       -6.4344799631  S11       523             1.0000000000
      1060        98  PNM       N14            -2.8617544758       10.2484094295       -3.1305785312  S11       523             1.0000000000
      1061        98  PNM       C15            -3.5497871358       11.3681504239       -3.4440441645  S11       523             1.0000000000
      1062        98  PNM       O16            -4.6648496188       11.2893436725       -4.0371858192  S11       523             1.0000000000
      1063        98  PNM       C17            -2.9198832069       12.7082768438       -3.0808293744  S11       523             1.0000000000
      1064        98  PNM       C18            -1.7402094126       13.1163168927       -3.9560035332  S11       523             1.0000000000
      1065        98  PNM       C19            -0.5983543158       13.6866517200       -3.3719171171  S11       523             1.0000000000
      1066        98  PNM       C20             0.5029351235       14.0558974804       -4.1538559359  S11       523             1.0000000000
      1067        98  PNM       C21             0.4742633457       13.8773776342       -5.5418381270  S11       523             1.0000000000
      1068        98  PNM       C22            -0.6737776255       13.3381170545       -6.1389744277  S11       523             1.0000000000
      1069        98  PNM       C23            -1.7732498259       12.9666994216       -5.3540272650  S11       523             1.0000000000
      1070        98  PNM       H24            -0.2551543377        7.9310557194       -5.1825234140  S11       523             1.0000000000
      1071        98  PNM       H25            -0.5774272857        9.4323589485       -8.4957043942  S11       523             1.0000000000
      1072        98  PNM       H26             0.4407141302        8.1404478535       -7.8300654240  S11       523             1.0000000000
      1073        98  PNM       H27             0.1709865447        9.6331950505       -6.9012793489  S11       523             1.0000000000
      1074        98  PNM       H28            -2.6013642636        7.9869222189       -8.7993470632  S11       523             1.0000000000
      1075        98  PNM       H29            -3.1335565554        6.8828855431       -7.5262181792  S11       523             1.0000000000
      1076        98  PNM       H30            -1.5895969974        6.5987955477       -8.3533003676  S11       523             1.0000000000
      1077        98  PNM       H31            -4.3040058466        8.0277061225       -5.3130738826  S11       523             1.0000000000
      1078        98  PNM       H32            -4.3111480658        8.7099790808       -2.9315802217  S11       523             1.0000000000
      1079        98  PNM       H33            -2.6058083304       12.6820311764       -2.0322925043  S11       523             1.0000000000
      1080        98  PNM       H34            -3.7202198337       13.4517171054       -3.1519065046  S11       523             1.0000000000
      1081        98  PNM       H35            -0.5767552208       13.8525691744       -2.3006925208  S11       523             1.0000000000
      1082        98  PNM       H36             1.3922530856       14.4489463411       -3.6717076099  S11       523             1.0000000000
      1083        98  PNM       H37             1.3325499024       14.1483733533       -6.1478625753  S11       523             1.0000000000
      1084        98  PNM       H38            -0.7041341769       13.1870344719       -7.2125128408  S11       523             1.0000000000
      1085        98  PNM       H39            -2.6496732849       12.5413576051       -5.8284268709  S11       523             1.0000000000
      1086        98  PNM       H40            -1.9764633323       10.3039897897       -2.6184064127  S11       523             1.0000000000
      1087        99  TIP3      OH2            -4.4759157573        7.6811716156       -0.4160023432  S11       290             1.0000000000
      1088        99  TIP3      H1             -5.5397371501        7.5750020507       -0.1634344645  S11       290             1.0000000000
      1089        99  TIP3      H2             -3.9296068472        8.3612598810        0.0884655763  S11       290             1.0000000000
      1090       100  SER       CB             -3.0372294970        5.0654380243       -2.0892828923  S12       70              1.0000000000
      1091       100  SER       HB1            -3.5155796677        4.1830573550       -2.5381716364  S12       70              1.0000000000
      1092       100  SER       HB2            -2.0811552825        5.2234272514       -2.6043039154  S12       70              1.0000000000
      1093       100  SER       OG             -3.9116386753        6.1900136492       -2.2631233188  S12       70              1.0000000000
      1094       100  SER       HG1            -4.1128614570        7.0590920667       -1.1681810271  S12       70              1.0000000000
      1095       100  SER       QQH1           -2.8053528050        4.9053712674       -1.0222523777  S12       70              1.0000000000
      1096       101  LYS       CD             -6.4943453436        3.2858081624       -1.9753490568  S12       73              1.0000000000
      1097       101  LYS       HD1            -7.1254831929        2.7362066960       -2.6786130778  S12       73              1.0000000000
      1098       101  LYS       HD2            -5.4641170340        3.2075860965       -2.3421106471  S12       73              1.0000000000
      1099       101  LYS       QQH2           -6.5507605628        2.7836258595       -1.0031229081  S12       73              1.0000000000
      1100       101  LYS       CE             -6.9232505468        4.7633067378       -1.9193987007  S12       73              1.0000000000
      1101       101  LYS       HE1            -6.6919807975        5.2504236834       -0.9685056232  S12       73              1.0000000000
      1102       101  LYS       HE2            -8.0045684761        4.8503060448       -2.0692558481  S12       73              1.0000000000
      1103       101  LYS       NZ             -6.2254676824        5.5694170737       -2.9733418060  S12       73              1.0000000000
      1104       101  LYS       HZ1            -6.2278671789        5.1523789328       -3.9089441385  S12       73              1.0000000000
      1105       101  LYS       HZ2            -5.0959904311        5.8191650795       -2.6704938091  S12       73              1.0000000000
      1106       101  LYS       HZ3            -6.6610269642        6.5136911666       -3.0612706400  S12       73              1.0000000000
      1107       102  SER       CB             -4.5259217510        4.2979019657       -6.6244480976  S12       130             1.0000000000
      1108       102  SER       HB1            -4.5366503065        5.2252891224       -7.1968445410  S12       130             1.0000000000
      1109       102  SER       HB2            -3.8071264829        3.6158556278       -7.0958711795  S12       130             1.0000000000
      1110       102  SER       OG             -4.1263101203        4.5482335942       -5.2321376071  S12       130             1.0000000000
      1111       102  SER       HG1            -3.3242836700        5.1449746433       -5.2391121159  S12       130             1.0000000000
      1112       102  SER       QQH3           -5.5078069952        3.8285600366       -6.6644576514  S12       130             1.0000000000
      1113       103  GLU       CB             -9.8970734774        9.4683440997        0.5963092086  S12       166             1.0000000000
      1114       103  GLU       HB1            -9.5611612692       10.1212554771       -0.2188183635  S12       166             1.0000000000
      1115       103  GLU       HB2           -10.9476497105        9.2156125204        0.4245077313  S12       166             1.0000000000
      1116       103  GLU       QQH4           -9.8287325595        9.9398279885        1.5862621362  S12       166             1.0000000000
      1117       103  GLU       CG             -9.0461277519        8.1891200277        0.5449921930  S12       166             1.0000000000
      1118       103  GLU       HG1            -9.4204237326        7.5151135061       -0.2358515856  S12       166             1.0000000000
      1119       103  GLU       HG2            -9.1190130208        7.6151859868        1.4777728015  S12       166             1.0000000000
      1120       103  GLU       CD             -7.5690919178        8.4333684877        0.2553318439  S12       166             1.0000000000
      1121       103  GLU       OE1            -7.1167518493        9.6142990397        0.1770941272  S12       166             1.0000000000
      1122       103  GLU       OE2            -6.8398276657        7.3524560675        0.1037550317  S12       166             1.0000000000
      1123       104  ASN       CB             -2.6620024504       11.8723076660        1.3258713191  S12       170             1.0000000000
      1124       104  ASN       HB1            -1.6619284332       11.7261102709        0.9080270284  S12       170             1.0000000000
      1125       104  ASN       HB2            -3.0580931247       12.8353028876        0.9927164545  S12       170             1.0000000000
      1126       104  ASN       QQH5           -2.6810541638       11.8315128361        2.4249668458  S12       170             1.0000000000
      1127       104  ASN       CG             -3.5614612872       10.7378227990        0.8415034349  S12       170             1.0000000000
      1128       104  ASN       OD1            -3.1612012727        9.5290693540        0.9228031648  S12       170             1.0000000000
      1129       104  ASN       ND2            -4.7615695277       11.0936221071        0.3604104482  S12       170             1.0000000000
      1130       104  ASN       HD21           -5.5010437314       10.4052010000        0.1592902784  S12       170             1.0000000000
      1131       104  ASN       HD22           -4.9651192315       12.0784929555        0.1684746956  S12       170             1.0000000000
      1132       105  LYS       CE             -3.2879470974        1.3349634659       -4.1868281410  S12       234             1.0000000000
      1133       105  LYS       HE1            -3.6892763350        1.5661888852       -3.2003927942  S12       234             1.0000000000
      1134       105  LYS       HE2            -4.1081254857        1.2313029176       -4.8989012309  S12       234             1.0000000000
      1135       105  LYS       NZ             -2.4319504418        2.4792838271       -4.6569088141  S12       234             1.0000000000
      1136       105  LYS       HZ1            -1.9113435083        2.2356161563       -5.5397109189  S12       234             1.0000000000
      1137       105  LYS       HZ2            -1.7010652702        2.7905360010       -3.9920768457  S12       234             1.0000000000
      1138       105  LYS       HZ3            -3.0558930298        3.3073119052       -4.8560427241  S12       234             1.0000000000
      1139       105  LYS       QQH6           -2.6751421829        0.4347520650       -4.1174531039  S12       234             1.0000000000
      1140       106  SER       CB              2.3491272129        3.0843052721       -5.8099744825  S12       235             1.0000000000
      1141       106  SER       HB1             3.0239724804        2.3661756537       -6.2801755752  S12       235             1.0000000000
      1142       106  SER       HB2             2.9257314389        3.9999725474       -5.6172475144  S12       235             1.0000000000
      1143       106  SER       OG              1.2593170157        3.3128670478       -6.7388986048  S12       235             1.0000000000
      1144       106  SER       HG1             0.8466910949        4.2066688214       -6.5752367692  S12       235             1.0000000000
      1145       106  SER       QQH7            1.9884311725        2.6153060733       -4.8802474877  S12       235             1.0000000000
      1146       107  PNM       S1             -2.7621774569        9.6385903650       -6.3222520832  S12       523             1.0000000000
      1147       107  PNM       C2             -1.5448332221        8.2405402138       -6.9309217518  S12       523             1.0000000000
      1148       107  PNM       C3             -1.1579443872        7.4542962845       -5.6166241912  S12       523             1.0000000000
      1149       107  PNM       N4             -2.2746708703        7.5854544457       -4.6772876295  S12       523             1.0000000000
      1150       107  PNM       C5             -3.4143899167        8.5033970267       -4.9736951760  S12       523             1.0000000000
      1151       107  PNM       C6             -3.3990516138        8.9180990227       -3.4506513784  S12       523             1.0000000000
      1152       107  PNM       C7             -2.2541899308        7.8927583469       -3.3241295271  S12       523             1.0000000000
      1153       107  PNM       O8             -1.4455850654        7.6013147581       -2.4326249031  S12       523             1.0000000000
      1154       107  PNM       C9             -2.2731612775        7.3608114514       -7.9588719602  S12       523             1.0000000000
      1155       107  PNM       C10            -0.3234121063        8.9141693583       -7.5685079170  S12       523             1.0000000000
      1156       107  PNM       C11            -0.7651838526        5.9989809547       -5.9210818673  S12       523             1.0000000000
      1157       107  PNM       O12            -1.5892827743        5.0689471566       -5.6904971294  S12       523             1.0000000000
      1158       107  PNM       O13             0.4259556157        5.8426394123       -6.4308662966  S12       523             1.0000000000
      1159       107  PNM       N14            -2.8714912458       10.2368862653       -3.1295841508  S12       523             1.0000000000
      1160       107  PNM       C15            -3.5555778823       11.3581828539       -3.4463076758  S12       523             1.0000000000
      1161       107  PNM       O16            -4.6721333729       11.2822996801       -4.0363137524  S12       523             1.0000000000
      1162       107  PNM       C17            -2.9188267813       12.6965549139       -3.0884037233  S12       523             1.0000000000
      1163       107  PNM       C18            -1.7411868499       13.1002024575       -3.9683934036  S12       523             1.0000000000
      1164       107  PNM       C19            -0.5987020924       13.6743844562       -3.3890771527  S12       523             1.0000000000
      1165       107  PNM       C20             0.4997902676       14.0434745910       -4.1748844114  S12       523             1.0000000000
      1166       107  PNM       C21             0.4680911736       13.8597620718       -5.5622453317  S12       523             1.0000000000
      1167       107  PNM       C22            -0.6801166647       13.3153984259       -6.1545021531  S12       523             1.0000000000
      1168       107  PNM       C23            -1.7771455364       12.9450682468       -5.3656933001  S12       523             1.0000000000
      1169       107  PNM       H24            -0.2756246357        7.9333396457       -5.1771949088  S12       523             1.0000000000
      1170       107  PNM       H25            -0.6098150514        9.4356623413       -8.4872949979  S12       523             1.0000000000
      1171       107  PNM       H26             0.4186653161        8.1505437488       -7.8238937257  S12       523             1.0000000000
      1172       107  PNM       H27             0.1364578710        9.6398506557       -6.8926033937  S12       523             1.0000000000
      1173       107  PNM       H28            -2.6162384929        7.9721099123       -8.7970858947  S12       523             1.0000000000
      1174       107  PNM       H29            -3.1441951487        6.8637954303       -7.5261138150  S12       523             1.0000000000
      1175       107  PNM       H30            -1.5954293222        6.5912567378       -8.3486402367  S12       523             1.0000000000
      1176       107  PNM       H31            -4.3269468776        8.0042697233       -5.2935297552  S12       523             1.0000000000
      1177       107  PNM       H32            -4.3227304926        8.7015619336       -2.9156640089  S12       523             1.0000000000
      1178       107  PNM       H33            -2.6005866803       12.6708581800       -2.0411411346  S12       523             1.0000000000
      1179       107  PNM       H34            -3.7167717429       13.4427953773       -3.1574288811  S12       523             1.0000000000
      1180       107  PNM       H35            -0.5745544548       13.8431714550       -2.3183226875  S12       523             1.0000000000
      1181       107  PNM       H36             1.3894062913       14.4404897141       -3.6964760075  S12       523             1.0000000000
      1182       107  PNM       H37             1.3241413819       14.1306848670       -6.1713806010  S12       523             1.0000000000
      1183       107  PNM       H38            -0.7125922833       13.1603210528       -7.2274262439  S12       523             1.0000000000
      1184       107  PNM       H39            -2.6537971501       12.5163718045       -5.8364620502  S12       523             1.0000000000
      1185       107  PNM       H40            -1.9851231449       10.2920919177       -2.6195918333  S12       523             1.0000000000
      1186       108  TIP3      OH2            -4.4931416494        7.6749619168       -0.3863637149  S12       290             1.0000000000
      1187       108  TIP3      H1             -5.5851480322        7.5655745540       -0.1323102232  S12       290             1.0000000000
      1188       108  TIP3      H2             -3.9403380419        8.3549694796        0.1107564225  S12       290             1.0000000000
      1189       109  SER       CB             -3.0355025803        5.0606887763       -2.0925748679  S13       70              1.0000000000
      1190       109  SER       HB1            -3.5149372380        4.1778542805       -2.5390249019  S13       70              1.0000000000
      1191       109  SER       HB2            -2.0789220137        5.2166862820       -2.6066501289  S13       70              1.0000000000
      1192       109  SER       OG             -3.9077246728        6.1869811743       -2.2714448223  S13       70              1.0000000000
      1193       109  SER       HG1            -4.1226123682        7.0771445683       -1.1432466569  S13       70              1.0000000000
      1194       109  SER       QQH1           -2.8058776068        4.9051673701       -1.0246461580  S13       70              1.0000000000
      1195       110  LYS       CD             -6.4894826002        3.2810093645       -1.9773913840  S13       73              1.0000000000
      1196       110  LYS       HD1            -7.1264572721        2.7361328916       -2.6790469830  S13       73              1.0000000000
      1197       110  LYS       HD2            -5.4609213967        3.1970079533       -2.3476637784  S13       73              1.0000000000
      1198       110  LYS       QQH2           -6.5457466377        2.7777793574       -1.0054996621  S13       73              1.0000000000
      1199       110  LYS       CE             -6.9078545311        4.7612531661       -1.9195242014  S13       73              1.0000000000
      1200       110  LYS       HE1            -6.6645282293        5.2438593264       -0.9692712535  S13       73              1.0000000000
      1201       110  LYS       HE2            -7.9907710226        4.8537594197       -2.0567027169  S13       73              1.0000000000
      1202       110  LYS       NZ             -6.2125435859        5.5598930910       -2.9781445360  S13       73              1.0000000000
      1203       110  LYS       HZ1            -6.2101903305        5.1333783557       -3.9087405361  S13       73              1.0000000000
      1204       110  LYS       HZ2            -5.0552321320        5.8256616142       -2.6670613679  S13       73              1.0000000000
      1205       110  LYS       HZ3            -6.6488190226        6.5020076388       -3.0743233409  S13       73              1.0000000000
      1206       111  SER       CB             -4.5234639074        4.3002220025       -6.6367633185  S13       130             1.0000000000
      1207       111  SER       HB1            -4.5335482983        5.2276758111       -7.2090322696  S13       130             1.0000000000
      1208       111  SER       HB2            -3.8064295942        3.6169107887       -7.1090574685  S13       130             1.0000000000
      1209       111  SER       OG             -4.1215944706        4.5492921167       -5.2449346087  S13       130             1.0000000000
      1210       111  SER       HG1            -3.3185889860        5.1440572686       -5.2515335559  S13       130             1.0000000000
      1211       111  SER       QQH3           -5.5061134946        3.8325140257       -6.6756572268  S13       130             1.0000000000
      1212       112  GLU       CB             -9.9019237214        9.4716753729        0.5966159780  S13       166             1.0000000000
      1213       112  GLU       HB1            -9.5676746474       10.1244116300       -0.2193036480  S13       166             1.0000000000
      1214       112  GLU       HB2           -10.9521427872        9.2175500736        0.4255536630  S13       166             1.0000000000
      1215       112  GLU       QQH4           -9.8339763555        9.9435823656        1.5864228850  S13       166             1.0000000000
      1216       112  GLU       CG             -9.0497403837        8.1935077940        0.5459905247  S13       166             1.0000000000
      1217       112  GLU       HG1            -9.4210661793        7.5197127105       -0.2364514829  S13       166             1.0000000000
      1218       112  GLU       HG2            -9.1231327425        7.6182732020        1.4778080842  S13       166             1.0000000000
      1219       112  GLU       CD             -7.5742676804        8.4417993768        0.2594973933  S13       166             1.0000000000
      1220       112  GLU       OE1            -7.1223569696        9.6199712340        0.1685815224  S13       166             1.0000000000
      1221       112  GLU       OE2            -6.8413379662        7.3582963836        0.1225628479  S13       166             1.0000000000
      1222       113  ASN       CB             -2.6600224300       11.8707495712        1.3304030344  S13       170             1.0000000000
      1223       113  ASN       HB1            -1.6596424749       11.7229487785        0.9137376762  S13       170             1.0000000000
      1224       113  ASN       HB2            -3.0546897793       12.8336463678        0.9953875901  S13       170             1.0000000000
      1225       113  ASN       QQH5           -2.6799158162       11.8313326301        2.4295119570  S13       170             1.0000000000
      1226       113  ASN       CG             -3.5597631345       10.7364333147        0.8469562066  S13       170             1.0000000000
      1227       113  ASN       OD1            -3.1638574336        9.5271904085        0.9367838085  S13       170             1.0000000000
      1228       113  ASN       ND2            -4.7560523618       11.0936256904        0.3567706928  S13       170             1.0000000000
      1229       113  ASN       HD21           -5.4943727197       10.4063721415        0.1523931777  S13       170             1.0000000000
      1230       113  ASN       HD22           -4.9571245593       12.0783268567        0.1604435786  S13       170             1.0000000000
      1231       114  LYS       CE             -3.2860502052        1.3370395041       -4.1895742356  S13       234             1.0000000000
      1232       114  LYS       HE1            -3.6867480342        1.5696886014       -3.2031803564  S13       234             1.0000000000
      1233       114  LYS       HE2            -4.1068143409        1.2336520859       -4.9010235211  S13       234             1.0000000000
      1234       114  LYS       NZ             -2.4292011153        2.4799893485       -4.6614173276  S13       234             1.0000000000
      1235       114  LYS       HZ1            -1.9069055618        2.2343574907       -5.5426342535  S13       234             1.0000000000
      1236       114  LYS       HZ2            -1.6995348080        2.7931203775       -3.9962868454  S13       234             1.0000000000
      1237       114  LYS       HZ3            -3.0527843284        3.3073326916       -4.8644376428  S13       234             1.0000000000
      1238       114  LYS       QQH6           -2.6741317106        0.4362654938       -4.1194733067  S13       234             1.0000000000
      1239       115  SER       CB              2.3592761381        3.0762044628       -5.8048561563  S13       235             1.0000000000
      1240       115  SER       HB1             3.0347803302        2.3556545828       -6.2704670363  S13       235             1.0000000000
      1241       115  SER       HB2             2.9360623121        3.9919238443       -5.6130586185  S13       235             1.0000000000
      1242       115  SER       OG              1.2728424492        3.3026820520       -6.7379550971  S13       235             1.0000000000
      1243       115  SER       HG1             0.8598965799        4.1968829659       -6.5772046832  S13       235             1.0000000000
      1244       115  SER       QQH7            1.9950998793        2.6106680468       -4.8746937838  S13       235             1.0000000000
      1245       116  PNM       S1             -2.7458077426        9.6266664228       -6.3286020771  S13       523             1.0000000000
      1246       116  PNM       C2             -1.5294182155        8.2267918523       -6.9336335634  S13       523             1.0000000000
      1247       116  PNM       C3             -1.1466614206        7.4402247616       -5.6183761191  S13       523             1.0000000000
      1248       116  PNM       N4             -2.2662535796        7.5716280069       -4.6820459988  S13       523             1.0000000000
      1249       116  PNM       C5             -3.4035580354        8.4923947979       -4.9818463005  S13       523             1.0000000000
      1250       116  PNM       C6             -3.3910576104        8.9080040025       -3.4589658292  S13       523             1.0000000000
      1251       116  PNM       C7             -2.2481107848        7.8817807750       -3.3293196680  S13       523             1.0000000000
      1252       116  PNM       O8             -1.4407809218        7.5918620351       -2.4353628817  S13       523             1.0000000000
      1253       116  PNM       C9             -2.2582104905        7.3483993394       -7.9624486329  S13       523             1.0000000000
      1254       116  PNM       C10            -0.3054060466        8.8979237423       -7.5690165293  S13       523             1.0000000000
      1255       116  PNM       C11            -0.7533960475        5.9853996856       -5.9239110127  S13       523             1.0000000000
      1256       116  PNM       O12            -1.5783506235        5.0550622465       -5.6970296752  S13       523             1.0000000000
      1257       116  PNM       O13             0.4386038631        5.8301507139       -6.4316781929  S13       523             1.0000000000
      1258       116  PNM       N14            -2.8632775158       10.2263213122       -3.1362274803  S13       523             1.0000000000
      1259       116  PNM       C15            -3.5471140204       11.3484452607       -3.4504814046  S13       523             1.0000000000
      1260       116  PNM       O16            -4.6636818170       11.2744874923       -4.0410857411  S13       523             1.0000000000
      1261       116  PNM       C17            -2.9098688570       12.6859490136       -3.0902104153  S13       523             1.0000000000
      1262       116  PNM       C18            -1.7365411426       13.0926927008       -3.9747596706  S13       523             1.0000000000
      1263       116  PNM       C19            -0.5925862125       13.6690854042       -3.4003888467  S13       523             1.0000000000
      1264       116  PNM       C20             0.5014990364       14.0408446225       -4.1911511343  S13       523             1.0000000000
      1265       116  PNM       C21             0.4640614035       13.8569367662       -5.5783653662  S13       523             1.0000000000
      1266       116  PNM       C22            -0.6856376434       13.3102937249       -6.1655081118  S13       523             1.0000000000
      1267       116  PNM       C23            -1.7784799377       12.9379392500       -5.3718849580  S13       523             1.0000000000
      1268       116  PNM       H24            -0.2652426662        7.9184844707       -5.1762152044  S13       523             1.0000000000
      1269       116  PNM       H25            -0.5888788151        9.4190375765       -8.4888891819  S13       523             1.0000000000
      1270       116  PNM       H26             0.4360893645        8.1330950990       -7.8220628065  S13       523             1.0000000000
      1271       116  PNM       H27             0.1542588578        9.6232333138       -6.8925616548  S13       523             1.0000000000
      1272       116  PNM       H28            -2.5992181431        7.9606966601       -8.8007555967  S13       523             1.0000000000
      1273       116  PNM       H29            -3.1307654332        6.8531944168       -7.5307460834  S13       523             1.0000000000
      1274       116  PNM       H30            -1.5818421733        6.5775225343       -8.3517591146  S13       523             1.0000000000
      1275       116  PNM       H31            -4.3165609453        7.9956785570       -5.3041894867  S13       523             1.0000000000
      1276       116  PNM       H32            -4.3164059595        8.6922360428       -2.9266061093  S13       523             1.0000000000
      1277       116  PNM       H33            -2.5868852842       12.6573000368       -2.0444836529  S13       523             1.0000000000
      1278       116  PNM       H34            -3.7085870441       13.4319393002       -3.1533766989  S13       523             1.0000000000
      1279       116  PNM       H35            -0.5637264578       13.8379121189       -2.3297609518  S13       523             1.0000000000
      1280       116  PNM       H36             1.3923659486       14.4401468447       -3.7169227321  S13       523             1.0000000000
      1281       116  PNM       H37             1.3169124948       14.1295294700       -6.1912283563  S13       523             1.0000000000
      1282       116  PNM       H38            -0.7225919324       13.1549891420       -7.2382238119  S13       523             1.0000000000
      1283       116  PNM       H39            -2.6567618390       12.5085369199       -5.8389192158  S13       523             1.0000000000
      1284       116  PNM       H40            -1.9776740113       10.2809611176       -2.6246237740  S13       523             1.0000000000
      1285       117  TIP3      OH2            -4.5056842316        7.6736596358       -0.3694456581  S13       290             1.0000000000
      1286       117  TIP3      H1             -5.6265415557        7.5601860512       -0.1107931740  S13       290             1.0000000000
      1287       117  TIP3      H2             -3.9475917015        8.3496250809        0.1253395070  S13       290             1.0000000000
      1288       118  SER       CB             -3.0330292636        5.0535870314       -2.0961550522  S14       70              1.0000000000
      1289       118  SER       HB1            -3.5143536381        4.1705780170       -2.5389211245  S14       70              1.0000000000
      1290       118  SER       HB2            -2.0762377913        5.2075677227       -2.6096088449  S14       70              1.0000000000
      1291       118  SER       OG             -3.9028208252        6.1816289790       -2.2817805797  S14       70              1.0000000000
      1292       118  SER       HG1            -4.1291834299        7.0941077609       -1.1193766423  S14       70              1.0000000000
      1293       118  SER       QQH1           -2.8059203284        4.9054984890       -1.0270796985  S14       70              1.0000000000
      1294       119  LYS       CD             -6.4874800573        3.2764080984       -1.9785152546  S14       73              1.0000000000
      1295       119  LYS       HD1            -7.1300316449        2.7362492602       -2.6787954096  S14       73              1.0000000000
      1296       119  LYS       HD2            -5.4609261941        3.1887750162       -2.3536196646  S14       73              1.0000000000
      1297       119  LYS       QQH2           -6.5418062998        2.7700816020       -1.0078588677  S14       73              1.0000000000
      1298       119  LYS       CE             -6.8973738964        4.7585402111       -1.9155683517  S14       73              1.0000000000
      1299       119  LYS       HE1            -6.6417921609        5.2344917829       -0.9651319155  S14       73              1.0000000000
      1300       119  LYS       HE2            -7.9821538853        4.8550109510       -2.0383518803  S14       73              1.0000000000
      1301       119  LYS       NZ             -6.2068116454        5.5525405602       -2.9771239787  S14       73              1.0000000000
      1302       119  LYS       HZ1            -6.2037132873        5.1211484078       -3.9046747552  S14       73              1.0000000000
      1303       119  LYS       HZ2            -5.0115540324        5.8328587785       -2.6604777698  S14       73              1.0000000000
      1304       119  LYS       HZ3            -6.6414705545        6.4939569678       -3.0757039463  S14       73              1.0000000000
      1305       120  SER       CB             -4.5250589489        4.3037430336       -6.6275021575  S14       130             1.0000000000
      1306       120  SER       HB1            -4.5373794691        5.2321275899       -7.1980791609  S14       130             1.0000000000
      1307       120  SER       HB2            -3.8074361080        3.6224672325       -7.1019551190  S14       130             1.0000000000
      1308       120  SER       OG             -4.1219188351        4.5505628089       -5.2359223359  S14       130             1.0000000000
      1309       120  SER       HG1            -3.3201460836        5.1464247530       -5.2418391034  S14       130             1.0000000000
      1310       120  SER       QQH3           -5.5069101221        3.8344721820       -6.6658582037  S14       130             1.0000000000
      1311       121  GLU       CB             -9.9056744234        9.4747031554        0.5966968374  S14       166             1.0000000000
      1312       121  GLU       HB1            -9.5723506751       10.1273903569       -0.2196460268  S14       166             1.0000000000
      1313       121  GLU       HB2           -10.9555901967        9.2199809156        0.4258349528  S14       166             1.0000000000
      1314       121  GLU       QQH4           -9.8382181283        9.9465237609        1.5866182142  S14       166             1.0000000000
      1315       121  GLU       CG             -9.0533489333        8.1970378685        0.5466402614  S14       166             1.0000000000
      1316       121  GLU       HG1            -9.4224362777        7.5232436756       -0.2368083949  S14       166             1.0000000000
      1317       121  GLU       HG2            -9.1267417090        7.6209537328        1.4778233020  S14       166             1.0000000000
      1318       121  GLU       CD             -7.5801627749        8.4486270671        0.2625469570  S14       166             1.0000000000
      1319       121  GLU       OE1            -7.1260407620        9.6228777109        0.1610771553  S14       166             1.0000000000
      1320       121  GLU       OE2            -6.8453598075        7.3609497218        0.1378008390  S14       166             1.0000000000
      1321       122  ASN       CB             -2.6578537728       11.8712047208        1.3329236653  S14       170             1.0000000000
      1322       122  ASN       HB1            -1.6570008473       11.7243680522        0.9169836412  S14       170             1.0000000000
      1323       122  ASN       HB2            -3.0532543358       12.8336052722        0.9974242037  S14       170             1.0000000000
      1324       122  ASN       QQH5           -2.6785266856       11.8316694803        2.4319618398  S14       170             1.0000000000
      1325       122  ASN       CG             -3.5550096738       10.7355492311        0.8492167439  S14       170             1.0000000000
      1326       122  ASN       OD1            -3.1611368728        9.5267148074        0.9483700780  S14       170             1.0000000000
      1327       122  ASN       ND2            -4.7473870495       11.0916932040        0.3481051519  S14       170             1.0000000000
      1328       122  ASN       HD21           -5.4826446657       10.4043067829        0.1399059419  S14       170             1.0000000000
      1329       122  ASN       HD22           -4.9477360578       12.0760121534        0.1477215377  S14       170             1.0000000000
      1330       123  LYS       CE             -3.2844003615        1.3385559379       -4.1913221266  S14       234             1.0000000000
      1331       123  LYS       HE1            -3.6854532417        1.5709293850       -3.2049851302  S14       234             1.0000000000
      1332       123  LYS       HE2            -4.1050182868        1.2361318069       -4.9030608239  S14       234             1.0000000000
      1333       123  LYS       NZ             -2.4265818883        2.4809742687       -4.6621571447  S14       234             1.0000000000
      1334       123  LYS       HZ1            -1.9051318677        2.2364991720       -5.5441307164  S14       234             1.0000000000
      1335       123  LYS       HZ2            -1.6958662234        2.7924192880       -3.9973662126  S14       234             1.0000000000
      1336       123  LYS       HZ3            -3.0493721135        3.3092377036       -4.8629483634  S14       234             1.0000000000
      1337       123  LYS       QQH6           -2.6732911786        0.4372188111       -4.1215573781  S14       234             1.0000000000
      1338       124  SER       CB              2.3614380843        3.0768544911       -5.8030692857  S14       235             1.0000000000
      1339       124  SER       HB1             3.0357898799        2.3556990518       -6.2694493341  S14       235             1.0000000000
      1340       124  SER       HB2             2.9400472620        3.9911327457       -5.6098055862  S14       235             1.0000000000
      1341       124  SER       OG              1.2757846524        3.3064020625       -6.7363236976  S14       235             1.0000000000
      1342       124  SER       HG1             0.8623155456        4.1999533009       -6.5735777096  S14       235             1.0000000000
      1343       124  SER       QQH7            1.9963103365        2.6105602329       -4.8736239799  S14       235             1.0000000000
      1344       125  PNM       S1             -2.7822872269        9.6027440301       -6.3287172197  S14       523             1.0000000000
      1345       125  PNM       C2             -1.5504734455        8.2146811515       -6.9304405332  S14       523             1.0000000000
      1346       125  PNM       C3             -1.1624428897        7.4322464479       -5.6150586039  S14       523             1.0000000000
      1347       125  PNM       N4             -2.2830971222        7.5538146908       -4.6782337905  S14       523             1.0000000000
      1348       125  PNM       C5             -3.4255830740        8.4704568719       -4.9742258595  S14       523             1.0000000000
      1349       125  PNM       C6             -3.4043174956        8.8927937011       -3.4531463710  S14       523             1.0000000000
      1350       125  PNM       C7             -2.2601885994        7.8687242015       -3.3269297333  S14       523             1.0000000000
      1351       125  PNM       O8             -1.4447562212        7.5861871771       -2.4364184859  S14       523             1.0000000000
      1352       125  PNM       C9             -2.2685932035        7.3299688822       -7.9610522177  S14       523             1.0000000000
      1353       125  PNM       C10            -0.3303427691        8.8962592769       -7.5617971234  S14       523             1.0000000000
      1354       125  PNM       C11            -0.7572293823        5.9807145488       -5.9203329886  S14       523             1.0000000000
      1355       125  PNM       O12            -1.5756404799        5.0446058767       -5.6924559703  S14       523             1.0000000000
      1356       125  PNM       O13             0.4354605898        5.8335302730       -6.4286104933  S14       523             1.0000000000
      1357       125  PNM       N14            -2.8708003786       10.2106919462       -3.1379450936  S14       523             1.0000000000
      1358       125  PNM       C15            -3.5502336646       11.3352869222       -3.4522047801  S14       523             1.0000000000
      1359       125  PNM       O16            -4.6686139198       11.2665966344       -4.0394790810  S14       523             1.0000000000
      1360       125  PNM       C17            -2.9043473909       12.6691540885       -3.0939312804  S14       523             1.0000000000
      1361       125  PNM       C18            -1.7350662542       13.0734642281       -3.9850986468  S14       523             1.0000000000
      1362       125  PNM       C19            -0.5903149152       13.6550529309       -3.4172677275  S14       523             1.0000000000
      1363       125  PNM       C20             0.4986111483       14.0293460467       -4.2138484474  S14       523             1.0000000000
      1364       125  PNM       C21             0.4555493912       13.8416544320       -5.6004894845  S14       523             1.0000000000
      1365       125  PNM       C22            -0.6942918113       13.2880713839       -6.1808403950  S14       523             1.0000000000
      1366       125  PNM       C23            -1.7822597700       12.9138821640       -5.3814276660  S14       523             1.0000000000
      1367       125  PNM       H24            -0.2852904492        7.9179011106       -5.1722586183  S14       523             1.0000000000
      1368       125  PNM       H25            -0.6143884973        9.4155075408       -8.4824590394  S14       523             1.0000000000
      1369       125  PNM       H26             0.4179571941        8.1369302841       -7.8120486182  S14       523             1.0000000000
      1370       125  PNM       H27             0.1210781097        9.6248496237       -6.8834184235  S14       523             1.0000000000
      1371       125  PNM       H28            -2.6121676851        7.9393328015       -8.8003998757  S14       523             1.0000000000
      1372       125  PNM       H29            -3.1382782398        6.8285368687       -7.5311977298  S14       523             1.0000000000
      1373       125  PNM       H30            -1.5850520213        6.5641594671       -8.3480408943  S14       523             1.0000000000
      1374       125  PNM       H31            -4.3389272223        7.9684725336       -5.2874901509  S14       523             1.0000000000
      1375       125  PNM       H32            -4.3262549975        8.6807374220       -2.9134795437  S14       523             1.0000000000
      1376       125  PNM       H33            -2.5743129652       12.6367744661       -2.0504940091  S14       523             1.0000000000
      1377       125  PNM       H34            -3.7000094176       13.4189488368       -3.1501551325  S14       523             1.0000000000
      1378       125  PNM       H35            -0.5567604199       13.8258885926       -2.3471078915  S14       523             1.0000000000
      1379       125  PNM       H36             1.3900160184       14.4338311615       -3.7449461428  S14       523             1.0000000000
      1380       125  PNM       H37             1.3041957497       14.1167950910       -6.2179896599  S14       523             1.0000000000
      1381       125  PNM       H38            -0.7354648118       13.1299775024       -7.2530452865  S14       523             1.0000000000
      1382       125  PNM       H39            -2.6609009785       12.4799692038       -5.8434586956  S14       523             1.0000000000
      1383       125  PNM       H40            -1.9847534410       10.2638596071       -2.6270979999  S14       523             1.0000000000
      1384       126  TIP3      OH2            -4.5159211317        7.6734429361       -0.3540293485  S14       290             1.0000000000
      1385       126  TIP3      H1             -5.6764338999        7.5527433453       -0.0890789430  S14       290             1.0000000000
      1386       126  TIP3      H2             -3.9517181793        8.3434893599        0.1386003179  S14       290             1.0000000000
      1387       127  SER       CB             -3.0171767392        5.0549065507       -2.1098198306  S15       70              1.0000000000
      1388       127  SER       HB1            -3.4970996183        4.1715506755       -2.5520388022  S15       70              1.0000000000
      1389       127  SER       HB2            -2.0576992259        5.2073718121       -2.6178878426  S15       70              1.0000000000
      1390       127  SER       OG             -3.8842670856        6.1836624486       -2.3060107074  S15       70              1.0000000000
      1391       127  SER       HG1            -4.1258475699        7.1141525476       -1.1147140802  S15       70              1.0000000000
      1392       127  SER       QQH1           -2.7970782141        4.9131562991       -1.0387437754  S15       70              1.0000000000
      1393       128  LYS       CD             -6.4703061056        3.2757698202       -1.9818621660  S15       73              1.0000000000
      1394       128  LYS       HD1            -7.1172251756        2.7446286214       -2.6850708948  S15       73              1.0000000000
      1395       128  LYS       HD2            -5.4445197631        3.1837425125       -2.3580100034  S15       73              1.0000000000
      1396       128  LYS       QQH2           -6.5276100886        2.7626483501       -1.0147524304  S15       73              1.0000000000
      1397       128  LYS       CE             -6.8691500179        4.7595807592       -1.9087127884  S15       73              1.0000000000
      1398       128  LYS       HE1            -6.5908388505        5.2281974073       -0.9610092980  S15       73              1.0000000000
      1399       128  LYS       HE2            -7.9563391272        4.8623495742       -2.0052682401  S15       73              1.0000000000
      1400       128  LYS       NZ             -6.1943178002        5.5497750821       -2.9803428959  S15       73              1.0000000000
      1401       128  LYS       HZ1            -6.1998114130        5.1143991920       -3.9054365721  S15       73              1.0000000000
      1402       128  LYS       HZ2            -4.9691725999        5.8412851370       -2.6701481819  S15       73              1.0000000000
      1403       128  LYS       HZ3            -6.6296878519        6.4904014969       -3.0757279998  S15       73              1.0000000000
      1404       129  SER       CB             -4.5249360551        4.3068818264       -6.6274930811  S15       130             1.0000000000
      1405       129  SER       HB1            -4.5396070346        5.2351986504       -7.1980187950  S15       130             1.0000000000
      1406       129  SER       HB2            -3.8057217925        3.6272989663       -7.1017025974  S15       130             1.0000000000
      1407       129  SER       OG             -4.1222670393        4.5548326956       -5.2358885969  S15       130             1.0000000000
      1408       129  SER       HG1            -3.3235530799        5.1533787294       -5.2414330607  S15       130             1.0000000000
      1409       129  SER       QQH3           -5.5057401969        3.8355130335       -6.6648355516  S15       130             1.0000000000
      1410       130  GLU       CB             -9.9086124164        9.4768802139        0.5972371937  S15       166             1.0000000000
      1411       130  GLU       HB1            -9.5789941667       10.1299975055       -0.2202552499  S15       166             1.0000000000
      1412       130  GLU       HB2           -10.9580412410        9.2193183175        0.4282077446  S15       166             1.0000000000
      1413       130  GLU       QQH4           -9.8412857944        9.9493883192        1.5868064479  S15       166             1.0000000000
      1414       130  GLU       CG             -9.0539912700        8.2010876563        0.5472471477  S15       166             1.0000000000
      1415       130  GLU       HG1            -9.4205309518        7.5263798390       -0.2364480335  S15       166             1.0000000000
      1416       130  GLU       HG2            -9.1257841959        7.6248467908        1.4784121051  S15       166             1.0000000000
      1417       130  GLU       CD             -7.5830552336        8.4572779050        0.2641551504  S15       166             1.0000000000
      1418       130  GLU       OE1            -7.1253244762        9.6273042764        0.1634752751  S15       166             1.0000000000
      1419       130  GLU       OE2            -6.8488960227        7.3649044558        0.1387695236  S15       166             1.0000000000
      1420       131  ASN       CB             -2.6489762163       11.8722893150        1.3354624536  S15       170             1.0000000000
      1421       131  ASN       HB1            -1.6463647727       11.7266406593        0.9233362967  S15       170             1.0000000000
      1422       131  ASN       HB2            -3.0440971750       12.8341279411        0.9980027863  S15       170             1.0000000000
      1423       131  ASN       QQH5           -2.6737416032       11.8329925184        2.4344280859  S15       170             1.0000000000
      1424       131  ASN       CG             -3.5420689740       10.7350609049        0.8488216440  S15       170             1.0000000000
      1425       131  ASN       OD1            -3.1509383828        9.5266612365        0.9569627330  S15       170             1.0000000000
      1426       131  ASN       ND2            -4.7292550561       11.0906321197        0.3340853525  S15       170             1.0000000000
      1427       131  ASN       HD21           -5.4617607155       10.4028439413        0.1234280052  S15       170             1.0000000000
      1428       131  ASN       HD22           -4.9293475742       12.0744475047        0.1304614740  S15       170             1.0000000000
      1429       132  LYS       CE             -3.2807009996        1.3443864959       -4.1960292772  S15       234             1.0000000000
      1430       132  LYS       HE1            -3.6821081569        1.5769706567       -3.2098518005  S15       234             1.0000000000
      1431       132  LYS       HE2            -4.1012456624        1.2435897608       -4.9080948653  S15       234             1.0000000000
      1432       132  LYS       NZ             -2.4207231135        2.4853054532       -4.6659892961  S15       234             1.0000000000
      1433       132  LYS       HZ1            -1.8991899702        2.2413266946       -5.5480155960  S15       234             1.0000000000
      1434       132  LYS       HZ2            -1.6894341592        2.7949268297       -4.0009639763  S15       234             1.0000000000
      1435       132  LYS       HZ3            -3.0413484141        3.3145558904       -4.8664401994  S15       234             1.0000000000
      1436       132  LYS       QQH6           -2.6713289798        0.4419010441       -4.1262996007  S15       234             1.0000000000
      1437       133  SER       CB              2.3701013417        3.0743446812       -5.7976635283  S15       235             1.0000000000
      1438       133  SER       HB1             3.0454600205        2.3516221938       -6.2602637533  S15       235             1.0000000000
      1439       133  SER       HB2             2.9486997877        3.9885405873       -5.6038297599  S15       235             1.0000000000
      1440       133  SER       OG              1.2882230774        3.3027714927       -6.7351688398  S15       235             1.0000000000
      1441       133  SER       HG1             0.8755166092        4.1976284715       -6.5770122535  S15       235             1.0000000000
      1442       133  SER       QQH7            2.0012141780        2.6104058132       -4.8684926891  S15       235             1.0000000000
      1443       134  PNM       S1             -2.8042211281        9.5692471381       -6.3436293348  S15       523             1.0000000000
      1444       134  PNM       C2             -1.5624975162        8.1902265853       -6.9422163491  S15       523             1.0000000000
      1445       134  PNM       C3             -1.1765524248        7.4089687657       -5.6264679458  S15       523             1.0000000000
      1446       134  PNM       N4             -2.3041839378        7.5158631163       -4.6941226676  S15       523             1.0000000000
      1447       134  PNM       C5             -3.4453298722        8.4377719766       -4.9880150868  S15       523             1.0000000000
      1448       134  PNM       C6             -3.4163953939        8.8660105127       -3.4687790474  S15       523             1.0000000000
      1449       134  PNM       C7             -2.2754388521        7.8423474868       -3.3455827964  S15       523             1.0000000000
      1450       134  PNM       O8             -1.4437044518        7.5762826346       -2.4592579612  S15       523             1.0000000000
      1451       134  PNM       C9             -2.2691043793        7.3041178210       -7.9797843869  S15       523             1.0000000000
      1452       134  PNM       C10            -0.3434797838        8.8828366202       -7.5637749529  S15       523             1.0000000000
      1453       134  PNM       C11            -0.7544850590        5.9625106871       -5.9318749411  S15       523             1.0000000000
      1454       134  PNM       O12            -1.5647023823        5.0179289956       -5.7090400951  S15       523             1.0000000000
      1455       134  PNM       O13             0.4423379146        5.8281483183       -6.4342468612  S15       523             1.0000000000
      1456       134  PNM       N14            -2.8745566622       10.1812203333       -3.1572262204  S15       523             1.0000000000
      1457       134  PNM       C15            -3.5496009811       11.3106992923       -3.4615500989  S15       523             1.0000000000
      1458       134  PNM       O16            -4.6717555071       11.2523100175       -4.0430021063  S15       523             1.0000000000
      1459       134  PNM       C17            -2.8938836159       12.6377929061       -3.0974987197  S15       523             1.0000000000
      1460       134  PNM       C18            -1.7306568488       13.0454372113       -3.9951855953  S15       523             1.0000000000
      1461       134  PNM       C19            -0.5874488968       13.6362785242       -3.4336489003  S15       523             1.0000000000
      1462       134  PNM       C20             0.4944884666       14.0186420556       -4.2358007307  S15       523             1.0000000000
      1463       134  PNM       C21             0.4460176127       13.8289161931       -5.6221001436  S15       523             1.0000000000
      1464       134  PNM       C22            -0.7016460987       13.2642186818       -6.1959438123  S15       523             1.0000000000
      1465       134  PNM       C23            -1.7827934576       12.8823712607       -5.3908296985  S15       523             1.0000000000
      1466       134  PNM       H24            -0.3074719557        7.9027845126       -5.1760962301  S15       523             1.0000000000
      1467       134  PNM       H25            -0.6251689760        9.4022780737       -8.4849820545  S15       523             1.0000000000
      1468       134  PNM       H26             0.4128086179        8.1305232425       -7.8106062845  S15       523             1.0000000000
      1469       134  PNM       H27             0.0969082404        9.6133748184       -6.8801077963  S15       523             1.0000000000
      1470       134  PNM       H28            -2.6109532801        7.9133638673       -8.8200136574  S15       523             1.0000000000
      1471       134  PNM       H29            -3.1387750452        6.7967882864       -7.5567982055  S15       523             1.0000000000
      1472       134  PNM       H30            -1.5791928923        6.5429370310       -8.3644945115  S15       523             1.0000000000
      1473       134  PNM       H31            -4.3619263357        7.9384563095       -5.2967962431  S15       523             1.0000000000
      1474       134  PNM       H32            -4.3370578055        8.6599106229       -2.9242112114  S15       523             1.0000000000
      1475       134  PNM       H33            -2.5543480766       12.5940279602       -2.0575055944  S15       523             1.0000000000
      1476       134  PNM       H34            -3.6859686051       13.3922878311       -3.1394842758  S15       523             1.0000000000
      1477       134  PNM       H35            -0.5495216820       13.8076285238       -2.3637671374  S15       523             1.0000000000
      1478       134  PNM       H36             1.3852953640       14.4304488059       -3.7720780882  S15       523             1.0000000000
      1479       134  PNM       H37             1.2892808174       14.1100674577       -6.2442754978  S15       523             1.0000000000
      1480       134  PNM       H38            -0.7464113330       13.1036579236       -7.2676249087  S15       523             1.0000000000
      1481       134  PNM       H39            -2.6596414676       12.4404256770       -5.8483602202  S15       523             1.0000000000
      1482       134  PNM       H40            -1.9877233979       10.2297602518       -2.6471814544  S15       523             1.0000000000
      1483       135  TIP3      OH2            -4.5184960480        7.6793809312       -0.3554919014  S15       290             1.0000000000
      1484       135  TIP3      H1             -5.7175370873        7.5504583948       -0.0835472166  S15       290             1.0000000000
      1485       135  TIP3      H2             -3.9490939866        8.3407249549        0.1398586671  S15       290             1.0000000000
      1486       136  SER       CB             -3.0105037942        5.0614169408       -2.1028471479  S16       70              1.0000000000
      1487       136  SER       HB1            -3.4962133246        4.1807784055       -2.5468528248  S16       70              1.0000000000
      1488       136  SER       HB2            -2.0486746397        5.2039605993       -2.6116406765  S16       70              1.0000000000
      1489       136  SER       OG             -3.8671332339        6.1965716909       -2.2934558177  S16       70              1.0000000000
      1490       136  SER       HG1            -4.1229290371        7.0931312771       -1.1091464265  S16       70              1.0000000000
      1491       136  SER       QQH1           -2.7887018454        4.9109219253       -1.0328529025  S16       70              1.0000000000
      1492       137  LYS       CD             -6.4551745144        3.2849202714       -1.9880742125  S16       73              1.0000000000
      1493       137  LYS       HD1            -7.1090997187        2.7604151855       -2.6895066532  S16       73              1.0000000000
      1494       137  LYS       HD2            -5.4315871759        3.1851959817       -2.3680465439  S16       73              1.0000000000
      1495       137  LYS       QQH2           -6.5115116643        2.7705357544       -1.0218416953  S16       73              1.0000000000
      1496       137  LYS       CE             -6.8447827680        4.7705734509       -1.9079194632  S16       73              1.0000000000
      1497       137  LYS       HE1            -6.5596059762        5.2368458984       -0.9615697936  S16       73              1.0000000000
      1498       137  LYS       HE2            -7.9300124282        4.8840052546       -2.0027667884  S16       73              1.0000000000
      1499       137  LYS       NZ             -6.1721960586        5.5644316005       -2.9827155743  S16       73              1.0000000000
      1500       137  LYS       HZ1            -6.1678250576        5.1249517893       -3.9070649094  S16       73              1.0000000000
      1501       137  LYS       HZ2            -5.0089167265        5.8413301185       -2.6825152644  S16       73              1.0000000000
      1502       137  LYS       HZ3            -6.6205393530        6.4993556011       -3.0867717962  S16       73              1.0000000000
      1503       138  SER       CB             -4.5267522202        4.3090240949       -6.6126580913  S16       130             1.0000000000
      1504       138  SER       HB1            -4.5415323718        5.2353361756       -7.1863412134  S16       130             1.0000000000
      1505       138  SER       HB2            -3.8018924454        3.6312350424       -7.0803888814  S16       130             1.0000000000
      1506       138  SER       OG             -4.1344523316        4.5633545601       -5.2186432483  S16       130             1.0000000000
      1507       138  SER       HG1            -3.3382202886        5.1645338987       -5.2207843482  S16       130             1.0000000000
      1508       138  SER       QQH3           -5.5055689371        3.8337985393       -6.6546076229  S16       130             1.0000000000
      1509       139  GLU       CB             -9.9131384578        9.4774673635        0.5975861937  S16       166             1.0000000000
      1510       139  GLU       HB1            -9.5814154978       10.1291938447       -0.2202000476  S16       166             1.0000000000
      1511       139  GLU       HB2           -10.9635169973        9.2235045378        0.4288987095  S16       166             1.0000000000
      1512       139  GLU       QQH4           -9.8430200733        9.9501164845        1.5868122508  S16       166             1.0000000000
      1513       139  GLU       CG             -9.0633695464        8.1981187124        0.5470765146  S16       166             1.0000000000
      1514       139  GLU       HG1            -9.4342718957        7.5247786540       -0.2356765504  S16       166             1.0000000000
      1515       139  GLU       HG2            -9.1366262895        7.6226718851        1.4788159733  S16       166             1.0000000000
      1516       139  GLU       CD             -7.5910247803        8.4472743791        0.2615563137  S16       166             1.0000000000
      1517       139  GLU       OE1            -7.1277944733        9.6176949384        0.1780231496  S16       166             1.0000000000
      1518       139  GLU       OE2            -6.8637049007        7.3544678874        0.1156218723  S16       166             1.0000000000
      1519       140  ASN       CB             -2.6555884427       11.8684904865        1.3303918604  S16       170             1.0000000000
      1520       140  ASN       HB1            -1.6540916386       11.7199470048        0.9163929044  S16       170             1.0000000000
      1521       140  ASN       HB2            -3.0492082623       12.8304030144        0.9914000624  S16       170             1.0000000000
      1522       140  ASN       QQH5           -2.6771474466       11.8322135287        2.4293897267  S16       170             1.0000000000
      1523       140  ASN       CG             -3.5538099865       10.7322379441        0.8490245976  S16       170             1.0000000000
      1524       140  ASN       OD1            -3.1703841258        9.5216929696        0.9661294099  S16       170             1.0000000000
      1525       140  ASN       ND2            -4.7374678205       11.0900058449        0.3284876959  S16       170             1.0000000000
      1526       140  ASN       HD21           -5.4733436280       10.4033644356        0.1250965046  S16       170             1.0000000000
      1527       140  ASN       HD22           -4.9332729368       12.0740879985        0.1199770796  S16       170             1.0000000000
      1528       141  LYS       CE             -3.2775762625        1.3498740248       -4.1996467125  S16       234             1.0000000000
      1529       141  LYS       HE1            -3.6809436505        1.5794396756       -3.2135187470  S16       234             1.0000000000
      1530       141  LYS       HE2            -4.0962543546        1.2517572492       -4.9141007290  S16       234             1.0000000000
      1531       141  LYS       NZ             -2.4157555430        2.4916722884       -4.6635460850  S16       234             1.0000000000
      1532       141  LYS       HZ1            -1.8959033174        2.2521579177       -5.5477379738  S16       234             1.0000000000
      1533       141  LYS       HZ2            -1.6824288162        2.7958944956       -3.9981554035  S16       234             1.0000000000
      1534       141  LYS       HZ3            -3.0329224345        3.3230268065       -4.8571701263  S16       234             1.0000000000
      1535       141  LYS       QQH6           -2.6687438637        0.4469199201       -4.1320009375  S16       234             1.0000000000
      1536       142  SER       CB              2.3716727471        3.0751727942       -5.8048852083  S16       235             1.0000000000
      1537       142  SER       HB1             3.0469295930        2.3537854278       -6.2694061002  S16       235             1.0000000000
      1538       142  SER       HB2             2.9499938487        3.9893279193       -5.6100831674  S16       235             1.0000000000
      1539       142  SER       OG              1.2883110811        3.3047660404       -6.7404467063  S16       235             1.0000000000
      1540       142  SER       HG1             0.8746493405        4.1985720636       -6.5777190428  S16       235             1.0000000000
      1541       142  SER       QQH7            2.0042890310        2.6094408077       -4.8759315586  S16       235             1.0000000000
      1542       143  PNM       S1             -2.8159975414        9.5495998509       -6.3207251688  S16       523             1.0000000000
      1543       143  PNM       C2             -1.5735695116        8.1729408275       -6.9215263650  S16       523             1.0000000000
      1544       143  PNM       C3             -1.1939413851        7.3870708602       -5.6081774261  S16       523             1.0000000000
      1545       143  PNM       N4             -2.3284109383        7.4799411685       -4.6814109161  S16       523             1.0000000000
      1546       143  PNM       C5             -3.4623003760        8.4152678752       -4.9695315289  S16       523             1.0000000000
      1547       143  PNM       C6             -3.4237837271        8.8433625959       -3.4506832083  S16       523             1.0000000000
      1548       143  PNM       C7             -2.2888742619        7.8133616623       -3.3315890717  S16       523             1.0000000000
      1549       143  PNM       O8             -1.4357530315        7.5649482401       -2.4600508160  S16       523             1.0000000000
      1550       143  PNM       C9             -2.2754800574        7.2916562597       -7.9664882597  S16       523             1.0000000000
      1551       143  PNM       C10            -0.3491253209        8.8646493025       -7.5329156629  S16       523             1.0000000000
      1552       143  PNM       C11            -0.7616521949        5.9460543674       -5.9226627532  S16       523             1.0000000000
      1553       143  PNM       O12            -1.5663719048        4.9950621097       -5.7096895072  S16       523             1.0000000000
      1554       143  PNM       O13             0.4374750897        5.8233390336       -6.4240195834  S16       523             1.0000000000
      1555       143  PNM       N14            -2.8730768903       10.1544339431       -3.1386748765  S16       523             1.0000000000
      1556       143  PNM       C15            -3.5440493598       11.2881893212       -3.4349007866  S16       523             1.0000000000
      1557       143  PNM       O16            -4.6679895858       11.2382706110       -4.0137355167  S16       523             1.0000000000
      1558       143  PNM       C17            -2.8827561929       12.6102633681       -3.0644250837  S16       523             1.0000000000
      1559       143  PNM       C18            -1.7290118689       13.0283547195       -3.9692752282  S16       523             1.0000000000
      1560       143  PNM       C19            -0.5873496589       13.6278529848       -3.4137792331  S16       523             1.0000000000
      1561       143  PNM       C20             0.4851495991       14.0234737277       -4.2219929631  S16       523             1.0000000000
      1562       143  PNM       C21             0.4277418742       13.8400171618       -5.6087683955  S16       523             1.0000000000
      1563       143  PNM       C22            -0.7188931527       13.2670317624       -6.1764057750  S16       523             1.0000000000
      1564       143  PNM       C23            -1.7898125952       12.8702287196       -5.3649529343  S16       523             1.0000000000
      1565       143  PNM       H24            -0.3305362407        7.8824326562       -5.1483635938  S16       523             1.0000000000
      1566       143  PNM       H25            -0.6219741465        9.3879465477       -8.4545572748  S16       523             1.0000000000
      1567       143  PNM       H26             0.4061824384        8.1100480383       -7.7753860491  S16       523             1.0000000000
      1568       143  PNM       H27             0.0879018630        9.5911603054       -6.8433046837  S16       523             1.0000000000
      1569       143  PNM       H28            -2.6130226435        7.9045045471       -8.8058695328  S16       523             1.0000000000
      1570       143  PNM       H29            -3.1476388892        6.7831106762       -7.5506430661  S16       523             1.0000000000
      1571       143  PNM       H30            -1.5848122169        6.5313820084       -8.3519106796  S16       523             1.0000000000
      1572       143  PNM       H31            -4.3848691540        7.9258460061       -5.2769869588  S16       523             1.0000000000
      1573       143  PNM       H32            -4.3436748747        8.6431898383       -2.9033494993  S16       523             1.0000000000
      1574       143  PNM       H33            -2.5328843234       12.5558809051       -2.0285353501  S16       523             1.0000000000
      1575       143  PNM       H34            -3.6748884141       13.3652684322       -3.0919741023  S16       523             1.0000000000
      1576       143  PNM       H35            -0.5438502393       13.7964615555       -2.3439241494  S16       523             1.0000000000
      1577       143  PNM       H36             1.3760676381       14.4404252372       -3.7629521240  S16       523             1.0000000000
      1578       143  PNM       H37             1.2635456255       14.1315738332       -6.2362845890  S16       523             1.0000000000
      1579       143  PNM       H38            -0.7706009541       13.1109113053       -7.2485987936  S16       523             1.0000000000
      1580       143  PNM       H39            -2.6654504299       12.4211886358       -5.8180618740  S16       523             1.0000000000
      1581       143  PNM       H40            -1.9843700428       10.1960068635       -2.6316666796  S16       523             1.0000000000
      1582       144  TIP3      OH2            -4.5257864734        7.6584607356       -0.3447726591  S16       290             1.0000000000
      1583       144  TIP3      H1             -5.7098940433        7.5397745603       -0.0946377620  S16       290             1.0000000000
      1584       144  TIP3      H2             -3.9670389282        8.3269554654        0.1539027147  S16       290             1.0000000000
      1585       145  SER       CB             -3.0052249510        5.0639868771       -2.1075011768  S17       70              1.0000000000
      1586       145  SER       HB1            -3.4853089870        4.1813750352       -2.5532121915  S17       70              1.0000000000
      1587       145  SER       HB2            -2.0406134626        5.2089184940       -2.6107923848  S17       70              1.0000000000
      1588       145  SER       OG             -3.8635791625        6.1964469713       -2.3053620908  S17       70              1.0000000000
      1589       145  SER       HG1            -4.1189050740        7.0988651132       -1.1283118305  S17       70              1.0000000000
      1590       145  SER       QQH1           -2.7892936981        4.9155268603       -1.0359331496  S17       70              1.0000000000
      1591       146  LYS       CD             -6.4526554649        3.2886973919       -1.9861012421  S17       73              1.0000000000
      1592       146  LYS       HD1            -7.1058171115        2.7658808798       -2.6892876678  S17       73              1.0000000000
      1593       146  LYS       HD2            -5.4286057936        3.1901419304       -2.3653551120  S17       73              1.0000000000
      1594       146  LYS       QQH2           -6.5095513403        2.7718475759       -1.0213938234  S17       73              1.0000000000
      1595       146  LYS       CE             -6.8428516813        4.7741113066       -1.9032712195  S17       73              1.0000000000
      1596       146  LYS       HE1            -6.5536879868        5.2402331132       -0.9577358268  S17       73              1.0000000000
      1597       146  LYS       HE2            -7.9282436548        4.8874600556       -1.9933631858  S17       73              1.0000000000
      1598       146  LYS       NZ             -6.1750737467        5.5689262661       -2.9807044593  S17       73              1.0000000000
      1599       146  LYS       HZ1            -6.1781721577        5.1311432092       -3.9059769875  S17       73              1.0000000000
      1600       146  LYS       HZ2            -5.0128691391        5.8389897916       -2.6886525328  S17       73              1.0000000000
      1601       146  LYS       HZ3            -6.6220837794        6.5054249419       -3.0792897586  S17       73              1.0000000000
      1602       147  SER       CB             -4.5252595760        4.3113874808       -6.6082230957  S17       130             1.0000000000
      1603       147  SER       HB1            -4.5423243697        5.2372322820       -7.1828978664  S17       130             1.0000000000
      1604       147  SER       HB2            -3.7987829220        3.6351519264       -7.0758498366  S17       130             1.0000000000
      1605       147  SER       OG             -4.1342770442        4.5669408360       -5.2141314699  S17       130             1.0000000000
      1606       147  SER       HG1            -3.3421272477        5.1726682992       -5.2149955359  S17       130             1.0000000000
      1607       147  SER       QQH3           -5.5023965790        3.8327579030       -6.6518862152  S17       130             1.0000000000
      1608       148  GLU       CB             -9.9095646491        9.4762827362        0.5939974584  S17       166             1.0000000000
      1609       148  GLU       HB1            -9.5777701978       10.1292581134       -0.2227174417  S17       166             1.0000000000
      1610       148  GLU       HB2           -10.9595989854        9.2215876285        0.4242504930  S17       166             1.0000000000
      1611       148  GLU       QQH4           -9.8413473897        9.9484069604        1.5836443244  S17       166             1.0000000000
      1612       148  GLU       CG             -9.0573232014        8.1986599689        0.5430128662  S17       166             1.0000000000
      1613       148  GLU       HG1            -9.4327902463        7.5204585568       -0.2333248010  S17       166             1.0000000000
      1614       148  GLU       HG2            -9.1221765438        7.6275085092        1.4779477485  S17       166             1.0000000000
      1615       148  GLU       CD             -7.5876313557        8.4502881859        0.2452025566  S17       166             1.0000000000
      1616       148  GLU       OE1            -7.1314528917        9.6219445922        0.1372054476  S17       166             1.0000000000
      1617       148  GLU       OE2            -6.8551841746        7.3592256381        0.1146300525  S17       166             1.0000000000
      1618       149  ASN       CB             -2.6573512669       11.8614830907        1.3338424126  S17       170             1.0000000000
      1619       149  ASN       HB1            -1.6565817407       11.7074080288        0.9200406511  S17       170             1.0000000000
      1620       149  ASN       HB2            -3.0465028155       12.8246560604        0.9931734670  S17       170             1.0000000000
      1621       149  ASN       QQH5           -2.6797887333       11.8265678119        2.4328524648  S17       170             1.0000000000
      1622       149  ASN       CG             -3.5597510009       10.7289795703        0.8518809309  S17       170             1.0000000000
      1623       149  ASN       OD1            -3.1782761975        9.5168490803        0.9668875629  S17       170             1.0000000000
      1624       149  ASN       ND2            -4.7418840249       11.0898605730        0.3316032961  S17       170             1.0000000000
      1625       149  ASN       HD21           -5.4770447141       10.4053761197        0.1178686242  S17       170             1.0000000000
      1626       149  ASN       HD22           -4.9345321950       12.0749850440        0.1231093963  S17       170             1.0000000000
      1627       150  LYS       CE             -3.2737877919        1.3560975286       -4.1997230816  S17       234             1.0000000000
      1628       150  LYS       HE1            -3.6756551622        1.5875605804       -3.2134254158  S17       234             1.0000000000
      1629       150  LYS       HE2            -4.0937939990        1.2576782765       -4.9128569215  S17       234             1.0000000000
      1630       150  LYS       NZ             -2.4108525710        2.4957418184       -4.6665640871  S17       234             1.0000000000
      1631       150  LYS       HZ1            -1.8920630823        2.2540807880       -5.5505544599  S17       234             1.0000000000
      1632       150  LYS       HZ2            -1.6767272117        2.8001951998       -4.0017864888  S17       234             1.0000000000
      1633       150  LYS       HZ3            -3.0268710721        3.3275948664       -4.8601858611  S17       234             1.0000000000
      1634       150  LYS       QQH6           -2.6666499216        0.4520012774       -4.1312049902  S17       234             1.0000000000
      1635       151  SER       CB              2.3741583026        3.0758047029       -5.8031875869  S17       235             1.0000000000
      1636       151  SER       HB1             3.0504086445        2.3544796313       -6.2665504450  S17       235             1.0000000000
      1637       151  SER       HB2             2.9515523702        3.9907899353       -5.6095534869  S17       235             1.0000000000
      1638       151  SER       OG              1.2913350970        3.3028314502       -6.7395619315  S17       235             1.0000000000
      1639       151  SER       HG1             0.8777583605        4.1972106822       -6.5795143099  S17       235             1.0000000000
      1640       151  SER       QQH7            2.0070614361        2.6113263968       -4.8735865203  S17       235             1.0000000000
      1641       152  PNM       S1             -2.8275290551        9.5356204490       -6.3429867371  S17       523             1.0000000000
      1642       152  PNM       C2             -1.5764595746        8.1647709386       -6.9362378852  S17       523             1.0000000000
      1643       152  PNM       C3             -1.2002935193        7.3814387266       -5.6212407525  S17       523             1.0000000000
      1644       152  PNM       N4             -2.3404450177        7.4692431814       -4.7001035600  S17       523             1.0000000000
      1645       152  PNM       C5             -3.4732451504        8.4053083603       -4.9899892596  S17       523             1.0000000000
      1646       152  PNM       C6             -3.4354828265        8.8366853459       -3.4727677360  S17       523             1.0000000000
      1647       152  PNM       C7             -2.2994670538        7.8080215311       -3.3505659389  S17       523             1.0000000000
      1648       152  PNM       O8             -1.4432023255        7.5686368589       -2.4821699248  S17       523             1.0000000000
      1649       152  PNM       C9             -2.2712020955        7.2843865091       -7.9861301588  S17       523             1.0000000000
      1650       152  PNM       C10            -0.3532412573        8.8625164125       -7.5431246067  S17       523             1.0000000000
      1651       152  PNM       C11            -0.7594160574        5.9413537021       -5.9288950176  S17       523             1.0000000000
      1652       152  PNM       O12            -1.5578974247        4.9870506765       -5.7078163294  S17       523             1.0000000000
      1653       152  PNM       O13             0.4405741074        5.8225784403       -6.4292252896  S17       523             1.0000000000
      1654       152  PNM       N14            -2.8834606146       10.1471304929       -3.1612302423  S17       523             1.0000000000
      1655       152  PNM       C15            -3.5491055982       11.2829837809       -3.4597454220  S17       523             1.0000000000
      1656       152  PNM       O16            -4.6709528463       11.2385563824       -4.0435816475  S17       523             1.0000000000
      1657       152  PNM       C17            -2.8840125160       12.6012273070       -3.0832527528  S17       523             1.0000000000
      1658       152  PNM       C18            -1.7275804505       13.0184183803       -3.9851826957  S17       523             1.0000000000
      1659       152  PNM       C19            -0.5886286634       13.6190645951       -3.4253350683  S17       523             1.0000000000
      1660       152  PNM       C20             0.4864269841       14.0157240349       -4.2294942194  S17       523             1.0000000000
      1661       152  PNM       C21             0.4349003308       13.8313020556       -5.6163728087  S17       523             1.0000000000
      1662       152  PNM       C22            -0.7082244095       13.2550615342       -6.1882241305  S17       523             1.0000000000
      1663       152  PNM       C23            -1.7820999937       12.8577331405       -5.3806523739  S17       523             1.0000000000
      1664       152  PNM       H24            -0.3428365943        7.8807587531       -5.1546926941  S17       523             1.0000000000
      1665       152  PNM       H25            -0.6265346131        9.3828807087       -8.4659997710  S17       523             1.0000000000
      1666       152  PNM       H26             0.4069984456        8.1114596712       -7.7821690949  S17       523             1.0000000000
      1667       152  PNM       H27             0.0777732840        9.5920327377       -6.8526066192  S17       523             1.0000000000
      1668       152  PNM       H28            -2.6052686293        7.8997634356       -8.8249449416  S17       523             1.0000000000
      1669       152  PNM       H29            -3.1446831582        6.7737771311       -7.5753013074  S17       523             1.0000000000
      1670       152  PNM       H30            -1.5769358890        6.5263533291       -8.3692748874  S17       523             1.0000000000
      1671       152  PNM       H31            -4.3959175585        7.9147134980       -5.2943925367  S17       523             1.0000000000
      1672       152  PNM       H32            -4.3544386041        8.6364517010       -2.9238521963  S17       523             1.0000000000
      1673       152  PNM       H33            -2.5337996400       12.5397848795       -2.0474131408  S17       523             1.0000000000
      1674       152  PNM       H34            -3.6728450444       13.3594627606       -3.1054881250  S17       523             1.0000000000
      1675       152  PNM       H35            -0.5494383900       13.7867253287       -2.3550895225  S17       523             1.0000000000
      1676       152  PNM       H36             1.3740062120       14.4353631103       -3.7662916404  S17       523             1.0000000000
      1677       152  PNM       H37             1.2721397956       14.1261503732       -6.2403891569  S17       523             1.0000000000
      1678       152  PNM       H38            -0.7554219905       13.0990766513       -7.2604149742  S17       523             1.0000000000
      1679       152  PNM       H39            -2.6552811287       12.4069407517       -5.8366408884  S17       523             1.0000000000
      1680       152  PNM       H40            -1.9985461126       10.1864839980       -2.6480746481  S17       523             1.0000000000
      1681       153  TIP3      OH2            -4.5229625953        7.6699838638       -0.3681564894  S17       290             1.0000000000
      1682       153  TIP3      H1             -5.7023998368        7.5468487593       -0.1092153140  S17       290             1.0000000000
      1683       153  TIP3      H2             -3.9643701814        8.3319527968        0.1396729548  S17       290             1.0000000000
      1684       154  SER       CB             -2.9874586681        5.0738709170       -2.1156228264  S18       70              1.0000000000
      1685       154  SER       HB1            -3.4709509794        4.1945366308       -2.5647990419  S18       70              1.0000000000
      1686       154  SER       HB2            -2.0199042036        5.2118616929       -2.6146894151  S18       70              1.0000000000
      1687       154  SER       OG             -3.8371200581        6.2121093292       -2.3149652530  S18       70              1.0000000000
      1688       154  SER       HG1            -4.1107948924        7.1047088400       -1.1293230520  S18       70              1.0000000000
      1689       154  SER       QQH1           -2.7755817230        4.9211935508       -1.0435622873  S18       70              1.0000000000
      1690       155  LYS       CD             -6.4340721430        3.2961967429       -1.9923060475  S18       73              1.0000000000
      1691       155  LYS       HD1            -7.0916840441        2.7790654002       -2.6959452953  S18       73              1.0000000000
      1692       155  LYS       HD2            -5.4110828213        3.1913290035       -2.3719320245  S18       73              1.0000000000
      1693       155  LYS       QQH2           -6.4942335320        2.7790419598       -1.0280681102  S18       73              1.0000000000
      1694       155  LYS       CE             -6.8151463637        4.7832301701       -1.9048063199  S18       73              1.0000000000
      1695       155  LYS       HE1            -6.5153133834        5.2479435331       -0.9625916127  S18       73              1.0000000000
      1696       155  LYS       HE2            -7.9002011083        4.9047965212       -1.9866066240  S18       73              1.0000000000
      1697       155  LYS       NZ             -6.1544599961        5.5784248762       -2.9888327830  S18       73              1.0000000000
      1698       155  LYS       HZ1            -6.1531915507        5.1369671360       -3.9125389947  S18       73              1.0000000000
      1699       155  LYS       HZ2            -5.0188524542        5.8462294526       -2.7070627059  S18       73              1.0000000000
      1700       155  LYS       HZ3            -6.6102118954        6.5110703577       -3.0889919460  S18       73              1.0000000000
      1701       156  SER       CB             -4.5264019194        4.3192866800       -6.5898999622  S18       130             1.0000000000
      1702       156  SER       HB1            -4.5419411367        5.2428027880       -7.1676795310  S18       130             1.0000000000
      1703       156  SER       HB2            -3.7941142608        3.6441572606       -7.0494365032  S18       130             1.0000000000
      1704       156  SER       OG             -4.1472336253        4.5808097864       -5.1932933444  S18       130             1.0000000000
      1705       156  SER       HG1            -3.3649684305        5.1971378921       -5.1878445945  S18       130             1.0000000000
      1706       156  SER       QQH3           -5.5019085461        3.8377015471       -6.6376567006  S18       130             1.0000000000
      1707       157  GLU       CB             -9.9095925175        9.4728669497        0.5960816120  S18       166             1.0000000000
      1708       157  GLU       HB1            -9.5778813345       10.1251817184       -0.2211615069  S18       166             1.0000000000
      1709       157  GLU       HB2           -10.9593549624        9.2173045277        0.4260886399  S18       166             1.0000000000
      1710       157  GLU       QQH4           -9.8422030059        9.9456339193        1.5854444639  S18       166             1.0000000000
      1711       157  GLU       CG             -9.0567955987        8.1952565764        0.5467980696  S18       166             1.0000000000
      1712       157  GLU       HG1            -9.4280171404        7.5190986690       -0.2335850808  S18       166             1.0000000000
      1713       157  GLU       HG2            -9.1260861644        7.6221684949        1.4800424867  S18       166             1.0000000000
      1714       157  GLU       CD             -7.5856700757        8.4491281098        0.2563547286  S18       166             1.0000000000
      1715       157  GLU       OE1            -7.1284270737        9.6198290810        0.1630246567  S18       166             1.0000000000
      1716       157  GLU       OE2            -6.8533757385        7.3579944233        0.1159283473  S18       166             1.0000000000
      1717       158  ASN       CB             -2.6572613785       11.8623798937        1.3335796102  S18       170             1.0000000000
      1718       158  ASN       HB1            -1.6558512672       11.7098942801        0.9205853414  S18       170             1.0000000000
      1719       158  ASN       HB2            -3.0469372701       12.8250414757        0.9935894006  S18       170             1.0000000000
      1720       158  ASN       QQH5           -2.6804958934       11.8263382797        2.4328681964  S18       170             1.0000000000
      1721       158  ASN       CG             -3.5568745408       10.7266104020        0.8522376341  S18       170             1.0000000000
      1722       158  ASN       OD1            -3.1795039277        9.5179551014        0.9733297634  S18       170             1.0000000000
      1723       158  ASN       ND2            -4.7384127445       11.0899378997        0.3240602822  S18       170             1.0000000000
      1724       158  ASN       HD21           -5.4747672877       10.4041411605        0.1180822552  S18       170             1.0000000000
      1725       158  ASN       HD22           -4.9294606112       12.0728260469        0.1134728479  S18       170             1.0000000000
      1726       159  LYS       CE             -3.2689202769        1.3670939085       -4.2042839646  S18       234             1.0000000000
      1727       159  LYS       HE1            -3.6723851339        1.5965168286       -3.2182205261  S18       234             1.0000000000
      1728       159  LYS       HE2            -4.0871761046        1.2721973140       -4.9197016110  S18       234             1.0000000000
      1729       159  LYS       NZ             -2.4025516727        2.5062665181       -4.6652671743  S18       234             1.0000000000
      1730       159  LYS       HZ1            -1.8871328640        2.2693529707       -5.5528286815  S18       234             1.0000000000
      1731       159  LYS       HZ2            -1.6644414311        2.8026549583       -4.0013532767  S18       234             1.0000000000
      1732       159  LYS       HZ3            -3.0121374509        3.3423981289       -4.8509263136  S18       234             1.0000000000
      1733       159  LYS       QQH6           -2.6632243390        0.4619894508       -4.1374939418  S18       234             1.0000000000
      1734       160  SER       CB              2.3777927855        3.0772283695       -5.8049932361  S18       235             1.0000000000
      1735       160  SER       HB1             3.0522254926        2.3555216396       -6.2700681420  S18       235             1.0000000000
      1736       160  SER       HB2             2.9568119952        3.9909208495       -5.6097827441  S18       235             1.0000000000
      1737       160  SER       OG              1.2945440472        3.3073839887       -6.7400248337  S18       235             1.0000000000
      1738       160  SER       HG1             0.8811155973        4.2015123503       -6.5768079805  S18       235             1.0000000000
      1739       160  SER       QQH7            2.0103016383        2.6118420334       -4.8758520630  S18       235             1.0000000000
      1740       161  PNM       S1             -2.8460915505        9.5101944690       -6.3332776283  S18       523             1.0000000000
      1741       161  PNM       C2             -1.5917185508        8.1414927816       -6.9218916252  S18       523             1.0000000000
      1742       161  PNM       C3             -1.2271270460        7.3547456476       -5.6071729934  S18       523             1.0000000000
      1743       161  PNM       N4             -2.3806474828        7.4211011132       -4.6980794290  S18       523             1.0000000000
      1744       161  PNM       C5             -3.5015199788        8.3791312727       -4.9849592629  S18       523             1.0000000000
      1745       161  PNM       C6             -3.4521383453        8.8150658952       -3.4687086688  S18       523             1.0000000000
      1746       161  PNM       C7             -2.3242744617        7.7735564080       -3.3433029038  S18       523             1.0000000000
      1747       161  PNM       O8             -1.4431674086        7.5656847271       -2.5006985291  S18       523             1.0000000000
      1748       161  PNM       C9             -2.2748040783        7.2631949966       -7.9815953461  S18       523             1.0000000000
      1749       161  PNM       C10            -0.3605753016        8.8407932561       -7.5102591103  S18       523             1.0000000000
      1750       161  PNM       C11            -0.7658522574        5.9226935325       -5.9221698826  S18       523             1.0000000000
      1751       161  PNM       O12            -1.5531940448        4.9568741497       -5.7136843506  S18       523             1.0000000000
      1752       161  PNM       O13             0.4379398312        5.8225245644       -6.4193934130  S18       523             1.0000000000
      1753       161  PNM       N14            -2.8856327565       10.1194816066       -3.1599221741  S18       523             1.0000000000
      1754       161  PNM       C15            -3.5434521202       11.2619100602       -3.4489008896  S18       523             1.0000000000
      1755       161  PNM       O16            -4.6680356888       11.2297345602       -4.0292966717  S18       523             1.0000000000
      1756       161  PNM       C17            -2.8680330085       12.5719280292       -3.0638959329  S18       523             1.0000000000
      1757       161  PNM       C18            -1.7221202717       12.9994735749       -3.9745971850  S18       523             1.0000000000
      1758       161  PNM       C19            -0.5839858978       13.6088509019       -3.4222316517  S18       523             1.0000000000
      1759       161  PNM       C20             0.4813082835       14.0168493021       -4.2335186877  S18       523             1.0000000000
      1760       161  PNM       C21             0.4199304146       13.8359645253       -5.6206210769  S18       523             1.0000000000
      1761       161  PNM       C22            -0.7225771301       13.2518097993       -6.1847251858  S18       523             1.0000000000
      1762       161  PNM       C23            -1.7863503792       12.8422055892       -5.3701874928  S18       523             1.0000000000
      1763       161  PNM       H24            -0.3811537586        7.8620712971       -5.1270103591  S18       523             1.0000000000
      1764       161  PNM       H25            -0.6196511324        9.3671328031       -8.4342657121  S18       523             1.0000000000
      1765       161  PNM       H26             0.4020328253        8.0909349505       -7.7418533074  S18       523             1.0000000000
      1766       161  PNM       H27             0.0607408796        9.5662975907       -6.8103072070  S18       523             1.0000000000
      1767       161  PNM       H28            -2.6036486029        7.8800030887       -8.8221247631  S18       523             1.0000000000
      1768       161  PNM       H29            -3.1514795953        6.7501944653       -7.5811619536  S18       523             1.0000000000
      1769       161  PNM       H30            -1.5758245404        6.5080204422       -8.3614328811  S18       523             1.0000000000
      1770       161  PNM       H31            -4.4319185403        7.9060433945       -5.2904645381  S18       523             1.0000000000
      1771       161  PNM       H32            -4.3725252139        8.6282595553       -2.9182192658  S18       523             1.0000000000
      1772       161  PNM       H33            -2.5061417744       12.4957063904       -2.0335917905  S18       523             1.0000000000
      1773       161  PNM       H34            -3.6549428417       13.3331307146       -3.0679817247  S18       523             1.0000000000
      1774       161  PNM       H35            -0.5369654443       13.7744945377       -2.3519932060  S18       523             1.0000000000
      1775       161  PNM       H36             1.3703945553       14.4407328540       -3.7770811422  S18       523             1.0000000000
      1776       161  PNM       H37             1.2499155708       14.1377683390       -6.2508187655  S18       523             1.0000000000
      1777       161  PNM       H38            -0.7769457748       13.0967759222       -7.2569283921  S18       523             1.0000000000
      1778       161  PNM       H39            -2.6588209560       12.3844102401       -5.8205137811  S18       523             1.0000000000
      1779       161  PNM       H40            -1.9955801538       10.1509786178       -2.6545151555  S18       523             1.0000000000
      1780       162  TIP3      OH2            -4.5213215729        7.6718011751       -0.3703780094  S18       290             1.0000000000
      1781       162  TIP3      H1             -5.7041895533        7.5473104982       -0.1083204802  S18       290             1.0000000000
      1782       162  TIP3      H2             -3.9636643676        8.3336357035        0.1404232330  S18       290             1.0000000000
      1783       163  SER       CB             -2.9645147397        5.0837548737       -2.1243452831  S19       70              1.0000000000
      1784       163  SER       HB1            -3.4540695717        4.2077388039       -2.5738122130  S19       70              1.0000000000
      1785       163  SER       HB2            -1.9904497384        5.2113227520       -2.6139943425  S19       70              1.0000000000
      1786       163  SER       OG             -3.7952208670        6.2345836927       -2.3391547970  S19       70              1.0000000000
      1787       163  SER       HG1            -4.0986969217        7.1188614252       -1.1267196800  S19       70              1.0000000000
      1788       163  SER       QQH1           -2.7663879589        4.9338729572       -1.0496367571  S19       70              1.0000000000
      1789       164  LYS       CD             -6.4203050954        3.3021236006       -1.9944041023  S19       73              1.0000000000
      1790       164  LYS       HD1            -7.0806532996        2.7902364649       -2.6994037498  S19       73              1.0000000000
      1791       164  LYS       HD2            -5.3976970627        3.1926958204       -2.3733910383  S19       73              1.0000000000
      1792       164  LYS       QQH2           -6.4843156369        2.7836930053       -1.0313446249  S19       73              1.0000000000
      1793       164  LYS       CE             -6.7946853982        4.7901748771       -1.9017424464  S19       73              1.0000000000
      1794       164  LYS       HE1            -6.4900815007        5.2533414556       -0.9605526616  S19       73              1.0000000000
      1795       164  LYS       HE2            -7.8788997736        4.9174284974       -1.9806854500  S19       73              1.0000000000
      1796       164  LYS       NZ             -6.1371655155        5.5888741975       -2.9883683727  S19       73              1.0000000000
      1797       164  LYS       HZ1            -6.1390025687        5.1469081482       -3.9129117431  S19       73              1.0000000000
      1798       164  LYS       HZ2            -5.0303814689        5.8519045424       -2.7247699158  S19       73              1.0000000000
      1799       164  LYS       HZ3            -6.6013754731        6.5180995312       -3.0882923052  S19       73              1.0000000000
      1800       165  SER       CB             -4.5277910631        4.3292374282       -6.5746048182  S19       130             1.0000000000
      1801       165  SER       HB1            -4.5401903446        5.2527551597       -7.1524600290  S19       130             1.0000000000
      1802       165  SER       HB2            -3.7875125500        3.6578120519       -7.0259050553  S19       130             1.0000000000
      1803       165  SER       OG             -4.1657938354        4.5926315505       -5.1730932199  S19       130             1.0000000000
      1804       165  SER       HG1            -3.4055528841        5.2343775212       -5.1529206491  S19       130             1.0000000000
      1805       165  SER       QQH3           -5.5011188623        3.8431517153       -6.6331429648  S19       130             1.0000000000
      1806       166  GLU       CB             -9.9097678416        9.4726665120        0.5966152633  S19       166             1.0000000000
      1807       166  GLU       HB1            -9.5810533299       10.1261316925       -0.2208748300  S19       166             1.0000000000
      1808       166  GLU       HB2           -10.9591524349        9.2147178667        0.4282306393  S19       166             1.0000000000
      1809       166  GLU       QQH4           -9.8426537009        9.9443521953        1.5866399153  S19       166             1.0000000000
      1810       166  GLU       CG             -9.0544217029        8.1967148340        0.5447000804  S19       166             1.0000000000
      1811       166  GLU       HG1            -9.4292037230        7.5184213630       -0.2320415328  S19       166             1.0000000000
      1812       166  GLU       HG2            -9.1168378556        7.6249664019        1.4793798871  S19       166             1.0000000000
      1813       166  GLU       CD             -7.5862346918        8.4520630877        0.2440551153  S19       166             1.0000000000
      1814       166  GLU       OE1            -7.1309599170        9.6213708214        0.1325552359  S19       166             1.0000000000
      1815       166  GLU       OE2            -6.8513116210        7.3593174183        0.1129081794  S19       166             1.0000000000
      1816       167  ASN       CB             -2.6512750986       11.8631449852        1.3371667625  S19       170             1.0000000000
      1817       167  ASN       HB1            -1.6507366179       11.7086631934        0.9231308947  S19       170             1.0000000000
      1818       167  ASN       HB2            -3.0399138222       12.8268853271        0.9969703502  S19       170             1.0000000000
      1819       167  ASN       QQH5           -2.6732174444       11.8271363143        2.4359681012  S19       170             1.0000000000
      1820       167  ASN       CG             -3.5541460159       10.7321442213        0.8546359165  S19       170             1.0000000000
      1821       167  ASN       OD1            -3.1770822254        9.5185043842        0.9772285977  S19       170             1.0000000000
      1822       167  ASN       ND2            -4.7317264282       11.0933500242        0.3262470779  S19       170             1.0000000000
      1823       167  ASN       HD21           -5.4659355848       10.4096135425        0.1107319908  S19       170             1.0000000000
      1824       167  ASN       HD22           -4.9228020890       12.0785232326        0.1129637404  S19       170             1.0000000000
      1825       168  LYS       CE             -3.2645350830        1.3793070717       -4.2092931236  S19       234             1.0000000000
      1826       168  LYS       HE1            -3.6693599054        1.6068962254       -3.2230756972  S19       234             1.0000000000
      1827       168  LYS       HE2            -4.0818282829        1.2868212184       -4.9262022172  S19       234             1.0000000000
      1828       168  LYS       NZ             -2.3956559529        2.5180093612       -4.6663083451  S19       234             1.0000000000
      1829       168  LYS       HZ1            -1.8813829608        2.2833290860       -5.5548740566  S19       234             1.0000000000
      1830       168  LYS       HZ2            -1.6546538890        2.8082875648       -4.0025552795  S19       234             1.0000000000
      1831       168  LYS       HZ3            -2.9988428714        3.3582729537       -4.8463342684  S19       234             1.0000000000
      1832       168  LYS       QQH6           -2.6602253304        0.4732602489       -4.1438016328  S19       234             1.0000000000
      1833       169  SER       CB              2.3758619757        3.0829023799       -5.8031214832  S19       235             1.0000000000
      1834       169  SER       HB1             3.0484321647        2.3608701411       -6.2708790306  S19       235             1.0000000000
      1835       169  SER       HB2             2.9573229914        3.9944685226       -5.6061038034  S19       235             1.0000000000
      1836       169  SER       OG              1.2921962055        3.3190251587       -6.7364016674  S19       235             1.0000000000
      1837       169  SER       HG1             0.8832366632        4.2152068185       -6.5723013506  S19       235             1.0000000000
      1838       169  SER       QQH7            2.0088067944        2.6154070292       -4.8749623975  S19       235             1.0000000000
      1839       170  PNM       S1             -2.8621216508        9.4898568274       -6.3227315037  S19       523             1.0000000000
      1840       170  PNM       C2             -1.6064917023        8.1265967941       -6.9108448848  S19       523             1.0000000000
      1841       170  PNM       C3             -1.2593884021        7.3324652464       -5.5982881873  S19       523             1.0000000000
      1842       170  PNM       N4             -2.4373007906        7.3617793669       -4.7104672122  S19       523             1.0000000000
      1843       170  PNM       C5             -3.5357201004        8.3543366673       -4.9892021421  S19       523             1.0000000000
      1844       170  PNM       C6             -3.4790458395        8.7878756906       -3.4739918487  S19       523             1.0000000000
      1845       170  PNM       C7             -2.3735016634        7.7235468831       -3.3469506109  S19       523             1.0000000000
      1846       170  PNM       O8             -1.4518159294        7.5575534960       -2.5329444430  S19       523             1.0000000000
      1847       170  PNM       C9             -2.2808409851        7.2567310197       -7.9817509198  S19       523             1.0000000000
      1848       170  PNM       C10            -0.3723914715        8.8312530104       -7.4888783810  S19       523             1.0000000000
      1849       170  PNM       C11            -0.7688062936        5.9107591235       -5.9200796300  S19       523             1.0000000000
      1850       170  PNM       O12            -1.5342615615        4.9274940035       -5.7217236942  S19       523             1.0000000000
      1851       170  PNM       O13             0.4404278695        5.8377489107       -6.4138100400  S19       523             1.0000000000
      1852       170  PNM       N14            -2.8948874783       10.0847916898       -3.1617881185  S19       523             1.0000000000
      1853       170  PNM       C15            -3.5434683724       11.2348507068       -3.4472521751  S19       523             1.0000000000
      1854       170  PNM       O16            -4.6710680171       11.2137614650       -4.0195499445  S19       523             1.0000000000
      1855       170  PNM       C17            -2.8555196342       12.5409802977       -3.0655853467  S19       523             1.0000000000
      1856       170  PNM       C18            -1.7151480379       12.9736140337       -3.9819654215  S19       523             1.0000000000
      1857       170  PNM       C19            -0.5818287278       13.5931052161       -3.4304665392  S19       523             1.0000000000
      1858       170  PNM       C20             0.4786285024       14.0136858156       -4.2414200753  S19       523             1.0000000000
      1859       170  PNM       C21             0.4177302997       13.8355914279       -5.6287650828  S19       523             1.0000000000
      1860       170  PNM       C22            -0.7205546098       13.2426499438       -6.1928166163  S19       523             1.0000000000
      1861       170  PNM       C23            -1.7800686062       12.8208449781       -5.3779425026  S19       523             1.0000000000
      1862       170  PNM       H24            -0.4297527634        7.8487788709       -5.0988222117  S19       523             1.0000000000
      1863       170  PNM       H25            -0.6279401178        9.3558816142       -8.4153106964  S19       523             1.0000000000
      1864       170  PNM       H26             0.3942122670        8.0835074403       -7.7153369048  S19       523             1.0000000000
      1865       170  PNM       H27             0.0405493702        9.5605375005       -6.7882070858  S19       523             1.0000000000
      1866       170  PNM       H28            -2.6011187804        7.8788171640       -8.8211432145  S19       523             1.0000000000
      1867       170  PNM       H29            -3.1610651763        6.7422980721       -7.5923870055  S19       523             1.0000000000
      1868       170  PNM       H30            -1.5794056200        6.5032951556       -8.3609956401  S19       523             1.0000000000
      1869       170  PNM       H31            -4.4764306316        7.9031341000       -5.2972726246  S19       523             1.0000000000
      1870       170  PNM       H32            -4.4030555878        8.6194355422       -2.9236166844  S19       523             1.0000000000
      1871       170  PNM       H33            -2.4831258946       12.4624057376       -2.0392539661  S19       523             1.0000000000
      1872       170  PNM       H34            -3.6392566124       13.3061136597       -3.0584552081  S19       523             1.0000000000
      1873       170  PNM       H35            -0.5365818315       13.7584955072       -2.3602053100  S19       523             1.0000000000
      1874       170  PNM       H36             1.3641494072       14.4439234274       -3.7835925781  S19       523             1.0000000000
      1875       170  PNM       H37             1.2453444523       14.1453948869       -6.2584888221  S19       523             1.0000000000
      1876       170  PNM       H38            -0.7747081033       13.0918188607       -7.2655196866  S19       523             1.0000000000
      1877       170  PNM       H39            -2.6506973078       12.3612275141       -5.8297129949  S19       523             1.0000000000
      1878       170  PNM       H40            -2.0038549805       10.1086746919       -2.6590316111  S19       523             1.0000000000
      1879       171  TIP3      OH2            -4.5161853129        7.6720951119       -0.3668185145  S19       290             1.0000000000
      1880       171  TIP3      H1             -5.7135738684        7.5466895960       -0.1066604836  S19       290             1.0000000000
      1881       171  TIP3      H2             -3.9601829694        8.3350291663        0.1429428134  S19       290             1.0000000000
      1882       172  SER       CB             -2.9334167891        5.0945686882       -2.1389162105  S20       70              1.0000000000
      1883       172  SER       HB1            -3.4383435199        4.2270213452       -2.5861851000  S20       70              1.0000000000
      1884       172  SER       HB2            -1.9510029584        5.1979275963       -2.6166250160  S20       70              1.0000000000
      1885       172  SER       OG             -3.7342270429        6.2663171242       -2.3782484797  S20       70              1.0000000000
      1886       172  SER       HG1            -4.0836972406        7.1397645538       -1.1222350853  S20       70              1.0000000000
      1887       172  SER       QQH1           -2.7545735672        4.9561603660       -1.0597858614  S20       70              1.0000000000
      1888       173  LYS       CD             -6.4056149786        3.3082176512       -1.9991968079  S20       73              1.0000000000
      1889       173  LYS       HD1            -7.0699094478        2.8022217540       -2.7045182636  S20       73              1.0000000000
      1890       173  LYS       HD2            -5.3838012015        3.1911081734       -2.3777596022  S20       73              1.0000000000
      1891       173  LYS       QQH2           -6.4731871556        2.7910462403       -1.0361466088  S20       73              1.0000000000
      1892       173  LYS       CE             -6.7699189426        4.7984130431       -1.9035355902  S20       73              1.0000000000
      1893       173  LYS       HE1            -6.4596837457        5.2593913449       -0.9635111199  S20       73              1.0000000000
      1894       173  LYS       HE2            -7.8525072701        4.9352166683       -1.9805773856  S20       73              1.0000000000
      1895       173  LYS       NZ             -6.1155444951        5.6003702655       -2.9943163463  S20       73              1.0000000000
      1896       173  LYS       HZ1            -6.1119081535        5.1556150321       -3.9187675608  S20       73              1.0000000000
      1897       173  LYS       HZ2            -5.0409213521        5.8625209983       -2.7501795895  S20       73              1.0000000000
      1898       173  LYS       HZ3            -6.5902459015        6.5252900484       -3.0963650176  S20       73              1.0000000000
      1899       174  SER       CB             -4.5264160324        4.3386920756       -6.5593053922  S20       130             1.0000000000
      1900       174  SER       HB1            -4.5383811622        5.2602862986       -7.1399905289  S20       130             1.0000000000
      1901       174  SER       HB2            -3.7777837450        3.6715918458       -7.0019605380  S20       130             1.0000000000
      1902       174  SER       OG             -4.1795097301        4.6062455123       -5.1539629968  S20       130             1.0000000000
      1903       174  SER       HG1            -3.4664709760        5.2989745318       -5.1113519999  S20       130             1.0000000000
      1904       174  SER       QQH3           -5.4965496493        3.8468405912       -6.6275120007  S20       130             1.0000000000
      1905       175  GLU       CB             -9.9117412986        9.4716932656        0.5954111474  S20       166             1.0000000000
      1906       175  GLU       HB1            -9.5825498726       10.1244712010       -0.2224281811  S20       166             1.0000000000
      1907       175  GLU       HB2           -10.9614764548        9.2155510655        0.4271401926  S20       166             1.0000000000
      1908       175  GLU       QQH4           -9.8436285003        9.9436165098        1.5850822520  S20       166             1.0000000000
      1909       175  GLU       CG             -9.0591619576        8.1935134088        0.5442336241  S20       166             1.0000000000
      1910       175  GLU       HG1            -9.4364821911        7.5143595069       -0.2304382300  S20       166             1.0000000000
      1911       175  GLU       HG2            -9.1206039904        7.6243050526        1.4805014588  S20       166             1.0000000000
      1912       175  GLU       CD             -7.5920349760        8.4476067552        0.2423090082  S20       166             1.0000000000
      1913       175  GLU       OE1            -7.1298890341        9.6130232732        0.1430526371  S20       166             1.0000000000
      1914       175  GLU       OE2            -6.8611309446        7.3500736613        0.0967891479  S20       166             1.0000000000
      1915       176  ASN       CB             -2.6506170410       11.8644892086        1.3387843336  S20       170             1.0000000000
      1916       176  ASN       HB1            -1.6491882581       11.7110983421        0.9264767371  S20       170             1.0000000000
      1917       176  ASN       HB2            -3.0385521058       12.8282255302        0.9986730450  S20       170             1.0000000000
      1918       176  ASN       QQH5           -2.6743718423       11.8277604893        2.4378417178  S20       170             1.0000000000
      1919       176  ASN       CG             -3.5519288197       10.7321655712        0.8548297818  S20       170             1.0000000000
      1920       176  ASN       OD1            -3.1818094102        9.5198078435        0.9813417070  S20       170             1.0000000000
      1921       176  ASN       ND2            -4.7273810558       11.0974394956        0.3178770022  S20       170             1.0000000000
      1922       176  ASN       HD21           -5.4580189447       10.4126748619        0.1001527480  S20       170             1.0000000000
      1923       176  ASN       HD22           -4.9165178941       12.0818391899        0.1043561714  S20       170             1.0000000000
      1924       177  LYS       CE             -3.2595442705        1.3936215234       -4.2156238219  S20       234             1.0000000000
      1925       177  LYS       HE1            -3.6649234146        1.6202386309       -3.2293232449  S20       234             1.0000000000
      1926       177  LYS       HE2            -4.0765973995        1.3019963161       -4.9330745708  S20       234             1.0000000000
      1927       177  LYS       NZ             -2.3888756044        2.5316022292       -4.6712066640  S20       234             1.0000000000
      1928       177  LYS       HZ1            -1.8767402551        2.2978986859       -5.5610787190  S20       234             1.0000000000
      1929       177  LYS       HZ2            -1.6438031500        2.8156632259       -4.0089685069  S20       234             1.0000000000
      1930       177  LYS       HZ3            -2.9833110806        3.3787675978       -4.8472346762  S20       234             1.0000000000
      1931       177  LYS       QQH6           -2.6562539052        0.4868403501       -4.1508147611  S20       234             1.0000000000
      1932       178  SER       CB              2.3759493981        3.0863542291       -5.8043067798  S20       235             1.0000000000
      1933       178  SER       HB1             3.0496852441        2.3655509555       -6.2723680968  S20       235             1.0000000000
      1934       178  SER       HB2             2.9560996495        3.9984754188       -5.6059163693  S20       235             1.0000000000
      1935       178  SER       OG              1.2925697426        3.3228135898       -6.7374438593  S20       235             1.0000000000
      1936       178  SER       HG1             0.8871131226        4.2217924300       -6.5756233828  S20       235             1.0000000000
      1937       178  SER       QQH7            2.0089655272        2.6179570654       -4.8764420627  S20       235             1.0000000000
      1938       179  PNM       S1             -2.8616021095        9.4710857572       -6.3138518155  S20       523             1.0000000000
      1939       179  PNM       C2             -1.6111302524        8.1074963091       -6.8971390054  S20       523             1.0000000000
      1940       179  PNM       C3             -1.2857529672        7.3057029000       -5.5852221118  S20       523             1.0000000000
      1941       179  PNM       N4             -2.4893138729        7.2971565502       -4.7230331168  S20       523             1.0000000000
      1942       179  PNM       C5             -3.5552839963        8.3338004679       -4.9928564666  S20       523             1.0000000000
      1943       179  PNM       C6             -3.4933948561        8.7652563877       -3.4804204472  S20       523             1.0000000000
      1944       179  PNM       C7             -2.4196497362        7.6657671139       -3.3371891136  S20       523             1.0000000000
      1945       179  PNM       O8             -1.4518911878        7.5533961573       -2.5627831301  S20       523             1.0000000000
      1946       179  PNM       C9             -2.2808555326        7.2466935808       -7.9780951648  S20       523             1.0000000000
      1947       179  PNM       C10            -0.3699971003        8.8123626794       -7.4614747618  S20       523             1.0000000000
      1948       179  PNM       C11            -0.7658041833        5.8951112699       -5.9158655481  S20       523             1.0000000000
      1949       179  PNM       O12            -1.5092664681        4.8940809830       -5.7252683928  S20       523             1.0000000000
      1950       179  PNM       O13             0.4458628926        5.8468082560       -6.4104609224  S20       523             1.0000000000
      1951       179  PNM       N14            -2.8908910015       10.0528449714       -3.1653274584  S20       523             1.0000000000
      1952       179  PNM       C15            -3.5308619443       11.2096333906       -3.4378382315  S20       523             1.0000000000
      1953       179  PNM       O16            -4.6655663739       11.2016941723       -4.0016171079  S20       523             1.0000000000
      1954       179  PNM       C17            -2.8386536022       12.5126303364       -3.0530262888  S20       523             1.0000000000
      1955       179  PNM       C18            -1.7073638950       12.9561942969       -3.9752999142  S20       523             1.0000000000
      1956       179  PNM       C19            -0.5756795222       13.5834935019       -3.4291764153  S20       523             1.0000000000
      1957       179  PNM       C20             0.4775330158       14.0124487287       -4.2449989617  S20       523             1.0000000000
      1958       179  PNM       C21             0.4103224604       13.8360376832       -5.6323331539  S20       523             1.0000000000
      1959       179  PNM       C22            -0.7271484215       13.2366432646       -6.1909890496  S20       523             1.0000000000
      1960       179  PNM       C23            -1.7791023708       12.8059607601       -5.3711455301  S20       523             1.0000000000
      1961       179  PNM       H24            -0.4757539213        7.8290142915       -5.0608659147  S20       523             1.0000000000
      1962       179  PNM       H25            -0.6160956180        9.3411575826       -8.3880362857  S20       523             1.0000000000
      1963       179  PNM       H26             0.3977842033        8.0654959822       -7.6836657762  S20       523             1.0000000000
      1964       179  PNM       H27             0.0382921220        9.5387813373       -6.7547816921  S20       523             1.0000000000
      1965       179  PNM       H28            -2.5957524949        7.8737105464       -8.8160243240  S20       523             1.0000000000
      1966       179  PNM       H29            -3.1640942853        6.7325069756       -7.5943098734  S20       523             1.0000000000
      1967       179  PNM       H30            -1.5787935915        6.4934795512       -8.3556304631  S20       523             1.0000000000
      1968       179  PNM       H31            -4.5087131991        7.9155745000       -5.3075584269  S20       523             1.0000000000
      1969       179  PNM       H32            -4.4266456362        8.6216124324       -2.9372714618  S20       523             1.0000000000
      1970       179  PNM       H33            -2.4575563016       12.4265378804       -2.0303307838  S20       523             1.0000000000
      1971       179  PNM       H34            -3.6232262386       13.2765427958       -3.0343278488  S20       523             1.0000000000
      1972       179  PNM       H35            -0.5252063375       13.7469923522       -2.3589981674  S20       523             1.0000000000
      1973       179  PNM       H36             1.3630887891       14.4470546202       -3.7914089155  S20       523             1.0000000000
      1974       179  PNM       H37             1.2327111839       14.1513215248       -6.2661204981  S20       523             1.0000000000
      1975       179  PNM       H38            -0.7858991586       13.0861577114       -7.2635348106  S20       523             1.0000000000
      1976       179  PNM       H39            -2.6480578348       12.3393608444       -5.8189844383  S20       523             1.0000000000
      1977       179  PNM       H40            -1.9916847204       10.0637186662       -2.6751266174  S20       523             1.0000000000
      1978       180  TIP3      OH2            -4.5164052346        7.6628329341       -0.3607508867  S20       290             1.0000000000
      1979       180  TIP3      H1             -5.7435316496        7.5335010584       -0.1107148245  S20       290             1.0000000000
      1980       180  TIP3      H2             -3.9668849837        8.3302528287        0.1513599846  S20       290             1.0000000000
      1981       181  SER       CB             -2.8969606636        5.1124171734       -2.1601254063  S21       70              1.0000000000
      1982       181  SER       HB1            -3.4244748726        4.2591128143       -2.6041336880  S21       70              1.0000000000
      1983       181  SER       HB2            -1.9089473028        5.1878468813       -2.6275038334  S21       70              1.0000000000
      1984       181  SER       OG             -3.6649388685        6.3102862295       -2.4290995334  S21       70              1.0000000000
      1985       181  SER       HG1            -4.0689304067        7.1809214041       -1.1150985420  S21       70              1.0000000000
      1986       181  SER       QQH1           -2.7386742693        4.9977384261       -1.0765496619  S21       70              1.0000000000
      1987       182  LYS       CD             -6.3937925762        3.3135577517       -2.0041946784  S21       73              1.0000000000
      1988       182  LYS       HD1            -7.0623870386        2.8128749397       -2.7090294945  S21       73              1.0000000000
      1989       182  LYS       HD2            -5.3733667263        3.1882541332       -2.3834132847  S21       73              1.0000000000
      1990       182  LYS       QQH2           -6.4643365137        2.7981910720       -1.0408249899  S21       73              1.0000000000
      1991       182  LYS       CE             -6.7485731323        4.8059885842       -1.9067974953  S21       73              1.0000000000
      1992       182  LYS       HE1            -6.4311438907        5.2667031906       -0.9693656258  S21       73              1.0000000000
      1993       182  LYS       HE2            -7.8297020089        4.9514277827       -1.9803210760  S21       73              1.0000000000
      1994       182  LYS       NZ             -6.1013390336        5.6110569200       -3.0051204429  S21       73              1.0000000000
      1995       182  LYS       HZ1            -6.0963852697        5.1641427581       -3.9303148355  S21       73              1.0000000000
      1996       182  LYS       HZ2            -5.0553768302        5.8752873287       -2.7849990757  S21       73              1.0000000000
      1997       182  LYS       HZ3            -6.5870089331        6.5318675851       -3.1072261347  S21       73              1.0000000000
      1998       183  SER       CB             -4.5236708309        4.3482092035       -6.5450777786  S21       130             1.0000000000
      1999       183  SER       HB1            -4.5349114450        5.2667575951       -7.1302793214  S21       130             1.0000000000
      2000       183  SER       HB2            -3.7701287902        3.6822793664       -6.9804763544  S21       130             1.0000000000
      2001       183  SER       OG             -4.1842595760        4.6233703499       -5.1388129304  S21       130             1.0000000000
      2002       183  SER       HG1            -3.5056852132        5.3556970550       -5.0851957614  S21       130             1.0000000000
      2003       183  SER       QQH3           -5.4922744619        3.8530249767       -6.6169562878  S21       130             1.0000000000
      2004       184  GLU       CB             -9.9144249430        9.4711366257        0.5963151712  S21       166             1.0000000000
      2005       184  GLU       HB1            -9.5860029486       10.1236151073       -0.2220035011  S21       166             1.0000000000
      2006       184  GLU       HB2           -10.9641352734        9.2152219203        0.4284320481  S21       166             1.0000000000
      2007       184  GLU       QQH4           -9.8463132314        9.9427815834        1.5861212410  S21       166             1.0000000000
      2008       184  GLU       CG             -9.0629965788        8.1922667846        0.5455679025  S21       166             1.0000000000
      2009       184  GLU       HG1            -9.4398556103        7.5133986973       -0.2295229670  S21       166             1.0000000000
      2010       184  GLU       HG2            -9.1262055576        7.6229238359        1.4817152931  S21       166             1.0000000000
      2011       184  GLU       CD             -7.5972918524        8.4472061206        0.2447432535  S21       166             1.0000000000
      2012       184  GLU       OE1            -7.1306207700        9.6094891012        0.1498627298  S21       166             1.0000000000
      2013       184  GLU       OE2            -6.8671128644        7.3460047645        0.0926328107  S21       166             1.0000000000
      2014       185  ASN       CB             -2.6491614082       11.8629131020        1.3382185308  S21       170             1.0000000000
      2015       185  ASN       HB1            -1.6478803300       11.7079218311        0.9260754316  S21       170             1.0000000000
      2016       185  ASN       HB2            -3.0358019316       12.8267003887        0.9969366501  S21       170             1.0000000000
      2017       185  ASN       QQH5           -2.6730418413       11.8270235564        2.4371385943  S21       170             1.0000000000
      2018       185  ASN       CG             -3.5519029222       10.7324000963        0.8552385239  S21       170             1.0000000000
      2019       185  ASN       OD1            -3.1865780418        9.5187575479        0.9870782117  S21       170             1.0000000000
      2020       185  ASN       ND2            -4.7247180173       11.0988943594        0.3139222169  S21       170             1.0000000000
      2021       185  ASN       HD21           -5.4537446952       10.4142083076        0.0951048424  S21       170             1.0000000000
      2022       185  ASN       HD22           -4.9110521646       12.0828148216        0.0946791834  S21       170             1.0000000000
      2023       186  LYS       CE             -3.2561130757        1.4049389987       -4.2209961223  S21       234             1.0000000000
      2024       186  LYS       HE1            -3.6620815923        1.6304790420       -3.2346277393  S21       234             1.0000000000
      2025       186  LYS       HE2            -4.0727178611        1.3139645607       -4.9390818369  S21       234             1.0000000000
      2026       186  LYS       NZ             -2.3843337354        2.5425434729       -4.6752132601  S21       234             1.0000000000
      2027       186  LYS       HZ1            -1.8747190398        2.3106052469       -5.5669730723  S21       234             1.0000000000
      2028       186  LYS       HZ2            -1.6344340349        2.8206634999       -4.0157963781  S21       234             1.0000000000
      2029       186  LYS       HZ3            -2.9708020050        3.3968213181       -4.8473239432  S21       234             1.0000000000
      2030       186  LYS       QQH6           -2.6535221589        0.4976956921       -4.1566788065  S21       234             1.0000000000
      2031       187  SER       CB              2.3750009422        3.0905204991       -5.8049779678  S21       235             1.0000000000
      2032       187  SER       HB1             3.0470341621        2.3695326764       -6.2754449017  S21       235             1.0000000000
      2033       187  SER       HB2             2.9572041525        4.0010349302       -5.6051617410  S21       235             1.0000000000
      2034       187  SER       OG              1.2911922362        3.3309033733       -6.7361975540  S21       235             1.0000000000
      2035       187  SER       HG1             0.8873611905        4.2310856888       -6.5721794509  S21       235             1.0000000000
      2036       187  SER       QQH7            2.0086262932        2.6210226956       -4.8773390508  S21       235             1.0000000000
      2037       188  PNM       S1             -2.8738441626        9.4524646209       -6.3064483126  S21       523             1.0000000000
      2038       188  PNM       C2             -1.6247461124        8.0902421931       -6.8836741878  S21       523             1.0000000000
      2039       188  PNM       C3             -1.3212925676        7.2843772717       -5.5695397666  S21       523             1.0000000000
      2040       188  PNM       N4             -2.5519316140        7.2305602009       -4.7369591703  S21       523             1.0000000000
      2041       188  PNM       C5             -3.5798973250        8.3132416838       -4.9927834869  S21       523             1.0000000000
      2042       188  PNM       C6             -3.5160370445        8.7443676331       -3.4857622222  S21       523             1.0000000000
      2043       188  PNM       C7             -2.4829594470        7.5998255360       -3.3113203973  S21       523             1.0000000000
      2044       188  PNM       O8             -1.4584044538        7.5580065657       -2.5875101110  S21       523             1.0000000000
      2045       188  PNM       C9             -2.2817039259        7.2369699664       -7.9789688692  S21       523             1.0000000000
      2046       188  PNM       C10            -0.3793377600        8.7977805688       -7.4355790501  S21       523             1.0000000000
      2047       188  PNM       C11            -0.7678411947        5.8861523885       -5.9067009237  S21       523             1.0000000000
      2048       188  PNM       O12            -1.4878681593        4.8666961428       -5.7207305873  S21       523             1.0000000000
      2049       188  PNM       O13             0.4444292804        5.8590563787       -6.4046823292  S21       523             1.0000000000
      2050       188  PNM       N14            -2.8954079422       10.0215313338       -3.1667780927  S21       523             1.0000000000
      2051       188  PNM       C15            -3.5236706760       11.1860425117       -3.4361955423  S21       523             1.0000000000
      2052       188  PNM       O16            -4.6609967663       11.1925564329       -3.9968600431  S21       523             1.0000000000
      2053       188  PNM       C17            -2.8244794716       12.4848882674       -3.0475610605  S21       523             1.0000000000
      2054       188  PNM       C18            -1.7019611046       12.9413199118       -3.9745664818  S21       523             1.0000000000
      2055       188  PNM       C19            -0.5736389392       13.5768647566       -3.4304853360  S21       523             1.0000000000
      2056       188  PNM       C20             0.4750262450       14.0137998202       -4.2478323598  S21       523             1.0000000000
      2057       188  PNM       C21             0.4059892431       13.8386374652       -5.6352252708  S21       523             1.0000000000
      2058       188  PNM       C22            -0.7294613727       13.2338888841       -6.1920469963  S21       523             1.0000000000
      2059       188  PNM       C23            -1.7767381159       12.7945657148       -5.3705309055  S21       523             1.0000000000
      2060       188  PNM       H24            -0.5368184934        7.8190380728       -5.0184669775  S21       523             1.0000000000
      2061       188  PNM       H25            -0.6215225282        9.3305776496       -8.3611265612  S21       523             1.0000000000
      2062       188  PNM       H26             0.3902120002        8.0525464668       -7.6555372190  S21       523             1.0000000000
      2063       188  PNM       H27             0.0219395364        9.5218946185       -6.7231020470  S21       523             1.0000000000
      2064       188  PNM       H28            -2.5859677892        7.8695217823       -8.8169814963  S21       523             1.0000000000
      2065       188  PNM       H29            -3.1696891683        6.7202839305       -7.6104456172  S21       523             1.0000000000
      2066       188  PNM       H30            -1.5749491329        6.4861865253       -8.3530774090  S21       523             1.0000000000
      2067       188  PNM       H31            -4.5471759510        7.9281123249       -5.3090236628  S21       523             1.0000000000
      2068       188  PNM       H32            -4.4628277107        8.6325300508       -2.9567626895  S21       523             1.0000000000
      2069       188  PNM       H33            -2.4330049266       12.3892249145       -2.0297620929  S21       523             1.0000000000
      2070       188  PNM       H34            -3.6096749762       13.2477155162       -3.0143799502  S21       523             1.0000000000
      2071       188  PNM       H35            -0.5213080181       13.7389859521       -2.3601996229  S21       523             1.0000000000
      2072       188  PNM       H36             1.3595194284       14.4521999938       -3.7955402720  S21       523             1.0000000000
      2073       188  PNM       H37             1.2255211569       14.1587177383       -6.2703879609  S21       523             1.0000000000
      2074       188  PNM       H38            -0.7898174691       13.0845006911       -7.2646625221  S21       523             1.0000000000
      2075       188  PNM       H39            -2.6431685184       12.3221542215       -5.8170970555  S21       523             1.0000000000
      2076       188  PNM       H40            -1.9904271594       10.0161448824       -2.6878197751  S21       523             1.0000000000
      2077       189  TIP3      OH2            -4.5126906737        7.6653539145       -0.3501803311  S21       290             1.0000000000
      2078       189  TIP3      H1             -5.7706907259        7.5277583289       -0.1059776548  S21       290             1.0000000000
      2079       189  TIP3      H2             -3.9681379412        8.3371898155        0.1657498377  S21       290             1.0000000000
      2080       190  SER       CB             -2.8594883123        5.1292268500       -2.1797734235  S22       70              1.0000000000
      2081       190  SER       HB1            -3.4137113565        4.2937903516       -2.6192088164  S22       70              1.0000000000
      2082       190  SER       HB2            -1.8688636833        5.1747096595       -2.6389034126  S22       70              1.0000000000
      2083       190  SER       OG             -3.5980695453        6.3519508884       -2.4784412865  S22       70              1.0000000000
      2084       190  SER       HG1            -4.0516750968        7.2309035843       -1.1057179790  S22       70              1.0000000000
      2085       190  SER       QQH1           -2.7174040657        5.0478410533       -1.0924094610  S22       70              1.0000000000
      2086       191  LYS       CD             -6.3842459075        3.3178916919       -2.0093490873  S22       73              1.0000000000
      2087       191  LYS       HD1            -7.0586372378        2.8224632281       -2.7120420564  S22       73              1.0000000000
      2088       191  LYS       HD2            -5.3661765938        3.1834655747       -2.3913313094  S22       73              1.0000000000
      2089       191  LYS       QQH2           -6.4560983249        2.8049039665       -1.0451977517  S22       73              1.0000000000
      2090       191  LYS       CE             -6.7288826312        4.8126520487       -1.9106308535  S22       73              1.0000000000
      2091       191  LYS       HE1            -6.4010403637        5.2734564364       -0.9771675538  S22       73              1.0000000000
      2092       191  LYS       HE2            -7.8090642261        4.9664160879       -1.9761252312  S22       73              1.0000000000
      2093       191  LYS       NZ             -6.0921644132        5.6197674134       -3.0184938071  S22       73              1.0000000000
      2094       191  LYS       HZ1            -6.0934534750        5.1735464312       -3.9457452225  S22       73              1.0000000000
      2095       191  LYS       HZ2            -5.0655011434        5.8834128726       -2.8208357153  S22       73              1.0000000000
      2096       191  LYS       HZ3            -6.5861367845        6.5381333261       -3.1161940117  S22       73              1.0000000000
      2097       192  SER       CB             -4.5205135331        4.3589465686       -6.5337151637  S22       130             1.0000000000
      2098       192  SER       HB1            -4.5314195555        5.2735211257       -7.1250212883  S22       130             1.0000000000
      2099       192  SER       HB2            -3.7631827099        3.6929980601       -6.9621978210  S22       130             1.0000000000
      2100       192  SER       OG             -4.1858427281        4.6453128806       -5.1279899038  S22       130             1.0000000000
      2101       192  SER       HG1            -3.5344245432        5.4126486420       -5.0717995603  S22       130             1.0000000000
      2102       192  SER       QQH3           -5.4882652786        3.8611348208       -6.6076778272  S22       130             1.0000000000
      2103       193  GLU       CB             -9.9171791034        9.4714491641        0.5963109967  S22       166             1.0000000000
      2104       193  GLU       HB1            -9.5896591246       10.1240221544       -0.2222837710  S22       166             1.0000000000
      2105       193  GLU       HB2           -10.9668040279        9.2154977950        0.4288760255  S22       166             1.0000000000
      2106       193  GLU       QQH4           -9.8488077073        9.9426248257        1.5862570658  S22       166             1.0000000000
      2107       193  GLU       CG             -9.0666674362        8.1920193246        0.5453535154  S22       166             1.0000000000
      2108       193  GLU       HG1            -9.4440198168        7.5128471604       -0.2291884823  S22       166             1.0000000000
      2109       193  GLU       HG2            -9.1286706659        7.6232828497        1.4819615241  S22       166             1.0000000000
      2110       193  GLU       CD             -7.6025881677        8.4478598522        0.2441049684  S22       166             1.0000000000
      2111       193  GLU       OE1            -7.1318579376        9.6064692035        0.1518582267  S22       166             1.0000000000
      2112       193  GLU       OE2            -6.8733168742        7.3425673516        0.0876410122  S22       166             1.0000000000
      2113       194  ASN       CB             -2.6484577829       11.8618381674        1.3393805118  S22       170             1.0000000000
      2114       194  ASN       HB1            -1.6475958667       11.7043777990        0.9272888700  S22       170             1.0000000000
      2115       194  ASN       HB2            -3.0326972294       12.8261559380        0.9970150368  S22       170             1.0000000000
      2116       194  ASN       QQH5           -2.6725239336       11.8266799293        2.4383069135  S22       170             1.0000000000
      2117       194  ASN       CG             -3.5540821137       10.7343371963        0.8571583596  S22       170             1.0000000000
      2118       194  ASN       OD1            -3.1940732050        9.5188188316        0.9955411484  S22       170             1.0000000000
      2119       194  ASN       ND2            -4.7227752735       11.1019874126        0.3103845940  S22       170             1.0000000000
      2120       194  ASN       HD21           -5.4509078464       10.4185484737        0.0879847236  S22       170             1.0000000000
      2121       194  ASN       HD22           -4.9056306434       12.0863900347        0.0865655262  S22       170             1.0000000000
      2122       195  LYS       CE             -3.2531247263        1.4161232854       -4.2266641807  S22       234             1.0000000000
      2123       195  LYS       HE1            -3.6595098741        1.6401980002       -3.2400041925  S22       234             1.0000000000
      2124       195  LYS       HE2            -4.0695077727        1.3256336354       -4.9450547138  S22       234             1.0000000000
      2125       195  LYS       NZ             -2.3807188337        2.5534740736       -4.6798403493  S22       234             1.0000000000
      2126       195  LYS       HZ1            -1.8737599354        2.3228472023       -5.5735485770  S22       234             1.0000000000
      2127       195  LYS       HZ2            -1.6256962520        2.8256181591       -4.0238091801  S22       234             1.0000000000
      2128       195  LYS       HZ3            -2.9593045497        3.4148447495       -4.8486229426  S22       234             1.0000000000
      2129       195  LYS       QQH6           -2.6509361053        0.5085205908       -4.1631507214  S22       234             1.0000000000
      2130       196  SER       CB              2.3748075358        3.0941187056       -5.8047438266  S22       235             1.0000000000
      2131       196  SER       HB1             3.0462545060        2.3731626874       -6.2761909808  S22       235             1.0000000000
      2132       196  SER       HB2             2.9576091214        4.0039484698       -5.6036570317  S22       235             1.0000000000
      2133       196  SER       OG              1.2913205275        3.3365326145       -6.7353756701  S22       235             1.0000000000
      2134       196  SER       HG1             0.8890091280        4.2377927449       -6.5704526096  S22       235             1.0000000000
      2135       196  SER       QQH7            2.0084495454        2.6240918154       -4.8772943005  S22       235             1.0000000000
      2136       197  PNM       S1             -2.8880040033        9.4303686261       -6.3057204879  S22       523             1.0000000000
      2137       197  PNM       C2             -1.6320810601        8.0733668082       -6.8704887061  S22       523             1.0000000000
      2138       197  PNM       C3             -1.3523658165        7.2608493938       -5.5556825671  S22       523             1.0000000000
      2139       197  PNM       N4             -2.6075944344        7.1655624347       -4.7553002982  S22       523             1.0000000000
      2140       197  PNM       C5             -3.5988116298        8.2898722306       -4.9945219736  S22       523             1.0000000000
      2141       197  PNM       C6             -3.5346984850        8.7192267787       -3.4922661703  S22       523             1.0000000000
      2142       197  PNM       C7             -2.5415936469        7.5328446174       -3.2788930460  S22       523             1.0000000000
      2143       197  PNM       O8             -1.4663463360        7.5585783484       -2.6052273906  S22       523             1.0000000000
      2144       197  PNM       C9             -2.2788496551        7.2285480380       -7.9781829010  S22       523             1.0000000000
      2145       197  PNM       C10            -0.3819679000        8.7829826656       -7.4098758993  S22       523             1.0000000000
      2146       197  PNM       C11            -0.7673819481        5.8746437575       -5.8979372173  S22       523             1.0000000000
      2147       197  PNM       O12            -1.4620572671        4.8377428798       -5.7138601943  S22       523             1.0000000000
      2148       197  PNM       O13             0.4452449704        5.8683147289       -6.3997165942  S22       523             1.0000000000
      2149       197  PNM       N14            -2.8982891620        9.9847794451       -3.1660365230  S22       523             1.0000000000
      2150       197  PNM       C15            -3.5141144188       11.1571159629       -3.4311395901  S22       523             1.0000000000
      2151       197  PNM       O16            -4.6540725403       11.1783335675       -3.9880411598  S22       523             1.0000000000
      2152       197  PNM       C17            -2.8077719709       12.4520984899       -3.0397130709  S22       523             1.0000000000
      2153       197  PNM       C18            -1.6954979739       12.9213651644       -3.9730803872  S22       523             1.0000000000
      2154       197  PNM       C19            -0.5708096661       13.5663748262       -3.4322007800  S22       523             1.0000000000
      2155       197  PNM       C20             0.4716159344       14.0130999860       -4.2518859577  S22       523             1.0000000000
      2156       197  PNM       C21             0.3996396864       13.8394705618       -5.6392654044  S22       523             1.0000000000
      2157       197  PNM       C22            -0.7333949902       13.2275599468       -6.1932534050  S22       523             1.0000000000
      2158       197  PNM       C23            -1.7745694457       12.7779394561       -5.3691196443  S22       523             1.0000000000
      2159       197  PNM       H24            -0.5942412876        7.8011698565       -4.9737317576  S22       523             1.0000000000
      2160       197  PNM       H25            -0.6195682836        9.3216387466       -8.3333236604  S22       523             1.0000000000
      2161       197  PNM       H26             0.3885947542        8.0392500441       -7.6303745567  S22       523             1.0000000000
      2162       197  PNM       H27             0.0168008689        9.5027446190       -6.6920347195  S22       523             1.0000000000
      2163       197  PNM       H28            -2.5744705487        7.8686568459       -8.8136898794  S22       523             1.0000000000
      2164       197  PNM       H29            -3.1720971648        6.7135236890       -7.6209365259  S22       523             1.0000000000
      2165       197  PNM       H30            -1.5699052376        6.4787784024       -8.3500881492  S22       523             1.0000000000
      2166       197  PNM       H31            -4.5781204742        7.9353885620       -5.3111119695  S22       523             1.0000000000
      2167       197  PNM       H32            -4.4953896812        8.6356907849       -2.9810323907  S22       523             1.0000000000
      2168       197  PNM       H33            -2.4041738784       12.3492826420       -2.0274059936  S22       523             1.0000000000
      2169       197  PNM       H34            -3.5941027546       13.2129883955       -2.9918365224  S22       523             1.0000000000
      2170       197  PNM       H35            -0.5157452615       13.7269748849       -2.3618348379  S22       523             1.0000000000
      2171       197  PNM       H36             1.3547039085       14.4564179272       -3.8013235214  S22       523             1.0000000000
      2172       197  PNM       H37             1.2152214576       14.1658476441       -6.2763714758  S22       523             1.0000000000
      2173       197  PNM       H38            -0.7963962864       13.0799836220       -7.2658808622  S22       523             1.0000000000
      2174       197  PNM       H39            -2.6386829939       12.2994583652       -5.8135568601  S22       523             1.0000000000
      2175       197  PNM       H40            -1.9880137655        9.9601220642       -2.6970381559  S22       523             1.0000000000
      2176       198  TIP3      OH2            -4.5063673652        7.6713375672       -0.3348306541  S22       290             1.0000000000
      2177       198  TIP3      H1             -5.7939033417        7.5242577323       -0.1010589302  S22       290             1.0000000000
      2178       198  TIP3      H2             -3.9706677563        8.3500440952        0.1878335203  S22       290             1.0000000000
      2179       199  SER       CB             -2.8364548099        5.1320797983       -2.1932852752  S23       70              1.0000000000
      2180       199  SER       HB1            -3.4051345223        4.3043355307       -2.6252494988  S23       70              1.0000000000
      2181       199  SER       HB2            -1.8472175848        5.1642235311       -2.6521740223  S23       70              1.0000000000
      2182       199  SER       OG             -3.5673971218        6.3621063209       -2.5086414367  S23       70              1.0000000000
      2183       199  SER       HG1            -4.0455290403        7.2546655488       -1.0950661069  S23       70              1.0000000000
      2184       199  SER       QQH1           -2.6978964172        5.0733981939       -1.1048269388  S23       70              1.0000000000
      2185       200  LYS       CD             -6.3830355432        3.3172340638       -2.0145534809  S23       73              1.0000000000
      2186       200  LYS       HD1            -7.0711309527        2.8311387697       -2.7105108515  S23       73              1.0000000000
      2187       200  LYS       HD2            -5.3711403407        3.1712581295       -2.4081044776  S23       73              1.0000000000
      2188       200  LYS       QQH2           -6.4500071155        2.8041237778       -1.0502471466  S23       73              1.0000000000
      2189       200  LYS       CE             -6.7094247792        4.8147437095       -1.9076084681  S23       73              1.0000000000
      2190       200  LYS       HE1            -6.3523447658        5.2716498660       -0.9832469355  S23       73              1.0000000000
      2191       200  LYS       HE2            -7.7887084722        4.9819382259       -1.9442489207  S23       73              1.0000000000
      2192       200  LYS       NZ             -6.0950893316        5.6195631047       -3.0312044920  S23       73              1.0000000000
      2193       200  LYS       HZ1            -6.1255822177        5.1802850445       -3.9613766328  S23       73              1.0000000000
      2194       200  LYS       HZ2            -5.0711481300        5.8698694805       -2.8607369334  S23       73              1.0000000000
      2195       200  LYS       HZ3            -6.5844853168        6.5428354585       -3.1105790766  S23       73              1.0000000000
      2196       201  SER       CB             -4.5152644712        4.3779385593       -6.5209659762  S23       130             1.0000000000
      2197       201  SER       HB1            -4.5289987746        5.2903162180       -7.1160914798  S23       130             1.0000000000
      2198       201  SER       HB2            -3.7544262088        3.7140498981       -6.9469043135  S23       130             1.0000000000
      2199       201  SER       OG             -4.1830585856        4.6716398924       -5.1169134671  S23       130             1.0000000000
      2200       201  SER       HG1            -3.5489548294        5.4647940872       -5.0594985155  S23       130             1.0000000000
      2201       201  SER       QQH3           -5.4814574063        3.8763426728       -6.5966817968  S23       130             1.0000000000
      2202       202  GLU       CB             -9.9222805419        9.4731353035        0.5961536379  S23       166             1.0000000000
      2203       202  GLU       HB1            -9.5939651192       10.1250923256       -0.2226002421  S23       166             1.0000000000
      2204       202  GLU       HB2           -10.9722818398        9.2190847418        0.4288451567  S23       166             1.0000000000
      2205       202  GLU       QQH4           -9.8529035220        9.9438457636        1.5862349987  S23       166             1.0000000000
      2206       202  GLU       CG             -9.0746031907        8.1919533109        0.5451676578  S23       166             1.0000000000
      2207       202  GLU       HG1            -9.4535767176        7.5126690144       -0.2283146801  S23       166             1.0000000000
      2208       202  GLU       HG2            -9.1361638459        7.6241516131        1.4824094011  S23       166             1.0000000000
      2209       202  GLU       CD             -7.6113401639        8.4457858181        0.2427629930  S23       166             1.0000000000
      2210       202  GLU       OE1            -7.1357357240        9.6017875106        0.1545032983  S23       166             1.0000000000
      2211       202  GLU       OE2            -6.8849678712        7.3373228274        0.0803973979  S23       166             1.0000000000
      2212       203  ASN       CB             -2.6496886947       11.8568781445        1.3407419756  S23       170             1.0000000000
      2213       203  ASN       HB1            -1.6494893105       11.6953736713        0.9286189185  S23       170             1.0000000000
      2214       203  ASN       HB2            -3.0306978217       12.8216920201        0.9963147105  S23       170             1.0000000000
      2215       203  ASN       QQH5           -2.6733966950       11.8241674933        2.4397409482  S23       170             1.0000000000
      2216       203  ASN       CG             -3.5592377545       10.7317336792        0.8607599960  S23       170             1.0000000000
      2217       203  ASN       OD1            -3.2059795310        9.5146115581        1.0068069086  S23       170             1.0000000000
      2218       203  ASN       ND2            -4.7235720502       11.1014340617        0.3072796874  S23       170             1.0000000000
      2219       203  ASN       HD21           -5.4522972945       10.4192411046        0.0843751035  S23       170             1.0000000000
      2220       203  ASN       HD22           -4.9020029870       12.0857737105        0.0778351363  S23       170             1.0000000000
      2221       204  LYS       CE             -3.2516099780        1.4303912152       -4.2323327061  S23       234             1.0000000000
      2222       204  LYS       HE1            -3.6581640132        1.6516259987       -3.2449723518  S23       234             1.0000000000
      2223       204  LYS       HE2            -4.0680685117        1.3417005536       -4.9508659001  S23       234             1.0000000000
      2224       204  LYS       NZ             -2.3787897188        2.5679957032       -4.6826153473  S23       234             1.0000000000
      2225       204  LYS       HZ1            -1.8743465780        2.3404313425       -5.5781732878  S23       234             1.0000000000
      2226       204  LYS       HZ2            -1.6196469962        2.8335248049       -4.0287364094  S23       234             1.0000000000
      2227       204  LYS       HZ3            -2.9517260693        3.4353816726       -4.8462575027  S23       234             1.0000000000
      2228       204  LYS       QQH6           -2.6503024854        0.5220797633       -4.1713613475  S23       234             1.0000000000
      2229       205  SER       CB              2.3779682300        3.0969638418       -5.8021722401  S23       235             1.0000000000
      2230       205  SER       HB1             3.0495900843        2.3757492492       -6.2730815713  S23       235             1.0000000000
      2231       205  SER       HB2             2.9616525533        4.0057652884       -5.5990824574  S23       235             1.0000000000
      2232       205  SER       OG              1.2967809165        3.3416888152       -6.7345753983  S23       235             1.0000000000
      2233       205  SER       HG1             0.8953501156        4.2432191492       -6.5688515245  S23       235             1.0000000000
      2234       205  SER       QQH7            2.0092841372        2.6267859079       -4.8756541901  S23       235             1.0000000000
      2235       206  PNM       S1             -2.9146243094        9.3951499253       -6.3135111306  S23       523             1.0000000000
      2236       206  PNM       C2             -1.6458972423        8.0487580752       -6.8712120904  S23       523             1.0000000000
      2237       206  PNM       C3             -1.3804202874        7.2342440640       -5.5561963896  S23       523             1.0000000000
      2238       206  PNM       N4             -2.6493465449        7.1092038208       -4.7768080832  S23       523             1.0000000000
      2239       206  PNM       C5             -3.6233185990        8.2537939915       -5.0037434525  S23       523             1.0000000000
      2240       206  PNM       C6             -3.5548022459        8.6862724462       -3.5056620070  S23       523             1.0000000000
      2241       206  PNM       C7             -2.5819665470        7.4823931051       -3.2678685792  S23       523             1.0000000000
      2242       206  PNM       O8             -1.4804241706        7.5506347588       -2.6262545229  S23       523             1.0000000000
      2243       206  PNM       C9             -2.2721771955        7.2068467407       -7.9933813031  S23       523             1.0000000000
      2244       206  PNM       C10            -0.3945662340        8.7706629693       -7.3905036196  S23       523             1.0000000000
      2245       206  PNM       C11            -0.7636271251        5.8612590122       -5.8925729995  S23       523             1.0000000000
      2246       206  PNM       O12            -1.4301397291        4.8077554230       -5.6979198074  S23       523             1.0000000000
      2247       206  PNM       O13             0.4475226092        5.8769457388       -6.3981617557  S23       523             1.0000000000
      2248       206  PNM       N14            -2.9036666920        9.9426134723       -3.1781264696  S23       523             1.0000000000
      2249       206  PNM       C15            -3.5068103619       11.1230106524       -3.4335243216  S23       523             1.0000000000
      2250       206  PNM       O16            -4.6504115647       11.1614583300       -3.9840053738  S23       523             1.0000000000
      2251       206  PNM       C17            -2.7887331584       12.4090348849       -3.0353104871  S23       523             1.0000000000
      2252       206  PNM       C18            -1.6869995846       12.8899081659       -3.9753962492  S23       523             1.0000000000
      2253       206  PNM       C19            -0.5675405361       13.5481561864       -3.4388837038  S23       523             1.0000000000
      2254       206  PNM       C20             0.4657636749       14.0081809788       -4.2621831771  S23       523             1.0000000000
      2255       206  PNM       C21             0.3896120856       13.8356343636       -5.6497924925  S23       523             1.0000000000
      2256       206  PNM       C22            -0.7382715207       13.2097165838       -6.1990440021  S23       523             1.0000000000
      2257       206  PNM       C23            -1.7696459778       12.7457831177       -5.3709952108  S23       523             1.0000000000
      2258       206  PNM       H24            -0.6457870757        7.7835855519       -4.9528043013  S23       523             1.0000000000
      2259       206  PNM       H25            -0.6262854516        9.3161202062       -8.3115436138  S23       523             1.0000000000
      2260       206  PNM       H26             0.3832164922        8.0342773547       -7.6093547796  S23       523             1.0000000000
      2261       206  PNM       H27            -0.0092912968        9.4861106567       -6.6612995689  S23       523             1.0000000000
      2262       206  PNM       H28            -2.5557008785        7.8493036898       -8.8315210617  S23       523             1.0000000000
      2263       206  PNM       H29            -3.1691285427        6.6862719644       -7.6544057227  S23       523             1.0000000000
      2264       206  PNM       H30            -1.5550753303        6.4608969715       -8.3575803829  S23       523             1.0000000000
      2265       206  PNM       H31            -4.6083812224        7.9086854350       -5.3133911080  S23       523             1.0000000000
      2266       206  PNM       H32            -4.5202009227        8.6193250224       -2.9996983406  S23       523             1.0000000000
      2267       206  PNM       H33            -2.3721742078       12.2897344456       -2.0300921620  S23       523             1.0000000000
      2268       206  PNM       H34            -3.5718199712       13.1718988170       -2.9676150022  S23       523             1.0000000000
      2269       206  PNM       H35            -0.5095995479       13.7065022703       -2.3683704875  S23       523             1.0000000000
      2270       206  PNM       H36             1.3459195626       14.4607730418       -3.8147767312  S23       523             1.0000000000
      2271       206  PNM       H37             1.1979708887       14.1726987078       -6.2902232449  S23       523             1.0000000000
      2272       206  PNM       H38            -0.8043214427       13.0627427176       -7.2717089075  S23       523             1.0000000000
      2273       206  PNM       H39            -2.6282457097       12.2540430040       -5.8120482728  S23       523             1.0000000000
      2274       206  PNM       H40            -1.9898957126        9.9003291282       -2.7175601516  S23       523             1.0000000000
      2275       207  TIP3      OH2            -4.5076152227        7.6685109004       -0.3211653681  S23       290             1.0000000000
      2276       207  TIP3      H1             -5.8134652646        7.5183001313       -0.0992356048  S23       290             1.0000000000
      2277       207  TIP3      H2             -3.9787094416        8.3502346892        0.2084818704  S23       290             1.0000000000
      2278       208  SER       CB             -2.8352640614        5.1266161170       -2.2021432892  S24       70              1.0000000000
      2279       208  SER       HB1            -3.4103787583        4.2993483645       -2.6248986968  S24       70              1.0000000000
      2280       208  SER       HB2            -1.8479698146        5.1517254192       -2.6646993512  S24       70              1.0000000000
      2281       208  SER       OG             -3.5690718538        6.3542283594       -2.5301649084  S24       70              1.0000000000
      2282       208  SER       HG1            -4.0584550596        7.2535255081       -1.0995070359  S24       70              1.0000000000
      2283       208  SER       QQH1           -2.6971722341        5.0832408436       -1.1133084127  S24       70              1.0000000000
      2284       209  LYS       CD             -6.3988660276        3.3070948829       -2.0192171356  S24       73              1.0000000000
      2285       209  LYS       HD1            -7.1218399131        2.8431038206       -2.6952280051  S24       73              1.0000000000
      2286       209  LYS       HD2            -5.4042010481        3.1354113395       -2.4449881061  S24       73              1.0000000000
      2287       209  LYS       QQH2           -6.4493386562        2.7912199211       -1.0552871012  S24       73              1.0000000000
      2288       209  LYS       CE             -6.6798169987        4.8107653426       -1.8929640109  S24       73              1.0000000000
      2289       209  LYS       HE1            -6.2467556466        5.2553533122       -0.9958324903  S24       73              1.0000000000
      2290       209  LYS       HE2            -7.7530622671        5.0093715247       -1.8525306481  S24       73              1.0000000000
      2291       209  LYS       NZ             -6.1218017314        5.6026926861       -3.0544065944  S24       73              1.0000000000
      2292       209  LYS       HZ1            -6.2184417363        5.1695654235       -3.9811925155  S24       73              1.0000000000
      2293       209  LYS       HZ2            -5.0909013938        5.8279293937       -2.9368456527  S24       73              1.0000000000
      2294       209  LYS       HZ3            -6.5941757583        6.5374942203       -3.1021810171  S24       73              1.0000000000
      2295       210  SER       CB             -4.5101634808        4.4032072052       -6.5082059692  S24       130             1.0000000000
      2296       210  SER       HB1            -4.5294747518        5.3172296064       -7.1007666668  S24       130             1.0000000000
      2297       210  SER       HB2            -3.7457629832        3.7453576378       -6.9380832165  S24       130             1.0000000000
      2298       210  SER       OG             -4.1785263511        4.6955860695       -5.1052656091  S24       130             1.0000000000
      2299       210  SER       HG1            -3.5463593149        5.5004295218       -5.0479586623  S24       130             1.0000000000
      2300       210  SER       QQH3           -5.4733369661        3.8948524362       -6.5874585825  S24       130             1.0000000000
      2301       211  GLU       CB             -9.9290503866        9.4761081798        0.5964126640  S24       166             1.0000000000
      2302       211  GLU       HB1            -9.5980404981       10.1264156790       -0.2226204866  S24       166             1.0000000000
      2303       211  GLU       HB2           -10.9799654799        9.2262166060        0.4289195165  S24       166             1.0000000000
      2304       211  GLU       QQH4           -9.8576228208        9.9465705152        1.5864756340  S24       166             1.0000000000
      2305       211  GLU       CG             -9.0867425936        8.1916779091        0.5461180765  S24       166             1.0000000000
      2306       211  GLU       HG1            -9.4691165059        7.5120326074       -0.2250519249  S24       166             1.0000000000
      2307       211  GLU       HG2            -9.1482682373        7.6256529206        1.4844943298  S24       166             1.0000000000
      2308       211  GLU       CD             -7.6238031172        8.4402637354        0.2410113596  S24       166             1.0000000000
      2309       211  GLU       OE1            -7.1412568615        9.5937180682        0.1593773388  S24       166             1.0000000000
      2310       211  GLU       OE2            -6.9043486945        7.3281752070        0.0683832752  S24       166             1.0000000000
      2311       212  ASN       CB             -2.6515491671       11.8466700331        1.3409507827  S24       170             1.0000000000
      2312       212  ASN       HB1            -1.6517383369       11.6807627109        0.9296501931  S24       170             1.0000000000
      2313       212  ASN       HB2            -3.0294092831       12.8116223733        0.9935806078  S24       170             1.0000000000
      2314       212  ASN       QQH5           -2.6761236962       11.8165891339        2.4400205879  S24       170             1.0000000000
      2315       212  ASN       CG             -3.5649670057       10.7231765224        0.8627290449  S24       170             1.0000000000
      2316       212  ASN       OD1            -3.2184596006        9.5045835825        1.0115058149  S24       170             1.0000000000
      2317       212  ASN       ND2            -4.7269041652       11.0968589051        0.3057174194  S24       170             1.0000000000
      2318       212  ASN       HD21           -5.4568666398       10.4162377596        0.0839000325  S24       170             1.0000000000
      2319       212  ASN       HD22           -4.9013960867       12.0811434477        0.0732116668  S24       170             1.0000000000
      2320       213  LYS       CE             -3.2514713082        1.4435214852       -4.2347278640  S24       234             1.0000000000
      2321       213  LYS       HE1            -3.6574581054        1.6607384859       -3.2461372545  S24       234             1.0000000000
      2322       213  LYS       HE2            -4.0683638618        1.3572898568       -4.9529839058  S24       234             1.0000000000
      2323       213  LYS       NZ             -2.3793865107        2.5823890708       -4.6813552736  S24       234             1.0000000000
      2324       213  LYS       HZ1            -1.8766735350        2.3588392482       -5.5785614573  S24       234             1.0000000000
      2325       213  LYS       HZ2            -1.6175857717        2.8431256250       -4.0287526072  S24       234             1.0000000000
      2326       213  LYS       HZ3            -2.9508087911        3.4529017325       -4.8399069810  S24       234             1.0000000000
      2327       213  LYS       QQH6           -2.6507488682        0.5346316355       -4.1776866766  S24       234             1.0000000000
      2328       214  SER       CB              2.3806070440        3.0997535475       -5.7999568238  S24       235             1.0000000000
      2329       214  SER       HB1             3.0522618381        2.3785392462       -6.2709063908  S24       235             1.0000000000
      2330       214  SER       HB2             2.9648297597        4.0077077240       -5.5948719609  S24       235             1.0000000000
      2331       214  SER       OG              1.3015868917        3.3463954071       -6.7341844177  S24       235             1.0000000000
      2332       214  SER       HG1             0.9004146719        4.2476617692       -6.5677536626  S24       235             1.0000000000
      2333       214  SER       QQH7            2.0095610349        2.6290189787       -4.8746367177  S24       235             1.0000000000
      2334       215  PNM       S1             -2.9428748598        9.3630870566       -6.3252936303  S24       523             1.0000000000
      2335       215  PNM       C2             -1.6599144254        8.0299381587       -6.8790051264  S24       523             1.0000000000
      2336       215  PNM       C3             -1.3997140161        7.2166347156       -5.5632506235  S24       523             1.0000000000
      2337       215  PNM       N4             -2.6739898562        7.0720870180       -4.7935192475  S24       523             1.0000000000
      2338       215  PNM       C5             -3.6447483956        8.2220132081       -5.0132283943  S24       523             1.0000000000
      2339       215  PNM       C6             -3.5705380549        8.6605036575       -3.5185880716  S24       523             1.0000000000
      2340       215  PNM       C7             -2.6079599958        7.4509560479       -3.2690466476  S24       523             1.0000000000
      2341       215  PNM       O8             -1.4960745099        7.5385742486       -2.6401690412  S24       523             1.0000000000
      2342       215  PNM       C9             -2.2662712349        7.1871152510       -8.0114023278  S24       523             1.0000000000
      2343       215  PNM       C10            -0.4121538962        8.7706550552       -7.3799535419  S24       523             1.0000000000
      2344       215  PNM       C11            -0.7579007812        5.8541789061       -5.8890129662  S24       523             1.0000000000
      2345       215  PNM       O12            -1.4021938157        4.7886891256       -5.6769648817  S24       523             1.0000000000
      2346       215  PNM       O13             0.4494038619        5.8849387354       -6.4005238706  S24       523             1.0000000000
      2347       215  PNM       N14            -2.9070055751        9.9103649545       -3.1939691023  S24       523             1.0000000000
      2348       215  PNM       C15            -3.5012515655       11.0972312088       -3.4404426134  S24       523             1.0000000000
      2349       215  PNM       O16            -4.6461072125       11.1489498474       -3.9861928563  S24       523             1.0000000000
      2350       215  PNM       C17            -2.7714135312       12.3739220661       -3.0343868085  S24       523             1.0000000000
      2351       215  PNM       C18            -1.6773727147       12.8624392691       -3.9797065468  S24       523             1.0000000000
      2352       215  PNM       C19            -0.5633273746       13.5330082734       -3.4475002538  S24       523             1.0000000000
      2353       215  PNM       C20             0.4622108600       14.0038174582       -4.2751962516  S24       523             1.0000000000
      2354       215  PNM       C21             0.3817497808       13.8299153146       -5.6623759467  S24       523             1.0000000000
      2355       215  PNM       C22            -0.7397376652       13.1896593644       -6.2067959083  S24       523             1.0000000000
      2356       215  PNM       C23            -1.7626808161       12.7136044570       -5.3744055008  S24       523             1.0000000000
      2357       215  PNM       H24            -0.6822034780        7.7786456532       -4.9511358289  S24       523             1.0000000000
      2358       215  PNM       H25            -0.6415731685        9.3218627084       -8.2982149220  S24       523             1.0000000000
      2359       215  PNM       H26             0.3777241444        8.0464957357       -7.5962933908  S24       523             1.0000000000
      2360       215  PNM       H27            -0.0469074431        9.4860985450       -6.6403136221  S24       523             1.0000000000
      2361       215  PNM       H28            -2.5423326099        7.8286355092       -8.8530155119  S24       523             1.0000000000
      2362       215  PNM       H29            -3.1648313296        6.6610582731       -7.6860324793  S24       523             1.0000000000
      2363       215  PNM       H30            -1.5404843883        6.4454537694       -8.3672975894  S24       523             1.0000000000
      2364       215  PNM       H31            -4.6333434504        7.8771337955       -5.3129251219  S24       523             1.0000000000
      2365       215  PNM       H32            -4.5363038791        8.6066911734       -3.0112424651  S24       523             1.0000000000
      2366       215  PNM       H33            -2.3446834386       12.2394358089       -2.0354903833  S24       523             1.0000000000
      2367       215  PNM       H34            -3.5487939691       13.1410861266       -2.9492628293  S24       523             1.0000000000
      2368       215  PNM       H35            -0.5026576316       13.6920226676       -2.3773726994  S24       523             1.0000000000
      2369       215  PNM       H36             1.3390573379       14.4661090922       -3.8315851072  S24       523             1.0000000000
      2370       215  PNM       H37             1.1835548311       14.1764546815       -6.3065178866  S24       523             1.0000000000
      2371       215  PNM       H38            -0.8078518522       13.0397984846       -7.2789556055  S24       523             1.0000000000
      2372       215  PNM       H39            -2.6144314925       12.2069783061       -5.8112486213  S24       523             1.0000000000
      2373       215  PNM       H40            -1.9937069428        9.8565704502       -2.7349246653  S24       523             1.0000000000
      2374       216  TIP3      OH2            -4.5201632751        7.6534980399       -0.3200942766  S24       290             1.0000000000
      2375       216  TIP3      H1             -5.8364178072        7.5064311474       -0.1065092295  S24       290             1.0000000000
      2376       216  TIP3      H2             -3.9928869565        8.3351268468        0.2110749075  S24       290             1.0000000000
      2377       217  SER       CB             -2.8423186298        5.1291781878       -2.2066933577  S25       70              1.0000000000
      2378       217  SER       HB1            -3.4248751552        4.3030251089       -2.6200841216  S25       70              1.0000000000
      2379       217  SER       HB2            -1.8580040359        5.1420232652       -2.6753495381  S25       70              1.0000000000
      2380       217  SER       OG             -3.5749606346        6.3576029003       -2.5474042780  S25       70              1.0000000000
      2381       217  SER       HG1            -4.0816653819        7.2505638944       -1.1166479494  S25       70              1.0000000000
      2382       217  SER       QQH1           -2.7015882398        5.0984538062       -1.1175076402  S25       70              1.0000000000
      2383       218  LYS       CD             -6.4193340485        3.2956456031       -2.0221005807  S25       73              1.0000000000
      2384       218  LYS       HD1            -7.1934416082        2.8644667054       -2.6641456549  S25       73              1.0000000000
      2385       218  LYS       HD2            -5.4541744815        3.0813234086       -2.4936148502  S25       73              1.0000000000
      2386       218  LYS       QQH2           -6.4461085378        2.7822191942       -1.0562200799  S25       73              1.0000000000
      2387       218  LYS       CE             -6.6203754967        4.8083528934       -1.8777950143  S25       73              1.0000000000
      2388       218  LYS       HE1            -6.0414904526        5.2362718343       -1.0584925515  S25       73              1.0000000000
      2389       218  LYS       HE2            -7.6645338232        5.0604133493       -1.6864989869  S25       73              1.0000000000
      2390       218  LYS       NZ             -6.1922978468        5.5670879101       -3.1126957819  S25       73              1.0000000000
      2391       218  LYS       HZ1            -6.4676947753        5.1548786142       -4.0105872476  S25       73              1.0000000000
      2392       218  LYS       HZ2            -5.1536197431        5.7152417098       -3.1405652512  S25       73              1.0000000000
      2393       218  LYS       HZ3            -6.6010169720        6.5340294730       -3.0916535107  S25       73              1.0000000000
      2394       219  SER       CB             -4.5080243911        4.4327353667       -6.4906258895  S25       130             1.0000000000
      2395       219  SER       HB1            -4.5296094221        5.3463607992       -7.0839771627  S25       130             1.0000000000
      2396       219  SER       HB2            -3.7404294061        3.7794020103       -6.9215831689  S25       130             1.0000000000
      2397       219  SER       OG             -4.1753536234        4.7273988599       -5.0881954143  S25       130             1.0000000000
      2398       219  SER       HG1            -3.5321168661        5.5338559799       -5.0383903013  S25       130             1.0000000000
      2399       219  SER       QQH3           -5.4692389174        3.9203958174       -6.5705986114  S25       130             1.0000000000
      2400       220  GLU       CB             -9.9338801973        9.4783722323        0.5970298536  S25       166             1.0000000000
      2401       220  GLU       HB1            -9.6011564077       10.1275404448       -0.2222874534  S25       166             1.0000000000
      2402       220  GLU       HB2           -10.9855574144        9.2315465007        0.4297239105  S25       166             1.0000000000
      2403       220  GLU       QQH4           -9.8609934354        9.9487234589        1.5870594587  S25       166             1.0000000000
      2404       220  GLU       CG             -9.0955387776        8.1916193858        0.5476272364  S25       166             1.0000000000
      2405       220  GLU       HG1            -9.4818759367        7.5111691880       -0.2206627067  S25       166             1.0000000000
      2406       220  GLU       HG2            -9.1561519892        7.6278090514        1.4873615674  S25       166             1.0000000000
      2407       220  GLU       CD             -7.6325841435        8.4355444984        0.2393775628  S25       166             1.0000000000
      2408       220  GLU       OE1            -7.1449041372        9.5866652223        0.1617689719  S25       166             1.0000000000
      2409       220  GLU       OE2            -6.9202599423        7.3196828897        0.0591418167  S25       166             1.0000000000
      2410       221  ASN       CB             -2.6523731507       11.8395990271        1.3404819951  S25       170             1.0000000000
      2411       221  ASN       HB1            -1.6526303309       11.6709583238        0.9301157972  S25       170             1.0000000000
      2412       221  ASN       HB2            -3.0287399344       12.8043962764        0.9911096871  S25       170             1.0000000000
      2413       221  ASN       QQH5           -2.6782318678       11.8102396272        2.4395878029  S25       170             1.0000000000
      2414       221  ASN       CG             -3.5676804463       10.7167071738        0.8627871679  S25       170             1.0000000000
      2415       221  ASN       OD1            -3.2248400585        9.4973608273        1.0113101879  S25       170             1.0000000000
      2416       221  ASN       ND2            -4.7289205929       11.0935801240        0.3050638974  S25       170             1.0000000000
      2417       221  ASN       HD21           -5.4594384083       10.4140372392        0.0831006544  S25       170             1.0000000000
      2418       221  ASN       HD22           -4.9017227589       12.0778788923        0.0724945140  S25       170             1.0000000000
      2419       222  LYS       CE             -3.2510902772        1.4524191628       -4.2348636263  S25       234             1.0000000000
      2420       222  LYS       HE1            -3.6569982133        1.6661601858       -3.2454378424  S25       234             1.0000000000
      2421       222  LYS       HE2            -4.0677120080        1.3674938630       -4.9535203339  S25       234             1.0000000000
      2422       222  LYS       NZ             -2.3799660630        2.5932276682       -4.6778127952  S25       234             1.0000000000
      2423       222  LYS       HZ1            -1.8790765722        2.3737517964       -5.5769090932  S25       234             1.0000000000
      2424       222  LYS       HZ2            -1.6158204233        2.8495891346       -4.0260933561  S25       234             1.0000000000
      2425       222  LYS       HZ3            -2.9491214822        3.4665885146       -4.8308630150  S25       234             1.0000000000
      2426       222  LYS       QQH6           -2.6496242287        0.5438366531       -4.1807291052  S25       234             1.0000000000
      2427       223  SER       CB              2.3827708414        3.0998980474       -5.7977626847  S25       235             1.0000000000
      2428       223  SER       HB1             3.0557486022        2.3785429447       -6.2666948649  S25       235             1.0000000000
      2429       223  SER       HB2             2.9662124401        4.0081959036       -5.5920361903  S25       235             1.0000000000
      2430       223  SER       OG              1.3053719427        3.3456045452       -6.7340514443  S25       235             1.0000000000
      2431       223  SER       HG1             0.9045970236        4.2473616877       -6.5694860293  S25       235             1.0000000000
      2432       223  SER       QQH7            2.0102639128        2.6299475612       -4.8726222178  S25       235             1.0000000000
      2433       224  PNM       S1             -2.9566353586        9.3437133721       -6.3373726473  S25       523             1.0000000000
      2434       224  PNM       C2             -1.6621843790        8.0185488359       -6.8832049617  S25       523             1.0000000000
      2435       224  PNM       C3             -1.4075563751        7.2054111128       -5.5662958484  S25       523             1.0000000000
      2436       224  PNM       N4             -2.6839042964        7.0517275881       -4.8029436329  S25       523             1.0000000000
      2437       224  PNM       C5             -3.6509846785        8.2046087000       -5.0201923904  S25       523             1.0000000000
      2438       224  PNM       C6             -3.5759830185        8.6481612157       -3.5280326400  S25       523             1.0000000000
      2439       224  PNM       C7             -2.6222950679        7.4340991696       -3.2645756827  S25       523             1.0000000000
      2440       224  PNM       O8             -1.5021643104        7.5344423951       -2.6454465116  S25       523             1.0000000000
      2441       224  PNM       C9             -2.2576120866        7.1764168542       -8.0216034656  S25       523             1.0000000000
      2442       224  PNM       C10            -0.4117519060        8.7616751355       -7.3750056591  S25       523             1.0000000000
      2443       224  PNM       C11            -0.7553385149        5.8473923807       -5.8877366056  S25       523             1.0000000000
      2444       224  PNM       O12            -1.3892416608        4.7777071484       -5.6689462140  S25       523             1.0000000000
      2445       224  PNM       O13             0.4508746884        5.8849660168       -6.4022024177  S25       523             1.0000000000
      2446       224  PNM       N14            -2.9066178408        9.8945443427       -3.2044685476  S25       523             1.0000000000
      2447       224  PNM       C15            -3.4966193442       11.0839298620       -3.4455215116  S25       523             1.0000000000
      2448       224  PNM       O16            -4.6431692222       11.1415981645       -3.9885839044  S25       523             1.0000000000
      2449       224  PNM       C17            -2.7633982373       12.3572691181       -3.0360615519  S25       523             1.0000000000
      2450       224  PNM       C18            -1.6729166467       12.8503234139       -3.9830369105  S25       523             1.0000000000
      2451       224  PNM       C19            -0.5611777615       13.5267396754       -3.4525785685  S25       523             1.0000000000
      2452       224  PNM       C20             0.4606448618       14.0020767967       -4.2815492709  S25       523             1.0000000000
      2453       224  PNM       C21             0.3795666018       13.8274966901       -5.6687101450  S25       523             1.0000000000
      2454       224  PNM       C22            -0.7398096786       13.1815383062       -6.2113646655  S25       523             1.0000000000
      2455       224  PNM       C23            -1.7590236856       12.7006668734       -5.3776554701  S25       523             1.0000000000
      2456       224  PNM       H24            -0.6976397284        7.7713969198       -4.9489549353  S25       523             1.0000000000
      2457       224  PNM       H25            -0.6336818817        9.3165221158       -8.2930712610  S25       523             1.0000000000
      2458       224  PNM       H26             0.3785918572        8.0376122108       -7.5897916563  S25       523             1.0000000000
      2459       224  PNM       H27            -0.0474965864        9.4724772420       -6.6305480440  S25       523             1.0000000000
      2460       224  PNM       H28            -2.5277232936        7.8199696708       -8.8634920764  S25       523             1.0000000000
      2461       224  PNM       H29            -3.1574582824        6.6477524367       -7.7048975240  S25       523             1.0000000000
      2462       224  PNM       H30            -1.5276962838        6.4375044004       -8.3741224157  S25       523             1.0000000000
      2463       224  PNM       H31            -4.6403992564        7.8629561877       -5.3210679549  S25       523             1.0000000000
      2464       224  PNM       H32            -4.5448934961        8.6021028175       -3.0259705980  S25       523             1.0000000000
      2465       224  PNM       H33            -2.3327468224       12.2172367137       -2.0396901725  S25       523             1.0000000000
      2466       224  PNM       H34            -3.5400700550       13.1243966067       -2.9440708138  S25       523             1.0000000000
      2467       224  PNM       H35            -0.4996931573       13.6864841755       -2.3824670013  S25       523             1.0000000000
      2468       224  PNM       H36             1.3363116961       14.4685999090       -3.8394743423  S25       523             1.0000000000
      2469       224  PNM       H37             1.1789547175       14.1772827241       -6.3137266533  S25       523             1.0000000000
      2470       224  PNM       H38            -0.8083901471       13.0316139327       -7.2835197036  S25       523             1.0000000000
      2471       224  PNM       H39            -2.6090867533       12.1897162284       -5.8132079760  S25       523             1.0000000000
      2472       224  PNM       H40            -1.9925126323        9.8333810901       -2.7476674495  S25       523             1.0000000000
      2473       225  TIP3      OH2            -4.5330525361        7.6378168862       -0.3244502182  S25       290             1.0000000000
      2474       225  TIP3      H1             -5.8530602064        7.4945848526       -0.1152313095  S25       290             1.0000000000
      2475       225  TIP3      H2             -4.0032279132        8.3187527504        0.2036090334  S25       290             1.0000000000
      2476       226  SER       CB             -2.8450485444        5.1378029258       -2.2055875277  S26       70              1.0000000000
      2477       226  SER       HB1            -3.4378040500        4.3167859943       -2.6153319560  S26       70              1.0000000000
      2478       226  SER       HB2            -1.8595490037        5.1413393773       -2.6723699633  S26       70              1.0000000000
      2479       226  SER       OG             -3.5647486239        6.3745334378       -2.5466106462  S26       70              1.0000000000
      2480       226  SER       HG1            -4.0899906923        7.2529123145       -1.1198666566  S26       70              1.0000000000
      2481       226  SER       QQH1           -2.7022301685        5.1066354880       -1.1164663522  S26       70              1.0000000000
      2482       227  LYS       CD             -6.4292331312        3.2877078210       -2.0241704555  S26       73              1.0000000000
      2483       227  LYS       HD1            -7.2345381354        2.8751607172       -2.6410599781  S26       73              1.0000000000
      2484       227  LYS       HD2            -5.4855213934        3.0395401130       -2.5222129749  S26       73              1.0000000000
      2485       227  LYS       QQH2           -6.4422324421        2.7815390959       -1.0545667202  S26       73              1.0000000000
      2486       227  LYS       CE             -6.5702068986        4.8066030248       -1.8835015991  S26       73              1.0000000000
      2487       227  LYS       HE1            -5.8887110551        5.2282022811       -1.1442627772  S26       73              1.0000000000
      2488       227  LYS       HE2            -7.5776733896        5.1028586390       -1.5862589883  S26       73              1.0000000000
      2489       227  LYS       NZ             -6.2639474448        5.5199193657       -3.1772184421  S26       73              1.0000000000
      2490       227  LYS       HZ1            -6.8186023924        5.1905582222       -3.9762018567  S26       73              1.0000000000
      2491       227  LYS       HZ2            -5.2693550313        5.4564679516       -3.4756230821  S26       73              1.0000000000
      2492       227  LYS       HZ3            -6.4960087830        6.5393286118       -3.0835098895  S26       73              1.0000000000
      2493       228  SER       CB             -4.5105650647        4.4512658416       -6.4677004876  S26       130             1.0000000000
      2494       228  SER       HB1            -4.5290829532        5.3594820036       -7.0687612882  S26       130             1.0000000000
      2495       228  SER       HB2            -3.7385828662        3.7942009853       -6.8829961565  S26       130             1.0000000000
      2496       228  SER       OG             -4.1801822276        4.7594780309       -5.0627365745  S26       130             1.0000000000
      2497       228  SER       HG1            -3.5219619104        5.5708736928       -5.0228417430  S26       130             1.0000000000
      2498       228  SER       QQH3           -5.4728960270        3.9413749673       -6.5428876885  S26       130             1.0000000000
      2499       229  GLU       CB             -9.9343866911        9.4789889885        0.5968745816  S26       166             1.0000000000
      2500       229  GLU       HB1            -9.6008036552       10.1279934902       -0.2221529777  S26       166             1.0000000000
      2501       229  GLU       HB2           -10.9862892997        9.2334264079        0.4291595714  S26       166             1.0000000000
      2502       229  GLU       QQH4           -9.8613849620        9.9495254782        1.5866982477  S26       166             1.0000000000
      2503       229  GLU       CG             -9.0973089014        8.1913085811        0.5476897035  S26       166             1.0000000000
      2504       229  GLU       HG1            -9.4846428785        7.5111401971       -0.2204168012  S26       166             1.0000000000
      2505       229  GLU       HG2            -9.1583251012        7.6281821646        1.4878877650  S26       166             1.0000000000
      2506       229  GLU       CD             -7.6338102161        8.4334267800        0.2386180577  S26       166             1.0000000000
      2507       229  GLU       OE1            -7.1453110146        9.5839643861        0.1618995050  S26       166             1.0000000000
      2508       229  GLU       OE2            -6.9239761925        7.3161119292        0.0571634010  S26       166             1.0000000000
      2509       230  ASN       CB             -2.6525650690       11.8392158789        1.3402966458  S26       170             1.0000000000
      2510       230  ASN       HB1            -1.6528408256       11.6709986423        0.9296405677  S26       170             1.0000000000
      2511       230  ASN       HB2            -3.0288719365       12.8039454959        0.9905553030  S26       170             1.0000000000
      2512       230  ASN       QQH5           -2.6778187750       11.8107481076        2.4393787753  S26       170             1.0000000000
      2513       230  ASN       CG             -3.5683015525       10.7160617268        0.8632389426  S26       170             1.0000000000
      2514       230  ASN       OD1            -3.2266976294        9.4964559741        1.0135871223  S26       170             1.0000000000
      2515       230  ASN       ND2            -4.7289460469       11.0926943757        0.3044996162  S26       170             1.0000000000
      2516       230  ASN       HD21           -5.4586175250       10.4126450739        0.0815893280  S26       170             1.0000000000
      2517       230  ASN       HD22           -4.9010143752       12.0768599555        0.0701542108  S26       170             1.0000000000
      2518       231  LYS       CE             -3.2504290590        1.4577388485       -4.2347925904  S26       234             1.0000000000
      2519       231  LYS       HE1            -3.6572659555        1.6697011802       -3.2454066363  S26       234             1.0000000000
      2520       231  LYS       HE2            -4.0656305008        1.3743656864       -4.9553628909  S26       234             1.0000000000
      2521       231  LYS       NZ             -2.3775013522        2.5989132396       -4.6733121454  S26       234             1.0000000000
      2522       231  LYS       HZ1            -1.8797017688        2.3835961829       -5.5752546381  S26       234             1.0000000000
      2523       231  LYS       HZ2            -1.6099314686        2.8481291547       -4.0222817858  S26       234             1.0000000000
      2524       231  LYS       HZ3            -2.9380616855        3.4768645782       -4.8178613265  S26       234             1.0000000000
      2525       231  LYS       QQH6           -2.6486117596        0.5493932347       -4.1818649707  S26       234             1.0000000000
      2526       232  SER       CB              2.3826600852        3.1003062416       -5.7976453464  S26       235             1.0000000000
      2527       232  SER       HB1             3.0560335181        2.3791239256       -6.2663672630  S26       235             1.0000000000
      2528       232  SER       HB2             2.9657665864        4.0088145619       -5.5919568180  S26       235             1.0000000000
      2529       232  SER       OG              1.3052293960        3.3453442646       -6.7340444498  S26       235             1.0000000000
      2530       232  SER       HG1             0.9047969789        4.2475291384       -6.5704406772  S26       235             1.0000000000
      2531       232  SER       QQH7            2.0104354653        2.6304179822       -4.8724269529  S26       235             1.0000000000
      2532       233  PNM       S1             -2.9645741488        9.3362414926       -6.3417017021  S26       523             1.0000000000
      2533       233  PNM       C2             -1.6668344066        8.0129997717       -6.8845390043  S26       523             1.0000000000
      2534       233  PNM       C3             -1.4154598846        7.1993952271       -5.5675370961  S26       523             1.0000000000
      2535       233  PNM       N4             -2.6941604156        7.0391491498       -4.8098836267  S26       523             1.0000000000
      2536       233  PNM       C5             -3.6550138519        8.1992869314       -5.0186068595  S26       523             1.0000000000
      2537       233  PNM       C6             -3.5744529691        8.6449658530       -3.5283573957  S26       523             1.0000000000
      2538       233  PNM       C7             -2.6315992262        7.4233174928       -3.2491820024  S26       523             1.0000000000
      2539       233  PNM       O8             -1.5001730291        7.5340206476       -2.6459298445  S26       523             1.0000000000
      2540       233  PNM       C9             -2.2583357840        7.1719504632       -8.0263033624  S26       523             1.0000000000
      2541       233  PNM       C10            -0.4175046919        8.7595939204       -7.3722583166  S26       523             1.0000000000
      2542       233  PNM       C11            -0.7578802344        5.8432597739       -5.8878285651  S26       523             1.0000000000
      2543       233  PNM       O12            -1.3866782319        4.7713902635       -5.6686426095  S26       523             1.0000000000
      2544       233  PNM       O13             0.4487408378        5.8840709354       -6.4027531364  S26       523             1.0000000000
      2545       233  PNM       N14            -2.9035493141        9.8913418816       -3.2083634385  S26       523             1.0000000000
      2546       233  PNM       C15            -3.4941913027       11.0806284255       -3.4470921628  S26       523             1.0000000000
      2547       233  PNM       O16            -4.6416717410       11.1398837489       -3.9886321472  S26       523             1.0000000000
      2548       233  PNM       C17            -2.7614962734       12.3541339371       -3.0368491082  S26       523             1.0000000000
      2549       233  PNM       C18            -1.6719691769       12.8478657532       -3.9842066285  S26       523             1.0000000000
      2550       233  PNM       C19            -0.5610441819       13.5255813734       -3.4538734639  S26       523             1.0000000000
      2551       233  PNM       C20             0.4603238228       14.0019056770       -4.2827824650  S26       523             1.0000000000
      2552       233  PNM       C21             0.3793584610       13.8271208378       -5.6699487852  S26       523             1.0000000000
      2553       233  PNM       C22            -0.7390736880       13.1793621386       -6.2124875515  S26       523             1.0000000000
      2554       233  PNM       C23            -1.7577281114       12.6971950612       -5.3787679187  S26       523             1.0000000000
      2555       233  PNM       H24            -0.7094745992        7.7651921960       -4.9446391760  S26       523             1.0000000000
      2556       233  PNM       H25            -0.6413271271        9.3166367212       -8.2883375785  S26       523             1.0000000000
      2557       233  PNM       H26             0.3748094348        8.0383464336       -7.5891359746  S26       523             1.0000000000
      2558       233  PNM       H27            -0.0569133663        9.4693759599       -6.6250861471  S26       523             1.0000000000
      2559       233  PNM       H28            -2.5269939712        7.8172443576       -8.8674805807  S26       523             1.0000000000
      2560       233  PNM       H29            -3.1598562132        6.6434081185       -7.7138966300  S26       523             1.0000000000
      2561       233  PNM       H30            -1.5270696764        6.4338897845       -8.3785015147  S26       523             1.0000000000
      2562       233  PNM       H31            -4.6481007357        7.8588151844       -5.3108402179  S26       523             1.0000000000
      2563       233  PNM       H32            -4.5429078859        8.6017339949       -3.0248130664  S26       523             1.0000000000
      2564       233  PNM       H33            -2.3300677681       12.2135736033       -2.0409014650  S26       523             1.0000000000
      2565       233  PNM       H34            -3.5383980165       13.1210125126       -2.9437519192  S26       523             1.0000000000
      2566       233  PNM       H35            -0.4999876389       13.6851821700       -2.3837642520  S26       523             1.0000000000
      2567       233  PNM       H36             1.3355951603       14.4690256769       -3.8406586811  S26       523             1.0000000000
      2568       233  PNM       H37             1.1779241390       14.1784666695       -6.3151640791  S26       523             1.0000000000
      2569       233  PNM       H38            -0.8076535764       13.0295426873       -7.2846766779  S26       523             1.0000000000
      2570       233  PNM       H39            -2.6070952374       12.1847374299       -5.8141400605  S26       523             1.0000000000
      2571       233  PNM       H40            -1.9875321157        9.8290809077       -2.7548387322  S26       523             1.0000000000
      2572       234  TIP3      OH2            -4.5367286613        7.6341074196       -0.3206491938  S26       290             1.0000000000
      2573       234  TIP3      H1             -5.8533303457        7.4891372084       -0.1133955931  S26       290             1.0000000000
      2574       234  TIP3      H2             -4.0072023796        8.3146447541        0.2083373302  S26       290             1.0000000000
      2575       235  SER       CB             -2.8514427096        5.1485724598       -2.1998926587  S27       70              1.0000000000
      2576       235  SER       HB1            -3.4622892381        4.3397353059       -2.6064640228  S27       70              1.0000000000
      2577       235  SER       HB2            -1.8684987230        5.1382755686       -2.6729825235  S27       70              1.0000000000
      2578       235  SER       OG             -3.5551615812        6.3967560985       -2.5295383626  S27       70              1.0000000000
      2579       235  SER       HG1            -4.0925283285        7.2596145367       -1.1116303865  S27       70              1.0000000000
      2580       235  SER       QQH1           -2.7026576337        5.1124828352       -1.1117402156  S27       70              1.0000000000
      2581       236  LYS       CD             -6.4383864093        3.2727670721       -2.0310728364  S27       73              1.0000000000
      2582       236  LYS       HD1            -7.2798450723        2.8844187165       -2.6159900100  S27       73              1.0000000000
      2583       236  LYS       HD2            -5.5231776218        2.9824874964       -2.5577604709  S27       73              1.0000000000
      2584       236  LYS       QQH2           -6.4361330258        2.7792190473       -1.0549443026  S27       73              1.0000000000
      2585       236  LYS       CE             -6.5095005360        4.7972493896       -1.9093888701  S27       73              1.0000000000
      2586       236  LYS       HE1            -5.7371601221        5.2027762110       -1.2559412151  S27       73              1.0000000000
      2587       236  LYS       HE2            -7.4673392891        5.1455694582       -1.5181860562  S27       73              1.0000000000
      2588       236  LYS       NZ             -6.3111464769        5.4621327860       -3.2488333637  S27       73              1.0000000000
      2589       236  LYS       HZ1            -7.0454878779        5.2045453442       -3.9208683025  S27       73              1.0000000000
      2590       236  LYS       HZ2            -5.3998689353        5.2514533065       -3.7405561302  S27       73              1.0000000000
      2591       236  LYS       HZ3            -6.4030566417        6.4995084152       -3.1491500341  S27       73              1.0000000000
      2592       237  SER       CB             -4.5168547858        4.4716745021       -6.4424370886  S27       130             1.0000000000
      2593       237  SER       HB1            -4.5294493403        5.3758278414       -7.0491475504  S27       130             1.0000000000
      2594       237  SER       HB2            -3.7355073553        3.8145564626       -6.8375580306  S27       130             1.0000000000
      2595       237  SER       OG             -4.2052147018        4.7961385042       -5.0325323826  S27       130             1.0000000000
      2596       237  SER       HG1            -3.5323917436        5.6219063710       -4.9916479718  S27       130             1.0000000000
      2597       237  SER       QQH3           -5.4766671645        3.9596577119       -6.5269816293  S27       130             1.0000000000
      2598       238  GLU       CB             -9.9354580952        9.4797157668        0.5967998113  S27       166             1.0000000000
      2599       238  GLU       HB1            -9.6007356747       10.1283595596       -0.2220863107  S27       166             1.0000000000
      2600       238  GLU       HB2           -10.9875882693        9.2355992875        0.4287327888  S27       166             1.0000000000
      2601       238  GLU       QQH4           -9.8620538578        9.9501799245        1.5866697350  S27       166             1.0000000000
      2602       238  GLU       CG             -9.1000113313        8.1910678701        0.5478759086  S27       166             1.0000000000
      2603       238  GLU       HG1            -9.4883514901        7.5110818016       -0.2198740283  S27       166             1.0000000000
      2604       238  GLU       HG2            -9.1617301201        7.6281315437        1.4881954650  S27       166             1.0000000000
      2605       238  GLU       CD             -7.6362418300        8.4299056511        0.2385710388  S27       166             1.0000000000
      2606       238  GLU       OE1            -7.1459572175        9.5812442801        0.1603788744  S27       166             1.0000000000
      2607       238  GLU       OE2            -6.9287293192        7.3118208275        0.0598484129  S27       166             1.0000000000
      2608       239  ASN       CB             -2.6538130884       11.8404466974        1.3401259197  S27       170             1.0000000000
      2609       239  ASN       HB1            -1.6543585605       11.6729129555        0.9284390024  S27       170             1.0000000000
      2610       239  ASN       HB2            -3.0308074139       12.8050307027        0.9908432882  S27       170             1.0000000000
      2611       239  ASN       QQH5           -2.6776350418       11.8123949649        2.4392255345  S27       170             1.0000000000
      2612       239  ASN       CG             -3.5691735424       10.7162619496        0.8645391763  S27       170             1.0000000000
      2613       239  ASN       OD1            -3.2278165659        9.4974530905        1.0177189308  S27       170             1.0000000000
      2614       239  ASN       ND2            -4.7300246887       11.0917531823        0.3043677587  S27       170             1.0000000000
      2615       239  ASN       HD21           -5.4590390769       10.4108063018        0.0822834492  S27       170             1.0000000000
      2616       239  ASN       HD22           -4.9020383878       12.0754421793        0.0687119430  S27       170             1.0000000000
      2617       240  LYS       CE             -3.2523129935        1.4630932534       -4.2335282319  S27       234             1.0000000000
      2618       240  LYS       HE1            -3.6604527241        1.6712200649       -3.2440770083  S27       234             1.0000000000
      2619       240  LYS       HE2            -4.0659448306        1.3817522843       -4.9560981797  S27       234             1.0000000000
      2620       240  LYS       NZ             -2.3778128163        2.6055329053       -4.6659596103  S27       234             1.0000000000
      2621       240  LYS       HZ1            -1.8823507831        2.3950480086       -5.5706066125  S27       234             1.0000000000
      2622       240  LYS       HZ2            -1.6064282081        2.8459902773       -4.0151298332  S27       234             1.0000000000
      2623       240  LYS       HZ3            -2.9286644905        3.4872642087       -4.8012577940  S27       234             1.0000000000
      2624       240  LYS       QQH6           -2.6501138486        0.5548968019       -4.1832190605  S27       234             1.0000000000
      2625       241  SER       CB              2.3814290848        3.1005991293       -5.7978060885  S27       235             1.0000000000
      2626       241  SER       HB1             3.0546607478        2.3792441685       -6.2664418700  S27       235             1.0000000000
      2627       241  SER       HB2             2.9646155052        4.0090840753       -5.5922069586  S27       235             1.0000000000
      2628       241  SER       OG              1.3039703992        3.3454485933       -6.7342806853  S27       235             1.0000000000
      2629       241  SER       HG1             0.9030762738        4.2471172388       -6.5702918509  S27       235             1.0000000000
      2630       241  SER       QQH7            2.0092318286        2.6310835359       -4.8724885809  S27       235             1.0000000000
      2631       242  PNM       S1             -2.9739287737        9.3261900447       -6.3419966973  S27       523             1.0000000000
      2632       242  PNM       C2             -1.6759257425        8.0049177569       -6.8849421680  S27       523             1.0000000000
      2633       242  PNM       C3             -1.4292802755        7.1888247389       -5.5686470607  S27       523             1.0000000000
      2634       242  PNM       N4             -2.7103506156        7.0225247144       -4.8123061977  S27       523             1.0000000000
      2635       242  PNM       C5             -3.6613411327        8.1933869258       -5.0133092305  S27       523             1.0000000000
      2636       242  PNM       C6             -3.5723051763        8.6450174266       -3.5266973199  S27       523             1.0000000000
      2637       242  PNM       C7             -2.6379873291        7.4221733805       -3.2319218734  S27       523             1.0000000000
      2638       242  PNM       O8             -1.4963763488        7.5415460700       -2.6479571758  S27       523             1.0000000000
      2639       242  PNM       C9             -2.2614241497        7.1669868736       -8.0322477066  S27       523             1.0000000000
      2640       242  PNM       C10            -0.4255659190        8.7537013283       -7.3662546008  S27       523             1.0000000000
      2641       242  PNM       C11            -0.7642013066        5.8367186658       -5.8873772355  S27       523             1.0000000000
      2642       242  PNM       O12            -1.3873950712        4.7634453558       -5.6679055122  S27       523             1.0000000000
      2643       242  PNM       O13             0.4434342183        5.8830596319       -6.4016852454  S27       523             1.0000000000
      2644       242  PNM       N14            -2.8993226438        9.8911704270       -3.2129841273  S27       523             1.0000000000
      2645       242  PNM       C15            -3.4923212325       11.0796847750       -3.4493787211  S27       523             1.0000000000
      2646       242  PNM       O16            -4.6406338382       11.1378787854       -3.9886603103  S27       523             1.0000000000
      2647       242  PNM       C17            -2.7606662127       12.3534785927       -3.0388642659  S27       523             1.0000000000
      2648       242  PNM       C18            -1.6708463067       12.8472624338       -3.9855369411  S27       523             1.0000000000
      2649       242  PNM       C19            -0.5608984069       13.5263204499       -3.4551276668  S27       523             1.0000000000
      2650       242  PNM       C20             0.4605695895       14.0025762231       -4.2838905783  S27       523             1.0000000000
      2651       242  PNM       C21             0.3804490633       13.8267126671       -5.6709039639  S27       523             1.0000000000
      2652       242  PNM       C22            -0.7372953463       13.1779470259       -6.2136922328  S27       523             1.0000000000
      2653       242  PNM       C23            -1.7559752068       12.6953674778       -5.3800346890  S27       523             1.0000000000
      2654       242  PNM       H24            -0.7300037151        7.7559735238       -4.9393652672  S27       523             1.0000000000
      2655       242  PNM       H25            -0.6477493839        9.3152181529       -8.2800637474  S27       523             1.0000000000
      2656       242  PNM       H26             0.3671528858        8.0333445659       -7.5841471019  S27       523             1.0000000000
      2657       242  PNM       H27            -0.0674422450        9.4592457576       -6.6141385621  S27       523             1.0000000000
      2658       242  PNM       H28            -2.5257478452        7.8147964733       -8.8729344758  S27       523             1.0000000000
      2659       242  PNM       H29            -3.1643022777        6.6367460251       -7.7268916262  S27       523             1.0000000000
      2660       242  PNM       H30            -1.5281389285        6.4301890657       -8.3830296336  S27       523             1.0000000000
      2661       242  PNM       H31            -4.6589325665        7.8601550153       -5.2982045620  S27       523             1.0000000000
      2662       242  PNM       H32            -4.5398657138        8.6067432733       -3.0211770771  S27       523             1.0000000000
      2663       242  PNM       H33            -2.3301177396       12.2138936423       -2.0424065094  S27       523             1.0000000000
      2664       242  PNM       H34            -3.5382701038       13.1195953089       -2.9464746042  S27       523             1.0000000000
      2665       242  PNM       H35            -0.5005682739       13.6873921020       -2.3851195948  S27       523             1.0000000000
      2666       242  PNM       H36             1.3354052176       14.4703796796       -3.8415927087  S27       523             1.0000000000
      2667       242  PNM       H37             1.1795720694       14.1777036289       -6.3156631843  S27       523             1.0000000000
      2668       242  PNM       H38            -0.8050574546       13.0273439276       -7.2857209664  S27       523             1.0000000000
      2669       242  PNM       H39            -2.6049822556       12.1819426111       -5.8149332873  S27       523             1.0000000000
      2670       242  PNM       H40            -1.9816804884        9.8277787576       -2.7632827586  S27       523             1.0000000000
      2671       243  TIP3      OH2            -4.5402694185        7.6318964473       -0.3084001787  S27       290             1.0000000000
      2672       243  TIP3      H1             -5.8564815031        7.4821231097       -0.1074968267  S27       290             1.0000000000
      2673       243  TIP3      H2             -4.0138057405        8.3141213670        0.2209780035  S27       290             1.0000000000
      2674       244  SER       CB             -2.8556886444        5.1581695575       -2.1898910910  S28       70              1.0000000000
      2675       244  SER       HB1            -3.4819990741        4.3605233488       -2.5936406368  S28       70              1.0000000000
      2676       244  SER       HB2            -1.8775097962        5.1373043301       -2.6723618155  S28       70              1.0000000000
      2677       244  SER       OG             -3.5480624576        6.4162882448       -2.5078015674  S28       70              1.0000000000
      2678       244  SER       HG1            -4.0992612985        7.2670029735       -1.0839534540  S28       70              1.0000000000
      2679       244  SER       QQH1           -2.6982108024        5.1203837496       -1.1028979914  S28       70              1.0000000000
      2680       245  LYS       CD             -6.4376239965        3.2508090333       -2.0514776886  S28       73              1.0000000000
      2681       245  LYS       HD1            -7.3050582388        2.8792125815       -2.6089507187  S28       73              1.0000000000
      2682       245  LYS       HD2            -5.5461110248        2.9262782660       -2.5980045823  S28       73              1.0000000000
      2683       245  LYS       QQH2           -6.4234035300        2.7725398243       -1.0679031622  S28       73              1.0000000000
      2684       245  LYS       CE             -6.4614394811        4.7780177910       -1.9551719798  S28       73              1.0000000000
      2685       245  LYS       HE1            -5.6406345788        5.1731946651       -1.3577254607  S28       73              1.0000000000
      2686       245  LYS       HE2            -7.3842551176        5.1595157409       -1.5125589874  S28       73              1.0000000000
      2687       245  LYS       NZ             -6.3251281319        5.4113585513       -3.3166480707  S28       73              1.0000000000
      2688       245  LYS       HZ1            -7.1049890923        5.1539178241       -3.9342097516  S28       73              1.0000000000
      2689       245  LYS       HZ2            -5.4335692739        5.1789309064       -3.8609500978  S28       73              1.0000000000
      2690       245  LYS       HZ3            -6.3949474811        6.4510008492       -3.2322363881  S28       73              1.0000000000
      2691       246  SER       CB             -4.5262992083        4.4906980132       -6.4200819325  S28       130             1.0000000000
      2692       246  SER       HB1            -4.5337401422        5.3978013286       -7.0227716158  S28       130             1.0000000000
      2693       246  SER       HB2            -3.7407242697        3.8365212549       -6.8111710652  S28       130             1.0000000000
      2694       246  SER       OG             -4.2232939745        4.8135650509       -5.0065412475  S28       130             1.0000000000
      2695       246  SER       HG1            -3.5260407497        5.6647064848       -4.9687162149  S28       130             1.0000000000
      2696       246  SER       QQH3           -5.4848094648        3.9775812146       -6.5179504978  S28       130             1.0000000000
      2697       247  GLU       CB             -9.9398816115        9.4831288903        0.5964663429  S28       166             1.0000000000
      2698       247  GLU       HB1            -9.6033284130       10.1307519965       -0.2224292384  S28       166             1.0000000000
      2699       247  GLU       HB2           -10.9926736363        9.2418694463        0.4279374958  S28       166             1.0000000000
      2700       247  GLU       QQH4           -9.8655271006        9.9533718856        1.5864689479  S28       166             1.0000000000
      2701       247  GLU       CG             -9.1083650834        8.1922774810        0.5480730769  S28       166             1.0000000000
      2702       247  GLU       HG1            -9.4981553498        7.5130807484       -0.2193210148  S28       166             1.0000000000
      2703       247  GLU       HG2            -9.1723691920        7.6292622504        1.4880982985  S28       166             1.0000000000
      2704       247  GLU       CD             -7.6431933913        8.4268957459        0.2397420714  S28       166             1.0000000000
      2705       247  GLU       OE1            -7.1497198855        9.5746793429        0.1561667485  S28       166             1.0000000000
      2706       247  GLU       OE2            -6.9395334706        7.3042657990        0.0693291518  S28       166             1.0000000000
      2707       248  ASN       CB             -2.6576102279       11.8430039937        1.3412667750  S28       170             1.0000000000
      2708       248  ASN       HB1            -1.6588140814       11.6770383116        0.9273647347  S28       170             1.0000000000
      2709       248  ASN       HB2            -3.0367640783       12.8072071868        0.9932439393  S28       170             1.0000000000
      2710       248  ASN       QQH5           -2.6786805248       11.8153589926        2.4403823461  S28       170             1.0000000000
      2711       248  ASN       CG             -3.5724331210       10.7175700706        0.8684561924  S28       170             1.0000000000
      2712       248  ASN       OD1            -3.2296813493        9.4992693113        1.0279163662  S28       170             1.0000000000
      2713       248  ASN       ND2            -4.7323905089       11.0892738622        0.3056931339  S28       170             1.0000000000
      2714       248  ASN       HD21           -5.4606163961       10.4065753971        0.0846213308  S28       170             1.0000000000
      2715       248  ASN       HD22           -4.9051233278       12.0721992498        0.0663556368  S28       170             1.0000000000
      2716       249  LYS       CE             -3.2666959219        1.4670225856       -4.2294879907  S28       234             1.0000000000
      2717       249  LYS       HE1            -3.6736017893        1.6651056201       -3.2375491877  S28       234             1.0000000000
      2718       249  LYS       HE2            -4.0815106415        1.3837303207       -4.9501484530  S28       234             1.0000000000
      2719       249  LYS       NZ             -2.4033691281        2.6201269672       -4.6569674322  S28       234             1.0000000000
      2720       249  LYS       HZ1            -1.9099398825        2.4209908892       -5.5646496043  S28       234             1.0000000000
      2721       249  LYS       HZ2            -1.6286793855        2.8585689396       -4.0098194894  S28       234             1.0000000000
      2722       249  LYS       HZ3            -2.9614170583        3.4996912678       -4.7799462868  S28       234             1.0000000000
      2723       249  LYS       QQH6           -2.6567462109        0.5634647045       -4.1877037678  S28       234             1.0000000000
      2724       250  SER       CB              2.3802733084        3.0990825491       -5.7949126073  S28       235             1.0000000000
      2725       250  SER       HB1             3.0527179074        2.3755374172       -6.2612716376  S28       235             1.0000000000
      2726       250  SER       HB2             2.9650333317        4.0063654731       -5.5887802064  S28       235             1.0000000000
      2727       250  SER       OG              1.3052491625        3.3459310778       -6.7340869738  S28       235             1.0000000000
      2728       250  SER       HG1             0.9044213363        4.2471308816       -6.5695498511  S28       235             1.0000000000
      2729       250  SER       QQH7            2.0046438861        2.6311718823       -4.8699984299  S28       235             1.0000000000
      2730       251  PNM       S1             -2.9908816757        9.3094309198       -6.3423857372  S28       523             1.0000000000
      2731       251  PNM       C2             -1.6890857131        7.9947883801       -6.8900594313  S28       523             1.0000000000
      2732       251  PNM       C3             -1.4453150806        7.1777200389       -5.5741357010  S28       523             1.0000000000
      2733       251  PNM       N4             -2.7284647144        6.9992025355       -4.8184323912  S28       523             1.0000000000
      2734       251  PNM       C5             -3.6694412404        8.1808695044       -5.0061029935  S28       523             1.0000000000
      2735       251  PNM       C6             -3.5676590178        8.6450439924       -3.5252238507  S28       523             1.0000000000
      2736       251  PNM       C7             -2.6441605147        7.4244776607       -3.2073143494  S28       523             1.0000000000
      2737       251  PNM       O8             -1.4948690208        7.5501082534       -2.6441835917  S28       523             1.0000000000
      2738       251  PNM       C9             -2.2641882489        7.1585138437       -8.0438331305  S28       523             1.0000000000
      2739       251  PNM       C10            -0.4391816971        8.7505319104       -7.3627925940  S28       523             1.0000000000
      2740       251  PNM       C11            -0.7659036816        5.8321594858       -5.8848191812  S28       523             1.0000000000
      2741       251  PNM       O12            -1.3780265608        4.7568332704       -5.6526109581  S28       523             1.0000000000
      2742       251  PNM       O13             0.4399486812        5.8872325544       -6.4037146815  S28       523             1.0000000000
      2743       251  PNM       N14            -2.8915194304        9.8924999016       -3.2224218354  S28       523             1.0000000000
      2744       251  PNM       C15            -3.4886120232       11.0796150164       -3.4548492680  S28       523             1.0000000000
      2745       251  PNM       O16            -4.6393123430       11.1347935503       -3.9894932591  S28       523             1.0000000000
      2746       251  PNM       C17            -2.7592849466       12.3546210429       -3.0451906626  S28       523             1.0000000000
      2747       251  PNM       C18            -1.6682499566       12.8467433674       -3.9908171805  S28       523             1.0000000000
      2748       251  PNM       C19            -0.5594118481       13.5276263613       -3.4602870321  S28       523             1.0000000000
      2749       251  PNM       C20             0.4622800481       14.0032470867       -4.2893179540  S28       523             1.0000000000
      2750       251  PNM       C21             0.3830901264       13.8245993372       -5.6760293131  S28       523             1.0000000000
      2751       251  PNM       C22            -0.7328867316       13.1729181710       -6.2186190308  S28       523             1.0000000000
      2752       251  PNM       C23            -1.7516446109       12.6907787479       -5.3849989637  S28       523             1.0000000000
      2753       251  PNM       H24            -0.7574732165        7.7534194956       -4.9398195634  S28       523             1.0000000000
      2754       251  PNM       H25            -0.6611126268        9.3180865816       -8.2728949513  S28       523             1.0000000000
      2755       251  PNM       H26             0.3557345792        8.0334786200       -7.5837087153  S28       523             1.0000000000
      2756       251  PNM       H27            -0.0853883497        9.4512957130       -6.6042212363  S28       523             1.0000000000
      2757       251  PNM       H28            -2.5263145139        7.8075436139       -8.8843113458  S28       523             1.0000000000
      2758       251  PNM       H29            -3.1655014503        6.6210030270       -7.7466718385  S28       523             1.0000000000
      2759       251  PNM       H30            -1.5241915047        6.4273969667       -8.3924235755  S28       523             1.0000000000
      2760       251  PNM       H31            -4.6726796069        7.8528175769       -5.2772286156  S28       523             1.0000000000
      2761       251  PNM       H32            -4.5346933007        8.6157240916       -3.0177457597  S28       523             1.0000000000
      2762       251  PNM       H33            -2.3305024499       12.2163293767       -2.0477402763  S28       523             1.0000000000
      2763       251  PNM       H34            -3.5374188426       13.1206208928       -2.9560498983  S28       523             1.0000000000
      2764       251  PNM       H35            -0.4999574569       13.6904910497       -2.3905206601  S28       523             1.0000000000
      2765       251  PNM       H36             1.3365049713       14.4729743638       -3.8479335342  S28       523             1.0000000000
      2766       251  PNM       H37             1.1822486879       14.1748660645       -6.3211664115  S28       523             1.0000000000
      2767       251  PNM       H38            -0.7987284490       13.0189521775       -7.2904510581  S28       523             1.0000000000
      2768       251  PNM       H39            -2.5988011265       12.1737447765       -5.8196519999  S28       523             1.0000000000
      2769       251  PNM       H40            -1.9719771042        9.8313128063       -2.7762523749  S28       523             1.0000000000
      2770       252  TIP3      OH2            -4.5479992294        7.6301049482       -0.2787443669  S28       290             1.0000000000
      2771       252  TIP3      H1             -5.8662872151        7.4720575216       -0.0878620324  S28       290             1.0000000000
      2772       252  TIP3      H2             -4.0232403270        8.3135379645        0.2514078347  S28       290             1.0000000000
      2773       253  SER       CB             -2.8559296886        5.1583174783       -2.1899537763  S29       70              1.0000000000
      2774       253  SER       HB1            -3.5082441590        4.3849719090       -2.5916603530  S29       70              1.0000000000
      2775       253  SER       HB2            -1.8872647306        5.1144343292       -2.6868927440  S29       70              1.0000000000
      2776       253  SER       OG             -3.5297848668        6.4344078211       -2.5056010733  S29       70              1.0000000000
      2777       253  SER       HG1            -4.1094744843        7.2692523225       -1.0695762537  S29       70              1.0000000000
      2778       253  SER       QQH1           -2.6896543762        5.1326785435       -1.1044688535  S29       70              1.0000000000
      2779       254  LYS       CD             -6.4362150360        3.2481455963       -2.0559014446  S29       73              1.0000000000
      2780       254  LYS       HD1            -7.3088656828        2.8828381399       -2.6088158004  S29       73              1.0000000000
      2781       254  LYS       HD2            -5.5511101804        2.9154840619       -2.6075815477  S29       73              1.0000000000
      2782       254  LYS       QQH2           -6.4240994353        2.7765650278       -1.0683036763  S29       73              1.0000000000
      2783       254  LYS       CE             -6.4466188713        4.7764725497       -1.9754772308  S29       73              1.0000000000
      2784       254  LYS       HE1            -5.6267604058        5.1656825172       -1.3722366441  S29       73              1.0000000000
      2785       254  LYS       HE2            -7.3678950435        5.1665444434       -1.5351889908  S29       73              1.0000000000
      2786       254  LYS       NZ             -6.2963528857        5.3885434577       -3.3442200906  S29       73              1.0000000000
      2787       254  LYS       HZ1            -7.0990534852        5.1567425609       -3.9408550654  S29       73              1.0000000000
      2788       254  LYS       HZ2            -5.3915481229        5.1038633996       -3.9694531324  S29       73              1.0000000000
      2789       254  LYS       HZ3            -6.3342334174        6.4258285854       -3.2658155053  S29       73              1.0000000000
      2790       255  SER       CB             -4.5409793896        4.4791058995       -6.3822599838  S29       130             1.0000000000
      2791       255  SER       HB1            -4.5309668968        5.4030790809       -6.9689186815  S29       130             1.0000000000
      2792       255  SER       HB2            -3.7510431800        3.8363541587       -6.7964814456  S29       130             1.0000000000
      2793       255  SER       OG             -4.2599517915        4.7392667117       -4.9648697321  S29       130             1.0000000000
      2794       255  SER       HG1            -3.2123750302        6.0312299395       -4.9803069016  S29       130             1.0000000000
      2795       255  SER       QQH3           -5.4968221698        3.9663494518       -6.5684507628  S29       130             1.0000000000
      2796       256  GLU       CB             -9.9402631961        9.4833701149        0.5965278642  S29       166             1.0000000000
      2797       256  GLU       HB1            -9.6043790309       10.1313581434       -0.2225074636  S29       166             1.0000000000
      2798       256  GLU       HB2           -10.9927468046        9.2415355428        0.4283530326  S29       166             1.0000000000
      2799       256  GLU       QQH4           -9.8657638710        9.9536447722        1.5865438527  S29       166             1.0000000000
      2800       256  GLU       CG             -9.1087336215        8.1930163494        0.5474646122  S29       166             1.0000000000
      2801       256  GLU       HG1            -9.4970376538        7.5138919210       -0.2208104080  S29       166             1.0000000000
      2802       256  GLU       HG2            -9.1717300758        7.6291634580        1.4871112130  S29       166             1.0000000000
      2803       256  GLU       CD             -7.6454681561        8.4265831506        0.2403715553  S29       166             1.0000000000
      2804       256  GLU       OE1            -7.1482845072        9.5757036594        0.1548088186  S29       166             1.0000000000
      2805       256  GLU       OE2            -6.9431877569        7.3042194029        0.0733838552  S29       166             1.0000000000
      2806       257  ASN       CB             -2.6579806777       11.8432344752        1.3413927787  S29       170             1.0000000000
      2807       257  ASN       HB1            -1.6587387527       11.6772509017        0.9282586977  S29       170             1.0000000000
      2808       257  ASN       HB2            -3.0367364326       12.8075098540        0.9933514923  S29       170             1.0000000000
      2809       257  ASN       QQH5           -2.6802516388       11.8145312588        2.4404862543  S29       170             1.0000000000
      2810       257  ASN       CG             -3.5725934181       10.7181747222        0.8684357944  S29       170             1.0000000000
      2811       257  ASN       OD1            -3.2280654501        9.5000420647        1.0262696779  S29       170             1.0000000000
      2812       257  ASN       ND2            -4.7331349709       11.0885718513        0.3055320307  S29       170             1.0000000000
      2813       257  ASN       HD21           -5.4635473511       10.4063932423        0.0884269907  S29       170             1.0000000000
      2814       257  ASN       HD22           -4.9082110585       12.0722296750        0.0712047494  S29       170             1.0000000000
      2815       258  LYS       CE             -3.2774033507        1.4691673434       -4.2294855693  S29       234             1.0000000000
      2816       258  LYS       HE1            -3.6833198701        1.6599228210       -3.2353359996  S29       234             1.0000000000
      2817       258  LYS       HE2            -4.0974298748        1.3763161606       -4.9431987749  S29       234             1.0000000000
      2818       258  LYS       NZ             -2.4451153458        2.6422293251       -4.6628881898  S29       234             1.0000000000
      2819       258  LYS       HZ1            -1.9622035832        2.4552361553       -5.5743059651  S29       234             1.0000000000
      2820       258  LYS       HZ2            -1.6703945086        2.8903513079       -4.0242421310  S29       234             1.0000000000
      2821       258  LYS       HZ3            -3.0643732640        3.5193605624       -4.7691648139  S29       234             1.0000000000
      2822       258  LYS       QQH6           -2.6540143230        0.5740767494       -4.1936250379  S29       234             1.0000000000
      2823       259  SER       CB              2.3823550248        3.0977939883       -5.7953163399  S29       235             1.0000000000
      2824       259  SER       HB1             3.0541913024        2.3739653643       -6.2616644655  S29       235             1.0000000000
      2825       259  SER       HB2             2.9689787997        4.0039979303       -5.5876413098  S29       235             1.0000000000
      2826       259  SER       OG              1.3104271530        3.3463622458       -6.7375133933  S29       235             1.0000000000
      2827       259  SER       HG1             0.9071526109        4.2428136572       -6.5696196186  S29       235             1.0000000000
      2828       259  SER       QQH7            2.0028401595        2.6280718898       -4.8733538944  S29       235             1.0000000000
      2829       260  PNM       S1             -2.9959989886        9.3042249048       -6.3431938635  S29       523             1.0000000000
      2830       260  PNM       C2             -1.6842912182        7.9989834234       -6.9045097164  S29       523             1.0000000000
      2831       260  PNM       C3             -1.4376366221        7.1793621157       -5.5965276833  S29       523             1.0000000000
      2832       260  PNM       N4             -2.7221228082        6.9896634612       -4.8655797367  S29       523             1.0000000000
      2833       260  PNM       C5             -3.6639467711        8.1704807761       -5.0047469230  S29       523             1.0000000000
      2834       260  PNM       C6             -3.5566884819        8.6434188757       -3.5245798335  S29       523             1.0000000000
[truncated: 298,357 more chars]
