# Supplementary material for: Unraveling the energetic significance of chemical events in enzyme catalysis via machine-learning based regression approach
Source: Commun Chem. 2020 Oct 8;3:134. doi: 10.1038/s42004-020-00379-w (PMC9814854; doi:10.1038/s42004-020-00379-w)
Supplement: Supplementary file 3 — Supplementary Data 1 [file 42004_2020_379_MOESM3_ESM.zip › pathways/optimized.path/path.cor.b3lyp/path_1_r.cor]

* RETAIN ONLY THE QM ATOMS, WRITE PSF & COOR
* PREDEFINED VARS:
*     INCOR: DIRECTORY TO INPUT .COR FILE
*     INPSF: DIRECTORY TO INPUT .PSF FILE
*     OUTPSF: DIRECTORY TO OUTPUT .PSF FILE
*     OUTCOR: FILENAME OF OUTPUT .COR FILE
* ZILIN SONG, 17 DEC 2019
*  DATE:    12/17/19     21:13: 9      CREATED BY USER: zilins
*
      4950  EXT
         1         1  SER       CB             -3.0815742311        5.0784112357       -2.1661745497  S1        70              1.0000000000
         2         1  SER       HB1            -3.5724454982        4.2024424436       -2.6032978126  S1        70              1.0000000000
         3         1  SER       HB2            -2.1505512339        5.2592531923       -2.7151523281  S1        70              1.0000000000
         4         1  SER       OG             -3.9865342235        6.1878262817       -2.3059703836  S1        70              1.0000000000
         5         1  SER       HG1            -4.0805571507        6.8796171131       -1.4144414070  S1        70              1.0000000000
         6         1  SER       QQH1           -2.8116597897        4.9393643647       -1.1065212711  S1        70              1.0000000000
         7         2  LYS       CD             -6.6706455617        3.4135403449       -2.0721856496  S1        73              1.0000000000
         8         2  LYS       HD1            -7.3765785471        2.8618238596       -2.6979859254  S1        73              1.0000000000
         9         2  LYS       HD2            -5.6971579743        3.3511638117       -2.5727457289  S1        73              1.0000000000
        10         2  LYS       QQH2           -6.5938593699        2.8970892381       -1.1094986771  S1        73              1.0000000000
        11         2  LYS       CE             -7.1203313496        4.8824828900       -1.9347621617  S1        73              1.0000000000
        12         2  LYS       HE1            -6.9034769889        5.3360174785       -0.9647989570  S1        73              1.0000000000
        13         2  LYS       HE2            -8.1968419576        4.9706596482       -2.0978812306  S1        73              1.0000000000
        14         2  LYS       NZ             -6.4433974361        5.7721624781       -2.9414046777  S1        73              1.0000000000
        15         2  LYS       HZ1            -6.5639006506        5.4888308982       -3.9264728360  S1        73              1.0000000000
        16         2  LYS       HZ2            -5.3721646928        5.8718205263       -2.7368215743  S1        73              1.0000000000
        17         2  LYS       HZ3            -6.8173147849        6.7466964202       -2.8791484377  S1        73              1.0000000000
        18         3  SER       CB             -4.6029111745        4.2091124210       -6.4709556733  S1        130             1.0000000000
        19         3  SER       HB1            -4.6074343323        5.0954436710       -7.1054591113  S1        130             1.0000000000
        20         3  SER       HB2            -3.9031739076        3.4849058400       -6.9035686259  S1        130             1.0000000000
        21         3  SER       OG             -4.1738620311        4.5328838556       -5.1045713005  S1        130             1.0000000000
        22         3  SER       HG1            -3.4011982367        5.1663269946       -5.1529082782  S1        130             1.0000000000
        23         3  SER       QQH3           -5.5913376878        3.7513592296       -6.4746038643  S1        130             1.0000000000
        24         4  GLU       CB             -9.9707146617        9.2418399475        0.6904319260  S1        166             1.0000000000
        25         4  GLU       HB1            -9.6852114906        9.8832609169       -0.1529140419  S1        166             1.0000000000
        26         4  GLU       HB2           -11.0092349603        8.9351969453        0.5394669480  S1        166             1.0000000000
        27         4  GLU       QQH4           -9.9051230048        9.7510748194        1.6605665816  S1        166             1.0000000000
        28         4  GLU       CG             -9.0637845658        8.0007847192        0.6632442739  S1        166             1.0000000000
        29         4  GLU       HG1            -9.3910631551        7.3204751993       -0.1308391715  S1        166             1.0000000000
        30         4  GLU       HG2            -9.1535620796        7.4274073177        1.5970629801  S1        166             1.0000000000
        31         4  GLU       CD             -7.5790335040        8.2831649349        0.4289027383  S1        166             1.0000000000
        32         4  GLU       OE1            -7.1154315683        9.4523157104        0.6326712858  S1        166             1.0000000000
        33         4  GLU       OE2            -6.8614362012        7.2682875965        0.0421436470  S1        166             1.0000000000
        34         5  ASN       CB             -2.6077779252       11.8357836079        1.4091051380  S1        170             1.0000000000
        35         5  ASN       HB1            -1.6093991773       11.6640498226        1.0016545186  S1        170             1.0000000000
        36         5  ASN       HB2            -2.9957843299       12.7794382398        1.0202030288  S1        170             1.0000000000
        37         5  ASN       QQH5           -2.6338398504       11.8646458874        2.5091727260  S1        170             1.0000000000
        38         5  ASN       CG             -3.4980873456       10.6740625408        0.9726344877  S1        170             1.0000000000
        39         5  ASN       OD1            -2.9852127857        9.5281646683        0.7621584392  S1        170             1.0000000000
        40         5  ASN       ND2            -4.8117356602       10.9218724394        0.8386185593  S1        170             1.0000000000
        41         5  ASN       HD21           -5.5179349268       10.1891679177        0.6484994104  S1        170             1.0000000000
        42         5  ASN       HD22           -5.1918543445       11.8475911717        1.0140874688  S1        170             1.0000000000
        43         6  LYS       CE             -3.2681682912        1.3501076223       -4.1052585383  S1        234             1.0000000000
        44         6  LYS       HE1            -3.6284039270        1.5912761617       -3.1076991668  S1        234             1.0000000000
        45         6  LYS       HE2            -4.1182507990        1.2356507870       -4.7793864247  S1        234             1.0000000000
        46         6  LYS       NZ             -2.4304579428        2.4902206194       -4.6237714567  S1        234             1.0000000000
        47         6  LYS       HZ1            -1.9529026845        2.2309813024       -5.5210198779  S1        234             1.0000000000
        48         6  LYS       HZ2            -1.6732171598        2.8062706961       -3.9899352142  S1        234             1.0000000000
        49         6  LYS       HZ3            -3.0623021909        3.3208482589       -4.7924048156  S1        234             1.0000000000
        50         6  LYS       QQH6           -2.6552926087        0.4492558372       -4.0534063863  S1        234             1.0000000000
        51         7  SER       CB              2.2412992822        3.2582557720       -5.8440705895  S1        235             1.0000000000
        52         7  SER       HB1             2.9197957486        2.5818102400       -6.3729073490  S1        235             1.0000000000
        53         7  SER       HB2             2.7879709548        4.1935827389       -5.6636852702  S1        235             1.0000000000
        54         7  SER       OG              1.0827050209        3.4575790712       -6.6959561976  S1        235             1.0000000000
        55         7  SER       HG1             0.6555172263        4.3283773957       -6.4642016900  S1        235             1.0000000000
        56         7  SER       QQH7            1.9580369381        2.7521319747       -4.9072659309  S1        235             1.0000000000
        57         8  PNM       S1             -2.9664006257        9.7347604677       -6.1869134847  S1        523             1.0000000000
        58         8  PNM       C2             -1.7093536133        8.3765421476       -6.7883844434  S1        523             1.0000000000
        59         8  PNM       C3             -1.2964395085        7.5977099165       -5.4794956874  S1        523             1.0000000000
        60         8  PNM       N4             -2.4101667872        7.7075558345       -4.5416828644  S1        523             1.0000000000
        61         8  PNM       C5             -3.5734948654        8.5954438737       -4.8245312603  S1        523             1.0000000000
        62         8  PNM       C6             -3.5375150092        9.0252253309       -3.3053333972  S1        523             1.0000000000
        63         8  PNM       C7             -2.3733507484        8.0138331610       -3.1964870199  S1        523             1.0000000000
        64         8  PNM       O8             -1.5432658514        7.7082250759       -2.3250514768  S1        523             1.0000000000
        65         8  PNM       C9             -2.4217908027        7.4757008281       -7.8068161782  S1        523             1.0000000000
        66         8  PNM       C10            -0.5073913098        9.0863557044       -7.4231845324  S1        523             1.0000000000
        67         8  PNM       C11            -0.8758023961        6.1482730594       -5.7640274604  S1        523             1.0000000000
        68         8  PNM       O12            -1.7052093661        5.2056558256       -5.5958972936  S1        523             1.0000000000
        69         8  PNM       O13             0.3454542859        5.9910975554       -6.1888584865  S1        523             1.0000000000
        70         8  PNM       N14            -3.0102634539       10.3542708283       -3.0299978625  S1        523             1.0000000000
        71         8  PNM       C15            -3.6322253923       11.4738529368       -3.4653908450  S1        523             1.0000000000
        72         8  PNM       O16            -4.7356901121       11.4084897490       -4.0855620354  S1        523             1.0000000000
        73         8  PNM       C17            -2.9143959538       12.7968408569       -3.2313436334  S1        523             1.0000000000
        74         8  PNM       C18            -1.8355023550       13.0863325887       -4.2725974514  S1        523             1.0000000000
        75         8  PNM       C19            -0.5356785793       13.4287876811       -3.8731870088  S1        523             1.0000000000
        76         8  PNM       C20             0.4679926006       13.6768691304       -4.8167545253  S1        523             1.0000000000
        77         8  PNM       C21             0.1837270257       13.5842116091       -6.1830414297  S1        523             1.0000000000
        78         8  PNM       C22            -1.1141214184       13.2546656569       -6.5915967831  S1        523             1.0000000000
        79         8  PNM       C23            -2.1158093068       13.0180612300       -5.6466508320  S1        523             1.0000000000
        80         8  PNM       H24            -0.4229101958        8.0950603520       -5.0440734791  S1        523             1.0000000000
        81         8  PNM       H25            -0.7960741300        9.5789396715       -8.3569859227  S1        523             1.0000000000
        82         8  PNM       H26             0.2764075512        8.3541314554       -7.6464541757  S1        523             1.0000000000
        83         8  PNM       H27            -0.0934520561        9.8499976710       -6.7608230659  S1        523             1.0000000000
        84         8  PNM       H28            -2.7958205520        8.0767132911       -8.6402811100  S1        523             1.0000000000
        85         8  PNM       H29            -3.2743153251        6.9531388585       -7.3669388040  S1        523             1.0000000000
        86         8  PNM       H30            -1.7256964220        6.7194316533       -8.1906166035  S1        523             1.0000000000
        87         8  PNM       H31            -4.4796690435        8.0712880460       -5.1216634280  S1        523             1.0000000000
        88         8  PNM       H32            -4.4432444358        8.8061382335       -2.7418290091  S1        523             1.0000000000
        89         8  PNM       H33            -2.4718573248       12.8108699478       -2.2305992641  S1        523             1.0000000000
        90         8  PNM       H34            -3.6793834387       13.5781614517       -3.2510768751  S1        523             1.0000000000
        91         8  PNM       H35            -0.3135306992       13.5044423942       -2.8158723756  S1        523             1.0000000000
        92         8  PNM       H36             1.4688364362       13.9362734307       -4.4876648617  S1        523             1.0000000000
        93         8  PNM       H37             0.9567027609       13.7750579461       -6.9203244372  S1        523             1.0000000000
        94         8  PNM       H38            -1.3475191402       13.1676490920       -7.6471179337  S1        523             1.0000000000
        95         8  PNM       H39            -3.1119578390       12.7507824285       -5.9780075413  S1        523             1.0000000000
        96         8  PNM       H40            -2.1295399635       10.4182771683       -2.5116943170  S1        523             1.0000000000
        97         9  TIP3      OH2            -4.4353538046        7.6699088312       -0.4775663281  S1        290             1.0000000000
        98         9  TIP3      H1             -5.4261310443        7.5799345674       -0.1891066274  S1        290             1.0000000000
        99         9  TIP3      H2             -3.8763254982        8.3419583742        0.0033680627  S1        290             1.0000000000
       100        10  SER       CB             -3.0857506082        5.0818889136       -2.1661627346  S2        70              1.0000000000
       101        10  SER       HB1            -3.5787908483        4.2063562792       -2.6020220500  S2        70              1.0000000000
       102        10  SER       HB2            -2.1553682861        5.2608815295       -2.7167448976  S2        70              1.0000000000
       103        10  SER       OG             -3.9890945052        6.1929032450       -2.3049457840  S2        70              1.0000000000
       104        10  SER       HG1            -4.0894172866        6.8820739379       -1.4081972908  S2        70              1.0000000000
       105        10  SER       QQH1           -2.8142399222        4.9430833355       -1.1069099455  S2        70              1.0000000000
       106        11  LYS       CD             -6.6710173007        3.4088763434       -2.0724063546  S2        73              1.0000000000
       107        11  LYS       HD1            -7.3797774803        2.8580373089       -2.6957678606  S2        73              1.0000000000
       108        11  LYS       HD2            -5.6991264737        3.3445223207       -2.5758741027  S2        73              1.0000000000
       109        11  LYS       QQH2           -6.5921162827        2.8929640566       -1.1096690663  S2        73              1.0000000000
       110        11  LYS       CE             -7.1181189634        4.8786558027       -1.9350593579  S2        73              1.0000000000
       111        11  LYS       HE1            -6.8987701390        5.3325932767       -0.9658712190  S2        73              1.0000000000
       112        11  LYS       HE2            -8.1948948805        4.9682402940       -2.0956820009  S2        73              1.0000000000
       113        11  LYS       NZ             -6.4420703252        5.7656549886       -2.9445296601  S2        73              1.0000000000
       114        11  LYS       HZ1            -6.5596916906        5.4776910582       -3.9282527398  S2        73              1.0000000000
       115        11  LYS       HZ2            -5.3710893753        5.8705795313       -2.7381976989  S2        73              1.0000000000
       116        11  LYS       HZ3            -6.8183244639        6.7396997883       -2.8878823135  S2        73              1.0000000000
       117        12  SER       CB             -4.6032331657        4.2077620790       -6.4711116477  S2        130             1.0000000000
       118        12  SER       HB1            -4.6064457651        5.0934470474       -7.1064856912  S2        130             1.0000000000
       119        12  SER       HB2            -3.9031517150        3.4828168372       -6.9018487407  S2        130             1.0000000000
       120        12  SER       OG             -4.1763032878        4.5327061523       -5.1041583533  S2        130             1.0000000000
       121        12  SER       HG1            -3.4023734083        5.1643032339       -5.1518616567  S2        130             1.0000000000
       122        12  SER       QQH3           -5.5918494456        3.7504700452       -6.4760131038  S2        130             1.0000000000
       123        13  GLU       CB             -9.9824093041        9.2512544888        0.6922876182  S2        166             1.0000000000
       124        13  GLU       HB1            -9.6974759642        9.8931499210       -0.1508787787  S2        166             1.0000000000
       125        13  GLU       HB2           -11.0211823944        8.9452965583        0.5419666342  S2        166             1.0000000000
       126        13  GLU       QQH4           -9.9157452542        9.7600453332        1.6626405959  S2        166             1.0000000000
       127        13  GLU       CG             -9.0763193949        8.0095335338        0.6641143108  S2        166             1.0000000000
       128        13  GLU       HG1            -9.4051347243        7.3291458323       -0.1292367561  S2        166             1.0000000000
       129        13  GLU       HG2            -9.1652154430        7.4363637379        1.5981487068  S2        166             1.0000000000
       130        13  GLU       CD             -7.5914740067        8.2901244474        0.4280456230  S2        166             1.0000000000
       131        13  GLU       OE1            -7.1272513231        9.4601596121        0.6270988027  S2        166             1.0000000000
       132        13  GLU       OE2            -6.8749043202        7.2731807454        0.0451279510  S2        166             1.0000000000
       133        14  ASN       CB             -2.6131303676       11.8342928455        1.4082561900  S2        170             1.0000000000
       134        14  ASN       HB1            -1.6154234268       11.6601306396        1.0000274666  S2        170             1.0000000000
       135        14  ASN       HB2            -2.9993132716       12.7785067288        1.0191397006  S2        170             1.0000000000
       136        14  ASN       QQH5           -2.6382391881       11.8635059712        2.5083343065  S2        170             1.0000000000
       137        14  ASN       CG             -3.5068967563       10.6741095701        0.9730165643  S2        170             1.0000000000
       138        14  ASN       OD1            -2.9976224223        9.5268872915        0.7642639890  S2        170             1.0000000000
       139        14  ASN       ND2            -4.8198889622       10.9259079588        0.8386445990  S2        170             1.0000000000
       140        14  ASN       HD21           -5.5278839169       10.1948684226        0.6477482350  S2        170             1.0000000000
       141        14  ASN       HD22           -5.1976640856       11.8528918865        1.0117691349  S2        170             1.0000000000
       142        15  LYS       CE             -3.2660413382        1.3505175939       -4.1090552613  S2        234             1.0000000000
       143        15  LYS       HE1            -3.6265964257        1.5912731748       -3.1115092296  S2        234             1.0000000000
       144        15  LYS       HE2            -4.1158594734        1.2369399390       -4.7835824044  S2        234             1.0000000000
       145        15  LYS       NZ             -2.4277419140        2.4905303511       -4.6265277528  S2        234             1.0000000000
       146        15  LYS       HZ1            -1.9502751249        2.2325279004       -5.5241609560  S2        234             1.0000000000
       147        15  LYS       HZ2            -1.6701229356        2.8058925396       -3.9927095743  S2        234             1.0000000000
       148        15  LYS       HZ3            -3.0590956570        3.3210048292       -4.7939055508  S2        234             1.0000000000
       149        15  LYS       QQH6           -2.6536411586        0.4492971329       -4.0576285729  S2        234             1.0000000000
       150        16  SER       CB              2.2499205039        3.2525192996       -5.8423502237  S2        235             1.0000000000
       151        16  SER       HB1             2.9296128303        2.5750955043       -6.3684196802  S2        235             1.0000000000
       152        16  SER       HB2             2.7965829990        4.1879131538       -5.6619937520  S2        235             1.0000000000
       153        16  SER       OG              1.0936304698        3.4506040246       -6.6971899006  S2        235             1.0000000000
       154        16  SER       HG1             0.6648277525        4.3211894581       -6.4673116436  S2        235             1.0000000000
       155        16  SER       QQH7            1.9644926586        2.7481215501       -4.9052656895  S2        235             1.0000000000
       156        17  PNM       S1             -2.9633417896        9.7190299069       -6.1900627486  S2        523             1.0000000000
       157        17  PNM       C2             -1.7059338409        8.3615650056       -6.7892104109  S2        523             1.0000000000
       158        17  PNM       C3             -1.2933056073        7.5838507868       -5.4794355007  S2        523             1.0000000000
       159        17  PNM       N4             -2.4075238765        7.6939111565       -4.5426278650  S2        523             1.0000000000
       160        17  PNM       C5             -3.5706360051        8.5827445058       -4.8256920030  S2        523             1.0000000000
       161        17  PNM       C6             -3.5321205584        9.0170383537       -3.3073462636  S2        523             1.0000000000
       162        17  PNM       C7             -2.3667472905        8.0022558573       -3.1931359713  S2        523             1.0000000000
       163        17  PNM       O8             -1.5413939618        7.7013891598       -2.3282226113  S2        523             1.0000000000
       164        17  PNM       C9             -2.4171602750        7.4596638129       -7.8074434167  S2        523             1.0000000000
       165        17  PNM       C10            -0.5040242876        9.0722790240       -7.4234278328  S2        523             1.0000000000
       166        17  PNM       C11            -0.8730531835        6.1346521738       -5.7647720256  S2        523             1.0000000000
       167        17  PNM       O12            -1.7023416091        5.1925706025       -5.5959174685  S2        523             1.0000000000
       168        17  PNM       O13             0.3474335085        5.9783728633       -6.1921283069  S2        523             1.0000000000
       169        17  PNM       N14            -2.9988968392       10.3447986506       -3.0374829216  S2        523             1.0000000000
       170        17  PNM       C15            -3.6135671309       11.4651306525       -3.4806128414  S2        523             1.0000000000
       171        17  PNM       O16            -4.7162951464       11.4021082803       -4.1022344147  S2        523             1.0000000000
       172        17  PNM       C17            -2.8887474346       12.7853851589       -3.2520850975  S2        523             1.0000000000
       173        17  PNM       C18            -1.8142778921       13.0714870900       -4.2991177495  S2        523             1.0000000000
       174        17  PNM       C19            -0.5133994490       13.4181812453       -3.9063143709  S2        523             1.0000000000
       175        17  PNM       C20             0.4848273364       13.6685881049       -4.8552372597  S2        523             1.0000000000
       176        17  PNM       C21             0.1946350421       13.5718552559       -6.2199629727  S2        523             1.0000000000
       177        17  PNM       C22            -1.1037280273       13.2364153650       -6.6216992594  S2        523             1.0000000000
       178        17  PNM       C23            -2.1005205738       12.9993084657       -5.6717770717  S2        523             1.0000000000
       179        17  PNM       H24            -0.4202588540        8.0817942194       -5.0442077031  S2        523             1.0000000000
       180        17  PNM       H25            -0.7926787560        9.5641341430       -8.3577018425  S2        523             1.0000000000
       181        17  PNM       H26             0.2807110901        8.3411042407       -7.6458497301  S2        523             1.0000000000
       182        17  PNM       H27            -0.0916915034        9.8368986257       -6.7611514132  S2        523             1.0000000000
       183        17  PNM       H28            -2.7905722276        8.0599647846       -8.6417062069  S2        523             1.0000000000
       184        17  PNM       H29            -3.2700319202        6.9376341434       -7.3675718513  S2        523             1.0000000000
       185        17  PNM       H30            -1.7207555934        6.7032655956       -8.1901115517  S2        523             1.0000000000
       186        17  PNM       H31            -4.4772499821        8.0588277863       -5.1194448128  S2        523             1.0000000000
       187        17  PNM       H32            -4.4374646713        8.8022300893       -2.7422053313  S2        523             1.0000000000
       188        17  PNM       H33            -2.4413299315       12.7984786053       -2.2535746486  S2        523             1.0000000000
       189        17  PNM       H34            -3.6507541012       13.5697992218       -3.2683745181  S2        523             1.0000000000
       190        17  PNM       H35            -0.2859931198       13.4962059374       -2.8501739600  S2        523             1.0000000000
       191        17  PNM       H36             1.4857399084       13.9338137786       -4.5310912513  S2        523             1.0000000000
       192        17  PNM       H37             0.9634893413       13.7641826801       -6.9612574853  S2        523             1.0000000000
       193        17  PNM       H38            -1.3416961201       13.1451812483       -7.6758758481  S2        523             1.0000000000
       194        17  PNM       H39            -3.0976407114       12.7293585947       -5.9979587628  S2        523             1.0000000000
       195        17  PNM       H40            -2.1201250775       10.4071862094       -2.5153869354  S2        523             1.0000000000
       196        18  TIP3      OH2            -4.4475965440        7.6653612913       -0.4717118582  S2        290             1.0000000000
       197        18  TIP3      H1             -5.4402249316        7.5782515254       -0.1861590855  S2        290             1.0000000000
       198        18  TIP3      H2             -3.8894081179        8.3388899412        0.0085126927  S2        290             1.0000000000
       199        19  SER       CB             -3.0870531658        5.0827288163       -2.1643340104  S3        70              1.0000000000
       200        19  SER       HB1            -3.5804172809        4.2073690883       -2.6002095535  S3        70              1.0000000000
       201        19  SER       HB2            -2.1570448982        5.2617611626       -2.7158001890  S3        70              1.0000000000
       202        19  SER       OG             -3.9896567836        6.1945165788       -2.3012313873  S3        70              1.0000000000
       203        19  SER       HG1            -4.0932121998        6.8818361017       -1.3999922926  S3        70              1.0000000000
       204        19  SER       QQH1           -2.8147275064        4.9428664295       -1.1054667230  S3        70              1.0000000000
       205        20  LYS       CD             -6.6665536933        3.4122779103       -2.0738345499  S3        73              1.0000000000
       206        20  LYS       HD1            -7.3747314130        2.8621105614       -2.6983777177  S3        73              1.0000000000
       207        20  LYS       HD2            -5.6944315005        3.3498730591       -2.5770286261  S3        73              1.0000000000
       208        20  LYS       QQH2           -6.5875317007        2.8944660157       -1.1121105649  S3        73              1.0000000000
       209        20  LYS       CE             -7.1152528309        4.8813026879       -1.9333816155  S3        73              1.0000000000
       210        20  LYS       HE1            -6.8942517292        5.3338717161       -0.9640523308  S3        73              1.0000000000
       211        20  LYS       HE2            -8.1925244920        4.9699060660       -2.0911052262  S3        73              1.0000000000
       212        20  LYS       NZ             -6.4426416650        5.7710916774       -2.9427516179  S3        73              1.0000000000
       213        20  LYS       HZ1            -6.5621942764        5.4848060850       -3.9268572108  S3        73              1.0000000000
       214        20  LYS       HZ2            -5.3711674051        5.8752071248       -2.7381010886  S3        73              1.0000000000
       215        20  LYS       HZ3            -6.8193739212        6.7446816531       -2.8825640779  S3        73              1.0000000000
       216        21  SER       CB             -4.5994509595        4.2140267982       -6.4741751996  S3        130             1.0000000000
       217        21  SER       HB1            -4.6050156782        5.0993832728       -7.1100087700  S3        130             1.0000000000
       218        21  SER       HB2            -3.8992428721        3.4897172894       -6.9057880168  S3        130             1.0000000000
       219        21  SER       OG             -4.1705847307        4.5394728244       -5.1080362400  S3        130             1.0000000000
       220        21  SER       HG1            -3.3933779054        5.1670687500       -5.1565068002  S3        130             1.0000000000
       221        21  SER       QQH3           -5.5875488529        3.7558483125       -6.4770169297  S3        130             1.0000000000
       222        22  GLU       CB             -9.9867703688        9.2577648406        0.6916439280  S3        166             1.0000000000
       223        22  GLU       HB1            -9.7010453387        9.9000823671       -0.1509502937  S3        166             1.0000000000
       224        22  GLU       HB2           -11.0256441066        8.9525012421        0.5404488074  S3        166             1.0000000000
       225        22  GLU       QQH4           -9.9205371676        9.7659730063        1.6623022503  S3        166             1.0000000000
       226        22  GLU       CG             -9.0815283292        8.0154063868        0.6636054962  S3        166             1.0000000000
       227        22  GLU       HG1            -9.4100299989        7.3357177914       -0.1304540016  S3        166             1.0000000000
       228        22  GLU       HG2            -9.1717029527        7.4419343051        1.5973618520  S3        166             1.0000000000
       229        22  GLU       CD             -7.5962912709        8.2948867083        0.4294487258  S3        166             1.0000000000
       230        22  GLU       OE1            -7.1312616274        9.4643791222        0.6294933861  S3        166             1.0000000000
       231        22  GLU       OE2            -6.8802321246        7.2771863562        0.0471794864  S3        166             1.0000000000
       232        23  ASN       CB             -2.6124069613       11.8292820671        1.4111119201  S3        170             1.0000000000
       233        23  ASN       HB1            -1.6149542809       11.6530611659        1.0031477662  S3        170             1.0000000000
       234        23  ASN       HB2            -2.9968412310       12.7738230189        1.0209272671  S3        170             1.0000000000
       235        23  ASN       QQH5           -2.6375812804       11.8594716721        2.5111292623  S3        170             1.0000000000
       236        23  ASN       CG             -3.5085807648       10.6705251283        0.9769397288  S3        170             1.0000000000
       237        23  ASN       OD1            -3.0017246504        9.5216964883        0.7697523976  S3        170             1.0000000000
       238        23  ASN       ND2            -4.8208625150       10.9249336039        0.8419639452  S3        170             1.0000000000
       239        23  ASN       HD21           -5.5305984813       10.1954513275        0.6513709196  S3        170             1.0000000000
       240        23  ASN       HD22           -5.1967323202       11.8531256789        1.0128654445  S3        170             1.0000000000
       241        24  LYS       CE             -3.2622631050        1.3564542059       -4.1118576086  S3        234             1.0000000000
       242        24  LYS       HE1            -3.6225056639        1.5978169757       -3.1143156618  S3        234             1.0000000000
       243        24  LYS       HE2            -4.1121325684        1.2437597546       -4.7865012844  S3        234             1.0000000000
       244        24  LYS       NZ             -2.4224698000        2.4953392851       -4.6293267450  S3        234             1.0000000000
       245        24  LYS       HZ1            -1.9445551286        2.2366897139       -5.5264628781  S3        234             1.0000000000
       246        24  LYS       HZ2            -1.6650733169        2.8104947211       -3.9950975911  S3        234             1.0000000000
       247        24  LYS       HZ3            -3.0528855194        3.3260736573       -4.7974098555  S3        234             1.0000000000
       248        24  LYS       QQH6           -2.6510614114        0.4544718822       -4.0600304313  S3        234             1.0000000000
       249        25  SER       CB              2.2547965440        3.2563439794       -5.8402324967  S3        235             1.0000000000
       250        25  SER       HB1             2.9334770885        2.5786241636       -6.3672458712  S3        235             1.0000000000
       251        25  SER       HB2             2.8032228434        4.1903408647       -5.6579785777  S3        235             1.0000000000
       252        25  SER       OG              1.0992635028        3.4580257630       -6.6953045834  S3        235             1.0000000000
       253        25  SER       HG1             0.6716357167        4.3287449792       -6.4644915892  S3        235             1.0000000000
       254        25  SER       QQH7            1.9680214517        2.7506859152       -4.9042179548  S3        235             1.0000000000
       255        26  PNM       S1             -3.0058426285        9.6917905649       -6.2012042421  S3        523             1.0000000000
       256        26  PNM       C2             -1.7240387062        8.3534277134       -6.7925269036  S3        523             1.0000000000
       257        26  PNM       C3             -1.3029649919        7.5831965972       -5.4810275032  S3        523             1.0000000000
       258        26  PNM       N4             -2.4166123163        7.6833416847       -4.5420092712  S3        523             1.0000000000
       259        26  PNM       C5             -3.5891748326        8.5603753261       -4.8230075568  S3        523             1.0000000000
       260        26  PNM       C6             -3.5434997090        9.0058194386       -3.3079888243  S3        523             1.0000000000
       261        26  PNM       C7             -2.3758414903        7.9967401877       -3.1957266508  S3        523             1.0000000000
       262        26  PNM       O8             -1.5420661763        7.7024006793       -2.3292674058  S3        523             1.0000000000
       263        26  PNM       C9             -2.4187225570        7.4411051896       -7.8125406578  S3        523             1.0000000000
       264        26  PNM       C10            -0.5308259814        9.0815182988       -7.4236109390  S3        523             1.0000000000
       265        26  PNM       C11            -0.8692977294        6.1374906087       -5.7637959299  S3        523             1.0000000000
       266        26  PNM       O12            -1.6917867301        5.1889043152       -5.5947691947  S3        523             1.0000000000
       267        26  PNM       O13             0.3526161110        5.9896550612       -6.1896198748  S3        523             1.0000000000
       268        26  PNM       N14            -3.0089559870       10.3354480794       -3.0500795970  S3        523             1.0000000000
       269        26  PNM       C15            -3.6237215772       11.4548004957       -3.4954401390  S3        523             1.0000000000
       270        26  PNM       O16            -4.7294359731       11.3922273305       -4.1116290099  S3        523             1.0000000000
       271        26  PNM       C17            -2.8942794596       12.7736712971       -3.2739315659  S3        523             1.0000000000
       272        26  PNM       C18            -1.8178139309       13.0524439714       -4.3209406217  S3        523             1.0000000000
       273        26  PNM       C19            -0.5196499795       13.4089369627       -3.9274364554  S3        523             1.0000000000
       274        26  PNM       C20             0.4798964093       13.6563676031       -4.8758190602  S3        523             1.0000000000
       275        26  PNM       C21             0.1941461271       13.5456011031       -6.2405432685  S3        523             1.0000000000
       276        26  PNM       C22            -1.1015408164       13.2002872522       -6.6431621717  S3        523             1.0000000000
       277        26  PNM       C23            -2.0999550097       12.9669071054       -5.6937979811  S3        523             1.0000000000
       278        26  PNM       H24            -0.4341338275        8.0904404819       -5.0479102797  S3        523             1.0000000000
       279        26  PNM       H25            -0.8232717778        9.5668485930       -8.3601115331  S3        523             1.0000000000
       280        26  PNM       H26             0.2660702279        8.3618457968       -7.6417621858  S3        523             1.0000000000
       281        26  PNM       H27            -0.1329888121        9.8545720283       -6.7620507853  S3        523             1.0000000000
       282        26  PNM       H28            -2.7964661618        8.0358494027       -8.6488788436  S3        523             1.0000000000
       283        26  PNM       H29            -3.2667226188        6.9094169031       -7.3752722792  S3        523             1.0000000000
       284        26  PNM       H30            -1.7113341465        6.6929540496       -8.1913837363  S3        523             1.0000000000
       285        26  PNM       H31            -4.4932977188        8.0250798300       -5.1050342238  S3        523             1.0000000000
       286        26  PNM       H32            -4.4450606337        8.7947740539       -2.7355526862  S3        523             1.0000000000
       287        26  PNM       H33            -2.4471902059       12.7898983312       -2.2751963725  S3        523             1.0000000000
       288        26  PNM       H34            -3.6533960753       13.5607114574       -3.2941460538  S3        523             1.0000000000
       289        26  PNM       H35            -0.2949785852       13.4970489731       -2.8712627925  S3        523             1.0000000000
       290        26  PNM       H36             1.4783545506       13.9305644491       -4.5514454857  S3        523             1.0000000000
       291        26  PNM       H37             0.9638055842       13.7359458855       -6.9813970810  S3        523             1.0000000000
       292        26  PNM       H38            -1.3359547605       13.0992609538       -7.6972760230  S3        523             1.0000000000
       293        26  PNM       H39            -3.0953120786       12.6911423910       -6.0205116207  S3        523             1.0000000000
       294        26  PNM       H40            -2.1281629528       10.4005110833       -2.5316359021  S3        523             1.0000000000
       295        27  TIP3      OH2            -4.4520762175        7.6600120062       -0.4639373173  S3        290             1.0000000000
       296        27  TIP3      H1             -5.4466860800        7.5761332125       -0.1811535240  S3        290             1.0000000000
       297        27  TIP3      H2             -3.8938594695        8.3341539740        0.0156399276  S3        290             1.0000000000
       298        28  SER       CB             -3.0824792666        5.0801590937       -2.1661064587  S4        70              1.0000000000
       299        28  SER       HB1            -3.5747907504        4.2045257607       -2.6025272097  S4        70              1.0000000000
       300        28  SER       HB2            -2.1519871375        5.2597207844       -2.7164017991  S4        70              1.0000000000
       301        28  SER       OG             -3.9861030509        6.1909035849       -2.3047326085  S4        70              1.0000000000
       302        28  SER       HG1            -4.0868463640        6.8782704246       -1.4075599283  S4        70              1.0000000000
       303        28  SER       QQH1           -2.8114574065        4.9409797134       -1.1067537959  S4        70              1.0000000000
       304        29  LYS       CD             -6.6693753952        3.4090125025       -2.0746560248  S4        73              1.0000000000
       305        29  LYS       HD1            -7.3784551348        2.8573003114       -2.6968430775  S4        73              1.0000000000
       306        29  LYS       HD2            -5.6979402562        3.3445420349       -2.5789566110  S4        73              1.0000000000
       307        29  LYS       QQH2           -6.5893497445        2.8940441020       -1.1115001886  S4        73              1.0000000000
       308        29  LYS       CE             -7.1172382006        4.8786776774       -1.9382494240  S4        73              1.0000000000
       309        29  LYS       HE1            -6.8996723696        5.3328063129       -0.9687640237  S4        73              1.0000000000
       310        29  LYS       HE2            -8.1937859953        4.9676997723       -2.1006291876  S4        73              1.0000000000
       311        29  LYS       NZ             -6.4401042463        5.7663315408       -2.9466205480  S4        73              1.0000000000
       312        29  LYS       HZ1            -6.5574104967        5.4791117777       -3.9306837215  S4        73              1.0000000000
       313        29  LYS       HZ2            -5.3695737886        5.8699599382       -2.7398901638  S4        73              1.0000000000
       314        29  LYS       HZ3            -6.8162744733        6.7404309333       -2.8888696178  S4        73              1.0000000000
       315        30  SER       CB             -4.6016953006        4.2062461552       -6.4764236283  S4        130             1.0000000000
       316        30  SER       HB1            -4.6039368412        5.0911793492       -7.1128598498  S4        130             1.0000000000
       317        30  SER       HB2            -3.9020888940        3.4800545627       -6.9058016536  S4        130             1.0000000000
       318        30  SER       OG             -4.1749749689        4.5322845824       -5.1095777482  S4        130             1.0000000000
       319        30  SER       HG1            -3.4007341019        5.1637587740       -5.1568428901  S4        130             1.0000000000
       320        30  SER       QQH3           -5.5908233334        3.7501487076       -6.4810907175  S4        130             1.0000000000
       321        31  GLU       CB             -9.9798650414        9.2483720428        0.6906138811  S4        166             1.0000000000
       322        31  GLU       HB1            -9.6947061984        9.8900791452       -0.1526387148  S4        166             1.0000000000
       323        31  GLU       HB2           -11.0188561887        8.9429810271        0.5404918781  S4        166             1.0000000000
       324        31  GLU       QQH4           -9.9127365781        9.7571017268        1.6609491536  S4        166             1.0000000000
       325        31  GLU       CG             -9.0745616216        8.0061830823        0.6621835470  S4        166             1.0000000000
       326        31  GLU       HG1            -9.4035797530        7.3262365009       -0.1314266533  S4        166             1.0000000000
       327        31  GLU       HG2            -9.1638317795        7.4328175718        1.5960653340  S4        166             1.0000000000
       328        31  GLU       CD             -7.5896769686        8.2863049156        0.4265247052  S4        166             1.0000000000
       329        31  GLU       OE1            -7.1245735674        9.4555238427        0.6274943537  S4        166             1.0000000000
       330        31  GLU       OE2            -6.8737252933        7.2694476306        0.0419791871  S4        166             1.0000000000
       331        32  ASN       CB             -2.6114432093       11.8306773475        1.4094034015  S4        170             1.0000000000
       332        32  ASN       HB1            -1.6136357027       11.6564829550        1.0015560844  S4        170             1.0000000000
       333        32  ASN       HB2            -2.9976896071       12.7746597667        1.0195304758  S4        170             1.0000000000
       334        32  ASN       QQH5           -2.6368567206       11.8607471546        2.5094330138  S4        170             1.0000000000
       335        32  ASN       CG             -3.5052315190       10.6703613681        0.9747091926  S4        170             1.0000000000
       336        32  ASN       OD1            -2.9954496574        9.5224600705        0.7665075198  S4        170             1.0000000000
       337        32  ASN       ND2            -4.8176284936       10.9214234592        0.8398036154  S4        170             1.0000000000
       338        32  ASN       HD21           -5.5256846735       10.1903356346        0.6487898644  S4        170             1.0000000000
       339        32  ASN       HD22           -5.1958235842       11.8486243728        1.0124832261  S4        170             1.0000000000
       340        33  LYS       CE             -3.2652919915        1.3518047265       -4.1082372928  S4        234             1.0000000000
       341        33  LYS       HE1            -3.6259047923        1.5930134578       -3.1108328956  S4        234             1.0000000000
       342        33  LYS       HE2            -4.1150880145        1.2381698940       -4.7828706550  S4        234             1.0000000000
       343        33  LYS       NZ             -2.4265959377        2.4914469026       -4.6260646871  S4        234             1.0000000000
       344        33  LYS       HZ1            -1.9483493958        2.2324523368       -5.5230241332  S4        234             1.0000000000
       345        33  LYS       HZ2            -1.6697899350        2.8077021163       -3.9918601094  S4        234             1.0000000000
       346        33  LYS       HZ3            -3.0582000453        3.3215144452       -4.7953429992  S4        234             1.0000000000
       347        33  LYS       QQH6           -2.6530565149        0.4504902247       -4.0562756636  S4        234             1.0000000000
       348        34  SER       CB              2.2496958951        3.2536401105       -5.8418187793  S4        235             1.0000000000
       349        34  SER       HB1             2.9284018172        2.5760618090       -6.3689746127  S4        235             1.0000000000
       350        34  SER       HB2             2.7969225310        4.1887029714       -5.6615223471  S4        235             1.0000000000
       351        34  SER       OG              1.0925831426        3.4528243152       -6.6953777551  S4        235             1.0000000000
       352        34  SER       HG1             0.6644288500        4.3232597647       -6.4637920080  S4        235             1.0000000000
       353        34  SER       QQH7            1.9649254776        2.7487771298       -4.9047715533  S4        235             1.0000000000
       354        35  PNM       S1             -2.9669501357        9.7189177811       -6.1819419912  S4        523             1.0000000000
       355        35  PNM       C2             -1.7059878578        8.3643988768       -6.7817702734  S4        523             1.0000000000
       356        35  PNM       C3             -1.2907238722        7.5872326009       -5.4724648928  S4        523             1.0000000000
       357        35  PNM       N4             -2.4026160793        7.6967708520       -4.5327543544  S4        523             1.0000000000
       358        35  PNM       C5             -3.5677740805        8.5824759276       -4.8144002400  S4        523             1.0000000000
       359        35  PNM       C6             -3.5276132486        9.0174428902       -3.2969152919  S4        523             1.0000000000
       360        35  PNM       C7             -2.3668168512        8.0060878640       -3.1903156307  S4        523             1.0000000000
       361        35  PNM       O8             -1.5314902534        7.7002149619       -2.3154341843  S4        523             1.0000000000
       362        35  PNM       C9             -2.4162942075        7.4612664555       -7.7997332566  S4        523             1.0000000000
       363        35  PNM       C10            -0.5058370944        9.0771150675       -7.4168094790  S4        523             1.0000000000
       364        35  PNM       C11            -0.8704198811        6.1383551265       -5.7589938666  S4        523             1.0000000000
       365        35  PNM       O12            -1.7002685440        5.1959791585       -5.5924260045  S4        523             1.0000000000
       366        35  PNM       O13             0.3503611618        5.9820282097       -6.1858425289  S4        523             1.0000000000
       367        35  PNM       N14            -2.9960694139       10.3463270464       -3.0286737167  S4        523             1.0000000000
       368        35  PNM       C15            -3.6125757707       11.4659009703       -3.4705681945  S4        523             1.0000000000
       369        35  PNM       O16            -4.7168339586       11.4018432440       -4.0898700769  S4        523             1.0000000000
       370        35  PNM       C17            -2.8884940993       12.7869763082       -3.2445543245  S4        523             1.0000000000
       371        35  PNM       C18            -1.8149420187       13.0722574650       -4.2928053731  S4        523             1.0000000000
       372        35  PNM       C19            -0.5137511823       13.4197332890       -3.9018007879  S4        523             1.0000000000
       373        35  PNM       C20             0.4835298007       13.6689781233       -4.8519628619  S4        523             1.0000000000
       374        35  PNM       C21             0.1919615390       13.5706057032       -6.2163435003  S4        523             1.0000000000
       375        35  PNM       C22            -1.1069093207       13.2348093598       -6.6164481741  S4        523             1.0000000000
       376        35  PNM       C23            -2.1026341248       12.9985505668       -5.6651338232  S4        523             1.0000000000
       377        35  PNM       H24            -0.4164913798        8.0852380220       -5.0390322778  S4        523             1.0000000000
       378        35  PNM       H25            -0.7956662319        9.5687721400       -8.3507502372  S4        523             1.0000000000
       379        35  PNM       H26             0.2799047905        8.3469090056       -7.6397882447  S4        523             1.0000000000
       380        35  PNM       H27            -0.0940688267        9.8423153985       -6.7548818133  S4        523             1.0000000000
       381        35  PNM       H28            -2.7913309458        8.0609758682       -8.6337085708  S4        523             1.0000000000
       382        35  PNM       H29            -3.2679799506        6.9379267432       -7.3592808651  S4        523             1.0000000000
       383        35  PNM       H30            -1.7191040937        6.7057746921       -8.1829599725  S4        523             1.0000000000
       384        35  PNM       H31            -4.4743673957        8.0558902424       -5.1065818053  S4        523             1.0000000000
       385        35  PNM       H32            -4.4323456902        8.8025833330       -2.7303273018  S4        523             1.0000000000
       386        35  PNM       H33            -2.4401061543       12.8018702669       -2.2464057449  S4        523             1.0000000000
       387        35  PNM       H34            -3.6509543296       13.5708399228       -3.2617267364  S4        523             1.0000000000
       388        35  PNM       H35            -0.2852156876       13.4990982582       -2.8459521808  S4        523             1.0000000000
       389        35  PNM       H36             1.4849541984       13.9345011689       -4.5294865172  S4        523             1.0000000000
       390        35  PNM       H37             0.9598922939       13.7621136483       -6.9587350164  S4        523             1.0000000000
       391        35  PNM       H38            -1.3459315459       13.1427309014       -7.6703253230  S4        523             1.0000000000
       392        35  PNM       H39            -3.0999062219       12.7278585423       -5.9900864038  S4        523             1.0000000000
       393        35  PNM       H40            -2.1159655142       10.4095292825       -2.5086667620  S4        523             1.0000000000
       394        36  TIP3      OH2            -4.4451609099        7.6605206056       -0.4690927765  S4        290             1.0000000000
       395        36  TIP3      H1             -5.4385410063        7.5740280089       -0.1856016139  S4        290             1.0000000000
       396        36  TIP3      H2             -3.8876115174        8.3339747670        0.0115157719  S4        290             1.0000000000
       397        37  SER       CB             -3.0860514448        5.0796730025       -2.1660334122  S5        70              1.0000000000
       398        37  SER       HB1            -3.5783050940        4.2040339846       -2.6022391174  S5        70              1.0000000000
       399        37  SER       HB2            -2.1553977848        5.2591922999       -2.7161595797  S5        70              1.0000000000
       400        37  SER       OG             -3.9897471503        6.1901503354       -2.3055426327  S5        70              1.0000000000
       401        37  SER       HG1            -4.0847851013        6.8829645102       -1.4128364351  S5        70              1.0000000000
       402        37  SER       QQH1           -2.8151983876        4.9409843538       -1.1065506640  S5        70              1.0000000000
       403        38  LYS       CD             -6.6713151522        3.4138307808       -2.0715916904  S5        73              1.0000000000
       404        38  LYS       HD1            -7.3784057025        2.8627205035       -2.6966449931  S5        73              1.0000000000
       405        38  LYS       HD2            -5.6989221174        3.3526642179       -2.5743886107  S5        73              1.0000000000
       406        38  LYS       QQH2           -6.5920469563        2.8958023708       -1.1099537171  S5        73              1.0000000000
       407        38  LYS       CE             -7.1214520947        4.8824481108       -1.9307951361  S5        73              1.0000000000
       408        38  LYS       HE1            -6.9028037314        5.3344786614       -0.9605935875  S5        73              1.0000000000
       409        38  LYS       HE2            -8.1983365215        4.9704479227       -2.0914774354  S5        73              1.0000000000
       410        38  LYS       NZ             -6.4469778885        5.7740151152       -2.9372495957  S5        73              1.0000000000
       411        38  LYS       HZ1            -6.5691246231        5.4921177993       -3.9224957595  S5        73              1.0000000000
       412        38  LYS       HZ2            -5.3750626753        5.8737274700       -2.7347519948  S5        73              1.0000000000
       413        38  LYS       HZ3            -6.8208158606        6.7484874112       -2.8728061504  S5        73              1.0000000000
       414        39  SER       CB             -4.6007505583        4.2119195682       -6.4667784495  S5        130             1.0000000000
       415        39  SER       HB1            -4.6063741439        5.0983152829       -7.1011145765  S5        130             1.0000000000
       416        39  SER       HB2            -3.9007868691        3.4883745671       -6.9002186190  S5        130             1.0000000000
       417        39  SER       OG             -4.1711569835        4.5354881376       -5.1006101952  S5        130             1.0000000000
       418        39  SER       HG1            -3.3979351643        5.1679350829       -5.1493272274  S5        130             1.0000000000
       419        39  SER       QQH3           -5.5888232105        3.7534663379       -6.4701703030  S5        130             1.0000000000
       420        40  GLU       CB             -9.9764283998        9.2492656666        0.6909476783  S5        166             1.0000000000
       421        40  GLU       HB1            -9.6914113457        9.8914470193       -0.1519785984  S5        166             1.0000000000
       422        40  GLU       HB2           -11.0147374184        8.9420280648        0.5398238071  S5        166             1.0000000000
       423        40  GLU       QQH4           -9.9112061857        9.7581941144        1.6612891678  S5        166             1.0000000000
       424        40  GLU       CG             -9.0688472605        8.0086236882        0.6635537151  S5        166             1.0000000000
       425        40  GLU       HG1            -9.3964556057        7.3277146562       -0.1298785427  S5        166             1.0000000000
       426        40  GLU       HG2            -9.1574831006        7.4357100234        1.5977791308  S5        166             1.0000000000
       427        40  GLU       CD             -7.5842734871        8.2911350359        0.4281608693  S5        166             1.0000000000
       428        40  GLU       OE1            -7.1212312626        9.4611443458        0.6296835362  S5        166             1.0000000000
       429        40  GLU       OE2            -6.8665589166        7.2756672487        0.0433369056  S5        166             1.0000000000
       430        41  ASN       CB             -2.6090217973       11.8372954806        1.4080986913  S5        170             1.0000000000
       431        41  ASN       HB1            -1.6109815216       11.6644087145        1.0003078981  S5        170             1.0000000000
       432        41  ASN       HB2            -2.9959019227       12.7814960751        1.0194836492  S5        170             1.0000000000
       433        41  ASN       QQH5           -2.6346821025       11.8657696069        2.5081708684  S5        170             1.0000000000
       434        41  ASN       CG             -3.5012058123       10.6766430208        0.9716329302  S5        170             1.0000000000
       435        41  ASN       OD1            -2.9901211507        9.5300443695        0.7621488079  S5        170             1.0000000000
       436        41  ASN       ND2            -4.8141869156       10.9269112201        0.8370752358  S5        170             1.0000000000
       437        41  ASN       HD21           -5.5218649072       10.1954611763        0.6465481156  S5        170             1.0000000000
       438        41  ASN       HD22           -5.1929453421       11.8535129848        1.0108365507  S5        170             1.0000000000
       439        42  LYS       CE             -3.2645275729        1.3523535211       -4.1095815883  S5        234             1.0000000000
       440        42  LYS       HE1            -3.6248061533        1.5935708340       -3.1120340681  S5        234             1.0000000000
       441        42  LYS       HE2            -4.1144617410        1.2390803687       -4.7839946899  S5        234             1.0000000000
       442        42  LYS       NZ             -2.4255381968        2.4916753688       -4.6273282358  S5        234             1.0000000000
       443        42  LYS       HZ1            -1.9487459106        2.2333089870       -5.5251740455  S5        234             1.0000000000
       444        42  LYS       HZ2            -1.6672387701        2.8060468021       -3.9937654613  S5        234             1.0000000000
       445        42  LYS       HZ3            -3.0562523909        3.3231333864       -4.7937876938  S5        234             1.0000000000
       446        42  LYS       QQH6           -2.6527249626        0.4507386839       -4.0580630967  S5        234             1.0000000000
       447        43  SER       CB              2.2480841117        3.2563459862       -5.8440520532  S5        235             1.0000000000
       448        43  SER       HB1             2.9270374429        2.5794296297       -6.3717124852  S5        235             1.0000000000
       449        43  SER       HB2             2.7953722325        4.1911626718       -5.6627600405  S5        235             1.0000000000
       450        43  SER       OG              1.0911624352        3.4563825920       -6.6977481140  S5        235             1.0000000000
       451        43  SER       HG1             0.6637466444        4.3274213279       -6.4673930478  S5        235             1.0000000000
       452        43  SER       QQH7            1.9630541530        2.7506362026       -4.9075418786  S5        235             1.0000000000
       453        44  PNM       S1             -2.9763848309        9.7198681969       -6.2009789380  S5        523             1.0000000000
       454        44  PNM       C2             -1.7126309215        8.3659594658       -6.7975541768  S5        523             1.0000000000
       455        44  PNM       C3             -1.2989952294        7.5906361986       -5.4868015955  S5        523             1.0000000000
       456        44  PNM       N4             -2.4149090869        7.6972225610       -4.5509243446  S5        523             1.0000000000
       457        44  PNM       C5             -3.5796431855        8.5834942663       -4.8349232771  S5        523             1.0000000000
       458        44  PNM       C6             -3.5423680454        9.0182806482       -3.3169448297  S5        523             1.0000000000
       459        44  PNM       C7             -2.3772031776        8.0066503957       -3.2045135387  S5        523             1.0000000000
       460        44  PNM       O8             -1.5474663385        7.7060875107       -2.3353020033  S5        523             1.0000000000
       461        44  PNM       C9             -2.4195201964        7.4611619762       -7.8160588583  S5        523             1.0000000000
       462        44  PNM       C10            -0.5125213712        9.0801567752       -7.4310710019  S5        523             1.0000000000
       463        44  PNM       C11            -0.8735356037        6.1421202934       -5.7687599309  S5        523             1.0000000000
       464        44  PNM       O12            -1.6995939949        5.1973239060       -5.5977958332  S5        523             1.0000000000
       465        44  PNM       O13             0.3477687032        5.9882558829       -6.1947622666  S5        523             1.0000000000
       466        44  PNM       N14            -3.0120779408       10.3470090992       -3.0463725721  S5        523             1.0000000000
       467        44  PNM       C15            -3.6301912152       11.4670636407       -3.4857906398  S5        523             1.0000000000
       468        44  PNM       O16            -4.7334438829       11.4035590198       -4.1063135441  S5        523             1.0000000000
       469        44  PNM       C17            -2.9074349851       12.7879641349       -3.2545256586  S5        523             1.0000000000
       470        44  PNM       C18            -1.8295374113       13.0743508963       -4.2978358425  S5        523             1.0000000000
       471        44  PNM       C19            -0.5302574607       13.4221029920       -3.9006600909  S5        523             1.0000000000
       472        44  PNM       C20             0.4716599309       13.6704012819       -4.8461961277  S5        523             1.0000000000
       473        44  PNM       C21             0.1866921052       13.5709595431       -6.2119012322  S5        523             1.0000000000
       474        44  PNM       C22            -1.1103639766       13.2353996234       -6.6180787996  S5        523             1.0000000000
       475        44  PNM       C23            -2.1107531435       13.0000727232       -5.6714309137  S5        523             1.0000000000
       476        44  PNM       H24            -0.4279671241        8.0921109966       -5.0510598544  S5        523             1.0000000000
       477        44  PNM       H25            -0.8016378687        9.5700580949       -8.3661919067  S5        523             1.0000000000
       478        44  PNM       H26             0.2753232051        8.3514261040       -7.6514932131  S5        523             1.0000000000
       479        44  PNM       H27            -0.1040763120        9.8473746526       -6.7694612523  S5        523             1.0000000000
       480        44  PNM       H28            -2.7944003855        8.0594438996       -8.6511287965  S5        523             1.0000000000
       481        44  PNM       H29            -3.2708991766        6.9363780652       -7.3768251740  S5        523             1.0000000000
       482        44  PNM       H30            -1.7201180390        6.7068322186       -8.1974733211  S5        523             1.0000000000
       483        44  PNM       H31            -4.4852799987        8.0571885535       -5.1287724162  S5        523             1.0000000000
       484        44  PNM       H32            -4.4475754856        8.8023150046       -2.7517835587  S5        523             1.0000000000
       485        44  PNM       H33            -2.4629616449       12.8012861082       -2.2546230747  S5        523             1.0000000000
       486        44  PNM       H34            -3.6699100631       13.5717775403       -3.2735309654  S5        523             1.0000000000
       487        44  PNM       H35            -0.3068148185       13.5020849440       -2.8437747271  S5        523             1.0000000000
       488        44  PNM       H36             1.4716710800       13.9355967495       -4.5191023302  S5        523             1.0000000000
       489        44  PNM       H37             0.9583891700       13.7612932840       -6.9506868750  S5        523             1.0000000000
       490        44  PNM       H38            -1.3441128094       13.1423106647       -7.6730386349  S5        523             1.0000000000
       491        44  PNM       H39            -3.1065680344       12.7294305068       -6.0010890980  S5        523             1.0000000000
       492        44  PNM       H40            -2.1322345312       10.4107811994       -2.5264592266  S5        523             1.0000000000
       493        45  TIP3      OH2            -4.4402394678        7.6723306318       -0.4780543198  S5        290             1.0000000000
       494        45  TIP3      H1             -5.4316182741        7.5841841275       -0.1898038596  S5        290             1.0000000000
       495        45  TIP3      H2             -3.8809810695        8.3444764248        0.0025822483  S5        290             1.0000000000
       496        46  SER       CB             -3.0817819273        5.0806151182       -2.1679760914  S6        70              1.0000000000
       497        46  SER       HB1            -3.5732029164        4.2050281071       -2.6054956068  S6        70              1.0000000000
       498        46  SER       HB2            -2.1510761053        5.2615037530       -2.7174639522  S6        70              1.0000000000
       499        46  SER       OG             -3.9863564265        6.1907079166       -2.3061154074  S6        70              1.0000000000
       500        46  SER       HG1            -4.0854075952        6.8786973919       -1.4100998418  S6        70              1.0000000000
       501        46  SER       QQH1           -2.8111982326        4.9406306526       -1.1086617726  S6        70              1.0000000000
       502        47  LYS       CD             -6.6688501331        3.4093111670       -2.0751856567  S6        73              1.0000000000
       503        47  LYS       HD1            -7.3775342129        2.8576258021       -2.6978496959  S6        73              1.0000000000
       504        47  LYS       HD2            -5.6972308392        3.3455615344       -2.5792124991  S6        73              1.0000000000
       505        47  LYS       QQH2           -6.5889428245        2.8939316893       -1.1122202608  S6        73              1.0000000000
       506        47  LYS       CE             -7.1173287834        4.8787561151       -1.9381485873  S6        73              1.0000000000
       507        47  LYS       HE1            -6.8996783882        5.3327242052       -0.9686191451  S6        73              1.0000000000
       508        47  LYS       HE2            -8.1939391562        4.9673836435       -2.1002625632  S6        73              1.0000000000
       509        47  LYS       NZ             -6.4407778456        5.7669486116       -2.9463855363  S6        73              1.0000000000
       510        47  LYS       HZ1            -6.5589725177        5.4806294802       -3.9306002675  S6        73              1.0000000000
       511        47  LYS       HZ2            -5.3700973765        5.8702310359       -2.7401626427  S6        73              1.0000000000
       512        47  LYS       HZ3            -6.8165428038        6.7411704986       -2.8876916018  S6        73              1.0000000000
       513        48  SER       CB             -4.6022075911        4.2069812558       -6.4769199202  S6        130             1.0000000000
       514        48  SER       HB1            -4.6051126563        5.0918681814       -7.1134013320  S6        130             1.0000000000
       515        48  SER       HB2            -3.9025334475        3.4812288292       -6.9069266310  S6        130             1.0000000000
       516        48  SER       OG             -4.1747576433        4.5331558113       -5.1104393407  S6        130             1.0000000000
       517        48  SER       HG1            -3.4013891228        5.1657288334       -5.1582300322  S6        130             1.0000000000
       518        48  SER       QQH3           -5.5910862912        3.7502730487       -6.4811084617  S6        130             1.0000000000
       519        49  GLU       CB             -9.9778620053        9.2474835662        0.6902187952  S6        166             1.0000000000
       520        49  GLU       HB1            -9.6930736335        9.8892488628       -0.1531164934  S6        166             1.0000000000
       521        49  GLU       HB2           -11.0167067167        8.9415611179        0.5401204339  S6        166             1.0000000000
       522        49  GLU       QQH4           -9.9109559793        9.7563045542        1.6605088977  S6        166             1.0000000000
       523        49  GLU       CG             -9.0719095909        8.0057879002        0.6618034411  S6        166             1.0000000000
       524        49  GLU       HG1            -9.4009057439        7.3254326596       -0.1314618096  S6        166             1.0000000000
       525        49  GLU       HG2            -9.1605683193        7.4325950740        1.5958429217  S6        166             1.0000000000
       526        49  GLU       CD             -7.5872340721        8.2865890171        0.4255495586  S6        166             1.0000000000
       527        49  GLU       OE1            -7.1225278874        9.4560522783        0.6265073183  S6        166             1.0000000000
       528        49  GLU       OE2            -6.8710130626        7.2701198149        0.0406648762  S6        166             1.0000000000
       529        50  ASN       CB             -2.6098639259       11.8317590206        1.4088386133  S6        170             1.0000000000
       530        50  ASN       HB1            -1.6119393207       11.6578241535        1.0011211827  S6        170             1.0000000000
       531        50  ASN       HB2            -2.9962532234       12.7756993321        1.0190381414  S6        170             1.0000000000
       532        50  ASN       QQH5           -2.6354102779       11.8616095981        2.5088520445  S6        170             1.0000000000
       533        50  ASN       CG             -3.5031398915       10.6712478521        0.9738019440  S6        170             1.0000000000
       534        50  ASN       OD1            -2.9930814800        9.5236246207        0.7658354212  S6        170             1.0000000000
       535        50  ASN       ND2            -4.8156967054       10.9221922671        0.8384492693  S6        170             1.0000000000
       536        50  ASN       HD21           -5.5235862213       10.1910113481        0.6473445481  S6        170             1.0000000000
       537        50  ASN       HD22           -5.1939944446       11.8492448013        1.0111717623  S6        170             1.0000000000
       538        51  LYS       CE             -3.2649852896        1.3529435494       -4.1115393473  S6        234             1.0000000000
       539        51  LYS       HE1            -3.6262359385        1.5941106019       -3.1143444813  S6        234             1.0000000000
       540        51  LYS       HE2            -4.1143376813        1.2391705339       -4.7866251879  S6        234             1.0000000000
       541        51  LYS       NZ             -2.4261885320        2.4927262202       -4.6288955580  S6        234             1.0000000000
       542        51  LYS       HZ1            -1.9478404355        2.2339031880       -5.5258210919  S6        234             1.0000000000
       543        51  LYS       HZ2            -1.6695404624        2.8087208033       -3.9943506852  S6        234             1.0000000000
       544        51  LYS       HZ3            -3.0577741611        3.3229640657       -4.7978443431  S6        234             1.0000000000
       545        51  LYS       QQH6           -2.6526500816        0.4517062505       -4.0593313373  S6        234             1.0000000000
       546        52  SER       CB              2.2475485010        3.2579499346       -5.8434462608  S6        235             1.0000000000
       547        52  SER       HB1             2.9261393526        2.5810131944       -6.3715597973  S6        235             1.0000000000
       548        52  SER       HB2             2.7949181618        4.1927579158       -5.6623069734  S6        235             1.0000000000
       549        52  SER       OG              1.0901890909        3.4580989980       -6.6965730491  S6        235             1.0000000000
       550        52  SER       HG1             0.6622275844        4.3284679897       -6.4646054264  S6        235             1.0000000000
       551        52  SER       QQH7            1.9629844591        2.7520541309       -4.9069089141  S6        235             1.0000000000
       552        53  PNM       S1             -2.9720039982        9.7251613725       -6.1832552687  S6        523             1.0000000000
       553        53  PNM       C2             -1.7117502583        8.3703638357       -6.7845963542  S6        523             1.0000000000
       554        53  PNM       C3             -1.2945002252        7.5937058217       -5.4756163996  S6        523             1.0000000000
       555        53  PNM       N4             -2.4057803817        7.7031216928       -4.5351391079  S6        523             1.0000000000
       556        53  PNM       C5             -3.5716716150        8.5880399605       -4.8159492265  S6        523             1.0000000000
       557        53  PNM       C6             -3.5311617880        9.0220480629       -3.2981577894  S6        523             1.0000000000
       558        53  PNM       C7             -2.3692896760        8.0109537048       -3.1919598155  S6        523             1.0000000000
       559        53  PNM       O8             -1.5352045395        7.7043185864       -2.3179608015  S6        523             1.0000000000
       560        53  PNM       C9             -2.4231798908        7.4666166878       -7.8012992542  S6        523             1.0000000000
       561        53  PNM       C10            -0.5132443555        9.0838496633       -7.4217799430  S6        523             1.0000000000
       562        53  PNM       C11            -0.8733465172        6.1447575209       -5.7614328851  S6        523             1.0000000000
       563        53  PNM       O12            -1.7024671098        5.2017721410       -5.5944690755  S6        523             1.0000000000
       564        53  PNM       O13             0.3476871220        5.9887831014       -6.1876306792  S6        523             1.0000000000
       565        53  PNM       N14            -3.0001735260       10.3512707318       -3.0298833267  S6        523             1.0000000000
       566        53  PNM       C15            -3.6172877176       11.4703430491       -3.4726332846  S6        523             1.0000000000
       567        53  PNM       O16            -4.7215464471       11.4053353467       -4.0916595311  S6        523             1.0000000000
       568        53  PNM       C17            -2.8939010869       12.7920689275       -3.2477539876  S6        523             1.0000000000
       569        53  PNM       C18            -1.8190366980       13.0762365308       -4.2949808191  S6        523             1.0000000000
       570        53  PNM       C19            -0.5184040137       13.4240150054       -3.9023762889  S6        523             1.0000000000
       571        53  PNM       C20             0.4807265035       13.6706554398       -4.8512773402  S6        523             1.0000000000
       572        53  PNM       C21             0.1913912432       13.5694162594       -6.2159566093  S6        523             1.0000000000
       573        53  PNM       C22            -1.1070515707       13.2338434664       -6.6177481475  S6        523             1.0000000000
       574        53  PNM       C23            -2.1045871421       13.0002270593       -5.6676407344  S6        523             1.0000000000
       575        53  PNM       H24            -0.4202074734        8.0923142416       -5.0430705951  S6        523             1.0000000000
       576        53  PNM       H25            -0.8055523488        9.5749319418       -8.3552642862  S6        523             1.0000000000
       577        53  PNM       H26             0.2728429914        8.3544958286       -7.6464347384  S6        523             1.0000000000
       578        53  PNM       H27            -0.1009270412        9.8494816346       -6.7606085572  S6        523             1.0000000000
       579        53  PNM       H28            -2.8000469169        8.0661664915       -8.6345356543  S6        523             1.0000000000
       580        53  PNM       H29            -3.2738408542        6.9427075689       -7.3595158448  S6        523             1.0000000000
       581        53  PNM       H30            -1.7261503465        6.7115194024       -8.1858017729  S6        523             1.0000000000
       582        53  PNM       H31            -4.4779623906        8.0611488133       -5.1083527510  S6        523             1.0000000000
       583        53  PNM       H32            -4.4354133032        8.8060040560       -2.7312994086  S6        523             1.0000000000
       584        53  PNM       H33            -2.4468790714       12.8087855744       -2.2490426065  S6        523             1.0000000000
       585        53  PNM       H34            -3.6567152539       13.5755006946       -3.2668675125  S6        523             1.0000000000
       586        53  PNM       H35            -0.2916461834       13.5056011686       -2.8462975736  S6        523             1.0000000000
       587        53  PNM       H36             1.4817092847       13.9363779211       -4.5276408594  S6        523             1.0000000000
       588        53  PNM       H37             0.9607769348       13.7585412853       -6.9573675355  S6        523             1.0000000000
       589        53  PNM       H38            -1.3441979140       13.1395815695       -7.6718699530  S6        523             1.0000000000
       590        53  PNM       H39            -3.1013871522       12.7293207779       -5.9939684216  S6        523             1.0000000000
       591        53  PNM       H40            -2.1198184076       10.4152554855       -2.5105284921  S6        523             1.0000000000
       592        54  TIP3      OH2            -4.4426984701        7.6626775133       -0.4714818979  S6        290             1.0000000000
       593        54  TIP3      H1             -5.4356125470        7.5757354940       -0.1872832037  S6        290             1.0000000000
       594        54  TIP3      H2             -3.8850135964        8.3357130140        0.0094888041  S6        290             1.0000000000
       595        55  SER       CB             -3.0845987179        5.0815128607       -2.1660234375  S7        70              1.0000000000
       596        55  SER       HB1            -3.5774280846        4.2059724588       -2.6019232859  S7        70              1.0000000000
       597        55  SER       HB2            -2.1536137903        5.2600791875       -2.7159613246  S7        70              1.0000000000
       598        55  SER       OG             -3.9873109438        6.1927811006       -2.3060495610  S7        70              1.0000000000
       599        55  SER       HG1            -4.0866850844        6.8836590823       -1.4106090184  S7        70              1.0000000000
       600        55  SER       QQH1           -2.8141016641        4.9429700882       -1.1064574007  S7        70              1.0000000000
       601        56  LYS       CD             -6.6687376438        3.4121715314       -2.0732224619  S7        73              1.0000000000
       602        56  LYS       HD1            -7.3770121376        2.8615589050       -2.6973457106  S7        73              1.0000000000
       603        56  LYS       HD2            -5.6969103457        3.3498591319       -2.5769633356  S7        73              1.0000000000
       604        56  LYS       QQH2           -6.5890172500        2.8944756383       -1.1114647950  S7        73              1.0000000000
       605        56  LYS       CE             -7.1176013626        4.8812367450       -1.9327163699  S7        73              1.0000000000
       606        56  LYS       HE1            -6.8983222293        5.3334294821       -0.9627335208  S7        73              1.0000000000
       607        56  LYS       HE2            -8.1945333702        4.9698760286       -2.0927159783  S7        73              1.0000000000
       608        56  LYS       NZ             -6.4431990483        5.7718299417       -2.9401279812  S7        73              1.0000000000
       609        56  LYS       HZ1            -6.5641607447        5.4882161028       -3.9249158327  S7        73              1.0000000000
       610        56  LYS       HZ2            -5.3714868271        5.8734559161       -2.7369796125  S7        73              1.0000000000
       611        56  LYS       HZ3            -6.8184120655        6.7459891412       -2.8778418591  S7        73              1.0000000000
       612        57  SER       CB             -4.6004968952        4.2130954287       -6.4680824786  S7        130             1.0000000000
       613        57  SER       HB1            -4.6055782820        5.0991944620       -7.1027907047  S7        130             1.0000000000
       614        57  SER       HB2            -3.9002618435        3.4894755767       -6.9007627457  S7        130             1.0000000000
       615        57  SER       OG             -4.1716064378        4.5370925053       -5.1016727441  S7        130             1.0000000000
       616        57  SER       HG1            -3.3976240872        5.1684632342       -5.1501595366  S7        130             1.0000000000
       617        57  SER       QQH3           -5.5886203017        3.7547727273       -6.4716701267  S7        130             1.0000000000
       618        58  GLU       CB             -9.9808991435        9.2522854814        0.6913186845  S7        166             1.0000000000
       619        58  GLU       HB1            -9.6961630862        9.8944226452       -0.1517287788  S7        166             1.0000000000
       620        58  GLU       HB2           -11.0193386352        8.9453415403        0.5405953935  S7        166             1.0000000000
       621        58  GLU       QQH4           -9.9151365685        9.7610739736        1.6617140083  S7        166             1.0000000000
       622        58  GLU       CG             -9.0737251645        8.0113390752        0.6634810240  S7        166             1.0000000000
       623        58  GLU       HG1            -9.4018479860        7.3304641954       -0.1297516858  S7        166             1.0000000000
       624        58  GLU       HG2            -9.1621902028        7.4383024857        1.5976343830  S7        166             1.0000000000
       625        58  GLU       CD             -7.5890836731        8.2930894407        0.4276835920  S7        166             1.0000000000
       626        58  GLU       OE1            -7.1256488927        9.4632971480        0.6274934646  S7        166             1.0000000000
       627        58  GLU       OE2            -6.8718290002        7.2766726157        0.0444337636  S7        166             1.0000000000
       628        59  ASN       CB             -2.6104408093       11.8343084802        1.4087207530  S7        170             1.0000000000
       629        59  ASN       HB1            -1.6126219473       11.6597118846        1.0010273758  S7        170             1.0000000000
       630        59  ASN       HB2            -2.9960446324       12.7787113456        1.0193531835  S7        170             1.0000000000
       631        59  ASN       QQH5           -2.6360515163       11.8635571081        2.5087712139  S7        170             1.0000000000
       632        59  ASN       CG             -3.5044779113       10.6746222042        0.9731370064  S7        170             1.0000000000
       633        59  ASN       OD1            -2.9952294843        9.5269627944        0.7648027654  S7        170             1.0000000000
       634        59  ASN       ND2            -4.8170583229       10.9268424766        0.8380110969  S7        170             1.0000000000
       635        59  ASN       HD21           -5.5256771431       10.1963373047        0.6470304201  S7        170             1.0000000000
       636        59  ASN       HD22           -5.1945056719       11.8541916478        1.0102199017  S7        170             1.0000000000
       637        60  LYS       CE             -3.2637426590        1.3541199273       -4.1100039753  S7        234             1.0000000000
       638        60  LYS       HE1            -3.6238358107        1.5955825815       -3.1124416323  S7        234             1.0000000000
       639        60  LYS       HE2            -4.1137719640        1.2413421236       -4.7844115715  S7        234             1.0000000000
       640        60  LYS       NZ             -2.4240623161        2.4929603946       -4.6278103019  S7        234             1.0000000000
       641        60  LYS       HZ1            -1.9470865917        2.2342332696       -5.5254647042  S7        234             1.0000000000
       642        60  LYS       HZ2            -1.6658635573        2.8073084131       -3.9941673277  S7        234             1.0000000000
       643        60  LYS       HZ3            -3.0543066091        3.3243651068       -4.7946707190  S7        234             1.0000000000
       644        60  LYS       QQH6           -2.6524576638        0.4521625188       -4.0584676128  S7        234             1.0000000000
       645        61  SER       CB              2.2521024968        3.2530936251       -5.8432168363  S7        235             1.0000000000
       646        61  SER       HB1             2.9314358189        2.5754909186       -6.3695560333  S7        235             1.0000000000
       647        61  SER       HB2             2.7991614809        4.1882314899       -5.6627740087  S7        235             1.0000000000
       648        61  SER       OG              1.0956453537        3.4518161844       -6.6976238319  S7        235             1.0000000000
       649        61  SER       HG1             0.6680347226        4.3231962345       -6.4686323625  S7        235             1.0000000000
       650        61  SER       QQH7            1.9667179369        2.7485860804       -4.9061583709  S7        235             1.0000000000
       651        62  PNM       S1             -2.9654019319        9.7173172915       -6.1976707046  S7        523             1.0000000000
       652        62  PNM       C2             -1.7030564318        8.3626428506       -6.7940911968  S7        523             1.0000000000
       653        62  PNM       C3             -1.2914958420        7.5854557471       -5.4839238413  S7        523             1.0000000000
       654        62  PNM       N4             -2.4070276241        7.6938061628       -4.5475891976  S7        523             1.0000000000
       655        62  PNM       C5             -3.5705838248        8.5812630328       -4.8318954587  S7        523             1.0000000000
       656        62  PNM       C6             -3.5329703497        9.0163758629       -3.3141099244  S7        523             1.0000000000
       657        62  PNM       C7             -2.3701560416        8.0039402227       -3.2025688485  S7        523             1.0000000000
       658        62  PNM       O8             -1.5392137469        7.7019366093       -2.3310915840  S7        523             1.0000000000
       659        62  PNM       C9             -2.4108017500        7.4599153790       -7.8139522250  S7        523             1.0000000000
       660        62  PNM       C10            -0.5011887898        9.0753988865       -7.4259079108  S7        523             1.0000000000
       661        62  PNM       C11            -0.8690034779        6.1367787173       -5.7681321913  S7        523             1.0000000000
       662        62  PNM       O12            -1.6968164594        5.1933699490       -5.5981847983  S7        523             1.0000000000
       663        62  PNM       O13             0.3518687819        5.9816921177       -6.1953081404  S7        523             1.0000000000
       664        62  PNM       N14            -3.0014237010       10.3447825508       -3.0442280478  S7        523             1.0000000000
       665        62  PNM       C15            -3.6181058358       11.4649022431       -3.4852020234  S7        523             1.0000000000
       666        62  PNM       O16            -4.7212708257       11.4014241707       -4.1060164875  S7        523             1.0000000000
       667        62  PNM       C17            -2.8943702262       12.7854906032       -3.2554748707  S7        523             1.0000000000
       668        62  PNM       C18            -1.8197892215       13.0723084566       -4.3021218056  S7        523             1.0000000000
       669        62  PNM       C19            -0.5191533462       13.4200509944       -3.9093095012  S7        523             1.0000000000
       670        62  PNM       C20             0.4790698466       13.6699755828       -4.8583419215  S7        523             1.0000000000
       671        62  PNM       C21             0.1890602134       13.5716083924       -6.2230708015  S7        523             1.0000000000
       672        62  PNM       C22            -1.1091966290       13.2354206548       -6.6248363675  S7        523             1.0000000000
       673        62  PNM       C23            -2.1059814924       12.9989254718       -5.6747640326  S7        523             1.0000000000
       674        62  PNM       H24            -0.4194437585        8.0841635499       -5.0472271688  S7        523             1.0000000000
       675        62  PNM       H25            -0.7888525721        9.5674492985       -8.3603436548  S7        523             1.0000000000
       676        62  PNM       H26             0.2850361426        8.3453106343       -7.6472422075  S7        523             1.0000000000
       677        62  PNM       H27            -0.0908725185        9.8402154446       -6.7626580545  S7        523             1.0000000000
       678        62  PNM       H28            -2.7837158305        8.0601480685       -8.6485601198  S7        523             1.0000000000
       679        62  PNM       H29            -3.2636955123        6.9364909574       -7.3758978301  S7        523             1.0000000000
       680        62  PNM       H30            -1.7126195609        6.7045235493       -8.1953893241  S7        523             1.0000000000
       681        62  PNM       H31            -4.4771319913        8.0560885647       -5.1257387242  S7        523             1.0000000000
       682        62  PNM       H32            -4.4386476084        8.8016282520       -2.7490036526  S7        523             1.0000000000
       683        62  PNM       H33            -2.4470491940       12.7983028400       -2.2568585354  S7        523             1.0000000000
       684        62  PNM       H34            -3.6567006771       13.5695421681       -3.2716207689  S7        523             1.0000000000
       685        62  PNM       H35            -0.2916337087       13.4991071506       -2.8531607847  S7        523             1.0000000000
       686        62  PNM       H36             1.4799677344       13.9361433971       -4.5346379828  S7        523             1.0000000000
       687        62  PNM       H37             0.9577677060       13.7636487543       -6.9644826179  S7        523             1.0000000000
       688        62  PNM       H38            -1.3470195179       13.1432382286       -7.6789685087  S7        523             1.0000000000
       689        62  PNM       H39            -3.1029338350       12.7283463757       -6.0009072406  S7        523             1.0000000000
       690        62  PNM       H40            -2.1221792409       10.4079486642       -2.5229836434  S7        523             1.0000000000
       691        63  TIP3      OH2            -4.4448463233        7.6690245053       -0.4756244668  S7        290             1.0000000000
       692        63  TIP3      H1             -5.4372128573        7.5819939725       -0.1889508653  S7        290             1.0000000000
       693        63  TIP3      H2             -3.8862655449        8.3412933911        0.0057634124  S7        290             1.0000000000
       694        64  SER       CB             -3.0859909593        5.0815453430       -2.1651026617  S8        70              1.0000000000
       695        64  SER       HB1            -3.5798713183        4.2064742820       -2.6010276583  S8        70              1.0000000000
       696        64  SER       HB2            -2.1561793518        5.2604413914       -2.7169133235  S8        70              1.0000000000
       697        64  SER       OG             -3.9883956721        6.1935978655       -2.3012664641  S8        70              1.0000000000
       698        64  SER       HG1            -4.0924154938        6.8802104180       -1.3995265764  S8        70              1.0000000000
       699        64  SER       QQH1           -2.8132426585        4.9414823985       -1.1063672719  S8        70              1.0000000000
       700        65  LYS       CD             -6.6668724612        3.4097715969       -2.0759149027  S8        73              1.0000000000
       701        65  LYS       HD1            -7.3765416713        2.8588639720       -2.6981000934  S8        73              1.0000000000
       702        65  LYS       HD2            -5.6958999330        3.3460281882       -2.5811377163  S8        73              1.0000000000
       703        65  LYS       QQH2           -6.5859386885        2.8936293577       -1.1134564619  S8        73              1.0000000000
       704        65  LYS       CE             -7.1148425856        4.8792771831       -1.9373637104  S8        73              1.0000000000
       705        65  LYS       HE1            -6.8952918021        5.3326444926       -0.9679959142  S8        73              1.0000000000
       706        65  LYS       HE2            -8.1917845179        4.9682172137       -2.0970205465  S8        73              1.0000000000
       707        65  LYS       NZ             -6.4399872161        5.7674992232       -2.9466255569  S8        73              1.0000000000
       708        65  LYS       HZ1            -6.5571635994        5.4795561906       -3.9304343815  S8        73              1.0000000000
       709        65  LYS       HZ2            -5.3690522175        5.8726546799       -2.7397140650  S8        73              1.0000000000
       710        65  LYS       HZ3            -6.8174898516        6.7411078358       -2.8895986825  S8        73              1.0000000000
       711        66  SER       CB             -4.5998401810        4.2097810473       -6.4753363053  S8        130             1.0000000000
       712        66  SER       HB1            -4.6029919153        5.0946030013       -7.1118692331  S8        130             1.0000000000
       713        66  SER       HB2            -3.8998493193        3.4842358648       -6.9050553140  S8        130             1.0000000000
       714        66  SER       OG             -4.1729088556        4.5358596441       -5.1085983779  S8        130             1.0000000000
       715        66  SER       HG1            -3.3959596074        5.1638727520       -5.1563539982  S8        130             1.0000000000
       716        66  SER       QQH3           -5.5886345082        3.7530108716       -6.4795540286  S8        130             1.0000000000
       717        67  GLU       CB             -9.9869324841        9.2576405017        0.6914755203  S8        166             1.0000000000
       718        67  GLU       HB1            -9.7017676032        9.8999812027       -0.1512870193  S8        166             1.0000000000
       719        67  GLU       HB2           -11.0258368361        8.9522133797        0.5409218721  S8        166             1.0000000000
       720        67  GLU       QQH4           -9.9201266523        9.7657435457        1.6621656659  S8        166             1.0000000000
       721        67  GLU       CG             -9.0817276632        8.0153523615        0.6626944344  S8        166             1.0000000000
       722        67  GLU       HG1            -9.4108915379        7.3353728789       -0.1308028417  S8        166             1.0000000000
       723        67  GLU       HG2            -9.1708427179        7.4418956350        1.5965340137  S8        166             1.0000000000
       724        67  GLU       CD             -7.5967593827        8.2947015204        0.4271088867  S8        166             1.0000000000
       725        67  GLU       OE1            -7.1313856576        9.4642955616        0.6260154097  S8        166             1.0000000000
       726        67  GLU       OE2            -6.8812421451        7.2765605772        0.0450159903  S8        166             1.0000000000
       727        68  ASN       CB             -2.6124432429       11.8290695696        1.4102737301  S8        170             1.0000000000
       728        68  ASN       HB1            -1.6150633466       11.6525106095        1.0022835776  S8        170             1.0000000000
       729        68  ASN       HB2            -2.9966283324       12.7736407085        1.0198527754  S8        170             1.0000000000
       730        68  ASN       QQH5           -2.6375083444       11.8595285469        2.5102868346  S8        170             1.0000000000
       731        68  ASN       CG             -3.5090482242       10.6704580772        0.9764542880  S8        170             1.0000000000
       732        68  ASN       OD1            -3.0026964509        9.5210445355        0.7703295338  S8        170             1.0000000000
       733        68  ASN       ND2            -4.8209836657       10.9253948111        0.8404800369  S8        170             1.0000000000
       734        68  ASN       HD21           -5.5308487705       10.1961183514        0.6494173757  S8        170             1.0000000000
       735        68  ASN       HD22           -5.1965557809       11.8538828923        1.0105612743  S8        170             1.0000000000
       736        69  LYS       CE             -3.2623760510        1.3540108523       -4.1123342322  S8        234             1.0000000000
       737        69  LYS       HE1            -3.6237756526        1.5954317359       -3.1152590926  S8        234             1.0000000000
       738        69  LYS       HE2            -4.1115302819        1.2412688010       -4.7878353536  S8        234             1.0000000000
       739        69  LYS       NZ             -2.4221497960        2.4929203436       -4.6290193817  S8        234             1.0000000000
       740        69  LYS       HZ1            -1.9435788066        2.2344757813       -5.5258952700  S8        234             1.0000000000
       741        69  LYS       HZ2            -1.6652918195        2.8081450295       -3.9942907406  S8        234             1.0000000000
       742        69  LYS       HZ3            -3.0525350271        3.3233869706       -4.7974944664  S8        234             1.0000000000
       743        69  LYS       QQH6           -2.6510674458        0.4521108637       -4.0599043503  S8        234             1.0000000000
       744        70  SER       CB              2.2572489888        3.2532554775       -5.8390595586  S8        235             1.0000000000
       745        70  SER       HB1             2.9365337158        2.5752822006       -6.3650073149  S8        235             1.0000000000
       746        70  SER       HB2             2.8050548509        4.1877298419       -5.6574152277  S8        235             1.0000000000
       747        70  SER       OG              1.1020389740        3.4532842229       -6.6947908709  S8        235             1.0000000000
       748        70  SER       HG1             0.6732043939        4.3235525870       -6.4640998586  S8        235             1.0000000000
       749        70  SER       QQH7            1.9703936761        2.7484824004       -4.9025900687  S8        235             1.0000000000
       750        71  PNM       S1             -2.9938962319        9.6925510291       -6.1960062952  S8        523             1.0000000000
       751        71  PNM       C2             -1.7166368021        8.3502916468       -6.7885003680  S8        523             1.0000000000
       752        71  PNM       C3             -1.2980917650        7.5781483736       -5.4773563541  S8        523             1.0000000000
       753        71  PNM       N4             -2.4116996808        7.6810455417       -4.5380321884  S8        523             1.0000000000
       754        71  PNM       C5             -3.5817437802        8.5607616343       -4.8199184373  S8        523             1.0000000000
       755        71  PNM       C6             -3.5369362890        9.0049012815       -3.3049313567  S8        523             1.0000000000
       756        71  PNM       C7             -2.3727491937        7.9948509917       -3.1943048801  S8        523             1.0000000000
       757        71  PNM       O8             -1.5368876727        7.6981738158       -2.3238933634  S8        523             1.0000000000
       758        71  PNM       C9             -2.4141477279        7.4403706404       -7.8088991348  S8        523             1.0000000000
       759        71  PNM       C10            -0.5209288541        9.0745742926       -7.4191563766  S8        523             1.0000000000
       760        71  PNM       C11            -0.8685731112        6.1315772858       -5.7615220393  S8        523             1.0000000000
       761        71  PNM       O12            -1.6933694733        5.1848869047       -5.5938830151  S8        523             1.0000000000
       762        71  PNM       O13             0.3531171942        5.9814860007       -6.1878474493  S8        523             1.0000000000
       763        71  PNM       N14            -3.0013889723       10.3340287841       -3.0458741334  S8        523             1.0000000000
       764        71  PNM       C15            -3.6142893280       11.4538222397       -3.4924998472  S8        523             1.0000000000
       765        71  PNM       O16            -4.7193397812       11.3918209857       -4.1099262307  S8        523             1.0000000000
       766        71  PNM       C17            -2.8839650782       12.7722305040       -3.2711003204  S8        523             1.0000000000
       767        71  PNM       C18            -1.8105525372       13.0525417653       -4.3209690908  S8        523             1.0000000000
       768        71  PNM       C19            -0.5112464524       13.4088686496       -3.9310330542  S8        523             1.0000000000
       769        71  PNM       C20             0.4850973712       13.6585301592       -4.8821864935  S8        523             1.0000000000
       770        71  PNM       C21             0.1948991428       13.5500187896       -6.2461570214  S8        523             1.0000000000
       771        71  PNM       C22            -1.1017988590       13.2044165532       -6.6451970642  S8        523             1.0000000000
       772        71  PNM       C23            -2.0970705767       12.9689814997       -5.6930886942  S8        523             1.0000000000
       773        71  PNM       H24            -0.4278440221        8.0825994738       -5.0436643866  S8        523             1.0000000000
       774        71  PNM       H25            -0.8115226839        9.5617223132       -8.3552933985  S8        523             1.0000000000
       775        71  PNM       H26             0.2734669117        8.3522570231       -7.6376397924  S8        523             1.0000000000
       776        71  PNM       H27            -0.1203668278        9.8455895460       -6.7569813938  S8        523             1.0000000000
       777        71  PNM       H28            -2.7903815039        8.0365820916       -8.6448817936  S8        523             1.0000000000
       778        71  PNM       H29            -3.2636854313        6.9109279140       -7.3719314693  S8        523             1.0000000000
       779        71  PNM       H30            -1.7090525141        6.6903007038       -8.1883341079  S8        523             1.0000000000
       780        71  PNM       H31            -4.4870816651        8.0279087292       -5.1040457607  S8        523             1.0000000000
       781        71  PNM       H32            -4.4397255570        8.7945003463       -2.7337320061  S8        523             1.0000000000
       782        71  PNM       H33            -2.4342697158       12.7871220473       -2.2735428162  S8        523             1.0000000000
       783        71  PNM       H34            -3.6430366457       13.5594323506       -3.2880661861  S8        523             1.0000000000
       784        71  PNM       H35            -0.2832432284       13.4954769864       -2.8754214562  S8        523             1.0000000000
       785        71  PNM       H36             1.4844352244       13.9330084549       -4.5605289168  S8        523             1.0000000000
       786        71  PNM       H37             0.9619814625       13.7421510022       -6.9891969367  S8        523             1.0000000000
       787        71  PNM       H38            -1.3397423789       13.1049614449       -7.6986941132  S8        523             1.0000000000
       788        71  PNM       H39            -3.0933304112       12.6932772238       -6.0170147836  S8        523             1.0000000000
       789        71  PNM       H40            -2.1215057233       10.3980700342       -2.5256386925  S8        523             1.0000000000
       790        72  TIP3      OH2            -4.4517419772        7.6575326661       -0.4629261916  S8        290             1.0000000000
       791        72  TIP3      H1             -5.4468741990        7.5746132876       -0.1817060668  S8        290             1.0000000000
       792        72  TIP3      H2             -3.8944029295        8.3323837215        0.0164429286  S8        290             1.0000000000
       793        73  SER       CB             -3.0882971766        5.0903883026       -2.1669718223  S9        70              1.0000000000
       794        73  SER       HB1            -3.5815889010        4.2152059409       -2.6033849807  S9        70              1.0000000000
       795        73  SER       HB2            -2.1582936077        5.2695647946       -2.7184791680  S9        70              1.0000000000
       796        73  SER       OG             -3.9907060141        6.2023665836       -2.3031407944  S9        70              1.0000000000
       797        73  SER       HG1            -4.0990781522        6.8900083009       -1.3983043100  S9        70              1.0000000000
       798        73  SER       QQH1           -2.8156767558        4.9499726582       -1.1082058662  S9        70              1.0000000000
       799        74  LYS       CD             -6.6619243089        3.4103472116       -2.0755123043  S9        73              1.0000000000
       800        74  LYS       HD1            -7.3707708398        2.8607209194       -2.6997584432  S9        73              1.0000000000
       801        74  LYS       HD2            -5.6901024346        3.3476567686       -2.5792035303  S9        73              1.0000000000
       802        74  LYS       QQH2           -6.5826609810        2.8923813953       -1.1138898745  S9        73              1.0000000000
       803        74  LYS       CE             -7.1100456871        4.8796035108       -1.9348760144  S9        73              1.0000000000
       804        74  LYS       HE1            -6.8870344756        5.3326417268       -0.9661709092  S9        73              1.0000000000
       805        74  LYS       HE2            -8.1877028772        4.9680624074       -2.0900156990  S9        73              1.0000000000
       806        74  LYS       NZ             -6.4393908642        5.7677960365       -2.9467802984  S9        73              1.0000000000
       807        74  LYS       HZ1            -6.5569874821        5.4778412469       -3.9297939396  S9        73              1.0000000000
       808        74  LYS       HZ2            -5.3676551635        5.8769913880       -2.7410634139  S9        73              1.0000000000
       809        74  LYS       HZ3            -6.8191461319        6.7406168332       -2.8911806114  S9        73              1.0000000000
       810        75  SER       CB             -4.6005855464        4.2162455911       -6.4744133216  S9        130             1.0000000000
       811        75  SER       HB1            -4.6066713464        5.1012645029       -7.1106056821  S9        130             1.0000000000
       812        75  SER       HB2            -3.8996622236        3.4925284265       -6.9055724932  S9        130             1.0000000000
       813        75  SER       OG             -4.1721739153        4.5426136938       -5.1082671562  S9        130             1.0000000000
       814        75  SER       HG1            -3.3944577254        5.1695020016       -5.1580840461  S9        130             1.0000000000
       815        75  SER       QQH3           -5.5883576218        3.7572136289       -6.4772077570  S9        130             1.0000000000
       816        76  GLU       CB             -9.9939915727        9.2647555027        0.6936219612  S9        166             1.0000000000
       817        76  GLU       HB1            -9.7086721909        9.9073739511       -0.1488463704  S9        166             1.0000000000
       818        76  GLU       HB2           -11.0327465632        8.9590546887        0.5426084557  S9        166             1.0000000000
       819        76  GLU       QQH4           -9.9277601077        9.7727265885        1.6644467476  S9        166             1.0000000000
       820        76  GLU       CG             -9.0886243957        8.0225017096        0.6653651284  S9        166             1.0000000000
       821        76  GLU       HG1            -9.4172871054        7.3424001439       -0.1282672620  S9        166             1.0000000000
       822        76  GLU       HG2            -9.1781975305        7.4488997857        1.5990567199  S9        166             1.0000000000
       823        76  GLU       CD             -7.6033963564        8.3014496424        0.4308131195  S9        166             1.0000000000
       824        76  GLU       OE1            -7.1388590929        9.4721964667        0.6248838390  S9        166             1.0000000000
       825        76  GLU       OE2            -6.8871049523        7.2815182804        0.0545629498  S9        166             1.0000000000
       826        77  ASN       CB             -2.6137783002       11.8262857394        1.4129369692  S9        170             1.0000000000
       827        77  ASN       HB1            -1.6167282885       11.6469211971        1.0053015678  S9        170             1.0000000000
       828        77  ASN       HB2            -2.9953208610       12.7715408858        1.0216552016  S9        170             1.0000000000
       829        77  ASN       QQH5           -2.6390585249       11.8573958963        2.5129321793  S9        170             1.0000000000
       830        77  ASN       CG             -3.5135324661       10.6699132001        0.9796029169  S9        170             1.0000000000
       831        77  ASN       OD1            -3.0103132690        9.5188773647        0.7747340444  S9        170             1.0000000000
       832        77  ASN       ND2            -4.8247129121       10.9284084739        0.8427870288  S9        170             1.0000000000
       833        77  ASN       HD21           -5.5364370496       10.2010881610        0.6510522854  S9        170             1.0000000000
       834        77  ASN       HD22           -5.1977922703       11.8582432059        1.0107059868  S9        170             1.0000000000
       835        78  LYS       CE             -3.2625336896        1.3575662902       -4.1164318036  S9        234             1.0000000000
       836        78  LYS       HE1            -3.6234283433        1.5988358332       -3.1191106431  S9        234             1.0000000000
       837        78  LYS       HE2            -4.1119653189        1.2448866005       -4.7915171775  S9        234             1.0000000000
       838        78  LYS       NZ             -2.4225973524        2.4966294052       -4.6332307560  S9        234             1.0000000000
       839        78  LYS       HZ1            -1.9444371967        2.2385467012       -5.5303800730  S9        234             1.0000000000
       840        78  LYS       HZ2            -1.6650604568        2.8110736692       -3.9987669248  S9        234             1.0000000000
       841        78  LYS       HZ3            -3.0525042089        3.3276232915       -4.8003254021  S9        234             1.0000000000
       842        78  LYS       QQH6           -2.6511877569        0.4556818168       -4.0646226890  S9        234             1.0000000000
       843        79  SER       CB              2.2569701473        3.2563512109       -5.8405316875  S9        235             1.0000000000
       844        79  SER       HB1             2.9367743027        2.5785534712       -6.3660474395  S9        235             1.0000000000
       845        79  SER       HB2             2.8048763384        4.1905934392       -5.6578754743  S9        235             1.0000000000
       846        79  SER       OG              1.1027266395        3.4570805429       -6.6973483171  S9        235             1.0000000000
       847        79  SER       HG1             0.6750745131        4.3287903705       -6.4701607926  S9        235             1.0000000000
       848        79  SER       QQH7            1.9691195301        2.7512281352       -4.9045378886  S9        235             1.0000000000
       849        80  PNM       S1             -3.0121625290        9.6865717163       -6.2152651685  S9        523             1.0000000000
       850        80  PNM       C2             -1.7271793762        8.3508545375       -6.8046848361  S9        523             1.0000000000
       851        80  PNM       C3             -1.3066560143        7.5809358200       -5.4929044294  S9        523             1.0000000000
       852        80  PNM       N4             -2.4208655073        7.6797807143       -4.5533314712  S9        523             1.0000000000
       853        80  PNM       C5             -3.5932184927        8.5572545771       -4.8343977761  S9        523             1.0000000000
       854        80  PNM       C6             -3.5446606965        9.0060543459       -3.3206898459  S9        523             1.0000000000
       855        80  PNM       C7             -2.3800850132        7.9963743347       -3.2095209555  S9        523             1.0000000000
       856        80  PNM       O8             -1.5420590704        7.7039497603       -2.3405193875  S9        523             1.0000000000
       857        80  PNM       C9             -2.4186223433        7.4382437937       -7.8265506926  S9        523             1.0000000000
       858        80  PNM       C10            -0.5345503449        9.0820433192       -7.4334571354  S9        523             1.0000000000
       859        80  PNM       C11            -0.8715077361        6.1354915674       -5.7751870387  S9        523             1.0000000000
       860        80  PNM       O12            -1.6929190913        5.1862057211       -5.6056584420  S9        523             1.0000000000
       861        80  PNM       O13             0.3508644397        5.9888593146       -6.2007466215  S9        523             1.0000000000
       862        80  PNM       N14            -3.0054429432       10.3349161080       -3.0673149573  S9        523             1.0000000000
       863        80  PNM       C15            -3.6156661351       11.4552287494       -3.5164811926  S9        523             1.0000000000
       864        80  PNM       O16            -4.7219804773       11.3948007238       -4.1316689024  S9        523             1.0000000000
       865        80  PNM       C17            -2.8806585946       12.7716537887       -3.2986600872  S9        523             1.0000000000
       866        80  PNM       C18            -1.8045224241       13.0459575753       -4.3473323826  S9        523             1.0000000000
       867        80  PNM       C19            -0.5063510245       13.4052017969       -3.9558277742  S9        523             1.0000000000
       868        80  PNM       C20             0.4919684526       13.6515100727       -4.9058959981  S9        523             1.0000000000
       869        80  PNM       C21             0.2053680768       13.5350686055       -6.2700122860  S9        523             1.0000000000
       870        80  PNM       C22            -1.0899994804       13.1860434006       -6.6705318525  S9        523             1.0000000000
       871        80  PNM       C23            -2.0876944428       12.9554651756       -5.7197469476  S9        523             1.0000000000
       872        80  PNM       H24            -0.4385428207        8.0888947861       -5.0589191779  S9        523             1.0000000000
       873        80  PNM       H25            -0.8268741793        9.5671044157       -8.3702247471  S9        523             1.0000000000
       874        80  PNM       H26             0.2648120176        8.3647043950       -7.6504589727  S9        523             1.0000000000
       875        80  PNM       H27            -0.1403490018        9.8562093867       -6.7710014601  S9        523             1.0000000000
       876        80  PNM       H28            -2.7962294968        8.0332886954       -8.6627945068  S9        523             1.0000000000
       877        80  PNM       H29            -3.2667407092        6.9051212582       -7.3914147742  S9        523             1.0000000000
       878        80  PNM       H30            -1.7094036244        6.6915296652       -8.2048664318  S9        523             1.0000000000
       879        80  PNM       H31            -4.4985751273        8.0219604743       -5.1139615704  S9        523             1.0000000000
       880        80  PNM       H32            -4.4461482727        8.7988987388       -2.7462364827  S9        523             1.0000000000
       881        80  PNM       H33            -2.4325265150       12.7875121870       -2.3004083585  S9        523             1.0000000000
       882        80  PNM       H34            -3.6368666099       13.5615408734       -3.3185191000  S9        523             1.0000000000
       883        80  PNM       H35            -0.2807009122       13.4967954294       -2.8999340808  S9        523             1.0000000000
       884        80  PNM       H36             1.4900238430       13.9294587459       -4.5831208937  S9        523             1.0000000000
       885        80  PNM       H37             0.9740748170       13.7238602304       -7.0122108007  S9        523             1.0000000000
       886        80  PNM       H38            -1.3251528725       13.0799103638       -7.7239978354  S9        523             1.0000000000
       887        80  PNM       H39            -3.0834284765       12.6790461966       -6.0447806458  S9        523             1.0000000000
       888        80  PNM       H40            -2.1249122914       10.3986503837       -2.5483527692  S9        523             1.0000000000
       889        81  TIP3      OH2            -4.4606577244        7.6620882500       -0.4641716204  S9        290             1.0000000000
       890        81  TIP3      H1             -5.4556564774        7.5778974080       -0.1798624248  S9        290             1.0000000000
       891        81  TIP3      H2             -3.9023234293        8.3348204948        0.0174115609  S9        290             1.0000000000
       892        82  SER       CB             -3.0908210253        5.0860831077       -2.1603634232  S10       70              1.0000000000
       893        82  SER       HB1            -3.5883029365        4.2120317057       -2.5947611896  S10       70              1.0000000000
       894        82  SER       HB2            -2.1610235829        5.2606404126       -2.7139327043  S10       70              1.0000000000
       895        82  SER       OG             -3.9881693690        6.2021837036       -2.2951598260  S10       70              1.0000000000
       896        82  SER       HG1            -4.1048251470        6.8859034160       -1.3808173675  S10       70              1.0000000000
       897        82  SER       QQH1           -2.8165233534        4.9454596146       -1.1020817272  S10       70              1.0000000000
       898        83  LYS       CD             -6.6594695107        3.4089145377       -2.0783105007  S10       73              1.0000000000
       899        83  LYS       HD1            -7.3706451966        2.8605051286       -2.7008928494  S10       73              1.0000000000
       900        83  LYS       HD2            -5.6888488907        3.3443076051       -2.5840081403  S10       73              1.0000000000
       901        83  LYS       QQH2           -6.5789622401        2.8911720901       -1.1167162134  S10       73              1.0000000000
       902        83  LYS       CE             -7.1050755753        4.8789136290       -1.9374920389  S10       73              1.0000000000
       903        83  LYS       HE1            -6.8814565856        5.3311637271       -0.9686000046  S10       73              1.0000000000
       904        83  LYS       HE2            -8.1826594232        4.9690626223       -2.0920888043  S10       73              1.0000000000
       905        83  LYS       NZ             -6.4333169265        5.7663443149       -2.9494097399  S10       73              1.0000000000
       906        83  LYS       HZ1            -6.5485637952        5.4747658556       -3.9320871138  S10       73              1.0000000000
       907        83  LYS       HZ2            -5.3618447322        5.8773695018       -2.7407350081  S10       73              1.0000000000
       908        83  LYS       HZ3            -6.8148176569        6.7386537159       -2.8953139413  S10       73              1.0000000000
       909        84  SER       CB             -4.5987367921        4.2165001630       -6.4763894544  S10       130             1.0000000000
       910        84  SER       HB1            -4.6032890675        5.1009124899       -7.1134336744  S10       130             1.0000000000
       911        84  SER       HB2            -3.8979947564        3.4915800520       -6.9056865652  S10       130             1.0000000000
       912        84  SER       OG             -4.1721838288        4.5435196431       -5.1095731509  S10       130             1.0000000000
       913        84  SER       HG1            -3.3900282459        5.1647023109       -5.1574732062  S10       130             1.0000000000
       914        84  SER       QQH3           -5.5870248442        3.7587398617       -6.4799603168  S10       130             1.0000000000
       915        85  GLU       CB            -10.0015756902        9.2724648043        0.6927373330  S10       166             1.0000000000
       916        85  GLU       HB1            -9.7160308586        9.9155091575       -0.1493071803  S10       166             1.0000000000
       917        85  GLU       HB2           -11.0406182675        8.9677930468        0.5417366060  S10       166             1.0000000000
       918        85  GLU       QQH4           -9.9347494701        9.7796243201        1.6639779380  S10       166             1.0000000000
       919        85  GLU       CG             -9.0974664605        8.0294199262        0.6635942005  S10       166             1.0000000000
       920        85  GLU       HG1            -9.4264057421        7.3503287794       -0.1307599056  S10       166             1.0000000000
       921        85  GLU       HG2            -9.1880498665        7.4547701874        1.5965331700  S10       166             1.0000000000
       922        85  GLU       CD             -7.6118463043        8.3065440960        0.4302414767  S10       166             1.0000000000
       923        85  GLU       OE1            -7.1466122057        9.4778306427        0.6188736868  S10       166             1.0000000000
       924        85  GLU       OE2            -6.8960606706        7.2837315876        0.0604793319  S10       166             1.0000000000
       925        86  ASN       CB             -2.6159504777       11.8212193156        1.4119942162  S10       170             1.0000000000
       926        86  ASN       HB1            -1.6193791397       11.6386303114        1.0045565531  S10       170             1.0000000000
       927        86  ASN       HB2            -2.9949999185       12.7669457777        1.0194275509  S10       170             1.0000000000
       928        86  ASN       QQH5           -2.6411975397       11.8535782720        2.5119479930  S10       170             1.0000000000
       929        86  ASN       CG             -3.5194274370       10.6668840504        0.9801031007  S10       170             1.0000000000
       930        86  ASN       OD1            -3.0200978547        9.5136823599        0.7773125282  S10       170             1.0000000000
       931        86  ASN       ND2            -4.8296717601       10.9294337291        0.8422538247  S10       170             1.0000000000
       932        86  ASN       HD21           -5.5434123907       10.2041111723        0.6501790673  S10       170             1.0000000000
       933        86  ASN       HD22           -5.2000671810       11.8607066895        1.0080173711  S10       170             1.0000000000
       934        87  LYS       CE             -3.2591532015        1.3588492125       -4.1144251586  S10       234             1.0000000000
       935        87  LYS       HE1            -3.6193336320        1.6005873510       -3.1169107710  S10       234             1.0000000000
       936        87  LYS       HE2            -4.1089572233        1.2474960327       -4.7893861760  S10       234             1.0000000000
       937        87  LYS       NZ             -2.4177011764        2.4966745960       -4.6313024677  S10       234             1.0000000000
       938        87  LYS       HZ1            -1.9392257604        2.2384075333       -5.5282484256  S10       234             1.0000000000
       939        87  LYS       HZ2            -1.6602270868        2.8113594003       -3.9970202641  S10       234             1.0000000000
       940        87  LYS       HZ3            -3.0466498039        3.3271457813       -4.7994154313  S10       234             1.0000000000
       941        87  LYS       QQH6           -2.6491703101        0.4560345235       -4.0628543265  S10       234             1.0000000000
       942        88  SER       CB              2.2698019709        3.2475937438       -5.8357830005  S10       235             1.0000000000
       943        88  SER       HB1             2.9505548963        2.5686884584       -6.3586553796  S10       235             1.0000000000
       944        88  SER       HB2             2.8171946598        4.1823422474       -5.6540301109  S10       235             1.0000000000
       945        88  SER       OG              1.1171252318        3.4459143433       -6.6946906550  S10       235             1.0000000000
       946        88  SER       HG1             0.6877151726        4.3167911560       -6.4673089644  S10       235             1.0000000000
       947        88  SER       QQH7            1.9804968733        2.7447001139       -4.8990373904  S10       235             1.0000000000
       948        89  PNM       S1             -3.0087504497        9.6561138506       -6.2026890231  S10       523             1.0000000000
       949        89  PNM       C2             -1.7178157342        8.3260997479       -6.7889080432  S10       523             1.0000000000
       950        89  PNM       C3             -1.2965286197        7.5576886980       -5.4764487200  S10       523             1.0000000000
       951        89  PNM       N4             -2.4107696542        7.6542802024       -4.5364620032  S10       523             1.0000000000
       952        89  PNM       C5             -3.5846438108        8.5299658456       -4.8177215477  S10       523             1.0000000000
       953        89  PNM       C6             -3.5330892691        8.9851013422       -3.3061696981  S10       523             1.0000000000
       954        89  PNM       C7             -2.3695859079        7.9752815039       -3.1935523334  S10       523             1.0000000000
       955        89  PNM       O8             -1.5287349582        7.6867508058       -2.3249626437  S10       523             1.0000000000
       956        89  PNM       C9             -2.4046284116        7.4115381633       -7.8121705299  S10       523             1.0000000000
       957        89  PNM       C10            -0.5263329269        9.0613341814       -7.4152602927  S10       523             1.0000000000
       958        89  PNM       C11            -0.8600643532        6.1138140068       -5.7621820836  S10       523             1.0000000000
       959        89  PNM       O12            -1.6812821555        5.1638256070       -5.5956040046  S10       523             1.0000000000
       960        89  PNM       O13             0.3615731082        5.9699619119       -6.1908012193  S10       523             1.0000000000
       961        89  PNM       N14            -2.9915721695       10.3142984396       -3.0594895116  S10       523             1.0000000000
       962        89  PNM       C15            -3.5993411518       11.4334498248       -3.5140316194  S10       523             1.0000000000
       963        89  PNM       O16            -4.7057009818       11.3723728991       -4.1293211559  S10       523             1.0000000000
       964        89  PNM       C17            -2.8621476239       12.7495109295       -3.3023905167  S10       523             1.0000000000
       965        89  PNM       C18            -1.7923036686       13.0233000685       -4.3578051241  S10       523             1.0000000000
       966        89  PNM       C19            -0.4942261081       13.3916116355       -3.9742473540  S10       523             1.0000000000
       967        89  PNM       C20             0.4971547837       13.6422850579       -4.9304750496  S10       523             1.0000000000
       968        89  PNM       C21             0.2039271131       13.5202616451       -6.2927042234  S10       523             1.0000000000
       969        89  PNM       C22            -1.0911553019       13.1613551566       -6.6853263070  S10       523             1.0000000000
       970        89  PNM       C23            -2.0822107959       12.9269366054       -5.7285247026  S10       523             1.0000000000
       971        89  PNM       H24            -0.4291298013        8.0672377223       -5.0429393876  S10       523             1.0000000000
       972        89  PNM       H25            -0.8178572129        9.5450539118       -8.3530069111  S10       523             1.0000000000
       973        89  PNM       H26             0.2760118786        8.3467952113       -7.6300264949  S10       523             1.0000000000
       974        89  PNM       H27            -0.1364137252        9.8374485104       -6.7525902752  S10       523             1.0000000000
       975        89  PNM       H28            -2.7814792193        8.0057927573       -8.6494240205  S10       523             1.0000000000
       976        89  PNM       H29            -3.2528973992        6.8775540575       -7.3786501800  S10       523             1.0000000000
       977        89  PNM       H30            -1.6936464681        6.6657851445       -8.1887923955  S10       523             1.0000000000
       978        89  PNM       H31            -4.4901782222        7.9924177799       -5.0924674639  S10       523             1.0000000000
       979        89  PNM       H32            -4.4340254895        8.7820871006       -2.7295738298  S10       523             1.0000000000
       980        89  PNM       H33            -2.4084212333       12.7668849234       -2.3067250526  S10       523             1.0000000000
       981        89  PNM       H34            -3.6179784062       13.5399065260       -3.3192122308  S10       523             1.0000000000
       982        89  PNM       H35            -0.2631555767       13.4880173686       -2.9198473934  S10       523             1.0000000000
       983        89  PNM       H36             1.4947408579       13.9289268783       -4.6138111455  S10       523             1.0000000000
       984        89  PNM       H37             0.9672064489       13.7128516590       -7.0394929686  S10       523             1.0000000000
       985        89  PNM       H38            -1.3313240183       13.0515212341       -7.7373481954  S10       523             1.0000000000
       986        89  PNM       H39            -3.0780359259       12.6440920640       -6.0475383644  S10       523             1.0000000000
       987        89  PNM       H40            -2.1125722261       10.3790657027       -2.5376842412  S10       523             1.0000000000
       988        90  TIP3      OH2            -4.4685575560        7.6470699539       -0.4479633256  S10       290             1.0000000000
       989        90  TIP3      H1             -5.4674183048        7.5686625512       -0.1692167221  S10       290             1.0000000000
       990        90  TIP3      H2             -3.9115429362        8.3242152687        0.0295001196  S10       290             1.0000000000
       991        91  SER       CB             -3.0942410321        5.0981933938       -2.1611508423  S11       70              1.0000000000
       992        91  SER       HB1            -3.5914034969        4.2244767435       -2.5969273284  S11       70              1.0000000000
       993        91  SER       HB2            -2.1635528750        5.2719970767       -2.7137471350  S11       70              1.0000000000
       994        91  SER       OG             -3.9897994578        6.2153637095       -2.2951860206  S11       70              1.0000000000
       995        91  SER       HG1            -4.1120726172        6.9042656001       -1.3717279458  S11       70              1.0000000000
       996        91  SER       QQH1           -2.8205967710        4.9553575522       -1.1028278672  S11       70              1.0000000000
       997        92  LYS       CD             -6.6500392886        3.4103086655       -2.0785103365  S11       73              1.0000000000
       998        92  LYS       HD1            -7.3604673454        2.8650099435       -2.7046786482  S11       73              1.0000000000
       999        92  LYS       HD2            -5.6779952088        3.3461669246       -2.5814159269  S11       73              1.0000000000
      1000        92  LYS       QQH2           -6.5732024597        2.8893236810       -1.1183540161  S11       73              1.0000000000
      1001        92  LYS       CE             -7.0940131435        4.8803559584       -1.9341060146  S11       73              1.0000000000
      1002        92  LYS       HE1            -6.8639902849        5.3311921616       -0.9660444818  S11       73              1.0000000000
      1003        92  LYS       HE2            -8.1726915700        4.9707949472       -2.0811805424  S11       73              1.0000000000
      1004        92  LYS       NZ             -6.4281051299        5.7678947252       -2.9494428504  S11       73              1.0000000000
      1005        92  LYS       HZ1            -6.5435947303        5.4735363513       -3.9310631566  S11       73              1.0000000000
      1006        92  LYS       HZ2            -5.3547657338        5.8851998085       -2.7411586916  S11       73              1.0000000000
      1007        92  LYS       HZ3            -6.8131991551        6.7387703303       -2.8961531474  S11       73              1.0000000000
      1008        93  SER       CB             -4.5990889725        4.2218930425       -6.4761852444  S11       130             1.0000000000
      1009        93  SER       HB1            -4.6059498735        5.1059482534       -7.1136773364  S11       130             1.0000000000
      1010        93  SER       HB2            -3.8975022737        3.4981857205       -6.9060624736  S11       130             1.0000000000
      1011        93  SER       OG             -4.1716735262        4.5502635686       -5.1100733509  S11       130             1.0000000000
      1012        93  SER       HG1            -3.3887369123        5.1704292182       -5.1604270345  S11       130             1.0000000000
      1013        93  SER       QQH3           -5.5865353200        3.7622431493       -6.4785241642  S11       130             1.0000000000
      1014        94  GLU       CB            -10.0023058265        9.2772070269        0.6938285631  S11       166             1.0000000000
      1015        94  GLU       HB1            -9.7169014284        9.9209502676       -0.1476652959  S11       166             1.0000000000
      1016        94  GLU       HB2           -11.0407521491        8.9709198899        0.5418388748  S11       166             1.0000000000
      1017        94  GLU       QQH4           -9.9375157364        9.7842292589        1.6653523097  S11       166             1.0000000000
      1018        94  GLU       CG             -9.0962590302        8.0356812183        0.6658310707  S11       166             1.0000000000
      1019        94  GLU       HG1            -9.4219577433        7.3570134038       -0.1303935424  S11       166             1.0000000000
      1020        94  GLU       HG2            -9.1887580805        7.4593121600        1.5974511543  S11       166             1.0000000000
      1021        94  GLU       CD             -7.6103813000        8.3147010486        0.4371981006  S11       166             1.0000000000
      1022        94  GLU       OE1            -7.1487946466        9.4891182930        0.6140308296  S11       166             1.0000000000
      1023        94  GLU       OE2            -6.8904317125        7.2891021028        0.0827326415  S11       166             1.0000000000
      1024        95  ASN       CB             -2.6112176254       11.8168867590        1.4148101554  S11       170             1.0000000000
      1025        95  ASN       HB1            -1.6145255606       11.6297387378        1.0098034561  S11       170             1.0000000000
      1026        95  ASN       HB2            -2.9854588575       12.7636158124        1.0202294375  S11       170             1.0000000000
      1027        95  ASN       QQH5           -2.6389580510       11.8501916507        2.5146902678  S11       170             1.0000000000
      1028        95  ASN       CG             -3.5185958356       10.6663311158        0.9818991293  S11       170             1.0000000000
      1029        95  ASN       OD1            -3.0233871846        9.5109081817        0.7809480769  S11       170             1.0000000000
      1030        95  ASN       ND2            -4.8274120823       10.9340940419        0.8411718485  S11       170             1.0000000000
      1031        95  ASN       HD21           -5.5438563789       10.2116315561        0.6480597356  S11       170             1.0000000000
      1032        95  ASN       HD22           -5.1944904667       11.8669442145        1.0050471239  S11       170             1.0000000000
      1033        96  LYS       CE             -3.2580290404        1.3638206783       -4.1171377802  S11       234             1.0000000000
      1034        96  LYS       HE1            -3.6163796571        1.6061548913       -3.1190849682  S11       234             1.0000000000
      1035        96  LYS       HE2            -4.1090143157        1.2521173597       -4.7905200299  S11       234             1.0000000000
      1036        96  LYS       NZ             -2.4174560798        2.5013523994       -4.6359219608  S11       234             1.0000000000
      1037        96  LYS       HZ1            -1.9397963209        2.2428706412       -5.5331230037  S11       234             1.0000000000
      1038        96  LYS       HZ2            -1.6589567076        2.8160436938       -4.0025759896  S11       234             1.0000000000
      1039        96  LYS       HZ3            -3.0462053685        3.3321035901       -4.8028877119  S11       234             1.0000000000
      1040        96  LYS       QQH6           -2.6480427851        0.4609711882       -4.0662258811  S11       234             1.0000000000
      1041        97  SER       CB              2.2699164879        3.2533117565       -5.8358753077  S11       235             1.0000000000
      1042        97  SER       HB1             2.9506084695        2.5744866758       -6.3589829312  S11       235             1.0000000000
      1043        97  SER       HB2             2.8185681610        4.1868731631       -5.6517514752  S11       235             1.0000000000
      1044        97  SER       OG              1.1186502210        3.4547189352       -6.6960846820  S11       235             1.0000000000
      1045        97  SER       HG1             0.6898158171        4.3261419792       -6.4702320931  S11       235             1.0000000000
      1046        97  SER       QQH7            1.9789278803        2.7490050020       -4.9003684082  S11       235             1.0000000000
      1047        98  PNM       S1             -3.0442837236        9.6448449495       -6.2270271674  S11       523             1.0000000000
      1048        98  PNM       C2             -1.7382708791        8.3260963756       -6.8072444187  S11       523             1.0000000000
      1049        98  PNM       C3             -1.3149752559        7.5615373356       -5.4934079653  S11       523             1.0000000000
      1050        98  PNM       N4             -2.4312679073        7.6498313107       -4.5543622025  S11       523             1.0000000000
      1051        98  PNM       C5             -3.6081928911        8.5228969657       -4.8339038236  S11       523             1.0000000000
      1052        98  PNM       C6             -3.5503600448        8.9847996291       -3.3243175492  S11       523             1.0000000000
      1053        98  PNM       C7             -2.3871272249        7.9751752284       -3.2117806457  S11       523             1.0000000000
      1054        98  PNM       O8             -1.5399586099        7.6955128901       -2.3461655411  S11       523             1.0000000000
      1055        98  PNM       C9             -2.4126789046        7.4065573925       -7.8338826099  S11       523             1.0000000000
      1056        98  PNM       C10            -0.5501604959        9.0714500485       -7.4284314215  S11       523             1.0000000000
      1057        98  PNM       C11            -0.8673818602        6.1201853373       -5.7762914064  S11       523             1.0000000000
      1058        98  PNM       O12            -1.6826532608        5.1649420916       -5.6101095581  S11       523             1.0000000000
      1059        98  PNM       O13             0.3564444871        5.9833500268       -6.2008193935  S11       523             1.0000000000
      1060        98  PNM       N14            -3.0022241753       10.3126209004       -3.0842004932  S11       523             1.0000000000
      1061        98  PNM       C15            -3.6070941958       11.4345097820       -3.5360774842  S11       523             1.0000000000
      1062        98  PNM       O16            -4.7170965511       11.3790387408       -4.1448259836  S11       523             1.0000000000
      1063        98  PNM       C17            -2.8613700812       12.7462051527       -3.3264127092  S11       523             1.0000000000
      1064        98  PNM       C18            -1.7890580763       13.0135922705       -4.3809905165  S11       523             1.0000000000
      1065        98  PNM       C19            -0.4925808347       13.3871963525       -3.9963923646  S11       523             1.0000000000
      1066        98  PNM       C20             0.5002837391       13.6353399114       -4.9518672506  S11       523             1.0000000000
      1067        98  PNM       C21             0.2106718720       13.5039659979       -6.3140323089  S11       523             1.0000000000
      1068        98  PNM       C22            -1.0824793021       13.1391690909       -6.7076174634  S11       523             1.0000000000
      1069        98  PNM       C23            -2.0755064840       12.9086442905       -5.7518553339  S11       523             1.0000000000
      1070        98  PNM       H24            -0.4518739203        8.0773802535       -5.0584086291  S11       523             1.0000000000
      1071        98  PNM       H25            -0.8406969933        9.5503948509       -8.3689467942  S11       523             1.0000000000
      1072        98  PNM       H26             0.2601442865        8.3638004225       -7.6371569369  S11       523             1.0000000000
      1073        98  PNM       H27            -0.1715370980        9.8529998572       -6.7654274124  S11       523             1.0000000000
      1074        98  PNM       H28            -2.7903580625        7.9981939060       -8.6725784002  S11       523             1.0000000000
      1075        98  PNM       H29            -3.2587717650        6.8659690085       -7.4046571745  S11       523             1.0000000000
      1076        98  PNM       H30            -1.6937591383        6.6667619935       -8.2074033207  S11       523             1.0000000000
      1077        98  PNM       H31            -4.5137615294        7.9816402907       -5.1013464103  S11       523             1.0000000000
      1078        98  PNM       H32            -4.4494593077        8.7869872847       -2.7431939214  S11       523             1.0000000000
      1079        98  PNM       H33            -2.4077363106       12.7609832876       -2.3306228567  S11       523             1.0000000000
      1080        98  PNM       H34            -3.6120936204       13.5414500834       -3.3435881438  S11       523             1.0000000000
      1081        98  PNM       H35            -0.2637212369       13.4897924968       -2.9419418304  S11       523             1.0000000000
      1082        98  PNM       H36             1.4962559017       13.9272037876       -4.6346060619  S11       523             1.0000000000
      1083        98  PNM       H37             0.9751843468       13.6940864507       -7.0602522852  S11       523             1.0000000000
      1084        98  PNM       H38            -1.3198353393       13.0219661859       -7.7595569233  S11       523             1.0000000000
      1085        98  PNM       H39            -3.0703853696       12.6234487303       -6.0717272495  S11       523             1.0000000000
      1086        98  PNM       H40            -2.1208377971       10.3753022922       -2.5663526844  S11       523             1.0000000000
      1087        99  TIP3      OH2            -4.4737550316        7.6542128127       -0.4467914972  S11       290             1.0000000000
      1088        99  TIP3      H1             -5.4728848733        7.5721467071       -0.1601654915  S11       290             1.0000000000
      1089        99  TIP3      H2             -3.9134044909        8.3292137822        0.0308906517  S11       290             1.0000000000
      1090       100  SER       CB             -3.1006917087        5.1000829080       -2.1521396120  S12       70              1.0000000000
      1091       100  SER       HB1            -3.6058044606        4.2302022085       -2.5877606682  S12       70              1.0000000000
      1092       100  SER       HB2            -2.1697146173        5.2654425993       -2.7076890935  S12       70              1.0000000000
      1093       100  SER       OG             -3.9838640857        6.2268439174       -2.2782540268  S12       70              1.0000000000
      1094       100  SER       HG1            -4.1209490489        6.9229294705       -1.3215401887  S12       70              1.0000000000
      1095       100  SER       QQH1           -2.8240021429        4.9493602323       -1.0954090335  S12       70              1.0000000000
      1096       101  LYS       CD             -6.6374970244        3.4115995524       -2.0832205413  S12       73              1.0000000000
      1097       101  LYS       HD1            -7.3503501200        2.8716576002       -2.7112004507  S12       73              1.0000000000
      1098       101  LYS       HD2            -5.6653414684        3.3440719913       -2.5852262406  S12       73              1.0000000000
      1099       101  LYS       QQH2           -6.5641761752        2.8876191821       -1.1243939715  S12       73              1.0000000000
      1100       101  LYS       CE             -7.0744353272        4.8833235920       -1.9355038994  S12       73              1.0000000000
      1101       101  LYS       HE1            -6.8393828085        5.3298206525       -0.9666964605  S12       73              1.0000000000
      1102       101  LYS       HE2            -8.1535399012        4.9778451315       -2.0777679530  S12       73              1.0000000000
      1103       101  LYS       NZ             -6.4077825100        5.7702067015       -2.9504179955  S12       73              1.0000000000
      1104       101  LYS       HZ1            -6.5154770878        5.4704528495       -3.9309309842  S12       73              1.0000000000
      1105       101  LYS       HZ2            -5.3318625443        5.8968451828       -2.7329648868  S12       73              1.0000000000
      1106       101  LYS       HZ3            -6.7998478368        6.7383732490       -2.9026002900  S12       73              1.0000000000
      1107       102  SER       CB             -4.5983183225        4.2229162416       -6.4750215285  S12       130             1.0000000000
      1108       102  SER       HB1            -4.6039198864        5.1056567340       -7.1143357260  S12       130             1.0000000000
      1109       102  SER       HB2            -3.8963976422        3.4981587296       -6.9025493780  S12       130             1.0000000000
      1110       102  SER       OG             -4.1734046934        4.5535387168       -5.1086521906  S12       130             1.0000000000
      1111       102  SER       HG1            -3.3862714202        5.1682180270       -5.1575443983  S12       130             1.0000000000
      1112       102  SER       QQH3           -5.5860136795        3.7638955246       -6.4781165537  S12       130             1.0000000000
      1113       103  GLU       CB            -10.0008501843        9.2812087322        0.6908242547  S12       166             1.0000000000
      1114       103  GLU       HB1            -9.7169494704        9.9260887085       -0.1502711142  S12       166             1.0000000000
      1115       103  GLU       HB2           -11.0385302249        8.9725153121        0.5385875351  S12       166             1.0000000000
      1116       103  GLU       QQH4           -9.9377869194        9.7875956732        1.6628502469  S12       166             1.0000000000
      1117       103  GLU       CG             -9.0920624640        8.0421753424        0.6626007513  S12       166             1.0000000000
      1118       103  GLU       HG1            -9.4121990338        7.3656757403       -0.1378529384  S12       166             1.0000000000
      1119       103  GLU       HG2            -9.1876382225        7.4615228383        1.5911436282  S12       166             1.0000000000
      1120       103  GLU       CD             -7.6063672992        8.3247586127        0.4422903641  S12       166             1.0000000000
      1121       103  GLU       OE1            -7.1485553826        9.5021010531        0.6050213027  S12       166             1.0000000000
      1122       103  GLU       OE2            -6.8809950701        7.2955278689        0.1075196049  S12       166             1.0000000000
      1123       104  ASN       CB             -2.6035571896       11.8119548694        1.4125778375  S12       170             1.0000000000
      1124       104  ASN       HB1            -1.6067102530       11.6172248542        1.0115552495  S12       170             1.0000000000
      1125       104  ASN       HB2            -2.9705156490       12.7600285977        1.0144527517  S12       170             1.0000000000
      1126       104  ASN       QQH5           -2.6350875026       11.8472160368        2.5122714657  S12       170             1.0000000000
      1127       104  ASN       CG             -3.5173686164       10.6670215341        0.9790227738  S12       170             1.0000000000
      1128       104  ASN       OD1            -3.0295490670        9.5077167925        0.7814387119  S12       170             1.0000000000
      1129       104  ASN       ND2            -4.8238887171       10.9432248864        0.8340362362  S12       170             1.0000000000
      1130       104  ASN       HD21           -5.5440634522       10.2245034032        0.6412967653  S12       170             1.0000000000
      1131       104  ASN       HD22           -5.1858968901       11.8783356596        0.9956770544  S12       170             1.0000000000
      1132       105  LYS       CE             -3.2553891542        1.3663174750       -4.1155420355  S12       234             1.0000000000
      1133       105  LYS       HE1            -3.6132756001        1.6086091059       -3.1173517487  S12       234             1.0000000000
      1134       105  LYS       HE2            -4.1066025168        1.2557055673       -4.7889006767  S12       234             1.0000000000
      1135       105  LYS       NZ             -2.4138725071        2.5032406843       -4.6336636497  S12       234             1.0000000000
      1136       105  LYS       HZ1            -1.9364563688        2.2455475321       -5.5311337524  S12       234             1.0000000000
      1137       105  LYS       HZ2            -1.6549853694        2.8173762812       -4.0005513177  S12       234             1.0000000000
      1138       105  LYS       HZ3            -3.0415337296        3.3338203064       -4.8000041737  S12       234             1.0000000000
      1139       105  LYS       QQH6           -2.6461855359        0.4629297247       -4.0651385892  S12       234             1.0000000000
      1140       106  SER       CB              2.2789162633        3.2482902188       -5.8359390517  S12       235             1.0000000000
      1141       106  SER       HB1             2.9598794524        2.5694168236       -6.3585794357  S12       235             1.0000000000
      1142       106  SER       HB2             2.8271367901        4.1822096989       -5.6521188916  S12       235             1.0000000000
      1143       106  SER       OG              1.1277403137        3.4486202588       -6.6962002367  S12       235             1.0000000000
      1144       106  SER       HG1             0.6972041622        4.3184232607       -6.4671676955  S12       235             1.0000000000
      1145       106  SER       QQH7            1.9879692703        2.7445605366       -4.9001267576  S12       235             1.0000000000
      1146       107  PNM       S1             -3.0377841539        9.6232286214       -6.2022770913  S12       523             1.0000000000
      1147       107  PNM       C2             -1.7339043007        8.3054044883       -6.7840573154  S12       523             1.0000000000
      1148       107  PNM       C3             -1.3121695683        7.5392933076       -5.4710733878  S12       523             1.0000000000
      1149       107  PNM       N4             -2.4312149604        7.6215835822       -4.5337899736  S12       523             1.0000000000
      1150       107  PNM       C5             -3.6052440212        8.5000027833       -4.8120658034  S12       523             1.0000000000
      1151       107  PNM       C6             -3.5445227641        8.9636224881       -3.3033548052  S12       523             1.0000000000
      1152       107  PNM       C7             -2.3839556752        7.9502175629       -3.1898725240  S12       523             1.0000000000
      1153       107  PNM       O8             -1.5305152644        7.6790738636       -2.3303000934  S12       523             1.0000000000
      1154       107  PNM       C9             -2.4085837343        7.3877970568       -7.8124456395  S12       523             1.0000000000
      1155       107  PNM       C10            -0.5451596902        9.0510313752       -7.4036703018  S12       523             1.0000000000
      1156       107  PNM       C11            -0.8608524054        6.1010511223       -5.7611223884  S12       523             1.0000000000
      1157       107  PNM       O12            -1.6748258585        5.1435456196       -5.6024312545  S12       523             1.0000000000
      1158       107  PNM       O13             0.3630827106        5.9693901699       -6.1871285275  S12       523             1.0000000000
      1159       107  PNM       N14            -2.9927208896       10.2900543937       -3.0644970522  S12       523             1.0000000000
      1160       107  PNM       C15            -3.5948949083       11.4128320908       -3.5170182206  S12       523             1.0000000000
      1161       107  PNM       O16            -4.7054076496       11.3593913008       -4.1252742956  S12       523             1.0000000000
      1162       107  PNM       C17            -2.8466582134       12.7234172426       -3.3101179469  S12       523             1.0000000000
      1163       107  PNM       C18            -1.7838337765       12.9946720021       -4.3735236616  S12       523             1.0000000000
      1164       107  PNM       C19            -0.4867181536       13.3769213063       -3.9995671459  S12       523             1.0000000000
      1165       107  PNM       C20             0.4966935288       13.6312815643       -4.9631835553  S12       523             1.0000000000
      1166       107  PNM       C21             0.1969429231       13.4975313770       -6.3229326697  S12       523             1.0000000000
      1167       107  PNM       C22            -1.0968349764       13.1240123587       -6.7059825187  S12       523             1.0000000000
      1168       107  PNM       C23            -2.0804810596       12.8871523508       -5.7420828591  S12       523             1.0000000000
      1169       107  PNM       H24            -0.4515765354        8.0562413187       -5.0326965601  S12       523             1.0000000000
      1170       107  PNM       H25            -0.8348678492        9.5299711467       -8.3445097496  S12       523             1.0000000000
      1171       107  PNM       H26             0.2654888418        8.3438640635       -7.6114653271  S12       523             1.0000000000
      1172       107  PNM       H27            -0.1674252440        9.8326213489       -6.7403259577  S12       523             1.0000000000
      1173       107  PNM       H28            -2.7852098996        7.9813221770       -8.6503722555  S12       523             1.0000000000
      1174       107  PNM       H29            -3.2555349646        6.8477172733       -7.3844248614  S12       523             1.0000000000
      1175       107  PNM       H30            -1.6908150604        6.6474980594       -8.1869998472  S12       523             1.0000000000
      1176       107  PNM       H31            -4.5131784025        7.9626698743       -5.0788948065  S12       523             1.0000000000
      1177       107  PNM       H32            -4.4446912904        8.7703110079       -2.7228355506  S12       523             1.0000000000
      1178       107  PNM       H33            -2.3841995550       12.7359875039       -2.3184641690  S12       523             1.0000000000
      1179       107  PNM       H34            -3.5971977240       13.5190403957       -3.3194451252  S12       523             1.0000000000
      1180       107  PNM       H35            -0.2495083506       13.4818263654       -2.9472467988  S12       523             1.0000000000
      1181       107  PNM       H36             1.4934138083       13.9297446560       -4.6544396286  S12       523             1.0000000000
      1182       107  PNM       H37             0.9544050151       13.6914653299       -7.0754113236  S12       523             1.0000000000
      1183       107  PNM       H38            -1.3416001577       13.0049284994       -7.7561642545  S12       523             1.0000000000
      1184       107  PNM       H39            -3.0756012037       12.5946736638       -6.0542217378  S12       523             1.0000000000
      1185       107  PNM       H40            -2.1116116399       10.3507686791       -2.5455804695  S12       523             1.0000000000
      1186       108  TIP3      OH2            -4.4770417659        7.6409150521       -0.4149686122  S12       290             1.0000000000
      1187       108  TIP3      H1             -5.4853374931        7.5618840189       -0.1308441373  S12       290             1.0000000000
      1188       108  TIP3      H2             -3.9139900791        8.3237584994        0.0514264560  S12       290             1.0000000000
      1189       109  SER       CB             -3.1024738507        5.1148914200       -2.1585826387  S13       70              1.0000000000
      1190       109  SER       HB1            -3.6090644414        4.2470870351       -2.5983538774  S13       70              1.0000000000
      1191       109  SER       HB2            -2.1693477328        5.2765100890       -2.7129455240  S13       70              1.0000000000
      1192       109  SER       OG             -3.9767562046        6.2477481098       -2.2774826593  S13       70              1.0000000000
      1193       109  SER       HG1            -4.1320627905        6.9758630765       -1.2688639221  S13       70              1.0000000000
      1194       109  SER       QQH1           -2.8257076090        4.9517065961       -1.1030861236  S13       70              1.0000000000
      1195       110  LYS       CD             -6.6162196087        3.4154739131       -2.0866514831  S13       73              1.0000000000
      1196       110  LYS       HD1            -7.3283676511        2.8826017806       -2.7214334510  S13       73              1.0000000000
      1197       110  LYS       HD2            -5.6409207100        3.3452361799       -2.5818701224  S13       73              1.0000000000
      1198       110  LYS       QQH2           -6.5529881060        2.8864646862       -1.1297112807  S13       73              1.0000000000
      1199       110  LYS       CE             -7.0451513917        4.8888360408       -1.9349661528  S13       73              1.0000000000
      1200       110  LYS       HE1            -6.7990770262        5.3305450580       -0.9668361231  S13       73              1.0000000000
      1201       110  LYS       HE2            -8.1257304173        4.9869847212       -2.0656237684  S13       73              1.0000000000
      1202       110  LYS       NZ             -6.3822684471        5.7731870552       -2.9532560280  S13       73              1.0000000000
      1203       110  LYS       HZ1            -6.4820146099        5.4632799917       -3.9308869677  S13       73              1.0000000000
      1204       110  LYS       HZ2            -5.2982521080        5.9145038253       -2.7279643710  S13       73              1.0000000000
      1205       110  LYS       HZ3            -6.7832697248        6.7375394506       -2.9155645033  S13       73              1.0000000000
      1206       111  SER       CB             -4.5987145954        4.2242564254       -6.4750346807  S13       130             1.0000000000
      1207       111  SER       HB1            -4.6055116072        5.1052564492       -7.1167173704  S13       130             1.0000000000
      1208       111  SER       HB2            -3.8962651858        3.4992281079       -6.9011928312  S13       130             1.0000000000
      1209       111  SER       OG             -4.1736153254        4.5586648472       -5.1100559603  S13       130             1.0000000000
      1210       111  SER       HG1            -3.3871434238        5.1739300789       -5.1620559325  S13       130             1.0000000000
      1211       111  SER       QQH3           -5.5860649513        3.7643574212       -6.4766847323  S13       130             1.0000000000
      1212       112  GLU       CB             -9.9926930641        9.2782547884        0.6915136162  S13       166             1.0000000000
      1213       112  GLU       HB1            -9.7125680845        9.9244213012       -0.1498194914  S13       166             1.0000000000
      1214       112  GLU       HB2           -11.0285103105        8.9634692362        0.5395563388  S13       166             1.0000000000
      1215       112  GLU       QQH4           -9.9327069825        9.7847639425        1.6636632112  S13       166             1.0000000000
      1216       112  GLU       CG             -9.0771507762        8.0444202868        0.6634358886  S13       166             1.0000000000
      1217       112  GLU       HG1            -9.3894011244        7.3683982413       -0.1406494204  S13       166             1.0000000000
      1218       112  GLU       HG2            -9.1725185783        7.4601653534        1.5896257317  S13       166             1.0000000000
      1219       112  GLU       CD             -7.5937049733        8.3368616853        0.4502824406  S13       166             1.0000000000
      1220       112  GLU       OE1            -7.1417365243        9.5160259365        0.6061389777  S13       166             1.0000000000
      1221       112  GLU       OE2            -6.8596562082        7.3084047936        0.1261492891  S13       166             1.0000000000
      1222       113  ASN       CB             -2.5908397786       11.8094257034        1.4168422680  S13       170             1.0000000000
      1223       113  ASN       HB1            -1.5934134929       11.6070407618        1.0212030918  S13       170             1.0000000000
      1224       113  ASN       HB2            -2.9494514081       12.7590607707        1.0146103889  S13       170             1.0000000000
      1225       113  ASN       QQH5           -2.6272995002       11.8467043269        2.5162992252  S13       170             1.0000000000
      1226       113  ASN       CG             -3.5112443574       10.6713279351        0.9812211685  S13       170             1.0000000000
      1227       113  ASN       OD1            -3.0328704135        9.5069302812        0.7872846728  S13       170             1.0000000000
      1228       113  ASN       ND2            -4.8144432983       10.9576472359        0.8297993656  S13       170             1.0000000000
      1229       113  ASN       HD21           -5.5383727277       10.2432992843        0.6376785534  S13       170             1.0000000000
      1230       113  ASN       HD22           -5.1701747419       11.8955991534        0.9887759172  S13       170             1.0000000000
      1231       114  LYS       CE             -3.2562337379        1.3683505306       -4.1218030133  S13       234             1.0000000000
      1232       114  LYS       HE1            -3.6162929200        1.6100685343       -3.1243636852  S13       234             1.0000000000
      1233       114  LYS       HE2            -4.1060579449        1.2571301465       -4.7966461145  S13       234             1.0000000000
      1234       114  LYS       NZ             -2.4150051933        2.5063175374       -4.6377455998  S13       234             1.0000000000
      1235       114  LYS       HZ1            -1.9368936866        2.2503694736       -5.5351555655  S13       234             1.0000000000
      1236       114  LYS       HZ2            -1.6565259101        2.8191907153       -4.0033319819  S13       234             1.0000000000
      1237       114  LYS       HZ3            -3.0422041669        3.3375964807       -4.8023286917  S13       234             1.0000000000
      1238       114  LYS       QQH6           -2.6461423762        0.4655874671       -4.0706971881  S13       234             1.0000000000
      1239       115  SER       CB              2.2773584166        3.2539338757       -5.8373642274  S13       235             1.0000000000
      1240       115  SER       HB1             2.9580620203        2.5752063353       -6.3605764503  S13       235             1.0000000000
      1241       115  SER       HB2             2.8266638310        4.1868149043       -5.6513633129  S13       235             1.0000000000
      1242       115  SER       OG              1.1272238238        3.4572345187       -6.6984607281  S13       235             1.0000000000
      1243       115  SER       HG1             0.6970655738        4.3272173269       -6.4697320853  S13       235             1.0000000000
      1244       115  SER       QQH7            1.9851194881        2.7486259427       -4.9027642957  S13       235             1.0000000000
      1245       116  PNM       S1             -3.0693215885        9.6120917821       -6.2296085519  S13       523             1.0000000000
      1246       116  PNM       C2             -1.7531836081        8.3032379415       -6.8040142616  S13       523             1.0000000000
      1247       116  PNM       C3             -1.3363068531        7.5383151998       -5.4893949053  S13       523             1.0000000000
      1248       116  PNM       N4             -2.4630157104        7.6070644783       -4.5588215998  S13       523             1.0000000000
      1249       116  PNM       C5             -3.6348342972        8.4902012536       -4.8371492371  S13       523             1.0000000000
      1250       116  PNM       C6             -3.5709178652        8.9574097429       -3.3296373293  S13       523             1.0000000000
      1251       116  PNM       C7             -2.4140604780        7.9410734280       -3.2145109202  S13       523             1.0000000000
      1252       116  PNM       O8             -1.5461071607        7.6891304948       -2.3611649472  S13       523             1.0000000000
      1253       116  PNM       C9             -2.4151093433        7.3843839059       -7.8390580784  S13       523             1.0000000000
      1254       116  PNM       C10            -0.5636664406        9.0560887663       -7.4138326058  S13       523             1.0000000000
      1255       116  PNM       C11            -0.8702400973        6.1043335709       -5.7784877808  S13       523             1.0000000000
      1256       116  PNM       O12            -1.6772428426        5.1398262398       -5.6273374816  S13       523             1.0000000000
      1257       116  PNM       O13             0.3580180988        5.9827353437       -6.1954703683  S13       523             1.0000000000
      1258       116  PNM       N14            -3.0117402025       10.2807675276       -3.0901268504  S13       523             1.0000000000
      1259       116  PNM       C15            -3.6117639060       11.4093339686       -3.5310268661  S13       523             1.0000000000
      1260       116  PNM       O16            -4.7256325547       11.3656615762       -4.1335361370  S13       523             1.0000000000
      1261       116  PNM       C17            -2.8572260704       12.7149448545       -3.3147213892  S13       523             1.0000000000
      1262       116  PNM       C18            -1.7921307637       12.9896462828       -4.3748185577  S13       523             1.0000000000
      1263       116  PNM       C19            -0.4983768715       13.3795576263       -3.9968761532  S13       523             1.0000000000
      1264       116  PNM       C20             0.4869639865       13.6378339916       -4.9574396155  S13       523             1.0000000000
      1265       116  PNM       C21             0.1927277938       13.5004557636       -6.3180441434  S13       523             1.0000000000
      1266       116  PNM       C22            -1.0978170647       13.1198720999       -6.7049592597  S13       523             1.0000000000
      1267       116  PNM       C23            -2.0836445019       12.8791835046       -5.7441662630  S13       523             1.0000000000
      1268       116  PNM       H24            -0.4833047745        8.0618371145       -5.0433012364  S13       523             1.0000000000
      1269       116  PNM       H25            -0.8467582632        9.5303992942       -8.3590410683  S13       523             1.0000000000
      1270       116  PNM       H26             0.2539384724        8.3536096050       -7.6108311855  S13       523             1.0000000000
      1271       116  PNM       H27            -0.1984779167        9.8426932448       -6.7492785219  S13       523             1.0000000000
      1272       116  PNM       H28            -2.7894399471        7.9776356489       -8.6782508725  S13       523             1.0000000000
      1273       116  PNM       H29            -3.2618195888        6.8385236554       -7.4182776884  S13       523             1.0000000000
      1274       116  PNM       H30            -1.6897659597        6.6495133685       -8.2096926641  S13       523             1.0000000000
      1275       116  PNM       H31            -4.5450332155        7.9555957309       -5.1019936729  S13       523             1.0000000000
      1276       116  PNM       H32            -4.4728340231        8.7703077387       -2.7500156184  S13       523             1.0000000000
      1277       116  PNM       H33            -2.3948150427       12.7174124861       -2.3228907439  S13       523             1.0000000000
      1278       116  PNM       H34            -3.6038788802       13.5143897079       -3.3183672871  S13       523             1.0000000000
      1279       116  PNM       H35            -0.2651893190       13.4872636684       -2.9439700395  S13       523             1.0000000000
      1280       116  PNM       H36             1.4811558563       13.9418856676       -4.6460409762  S13       523             1.0000000000
      1281       116  PNM       H37             0.9517581965       13.6970559126       -7.0683129994  S13       523             1.0000000000
      1282       116  PNM       H38            -1.3385257233       12.9983623870       -7.7558023096  S13       523             1.0000000000
      1283       116  PNM       H39            -3.0764445484       12.5820919421       -6.0593067896  S13       523             1.0000000000
      1284       116  PNM       H40            -2.1269972008       10.3363507186       -2.5770606900  S13       523             1.0000000000
      1285       117  TIP3      OH2            -4.4811604657        7.6531378385       -0.4002036831  S13       290             1.0000000000
      1286       117  TIP3      H1             -5.5038747993        7.5664374686       -0.1131620446  S13       290             1.0000000000
      1287       117  TIP3      H2             -3.9100038218        8.3365487225        0.0608689533  S13       290             1.0000000000
      1288       118  SER       CB             -3.1007272685        5.1076561363       -2.1535629329  S14       70              1.0000000000
      1289       118  SER       HB1            -3.6110110308        4.2403556310       -2.5915655597  S14       70              1.0000000000
      1290       118  SER       HB2            -2.1658765874        5.2616639427       -2.7081542815  S14       70              1.0000000000
      1291       118  SER       OG             -3.9657662731        6.2465684301       -2.2722164431  S14       70              1.0000000000
      1292       118  SER       HG1            -4.1456149384        6.9936858570       -1.2174250324  S14       70              1.0000000000
      1293       118  SER       QQH1           -2.8234109551        4.9407462127       -1.0984657349  S14       70              1.0000000000
      1294       119  LYS       CD             -6.6049845929        3.4158437669       -2.0928539170  S14       73              1.0000000000
      1295       119  LYS       HD1            -7.3186424030        2.8866571836       -2.7288131216  S14       73              1.0000000000
      1296       119  LYS       HD2            -5.6294708639        3.3428767652       -2.5871104336  S14       73              1.0000000000
      1297       119  LYS       QQH2           -6.5443692038        2.8851422951       -1.1366433434  S14       73              1.0000000000
      1298       119  LYS       CE             -7.0280129813        4.8905176428       -1.9396216736  S14       73              1.0000000000
      1299       119  LYS       HE1            -6.7779265296        5.3279670461       -0.9708353630  S14       73              1.0000000000
      1300       119  LYS       HE2            -8.1087391581        4.9925458602       -2.0667310849  S14       73              1.0000000000
      1301       119  LYS       NZ             -6.3628875970        5.7738674824       -2.9567488190  S14       73              1.0000000000
      1302       119  LYS       HZ1            -6.4570787097        5.4600785593       -3.9333889481  S14       73              1.0000000000
      1303       119  LYS       HZ2            -5.2731309416        5.9187378841       -2.7253346759  S14       73              1.0000000000
      1304       119  LYS       HZ3            -6.7673737991        6.7365824717       -2.9225116109  S14       73              1.0000000000
      1305       120  SER       CB             -4.5991853776        4.2255879459       -6.4726810900  S14       130             1.0000000000
      1306       120  SER       HB1            -4.6057391327        5.1059665864       -7.1151791075  S14       130             1.0000000000
      1307       120  SER       HB2            -3.8956425681        3.5007236409       -6.8973519888  S14       130             1.0000000000
      1308       120  SER       OG             -4.1771702378        4.5612664772       -5.1070866903  S14       130             1.0000000000
      1309       120  SER       HG1            -3.3892970343        5.1742968974       -5.1563387664  S14       130             1.0000000000
      1310       120  SER       QQH3           -5.5862480776        3.7651206153       -6.4752176121  S14       130             1.0000000000
      1311       121  GLU       CB            -10.0002390080        9.2828420348        0.6900233582  S14       166             1.0000000000
      1312       121  GLU       HB1            -9.7219051429        9.9297807147       -0.1512880249  S14       166             1.0000000000
      1313       121  GLU       HB2           -11.0358438573        8.9674151964        0.5389450110  S14       166             1.0000000000
      1314       121  GLU       QQH4           -9.9396199587        9.7882625137        1.6626790888  S14       166             1.0000000000
      1315       121  GLU       CG             -9.0845669770        8.0491488028        0.6596494906  S14       166             1.0000000000
      1316       121  GLU       HG1            -9.3948904044        7.3753419165       -0.1468983082  S14       166             1.0000000000
      1317       121  GLU       HG2            -9.1810315561        7.4620585725        1.5838616937  S14       166             1.0000000000
      1318       121  GLU       CD             -7.6021290404        8.3430384349        0.4499622290  S14       166             1.0000000000
      1319       121  GLU       OE1            -7.1484696841        9.5202825519        0.6051129707  S14       166             1.0000000000
      1320       121  GLU       OE2            -6.8666182119        7.3128132503        0.1278039802  S14       166             1.0000000000
      1321       122  ASN       CB             -2.5923186882       11.8056516434        1.4147828500  S14       170             1.0000000000
      1322       122  ASN       HB1            -1.5951704264       11.5987583030        1.0207346165  S14       170             1.0000000000
      1323       122  ASN       HB2            -2.9470687954       12.7557655767        1.0099339384  S14       170             1.0000000000
      1324       122  ASN       QQH5           -2.6298551461       11.8454512716        2.5141232165  S14       170             1.0000000000
      1325       122  ASN       CG             -3.5175272271       10.6704374591        0.9807583734  S14       170             1.0000000000
      1326       122  ASN       OD1            -3.0460967327        9.5025697035        0.7887851993  S14       170             1.0000000000
      1327       122  ASN       ND2            -4.8190454921       10.9629502874        0.8279296045  S14       170             1.0000000000
      1328       122  ASN       HD21           -5.5448087944       10.2512680146        0.6363622721  S14       170             1.0000000000
      1329       122  ASN       HD22           -5.1705566962       11.9028944960        0.9845159138  S14       170             1.0000000000
      1330       123  LYS       CE             -3.2543495315        1.3705499536       -4.1212486703  S14       234             1.0000000000
      1331       123  LYS       HE1            -3.6145957398        1.6111946653       -3.1234435579  S14       234             1.0000000000
      1332       123  LYS       HE2            -4.1038138462        1.2608106188       -4.7968926638  S14       234             1.0000000000
      1333       123  LYS       NZ             -2.4121096809        2.5085721518       -4.6350576517  S14       234             1.0000000000
      1334       123  LYS       HZ1            -1.9343303257        2.2542219269       -5.5330604072  S14       234             1.0000000000
      1335       123  LYS       HZ2            -1.6533412766        2.8199700289       -4.0004807007  S14       234             1.0000000000
      1336       123  LYS       HZ3            -3.0381783260        3.3400273319       -4.7984480103  S14       234             1.0000000000
      1337       123  LYS       QQH6           -2.6449891454        0.4672137166       -4.0715281403  S14       234             1.0000000000
      1338       124  SER       CB              2.2815374423        3.2509244001       -5.8420325062  S14       235             1.0000000000
      1339       124  SER       HB1             2.9626991529        2.5736425107       -6.3664591428  S14       235             1.0000000000
      1340       124  SER       HB2             2.8289474018        4.1851158729       -5.6570875819  S14       235             1.0000000000
      1341       124  SER       OG              1.1295138674        3.4517952106       -6.7008112758  S14       235             1.0000000000
      1342       124  SER       HG1             0.6985368596        4.3207785372       -6.4693933038  S14       235             1.0000000000
      1343       124  SER       QQH7            1.9917416167        2.7454175166       -4.9068075436  S14       235             1.0000000000
      1344       125  PNM       S1             -3.0655643124        9.5933483486       -6.1997536790  S14       523             1.0000000000
      1345       125  PNM       C2             -1.7535676543        8.2847524263       -6.7796247025  S14       523             1.0000000000
      1346       125  PNM       C3             -1.3361454267        7.5167697459       -5.4674193047  S14       523             1.0000000000
      1347       125  PNM       N4             -2.4649485177        7.5771081979       -4.5382656679  S14       523             1.0000000000
      1348       125  PNM       C5             -3.6332761287        8.4672990174       -4.8120482408  S14       523             1.0000000000
      1349       125  PNM       C6             -3.5645616027        8.9328186668       -3.3050660695  S14       523             1.0000000000
      1350       125  PNM       C7             -2.4123620883        7.9112770047       -3.1923440602  S14       523             1.0000000000
      1351       125  PNM       O8             -1.5337964279        7.6681789057       -2.3467487897  S14       523             1.0000000000
      1352       125  PNM       C9             -2.4188935864        7.3698888246       -7.8163050063  S14       523             1.0000000000
      1353       125  PNM       C10            -0.5644181616        9.0381752806       -7.3888594030  S14       523             1.0000000000
      1354       125  PNM       C11            -0.8658918381        6.0862086644       -5.7651058938  S14       523             1.0000000000
      1355       125  PNM       O12            -1.6703175234        5.1185397977       -5.6218821167  S14       523             1.0000000000
      1356       125  PNM       O13             0.3625410258        5.9710027744       -6.1841280323  S14       523             1.0000000000
      1357       125  PNM       N14            -3.0010021739       10.2543707495       -3.0660600852  S14       523             1.0000000000
      1358       125  PNM       C15            -3.5973661020       11.3837187557       -3.5092203601  S14       523             1.0000000000
      1359       125  PNM       O16            -4.7106113795       11.3421215435       -4.1134762502  S14       523             1.0000000000
      1360       125  PNM       C17            -2.8413573041       12.6882995754       -3.2940722604  S14       523             1.0000000000
      1361       125  PNM       C18            -1.7848027269       12.9685794954       -4.3614587066  S14       523             1.0000000000
      1362       125  PNM       C19            -0.4907383991       13.3646078573       -3.9912543138  S14       523             1.0000000000
      1363       125  PNM       C20             0.4863755811       13.6323482051       -4.9575167061  S14       523             1.0000000000
      1364       125  PNM       C21             0.1832805303       13.4988702949       -6.3165698464  S14       523             1.0000000000
      1365       125  PNM       C22            -1.1076106494       13.1117739838       -6.6959439609  S14       523             1.0000000000
      1366       125  PNM       C23            -2.0851127676       12.8608516099       -5.7291878843  S14       523             1.0000000000
      1367       125  PNM       H24            -0.4854774999        8.0415205539       -5.0179204110  S14       523             1.0000000000
      1368       125  PNM       H25            -0.8487122944        9.5156802671       -8.3320921184  S14       523             1.0000000000
      1369       125  PNM       H26             0.2527773618        8.3364150309       -7.5888343969  S14       523             1.0000000000
      1370       125  PNM       H27            -0.1985090488        9.8224160812       -6.7221063622  S14       523             1.0000000000
      1371       125  PNM       H28            -2.7926243327        7.9664929800       -8.6534703155  S14       523             1.0000000000
      1372       125  PNM       H29            -3.2671037675        6.8259315220       -7.3962235810  S14       523             1.0000000000
      1373       125  PNM       H30            -1.6971923209        6.6332889956       -8.1902664362  S14       523             1.0000000000
      1374       125  PNM       H31            -4.5467692957        7.9384217221       -5.0767747768  S14       523             1.0000000000
      1375       125  PNM       H32            -4.4670171382        8.7497872044       -2.7253652965  S14       523             1.0000000000
      1376       125  PNM       H33            -2.3713691664       12.6877537397       -2.3058450816  S14       523             1.0000000000
      1377       125  PNM       H34            -3.5885096748       13.4874018297       -3.2885966737  S14       523             1.0000000000
      1378       125  PNM       H35            -0.2514299184       13.4710236082       -2.9396055704  S14       523             1.0000000000
      1379       125  PNM       H36             1.4807262221       13.9413289310       -4.6514250422  S14       523             1.0000000000
      1380       125  PNM       H37             0.9357805101       13.7033931142       -7.0711445684  S14       523             1.0000000000
      1381       125  PNM       H38            -1.3555020050       12.9944459570       -7.7455755645  S14       523             1.0000000000
      1382       125  PNM       H39            -3.0783640658       12.5592951321       -6.0383090254  S14       523             1.0000000000
      1383       125  PNM       H40            -2.1172373088       10.3075941928       -2.5509176086  S14       523             1.0000000000
      1384       126  TIP3      OH2            -4.4988484847        7.6414843829       -0.3741820857  S14       290             1.0000000000
      1385       126  TIP3      H1             -5.5415289810        7.5555016618       -0.0970238452  S14       290             1.0000000000
      1386       126  TIP3      H2             -3.9247006111        8.3291591233        0.0802121933  S14       290             1.0000000000
      1387       127  SER       CB             -3.0917555992        5.1132296085       -2.1614218025  S15       70              1.0000000000
      1388       127  SER       HB1            -3.5998272879        4.2448941740       -2.5996727852  S15       70              1.0000000000
      1389       127  SER       HB2            -2.1524348403        5.2636049280       -2.7094892844  S15       70              1.0000000000
      1390       127  SER       OG             -3.9539203979        6.2530969012       -2.2915189532  S15       70              1.0000000000
      1391       127  SER       HG1            -4.1418080471        7.0110002656       -1.2333004322  S15       70              1.0000000000
      1392       127  SER       QQH1           -2.8227036242        4.9495454315       -1.1035489506  S15       70              1.0000000000
      1393       128  LYS       CD             -6.5938047352        3.4204361247       -2.0919051685  S15       73              1.0000000000
      1394       128  LYS       HD1            -7.3050854372        2.8947952211       -2.7334832827  S15       73              1.0000000000
      1395       128  LYS       HD2            -5.6158123422        3.3487020581       -2.5812838271  S15       73              1.0000000000
      1396       128  LYS       QQH2           -6.5389256185        2.8855272679       -1.1377198202  S15       73              1.0000000000
      1397       128  LYS       CE             -7.0161998145        4.8943606677       -1.9336953455  S15       73              1.0000000000
      1398       128  LYS       HE1            -6.7597484447        5.3301890603       -0.9659449809  S15       73              1.0000000000
      1399       128  LYS       HE2            -8.0979368701        4.9962766161       -2.0527042433  S15       73              1.0000000000
      1400       128  LYS       NZ             -6.3592614998        5.7804767144       -2.9537301040  S15       73              1.0000000000
      1401       128  LYS       HZ1            -6.4642472192        5.4711574910       -3.9309530568  S15       73              1.0000000000
      1402       128  LYS       HZ2            -5.2675900983        5.9225881322       -2.7338255573  S15       73              1.0000000000
      1403       128  LYS       HZ3            -6.7632686959        6.7431502453       -2.9112061008  S15       73              1.0000000000
      1404       129  SER       CB             -4.5980974801        4.2300047911       -6.4718940458  S15       130             1.0000000000
      1405       129  SER       HB1            -4.6073726280        5.1099916446       -7.1149054232  S15       130             1.0000000000
      1406       129  SER       HB2            -3.8939732545        3.5063762681       -6.8975442599  S15       130             1.0000000000
      1407       129  SER       OG             -4.1741817822        4.5670840323       -5.1073109624  S15       130             1.0000000000
      1408       129  SER       HG1            -3.3885899652        5.1820822371       -5.1584022642  S15       130             1.0000000000
      1409       129  SER       QQH3           -5.5843312653        3.7677038422       -6.4721460597  S15       130             1.0000000000
      1410       130  GLU       CB             -9.9948973959        9.2804377097        0.6914554463  S15       166             1.0000000000
      1411       130  GLU       HB1            -9.7161958056        9.9280551132       -0.1491476494  S15       166             1.0000000000
      1412       130  GLU       HB2           -11.0299230892        8.9638093350        0.5389655427  S15       166             1.0000000000
      1413       130  GLU       QQH4           -9.9363557349        9.7854023166        1.6645175463  S15       166             1.0000000000
      1414       130  GLU       CG             -9.0771131063        8.0479163856        0.6614695355  S15       166             1.0000000000
      1415       130  GLU       HG1            -9.3874515711        7.3728837481       -0.1441039278  S15       166             1.0000000000
      1416       130  GLU       HG2            -9.1715763510        7.4618565327        1.5865638690  S15       166             1.0000000000
      1417       130  GLU       CD             -7.5958500053        8.3455275675        0.4486817903  S15       166             1.0000000000
      1418       130  GLU       OE1            -7.1454850666        9.5238645660        0.6023620943  S15       166             1.0000000000
      1419       130  GLU       OE2            -6.8571292022        7.3177093194        0.1243013738  S15       166             1.0000000000
      1420       131  ASN       CB             -2.5889683833       11.8033960988        1.4154222911  S15       170             1.0000000000
      1421       131  ASN       HB1            -1.5917405380       11.5959382679        1.0220185556  S15       170             1.0000000000
      1422       131  ASN       HB2            -2.9430008188       12.7535028897        1.0100054617  S15       170             1.0000000000
      1423       131  ASN       QQH5           -2.6274064518       11.8434417393        2.5146737974  S15       170             1.0000000000
      1424       131  ASN       CG             -3.5147946273       10.6693720135        0.9806968938  S15       170             1.0000000000
      1425       131  ASN       OD1            -3.0447814154        9.5008466405        0.7885992625  S15       170             1.0000000000
      1426       131  ASN       ND2            -4.8157817200       10.9635899942        0.8272246067  S15       170             1.0000000000
      1427       131  ASN       HD21           -5.5425968241       10.2530226217        0.6356996015  S15       170             1.0000000000
      1428       131  ASN       HD22           -5.1662216997       11.9040291011        0.9828287723  S15       170             1.0000000000
      1429       132  LYS       CE             -3.2500485631        1.3775419914       -4.1211824047  S15       234             1.0000000000
      1430       132  LYS       HE1            -3.6053423868        1.6205548747       -3.1220513756  S15       234             1.0000000000
      1431       132  LYS       HE2            -4.1028803173        1.2681897635       -4.7927417969  S15       234             1.0000000000
      1432       132  LYS       NZ             -2.4076777407        2.5128873713       -4.6404496929  S15       234             1.0000000000
      1433       132  LYS       HZ1            -1.9317994007        2.2563667191       -5.5387149286  S15       234             1.0000000000
      1434       132  LYS       HZ2            -1.6468858395        2.8247505020       -4.0082482892  S15       234             1.0000000000
      1435       132  LYS       HZ3            -3.0324661454        3.3450764027       -4.8038132167  S15       234             1.0000000000
      1436       132  LYS       QQH6           -2.6425722400        0.4728752350       -4.0724433049  S15       234             1.0000000000
      1437       133  SER       CB              2.2885869431        3.2516498797       -5.8382374670  S15       235             1.0000000000
      1438       133  SER       HB1             2.9712692687        2.5735403634       -6.3597202890  S15       235             1.0000000000
      1439       133  SER       HB2             2.8361801653        4.1854545895       -5.6518159637  S15       235             1.0000000000
      1440       133  SER       OG              1.1399808472        3.4526085562       -6.7011503252  S15       235             1.0000000000
      1441       133  SER       HG1             0.7096765793        4.3232771518       -6.4751425965  S15       235             1.0000000000
      1442       133  SER       QQH7            1.9953143266        2.7471345946       -4.9035160669  S15       235             1.0000000000
      1443       134  PNM       S1             -3.0845756028        9.5732064567       -6.2367423330  S15       523             1.0000000000
      1444       134  PNM       C2             -1.7589542994        8.2736666022       -6.8061345045  S15       523             1.0000000000
      1445       134  PNM       C3             -1.3488952300        7.5067641242       -5.4921292914  S15       523             1.0000000000
      1446       134  PNM       N4             -2.4861017919        7.5544518689       -4.5712095126  S15       523             1.0000000000
      1447       134  PNM       C5             -3.6516116796        8.4499489918       -4.8462917364  S15       523             1.0000000000
      1448       134  PNM       C6             -3.5806748602        8.9195969085       -3.3406095982  S15       523             1.0000000000
      1449       134  PNM       C7             -2.4319555211        7.8951597214       -3.2245164967  S15       523             1.0000000000
      1450       134  PNM       O8             -1.5434891540        7.6686759795       -2.3842895616  S15       523             1.0000000000
      1451       134  PNM       C9             -2.4103189726        7.3575206488       -7.8496988220  S15       523             1.0000000000
      1452       134  PNM       C10            -0.5680411775        9.0341961043       -7.4036050388  S15       523             1.0000000000
      1453       134  PNM       C11            -0.8639683663        6.0799519697       -5.7852188698  S15       523             1.0000000000
      1454       134  PNM       O12            -1.6598120250        5.1056605547       -5.6406107387  S15       523             1.0000000000
      1455       134  PNM       O13             0.3675179039        5.9743964172       -6.1986714317  S15       523             1.0000000000
      1456       134  PNM       N14            -3.0095420717       10.2378170884       -3.1016888216  S15       523             1.0000000000
      1457       134  PNM       C15            -3.6041853010       11.3719556338       -3.5344308744  S15       523             1.0000000000
      1458       134  PNM       O16            -4.7207913308       11.3385042019       -4.1327359662  S15       523             1.0000000000
      1459       134  PNM       C17            -2.8429548197       12.6724134287       -3.3124318713  S15       523             1.0000000000
      1460       134  PNM       C18            -1.7835342227       12.9549204478       -4.3762333520  S15       523             1.0000000000
      1461       134  PNM       C19            -0.4931458229       13.3593595693       -4.0018994130  S15       523             1.0000000000
      1462       134  PNM       C20             0.4852698351       13.6330838477       -4.9651777761  S15       523             1.0000000000
      1463       134  PNM       C21             0.1875088934       13.4966768963       -6.3251338707  S15       523             1.0000000000
      1464       134  PNM       C22            -1.0993816778       13.1003619346       -6.7085438415  S15       523             1.0000000000
      1465       134  PNM       C23            -2.0786104534       12.8440926587       -5.7448918538  S15       523             1.0000000000
      1466       134  PNM       H24            -0.5065690618        8.0374200898       -5.0337050550  S15       523             1.0000000000
      1467       134  PNM       H25            -0.8444134373        9.5071694670       -8.3515387691  S15       523             1.0000000000
      1468       134  PNM       H26             0.2562107049        8.3374475021       -7.5920515457  S15       523             1.0000000000
      1469       134  PNM       H27            -0.2148406599        9.8225787942       -6.7347637437  S15       523             1.0000000000
      1470       134  PNM       H28            -2.7802210303        7.9540788777       -8.6886243956  S15       523             1.0000000000
      1471       134  PNM       H29            -3.2591633825        6.8084740616       -7.4377723678  S15       523             1.0000000000
      1472       134  PNM       H30            -1.6811350749        6.6256783234       -8.2182550281  S15       523             1.0000000000
      1473       134  PNM       H31            -4.5669140644        7.9233162951       -5.1090251398  S15       523             1.0000000000
      1474       134  PNM       H32            -4.4839343430        8.7431697624       -2.7602493663  S15       523             1.0000000000
      1475       134  PNM       H33            -2.3750837713       12.6654245783       -2.3232437977  S15       523             1.0000000000
      1476       134  PNM       H34            -3.5870835744       13.4744189609       -3.3050155530  S15       523             1.0000000000
      1477       134  PNM       H35            -0.2577504402       13.4676980343       -2.9495089410  S15       523             1.0000000000
      1478       134  PNM       H36             1.4764729102       13.9492357628       -4.6561020718  S15       523             1.0000000000
      1479       134  PNM       H37             0.9409999808       13.7064703497       -7.0773227028  S15       523             1.0000000000
      1480       134  PNM       H38            -1.3429375571       12.9809853772       -7.7590360920  S15       523             1.0000000000
      1481       134  PNM       H39            -3.0692797811       12.5373789428       -6.0573931865  S15       523             1.0000000000
      1482       134  PNM       H40            -2.1243824252       10.2865289172       -2.5886616307  S15       523             1.0000000000
      1483       135  TIP3      OH2            -4.4982637687        7.6590212708       -0.3997796241  S15       290             1.0000000000
      1484       135  TIP3      H1             -5.5416508085        7.5663376793       -0.1154411348  S15       290             1.0000000000
      1485       135  TIP3      H2             -3.9216616134        8.3403853459        0.0621040091  S15       290             1.0000000000
      1486       136  SER       CB             -3.0868581516        5.1117478338       -2.1616933869  S16       70              1.0000000000
      1487       136  SER       HB1            -3.6009474942        4.2470007199       -2.6005152663  S16       70              1.0000000000
      1488       136  SER       HB2            -2.1466844884        5.2562064459       -2.7103324878  S16       70              1.0000000000
      1489       136  SER       OG             -3.9393155274        6.2591938284       -2.2877860734  S16       70              1.0000000000
      1490       136  SER       HG1            -4.1477991178        7.0215140071       -1.1873200808  S16       70              1.0000000000
      1491       136  SER       QQH1           -2.8178672822        4.9427898068       -1.1046250880  S16       70              1.0000000000
      1492       137  LYS       CD             -6.5799906633        3.4215643953       -2.0964963537  S16       73              1.0000000000
      1493       137  LYS       HD1            -7.2926009697        2.9001344819       -2.7399132428  S16       73              1.0000000000
      1494       137  LYS       HD2            -5.6014382608        3.3463107946       -2.5838933528  S16       73              1.0000000000
      1495       137  LYS       QQH2           -6.5294599303        2.8849356195       -1.1429278701  S16       73              1.0000000000
      1496       137  LYS       CE             -6.9960315299        4.8969003842       -1.9367875846  S16       73              1.0000000000
      1497       137  LYS       HE1            -6.7343564838        5.3296165538       -0.9691258522  S16       73              1.0000000000
      1498       137  LYS       HE2            -8.0781061447        5.0025415110       -2.0508678207  S16       73              1.0000000000
      1499       137  LYS       NZ             -6.3390594573        5.7809236235       -2.9583857719  S16       73              1.0000000000
      1500       137  LYS       HZ1            -6.4381118386        5.4651602613       -3.9339015075  S16       73              1.0000000000
      1501       137  LYS       HZ2            -5.2459573495        5.9296918187       -2.7339119070  S16       73              1.0000000000
      1502       137  LYS       HZ3            -6.7486265258        6.7413479660       -2.9231623401  S16       73              1.0000000000
      1503       138  SER       CB             -4.5989715537        4.2326526539       -6.4673483746  S16       130             1.0000000000
      1504       138  SER       HB1            -4.6080319040        5.1118590913       -7.1113661114  S16       130             1.0000000000
      1505       138  SER       HB2            -3.8926778632        3.5099681180       -6.8910847810  S16       130             1.0000000000
      1506       138  SER       OG             -4.1795046472        4.5711370100       -5.1018645265  S16       130             1.0000000000
      1507       138  SER       HG1            -3.3936839418        5.1857535718       -5.1496550341  S16       130             1.0000000000
      1508       138  SER       QQH3           -5.5845169523        3.7688006686       -6.4700764045  S16       130             1.0000000000
      1509       139  GLU       CB            -10.0001581213        9.2832386714        0.6882096153  S16       166             1.0000000000
      1510       139  GLU       HB1            -9.7238036286        9.9313992720       -0.1527188133  S16       166             1.0000000000
      1511       139  GLU       HB2           -11.0350272455        8.9654946458        0.5375250713  S16       166             1.0000000000
      1512       139  GLU       QQH4           -9.9408597823        9.7875177607        1.6616196769  S16       166             1.0000000000
      1513       139  GLU       CG             -9.0811704781        8.0520377899        0.6561322971  S16       166             1.0000000000
      1514       139  GLU       HG1            -9.3912925979        7.3768343852       -0.1494231525  S16       166             1.0000000000
      1515       139  GLU       HG2            -9.1729862069        7.4645614343        1.5804624405  S16       166             1.0000000000
      1516       139  GLU       CD             -7.6014145092        8.3520049753        0.4431725655  S16       166             1.0000000000
      1517       139  GLU       OE1            -7.1514603028        9.5313042790        0.5798724019  S16       166             1.0000000000
      1518       139  GLU       OE2            -6.8599006002        7.3189903164        0.1354929935  S16       166             1.0000000000
      1519       140  ASN       CB             -2.5864032539       11.8010295459        1.4155386890  S16       170             1.0000000000
      1520       140  ASN       HB1            -1.5896963458       11.5887470713        1.0234035633  S16       170             1.0000000000
      1521       140  ASN       HB2            -2.9364612182       12.7519718395        1.0086274516  S16       170             1.0000000000
      1522       140  ASN       QQH5           -2.6255042822       11.8420705941        2.5147247860  S16       170             1.0000000000
      1523       140  ASN       CG             -3.5161519796       10.6701611047        0.9811820940  S16       170             1.0000000000
      1524       140  ASN       OD1            -3.0515317076        9.4989509824        0.7929008564  S16       170             1.0000000000
      1525       140  ASN       ND2            -4.8155628157       10.9696652379        0.8232805715  S16       170             1.0000000000
      1526       140  ASN       HD21           -5.5425054300       10.2619731717        0.6258557947  S16       170             1.0000000000
      1527       140  ASN       HD22           -5.1638204958       11.9109374610        0.9783486850  S16       170             1.0000000000
      1528       141  LYS       CE             -3.2472697176        1.3812449287       -4.1245476125  S16       234             1.0000000000
      1529       141  LYS       HE1            -3.6045509218        1.6237996666       -3.1261402642  S16       234             1.0000000000
      1530       141  LYS       HE2            -4.0987141466        1.2728949526       -4.7979481013  S16       234             1.0000000000
      1531       141  LYS       NZ             -2.4029682257        2.5162242220       -4.6408993940  S16       234             1.0000000000
      1532       141  LYS       HZ1            -1.9271587300        2.2611015015       -5.5395100477  S16       234             1.0000000000
      1533       141  LYS       HZ2            -1.6418802261        2.8255895228       -4.0078193851  S16       234             1.0000000000
      1534       141  LYS       HZ3            -3.0254950528        3.3492061158       -4.8024354322  S16       234             1.0000000000
      1535       141  LYS       QQH6           -2.6403289259        0.4762800222       -4.0749663897  S16       234             1.0000000000
      1536       142  SER       CB              2.2892730104        3.2538407121       -5.8442941594  S16       235             1.0000000000
      1537       142  SER       HB1             2.9699652429        2.5768777302       -6.3698264057  S16       235             1.0000000000
      1538       142  SER       HB2             2.8376868353        4.1870207908       -5.6570521166  S16       235             1.0000000000
      1539       142  SER       OG              1.1379399781        3.4577550624       -6.7029725173  S16       235             1.0000000000
      1540       142  SER       HG1             0.7072774412        4.3263711468       -6.4696817243  S16       235             1.0000000000
      1541       142  SER       QQH7            1.9987783296        2.7466469674       -4.9101860856  S16       235             1.0000000000
      1542       143  PNM       S1             -3.0856799974        9.5646179124       -6.2032397921  S16       523             1.0000000000
      1543       143  PNM       C2             -1.7663711272        8.2634503285       -6.7780147219  S16       523             1.0000000000
      1544       143  PNM       C3             -1.3592515500        7.4936054509       -5.4658174367  S16       523             1.0000000000
      1545       143  PNM       N4             -2.5020711489        7.5293764081       -4.5502638789  S16       523             1.0000000000
      1546       143  PNM       C5             -3.6608127193        8.4368231528       -4.8201566388  S16       523             1.0000000000
      1547       143  PNM       C6             -3.5850689543        8.9027307169       -3.3137637156  S16       523             1.0000000000
      1548       143  PNM       C7             -2.4428542314        7.8694819104       -3.2000004342  S16       523             1.0000000000
      1549       143  PNM       O8             -1.5404746537        7.6562234969       -2.3729275074  S16       523             1.0000000000
      1550       143  PNM       C9             -2.4207529485        7.3514845800       -7.8236852805  S16       523             1.0000000000
      1551       143  PNM       C10            -0.5737404926        9.0224476252       -7.3737858743  S16       523             1.0000000000
      1552       143  PNM       C11            -0.8661797572        6.0716635991       -5.7665468425  S16       523             1.0000000000
      1553       143  PNM       O12            -1.6570009291        5.0923246139       -5.6293512392  S16       523             1.0000000000
      1554       143  PNM       O13             0.3656265445        5.9748313091       -6.1816493221  S16       523             1.0000000000
      1555       143  PNM       N14            -3.0056928373       10.2167394557       -3.0715039336  S16       523             1.0000000000
      1556       143  PNM       C15            -3.5935403622       11.3548840390       -3.5021212408  S16       523             1.0000000000
      1557       143  PNM       O16            -4.7108125757       11.3287124566       -4.1000393383  S16       523             1.0000000000
      1558       143  PNM       C17            -2.8262466775       12.6514708144       -3.2794073254  S16       523             1.0000000000
      1559       143  PNM       C18            -1.7777723663       12.9407801234       -4.3525742231  S16       523             1.0000000000
      1560       143  PNM       C19            -0.4862461812       13.3513200937       -3.9890073112  S16       523             1.0000000000
      1561       143  PNM       C20             0.4822692173       13.6323846539       -4.9601082981  S16       523             1.0000000000
      1562       143  PNM       C21             0.1732087319       13.4983011117       -6.3177537233  S16       523             1.0000000000
      1563       143  PNM       C22            -1.1152080241       13.0971134754       -6.6905901542  S16       523             1.0000000000
      1564       143  PNM       C23            -2.0843254564       12.8326529712       -5.7189000461  S16       523             1.0000000000
      1565       143  PNM       H24            -0.5219087793        8.0267490699       -5.0009487941  S16       523             1.0000000000
      1566       143  PNM       H25            -0.8491722792        9.4986854887       -8.3203559838  S16       523             1.0000000000
      1567       143  PNM       H26             0.2485333569        8.3240018349       -7.5637231114  S16       523             1.0000000000
      1568       143  PNM       H27            -0.2194332371        9.8091532427       -6.7036898366  S16       523             1.0000000000
      1569       143  PNM       H28            -2.7900412136        7.9505839325       -8.6611750281  S16       523             1.0000000000
      1570       143  PNM       H29            -3.2708779089        6.8038391384       -7.4125005455  S16       523             1.0000000000
      1571       143  PNM       H30            -1.6937412396        6.6188930697       -8.1950190447  S16       523             1.0000000000
      1572       143  PNM       H31            -4.5809455949        7.9197315274       -5.0843854855  S16       523             1.0000000000
      1573       143  PNM       H32            -4.4896957083        8.7321951674       -2.7339055808  S16       523             1.0000000000
      1574       143  PNM       H33            -2.3473750063       12.6365508094       -2.2956593105  S16       523             1.0000000000
      1575       143  PNM       H34            -3.5686052453       13.4550020634       -3.2590536918  S16       523             1.0000000000
      1576       143  PNM       H35            -0.2419649121       13.4585583500       -2.9387169490  S16       523             1.0000000000
      1577       143  PNM       H36             1.4749312699       13.9516997384       -4.6590565574  S16       523             1.0000000000
      1578       143  PNM       H37             0.9193357862       13.7126555768       -7.0760589744  S16       523             1.0000000000
      1579       143  PNM       H38            -1.3676211714       12.9798168510       -7.7392931744  S16       523             1.0000000000
      1580       143  PNM       H39            -3.0756901348       12.5207842440       -6.0234689419  S16       523             1.0000000000
      1581       143  PNM       H40            -2.1193074409       10.2588673672       -2.5599189041  S16       523             1.0000000000
      1582       144  TIP3      OH2            -4.5070143703        7.6418585668       -0.3624792629  S16       290             1.0000000000
      1583       144  TIP3      H1             -5.5696521963        7.5520676125       -0.0883115493  S16       290             1.0000000000
      1584       144  TIP3      H2             -3.9300984783        8.3312141568        0.0887013848  S16       290             1.0000000000
      1585       145  SER       CB             -3.0686489380        5.1212748984       -2.1743811850  S17       70              1.0000000000
      1586       145  SER       HB1            -3.5856475328        4.2591938590       -2.6148543155  S17       70              1.0000000000
      1587       145  SER       HB2            -2.1221967872        5.2560416323       -2.7147055166  S17       70              1.0000000000
      1588       145  SER       OG             -3.9092524911        6.2770331669       -2.3126242998  S17       70              1.0000000000
      1589       145  SER       HG1            -4.1454439422        7.0555263144       -1.1718750093  S17       70              1.0000000000
      1590       145  SER       QQH1           -2.8098808992        4.9541478908       -1.1145556420  S17       70              1.0000000000
      1591       146  LYS       CD             -6.5578968949        3.4281001506       -2.0998862319  S17       73              1.0000000000
      1592       146  LYS       HD1            -7.2686768577        2.9129701508       -2.7502591177  S17       73              1.0000000000
      1593       146  LYS       HD2            -5.5760585697        3.3504076172       -2.5801240278  S17       73              1.0000000000
      1594       146  LYS       QQH2           -6.5170817596        2.8874263937       -1.1481969912  S17       73              1.0000000000
      1595       146  LYS       CE             -6.9678671869        4.9040960995       -1.9359516138  S17       73              1.0000000000
      1596       146  LYS       HE1            -6.6963421968        5.3336719042       -0.9698402396  S17       73              1.0000000000
      1597       146  LYS       HE2            -8.0507031276        5.0132950258       -2.0396442002  S17       73              1.0000000000
      1598       146  LYS       NZ             -6.3180533275        5.7890544214       -2.9617884498  S17       73              1.0000000000
      1599       146  LYS       HZ1            -6.4215242740        5.4714108836       -3.9364292681  S17       73              1.0000000000
      1600       146  LYS       HZ2            -5.2247230730        5.9412797469       -2.7475333750  S17       73              1.0000000000
      1601       146  LYS       HZ3            -6.7322409655        6.7474694798       -2.9242691684  S17       73              1.0000000000
      1602       147  SER       CB             -4.5985164946        4.2389279528       -6.4627489451  S17       130             1.0000000000
      1603       147  SER       HB1            -4.6107420929        5.1177513732       -7.1071767168  S17       130             1.0000000000
      1604       147  SER       HB2            -3.8895189434        3.5188783707       -6.8861150710  S17       130             1.0000000000
      1605       147  SER       OG             -4.1806845518        4.5796499102       -5.0973843836  S17       130             1.0000000000
      1606       147  SER       HG1            -3.4016512389        5.2016345069       -5.1444539683  S17       130             1.0000000000
      1607       147  SER       QQH3           -5.5824276036        3.7715025635       -6.4648522295  S17       130             1.0000000000
      1608       148  GLU       CB             -9.9987736511        9.2809464212        0.6891687110  S17       166             1.0000000000
      1609       148  GLU       HB1            -9.7260936964        9.9298823873       -0.1523474760  S17       166             1.0000000000
      1610       148  GLU       HB2           -11.0324372079        8.9589967749        0.5394012141  S17       166             1.0000000000
      1611       148  GLU       QQH4           -9.9412097898        9.7854630976        1.6624877983  S17       166             1.0000000000
      1612       148  GLU       CG             -9.0757648084        8.0524118939        0.6568587360  S17       166             1.0000000000
      1613       148  GLU       HG1            -9.3822644847        7.3773335990       -0.1501121307  S17       166             1.0000000000
      1614       148  GLU       HG2            -9.1672262843        7.4637101871        1.5803490156  S17       166             1.0000000000
      1615       148  GLU       CD             -7.5976898290        8.3579002839        0.4473780350  S17       166             1.0000000000
      1616       148  GLU       OE1            -7.1478495683        9.5346387436        0.5901785246  S17       166             1.0000000000
      1617       148  GLU       OE2            -6.8528684540        7.3257178779        0.1344575544  S17       166             1.0000000000
      1618       149  ASN       CB             -2.5802663141       11.8017583799        1.4187161297  S17       170             1.0000000000
      1619       149  ASN       HB1            -1.5829333437       11.5873431564        1.0293077602  S17       170             1.0000000000
      1620       149  ASN       HB2            -2.9270912256       12.7533371599        1.0106488226  S17       170             1.0000000000
      1621       149  ASN       QQH5           -2.6223743543       11.8423892687        2.5178382567  S17       170             1.0000000000
      1622       149  ASN       CG             -3.5111655364       10.6735199530        0.9820421580  S17       170             1.0000000000
      1623       149  ASN       OD1            -3.0510655731        9.5000287850        0.7990674531  S17       170             1.0000000000
      1624       149  ASN       ND2            -4.8087807873       10.9779396664        0.8166901357  S17       170             1.0000000000
      1625       149  ASN       HD21           -5.5355686532       10.2713990220        0.6198588286  S17       170             1.0000000000
      1626       149  ASN       HD22           -5.1551916495       11.9198050304        0.9710669294  S17       170             1.0000000000
      1627       150  LYS       CE             -3.2424623124        1.3902194481       -4.1305981737  S17       234             1.0000000000
      1628       150  LYS       HE1            -3.5993683559        1.6339571811       -3.1322265818  S17       234             1.0000000000
      1629       150  LYS       HE2            -4.0939551460        1.2830934122       -4.8041418625  S17       234             1.0000000000
      1630       150  LYS       NZ             -2.3959049711        2.5231294691       -4.6472447990  S17       234             1.0000000000
      1631       150  LYS       HZ1            -1.9210307066        2.2680463665       -5.5462523656  S17       234             1.0000000000
      1632       150  LYS       HZ2            -1.6331034691        2.8298715237       -4.0146579762  S17       234             1.0000000000
      1633       150  LYS       HZ3            -3.0145623294        3.3584754500       -4.8072519789  S17       234             1.0000000000
      1634       150  LYS       QQH6           -2.6373824901        0.4840308873       -4.0806850928  S17       234             1.0000000000
      1635       151  SER       CB              2.2941871147        3.2555963794       -5.8416911606  S17       235             1.0000000000
      1636       151  SER       HB1             2.9763701905        2.5791039626       -6.3659793333  S17       235             1.0000000000
      1637       151  SER       HB2             2.8422435125        4.1886254404       -5.6527187333  S17       235             1.0000000000
      1638       151  SER       OG              1.1450296224        3.4598274488       -6.7028070904  S17       235             1.0000000000
      1639       151  SER       HG1             0.7153889126        4.3298396961       -6.4726963745  S17       235             1.0000000000
      1640       151  SER       QQH7            2.0017691914        2.7481460790       -4.9082796441  S17       235             1.0000000000
      1641       152  PNM       S1             -3.1001160789        9.5421278710       -6.2259458768  S17       523             1.0000000000
      1642       152  PNM       C2             -1.7727593489        8.2455509506       -6.7901575443  S17       523             1.0000000000
      1643       152  PNM       C3             -1.3808135473        7.4738209393       -5.4760190547  S17       523             1.0000000000
      1644       152  PNM       N4             -2.5403060740        7.4861830887       -4.5784691262  S17       523             1.0000000000
      1645       152  PNM       C5             -3.6866957570        8.4131460158       -4.8485891385  S17       523             1.0000000000
      1646       152  PNM       C6             -3.6079715445        8.8807710838       -3.3435556027  S17       523             1.0000000000
      1647       152  PNM       C7             -2.4779055549        7.8331221901       -3.2214502567  S17       523             1.0000000000
      1648       152  PNM       O8             -1.5526863372        7.6541800515       -2.4136134417  S17       523             1.0000000000
      1649       152  PNM       C9             -2.4126670549        7.3366348251       -7.8468487894  S17       523             1.0000000000
      1650       152  PNM       C10            -0.5741760156        9.0080150858       -7.3692836127  S17       523             1.0000000000
      1651       152  PNM       C11            -0.8665734688        6.0592305871       -5.7783417855  S17       523             1.0000000000
      1652       152  PNM       O12            -1.6446337080        5.0689559396       -5.6498886381  S17       523             1.0000000000
      1653       152  PNM       O13             0.3693754971        5.9793645390       -6.1868029140  S17       523             1.0000000000
      1654       152  PNM       N14            -3.0136255810       10.1873266276       -3.0989288830  S17       523             1.0000000000
      1655       152  PNM       C15            -3.5953485933       11.3332694226       -3.5172202369  S17       523             1.0000000000
      1656       152  PNM       O16            -4.7161026806       11.3202614384       -4.1088799497  S17       523             1.0000000000
      1657       152  PNM       C17            -2.8194686291       12.6229262862       -3.2845695810  S17       523             1.0000000000
      1658       152  PNM       C18            -1.7744527318       12.9218316456       -4.3584331913  S17       523             1.0000000000
      1659       152  PNM       C19            -0.4868483926       13.3438041301       -3.9938351345  S17       523             1.0000000000
      1660       152  PNM       C20             0.4786926925       13.6376973474       -4.9639539180  S17       523             1.0000000000
      1661       152  PNM       C21             0.1707949690       13.5052205583       -6.3219864123  S17       523             1.0000000000
      1662       152  PNM       C22            -1.1136182638       13.0923274413       -6.6957838124  S17       523             1.0000000000
      1663       152  PNM       C23            -2.0801969062       12.8150839864       -5.7249671988  S17       523             1.0000000000
      1664       152  PNM       H24            -0.5574517166        8.0140142281       -4.9937698730  S17       523             1.0000000000
      1665       152  PNM       H25            -0.8359523367        9.4794220176       -8.3221384983  S17       523             1.0000000000
      1666       152  PNM       H26             0.2546803020        8.3130216838       -7.5414469864  S17       523             1.0000000000
      1667       152  PNM       H27            -0.2355738080        9.7985216405       -6.6959170418  S17       523             1.0000000000
      1668       152  PNM       H28            -2.7741274519        7.9385554660       -8.6858362740  S17       523             1.0000000000
      1669       152  PNM       H29            -3.2659441843        6.7848739805       -7.4481865500  S17       523             1.0000000000
      1670       152  PNM       H30            -1.6796863962        6.6072899173       -8.2127664171  S17       523             1.0000000000
      1671       152  PNM       H31            -4.6131639796        7.9091110771       -5.1156578292  S17       523             1.0000000000
      1672       152  PNM       H32            -4.5168708274        8.7239208062       -2.7665592403  S17       523             1.0000000000
      1673       152  PNM       H33            -2.3355850322       12.5936406452       -2.3036117310  S17       523             1.0000000000
      1674       152  PNM       H34            -3.5578358341       13.4297749668       -3.2500179068  S17       523             1.0000000000
      1675       152  PNM       H35            -0.2436463423       13.4501220878       -2.9431948030  S17       523             1.0000000000
      1676       152  PNM       H36             1.4680596526       13.9657725518       -4.6615617374  S17       523             1.0000000000
      1677       152  PNM       H37             0.9148402169       13.7293232123       -7.0794557935  S17       523             1.0000000000
      1678       152  PNM       H38            -1.3654236217       12.9763942298       -7.7446615679  S17       523             1.0000000000
      1679       152  PNM       H39            -3.0689735662       12.4957667287       -6.0301781269  S17       523             1.0000000000
      1680       152  PNM       H40            -2.1247828247       10.2190735187       -2.5912408879  S17       523             1.0000000000
      1681       153  TIP3      OH2            -4.5124999384        7.6531824227       -0.3616995357  S17       290             1.0000000000
      1682       153  TIP3      H1             -5.5969680869        7.5545897533       -0.0860791449  S17       290             1.0000000000
      1683       153  TIP3      H2             -3.9317998855        8.3390387263        0.0917316596  S17       290             1.0000000000
      1684       154  SER       CB             -3.0448230286        5.1280568636       -2.1838387006  S18       70              1.0000000000
      1685       154  SER       HB1            -3.5740345550        4.2740401059       -2.6248381256  S18       70              1.0000000000
      1686       154  SER       HB2            -2.0916284156        5.2450341278       -2.7157760661  S18       70              1.0000000000
      1687       154  SER       OG             -3.8623136878        6.3016268496       -2.3358917794  S18       70              1.0000000000
      1688       154  SER       HG1            -4.1408944486        7.0896313892       -1.1367911021  S18       70              1.0000000000
      1689       154  SER       QQH1           -2.7994099707        4.9645533595       -1.1206623524  S18       70              1.0000000000
      1690       155  LYS       CD             -6.5371973655        3.4327683372       -2.1051556748  S18       73              1.0000000000
      1691       155  LYS       HD1            -7.2484843653        2.9242667515       -2.7599925014  S18       73              1.0000000000
      1692       155  LYS       HD2            -5.5537720357        3.3501308432       -2.5808759894  S18       73              1.0000000000
      1693       155  LYS       QQH2           -6.5044274059        2.8892472158       -1.1548647110  S18       73              1.0000000000
      1694       155  LYS       CE             -6.9382599820        4.9103505667       -1.9371244197  S18       73              1.0000000000
      1695       155  LYS       HE1            -6.6604622617        5.3349198557       -0.9708624455  S18       73              1.0000000000
      1696       155  LYS       HE2            -8.0209277388        5.0259497395       -2.0357323632  S18       73              1.0000000000
      1697       155  LYS       NZ             -6.2906728847        5.7975340773       -2.9643361384  S18       73              1.0000000000
      1698       155  LYS       HZ1            -6.3930257088        5.4768212802       -3.9385709629  S18       73              1.0000000000
      1699       155  LYS       HZ2            -5.2050977730        5.9553266717       -2.7602660102  S18       73              1.0000000000
      1700       155  LYS       HZ3            -6.7120764896        6.7532342203       -2.9276502172  S18       73              1.0000000000
      1701       156  SER       CB             -4.5989818110        4.2464371861       -6.4542226101  S18       130             1.0000000000
      1702       156  SER       HB1            -4.6127772923        5.1254716363       -7.0980762438  S18       130             1.0000000000
      1703       156  SER       HB2            -3.8852805191        3.5303401819       -6.8761347519  S18       130             1.0000000000
      1704       156  SER       OG             -4.1879338839        4.5880840788       -5.0868689328  S18       130             1.0000000000
      1705       156  SER       HG1            -3.4219585096        5.2255320176       -5.1267968797  S18       130             1.0000000000
      1706       156  SER       QQH3           -5.5810070333        3.7747754701       -6.4593858552  S18       130             1.0000000000
      1707       157  GLU       CB            -10.0013646014        9.2818937609        0.6884539629  S18       166             1.0000000000
      1708       157  GLU       HB1            -9.7288689801        9.9310479554       -0.1529344225  S18       166             1.0000000000
      1709       157  GLU       HB2           -11.0346958048        8.9597226747        0.5382129908  S18       166             1.0000000000
      1710       157  GLU       QQH4           -9.9442096186        9.7851968694        1.6623744739  S18       166             1.0000000000
      1711       157  GLU       CG             -9.0790040677        8.0527811225        0.6556475568  S18       166             1.0000000000
      1712       157  GLU       HG1            -9.3827574707        7.3796014433       -0.1538028540  S18       166             1.0000000000
      1713       157  GLU       HG2            -9.1726529710        7.4621359941        1.5776645665  S18       166             1.0000000000
      1714       157  GLU       CD             -7.6029432237        8.3616072294        0.4506928911  S18       166             1.0000000000
      1715       157  GLU       OE1            -7.1492209584        9.5330343710        0.5991507569  S18       166             1.0000000000
      1716       157  GLU       OE2            -6.8568259657        7.3270040505        0.1309522836  S18       166             1.0000000000
      1717       158  ASN       CB             -2.5758352796       11.8047145792        1.4192651272  S18       170             1.0000000000
      1718       158  ASN       HB1            -1.5785820727       11.5886887152        1.0307080026  S18       170             1.0000000000
      1719       158  ASN       HB2            -2.9212028610       12.7565272990        1.0103130036  S18       170             1.0000000000
      1720       158  ASN       QQH5           -2.6175098043       11.8462549497        2.5182892698  S18       170             1.0000000000
      1721       158  ASN       CG             -3.5081182747       10.6777163965        0.9852464254  S18       170             1.0000000000
      1722       158  ASN       OD1            -3.0545677170        9.5000132564        0.8157900063  S18       170             1.0000000000
      1723       158  ASN       ND2            -4.8034809067       10.9875025293        0.8102731220  S18       170             1.0000000000
      1724       158  ASN       HD21           -5.5292375730       10.2813883746        0.6175478535  S18       170             1.0000000000
      1725       158  ASN       HD22           -5.1467766780       11.9317132001        0.9557049107  S18       170             1.0000000000
      1726       159  LYS       CE             -3.2374655476        1.4015453207       -4.1365108336  S18       234             1.0000000000
      1727       159  LYS       HE1            -3.5948254242        1.6452105764       -3.1381672809  S18       234             1.0000000000
      1728       159  LYS       HE2            -4.0884649257        1.2965606094       -4.8110268801  S18       234             1.0000000000
      1729       159  LYS       NZ             -2.3877032408        2.5325682531       -4.6513212892  S18       234             1.0000000000
      1730       159  LYS       HZ1            -1.9141166585        2.2783600563       -5.5511383902  S18       234             1.0000000000
      1731       159  LYS       HZ2            -1.6227694741        2.8350556881       -4.0191374175  S18       234             1.0000000000
      1732       159  LYS       HZ3            -3.0008057696        3.3712987771       -4.8091348371  S18       234             1.0000000000
      1733       159  LYS       QQH6           -2.6346162104        0.4938610893       -4.0867304943  S18       234             1.0000000000
      1734       160  SER       CB              2.2948063451        3.2597011501       -5.8450068562  S18       235             1.0000000000
      1735       160  SER       HB1             2.9756794320        2.5839958366       -6.3721143990  S18       235             1.0000000000
      1736       160  SER       HB2             2.8437253556        4.1918807863       -5.6546181120  S18       235             1.0000000000
      1737       160  SER       OG              1.1442673289        3.4672385823       -6.7034486001  S18       235             1.0000000000
      1738       160  SER       HG1             0.7167367471        4.3378787889       -6.4707289825  S18       235             1.0000000000
      1739       160  SER       QQH7            2.0037490287        2.7501530923       -4.9122519253  S18       235             1.0000000000
      1740       161  PNM       S1             -3.1052366637        9.5268154668       -6.2090322047  S18       523             1.0000000000
      1741       161  PNM       C2             -1.7802847348        8.2303928457       -6.7711028473  S18       523             1.0000000000
      1742       161  PNM       C3             -1.4041414443        7.4537473567       -5.4570529415  S18       523             1.0000000000
      1743       161  PNM       N4             -2.5825999248        7.4333633972       -4.5806103156  S18       523             1.0000000000
      1744       161  PNM       C5             -3.7073965037        8.3924919137       -4.8432739218  S18       523             1.0000000000
      1745       161  PNM       C6             -3.6232126063        8.8562044347       -3.3397353630  S18       523             1.0000000000
      1746       161  PNM       C7             -2.5180107150        7.7803787679       -3.2093681594  S18       523             1.0000000000
      1747       161  PNM       O8             -1.5561277879        7.6438470591       -2.4299955651  S18       523             1.0000000000
      1748       161  PNM       C9             -2.4149367695        7.3273435744       -7.8360579607  S18       523             1.0000000000
      1749       161  PNM       C10            -0.5763431366        8.9922474264       -7.3405537784  S18       523             1.0000000000
      1750       161  PNM       C11            -0.8669833345        6.0487918842       -5.7676628510  S18       523             1.0000000000
      1751       161  PNM       O12            -1.6293423818        5.0457755617       -5.6469815785  S18       523             1.0000000000
      1752       161  PNM       O13             0.3707721378        5.9881049913       -6.1773759974  S18       523             1.0000000000
      1753       161  PNM       N14            -3.0100581770       10.1531420009       -3.0915683795  S18       523             1.0000000000
      1754       161  PNM       C15            -3.5817416965       11.3062835989       -3.5021272432  S18       523             1.0000000000
      1755       161  PNM       O16            -4.7060844952       11.3063221063       -4.0891548225  S18       523             1.0000000000
      1756       161  PNM       C17            -2.7980394617       12.5910088601       -3.2671280791  S18       523             1.0000000000
      1757       161  PNM       C18            -1.7646403654       12.9011452672       -4.3495812010  S18       523             1.0000000000
      1758       161  PNM       C19            -0.4776880671       13.3328013753       -3.9935558424  S18       523             1.0000000000
      1759       161  PNM       C20             0.4781313272       13.6381160319       -4.9697260263  S18       523             1.0000000000
      1760       161  PNM       C21             0.1607139682       13.5081919740       -6.3259252545  S18       523             1.0000000000
      1761       161  PNM       C22            -1.1233761171       13.0868035212       -6.6915618405  S18       523             1.0000000000
      1762       161  PNM       C23            -2.0802509805       12.7979044163       -5.7143138952  S18       523             1.0000000000
      1763       161  PNM       H24            -0.5970671526        8.0006180159       -4.9544695390  S18       523             1.0000000000
      1764       161  PNM       H25            -0.8306782245        9.4632064444       -8.2958777296  S18       523             1.0000000000
      1765       161  PNM       H26             0.2540971377        8.2975088213       -7.5046638671  S18       523             1.0000000000
      1766       161  PNM       H27            -0.2443171767        9.7837813235       -6.6654756266  S18       523             1.0000000000
      1767       161  PNM       H28            -2.7716375321        7.9328643228       -8.6744576657  S18       523             1.0000000000
      1768       161  PNM       H29            -3.2718152792        6.7754230224       -7.4458048731  S18       523             1.0000000000
      1769       161  PNM       H30            -1.6809469432        6.5987294703       -8.2015836867  S18       523             1.0000000000
      1770       161  PNM       H31            -4.6448498976        7.9120841123       -5.1152018948  S18       523             1.0000000000
      1771       161  PNM       H32            -4.5390538487        8.7210354343       -2.7676467157  S18       523             1.0000000000
      1772       161  PNM       H33            -2.3026603317       12.5512989902       -2.2923567725  S18       523             1.0000000000
      1773       161  PNM       H34            -3.5344007848       13.3991106959       -3.2168716984  S18       523             1.0000000000
      1774       161  PNM       H35            -0.2270818280       13.4366706159       -2.9444012110  S18       523             1.0000000000
      1775       161  PNM       H36             1.4675283740       13.9722508762       -4.6735328695  S18       523             1.0000000000
      1776       161  PNM       H37             0.8975075314       13.7401443813       -7.0880887791  S18       523             1.0000000000
      1777       161  PNM       H38            -1.3823420643       12.9729936263       -7.7391688034  S18       523             1.0000000000
      1778       161  PNM       H39            -3.0684717866       12.4712822846       -6.0133848320  S18       523             1.0000000000
      1779       161  PNM       H40            -2.1165330269       10.1718581053       -2.5910989935  S18       523             1.0000000000
      1780       162  TIP3      OH2            -4.5229490882        7.6536223468       -0.3393152458  S18       290             1.0000000000
      1781       162  TIP3      H1             -5.6479419977        7.5474697572       -0.0722602135  S18       290             1.0000000000
      1782       162  TIP3      H2             -3.9414430404        8.3382145530        0.1149995090  S18       290             1.0000000000
      1783       163  SER       CB             -3.0132806587        5.1419968533       -2.2020478217  S19       70              1.0000000000
      1784       163  SER       HB1            -3.5584357980        4.2983037788       -2.6408099709  S19       70              1.0000000000
      1785       163  SER       HB2            -2.0535385978        5.2367681687       -2.7241814652  S19       70              1.0000000000
      1786       163  SER       OG             -3.8040443298        6.3372013694       -2.3797115344  S19       70              1.0000000000
      1787       163  SER       HG1            -4.1337873733        7.1322251986       -1.1189505517  S19       70              1.0000000000
      1788       163  SER       QQH1           -2.7863445720        4.9930513750       -1.1335334836  S19       70              1.0000000000
      1789       164  LYS       CD             -6.5235045515        3.4373977075       -2.1087403052  S19       73              1.0000000000
      1790       164  LYS       HD1            -7.2351715557        2.9339068553       -2.7668218859  S19       73              1.0000000000
      1791       164  LYS       HD2            -5.5388872234        3.3500234901       -2.5808999206  S19       73              1.0000000000
      1792       164  LYS       QQH2           -6.4968934223        2.8932914336       -1.1588474147  S19       73              1.0000000000
      1793       164  LYS       CE             -6.9178093223        4.9163626984       -1.9390460788  S19       73              1.0000000000
      1794       164  LYS       HE1            -6.6366736086        5.3380446682       -0.9728253498  S19       73              1.0000000000
      1795       164  LYS       HE2            -7.9998631194        5.0377879585       -2.0360186849  S19       73              1.0000000000
      1796       164  LYS       NZ             -6.2722375546        5.8065134725       -2.9684687060  S19       73              1.0000000000
      1797       164  LYS       HZ1            -6.3776496160        5.4847354538       -3.9431157174  S19       73              1.0000000000
      1798       164  LYS       HZ2            -5.1998431721        5.9683066478       -2.7813208887  S19       73              1.0000000000
      1799       164  LYS       HZ3            -6.6997906378        6.7601771714       -2.9319286856  S19       73              1.0000000000
      1800       165  SER       CB             -4.5977696729        4.2547535748       -6.4443364197  S19       130             1.0000000000
      1801       165  SER       HB1            -4.6122113832        5.1342806794       -7.0871998975  S19       130             1.0000000000
      1802       165  SER       HB2            -3.8781596887        3.5436824805       -6.8639163339  S19       130             1.0000000000
      1803       165  SER       OG             -4.1953039500        4.5967135681       -5.0741914097  S19       130             1.0000000000
      1804       165  SER       HG1            -3.4588920307        5.2684689296       -5.1024489918  S19       130             1.0000000000
      1805       165  SER       QQH3           -5.5775476460        3.7777133938       -6.4551133427  S19       130             1.0000000000
      1806       166  GLU       CB            -10.0029476554        9.2796748570        0.6886933724  S19       166             1.0000000000
      1807       166  GLU       HB1            -9.7311786127        9.9292734786       -0.1524940442  S19       166             1.0000000000
      1808       166  GLU       HB2           -11.0360093764        8.9571282408        0.5386083603  S19       166             1.0000000000
      1809       166  GLU       QQH4           -9.9462199338        9.7816375936        1.6633181006  S19       166             1.0000000000
      1810       166  GLU       CG             -9.0803334541        8.0507175672        0.6548591587  S19       166             1.0000000000
      1811       166  GLU       HG1            -9.3843027960        7.3770771108       -0.1541016757  S19       166             1.0000000000
      1812       166  GLU       HG2            -9.1713023381        7.4600365985        1.5770573343  S19       166             1.0000000000
      1813       166  GLU       CD             -7.6078891206        8.3646034880        0.4482247147  S19       166             1.0000000000
      1814       166  GLU       OE1            -7.1516223921        9.5324688223        0.5902509571  S19       166             1.0000000000
      1815       166  GLU       OE2            -6.8588548062        7.3254749909        0.1290006570  S19       166             1.0000000000
      1816       167  ASN       CB             -2.5711298328       11.8066640840        1.4212872978  S19       170             1.0000000000
      1817       167  ASN       HB1            -1.5738210212       11.5898988457        1.0332795173  S19       170             1.0000000000
      1818       167  ASN       HB2            -2.9153077890       12.7585348292        1.0116898758  S19       170             1.0000000000
      1819       167  ASN       QQH5           -2.6130165260       11.8485593906        2.5202467127  S19       170             1.0000000000
      1820       167  ASN       CG             -3.5028729990       10.6803894031        0.9876024831  S19       170             1.0000000000
      1821       167  ASN       OD1            -3.0526598363        9.5018415322        0.8234526696  S19       170             1.0000000000
      1822       167  ASN       ND2            -4.7980711230       10.9927896618        0.8084410735  S19       170             1.0000000000
      1823       167  ASN       HD21           -5.5198073231       10.2873283165        0.6100287559  S19       170             1.0000000000
      1824       167  ASN       HD22           -5.1408097091       11.9371785528        0.9507933022  S19       170             1.0000000000
      1825       168  LYS       CE             -3.2324723866        1.4136262460       -4.1433446767  S19       234             1.0000000000
      1826       168  LYS       HE1            -3.5904511822        1.6574987146       -3.1451611112  S19       234             1.0000000000
      1827       168  LYS       HE2            -4.0829346655        1.3099362722       -4.8187692666  S19       234             1.0000000000
      1828       168  LYS       NZ             -2.3799983620        2.5429722397       -4.6572690264  S19       234             1.0000000000
      1829       168  LYS       HZ1            -1.9078788457        2.2889927252       -5.5578285803  S19       234             1.0000000000
      1830       168  LYS       HZ2            -1.6120514525        2.8407031380       -4.0261706814  S19       234             1.0000000000
      1831       168  LYS       HZ3            -2.9859560660        3.3871667611       -4.8132375099  S19       234             1.0000000000
      1832       168  LYS       QQH6           -2.6314405498        0.5047507048       -4.0931769721  S19       234             1.0000000000
      1833       169  SER       CB              2.2959191714        3.2624208692       -5.8432533630  S19       235             1.0000000000
      1834       169  SER       HB1             2.9764788837        2.5866071883       -6.3708330884  S19       235             1.0000000000
      1835       169  SER       HB2             2.8457297710        4.1937693386       -5.6514931808  S19       235             1.0000000000
      1836       169  SER       OG              1.1460844541        3.4724370094       -6.7016959928  S19       235             1.0000000000
      1837       169  SER       HG1             0.7213673793        4.3454557887       -6.4704929549  S19       235             1.0000000000
      1838       169  SER       QQH7            2.0042669789        2.7523979701       -4.9108776387  S19       235             1.0000000000
      1839       170  PNM       S1             -3.1063455789        9.5128650074       -6.2142654338  S19       523             1.0000000000
      1840       170  PNM       C2             -1.7822831748        8.2167819648       -6.7667678574  S19       523             1.0000000000
      1841       170  PNM       C3             -1.4287896958        7.4357851361       -5.4507032429  S19       523             1.0000000000
      1842       170  PNM       N4             -2.6313991926        7.3759876445       -4.6029948228  S19       523             1.0000000000
      1843       170  PNM       C5             -3.7265742685        8.3753722334       -4.8578880275  S19       523             1.0000000000
      1844       170  PNM       C6             -3.6421229850        8.8358537061       -3.3569056300  S19       523             1.0000000000
      1845       170  PNM       C7             -2.5704759635        7.7223141870       -3.2061720043  S19       523             1.0000000000
      1846       170  PNM       O8             -1.5639098678        7.6416532003       -2.4610898692  S19       523             1.0000000000
      1847       170  PNM       C9             -2.4079396197        7.3205083995       -7.8427053393  S19       523             1.0000000000
      1848       170  PNM       C10            -0.5704456864        8.9772115708       -7.3218854200  S19       523             1.0000000000
      1849       170  PNM       C11            -0.8654022166        6.0407054562       -5.7667501158  S19       523             1.0000000000
      1850       170  PNM       O12            -1.6103852318        5.0249675459       -5.6528784173  S19       523             1.0000000000
      1851       170  PNM       O13             0.3751931010        5.9987573486       -6.1762539186  S19       523             1.0000000000
      1852       170  PNM       N14            -3.0114192551       10.1226496477       -3.1026072951  S19       523             1.0000000000
      1853       170  PNM       C15            -3.5751973890       11.2832915506       -3.5041316993  S19       523             1.0000000000
      1854       170  PNM       O16            -4.7028399356       11.2966590357       -4.0862075558  S19       523             1.0000000000
      1855       170  PNM       C17            -2.7871957687       12.5647403411       -3.2628409308  S19       523             1.0000000000
      1856       170  PNM       C18            -1.7608146664       12.8884055252       -4.3479995656  S19       523             1.0000000000
      1857       170  PNM       C19            -0.4765824593       13.3293529348       -3.9934820838  S19       523             1.0000000000
      1858       170  PNM       C20             0.4756790875       13.6430256853       -4.9703338922  S19       523             1.0000000000
      1859       170  PNM       C21             0.1574322202       13.5134745783       -6.3262698026  S19       523             1.0000000000
      1860       170  PNM       C22            -1.1247347197       13.0853667853       -6.6904529260  S19       523             1.0000000000
      1861       170  PNM       C23            -2.0782873599       12.7877170802       -5.7124510615  S19       523             1.0000000000
      1862       170  PNM       H24            -0.6424294918        7.9897530049       -4.9233353075  S19       523             1.0000000000
      1863       170  PNM       H25            -0.8121178123        9.4445021161       -8.2823947128  S19       523             1.0000000000
      1864       170  PNM       H26             0.2616594928        8.2814360237       -7.4705693047  S19       523             1.0000000000
      1865       170  PNM       H27            -0.2489917975        9.7719348252       -6.6455523276  S19       523             1.0000000000
      1866       170  PNM       H28            -2.7566869854        7.9312544598       -8.6809397777  S19       523             1.0000000000
      1867       170  PNM       H29            -3.2682636203        6.7668811818       -7.4624553085  S19       523             1.0000000000
      1868       170  PNM       H30            -1.6707818840        6.5935147709       -8.2049128781  S19       523             1.0000000000
      1869       170  PNM       H31            -4.6771198865        7.9240102259       -5.1358962627  S19       523             1.0000000000
      1870       170  PNM       H32            -4.5689838806        8.7257081111       -2.7951190787  S19       523             1.0000000000
      1871       170  PNM       H33            -2.2850852958       12.5149161993       -2.2920316108  S19       523             1.0000000000
      1872       170  PNM       H34            -3.5236311176       13.3720624454       -3.1999134609  S19       523             1.0000000000
      1873       170  PNM       H35            -0.2245745294       13.4318085808       -2.9446254723  S19       523             1.0000000000
      1874       170  PNM       H36             1.4633044610       13.9827534444       -4.6749206875  S19       523             1.0000000000
      1875       170  PNM       H37             0.8919006492       13.7509642890       -7.0890582918  S19       523             1.0000000000
      1876       170  PNM       H38            -1.3846674481       12.9719347650       -7.7378232266  S19       523             1.0000000000
      1877       170  PNM       H39            -3.0643963013       12.4540688730       -6.0105947667  S19       523             1.0000000000
      1878       170  PNM       H40            -2.1135096446       10.1272393270       -2.6096478553  S19       523             1.0000000000
      1879       171  TIP3      OH2            -4.5280632927        7.6623693195       -0.3308288722  S19       290             1.0000000000
      1880       171  TIP3      H1             -5.7026385916        7.5417426363       -0.0625845881  S19       290             1.0000000000
      1881       171  TIP3      H2             -3.9438561192        8.3439824656        0.1246379306  S19       290             1.0000000000
      1882       172  SER       CB             -2.9830383066        5.1549232797       -2.2171102227  S20       70              1.0000000000
      1883       172  SER       HB1            -3.5512607685        4.3268134333       -2.6520067805  S20       70              1.0000000000
      1884       172  SER       HB2            -2.0208168697        5.2249795163       -2.7339255695  S20       70              1.0000000000
      1885       172  SER       OG             -3.7459854869        6.3749944561       -2.4189261635  S20       70              1.0000000000
      1886       172  SER       HG1            -4.1256351439        7.1714913056       -1.1002473894  S20       70              1.0000000000
      1887       172  SER       QQH1           -2.7711804149        5.0273833457       -1.1441202941  S20       70              1.0000000000
      1888       173  LYS       CD             -6.5145982601        3.4406842692       -2.1117501770  S20       73              1.0000000000
      1889       173  LYS       HD1            -7.2267402837        2.9403211408       -2.7714644006  S20       73              1.0000000000
      1890       173  LYS       HD2            -5.5297924681        3.3499469017       -2.5826825132  S20       73              1.0000000000
      1891       173  LYS       QQH2           -6.4911978699        2.8967260333       -1.1620025713  S20       73              1.0000000000
      1892       173  LYS       CE             -6.9053015849        4.9202342945       -1.9405935596  S20       73              1.0000000000
      1893       173  LYS       HE1            -6.6227942735        5.3410628957       -0.9746845392  S20       73              1.0000000000
      1894       173  LYS       HE2            -7.9866681268        5.0457804366       -2.0375800681  S20       73              1.0000000000
      1895       173  LYS       NZ             -6.2626511847        5.8140928016       -2.9725250782  S20       73              1.0000000000
      1896       173  LYS       HZ1            -6.3700271257        5.4912759002       -3.9478442288  S20       73              1.0000000000
      1897       173  LYS       HZ2            -5.2062651677        5.9788206635       -2.8012097911  S20       73              1.0000000000
      1898       173  LYS       HZ3            -6.6958865146        6.7661025856       -2.9358991381  S20       73              1.0000000000
      1899       174  SER       CB             -4.5958476352        4.2679192082       -6.4287142768  S20       130             1.0000000000
      1900       174  SER       HB1            -4.6093774555        5.1477086685       -7.0708950925  S20       130             1.0000000000
      1901       174  SER       HB2            -3.8679764073        3.5628817460       -6.8434141488  S20       130             1.0000000000
      1902       174  SER       OG             -4.2063663955        4.6097790973       -5.0539325331  S20       130             1.0000000000
      1903       174  SER       HG1            -3.5302966151        5.3454073881       -5.0555878938  S20       130             1.0000000000
      1904       174  SER       QQH3           -5.5729577602        3.7847959514       -6.4491259923  S20       130             1.0000000000
      1905       175  GLU       CB            -10.0065273270        9.2798986259        0.6887776296  S20       166             1.0000000000
      1906       175  GLU       HB1            -9.7354677986        9.9293711107       -0.1526874210  S20       166             1.0000000000
      1907       175  GLU       HB2           -11.0395254634        8.9576541303        0.5389810186  S20       166             1.0000000000
      1908       175  GLU       QQH4           -9.9497876416        9.7808838223        1.6638869033  S20       166             1.0000000000
      1909       175  GLU       CG             -9.0850154388        8.0503392720        0.6543970971  S20       166             1.0000000000
      1910       175  GLU       HG1            -9.3885881593        7.3770659004       -0.1549453498  S20       166             1.0000000000
      1911       175  GLU       HG2            -9.1759356511        7.4592282905        1.5762783116  S20       166             1.0000000000
      1912       175  GLU       CD             -7.6149964055        8.3664817496        0.4488472662  S20       166             1.0000000000
      1913       175  GLU       OE1            -7.1539487652        9.5295216261        0.5901009266  S20       166             1.0000000000
      1914       175  GLU       OE2            -6.8658638417        7.3224768987        0.1269932444  S20       166             1.0000000000
      1915       176  ASN       CB             -2.5681830774       11.8082505452        1.4224043049  S20       170             1.0000000000
      1916       176  ASN       HB1            -1.5709112769       11.5908371824        1.0348792655  S20       170             1.0000000000
      1917       176  ASN       HB2            -2.9113046730       12.7603693195        1.0124616328  S20       170             1.0000000000
      1918       176  ASN       QQH5           -2.6103262040       11.8502372570        2.5213483975  S20       170             1.0000000000
      1919       176  ASN       CG             -3.5003342860       10.6834863475        0.9892885788  S20       170             1.0000000000
      1920       176  ASN       OD1            -3.0529467082        9.5027575645        0.8313190265  S20       170             1.0000000000
      1921       176  ASN       ND2            -4.7942974489       10.9972122856        0.8053739265  S20       170             1.0000000000
      1922       176  ASN       HD21           -5.5132316005       10.2922091604        0.6042222352  S20       170             1.0000000000
      1923       176  ASN       HD22           -5.1367354418       11.9425701226        0.9439378971  S20       170             1.0000000000
      1924       177  LYS       CE             -3.2281329191        1.4285481418       -4.1505339256  S20       234             1.0000000000
      1925       177  LYS       HE1            -3.5868878147        1.6718917952       -3.1523561236  S20       234             1.0000000000
      1926       177  LYS       HE2            -4.0781297799        1.3258707336       -4.8267402389  S20       234             1.0000000000
      1927       177  LYS       NZ             -2.3735316217        2.5570236767       -4.6634148016  S20       234             1.0000000000
      1928       177  LYS       HZ1            -1.9037993647        2.3035007528       -5.5652670786  S20       234             1.0000000000
      1929       177  LYS       HZ2            -1.6008951197        2.8477280208       -4.0346024465  S20       234             1.0000000000
      1930       177  LYS       HZ3            -2.9690674828        3.4099882480       -4.8167406394  S20       234             1.0000000000
      1931       177  LYS       QQH6           -2.6282799550        0.5189245761       -4.1004307099  S20       234             1.0000000000
      1932       178  SER       CB              2.2952682065        3.2662319966       -5.8442303395  S20       235             1.0000000000
      1933       178  SER       HB1             2.9752781284        2.5908015065       -6.3732112222  S20       235             1.0000000000
      1934       178  SER       HB2             2.8456993727        4.1969186763       -5.6512463099  S20       235             1.0000000000
      1935       178  SER       OG              1.1450857067        3.4785984881       -6.7012135561  S20       235             1.0000000000
      1936       178  SER       HG1             0.7233801937        4.3540259209       -6.4706773656  S20       235             1.0000000000
      1937       178  SER       QQH7            2.0042129751        2.7552685606       -4.9120330293  S20       235             1.0000000000
      1938       179  PNM       S1             -3.1083614174        9.5020682184       -6.2100758765  S20       523             1.0000000000
      1939       179  PNM       C2             -1.7873393230        8.2044452300       -6.7577399986  S20       523             1.0000000000
      1940       179  PNM       C3             -1.4551118844        7.4169460098       -5.4407510957  S20       523             1.0000000000
      1941       179  PNM       N4             -2.6830107117        7.3131508114       -4.6237840334  S20       523             1.0000000000
      1942       179  PNM       C5             -3.7421306114        8.3610058910       -4.8635588791  S20       523             1.0000000000
      1943       179  PNM       C6             -3.6553304591        8.8169011411       -3.3660246578  S20       523             1.0000000000
      1944       179  PNM       C7             -2.6206367988        7.6591690642       -3.1864685720  S20       523             1.0000000000
      1945       179  PNM       O8             -1.5726538977        7.6370229103       -2.4853386509  S20       523             1.0000000000
      1946       179  PNM       C9             -2.4058889687        7.3155893246       -7.8440575682  S20       523             1.0000000000
      1947       179  PNM       C10            -0.5696511554        8.9641603065       -7.3018804375  S20       523             1.0000000000
      1948       179  PNM       C11            -0.8636242465        6.0320326139       -5.7628120610  S20       523             1.0000000000
      1949       179  PNM       O12            -1.5867126701        5.0012233848       -5.6548590789  S20       523             1.0000000000
      1950       179  PNM       O13             0.3789066246        6.0116503454       -6.1747975781  S20       523             1.0000000000
      1951       179  PNM       N14            -3.0104780499       10.0943105094       -3.1038579888  S20       523             1.0000000000
      1952       179  PNM       C15            -3.5665168565       11.2613982269       -3.4981629813  S20       523             1.0000000000
      1953       179  PNM       O16            -4.6979047684       11.2872147360       -4.0756327313  S20       523             1.0000000000
      1954       179  PNM       C17            -2.7746824382       12.5409812215       -3.2546756820  S20       523             1.0000000000
      1955       179  PNM       C18            -1.7561169684       12.8756590945       -4.3442516533  S20       523             1.0000000000
      1956       179  PNM       C19            -0.4733249092       13.3236646571       -3.9930263997  S20       523             1.0000000000
      1957       179  PNM       C20             0.4744936572       13.6446798895       -4.9716527836  S20       523             1.0000000000
      1958       179  PNM       C21             0.1531336032       13.5166227149       -6.3269489109  S20       523             1.0000000000
      1959       179  PNM       C22            -1.1282103789       13.0835399449       -6.6881048800  S20       523             1.0000000000
      1960       179  PNM       C23            -2.0773768585       12.7780891798       -5.7080699599  S20       523             1.0000000000
      1961       179  PNM       H24            -0.6920645848        7.9783272019       -4.8875066968  S20       523             1.0000000000
      1962       179  PNM       H25            -0.8025885137        9.4318947154       -8.2645162137  S20       523             1.0000000000
      1963       179  PNM       H26             0.2635890814        8.2685299425       -7.4421072893  S20       523             1.0000000000
      1964       179  PNM       H27            -0.2544249799        9.7589504387       -6.6232329708  S20       523             1.0000000000
      1965       179  PNM       H28            -2.7484175688        7.9306371664       -8.6819683159  S20       523             1.0000000000
      1966       179  PNM       H29            -3.2686439496        6.7599862533       -7.4728396804  S20       523             1.0000000000
      1967       179  PNM       H30            -1.6664411437        6.5899629490       -8.2045624430  S20       523             1.0000000000
      1968       179  PNM       H31            -4.7069473923        7.9428716365       -5.1450738599  S20       523             1.0000000000
      1969       179  PNM       H32            -4.5939117057        8.7313480009       -2.8177993859  S20       523             1.0000000000
      1970       179  PNM       H33            -2.2646410973       12.4841892868       -2.2884775202  S20       523             1.0000000000
      1971       179  PNM       H34            -3.5111531222       13.3473820949       -3.1799097235  S20       523             1.0000000000
      1972       179  PNM       H35            -0.2185169961       13.4243514194       -2.9446930919  S20       523             1.0000000000
      1973       179  PNM       H36             1.4615333897       13.9879905072       -4.6782625166  S20       523             1.0000000000
      1974       179  PNM       H37             0.8846317011       13.7581043009       -7.0913500096  S20       523             1.0000000000
      1975       179  PNM       H38            -1.3906075777       12.9709085293       -7.7349176462  S20       523             1.0000000000
      1976       179  PNM       H39            -3.0621317128       12.4390295298       -6.0043991479  S20       523             1.0000000000
      1977       179  PNM       H40            -2.1068874495       10.0840340209       -2.6207097697  S20       523             1.0000000000
      1978       180  TIP3      OH2            -4.5286086414        7.6679452052       -0.3148652344  S20       290             1.0000000000
      1979       180  TIP3      H1             -5.7461109463        7.5360433654       -0.0501066173  S20       290             1.0000000000
      1980       180  TIP3      H2             -3.9448312117        8.3509776585        0.1415529732  S20       290             1.0000000000
      1981       181  SER       CB             -2.9550882903        5.1667370245       -2.2305696861  S21       70              1.0000000000
      1982       181  SER       HB1            -3.5451207703        4.3540017329       -2.6615432708  S21       70              1.0000000000
      1983       181  SER       HB2            -1.9929767016        5.2163341306       -2.7450268494  S21       70              1.0000000000
      1984       181  SER       OG             -3.6967051302        6.4068780251       -2.4493819338  S21       70              1.0000000000
      1985       181  SER       HG1            -4.1160267573        7.2060348684       -1.0848067785  S21       70              1.0000000000
      1986       181  SER       QQH1           -2.7529703138        5.0604545745       -1.1546638344  S21       70              1.0000000000
      1987       182  LYS       CD             -6.5061559591        3.4441287889       -2.1146105236  S21       73              1.0000000000
      1988       182  LYS       HD1            -7.2182248800        2.9462207353       -2.7760714266  S21       73              1.0000000000
      1989       182  LYS       HD2            -5.5211068109        3.3513203218       -2.5844073146  S21       73              1.0000000000
      1990       182  LYS       QQH2           -6.4854244124        2.8996571790       -1.1653415195  S21       73              1.0000000000
      1991       182  LYS       CE             -6.8950799360        4.9236805454       -1.9413057115  S21       73              1.0000000000
      1992       182  LYS       HE1            -6.6101990969        5.3444156703       -0.9762248022  S21       73              1.0000000000
      1993       182  LYS       HE2            -7.9762681770        5.0513218633       -2.0361781484  S21       73              1.0000000000
      1994       182  LYS       NZ             -6.2576896621        5.8209934668       -2.9764622050  S21       73              1.0000000000
      1995       182  LYS       HZ1            -6.3689076958        5.4985089736       -3.9524990314  S21       73              1.0000000000
      1996       182  LYS       HZ2            -5.2130827027        5.9857055614       -2.8186404835  S21       73              1.0000000000
      1997       182  LYS       HZ3            -6.6947358351        6.7719278586       -2.9375397568  S21       73              1.0000000000
      1998       183  SER       CB             -4.5935309439        4.2850415594       -6.4131284236  S21       130             1.0000000000
      1999       183  SER       HB1            -4.6084892538        5.1635507070       -7.0568302840  S21       130             1.0000000000
      2000       183  SER       HB2            -3.8583048349        3.5853335656       -6.8233811558  S21       130             1.0000000000
      2001       183  SER       OG             -4.2126714356        4.6314976927       -5.0363114406  S21       130             1.0000000000
      2002       183  SER       HG1            -3.5794711811        5.4116244271       -5.0230656068  S21       130             1.0000000000
      2003       183  SER       QQH3           -5.5680253103        3.7957710747       -6.4399102937  S21       130             1.0000000000
      2004       184  GLU       CB            -10.0099134364        9.2805297144        0.6885496913  S21       166             1.0000000000
      2005       184  GLU       HB1            -9.7391164729        9.9299931451       -0.1529725891  S21       166             1.0000000000
      2006       184  GLU       HB2           -11.0429666932        8.9587760722        0.5388431790  S21       166             1.0000000000
      2007       184  GLU       QQH4           -9.9530061526        9.7806543305        1.6640868025  S21       166             1.0000000000
      2008       184  GLU       CG             -9.0895271826        8.0503303190        0.6536488100  S21       166             1.0000000000
      2009       184  GLU       HG1            -9.3930784647        7.3774826183       -0.1559280168  S21       166             1.0000000000
      2010       184  GLU       HG2            -9.1804662832        7.4588223426        1.5752243183  S21       166             1.0000000000
      2011       184  GLU       CD             -7.6208781509        8.3676570916        0.4487492589  S21       166             1.0000000000
      2012       184  GLU       OE1            -7.1561452591        9.5268217752        0.5898345483  S21       166             1.0000000000
      2013       184  GLU       OE2            -6.8720965989        7.3199532396        0.1245660144  S21       166             1.0000000000
      2014       185  ASN       CB             -2.5659112770       11.8095565219        1.4235428597  S21       170             1.0000000000
      2015       185  ASN       HB1            -1.5688811404       11.5906817204        1.0362802241  S21       170             1.0000000000
      2016       185  ASN       HB2            -2.9075471517       12.7619292339        1.0131100358  S21       170             1.0000000000
      2017       185  ASN       QQH5           -2.6079971811       11.8518301216        2.5224565587  S21       170             1.0000000000
      2018       185  ASN       CG             -3.4990836105       10.6862552497        0.9914955453  S21       170             1.0000000000
      2019       185  ASN       OD1            -3.0549533402        9.5035485831        0.8404515654  S21       170             1.0000000000
      2020       185  ASN       ND2            -4.7918364899       11.0020874464        0.8024893202  S21       170             1.0000000000
      2021       185  ASN       HD21           -5.5094265345       10.2974098361        0.6000930217  S21       170             1.0000000000
      2022       185  ASN       HD22           -5.1331728746       11.9482775331        0.9370693185  S21       170             1.0000000000
      2023       186  LYS       CE             -3.2242072096        1.4445682072       -4.1586466188  S21       234             1.0000000000
      2024       186  LYS       HE1            -3.5840701454        1.6870052527       -3.1604930330  S21       234             1.0000000000
      2025       186  LYS       HE2            -4.0735453905        1.3433092788       -4.8359025483  S21       234             1.0000000000
      2026       186  LYS       NZ             -2.3674660650        2.5722236682       -4.6695752133  S21       234             1.0000000000
      2027       186  LYS       HZ1            -1.9002612052        2.3200161631       -5.5728979948  S21       234             1.0000000000
      2028       186  LYS       HZ2            -1.5902930708        2.8555518318       -4.0428823426  S21       234             1.0000000000
      2029       186  LYS       HZ3            -2.9536409264        3.4329375985       -4.8191145383  S21       234             1.0000000000
      2030       186  LYS       QQH6           -2.6256707089        0.5341014160       -4.1089194729  S21       234             1.0000000000
      2031       187  SER       CB              2.2960440178        3.2702308965       -5.8445630529  S21       235             1.0000000000
      2032       187  SER       HB1             2.9758171953        2.5952679896       -6.3745676381  S21       235             1.0000000000
      2033       187  SER       HB2             2.8469046536        4.2003036622       -5.6499568384  S21       235             1.0000000000
      2034       187  SER       OG              1.1462151203        3.4847481849       -6.7011193996  S21       235             1.0000000000
      2035       187  SER       HG1             0.7260562669        4.3609998925       -6.4701884622  S21       235             1.0000000000
      2036       187  SER       QQH7            2.0047992110        2.7582208300       -4.9129197374  S21       235             1.0000000000
      2037       188  PNM       S1             -3.1131840899        9.4858052710       -6.2098479470  S21       523             1.0000000000
      2038       188  PNM       C2             -1.7929452276        8.1889423253       -6.7526982705  S21       523             1.0000000000
      2039       188  PNM       C3             -1.4827909612        7.3938309686       -5.4364866928  S21       523             1.0000000000
      2040       188  PNM       N4             -2.7317135069        7.2524796357       -4.6486999574  S21       523             1.0000000000
      2041       188  PNM       C5             -3.7587130279        8.3410352682       -4.8720761701  S21       523             1.0000000000
      2042       188  PNM       C6             -3.6687223378        8.7931655372       -3.3776706863  S21       523             1.0000000000
      2043       188  PNM       C7             -2.6677777974        7.6016308656       -3.1712587695  S21       523             1.0000000000
      2044       188  PNM       O8             -1.5805980543        7.6308103256       -2.5087578112  S21       523             1.0000000000
      2045       188  PNM       C9             -2.4025750815        7.3075356043       -7.8496666332  S21       523             1.0000000000
      2046       188  PNM       C10            -0.5694686052        8.9500751566       -7.2823703364  S21       523             1.0000000000
      2047       188  PNM       C11            -0.8609903034        6.0211969409       -5.7592326873  S21       523             1.0000000000
      2048       188  PNM       O12            -1.5576524099        4.9731811859       -5.6519325115  S21       523             1.0000000000
      2049       188  PNM       O13             0.3826595767        6.0247536193       -6.1730896541  S21       523             1.0000000000
      2050       188  PNM       N14            -3.0101767883       10.0608556578       -3.1077995879  S21       523             1.0000000000
      2051       188  PNM       C15            -3.5578825505       11.2351145383       -3.4939227071  S21       523             1.0000000000
      2052       188  PNM       O16            -4.6920422299       11.2740692382       -4.0663489894  S21       523             1.0000000000
      2053       188  PNM       C17            -2.7606178583       12.5113088869       -3.2458804158  S21       523             1.0000000000
      2054       188  PNM       C18            -1.7505432571       12.8589126038       -4.3397098226  S21       523             1.0000000000
      2055       188  PNM       C19            -0.4700150201       13.3162046745       -3.9919866899  S21       523             1.0000000000
      2056       188  PNM       C20             0.4722610195       13.6469468041       -4.9726293188  S21       523             1.0000000000
      2057       188  PNM       C21             0.1473612876       13.5206174340       -6.3272163187  S21       523             1.0000000000
      2058       188  PNM       C22            -1.1324755867       13.0805576273       -6.6850965741  S21       523             1.0000000000
      2059       188  PNM       C23            -2.0761971950       12.7648327356       -5.7027856911  S21       523             1.0000000000
      2060       188  PNM       H24            -0.7444510154        7.9617772518       -4.8569864853  S21       523             1.0000000000
      2061       188  PNM       H25            -0.7934800224        9.4205685857       -8.2460185714  S21       523             1.0000000000
      2062       188  PNM       H26             0.2655007861        8.2555492883       -7.4153430457  S21       523             1.0000000000
      2063       188  PNM       H27            -0.2620863386        9.7436000109       -6.5990103249  S21       523             1.0000000000
      2064       188  PNM       H28            -2.7394765783        7.9266743821       -8.6870965504  S21       523             1.0000000000
      2065       188  PNM       H29            -3.2673732555        6.7493602369       -7.4874815315  S21       523             1.0000000000
      2066       188  PNM       H30            -1.6593152048        6.5843281768       -8.2074631502  S21       523             1.0000000000
      2067       188  PNM       H31            -4.7352596030        7.9507095457       -5.1549931737  S21       523             1.0000000000
      2068       188  PNM       H32            -4.6169172494        8.7296021122       -2.8410076947  S21       523             1.0000000000
      2069       188  PNM       H33            -2.2424482639       12.4454828851       -2.2847285593  S21       523             1.0000000000
      2070       188  PNM       H34            -3.4964371359       13.3171322805       -3.1577660881  S21       523             1.0000000000
      2071       188  PNM       H35            -0.2120839684       13.4149093275       -2.9442590269  S21       523             1.0000000000
      2072       188  PNM       H36             1.4581700189       13.9954557863       -4.6814553054  S21       523             1.0000000000
      2073       188  PNM       H37             0.8750675146       13.7681311273       -7.0933459493  S21       523             1.0000000000
      2074       188  PNM       H38            -1.3977849541       12.9693825193       -7.7313372255  S21       523             1.0000000000
      2075       188  PNM       H39            -3.0591844471       12.4191115812       -5.9968818704  S21       523             1.0000000000
      2076       188  PNM       H40            -2.1019623802       10.0348145261       -2.6337405360  S21       523             1.0000000000
      2077       189  TIP3      OH2            -4.5263178474        7.6743790481       -0.2991734921  S21       290             1.0000000000
      2078       189  TIP3      H1             -5.7722984947        7.5331683756       -0.0412163629  S21       290             1.0000000000
      2079       189  TIP3      H2             -3.9450530384        8.3602725749        0.1603294557  S21       290             1.0000000000
      2080       190  SER       CB             -2.9381111389        5.1653127838       -2.2378718229  S22       70              1.0000000000
      2081       190  SER       HB1            -3.5382370362        4.3586464608       -2.6641054144  S22       70              1.0000000000
      2082       190  SER       HB2            -1.9769464892        5.2063840241       -2.7526247914  S22       70              1.0000000000
      2083       190  SER       OG             -3.6739619699        6.4113280009       -2.4653316405  S22       70              1.0000000000
      2084       190  SER       HG1            -4.1106208544        7.2209605531       -1.0730659451  S22       70              1.0000000000
      2085       190  SER       QQH1           -2.7388381240        5.0727111446       -1.1608247478  S22       70              1.0000000000
      2086       191  LYS       CD             -6.4984576502        3.4463207381       -2.1164691040  S22       73              1.0000000000
      2087       191  LYS       HD1            -7.2121426003        2.9527742284       -2.7793981392  S22       73              1.0000000000
      2088       191  LYS       HD2            -5.5138552018        3.3519542240       -2.5867417860  S22       73              1.0000000000
      2089       191  LYS       QQH2           -6.4793207836        2.8987772663       -1.1690297147  S22       73              1.0000000000
      2090       191  LYS       CE             -6.8834039779        4.9257327783       -1.9371895135  S22       73              1.0000000000
      2091       191  LYS       HE1            -6.5877195724        5.3444929081       -0.9745810250  S22       73              1.0000000000
      2092       191  LYS       HE2            -7.9650727224        5.0561883588       -2.0203772960  S22       73              1.0000000000
      2093       191  LYS       NZ             -6.2561436023        5.8245240703       -2.9778626092  S22       73              1.0000000000
      2094       191  LYS       HZ1            -6.3749091397        5.5028754958       -3.9537338801  S22       73              1.0000000000
      2095       191  LYS       HZ2            -5.2151512819        5.9858884746       -2.8311134172  S22       73              1.0000000000
      2096       191  LYS       HZ3            -6.6938301895        6.7752211171       -2.9344471152  S22       73              1.0000000000
      2097       192  SER       CB             -4.5909894907        4.3055543611       -6.4002507611  S22       130             1.0000000000
      2098       192  SER       HB1            -4.6110646630        5.1842492835       -7.0436622875  S22       130             1.0000000000
      2099       192  SER       HB2            -3.8501924151        3.6122265897       -6.8113626028  S22       130             1.0000000000
      2100       192  SER       OG             -4.2132541095        4.6540117926       -5.0234238699  S22       130             1.0000000000
      2101       192  SER       HG1            -3.5989237012        5.4563716344       -5.0048040942  S22       130             1.0000000000
      2102       192  SER       QQH3           -5.5623174966        3.8093519366       -6.4301562574  S22       130             1.0000000000
      2103       193  GLU       CB            -10.0149215074        9.2833211477        0.6880664032  S22       166             1.0000000000
      2104       193  GLU       HB1            -9.7442545547        9.9329799423       -0.1533429389  S22       166             1.0000000000
      2105       193  GLU       HB2           -11.0480698277        8.9620809845        0.5384279743  S22       166             1.0000000000
      2106       193  GLU       QQH4           -9.9576018492        9.7826829442        1.6639811818  S22       166             1.0000000000
      2107       193  GLU       CG             -9.0954036227        8.0526288887        0.6523796306  S22       166             1.0000000000
      2108       193  GLU       HG1            -9.3987457054        7.3805778752       -0.1578529410  S22       166             1.0000000000
      2109       193  GLU       HG2            -9.1868980126        7.4603495499        1.5734051543  S22       166             1.0000000000
      2110       193  GLU       CD             -7.6273834086        8.3696781001        0.4484764940  S22       166             1.0000000000
      2111       193  GLU       OE1            -7.1595805112        9.5268619414        0.5906917242  S22       166             1.0000000000
      2112       193  GLU       OE2            -6.8794295653        7.3199690853        0.1224132406  S22       166             1.0000000000
      2113       194  ASN       CB             -2.5647934609       11.8098160776        1.4252733057  S22       170             1.0000000000
      2114       194  ASN       HB1            -1.5681120442       11.5890606625        1.0381476865  S22       170             1.0000000000
      2115       194  ASN       HB2            -2.9048354865       12.7624477720        1.0142072287  S22       170             1.0000000000
      2116       194  ASN       QQH5           -2.6066646200       11.8525477941        2.5241503291  S22       170             1.0000000000
      2117       194  ASN       CG             -3.4996244561       10.6879174007        0.9945455041  S22       170             1.0000000000
      2118       194  ASN       OD1            -3.0591136620        9.5030921149        0.8505092219  S22       170             1.0000000000
      2119       194  ASN       ND2            -4.7909867423       11.0065239885        0.7998192035  S22       170             1.0000000000
      2120       194  ASN       HD21           -5.5085322563       10.3025421514        0.5979838962  S22       170             1.0000000000
      2121       194  ASN       HD22           -5.1304388636       11.9539050212        0.9307284816  S22       170             1.0000000000
      2122       195  LYS       CE             -3.2211502646        1.4600395882       -4.1664417076  S22       234             1.0000000000
      2123       195  LYS       HE1            -3.5815574825        1.7011816713       -3.1680008093  S22       234             1.0000000000
      2124       195  LYS       HE2            -4.0701169329        1.3611742249       -4.8445101470  S22       234             1.0000000000
      2125       195  LYS       NZ             -2.3620661676        2.5865397590       -4.6745696492  S22       234             1.0000000000
      2126       195  LYS       HZ1            -1.8966392092        2.3364193728       -5.5790131993  S22       234             1.0000000000
      2127       195  LYS       HZ2            -1.5818044951        2.8634626652       -4.0488921566  S22       234             1.0000000000
      2128       195  LYS       HZ3            -2.9419854215        3.4523837591       -4.8200716585  S22       234             1.0000000000
      2129       195  LYS       QQH6           -2.6246026503        0.5482551618       -4.1177861914  S22       234             1.0000000000
      2130       196  SER       CB              2.3025457226        3.2739580350       -5.8437233862  S22       235             1.0000000000
      2131       196  SER       HB1             2.9831507179        2.5998953636       -6.3738384767  S22       235             1.0000000000
      2132       196  SER       HB2             2.8534542716        4.2033862617       -5.6462289704  S22       235             1.0000000000
      2133       196  SER       OG              1.1548037157        3.4905159520       -6.7021707312  S22       235             1.0000000000
      2134       196  SER       HG1             0.7338886488        4.3657208192       -6.4700529721  S22       235             1.0000000000
      2135       196  SER       QQH7            2.0092626726        2.7603811039       -4.9135793202  S22       235             1.0000000000
      2136       197  PNM       S1             -3.1347822225        9.4536457679       -6.2238824698  S22       523             1.0000000000
      2137       197  PNM       C2             -1.8022476396        8.1667049113       -6.7572256207  S22       523             1.0000000000
      2138       197  PNM       C3             -1.5055615929        7.3688059317       -5.4415439551  S22       523             1.0000000000
      2139       197  PNM       N4             -2.7660658759        7.2023737879       -4.6720343582  S22       523             1.0000000000
      2140       197  PNM       C5             -3.7787297480        8.3100100790       -4.8853971613  S22       523             1.0000000000
      2141       197  PNM       C6             -3.6820688993        8.7635393608       -3.3937637667  S22       523             1.0000000000
      2142       197  PNM       C7             -2.6974771035        7.5593869142       -3.1721622529  S22       523             1.0000000000
      2143       197  PNM       O8             -1.5895857488        7.6196455028       -2.5347800098  S22       523             1.0000000000
      2144       197  PNM       C9             -2.3942834611        7.2877262956       -7.8648568686  S22       523             1.0000000000
      2145       197  PNM       C10            -0.5765596501        8.9367384536       -7.2682941792  S22       523             1.0000000000
      2146       197  PNM       C11            -0.8560459765        6.0081900238       -5.7587470407  S22       523             1.0000000000
      2147       197  PNM       O12            -1.5277178883        4.9451703818       -5.6464437685  S22       523             1.0000000000
      2148       197  PNM       O13             0.3876422153        6.0345657011       -6.1733158469  S22       523             1.0000000000
      2149       197  PNM       N14            -3.0111775450       10.0226683675       -3.1208186320  S22       523             1.0000000000
      2150       197  PNM       C15            -3.5513146901       11.2038446764       -3.4947741263  S22       523             1.0000000000
      2151       197  PNM       O16            -4.6884942020       11.2562500635       -4.0609091899  S22       523             1.0000000000
      2152       197  PNM       C17            -2.7456967815       12.4729587226       -3.2388873185  S22       523             1.0000000000
      2153       197  PNM       C18            -1.7435695513       12.8317465874       -4.3365648757  S22       523             1.0000000000
      2154       197  PNM       C19            -0.4671230492       13.3032768599       -3.9925658755  S22       523             1.0000000000
      2155       197  PNM       C20             0.4673955365       13.6480700950       -4.9756633597  S22       523             1.0000000000
      2156       197  PNM       C21             0.1386990846       13.5225577313       -6.3294515741  S22       523             1.0000000000
      2157       197  PNM       C22            -1.1372520145       13.0684565328       -6.6836747369  S22       523             1.0000000000
      2158       197  PNM       C23            -2.0732886905       12.7379006764       -5.6986874241  S22       523             1.0000000000
      2159       197  PNM       H24            -0.7871885839        7.9444991378       -4.8446811701  S22       523             1.0000000000
      2160       197  PNM       H25            -0.7917971844        9.4122824841       -8.2315153714  S22       523             1.0000000000
      2161       197  PNM       H26             0.2632688011        8.2472983821       -7.3954482728  S22       523             1.0000000000
      2162       197  PNM       H27            -0.2812257694        9.7273009228       -6.5764333653  S22       523             1.0000000000
      2163       197  PNM       H28            -2.7243881936        7.9085608745       -8.7039307669  S22       523             1.0000000000
      2164       197  PNM       H29            -3.2604376044        6.7240104307       -7.5150107645  S22       523             1.0000000000
      2165       197  PNM       H30            -1.6430270522        6.5695765116       -8.2158411606  S22       523             1.0000000000
      2166       197  PNM       H31            -4.7610639397        7.9301849924       -5.1629228938  S22       523             1.0000000000
      2167       197  PNM       H32            -4.6330806437        8.7133255894       -2.8596416648  S22       523             1.0000000000
      2168       197  PNM       H33            -2.2198749700       12.3931407425       -2.2831122382  S22       523             1.0000000000
      2169       197  PNM       H34            -3.4772173549       13.2810504667       -3.1353675220  S22       523             1.0000000000
      2170       197  PNM       H35            -0.2061741882       13.4021969527       -2.9456148468  S22       523             1.0000000000
      2171       197  PNM       H36             1.4503686382       14.0069738086       -4.6871548715  S22       523             1.0000000000
      2172       197  PNM       H37             0.8605827369       13.7810678135       -7.0974149584  S22       523             1.0000000000
      2173       197  PNM       H38            -1.4055279883       12.9585052551       -7.7293054461  S22       523             1.0000000000
      2174       197  PNM       H39            -3.0531308153       12.3815040849       -5.9902498891  S22       523             1.0000000000
      2175       197  PNM       H40            -2.1011662944        9.9831460816       -2.6511448289  S22       523             1.0000000000
      2176       198  TIP3      OH2            -4.5258253722        7.6752942037       -0.2882764652  S22       290             1.0000000000
      2177       198  TIP3      H1             -5.7897879961        7.5313463739       -0.0361006809  S22       290             1.0000000000
      2178       198  TIP3      H2             -3.9470665747        8.3628729194        0.1738915487  S22       290             1.0000000000
      2179       199  SER       CB             -2.9319039323        5.1558930064       -2.2405395074  S23       70              1.0000000000
      2180       199  SER       HB1            -3.5356395553        4.3497834439       -2.6615684743  S23       70              1.0000000000
      2181       199  SER       HB2            -1.9714015338        5.1930055280       -2.7562813141  S23       70              1.0000000000
      2182       199  SER       OG             -3.6676979305        6.4015201292       -2.4753669856  S23       70              1.0000000000
      2183       199  SER       HG1            -4.1127225857        7.2225348472       -1.0700337206  S23       70              1.0000000000
      2184       199  SER       QQH1           -2.7326361346        5.0728674560       -1.1628917897  S23       70              1.0000000000
      2185       200  LYS       CD             -6.4956804954        3.4439286413       -2.1157703317  S23       73              1.0000000000
      2186       200  LYS       HD1            -7.2180243639        2.9594478828       -2.7761202676  S23       73              1.0000000000
      2187       200  LYS       HD2            -5.5149758491        3.3432325989       -2.5927822051  S23       73              1.0000000000
      2188       200  LYS       QQH2           -6.4749890037        2.8918262206       -1.1710017840  S23       73              1.0000000000
      2189       200  LYS       CE             -6.8661967396        4.9250226707       -1.9260845408  S23       73              1.0000000000
      2190       200  LYS       HE1            -6.5449517745        5.3392954828       -0.9698396560  S23       73              1.0000000000
      2191       200  LYS       HE2            -7.9482417758        5.0643921058       -1.9824413534  S23       73              1.0000000000
      2192       200  LYS       NZ             -6.2560737839        5.8210649945       -2.9788425900  S23       73              1.0000000000
      2193       200  LYS       HZ1            -6.3863706008        5.4974981561       -3.9524049278  S23       73              1.0000000000
      2194       200  LYS       HZ2            -5.2147810083        5.9803935765       -2.8451481017  S23       73              1.0000000000
      2195       200  LYS       HZ3            -6.6935179337        6.7718674727       -2.9323173085  S23       73              1.0000000000
      2196       201  SER       CB             -4.5888526315        4.3256679724       -6.3925499764  S23       130             1.0000000000
      2197       201  SER       HB1            -4.6149169799        5.2068019758       -7.0325963507  S23       130             1.0000000000
      2198       201  SER       HB2            -3.8447178146        3.6387673323       -6.8084862735  S23       130             1.0000000000
      2199       201  SER       OG             -4.2106020617        4.6708343092       -5.0158336397  S23       130             1.0000000000
      2200       201  SER       HG1            -3.6036490043        5.4846562352       -4.9937809838  S23       130             1.0000000000
      2201       201  SER       QQH3           -5.5573165328        3.8233913886       -6.4244320462  S23       130             1.0000000000
      2202       202  GLU       CB            -10.0231766002        9.2889908194        0.6879598153  S23       166             1.0000000000
      2203       202  GLU       HB1            -9.7525338075        9.9388689867       -0.1532699871  S23       166             1.0000000000
      2204       202  GLU       HB2           -11.0566921443        8.9689185845        0.5387306254  S23       166             1.0000000000
      2205       202  GLU       QQH4           -9.9646135789        9.7874778665        1.6642677930  S23       166             1.0000000000
      2206       202  GLU       CG             -9.1053494907        8.0571644320        0.6510324161  S23       166             1.0000000000
      2207       202  GLU       HG1            -9.4096896797        7.3858385750       -0.1592695802  S23       166             1.0000000000
      2208       202  GLU       HG2            -9.1967057874        7.4645725291        1.5718674431  S23       166             1.0000000000
      2209       202  GLU       CD             -7.6374873871        8.3729719537        0.4467406384  S23       166             1.0000000000
      2210       202  GLU       OE1            -7.1666753374        9.5277765409        0.5914543312  S23       166             1.0000000000
      2211       202  GLU       OE2            -6.8919707872        7.3215018742        0.1167090684  S23       166             1.0000000000
      2212       203  ASN       CB             -2.5662735273       11.8056877676        1.4267743195  S23       170             1.0000000000
      2213       203  ASN       HB1            -1.5701494253       11.5824208080        1.0396669801  S23       170             1.0000000000
      2214       203  ASN       HB2            -2.9044937717       12.7584610618        1.0144881302  S23       170             1.0000000000
      2215       203  ASN       QQH5           -2.6078117988       11.8497020439        2.5256104249  S23       170             1.0000000000
      2216       203  ASN       CG             -3.5038807575       10.6853235576        0.9975996866  S23       170             1.0000000000
      2217       203  ASN       OD1            -3.0672905586        9.4985439467        0.8568611489  S23       170             1.0000000000
      2218       203  ASN       ND2            -4.7939219689       11.0073959095        0.8002502039  S23       170             1.0000000000
      2219       203  ASN       HD21           -5.5126115541       10.3048216136        0.5987711228  S23       170             1.0000000000
      2220       203  ASN       HD22           -5.1309911978       11.9560267084        0.9285420541  S23       170             1.0000000000
      2221       204  LYS       CE             -3.2198051703        1.4715282248       -4.1706786876  S23       234             1.0000000000
      2222       204  LYS       HE1            -3.5788770849        1.7115926293       -3.1713406335  S23       234             1.0000000000
      2223       204  LYS       HE2            -4.0695842295        1.3745939772       -4.8479551345  S23       234             1.0000000000
      2224       204  LYS       NZ             -2.3598455165        2.5971022051       -4.6779193395  S23       234             1.0000000000
      2225       204  LYS       HZ1            -1.8957619961        2.3485892009       -5.5831554098  S23       234             1.0000000000
      2226       204  LYS       HZ2            -1.5774106878        2.8702440528       -4.0534375130  S23       234             1.0000000000
      2227       204  LYS       HZ3            -2.9367544524        3.4658320113       -4.8208443535  S23       234             1.0000000000
      2228       204  LYS       QQH6           -2.6248056815        0.5586461303       -4.1238909693  S23       234             1.0000000000
      2229       205  SER       CB              2.3124993316        3.2758922567       -5.8419221418  S23       235             1.0000000000
      2230       205  SER       HB1             2.9947056815        2.6026452746       -6.3709890480  S23       235             1.0000000000
      2231       205  SER       HB2             2.8630963500        4.2048385151       -5.6412976355  S23       235             1.0000000000
      2232       205  SER       OG              1.1678056723        3.4938378286       -6.7036380594  S23       235             1.0000000000
      2233       205  SER       HG1             0.7455341651        4.3680312670       -6.4717204360  S23       235             1.0000000000
      2234       205  SER       QQH7            2.0161176936        2.7610579291       -4.9134357032  S23       235             1.0000000000
      2235       206  PNM       S1             -3.1640457961        9.4155827160       -6.2472658774  S23       523             1.0000000000
      2236       206  PNM       C2             -1.8117724106        8.1442711655       -6.7679876351  S23       523             1.0000000000
      2237       206  PNM       C3             -1.5195182471        7.3480233961       -5.4512808508  S23       523             1.0000000000
      2238       206  PNM       N4             -2.7843081006        7.1661699526       -4.6896645347  S23       523             1.0000000000
      2239       206  PNM       C5             -3.7955472059        8.2777092043       -4.8990444513  S23       523             1.0000000000
      2240       206  PNM       C6             -3.6919272266        8.7366826382       -3.4102778016  S23       523             1.0000000000
      2241       206  PNM       C7             -2.7130262750        7.5303374036       -3.1806298751  S23       523             1.0000000000
      2242       206  PNM       O8             -1.5966290223        7.6061626769       -2.5552370661  S23       523             1.0000000000
      2243       206  PNM       C9             -2.3826730110        7.2624387305       -7.8837622715  S23       523             1.0000000000
      2244       206  PNM       C10            -0.5887113583        8.9283498332       -7.2633457989  S23       523             1.0000000000
      2245       206  PNM       C11            -0.8501284503        5.9962961121       -5.7628224770  S23       523             1.0000000000
      2246       206  PNM       O12            -1.5040517677        4.9232845668       -5.6460311118  S23       523             1.0000000000
      2247       206  PNM       O13             0.3931292655        6.0397979426       -6.1775145339  S23       523             1.0000000000
      2248       206  PNM       N14            -3.0120130780        9.9903063152       -3.1392699330  S23       523             1.0000000000
      2249       206  PNM       C15            -3.5473503909       11.1762118975       -3.5039126915  S23       523             1.0000000000
      2250       206  PNM       O16            -4.6864438675       11.2380462233       -4.0649467402  S23       523             1.0000000000
      2251       206  PNM       C17            -2.7343475920       12.4386549516       -3.2413543880  S23       523             1.0000000000
      2252       206  PNM       C18            -1.7368658105       12.8038170357       -4.3410818851  S23       523             1.0000000000
      2253       206  PNM       C19            -0.4654906917       13.2907661602       -3.9992694814  S23       523             1.0000000000
      2254       206  PNM       C20             0.4627422467       13.6472766095       -4.9841623319  S23       523             1.0000000000
      2255       206  PNM       C21             0.1329318586       13.5182032020       -6.3374012610  S23       523             1.0000000000
      2256       206  PNM       C22            -1.1375879239       13.0475341259       -6.6892751618  S23       523             1.0000000000
      2257       206  PNM       C23            -2.0675050333       12.7048629871       -5.7025697561  S23       523             1.0000000000
      2258       206  PNM       H24            -0.8137569209        7.9307992840       -4.8461723058  S23       523             1.0000000000
      2259       206  PNM       H25            -0.7998711565        9.4094518725       -8.2247200796  S23       523             1.0000000000
      2260       206  PNM       H26             0.2578664420        8.2468742800       -7.3884409638  S23       523             1.0000000000
      2261       206  PNM       H27            -0.3061029920        9.7155755036       -6.5624123314  S23       523             1.0000000000
      2262       206  PNM       H28            -2.7080046008        7.8820870529       -8.7257183419  S23       523             1.0000000000
      2263       206  PNM       H29            -3.2488220956        6.6915283788       -7.5461502106  S23       523             1.0000000000
      2264       206  PNM       H30            -1.6209923227        6.5513808911       -8.2262024301  S23       523             1.0000000000
      2265       206  PNM       H31            -4.7801234860        7.8973772289       -5.1683305152  S23       523             1.0000000000
      2266       206  PNM       H32            -4.6424301102        8.6937341489       -2.8742608231  S23       523             1.0000000000
      2267       206  PNM       H33            -2.2041464610       12.3477921719       -2.2890726686  S23       523             1.0000000000
      2268       206  PNM       H34            -3.4613608400       13.2494019428       -3.1267964747  S23       523             1.0000000000
      2269       206  PNM       H35            -0.2037340055       13.3933820137       -2.9528328166  S23       523             1.0000000000
      2270       206  PNM       H36             1.4416453112       14.0185199272       -4.6974179553  S23       523             1.0000000000
      2271       206  PNM       H37             0.8500090986       13.7865251098       -7.1065135222  S23       523             1.0000000000
      2272       206  PNM       H38            -1.4067290242       12.9352477600       -7.7345146076  S23       523             1.0000000000
      2273       206  PNM       H39            -3.0434442563       12.3364039173       -5.9921572670  S23       523             1.0000000000
      2274       206  PNM       H40            -2.1024092853        9.9425415072       -2.6701743167  S23       523             1.0000000000
      2275       207  TIP3      OH2            -4.5318487537        7.6707083827       -0.2866874861  S23       290             1.0000000000
      2276       207  TIP3      H1             -5.8079728856        7.5295809575       -0.0385217878  S23       290             1.0000000000
      2277       207  TIP3      H2             -3.9548286588        8.3580992506        0.1782674632  S23       290             1.0000000000
      2278       208  SER       CB             -2.9320918370        5.1470095206       -2.2417798778  S24       70              1.0000000000
      2279       208  SER       HB1            -3.5380185765        4.3399352697       -2.6574101658  S24       70              1.0000000000
      2280       208  SER       HB2            -1.9719044855        5.1799728584       -2.7582193466  S24       70              1.0000000000
      2281       208  SER       OG             -3.6681372064        6.3912985431       -2.4851889445  S24       70              1.0000000000
      2282       208  SER       HG1            -4.1228720635        7.2190627314       -1.0749060111  S24       70              1.0000000000
      2283       208  SER       QQH1           -2.7327763378        5.0726310361       -1.1635616487  S24       70              1.0000000000
      2284       209  LYS       CD             -6.4982458260        3.4350407950       -2.1125962171  S24       73              1.0000000000
      2285       209  LYS       HD1            -7.2396572719        2.9668240388       -2.7639333550  S24       73              1.0000000000
      2286       209  LYS       HD2            -5.5266578581        3.3181246603       -2.6044959679  S24       73              1.0000000000
      2287       209  LYS       QQH2           -6.4734533078        2.8785734482       -1.1704986833  S24       73              1.0000000000
      2288       209  LYS       CE             -6.8361560466        4.9210454743       -1.9094873056  S24       73              1.0000000000
      2289       209  LYS       HE1            -6.4657976006        5.3277865606       -0.9680461736  S24       73              1.0000000000
      2290       209  LYS       HE2            -7.9165689213        5.0801543688       -1.9157775475  S24       73              1.0000000000
      2291       209  LYS       NZ             -6.2553005500        5.8070362774       -2.9863838702  S24       73              1.0000000000
      2292       209  LYS       HZ1            -6.4018673433        5.4745671731       -3.9536350891  S24       73              1.0000000000
      2293       209  LYS       HZ2            -5.2129020619        5.9685715536       -2.8716937859  S24       73              1.0000000000
      2294       209  LYS       HZ3            -6.6934737553        6.7577008035       -2.9409571862  S24       73              1.0000000000
      2295       210  SER       CB             -4.5887063021        4.3491623815       -6.3883968402  S24       130             1.0000000000
      2296       210  SER       HB1            -4.6199390284        5.2338167944       -7.0235377166  S24       130             1.0000000000
      2297       210  SER       HB2            -3.8411848826        3.6686202871       -6.8087553050  S24       130             1.0000000000
      2298       210  SER       OG             -4.2112018929        4.6886860512       -5.0108160185  S24       130             1.0000000000
      2299       210  SER       HG1            -3.6057272736        5.5085363772       -4.9854860262  S24       130             1.0000000000
      2300       210  SER       QQH3           -5.5543277304        3.8413089658       -6.4238150894  S24       130             1.0000000000
      2301       211  GLU       CB            -10.0345825761        9.2954483098        0.6881652536  S24       166             1.0000000000
      2302       211  GLU       HB1            -9.7633871603        9.9450818098       -0.1531022968  S24       166             1.0000000000
      2303       211  GLU       HB2           -11.0690248903        8.9782537836        0.5399406464  S24       166             1.0000000000
      2304       211  GLU       QQH4           -9.9732509066        9.7930893199        1.6647295597  S24       166             1.0000000000
      2305       211  GLU       CG             -9.1204830161        8.0611135726        0.6495607329  S24       166             1.0000000000
      2306       211  GLU       HG1            -9.4280263116        7.3901029449       -0.1595302415  S24       166             1.0000000000
      2307       211  GLU       HG2            -9.2110536061        7.4691632546        1.5709055618  S24       166             1.0000000000
      2308       211  GLU       CD             -7.6528389295        8.3735166783        0.4423772252  S24       166             1.0000000000
      2309       211  GLU       OE1            -7.1768340808        9.5253023666        0.5929373850  S24       166             1.0000000000
      2310       211  GLU       OE2            -6.9125109033        7.3208903935        0.1027159731  S24       166             1.0000000000
      2311       212  ASN       CB             -2.5700942451       11.7966283290        1.4271213670  S24       170             1.0000000000
      2312       212  ASN       HB1            -1.5745760235       11.5705875362        1.0400559601  S24       170             1.0000000000
      2313       212  ASN       HB2            -2.9063853681       12.7493529417        1.0130279192  S24       170             1.0000000000
      2314       212  ASN       QQH5           -2.6113735749       11.8426841888        2.5259163182  S24       170             1.0000000000
      2315       212  ASN       CG             -3.5111551141       10.6776814404        0.9997027133  S24       170             1.0000000000
      2316       212  ASN       OD1            -3.0789953643        9.4893088355        0.8587461173  S24       170             1.0000000000
      2317       212  ASN       ND2            -4.8004937831       11.0035977769        0.8028859686  S24       170             1.0000000000
      2318       212  ASN       HD21           -5.5205001425       10.3025919208        0.6013992501  S24       170             1.0000000000
      2319       212  ASN       HD22           -5.1350599193       11.9531705114        0.9301560323  S24       170             1.0000000000
      2320       213  LYS       CE             -3.2209643318        1.4817916869       -4.1718876134  S24       234             1.0000000000
      2321       213  LYS       HE1            -3.5769812200        1.7206980586       -3.1710436038  S24       234             1.0000000000
      2322       213  LYS       HE2            -4.0728425960        1.3857114276       -4.8465926264  S24       234             1.0000000000
      2323       213  LYS       NZ             -2.3624031136        2.6073975333       -4.6803825990  S24       234             1.0000000000
      2324       213  LYS       HZ1            -1.8999412502        2.3599263988       -5.5865235221  S24       234             1.0000000000
      2325       213  LYS       HZ2            -1.5776178998        2.8786953296       -4.0581718628  S24       234             1.0000000000
      2326       213  LYS       HZ3            -2.9380598659        3.4776133351       -4.8212546880  S24       234             1.0000000000
      2327       213  LYS       QQH6           -2.6262498608        0.5686139056       -4.1279180014  S24       234             1.0000000000
      2328       214  SER       CB              2.3207852755        3.2765438377       -5.8401462554  S24       235             1.0000000000
      2329       214  SER       HB1             3.0042809806        2.6036515053       -6.3679830348  S24       235             1.0000000000
      2330       214  SER       HB2             2.8711612399        4.2051366552       -5.6371185170  S24       235             1.0000000000
      2331       214  SER       OG              1.1787708269        3.4954175514       -6.7048201719  S24       235             1.0000000000
      2332       214  SER       HG1             0.7555879548        4.3691467850       -6.4738368842  S24       235             1.0000000000
      2333       214  SER       QQH7            2.0217663685        2.7610569636       -4.9128820554  S24       235             1.0000000000
      2334       215  PNM       S1             -3.1875303235        9.3860299565       -6.2685135320  S24       523             1.0000000000
      2335       215  PNM       C2             -1.8187984689        8.1278728566       -6.7788649022  S24       523             1.0000000000
      2336       215  PNM       C3             -1.5283648271        7.3334142764       -5.4610653093  S24       523             1.0000000000
      2337       215  PNM       N4             -2.7948065267        7.1425103571       -4.7031265909  S24       523             1.0000000000
      2338       215  PNM       C5             -3.8073019219        8.2542414251       -4.9103979720  S24       523             1.0000000000
      2339       215  PNM       C6             -3.6981160634        8.7179323102       -3.4238333624  S24       523             1.0000000000
      2340       215  PNM       C7             -2.7225857155        7.5106585439       -3.1892088609  S24       523             1.0000000000
      2341       215  PNM       O8             -1.6025349238        7.5936106550       -2.5691277348  S24       523             1.0000000000
      2342       215  PNM       C9             -2.3719771856        7.2432002227       -7.9009326113  S24       523             1.0000000000
      2343       215  PNM       C10            -0.5988224202        8.9239378834       -7.2623517423  S24       523             1.0000000000
      2344       215  PNM       C11            -0.8463407230        5.9872965596       -5.7683486267  S24       523             1.0000000000
      2345       215  PNM       O12            -1.4890788062        4.9080641628       -5.6484438766  S24       523             1.0000000000
      2346       215  PNM       O13             0.3965345038        6.0417324740       -6.1826280863  S24       523             1.0000000000
      2347       215  PNM       N14            -3.0113680429        9.9678245654       -3.1558027979  S24       523             1.0000000000
      2348       215  PNM       C15            -3.5429849249       11.1567070296       -3.5152489238  S24       523             1.0000000000
      2349       215  PNM       O16            -4.6830279327       11.2244598541       -4.0732938097  S24       523             1.0000000000
      2350       215  PNM       C17            -2.7248712707       12.4144992161       -3.2487347432  S24       523             1.0000000000
      2351       215  PNM       C18            -1.7300466953       12.7827828564       -4.3497234734  S24       523             1.0000000000
      2352       215  PNM       C19            -0.4635214671       13.2835860916       -4.0094186513  S24       523             1.0000000000
      2353       215  PNM       C20             0.4603422593       13.6475054583       -4.9957709974  S24       523             1.0000000000
      2354       215  PNM       C21             0.1312870817       13.5115927753       -6.3485659181  S24       523             1.0000000000
      2355       215  PNM       C22            -1.1339499638       13.0258681480       -6.6987350236  S24       523             1.0000000000
      2356       215  PNM       C23            -2.0598203345       12.6758881388       -5.7107674764  S24       523             1.0000000000
      2357       215  PNM       H24            -0.8301458478        7.9211457457       -4.8519205565  S24       523             1.0000000000
      2358       215  PNM       H25            -0.8082488712        9.4102196514       -8.2215074300  S24       523             1.0000000000
      2359       215  PNM       H26             0.2532474420        8.2492182855       -7.3872961630  S24       523             1.0000000000
      2360       215  PNM       H27            -0.3260687856        9.7078298710       -6.5538379359  S24       523             1.0000000000
      2361       215  PNM       H28            -2.6940663963        7.8618631215       -8.7449628056  S24       523             1.0000000000
      2362       215  PNM       H29            -3.2373361616        6.6654346376       -7.5735236854  S24       523             1.0000000000
      2363       215  PNM       H30            -1.6014266962        6.5387070186       -8.2368069182  S24       523             1.0000000000
      2364       215  PNM       H31            -4.7928891426        7.8710701754       -5.1725035170  S24       523             1.0000000000
      2365       215  PNM       H32            -4.6476332867        8.6798437757       -2.8855353615  S24       523             1.0000000000
      2366       215  PNM       H33            -2.1924140461       12.3168871748       -2.2984136276  S24       523             1.0000000000
      2367       215  PNM       H34            -3.4487588291       13.2271351093       -3.1277709994  S24       523             1.0000000000
      2368       215  PNM       H35            -0.2023191715       13.3919277202       -2.9633369294  S24       523             1.0000000000
      2369       215  PNM       H36             1.4351524175       14.0303483478       -4.7103957449  S24       523             1.0000000000
      2370       215  PNM       H37             0.8450507359       13.7862491300       -7.1185119494  S24       523             1.0000000000
      2371       215  PNM       H38            -1.4024891231       12.9085034255       -7.7436470880  S24       523             1.0000000000
      2372       215  PNM       H39            -3.0320479547       12.2964897815       -5.9987773424  S24       523             1.0000000000
      2373       215  PNM       H40            -2.1028036037        9.9147914377       -2.6856881931  S24       523             1.0000000000
      2374       216  TIP3      OH2            -4.5458627369        7.6617073765       -0.2919009336  S24       290             1.0000000000
      2375       216  TIP3      H1             -5.8324207308        7.5251155782       -0.0495412287  S24       290             1.0000000000
      2376       216  TIP3      H2             -3.9699356405        8.3471665491        0.1766517449  S24       290             1.0000000000
      2377       217  SER       CB             -2.9372509056        5.1433396915       -2.2445517967  S25       70              1.0000000000
      2378       217  SER       HB1            -3.5453501771        4.3347956137       -2.6538181128  S25       70              1.0000000000
      2379       217  SER       HB2            -1.9780187512        5.1720053501       -2.7629878862  S25       70              1.0000000000
      2380       217  SER       OG             -3.6753213663        6.3855660458       -2.4975491673  S25       70              1.0000000000
      2381       217  SER       HG1            -4.1395479911        7.2150808663       -1.0868661812  S25       70              1.0000000000
      2382       217  SER       QQH1           -2.7365027635        5.0782599673       -1.1658732433  S25       70              1.0000000000
      2383       218  LYS       CD             -6.5064310541        3.4216277493       -2.1068746016  S25       73              1.0000000000
      2384       218  LYS       HD1            -7.2805458826        2.9805046243       -2.7396721838  S25       73              1.0000000000
      2385       218  LYS       HD2            -5.5520845532        3.2737978514       -2.6237490501  S25       73              1.0000000000
      2386       218  LYS       QQH2           -6.4751062775        2.8614990279       -1.1670473834  S25       73              1.0000000000
      2387       218  LYS       CE             -6.7834455227        4.9162162462       -1.8872532337  S25       73              1.0000000000
      2388       218  LYS       HE1            -6.3221377978        5.3086296956       -0.9809458424  S25       73              1.0000000000
      2389       218  LYS       HE2            -7.8540452239        5.1114456909       -1.8019010300  S25       73              1.0000000000
      2390       218  LYS       NZ             -6.2600578343        5.7815664717       -3.0089710433  S25       73              1.0000000000
      2391       218  LYS       HZ1            -6.4402298622        5.4313044925       -3.9621864538  S25       73              1.0000000000
      2392       218  LYS       HZ2            -5.2162353632        5.9470858708       -2.9310388240  S25       73              1.0000000000
      2393       218  LYS       HZ3            -6.6975347839        6.7328706487       -2.9646219179  S25       73              1.0000000000
      2394       219  SER       CB             -4.5909429808        4.3777675124       -6.3848311304  S25       130             1.0000000000
      2395       219  SER       HB1            -4.6250529619        5.2656228819       -7.0152359374  S25       130             1.0000000000
      2396       219  SER       HB2            -3.8390897712        3.7031306310       -6.8069871454  S25       130             1.0000000000
      2397       219  SER       OG             -4.2186255801        4.7120898087       -5.0052459464  S25       130             1.0000000000
      2398       219  SER       HG1            -3.6099337192        5.5339238141       -4.9770109831  S25       130             1.0000000000
      2399       219  SER       QQH3           -5.5539575245        3.8649207802       -6.4262450168  S25       130             1.0000000000
      2400       220  GLU       CB            -10.0448326166        9.2995285880        0.6884859077  S25       166             1.0000000000
      2401       220  GLU       HB1            -9.7721085749        9.9484360897       -0.1528968590  S25       166             1.0000000000
      2402       220  GLU       HB2           -11.0805896909        8.9867570825        0.5410832118  S25       166             1.0000000000
      2403       220  GLU       QQH4           -9.9801490873        9.7964819589        1.6651820556  S25       166             1.0000000000
      2404       220  GLU       CG             -9.1361662758        8.0616147939        0.6485517721  S25       166             1.0000000000
      2405       220  GLU       HG1            -9.4481781324        7.3906464808       -0.1585571918  S25       166             1.0000000000
      2406       220  GLU       HG2            -9.2256877567        7.4713814256        1.5711774853  S25       166             1.0000000000
      2407       220  GLU       CD             -7.6688422192        8.3695145617        0.4364336728  S25       166             1.0000000000
      2408       220  GLU       OE1            -7.1860022822        9.5172369033        0.5952386041  S25       166             1.0000000000
      2409       220  GLU       OE2            -6.9362556673        7.3161610838        0.0820990097  S25       166             1.0000000000
      2410       221  ASN       CB             -2.5737023723       11.7858535710        1.4256062322  S25       170             1.0000000000
      2411       221  ASN       HB1            -1.5786379661       11.5573428341        1.0387701464  S25       170             1.0000000000
      2412       221  ASN       HB2            -2.9085237391       12.7382529909        1.0093276474  S25       170             1.0000000000
      2413       221  ASN       QQH5           -2.6149697234       11.8345045692        2.5242835680  S25       170             1.0000000000
      2414       221  ASN       CG             -3.5178708098       10.6676316456        1.0002007706  S25       170             1.0000000000
      2415       221  ASN       OD1            -3.0896915848        9.4780794584        0.8570517772  S25       170             1.0000000000
      2416       221  ASN       ND2            -4.8071633521       10.9964299318        0.8063382572  S25       170             1.0000000000
      2417       221  ASN       HD21           -5.5279376763       10.2963017835        0.6052107299  S25       170             1.0000000000
      2418       221  ASN       HD22           -5.1400911014       11.9465636686        0.9333122563  S25       170             1.0000000000
      2419       222  LYS       CE             -3.2240372879        1.4913929906       -4.1711601772  S25       234             1.0000000000
      2420       222  LYS       HE1            -3.5772217775        1.7280377043       -3.1687005349  S25       234             1.0000000000
      2421       222  LYS       HE2            -4.0777888812        1.3956835804       -4.8435289640  S25       234             1.0000000000
      2422       222  LYS       NZ             -2.3680950122        2.6185829425       -4.6802448746  S25       234             1.0000000000
      2423       222  LYS       HZ1            -1.9072567370        2.3727635372       -5.5874822298  S25       234             1.0000000000
      2424       222  LYS       HZ2            -1.5809764918        2.8881356041       -4.0601804279  S25       234             1.0000000000
      2425       222  LYS       HZ3            -2.9426934491        3.4896723861       -4.8188716097  S25       234             1.0000000000
      2426       222  LYS       QQH6           -2.6282120702        0.5788363936       -4.1308678356  S25       234             1.0000000000
      2427       223  SER       CB              2.3235178797        3.2768833467       -5.8391029928  S25       235             1.0000000000
      2428       223  SER       HB1             3.0076410472        2.6043662771       -6.3666205388  S25       235             1.0000000000
      2429       223  SER       HB2             2.8739496834        4.2051880750       -5.6348817881  S25       235             1.0000000000
      2430       223  SER       OG              1.1823439124        3.4964476205       -6.7046537213  S25       235             1.0000000000
      2431       223  SER       HG1             0.7589872109        4.3701352996       -6.4740476680  S25       235             1.0000000000
      2432       223  SER       QQH7            2.0235153695        2.7607795353       -4.9124804707  S25       235             1.0000000000
      2433       224  PNM       S1             -3.1999866382        9.3717522564       -6.2806174848  S25       523             1.0000000000
      2434       224  PNM       C2             -1.8229757983        8.1201783613       -6.7852075094  S25       523             1.0000000000
      2435       224  PNM       C3             -1.5355509738        7.3260126890       -5.4668772458  S25       523             1.0000000000
      2436       224  PNM       N4             -2.8033817004        7.1309776750       -4.7121545937  S25       523             1.0000000000
      2437       224  PNM       C5             -3.8151062816        8.2442654697       -4.9175342214  S25       523             1.0000000000
      2438       224  PNM       C6             -3.7022544649        8.7097789533       -3.4321217357  S25       523             1.0000000000
      2439       224  PNM       C7             -2.7315838264        7.4998575405       -3.1947151850  S25       523             1.0000000000
      2440       224  PNM       O8             -1.6098842107        7.5847110773       -2.5764869031  S25       523             1.0000000000
      2441       224  PNM       C9             -2.3647640458        7.2354348982       -7.9126172553  S25       523             1.0000000000
      2442       224  PNM       C10            -0.6035407717        8.9222227974       -7.2596201627  S25       523             1.0000000000
      2443       224  PNM       C11            -0.8474797426        5.9825400485       -5.7709377525  S25       523             1.0000000000
      2444       224  PNM       O12            -1.4847388946        4.9007149536       -5.6486055953  S25       523             1.0000000000
      2445       224  PNM       O13             0.3953117532        6.0420591619       -6.1848906157  S25       523             1.0000000000
      2446       224  PNM       N14            -3.0092986513        9.9562358951       -3.1655097476  S25       523             1.0000000000
      2447       224  PNM       C15            -3.5377018293       11.1473926853       -3.5214020489  S25       523             1.0000000000
      2448       224  PNM       O16            -4.6783611629       11.2191771813       -4.0774613455  S25       523             1.0000000000
      2449       224  PNM       C17            -2.7163802211       12.4021975905       -3.2525654288  S25       523             1.0000000000
      2450       224  PNM       C18            -1.7236646527       12.7723494568       -4.3547037899  S25       523             1.0000000000
      2451       224  PNM       C19            -0.4603838755       13.2823774544       -4.0158939502  S25       523             1.0000000000
      2452       224  PNM       C20             0.4603994486       13.6505432511       -5.0035023268  S25       523             1.0000000000
      2453       224  PNM       C21             0.1318254872       13.5092552482       -6.3558517144  S25       523             1.0000000000
      2454       224  PNM       C22            -1.1298636848       13.0134458366       -6.7044383769  S25       523             1.0000000000
      2455       224  PNM       C23            -2.0530108140       12.6594018116       -5.7153277861  S25       523             1.0000000000
      2456       224  PNM       H24            -0.8417018694        7.9159744215       -4.8549059757  S25       523             1.0000000000
      2457       224  PNM       H25            -0.8101932252        9.4127860393       -8.2171538634  S25       523             1.0000000000
      2458       224  PNM       H26             0.2509839697        8.2505306346       -7.3841630687  S25       523             1.0000000000
      2459       224  PNM       H27            -0.3367844650        9.7032087159       -6.5457719970  S25       523             1.0000000000
      2460       224  PNM       H28            -2.6832560947        7.8546117154       -8.7577757538  S25       523             1.0000000000
      2461       224  PNM       H29            -3.2296460663        6.6529541678       -7.5927878933  S25       523             1.0000000000
      2462       224  PNM       H30            -1.5890451591        6.5347619465       -8.2445267875  S25       523             1.0000000000
      2463       224  PNM       H31            -4.8020020314        7.8611598252       -5.1751792823  S25       523             1.0000000000
      2464       224  PNM       H32            -4.6514202099        8.6758892930       -2.8929228907  S25       523             1.0000000000
      2465       224  PNM       H33            -2.1821829406       12.3003021016       -2.3037449044  S25       523             1.0000000000
      2466       224  PNM       H34            -3.4382842768       13.2159152026       -3.1270407887  S25       523             1.0000000000
      2467       224  PNM       H35            -0.1996608092       13.3952699729       -2.9701140225  S25       523             1.0000000000
      2468       224  PNM       H36             1.4323989197       14.0413176223       -4.7194222183  S25       523             1.0000000000
      2469       224  PNM       H37             0.8433985722       13.7872684893       -7.1266391662  S25       523             1.0000000000
      2470       224  PNM       H38            -1.3978802862       12.8915213991       -7.7489893509  S25       523             1.0000000000
      2471       224  PNM       H39            -3.0226929664       12.2725296985       -6.0019823003  S25       523             1.0000000000
      2472       224  PNM       H40            -2.1018467729        9.8987581946       -2.6939874105  S25       523             1.0000000000
      2473       225  TIP3      OH2            -4.5633997093        7.6502113477       -0.3006237784  S25       290             1.0000000000
      2474       225  TIP3      H1             -5.8590820030        7.5174762925       -0.0661242726  S25       290             1.0000000000
      2475       225  TIP3      H2             -3.9878314587        8.3327405941        0.1715368190  S25       290             1.0000000000
      2476       226  SER       CB             -2.9442047410        5.1455683630       -2.2470957762  S26       70              1.0000000000
      2477       226  SER       HB1            -3.5549230628        4.3349792951       -2.6482793422  S26       70              1.0000000000
      2478       226  SER       HB2            -1.9866747575        5.1685402251       -2.7688647589  S26       70              1.0000000000
      2479       226  SER       OG             -3.6850706938        6.3862844438       -2.5108530423  S26       70              1.0000000000
      2480       226  SER       HG1            -4.1573120652        7.2129434267       -1.1005546885  S26       70              1.0000000000
      2481       226  SER       QQH1           -2.7396645405        5.0927110287       -1.1682912568  S26       70              1.0000000000
      2482       227  LYS       CD             -6.5187481919        3.4096244593       -2.0995400024  S26       73              1.0000000000
      2483       227  LYS       HD1            -7.3363466451        3.0030612905       -2.7015972841  S26       73              1.0000000000
      2484       227  LYS       HD2            -5.5923449631        3.2183501879       -2.6516167502  S26       73              1.0000000000
      2485       227  LYS       QQH2           -6.4757337030        2.8495717560       -1.1600958467  S26       73              1.0000000000
      2486       227  LYS       CE             -6.7123891633        4.9133611978       -1.8683327021  S26       73              1.0000000000
      2487       227  LYS       HE1            -6.1224943292        5.2904289857       -1.0324358100  S26       73              1.0000000000
      2488       227  LYS       HE2            -7.7530508417        5.1562432759       -1.6490036615  S26       73              1.0000000000
      2489       227  LYS       NZ             -6.2931611299        5.7474639213       -3.0547124300  S26       73              1.0000000000
      2490       227  LYS       HZ1            -6.5767677683        5.3924855765       -3.9783542431  S26       73              1.0000000000
      2491       227  LYS       HZ2            -5.2486876343        5.8821714952       -3.0732164213  S26       73              1.0000000000
      2492       227  LYS       HZ3            -6.6973902260        6.7122884018       -2.9827567989  S26       73              1.0000000000
      2493       228  SER       CB             -4.5959494701        4.4044966717       -6.3736724041  S26       130             1.0000000000
      2494       228  SER       HB1            -4.6293789652        5.2928240912       -7.0032726352  S26       130             1.0000000000
      2495       228  SER       HB2            -3.8397737727        3.7334700576       -6.7941816980  S26       130             1.0000000000
      2496       228  SER       OG             -4.2308308001        4.7402822469       -4.9926020131  S26       130             1.0000000000
      2497       228  SER       HG1            -3.6118392250        5.5595796376       -4.9665941532  S26       130             1.0000000000
      2498       228  SER       QQH3           -5.5568579507        3.8880039408       -6.4185566117  S26       130             1.0000000000
      2499       229  GLU       CB            -10.0490886210        9.3009108265        0.6883844028  S26       166             1.0000000000
      2500       229  GLU       HB1            -9.7754989784        9.9493262947       -0.1531230078  S26       166             1.0000000000
      2501       229  GLU       HB2           -11.0856349070        8.9907572951        0.5414684145  S26       166             1.0000000000
      2502       229  GLU       QQH4           -9.9828430222        9.7975981166        1.6651199743  S26       166             1.0000000000
      2503       229  GLU       CG             -9.1435933604        8.0610646593        0.6480982622  S26       166             1.0000000000
      2504       229  GLU       HG1            -9.4595167768        7.3893557601       -0.1567815330  S26       166             1.0000000000
      2505       229  GLU       HG2            -9.2316185663        7.4726006887        1.5720229182  S26       166             1.0000000000
      2506       229  GLU       CD             -7.6764543962        8.3653299411        0.4315186223  S26       166             1.0000000000
      2507       229  GLU       OE1            -7.1890636464        9.5111205682        0.5919094962  S26       166             1.0000000000
      2508       229  GLU       OE2            -6.9499437270        7.3099710375        0.0712250497  S26       166             1.0000000000
      2509       230  ASN       CB             -2.5753602593       11.7795945031        1.4245450175  S26       170             1.0000000000
      2510       230  ASN       HB1            -1.5805112613       11.5497333918        1.0378944405  S26       170             1.0000000000
      2511       230  ASN       HB2            -2.9094364789       12.7317047674        1.0068444335  S26       170             1.0000000000
      2512       230  ASN       QQH5           -2.6166332171       11.8298901511        2.5231450732  S26       170             1.0000000000
      2513       230  ASN       CG             -3.5212864028       10.6615476661        1.0000342836  S26       170             1.0000000000
      2514       230  ASN       OD1            -3.0958989671        9.4711104986        0.8558056849  S26       170             1.0000000000
      2515       230  ASN       ND2            -4.8104346500       10.9924009937        0.8069975564  S26       170             1.0000000000
      2516       230  ASN       HD21           -5.5312475149       10.2926701445        0.6049933090  S26       170             1.0000000000
      2517       230  ASN       HD22           -5.1424607649       11.9426672916        0.9343201824  S26       170             1.0000000000
      2518       231  LYS       CE             -3.2260266818        1.4983224553       -4.1702934061  S26       234             1.0000000000
      2519       231  LYS       HE1            -3.5796524353        1.7321268120       -3.1673310265  S26       234             1.0000000000
      2520       231  LYS       HE2            -4.0792237475        1.4029517457       -4.8434251375  S26       234             1.0000000000
      2521       231  LYS       NZ             -2.3715764522        2.6280265069       -4.6766489753  S26       234             1.0000000000
      2522       231  LYS       HZ1            -1.9122184207        2.3854264861       -5.5854378640  S26       234             1.0000000000
      2523       231  LYS       HZ2            -1.5826874679        2.8943200466       -4.0573012222  S26       234             1.0000000000
      2524       231  LYS       HZ3            -2.9437959903        3.5003207021       -4.8116532773  S26       234             1.0000000000
      2525       231  LYS       QQH6           -2.6284317899        0.5868541754       -4.1322999601  S26       234             1.0000000000
      2526       232  SER       CB              2.3226390127        3.2772855374       -5.8398785415  S26       235             1.0000000000
      2527       232  SER       HB1             3.0073039332        2.6051721271       -6.3672345300  S26       235             1.0000000000
      2528       232  SER       HB2             2.8721013371        4.2062723581       -5.6360649210  S26       235             1.0000000000
      2529       232  SER       OG              1.1808664205        3.4954832891       -6.7050033322  S26       235             1.0000000000
      2530       232  SER       HG1             0.7574142992        4.3694439091       -6.4749793221  S26       235             1.0000000000
      2531       232  SER       QQH7            2.0235468099        2.7611269471       -4.9130078978  S26       235             1.0000000000
      2532       233  PNM       S1             -3.2045583013        9.3658111706       -6.2826053000  S26       523             1.0000000000
      2533       233  PNM       C2             -1.8257209957        8.1165021940       -6.7863554653  S26       523             1.0000000000
      2534       233  PNM       C3             -1.5417087474        7.3204334734       -5.4683998042  S26       523             1.0000000000
      2535       233  PNM       N4             -2.8101933827        7.1233521481       -4.7161523799  S26       523             1.0000000000
      2536       233  PNM       C5             -3.8189781609        8.2397075231       -4.9186557388  S26       523             1.0000000000
      2537       233  PNM       C6             -3.7038598686        8.7064900381       -3.4343260802  S26       523             1.0000000000
      2538       233  PNM       C7             -2.7400757576        7.4919166774       -3.1923783967  S26       523             1.0000000000
      2539       233  PNM       O8             -1.6150815486        7.5785309131       -2.5767322844  S26       523             1.0000000000
      2540       233  PNM       C9             -2.3624304562        7.2339415686       -7.9180918578  S26       523             1.0000000000
      2541       233  PNM       C10            -0.6053585848        8.9204396751       -7.2549174865  S26       523             1.0000000000
      2542       233  PNM       C11            -0.8522200797        5.9784781826       -5.7731706491  S26       523             1.0000000000
      2543       233  PNM       O12            -1.4897923225        4.8958418030       -5.6541381205  S26       523             1.0000000000
      2544       233  PNM       O13             0.3912220975        6.0386289059       -6.1843739931  S26       523             1.0000000000
      2545       233  PNM       N14            -3.0070678019        9.9508258003       -3.1686628610  S26       523             1.0000000000
      2546       233  PNM       C15            -3.5336130322       11.1432684816       -3.5223061367  S26       523             1.0000000000
      2547       233  PNM       O16            -4.6747244350       11.2174252391       -4.0775017039  S26       523             1.0000000000
      2548       233  PNM       C17            -2.7111943739       12.3971280414       -3.2524866772  S26       523             1.0000000000
      2549       233  PNM       C18            -1.7201739631       12.7693827406       -4.3554673072  S26       523             1.0000000000
      2550       233  PNM       C19            -0.4579848533       13.2826593609       -4.0173666988  S26       523             1.0000000000
      2551       233  PNM       C20             0.4614234407       13.6528390007       -5.0054805175  S26       523             1.0000000000
      2552       233  PNM       C21             0.1323741363       13.5103804115       -6.3576763158  S26       523             1.0000000000
      2553       233  PNM       C22            -1.1283397185       13.0114146932       -6.7056214646  S26       523             1.0000000000
      2554       233  PNM       C23            -2.0501170493       12.6552599159       -5.7158739008  S26       523             1.0000000000
      2555       233  PNM       H24            -0.8498916022        7.9094009192       -4.8532487153  S26       523             1.0000000000
      2556       233  PNM       H25            -0.8093788610        9.4145049074       -8.2112627090  S26       523             1.0000000000
      2557       233  PNM       H26             0.2497827909        8.2496456149       -7.3795747132  S26       523             1.0000000000
      2558       233  PNM       H27            -0.3405188531        9.6984961818       -6.5373600776  S26       523             1.0000000000
      2559       233  PNM       H28            -2.6779640086        7.8548984424       -8.7631452208  S26       523             1.0000000000
      2560       233  PNM       H29            -3.2284230703        6.6503617812       -7.6036457102  S26       523             1.0000000000
      2561       233  PNM       H30            -1.5848423202        6.5345776217       -8.2488221855  S26       523             1.0000000000
      2562       233  PNM       H31            -4.8076569359        7.8598699582       -5.1750683860  S26       523             1.0000000000
      2563       233  PNM       H32            -4.6535105772        8.6778992860       -2.8959359006  S26       523             1.0000000000
      2564       233  PNM       H33            -2.1753721693       12.2935883056       -2.3048163874  S26       523             1.0000000000
      2565       233  PNM       H34            -3.4326184259       13.2108295339       -3.1241184986  S26       523             1.0000000000
      2566       233  PNM       H35            -0.1972503786       13.3964276145       -2.9715981082  S26       523             1.0000000000
      2567       233  PNM       H36             1.4327069212       14.0460942120       -4.7220913660  S26       523             1.0000000000
      2568       233  PNM       H37             0.8428460206       13.7895481670       -7.1290009925  S26       523             1.0000000000
      2569       233  PNM       H38            -1.3965994775       12.8882310788       -7.7499746577  S26       523             1.0000000000
      2570       233  PNM       H39            -3.0189391522       12.2658076692       -6.0018934435  S26       523             1.0000000000
      2571       233  PNM       H40            -2.0993190174        9.8899718360       -2.6984034894  S26       523             1.0000000000
      2572       234  TIP3      OH2            -4.5741149715        7.6385715760       -0.3051767583  S26       290             1.0000000000
      2573       234  TIP3      H1             -5.8733761517        7.5083456923       -0.0748249869  S26       290             1.0000000000
      2574       234  TIP3      H2             -3.9976772442        8.3195813654        0.1674719463  S26       290             1.0000000000
      2575       235  SER       CB             -2.9423930531        5.1540327875       -2.2452604813  S27       70              1.0000000000
      2576       235  SER       HB1            -3.5588734680        4.3470119075       -2.6452408151  S27       70              1.0000000000
      2577       235  SER       HB2            -1.9843282309        5.1690287542       -2.7664060524  S27       70              1.0000000000
      2578       235  SER       OG             -3.6760592763        6.3998628185       -2.5099453152  S27       70              1.0000000000
      2579       235  SER       HG1            -4.1667920731        7.2150292682       -1.1100010438  S27       70              1.0000000000
      2580       235  SER       QQH1           -2.7382110331        5.1002071689       -1.1662459095  S27       70              1.0000000000
      2581       236  LYS       CD             -6.5298719897        3.4019100730       -2.0939066687  S27       73              1.0000000000
      2582       236  LYS       HD1            -7.3797207472        3.0188959879       -2.6678671036  S27       73              1.0000000000
      2583       236  LYS       HD2            -5.6278603439        3.1753955342       -2.6726562052  S27       73              1.0000000000
      2584       236  LYS       QQH2           -6.4751497870        2.8472300197       -1.1521475990  S27       73              1.0000000000
      2585       236  LYS       CE             -6.6586763183        4.9115837411       -1.8667844270  S27       73              1.0000000000
      2586       236  LYS       HE1            -5.9630113168        5.2837479495       -1.1140180668  S27       73              1.0000000000
      2587       236  LYS       HE2            -7.6576237733        5.1961722601       -1.5347036905  S27       73              1.0000000000
      2588       236  LYS       NZ             -6.3544657086        5.7049743047       -3.1118868109  S27       73              1.0000000000
      2589       236  LYS       HZ1            -6.8407601014        5.3914294290       -3.9626119212  S27       73              1.0000000000
      2590       236  LYS       HZ2            -5.3365313178        5.7068729821       -3.3306497091  S27       73              1.0000000000
      2591       236  LYS       HZ3            -6.6360380603        6.7070555303       -2.9861957154  S27       73              1.0000000000
      2592       237  SER       CB             -4.6004652655        4.4217074596       -6.3566633967  S27       130             1.0000000000
      2593       237  SER       HB1            -4.6311078442        5.3041125415       -6.9945961248  S27       130             1.0000000000
      2594       237  SER       HB2            -3.8393835359        3.7486859440       -6.7646202691  S27       130             1.0000000000
      2595       237  SER       OG             -4.2434539634        4.7733037721       -4.9746147848  S27       130             1.0000000000
      2596       237  SER       HG1            -3.6049779572        5.5878059691       -4.9573776593  S27       130             1.0000000000
      2597       237  SER       QQH3           -5.5604572149        3.9036995237       -6.4014751959  S27       130             1.0000000000
      2598       238  GLU       CB            -10.0485272322        9.3011497942        0.6881525331  S27       166             1.0000000000
      2599       238  GLU       HB1            -9.7744629457        9.9497324384       -0.1530733012  S27       166             1.0000000000
      2600       238  GLU       HB2           -11.0852640246        8.9916041025        0.5409932734  S27       166             1.0000000000
      2601       238  GLU       QQH4           -9.9822480250        9.7976736466        1.6649552423  S27       166             1.0000000000
      2602       238  GLU       CG             -9.1437329573        8.0607694281        0.6477664739  S27       166             1.0000000000
      2603       238  GLU       HG1            -9.4607102289        7.3893686321       -0.1570531544  S27       166             1.0000000000
      2604       238  GLU       HG2            -9.2319985391        7.4726129643        1.5719004761  S27       166             1.0000000000
      2605       238  GLU       CD             -7.6760627608        8.3634265699        0.4304026837  S27       166             1.0000000000
      2606       238  GLU       OE1            -7.1879367930        9.5087600160        0.5917093473  S27       166             1.0000000000
      2607       238  GLU       OE2            -6.9518547480        7.3070929488        0.0687857841  S27       166             1.0000000000
      2608       239  ASN       CB             -2.5756701899       11.7795588251        1.4244134532  S27       170             1.0000000000
      2609       239  ASN       HB1            -1.5809143813       11.5498327648        1.0375175168  S27       170             1.0000000000
      2610       239  ASN       HB2            -2.9100726828       12.7315567233        1.0067101946  S27       170             1.0000000000
      2611       239  ASN       QQH5           -2.6166157161       11.8298523512        2.5230281420  S27       170             1.0000000000
      2612       239  ASN       CG             -3.5216481067       10.6612212656        1.0000933392  S27       170             1.0000000000
      2613       239  ASN       OD1            -3.0971568084        9.4703632212        0.8571933544  S27       170             1.0000000000
      2614       239  ASN       ND2            -4.8105424568       10.9925840492        0.8059965913  S27       170             1.0000000000
      2615       239  ASN       HD21           -5.5311533158       10.2928379137        0.6041667076  S27       170             1.0000000000
      2616       239  ASN       HD22           -5.1420097894       11.9433685313        0.9319731949  S27       170             1.0000000000
      2617       240  LYS       CE             -3.2249725245        1.5017060484       -4.1705462788  S27       234             1.0000000000
      2618       240  LYS       HE1            -3.5803788394        1.7339204091       -3.1678825034  S27       234             1.0000000000
      2619       240  LYS       HE2            -4.0764053175        1.4080918517       -4.8461637980  S27       234             1.0000000000
      2620       240  LYS       NZ             -2.3680994847        2.6317112883       -4.6726723469  S27       234             1.0000000000
      2621       240  LYS       HZ1            -1.9099050953        2.3918933275       -5.5829007029  S27       234             1.0000000000
      2622       240  LYS       HZ2            -1.5774955157        2.8931311523       -4.0528250612  S27       234             1.0000000000
      2623       240  LYS       HZ3            -2.9329492428        3.5068287559       -4.8034592002  S27       234             1.0000000000
      2624       240  LYS       QQH6           -2.6276198214        0.5900794410       -4.1333999478  S27       234             1.0000000000
      2625       241  SER       CB              2.3221859376        3.2776674570       -5.8402465588  S27       235             1.0000000000
      2626       241  SER       HB1             3.0067514262        2.6059029642       -6.3682137935  S27       235             1.0000000000
      2627       241  SER       HB2             2.8713878815        4.2068792791       -5.6368028777  S27       235             1.0000000000
      2628       241  SER       OG              1.1796289557        3.4951880758       -6.7044242517  S27       235             1.0000000000
      2629       241  SER       HG1             0.7565569361        4.3696470209       -6.4747757056  S27       235             1.0000000000
      2630       241  SER       QQH7            2.0240610680        2.7617086163       -4.9129606587  S27       235             1.0000000000
      2631       242  PNM       S1             -3.2064724623        9.3629001181       -6.2805990222  S27       523             1.0000000000
      2632       242  PNM       C2             -1.8278364634        8.1143075345       -6.7849507489  S27       523             1.0000000000
      2633       242  PNM       C3             -1.5471099133        7.3160027154       -5.4672754625  S27       523             1.0000000000
      2634       242  PNM       N4             -2.8164040040        7.1142282264       -4.7187200679  S27       523             1.0000000000
      2635       242  PNM       C5             -3.8194981524        8.2363796593       -4.9153938349  S27       523             1.0000000000
      2636       242  PNM       C6             -3.7022658001        8.7041788543       -3.4327992388  S27       523             1.0000000000
      2637       242  PNM       C7             -2.7456421977        7.4844271984       -3.1798565289  S27       523             1.0000000000
      2638       242  PNM       O8             -1.6113844254        7.5827369460       -2.5767996079  S27       523             1.0000000000
      2639       242  PNM       C9             -2.3629980150        7.2340140618       -7.9192878001  S27       523             1.0000000000
      2640       242  PNM       C10            -0.6066000866        8.9183598159       -7.2510263239  S27       523             1.0000000000
      2641       242  PNM       C11            -0.8554302530        5.9751800556       -5.7722705898  S27       523             1.0000000000
      2642       242  PNM       O12            -1.4910138845        4.8909471853       -5.6539047356  S27       523             1.0000000000
      2643       242  PNM       O13             0.3881060493        6.0361808667       -6.1835834200  S27       523             1.0000000000
      2644       242  PNM       N14            -3.0047501865        9.9482483038       -3.1688907502  S27       523             1.0000000000
      2645       242  PNM       C15            -3.5314066758       11.1406497961       -3.5218912750  S27       523             1.0000000000
      2646       242  PNM       O16            -4.6732140583       11.2159207309       -4.0762381436  S27       523             1.0000000000
      2647       242  PNM       C17            -2.7096724748       12.3952738200       -3.2526423164  S27       523             1.0000000000
      2648       242  PNM       C18            -1.7195844838       12.7686540854       -4.3559469974  S27       523             1.0000000000
      2649       242  PNM       C19            -0.4576407007       13.2827714279       -4.0182845102  S27       523             1.0000000000
      2650       242  PNM       C20             0.4614805907       13.6530463376       -5.0065999015  S27       523             1.0000000000
      2651       242  PNM       C21             0.1324367502       13.5101955323       -6.3587059688  S27       523             1.0000000000
      2652       242  PNM       C22            -1.1281534024       13.0106942822       -6.7062348174  S27       523             1.0000000000
      2653       242  PNM       C23            -2.0496303322       12.6542277328       -5.7163121106  S27       523             1.0000000000
      2654       242  PNM       H24            -0.8588330788        7.9051421872       -4.8479312057  S27       523             1.0000000000
      2655       242  PNM       H25            -0.8098611387        9.4150836532       -8.2062048417  S27       523             1.0000000000
      2656       242  PNM       H26             0.2483917096        8.2475383590       -7.3767705004  S27       523             1.0000000000
      2657       242  PNM       H27            -0.3419355101        9.6945302862       -6.5315005245  S27       523             1.0000000000
      2658       242  PNM       H28            -2.6765786767        7.8562867025       -8.7642546918  S27       523             1.0000000000
      2659       242  PNM       H29            -3.2297559863        6.6500936293       -7.6077746151  S27       523             1.0000000000
      2660       242  PNM       H30            -1.5851857719        6.5345391885       -8.2493578505  S27       523             1.0000000000
      2661       242  PNM       H31            -4.8102959183        7.8599385202       -5.1693376075  S27       523             1.0000000000
      2662       242  PNM       H32            -4.6531221002        8.6777526250       -2.8963241248  S27       523             1.0000000000
      2663       242  PNM       H33            -2.1732280327       12.2920362378       -2.3052911636  S27       523             1.0000000000
      2664       242  PNM       H34            -3.4317860355       13.2084567153       -3.1244260904  S27       523             1.0000000000
      2665       242  PNM       H35            -0.1965538501       13.3963783469       -2.9726110531  S27       523             1.0000000000
      2666       242  PNM       H36             1.4327745438       14.0463914669       -4.7234498014  S27       523             1.0000000000
      2667       242  PNM       H37             0.8428157857       13.7894528500       -7.1301643782  S27       523             1.0000000000
      2668       242  PNM       H38            -1.3964346042       12.8872709319       -7.7505469867  S27       523             1.0000000000
      2669       242  PNM       H39            -3.0181780936       12.2638592321       -6.0019926747  S27       523             1.0000000000
      2670       242  PNM       H40            -2.0953475170        9.8855241995       -2.7016022771  S27       523             1.0000000000
      2671       243  TIP3      OH2            -4.5771557771        7.6343909634       -0.3061867571  S27       290             1.0000000000
      2672       243  TIP3      H1             -5.8718477961        7.5040071620       -0.0760920233  S27       290             1.0000000000
      2673       243  TIP3      H2             -3.9997427165        8.3142650638        0.1661885284  S27       290             1.0000000000
      2674       244  SER       CB             -2.9446263942        5.1631367058       -2.2422868898  S28       70              1.0000000000
      2675       244  SER       HB1            -3.5719613307        4.3639711548       -2.6413591102  S28       70              1.0000000000
      2676       244  SER       HB2            -1.9872384134        5.1689879813       -2.7656308850  S28       70              1.0000000000
      2677       244  SER       OG             -3.6638541520        6.4181344811       -2.4981963423  S28       70              1.0000000000
      2678       244  SER       HG1            -4.1676589960        7.2177992499       -1.1109720587  S28       70              1.0000000000
      2679       244  SER       QQH1           -2.7373087782        5.1016651674       -1.1641119099  S28       70              1.0000000000
      2680       245  LYS       CD             -6.5354749946        3.3929669670       -2.0899037187  S28       73              1.0000000000
      2681       245  LYS       HD1            -7.4071687014        3.0280550312       -2.6438388232  S28       73              1.0000000000
      2682       245  LYS       HD2            -5.6515340816        3.1377416555       -2.6849011679  S28       73              1.0000000000
      2683       245  LYS       QQH2           -6.4747456489        2.8441411490       -1.1453772662  S28       73              1.0000000000
      2684       245  LYS       CE             -6.6117374798        4.9072640021       -1.8758331790  S28       73              1.0000000000
      2685       245  LYS       HE1            -5.8461982165        5.2724597495       -1.1916301865  S28       73              1.0000000000
      2686       245  LYS       HE2            -7.5720984218        5.2288765119       -1.4713228278  S28       73              1.0000000000
      2687       245  LYS       NZ             -6.3958213148        5.6557807579       -3.1644835254  S28       73              1.0000000000
      2688       245  LYS       HZ1            -7.0873045489        5.4231529875       -3.8898251889  S28       73              1.0000000000
      2689       245  LYS       HZ2            -5.4624077828        5.4767036459       -3.6060917681  S28       73              1.0000000000
      2690       245  LYS       HZ3            -6.5086455790        6.6845838919       -3.0173081142  S28       73              1.0000000000
      2691       246  SER       CB             -4.6062091049        4.4372572295       -6.3399021802  S28       130             1.0000000000
      2692       246  SER       HB1            -4.6319519484        5.3122051226       -6.9877668937  S28       130             1.0000000000
      2693       246  SER       HB2            -3.8360842324        3.7624491163       -6.7261062458  S28       130             1.0000000000
      2694       246  SER       OG             -4.2672151300        4.8105792264       -4.9538788767  S28       130             1.0000000000
      2695       246  SER       HG1            -3.6099739670        5.6276128717       -4.9381161906  S28       130             1.0000000000
      2696       246  SER       QQH3           -5.5643143505        3.9168648923       -6.3904173543  S28       130             1.0000000000
      2697       247  GLU       CB            -10.0485749961        9.3013368640        0.6879899373  S28       166             1.0000000000
      2698       247  GLU       HB1            -9.7741630367        9.9500031143       -0.1530433677  S28       166             1.0000000000
      2699       247  GLU       HB2           -11.0855057105        8.9924187883        0.5407366971  S28       166             1.0000000000
      2700       247  GLU       QQH4           -9.9821324087        9.7977395526        1.6648338532  S28       166             1.0000000000
      2701       247  GLU       CG             -9.1444272221        8.0604480919        0.6473924511  S28       166             1.0000000000
      2702       247  GLU       HG1            -9.4618622271        7.3896151158       -0.1577682577  S28       166             1.0000000000
      2703       247  GLU       HG2            -9.2331812709        7.4722031300        1.5714522570  S28       166             1.0000000000
      2704       247  GLU       CD             -7.6761437647        8.3617550601        0.4300276962  S28       166             1.0000000000
      2705       247  GLU       OE1            -7.1879711360        9.5073088542        0.5905766443  S28       166             1.0000000000
      2706       247  GLU       OE2            -6.9531200946        7.3044236996        0.0703511012  S28       166             1.0000000000
      2707       248  ASN       CB             -2.5763815723       11.7797072395        1.4243119737  S28       170             1.0000000000
      2708       248  ASN       HB1            -1.5817852610       11.5501418018        1.0369229258  S28       170             1.0000000000
      2709       248  ASN       HB2            -2.9110745671       12.7316374099        1.0067040766  S28       170             1.0000000000
      2710       248  ASN       QQH5           -2.6167837050       11.8300208377        2.5229435786  S28       170             1.0000000000
      2711       248  ASN       CG             -3.5221744349       10.6609081996        1.0005939100  S28       170             1.0000000000
      2712       248  ASN       OD1            -3.0975251440        9.4700646407        0.8590243034  S28       170             1.0000000000
      2713       248  ASN       ND2            -4.8111386200       10.9919626076        0.8060747530  S28       170             1.0000000000
      2714       248  ASN       HD21           -5.5315393261       10.2919262065        0.6040434134  S28       170             1.0000000000
      2715       248  ASN       HD22           -5.1426282730       11.9428266043        0.9309895898  S28       170             1.0000000000
      2716       249  LYS       CE             -3.2245966434        1.5043050141       -4.1704693333  S28       234             1.0000000000
      2717       249  LYS       HE1            -3.5814776924        1.7353663092       -3.1680947841  S28       234             1.0000000000
      2718       249  LYS       HE2            -4.0743758736        1.4129508315       -4.8484864661  S28       234             1.0000000000
      2719       249  LYS       NZ             -2.3637642576        2.6335903635       -4.6684016637  S28       234             1.0000000000
      2720       249  LYS       HZ1            -1.9065865125        2.3957965578       -5.5800395797  S28       234             1.0000000000
      2721       249  LYS       HZ2            -1.5709844234        2.8888984286       -4.0480237652  S28       234             1.0000000000
      2722       249  LYS       HZ3            -2.9173306551        3.5122831937       -4.7949116289  S28       234             1.0000000000
      2723       249  LYS       QQH6           -2.6281130030        0.5922957308       -4.1341790222  S28       234             1.0000000000
      2724       250  SER       CB              2.3218380986        3.2779947613       -5.8403028299  S28       235             1.0000000000
      2725       250  SER       HB1             3.0064150001        2.6064390581       -6.3685363104  S28       235             1.0000000000
      2726       250  SER       HB2             2.8708342452        4.2073269532       -5.6370149286  S28       235             1.0000000000
      2727       250  SER       OG              1.1787393388        3.4952305077       -6.7039454367  S28       235             1.0000000000
      2728       250  SER       HG1             0.7559247628        4.3700654462       -6.4745080181  S28       235             1.0000000000
      2729       250  SER       QQH7            2.0242555295        2.7621514398       -4.9127957908  S28       235             1.0000000000
      2730       251  PNM       S1             -3.2110883489        9.3582851352       -6.2812050941  S28       523             1.0000000000
      2731       251  PNM       C2             -1.8313834512        8.1113999458       -6.7843348349  S28       523             1.0000000000
      2732       251  PNM       C3             -1.5545491096        7.3108098206       -5.4669334463  S28       523             1.0000000000
      2733       251  PNM       N4             -2.8258144748        7.1036745502       -4.7215153671  S28       523             1.0000000000
      2734       251  PNM       C5             -3.8219851994        8.2337240167       -4.9122279264  S28       523             1.0000000000
      2735       251  PNM       C6             -3.7002163686        8.7037206383       -3.4317169541  S28       523             1.0000000000
      2736       251  PNM       C7             -2.7499533503        7.4806790223       -3.1673896052  S28       523             1.0000000000
      2737       251  PNM       O8             -1.6060720597        7.5881788295       -2.5803900233  S28       523             1.0000000000
      2738       251  PNM       C9             -2.3638913535        7.2328101963       -7.9212197850  S28       523             1.0000000000
      2739       251  PNM       C10            -0.6095081664        8.9164783255       -7.2475135685  S28       523             1.0000000000
      2740       251  PNM       C11            -0.8598654092        5.9719722423       -5.7711683192  S28       523             1.0000000000
      2741       251  PNM       O12            -1.4940041058        4.8863106421       -5.6519873690  S28       523             1.0000000000
      2742       251  PNM       O13             0.3835560986        6.0338865428       -6.1827040241  S28       523             1.0000000000
      2743       251  PNM       N14            -3.0020267892        9.9476113481       -3.1706841619  S28       523             1.0000000000
      2744       251  PNM       C15            -3.5295711050       11.1395012361       -3.5225893273  S28       523             1.0000000000
      2745       251  PNM       O16            -4.6720640114       11.2151349014       -4.0762646574  S28       523             1.0000000000
      2746       251  PNM       C17            -2.7086279458       12.3946158003       -3.2534671388  S28       523             1.0000000000
      2747       251  PNM       C18            -1.7189286885       12.7681150787       -4.3568484855  S28       523             1.0000000000
      2748       251  PNM       C19            -0.4573203314       13.2830895707       -4.0194001007  S28       523             1.0000000000
      2749       251  PNM       C20             0.4616101421       13.6535208011       -5.0077770245  S28       523             1.0000000000
      2750       251  PNM       C21             0.1326575184       13.5100159891       -6.3598426925  S28       523             1.0000000000
      2751       251  PNM       C22            -1.1275901016       13.0094149952       -6.7071757294  S28       523             1.0000000000
      2752       251  PNM       C23            -2.0488688841       12.6526288374       -5.7171662130  S28       523             1.0000000000
      2753       251  PNM       H24            -0.8707057842        7.9000250001       -4.8424597648  S28       523             1.0000000000
      2754       251  PNM       H25            -0.8125814352        9.4155238580       -8.2015754123  S28       523             1.0000000000
      2755       251  PNM       H26             0.2459931343        8.2465274102       -7.3745666326  S28       523             1.0000000000
      2756       251  PNM       H27            -0.3455516970        9.6907384014       -6.5257583760  S28       523             1.0000000000
      2757       251  PNM       H28            -2.6756292078        7.8558611593       -8.7663742301  S28       523             1.0000000000
      2758       251  PNM       H29            -3.2315322883        6.6485260442       -7.6128236338  S28       523             1.0000000000
      2759       251  PNM       H30            -1.5850188000        6.5339810250       -8.2500717993  S28       523             1.0000000000
      2760       251  PNM       H31            -4.8156180833        7.8620580217       -5.1622905652  S28       523             1.0000000000
      2761       251  PNM       H32            -4.6512925595        8.6806657158       -2.8952642390  S28       523             1.0000000000
      2762       251  PNM       H33            -2.1721459137       12.2918092323       -2.3061094139  S28       523             1.0000000000
      2763       251  PNM       H34            -3.4310575877       13.2074882703       -3.1252976054  S28       523             1.0000000000
      2764       251  PNM       H35            -0.1963735042       13.3969234168       -2.9737059952  S28       523             1.0000000000
      2765       251  PNM       H36             1.4328012441       14.0472705917       -4.7248080617  S28       523             1.0000000000
      2766       251  PNM       H37             0.8428747016       13.7893007181       -7.1314383498  S28       523             1.0000000000
      2767       251  PNM       H38            -1.3956603896       12.8851840742       -7.7514267303  S28       523             1.0000000000
      2768       251  PNM       H39            -3.0170168890       12.2610667163       -6.0026612494  S28       523             1.0000000000
      2769       251  PNM       H40            -2.0913312922        9.8836164195       -2.7056238945  S28       523             1.0000000000
      2770       252  TIP3      OH2            -4.5791778865        7.6327990087       -0.3037862672  S28       290             1.0000000000
      2771       252  TIP3      H1             -5.8708821225        7.5001009513       -0.0755174531  S28       290             1.0000000000
      2772       252  TIP3      H2             -4.0033007898        8.3124569876        0.1699028909  S28       290             1.0000000000
      2773       253  SER       CB             -2.9474034332        5.1685481250       -2.2362305765  S29       70              1.0000000000
      2774       253  SER       HB1            -3.5800646612        4.3737498403       -2.6351002470  S29       70              1.0000000000
      2775       253  SER       HB2            -1.9919200001        5.1718838396       -2.7630778614  S29       70              1.0000000000
      2776       253  SER       OG             -3.6611753586        6.4279498180       -2.4844399283  S29       70              1.0000000000
      2777       253  SER       HG1            -4.1710259520        7.2207657225       -1.1002572247  S29       70              1.0000000000
      2778       253  SER       QQH1           -2.7359104941        5.1032427941       -1.1589516390  S29       70              1.0000000000
      2779       254  LYS       CD             -6.5301538696        3.3774028231       -2.0940997731  S29       73              1.0000000000
      2780       254  LYS       HD1            -7.4223958285        3.0290154399       -2.6263078242  S29       73              1.0000000000
      2781       254  LYS       HD2            -5.6654175358        3.0929158928       -2.7039184202  S29       73              1.0000000000
      2782       254  LYS       QQH2           -6.4637491430        2.8384546190       -1.1442061064  S29       73              1.0000000000
      2783       254  LYS       CE             -6.5604278820        4.8950618246       -1.9000053939  S29       73              1.0000000000
      2784       254  LYS       HE1            -5.7413411196        5.2525026803       -1.2773708148  S29       73              1.0000000000
      2785       254  LYS       HE2            -7.4826964516        5.2472603020       -1.4360327079  S29       73              1.0000000000
      2786       254  LYS       NZ             -6.4164301192        5.6108746045       -3.2157216897  S29       73              1.0000000000
      2787       254  LYS       HZ1            -7.1840911010        5.3957323638       -3.8646912350  S29       73              1.0000000000
      2788       254  LYS       HZ2            -5.5264577743        5.3823793781       -3.7433064648  S29       73              1.0000000000
      2789       254  LYS       HZ3            -6.4755269355        6.6447164120       -3.0825942359  S29       73              1.0000000000
      2790       255  SER       CB             -4.6149582866        4.4587753427       -6.3291941153  S29       130             1.0000000000
      2791       255  SER       HB1            -4.6343223325        5.3291321897       -6.9833053760  S29       130             1.0000000000
      2792       255  SER       HB2            -3.8367231051        3.7840042512       -6.6984264380  S29       130             1.0000000000
      2793       255  SER       OG             -4.2980658144        4.8446582899       -4.9406134575  S29       130             1.0000000000
      2794       255  SER       HG1            -3.6272109680        5.6658338903       -4.9187007762  S29       130             1.0000000000
      2795       255  SER       QQH3           -5.5707093563        3.9352891718       -6.3905184332  S29       130             1.0000000000
      2796       256  GLU       CB            -10.0507453685        9.3023642096        0.6879673852  S29       166             1.0000000000
      2797       256  GLU       HB1            -9.7749344886        9.9507056787       -0.1528532597  S29       166             1.0000000000
      2798       256  GLU       HB2           -11.0882146953        8.9954726627        0.5403436698  S29       166             1.0000000000
      2799       256  GLU       QQH4           -9.9835327631        9.7984867426        1.6649335374  S29       166             1.0000000000
      2800       256  GLU       CG             -9.1491129686        8.0597377290        0.6475142129  S29       166             1.0000000000
      2801       256  GLU       HG1            -9.4674523616        7.3896088420       -0.1578050779  S29       166             1.0000000000
      2802       256  GLU       HG2            -9.2395552817        7.4712077611        1.5712158287  S29       166             1.0000000000
      2803       256  GLU       CD             -7.6800345985        8.3575037632        0.4307256954  S29       166             1.0000000000
      2804       256  GLU       OE1            -7.1898575197        9.5028640493        0.5881820981  S29       166             1.0000000000
      2805       256  GLU       OE2            -6.9592252156        7.2973850429        0.0752492447  S29       166             1.0000000000
      2806       257  ASN       CB             -2.5796133761       11.7806483332        1.4248387235  S29       170             1.0000000000
      2807       257  ASN       HB1            -1.5852904167       11.5522831715        1.0359289311  S29       170             1.0000000000
      2808       257  ASN       HB2            -2.9159526251       12.7322418166        1.0078429277  S29       170             1.0000000000
      2809       257  ASN       QQH5           -2.6182155248       11.8308784391        2.5235177527  S29       170             1.0000000000
      2810       257  ASN       CG             -3.5245903560       10.6604251706        1.0029946487  S29       170             1.0000000000
      2811       257  ASN       OD1            -3.0989073473        9.4696274887        0.8645524197  S29       170             1.0000000000
      2812       257  ASN       ND2            -4.8138009305       10.9898487404        0.8072492471  S29       170             1.0000000000
      2813       257  ASN       HD21           -5.5332667026       10.2887158034        0.6052188451  S29       170             1.0000000000
      2814       257  ASN       HD22           -5.1463342570       11.9405084098        0.9308221780  S29       170             1.0000000000
      2815       258  LYS       CE             -3.2299039949        1.5077980279       -4.1677367709  S29       234             1.0000000000
      2816       258  LYS       HE1            -3.5878411983        1.7352609008       -3.1649700385  S29       234             1.0000000000
      2817       258  LYS       HE2            -4.0787278004        1.4181921199       -4.8472036225  S29       234             1.0000000000
      2818       258  LYS       NZ             -2.3681325233        2.6385480679       -4.6608517594  S29       234             1.0000000000
      2819       258  LYS       HZ1            -1.9113220013        2.4039275825       -5.5738123176  S29       234             1.0000000000
      2820       258  LYS       HZ2            -1.5738553023        2.8895715173       -4.0402923595  S29       234             1.0000000000
      2821       258  LYS       HZ3            -2.9144414849        3.5193375408       -4.7848056458  S29       234             1.0000000000
      2822       258  LYS       QQH6           -2.6325849400        0.5964089834       -4.1342757986  S29       234             1.0000000000
      2823       259  SER       CB              2.3197258195        3.2787033116       -5.8396879520  S29       235             1.0000000000
      2824       259  SER       HB1             3.0039160321        2.6069544152       -6.3681209191  S29       235             1.0000000000
      2825       259  SER       HB2             2.8693254490        4.2076345094       -5.6362419577  S29       235             1.0000000000
      2826       259  SER       OG              1.1766029353        3.4967541526       -6.7032449384  S29       235             1.0000000000
      2827       259  SER       HG1             0.7533173046        4.3711945269       -6.4730035547  S29       235             1.0000000000
      2828       259  SER       QQH7            2.0219863469        2.7626781910       -4.9123233214  S29       235             1.0000000000
      2829       260  PNM       S1             -3.2301211388        9.3440950744       -6.2849852815  S29       523             1.0000000000
      2830       260  PNM       C2             -1.8440947124        8.1030769754       -6.7846198787  S29       523             1.0000000000
      2831       260  PNM       C3             -1.5694167093        7.3024004176       -5.4671560245  S29       523             1.0000000000
      2832       260  PNM       N4             -2.8410400078        7.0919184831       -4.7207994448  S29       523             1.0000000000
      2833       260  PNM       C5             -3.8329459721        8.2274141133       -4.9064758390  S29       523             1.0000000000
      2834       260  PNM       C6             -3.7007267289        8.7031049154       -3.4293995237  S29       523             1.0000000000
[truncated: 298,357 more chars]
