# Supplementary material for: Unraveling the energetic significance of chemical events in enzyme catalysis via machine-learning based regression approach
Source: Commun Chem. 2020 Oct 8;3:134. doi: 10.1038/s42004-020-00379-w (PMC9814854; doi:10.1038/s42004-020-00379-w)
Supplement: Supplementary file 3 — Supplementary Data 1 [file 42004_2020_379_MOESM3_ESM.zip › pathways/optimized.path/path.cor.b3lyp/path_10_t.cor]

* RETAIN ONLY THE QM ATOMS, WRITE PSF & COOR
* PREDEFINED VARS:
*     INCOR: DIRECTORY TO INPUT .COR FILE
*     INPSF: DIRECTORY TO INPUT .PSF FILE
*     OUTPSF: DIRECTORY TO OUTPUT .PSF FILE
*     OUTCOR: FILENAME OF OUTPUT .COR FILE
* ZILIN SONG, 17 DEC 2019
*  DATE:    12/17/19     21:13:30      CREATED BY USER: zilins
*
      4950  EXT
         1         1  SER       CB             -3.0838334055        5.1852889820       -2.2678580213  S1        70              1.0000000000
         2         1  SER       HB1            -3.5473339342        4.3045031241       -2.7186755849  S1        70              1.0000000000
         3         1  SER       HB2            -2.1851523509        5.4264874580       -2.8433002425  S1        70              1.0000000000
         4         1  SER       OG             -4.0457467744        6.2588697503       -2.3402871223  S1        70              1.0000000000
         5         1  SER       HG1            -4.1661312905        6.8838797798       -1.4432033262  S1        70              1.0000000000
         6         1  SER       QQH1           -2.7720946524        5.0296518906       -1.2236124141  S1        70              1.0000000000
         7         2  LYS       CD             -6.4299700009        3.3833154086       -2.0778764006  S1        73              1.0000000000
         8         2  LYS       HD1            -6.8472035828        2.8140978865       -2.9099823019  S1        73              1.0000000000
         9         2  LYS       HD2            -5.3552507579        3.4856086474       -2.2629143185  S1        73              1.0000000000
        10         2  LYS       QQH2           -6.5729353968        2.7984178278       -1.1629831119  S1        73              1.0000000000
        11         2  LYS       CE             -7.0907020524        4.7714638605       -2.0016276394  S1        73              1.0000000000
        12         2  LYS       HE1            -6.9880780670        5.2662226669       -1.0323342449  S1        73              1.0000000000
        13         2  LYS       HE2            -8.1571457359        4.7067730484       -2.2316603243  S1        73              1.0000000000
        14         2  LYS       NZ             -6.4774344115        5.7172775223       -2.9974458441  S1        73              1.0000000000
        15         2  LYS       HZ1            -6.5587444049        5.4220483849       -3.9825306737  S1        73              1.0000000000
        16         2  LYS       HZ2            -5.4205382799        5.8912437596       -2.7816726066  S1        73              1.0000000000
        17         2  LYS       HZ3            -6.9286839076        6.6590653760       -2.9453862707  S1        73              1.0000000000
        18         3  SER       CB             -4.6821833435        4.2575895164       -6.5489269085  S1        130             1.0000000000
        19         3  SER       HB1            -4.7403010123        5.1620173205       -7.1572214584  S1        130             1.0000000000
        20         3  SER       HB2            -3.9735943077        3.5694830214       -7.0245875854  S1        130             1.0000000000
        21         3  SER       OG             -4.2180778911        4.5653884073       -5.1883862991  S1        130             1.0000000000
        22         3  SER       HG1            -3.4252904142        5.1764308103       -5.2614687670  S1        130             1.0000000000
        23         3  SER       QQH3           -5.6534498874        3.7650160811       -6.5261126240  S1        130             1.0000000000
        24         4  GLU       CB            -10.1477259848        9.4456143923        0.6943824956  S1        166             1.0000000000
        25         4  GLU       HB1            -9.8402079651       10.1088931982       -0.1244693424  S1        166             1.0000000000
        26         4  GLU       HB2           -11.2014560191        9.1895628787        0.5443144973  S1        166             1.0000000000
        27         4  GLU       QQH4          -10.0540434965        9.9145426027        1.6824854310  S1        166             1.0000000000
        28         4  GLU       CG             -9.2908768582        8.1680977082        0.6081162354  S1        166             1.0000000000
        29         4  GLU       HG1            -9.6740525551        7.5181872885       -0.1867000851  S1        166             1.0000000000
        30         4  GLU       HG2            -9.3666850142        7.5785221739        1.5328475723  S1        166             1.0000000000
        31         4  GLU       CD             -7.8025208111        8.3996160890        0.3172755140  S1        166             1.0000000000
        32         4  GLU       OE1            -7.3018118381        9.5543231059        0.5261409534  S1        166             1.0000000000
        33         4  GLU       OE2            -7.1399951433        7.3706050754       -0.1184537254  S1        166             1.0000000000
        34         5  ASN       CB             -2.8458795853       11.9180889128        1.2556685549  S1        170             1.0000000000
        35         5  ASN       HB1            -1.8607954081       11.7891463308        0.7983735785  S1        170             1.0000000000
        36         5  ASN       HB2            -3.2786616127       12.8629200331        0.9184119558  S1        170             1.0000000000
        37         5  ASN       QQH5           -2.8062044100       11.9047568011        2.3541378822  S1        170             1.0000000000
        38         5  ASN       CG             -3.7406138562       10.7445737206        0.8512090175  S1        170             1.0000000000
        39         5  ASN       OD1            -3.3113761125        9.5533254554        0.9724355860  S1        170             1.0000000000
        40         5  ASN       ND2            -4.9742249644       11.0547446237        0.4245029700  S1        170             1.0000000000
        41         5  ASN       HD21           -5.7145497844       10.3421440032        0.3143576275  S1        170             1.0000000000
        42         5  ASN       HD22           -5.1960720120       12.0200638383        0.1682248798  S1        170             1.0000000000
        43         6  LYS       CE             -3.2489735419        1.3349041057       -4.2684298542  S1        234             1.0000000000
        44         6  LYS       HE1            -3.6713299924        1.5479807873       -3.2882264589  S1        234             1.0000000000
        45         6  LYS       HE2            -4.0513769564        1.1990162798       -4.9947590885  S1        234             1.0000000000
        46         6  LYS       NZ             -2.4278270393        2.5147712864       -4.7201783635  S1        234             1.0000000000
        47         6  LYS       HZ1            -1.9124136416        2.2946820321       -5.6123697859  S1        234             1.0000000000
        48         6  LYS       HZ2            -1.6960238633        2.8219105860       -4.0539927238  S1        234             1.0000000000
        49         6  LYS       HZ3            -3.0697130163        3.3326891991       -4.8862631311  S1        234             1.0000000000
        50         6  LYS       QQH6           -2.6003032002        0.4613783450       -4.1943375678  S1        234             1.0000000000
        51         7  SER       CB              2.2005079438        3.4429538569       -5.9915551936  S1        235             1.0000000000
        52         7  SER       HB1             2.8911570567        2.7987747581       -6.5449962016  S1        235             1.0000000000
        53         7  SER       HB2             2.7282780648        4.3882921086       -5.8038425403  S1        235             1.0000000000
        54         7  SER       OG              1.0168700286        3.6282275039       -6.8065412560  S1        235             1.0000000000
        55         7  SER       HG1             0.6303531728        4.5365298038       -6.6885328139  S1        235             1.0000000000
        56         7  SER       QQH7            1.9539452281        2.9122363919       -5.0581206789  S1        235             1.0000000000
        57         8  PNM       S1             -3.3085703314        9.7297774018       -6.3585545981  S1        523             1.0000000000
        58         8  PNM       C2             -1.9942528181        8.4359436147       -6.9996124971  S1        523             1.0000000000
        59         8  PNM       C3             -1.4801765050        7.6996672574       -5.7032182093  S1        523             1.0000000000
        60         8  PNM       N4             -2.5508707685        7.7683184910       -4.7080035368  S1        523             1.0000000000
        61         8  PNM       C5             -3.7740004920        8.5892621670       -4.9424983588  S1        523             1.0000000000
        62         8  PNM       C6             -3.6797434880        9.0435482018       -3.4296506657  S1        523             1.0000000000
        63         8  PNM       C7             -2.4713709555        8.0812931225       -3.3673821808  S1        523             1.0000000000
        64         8  PNM       O8             -1.6005365585        7.8123055588       -2.5234232846  S1        523             1.0000000000
        65         8  PNM       C9             -2.6934541768        7.4795821908       -7.9772044406  S1        523             1.0000000000
        66         8  PNM       C10            -0.8689556661        9.2152116230       -7.6890762543  S1        523             1.0000000000
        67         8  PNM       C11            -0.9972690819        6.2695057785       -6.0046416470  S1        523             1.0000000000
        68         8  PNM       O12            -1.7521496758        5.2879630798       -5.7258511227  S1        523             1.0000000000
        69         8  PNM       O13             0.1779331325        6.1844407156       -6.5547604200  S1        523             1.0000000000
        70         8  PNM       N14            -3.1821457266       10.3880109315       -3.1875443723  S1        523             1.0000000000
        71         8  PNM       C15            -3.8912941008       11.4961952102       -3.4980169025  S1        523             1.0000000000
        72         8  PNM       O16            -5.0589422399       11.4250976198       -3.9775926331  S1        523             1.0000000000
        73         8  PNM       C17            -3.1730929730       12.8262406085       -3.2934548286  S1        523             1.0000000000
        74         8  PNM       C18            -2.1799564094       13.1370703944       -4.4073947719  S1        523             1.0000000000
        75         8  PNM       C19            -0.8477887964       13.4639772908       -4.1152252049  S1        523             1.0000000000
        76         8  PNM       C20             0.0679440015       13.7199580179       -5.1431823280  S1        523             1.0000000000
        77         8  PNM       C21            -0.3370578996       13.6436491096       -6.4797718532  S1        523             1.0000000000
        78         8  PNM       C22            -1.6692775088       13.3300422764       -6.7800458558  S1        523             1.0000000000
        79         8  PNM       C23            -2.5868839822       13.0914343065       -5.7526401814  S1        523             1.0000000000
        80         8  PNM       H24            -0.6149532726        8.2505931166       -5.3187460340  S1        523             1.0000000000
        81         8  PNM       H25            -1.2329481543        9.6949984897       -8.6030275027  S1        523             1.0000000000
        82         8  PNM       H26            -0.0607097740        8.5298984551       -7.9627050375  S1        523             1.0000000000
        83         8  PNM       H27            -0.4658817045        9.9966537875       -7.0391576079  S1        523             1.0000000000
        84         8  PNM       H28            -3.1356444151        8.0475144702       -8.7981933506  S1        523             1.0000000000
        85         8  PNM       H29            -3.4963112453        6.9196446173       -7.4920549218  S1        523             1.0000000000
        86         8  PNM       H30            -1.9772879943        6.7637864478       -8.3980871158  S1        523             1.0000000000
        87         8  PNM       H31            -4.6638851319        8.0079158282       -5.1784404923  S1        523             1.0000000000
        88         8  PNM       H32            -4.5482526464        8.8049907526       -2.8180053374  S1        523             1.0000000000
        89         8  PNM       H33            -2.6626547500       12.8260784060       -2.3252667858  S1        523             1.0000000000
        90         8  PNM       H34            -3.9493325637       13.5932073892       -3.2468160866  S1        523             1.0000000000
        91         8  PNM       H35            -0.5225776860       13.5188181345       -3.0817932872  S1        523             1.0000000000
        92         8  PNM       H36             1.0936662648       13.9718904630       -4.8980015166  S1        523             1.0000000000
        93         8  PNM       H37             0.3701430083       13.8216641009       -7.2839053552  S1        523             1.0000000000
        94         8  PNM       H38            -1.9881028100       13.2503439049       -7.8124920826  S1        523             1.0000000000
        95         8  PNM       H39            -3.6126250110       12.8349790159       -5.9941532150  S1        523             1.0000000000
        96         8  PNM       H40            -2.2344474877       10.4805086154       -2.8108403767  S1        523             1.0000000000
        97         9  TIP3      OH2            -4.6104419684        7.6383027504       -0.4341892522  S1        290             1.0000000000
        98         9  TIP3      H1             -5.6202890963        7.5974911207       -0.2600632118  S1        290             1.0000000000
        99         9  TIP3      H2             -4.1165625126        8.3102448531        0.1095793375  S1        290             1.0000000000
       100        10  SER       CB             -3.0917365277        5.1881219011       -2.2635764952  S2        70              1.0000000000
       101        10  SER       HB1            -3.5569702770        4.3070103118       -2.7123095712  S2        70              1.0000000000
       102        10  SER       HB2            -2.1930173616        5.4269216466       -2.8401087041  S2        70              1.0000000000
       103        10  SER       OG             -4.0519311051        6.2631289210       -2.3371380581  S2        70              1.0000000000
       104        10  SER       HG1            -4.1775997596        6.8855336706       -1.4370748574  S2        70              1.0000000000
       105        10  SER       QQH1           -2.7793282841        5.0340176288       -1.2193309198  S2        70              1.0000000000
       106        11  LYS       CD             -6.4409722508        3.3780123828       -2.0844924413  S2        73              1.0000000000
       107        11  LYS       HD1            -6.8797586035        2.8077624483       -2.9045058120  S2        73              1.0000000000
       108        11  LYS       HD2            -5.3695829301        3.4710751561       -2.2927670990  S2        73              1.0000000000
       109        11  LYS       QQH2           -6.5689901033        2.7990914376       -1.1636836170  S2        73              1.0000000000
       110        11  LYS       CE             -7.0906756253        4.7714110366       -2.0025667474  S2        73              1.0000000000
       111        11  LYS       HE1            -6.9784562838        5.2646306729       -1.0336426313  S2        73              1.0000000000
       112        11  LYS       HE2            -8.1592338046        4.7147764722       -2.2246924885  S2        73              1.0000000000
       113        11  LYS       NZ             -6.4781533682        5.7139673406       -3.0020361149  S2        73              1.0000000000
       114        11  LYS       HZ1            -6.5579160258        5.4151150716       -3.9857876220  S2        73              1.0000000000
       115        11  LYS       HZ2            -5.4215655543        5.8912268129       -2.7848362934  S2        73              1.0000000000
       116        11  LYS       HZ3            -6.9303771690        6.6555948204       -2.9526830399  S2        73              1.0000000000
       117        12  SER       CB             -4.6829726848        4.2664989605       -6.5524605044  S2        130             1.0000000000
       118        12  SER       HB1            -4.7413014299        5.1705216021       -7.1612455515  S2        130             1.0000000000
       119        12  SER       HB2            -3.9742155549        3.5783012542       -7.0275634277  S2        130             1.0000000000
       120        12  SER       OG             -4.2195349502        4.5751103518       -5.1917385433  S2        130             1.0000000000
       121        12  SER       HG1            -3.4233107100        5.1813376329       -5.2652939602  S2        130             1.0000000000
       122        12  SER       QQH3           -5.6542558913        3.7741358689       -6.5288140799  S2        130             1.0000000000
       123        13  GLU       CB            -10.1583512550        9.4528016644        0.6981268411  S2        166             1.0000000000
       124        13  GLU       HB1            -9.8481315931       10.1149389415       -0.1205904094  S2        166             1.0000000000
       125        13  GLU       HB2           -11.2129741078        9.2005949154        0.5475475017  S2        166             1.0000000000
       126        13  GLU       QQH4          -10.0634913916        9.9213464891        1.6863306513  S2        166             1.0000000000
       127        13  GLU       CG             -9.3060434293        8.1720677176        0.6125381575  S2        166             1.0000000000
       128        13  GLU       HG1            -9.6890502727        7.5248456646       -0.1845771390  S2        166             1.0000000000
       129        13  GLU       HG2            -9.3871912409        7.5808477373        1.5357729292  S2        166             1.0000000000
       130        13  GLU       CD             -7.8157707933        8.3982916995        0.3268681477  S2        166             1.0000000000
       131        13  GLU       OE1            -7.3131067574        9.5525635186        0.5339944882  S2        166             1.0000000000
       132        13  GLU       OE2            -7.1543589595        7.3662309782       -0.1030179617  S2        166             1.0000000000
       133        14  ASN       CB             -2.8526862034       11.9074855887        1.2612120084  S2        170             1.0000000000
       134        14  ASN       HB1            -1.8680035609       11.7757223048        0.8039909507  S2        170             1.0000000000
       135        14  ASN       HB2            -3.2844935935       12.8517506005        0.9205959495  S2        170             1.0000000000
       136        14  ASN       QQH5           -2.8128129055       11.8982402989        2.3596794615  S2        170             1.0000000000
       137        14  ASN       CG             -3.7487267891       10.7329593554        0.8617766433  S2        170             1.0000000000
       138        14  ASN       OD1            -3.3211812183        9.5415326216        0.9879308570  S2        170             1.0000000000
       139        14  ASN       ND2            -4.9820681468       11.0427064424        0.4344146875  S2        170             1.0000000000
       140        14  ASN       HD21           -5.7232249014       10.3307861031        0.3258392552  S2        170             1.0000000000
       141        14  ASN       HD22           -5.2027308438       12.0062689670        0.1701077500  S2        170             1.0000000000
       142        15  LYS       CE             -3.2473410615        1.3418638142       -4.2733983258  S2        234             1.0000000000
       143        15  LYS       HE1            -3.6685394497        1.5549530198       -3.2926096564  S2        234             1.0000000000
       144        15  LYS       HE2            -4.0504920473        1.2069755288       -4.9990792236  S2        234             1.0000000000
       145        15  LYS       NZ             -2.4255209197        2.5211494038       -4.7253659356  S2        234             1.0000000000
       146        15  LYS       HZ1            -1.9101542022        2.3013908855       -5.6176652102  S2        234             1.0000000000
       147        15  LYS       HZ2            -1.6928643976        2.8276638958       -4.0596827402  S2        234             1.0000000000
       148        15  LYS       HZ3            -3.0661937696        3.3392136487       -4.8908342404  S2        234             1.0000000000
       149        15  LYS       QQH6           -2.5993580166        0.4677796604       -4.2004257871  S2        234             1.0000000000
       150        16  SER       CB              2.2104568074        3.4410674599       -5.9884401012  S2        235             1.0000000000
       151        16  SER       HB1             2.9028226797        2.7958347835       -6.5386506532  S2        235             1.0000000000
       152        16  SER       HB2             2.7376262841        4.3866623479       -5.8000348229  S2        235             1.0000000000
       153        16  SER       OG              1.0296970346        3.6250003401       -6.8074656935  S2        235             1.0000000000
       154        16  SER       HG1             0.6421552992        4.5332314586       -6.6927544602  S2        235             1.0000000000
       155        16  SER       QQH7            1.9608609403        2.9120244955       -5.0549265549  S2        235             1.0000000000
       156        17  PNM       S1             -3.3169574775        9.7073079953       -6.3908174634  S2        523             1.0000000000
       157        17  PNM       C2             -1.9928805003        8.4182705139       -7.0219922424  S2        523             1.0000000000
       158        17  PNM       C3             -1.4838816548        7.6864790449       -5.7211715660  S2        523             1.0000000000
       159        17  PNM       N4             -2.5596518560        7.7521148647       -4.7306571289  S2        523             1.0000000000
       160        17  PNM       C5             -3.7824686002        8.5731021798       -4.9697555515  S2        523             1.0000000000
       161        17  PNM       C6             -3.6898241315        9.0332494604       -3.4581858529  S2        523             1.0000000000
       162        17  PNM       C7             -2.4814476191        8.0708356814       -3.3897597434  S2        523             1.0000000000
       163        17  PNM       O8             -1.6118298940        7.8087382191       -2.5454583743  S2        523             1.0000000000
       164        17  PNM       C9             -2.6799223444        7.4579176729       -8.0044119448  S2        523             1.0000000000
       165        17  PNM       C10            -0.8670059222        9.2032952779       -7.7041484352  S2        523             1.0000000000
       166        17  PNM       C11            -0.9938669373        6.2577195443       -6.0165018753  S2        523             1.0000000000
       167        17  PNM       O12            -1.7448782599        5.2742495475       -5.7357806646  S2        523             1.0000000000
       168        17  PNM       O13             0.1832349797        6.1768386454       -6.5636966085  S2        523             1.0000000000
       169        17  PNM       N14            -3.1895283522       10.3767446425       -3.2176340086  S2        523             1.0000000000
       170        17  PNM       C15            -3.8972623690       11.4867106376       -3.5242242358  S2        523             1.0000000000
       171        17  PNM       O16            -5.0641945245       11.4186074029       -4.0061515563  S2        523             1.0000000000
       172        17  PNM       C17            -3.1778250610       12.8144760097       -3.3107228321  S2        523             1.0000000000
       173        17  PNM       C18            -2.1791644315       13.1283019728       -4.4188721542  S2        523             1.0000000000
       174        17  PNM       C19            -0.8516865124       13.4662918496       -4.1178744420  S2        523             1.0000000000
       175        17  PNM       C20             0.0691543030       13.7280296731       -5.1396598251  S2        523             1.0000000000
       176        17  PNM       C21            -0.3260077092       13.6457208399       -6.4788089863  S2        523             1.0000000000
       177        17  PNM       C22            -1.6532350691       13.3204372921       -6.7881052425  S2        523             1.0000000000
       178        17  PNM       C23            -2.5761617274       13.0767195041       -5.7667631937  S2        523             1.0000000000
       179        17  PNM       H24            -0.6231870809        8.2415517045       -5.3325697263  S2        523             1.0000000000
       180        17  PNM       H25            -1.2274844149        9.6809869639       -8.6205680283  S2        523             1.0000000000
       181        17  PNM       H26            -0.0534244155        8.5222667022       -7.9722251076  S2        523             1.0000000000
       182        17  PNM       H27            -0.4721625755        9.9872131040       -7.0522539485  S2        523             1.0000000000
       183        17  PNM       H28            -3.1190612632        8.0229653575       -8.8290243957  S2        523             1.0000000000
       184        17  PNM       H29            -3.4831595880        6.8938296088       -7.5250897787  S2        523             1.0000000000
       185        17  PNM       H30            -1.9566875822        6.7460787217       -8.4201735639  S2        523             1.0000000000
       186        17  PNM       H31            -4.6721116280        7.9904333911       -5.2030151073  S2        523             1.0000000000
       187        17  PNM       H32            -4.5598272486        8.7981479805       -2.8472364332  S2        523             1.0000000000
       188        17  PNM       H33            -2.6710352136       12.8085123026       -2.3405767215  S2        523             1.0000000000
       189        17  PNM       H34            -3.9525446077       13.5830328335       -3.2629290069  S2        523             1.0000000000
       190        17  PNM       H35            -0.5344749422       13.5258918152       -3.0823187844  S2        523             1.0000000000
       191        17  PNM       H36             1.0909286210       13.9892801769       -4.8877366670  S2        523             1.0000000000
       192        17  PNM       H37             0.3851119447       13.8284811041       -7.2782148959  S2        523             1.0000000000
       193        17  PNM       H38            -1.9642842462       13.2366471832       -7.8226435753  S2        523             1.0000000000
       194        17  PNM       H39            -3.5982960036       12.8128555832       -6.0149728789  S2        523             1.0000000000
       195        17  PNM       H40            -2.2439461789       10.4677311434       -2.8351276759  S2        523             1.0000000000
       196        18  TIP3      OH2            -4.6239040352        7.6302751555       -0.4237780234  S2        290             1.0000000000
       197        18  TIP3      H1             -5.6338241093        7.5895778020       -0.2484494385  S2        290             1.0000000000
       198        18  TIP3      H2             -4.1292690050        8.2992851349        0.1230729423  S2        290             1.0000000000
       199        19  SER       CB             -3.0935210893        5.1821137904       -2.2595501798  S3        70              1.0000000000
       200        19  SER       HB1            -3.5615159586        4.3011192722       -2.7059585265  S3        70              1.0000000000
       201        19  SER       HB2            -2.1956441425        5.4184879186       -2.8383390406  S3        70              1.0000000000
       202        19  SER       OG             -4.0515997277        6.2593731283       -2.3324725944  S3        70              1.0000000000
       203        19  SER       HG1            -4.1807819324        6.8755128956       -1.4297629843  S3        70              1.0000000000
       204        19  SER       QQH1           -2.7793473349        5.0292086790       -1.2156755559  S3        70              1.0000000000
       205        20  LYS       CD             -6.4536811603        3.3721318450       -2.0951314590  S3        73              1.0000000000
       206        20  LYS       HD1            -6.9167067024        2.8012163883       -2.9010604427  S3        73              1.0000000000
       207        20  LYS       HD2            -5.3869596677        3.4551624409       -2.3301803602  S3        73              1.0000000000
       208        20  LYS       QQH2           -6.5633210029        2.7993047284       -1.1681625613  S3        73              1.0000000000
       209        20  LYS       CE             -7.0902029978        4.7715375432       -2.0059337905  S3        73              1.0000000000
       210        20  LYS       HE1            -6.9682043288        5.2618326659       -1.0369718637  S3        73              1.0000000000
       211        20  LYS       HE2            -8.1606320234        4.7249742769       -2.2209296430  S3        73              1.0000000000
       212        20  LYS       NZ             -6.4761742437        5.7107664924       -3.0074847488  S3        73              1.0000000000
       213        20  LYS       HZ1            -6.5538903474        5.4083814237       -3.9902436048  S3        73              1.0000000000
       214        20  LYS       HZ2            -5.4207355012        5.8886969470       -2.7882404488  S3        73              1.0000000000
       215        20  LYS       HZ3            -6.9287912239        6.6524204252       -2.9637496218  S3        73              1.0000000000
       216        21  SER       CB             -4.6837863291        4.2676343019       -6.5500292835  S3        130             1.0000000000
       217        21  SER       HB1            -4.7433660612        5.1719889671       -7.1582010193  S3        130             1.0000000000
       218        21  SER       HB2            -3.9727232970        3.5816283340       -7.0250203753  S3        130             1.0000000000
       219        21  SER       OG             -4.2235175696        4.5754715482       -5.1880876267  S3        130             1.0000000000
       220        21  SER       HG1            -3.4283220351        5.1835992872       -5.2575455271  S3        130             1.0000000000
       221        21  SER       QQH3           -5.6538419199        3.7727561503       -6.5286797468  S3        130             1.0000000000
       222        22  GLU       CB            -10.1625260731        9.4552201878        0.6946534173  S3        166             1.0000000000
       223        22  GLU       HB1            -9.8527090632       10.1177992299       -0.1238805032  S3        166             1.0000000000
       224        22  GLU       HB2           -11.2176624895        9.2046043631        0.5452495880  S3        166             1.0000000000
       225        22  GLU       QQH4          -10.0655752634        9.9227102794        1.6831422008  S3        166             1.0000000000
       226        22  GLU       CG             -9.3121516898        8.1734985683        0.6064662648  S3        166             1.0000000000
       227        22  GLU       HG1            -9.6978588131        7.5271468316       -0.1899738317  S3        166             1.0000000000
       228        22  GLU       HG2            -9.3919488686        7.5821670816        1.5297279559  S3        166             1.0000000000
       229        22  GLU       CD             -7.8222762600        8.3978027832        0.3180550432  S3        166             1.0000000000
       230        22  GLU       OE1            -7.3167246584        9.5504255196        0.5274087297  S3        166             1.0000000000
       231        22  GLU       OE2            -7.1638307577        7.3655349294       -0.1160261441  S3        166             1.0000000000
       232        23  ASN       CB             -2.8531354684       11.9016051481        1.2584436530  S3        170             1.0000000000
       233        23  ASN       HB1            -1.8683628406       11.7681114318        0.8017685060  S3        170             1.0000000000
       234        23  ASN       HB2            -3.2838200377       12.8457525700        0.9160906521  S3        170             1.0000000000
       235        23  ASN       QQH5           -2.8135338858       11.8939863044        2.3569279355  S3        170             1.0000000000
       236        23  ASN       CG             -3.7507327882       10.7272460668        0.8605084008  S3        170             1.0000000000
       237        23  ASN       OD1            -3.3257207799        9.5353442002        0.9903768102  S3        170             1.0000000000
       238        23  ASN       ND2            -4.9828902141       11.0378426677        0.4302421363  S3        170             1.0000000000
       239        23  ASN       HD21           -5.7249480992       10.3268412003        0.3219971745  S3        170             1.0000000000
       240        23  ASN       HD22           -5.2023124744       12.0011753207        0.1637681106  S3        170             1.0000000000
       241        24  LYS       CE             -3.2448071097        1.3460037916       -4.2773182679  S3        234             1.0000000000
       242        24  LYS       HE1            -3.6660297234        1.5590511210       -3.2964945764  S3        234             1.0000000000
       243        24  LYS       HE2            -4.0478196703        1.2122157660       -5.0033983395  S3        234             1.0000000000
       244        24  LYS       NZ             -2.4217768156        2.5248189785       -4.7283558202  S3        234             1.0000000000
       245        24  LYS       HZ1            -1.9070967169        2.3053349444       -5.6210367172  S3        234             1.0000000000
       246        24  LYS       HZ2            -1.6886793882        2.8304714052       -4.0626617301  S3        234             1.0000000000
       247        24  LYS       HZ3            -3.0620076662        3.3431104281       -4.8922709903  S3        234             1.0000000000
       248        24  LYS       QQH6           -2.5977312891        0.4712615697       -4.2046029511  S3        234             1.0000000000
       249        25  SER       CB              2.2100344547        3.4447754972       -5.9883092446  S3        235             1.0000000000
       250        25  SER       HB1             2.9001777786        2.7998190732       -6.5414703345  S3        235             1.0000000000
       251        25  SER       HB2             2.7395325394        4.3886870643       -5.7980888151  S3        235             1.0000000000
       252        25  SER       OG              1.0285590989        3.6333940334       -6.8055840405  S3        235             1.0000000000
       253        25  SER       HG1             0.6384074472        4.5392637986       -6.6811598626  S3        235             1.0000000000
       254        25  SER       QQH7            1.9608142955        2.9134617796       -5.0559432479  S3        235             1.0000000000
       255        26  PNM       S1             -3.3214805781        9.7152939139       -6.3449306520  S3        523             1.0000000000
       256        26  PNM       C2             -2.0003519813        8.4283418497       -6.9853779988  S3        523             1.0000000000
       257        26  PNM       C3             -1.4822501795        7.6946737003       -5.6889056851  S3        523             1.0000000000
       258        26  PNM       N4             -2.5511581288        7.7612561563       -4.6915027283  S3        523             1.0000000000
       259        26  PNM       C5             -3.7773793533        8.5782281558       -4.9235709619  S3        523             1.0000000000
       260        26  PNM       C6             -3.6782848582        9.0382163181       -3.4126354860  S3        523             1.0000000000
       261        26  PNM       C7             -2.4693976782        8.0757389812       -3.3507399514  S3        523             1.0000000000
       262        26  PNM       O8             -1.5981264133        7.8071683403       -2.5087850604  S3        523             1.0000000000
       263        26  PNM       C9             -2.6947205060        7.4696423019       -7.9641436180  S3        523             1.0000000000
       264        26  PNM       C10            -0.8782567872        9.2120793967       -7.6752677173  S3        523             1.0000000000
       265        26  PNM       C11            -0.9962500339        6.2658318884       -5.9908694090  S3        523             1.0000000000
       266        26  PNM       O12            -1.7492267051        5.2830091169       -5.7123946126  S3        523             1.0000000000
       267        26  PNM       O13             0.1788117767        6.1837499141       -6.5419062255  S3        523             1.0000000000
       268        26  PNM       N14            -3.1790569815       10.3837421690       -3.1788222897  S3        523             1.0000000000
       269        26  PNM       C15            -3.8861127126       11.4908133858       -3.4986048904  S3        523             1.0000000000
       270        26  PNM       O16            -5.0530269476       11.4180450639       -3.9792552438  S3        523             1.0000000000
       271        26  PNM       C17            -3.1661787282       12.8212111158       -3.3025201952  S3        523             1.0000000000
       272        26  PNM       C18            -2.1742585763       13.1261322846       -4.4193844611  S3        523             1.0000000000
       273        26  PNM       C19            -0.8429353696       13.4586810453       -4.1295797482  S3        523             1.0000000000
       274        26  PNM       C20             0.0714327555       13.7125013156       -5.1592243375  S3        523             1.0000000000
       275        26  PNM       C21            -0.3341210426       13.6276579559       -6.4951176280  S3        523             1.0000000000
       276        26  PNM       C22            -1.6652735811       13.3078239942       -6.7932581110  S3        523             1.0000000000
       277        26  PNM       C23            -2.5815004235       13.0718214279       -5.7641387846  S3        523             1.0000000000
       278        26  PNM       H24            -0.6176482754        8.2478461611       -5.3066769555  S3        523             1.0000000000
       279        26  PNM       H25            -1.2435966552        9.6871702014       -8.5911267316  S3        523             1.0000000000
       280        26  PNM       H26            -0.0663452522        8.5300465174       -7.9464619347  S3        523             1.0000000000
       281        26  PNM       H27            -0.4798136014        9.9976651365       -7.0275365989  S3        523             1.0000000000
       282        26  PNM       H28            -3.1364873157        8.0365703695       -8.7861246625  S3        523             1.0000000000
       283        26  PNM       H29            -3.4966543755        6.9074210548       -7.4802780048  S3        523             1.0000000000
       284        26  PNM       H30            -1.9757765945        6.7561100131       -8.3842052170  S3        523             1.0000000000
       285        26  PNM       H31            -4.6664677352        7.9930878470       -5.1526883708  S3        523             1.0000000000
       286        26  PNM       H32            -4.5446421987        8.8031802490       -2.7966421410  S3        523             1.0000000000
       287        26  PNM       H33            -2.6540222220       12.8256687158       -2.3352648443  S3        523             1.0000000000
       288        26  PNM       H34            -3.9417374853       13.5891896796       -3.2584926789  S3        523             1.0000000000
       289        26  PNM       H35            -0.5178161093       13.5205785912       -3.0965342279  S3        523             1.0000000000
       290        26  PNM       H36             1.0963072547       13.9699395448       -4.9158742863  S3        523             1.0000000000
       291        26  PNM       H37             0.3717805984       13.8046002592       -7.3004214695  S3        523             1.0000000000
       292        26  PNM       H38            -1.9842736225       13.2223814561       -7.8253083824  S3        523             1.0000000000
       293        26  PNM       H39            -3.6065090931       12.8112353396       -6.0036963682  S3        523             1.0000000000
       294        26  PNM       H40            -2.2313118159       10.4776471850       -2.8025477385  S3        523             1.0000000000
       295        27  TIP3      OH2            -4.6301480664        7.6176574695       -0.4138012883  S3        290             1.0000000000
       296        27  TIP3      H1             -5.6420203202        7.5827222969       -0.2475806804  S3        290             1.0000000000
       297        27  TIP3      H2             -4.1366752366        8.2881412472        0.1322778671  S3        290             1.0000000000
       298        28  SER       CB             -3.0882314759        5.1854755642       -2.2674690521  S4        70              1.0000000000
       299        28  SER       HB1            -3.5539360268        4.3042370739       -2.7155672394  S4        70              1.0000000000
       300        28  SER       HB2            -2.1890673720        5.4237929372       -2.8434807418  S4        70              1.0000000000
       301        28  SER       OG             -4.0478870687        6.2608634435       -2.3429200419  S4        70              1.0000000000
       302        28  SER       HG1            -4.1695664664        6.8870747520       -1.4469578398  S4        70              1.0000000000
       303        28  SER       QQH1           -2.7767155336        5.0317691783       -1.2228107025  S4        70              1.0000000000
       304        29  LYS       CD             -6.4522454440        3.3763808524       -2.0908268310  S4        73              1.0000000000
       305        29  LYS       HD1            -6.9139659446        2.8065679527       -2.8984186834  S4        73              1.0000000000
       306        29  LYS       HD2            -5.3850914135        3.4599346516       -2.3241501531  S4        73              1.0000000000
       307        29  LYS       QQH2           -6.5633104552        2.8018527648       -1.1650612922  S4        73              1.0000000000
       308        29  LYS       CE             -7.0890278871        4.7754927096       -1.9997100270  S4        73              1.0000000000
       309        29  LYS       HE1            -6.9654471555        5.2648269794       -1.0303781570  S4        73              1.0000000000
       310        29  LYS       HE2            -8.1597974287        4.7287758770       -2.2132180118  S4        73              1.0000000000
       311        29  LYS       NZ             -6.4772099913        5.7165757781       -3.0007420471  S4        73              1.0000000000
       312        29  LYS       HZ1            -6.5614764318        5.4185642778       -3.9845959909  S4        73              1.0000000000
       313        29  LYS       HZ2            -5.4196151262        5.8908564985       -2.7869984077  S4        73              1.0000000000
       314        29  LYS       HZ3            -6.9270596749        6.6591337930       -2.9498652653  S4        73              1.0000000000
       315        30  SER       CB             -4.6827596949        4.2636231687       -6.5515101606  S4        130             1.0000000000
       316        30  SER       HB1            -4.7423658518        5.1681013127       -7.1596638969  S4        130             1.0000000000
       317        30  SER       HB2            -3.9742087753        3.5762302389       -7.0280827977  S4        130             1.0000000000
       318        30  SER       OG             -4.2172737981        4.5714436303       -5.1914297238  S4        130             1.0000000000
       319        30  SER       HG1            -3.4247678022        5.1824430152       -5.2654961280  S4        130             1.0000000000
       320        30  SER       QQH3           -5.6537582523        3.7707594459       -6.5267185175  S4        130             1.0000000000
       321        31  GLU       CB            -10.1520688783        9.4475471712        0.6959684079  S4        166             1.0000000000
       322        31  GLU       HB1            -9.8434999610       10.1104396445       -0.1227286567  S4        166             1.0000000000
       323        31  GLU       HB2           -11.2061414962        9.1929147529        0.5456011939  S4        166             1.0000000000
       324        31  GLU       QQH4          -10.0580311993        9.9162262746        1.6841741881  S4        166             1.0000000000
       325        31  GLU       CG             -9.2966082372        8.1689114581        0.6097767153  S4        166             1.0000000000
       326        31  GLU       HG1            -9.6791280271        7.5204967674       -0.1866325934  S4        166             1.0000000000
       327        31  GLU       HG2            -9.3748924399        7.5781451543        1.5335280540  S4        166             1.0000000000
       328        31  GLU       CD             -7.8072863266        8.3987734031        0.3217990016  S4        166             1.0000000000
       329        31  GLU       OE1            -7.3065856072        9.5535455845        0.5306503424  S4        166             1.0000000000
       330        31  GLU       OE2            -7.1445536707        7.3690509437       -0.1116940604  S4        166             1.0000000000
       331        32  ASN       CB             -2.8489238191       11.9121975086        1.2587349805  S4        170             1.0000000000
       332        32  ASN       HB1            -1.8638395614       11.7815600541        0.8020649220  S4        170             1.0000000000
       333        32  ASN       HB2            -3.2809006439       12.8567794592        0.9193349108  S4        170             1.0000000000
       334        32  ASN       QQH5           -2.8093689584       11.9014705896        2.3572441732  S4        170             1.0000000000
       335        32  ASN       CG             -3.7438742222       10.7376047062        0.8572861274  S4        170             1.0000000000
       336        32  ASN       OD1            -3.3153853040        9.5466904906        0.9817133888  S4        170             1.0000000000
       337        32  ASN       ND2            -4.9775948220       11.0474405676        0.4301631615  S4        170             1.0000000000
       338        32  ASN       HD21           -5.7183926350       10.3350925269        0.3212171334  S4        170             1.0000000000
       339        32  ASN       HD22           -5.1992676183       12.0114265955        0.1692518930  S4        170             1.0000000000
       340        33  LYS       CE             -3.2478368099        1.3403746258       -4.2748108166  S4        234             1.0000000000
       341        33  LYS       HE1            -3.6695927007        1.5538206737       -3.2943434696  S4        234             1.0000000000
       342        33  LYS       HE2            -4.0505141396        1.2053866977       -5.0010037803  S4        234             1.0000000000
       343        33  LYS       NZ             -2.4254566672        2.5194043866       -4.7265437928  S4        234             1.0000000000
       344        33  LYS       HZ1            -1.9101093268        2.2990247849       -5.6186744479  S4        234             1.0000000000
       345        33  LYS       HZ2            -1.6930003391        2.8255235979       -4.0604602254  S4        234             1.0000000000
       346        33  LYS       HZ3            -3.0661494694        3.3380583283       -4.8921194438  S4        234             1.0000000000
       347        33  LYS       QQH6           -2.6001211627        0.4661345801       -4.2011690757  S4        234             1.0000000000
       348        34  SER       CB              2.2059892660        3.4423293224       -5.9899767387  S4        235             1.0000000000
       349        34  SER       HB1             2.8980120122        2.7977694742       -6.5413611520  S4        235             1.0000000000
       350        34  SER       HB2             2.7332514520        4.3878569987       -5.8015978594  S4        235             1.0000000000
       351        34  SER       OG              1.0241666510        3.6266251763       -6.8076116879  S4        235             1.0000000000
       352        34  SER       HG1             0.6374705846        4.5352330904       -6.6932518484  S4        235             1.0000000000
       353        34  SER       QQH7            1.9574305100        2.9125091017       -5.0566376131  S4        235             1.0000000000
       354        35  PNM       S1             -3.2869660386        9.7400017863       -6.3760517685  S4        523             1.0000000000
       355        35  PNM       C2             -1.9796601711        8.4382076648       -7.0150211495  S4        523             1.0000000000
       356        35  PNM       C3             -1.4741253485        7.6990297735       -5.7170350091  S4        523             1.0000000000
       357        35  PNM       N4             -2.5497925171        7.7695113806       -4.7271839952  S4        523             1.0000000000
       358        35  PNM       C5             -3.7675695340        8.5975860493       -4.9666610629  S4        523             1.0000000000
       359        35  PNM       C6             -3.6802971867        9.0472818349       -3.4517229023  S4        523             1.0000000000
       360        35  PNM       C7             -2.4726646415        8.0815806619       -3.3836457628  S4        523             1.0000000000
       361        35  PNM       O8             -1.6086857062        7.8122222460       -2.5395397164  S4        523             1.0000000000
       362        35  PNM       C9             -2.6811846525        7.4853143815       -7.9945287026  S4        523             1.0000000000
       363        35  PNM       C10            -0.8489245389        9.2118759761       -7.7019945959  S4        523             1.0000000000
       364        35  PNM       C11            -0.9936558077        6.2676277243       -6.0163275709  S4        523             1.0000000000
       365        35  PNM       O12            -1.7496230327        5.2880263864       -5.7370208756  S4        523             1.0000000000
       366        35  PNM       O13             0.1826900113        6.1809180236       -6.5647473592  S4        523             1.0000000000
       367        35  PNM       N14            -3.1821815523       10.3900530824       -3.2021705679  S4        523             1.0000000000
       368        35  PNM       C15            -3.8909104974       11.4999311708       -3.5087326070  S4        523             1.0000000000
       369        35  PNM       O16            -5.0568770860       11.4306472890       -3.9917231150  S4        523             1.0000000000
       370        35  PNM       C17            -3.1723862614       12.8287779854       -3.2960832802  S4        523             1.0000000000
       371        35  PNM       C18            -2.1777516183       13.1437254983       -4.4076377660  S4        523             1.0000000000
       372        35  PNM       C19            -0.8469692308       13.4734665187       -4.1124565887  S4        523             1.0000000000
       373        35  PNM       C20             0.0705271743       13.7312421239       -5.1384069393  S4        523             1.0000000000
       374        35  PNM       C21            -0.3313308371       13.6532695256       -6.4757314444  S4        523             1.0000000000
       375        35  PNM       C22            -1.6620531100       13.3370900517       -6.7790816295  S4        523             1.0000000000
       376        35  PNM       C23            -2.5814990686       13.0975896272       -5.7536436952  S4        523             1.0000000000
       377        35  PNM       H24            -0.6094598056        8.2468402551       -5.3272091312  S4        523             1.0000000000
       378        35  PNM       H25            -1.2084847384        9.6921786239       -8.6173785545  S4        523             1.0000000000
       379        35  PNM       H26            -0.0427654660        8.5232413318       -7.9728013487  S4        523             1.0000000000
       380        35  PNM       H27            -0.4440682183        9.9924545632       -7.0522900555  S4        523             1.0000000000
       381        35  PNM       H28            -3.1194321817        8.0557010609       -8.8159872580  S4        523             1.0000000000
       382        35  PNM       H29            -3.4871948135        6.9278676955       -7.5116795346  S4        523             1.0000000000
       383        35  PNM       H30            -1.9665651519        6.7671142054       -8.4140737897  S4        523             1.0000000000
       384        35  PNM       H31            -4.6587020012        8.0224248249       -5.2110329252  S4        523             1.0000000000
       385        35  PNM       H32            -4.5524926041        8.8077811043       -2.8458670516  S4        523             1.0000000000
       386        35  PNM       H33            -2.6628718846       12.8235038531       -2.3274085672  S4        523             1.0000000000
       387        35  PNM       H34            -3.9480666332       13.5961619999       -3.2463661574  S4        523             1.0000000000
       388        35  PNM       H35            -0.5243892774       13.5290276059       -3.0784254602  S4        523             1.0000000000
       389        35  PNM       H36             1.0950345573       13.9856958950       -4.8908337297  S4        523             1.0000000000
       390        35  PNM       H37             0.3775041777       13.8318925723       -7.2781966836  S4        523             1.0000000000
       391        35  PNM       H38            -1.9783729332       13.2553392491       -7.8121612137  S4        523             1.0000000000
       392        35  PNM       H39            -3.6060647149       12.8388999325       -5.9972587404  S4        523             1.0000000000
       393        35  PNM       H40            -2.2362779976       10.4807967207       -2.8207972525  S4        523             1.0000000000
       394        36  TIP3      OH2            -4.6149229087        7.6400135486       -0.4363051381  S4        290             1.0000000000
       395        36  TIP3      H1             -5.6241097589        7.5974993444       -0.2593066266  S4        290             1.0000000000
       396        36  TIP3      H2             -4.1199589734        8.3073976348        0.1122000598  S4        290             1.0000000000
       397        37  SER       CB             -3.0922263799        5.1774805841       -2.2605111642  S5        70              1.0000000000
       398        37  SER       HB1            -3.5614866429        4.2967342633       -2.7060434308  S5        70              1.0000000000
       399        37  SER       HB2            -2.1949262928        5.4130408378       -2.8405806250  S5        70              1.0000000000
       400        37  SER       OG             -4.0496284428        6.2553140911       -2.3322709462  S5        70              1.0000000000
       401        37  SER       HG1            -4.1733681513        6.8747995867       -1.4313823898  S5        70              1.0000000000
       402        37  SER       QQH1           -2.7768535171        5.0245349093       -1.2169837645  S5        70              1.0000000000
       403        38  LYS       CD             -6.4604316883        3.3744663974       -2.0940898580  S5        73              1.0000000000
       404        38  LYS       HD1            -6.9318758868        2.8037771788       -2.8954089052  S5        73              1.0000000000
       405        38  LYS       HD2            -5.3955437606        3.4539962991       -2.3386140956  S5        73              1.0000000000
       406        38  LYS       QQH2           -6.5636186581        2.8029115267       -1.1655923322  S5        73              1.0000000000
       407        38  LYS       CE             -7.0921583084        4.7758709094       -2.0010080768  S5        73              1.0000000000
       408        38  LYS       HE1            -6.9660637584        5.2640076600       -1.0314973428  S5        73              1.0000000000
       409        38  LYS       HE2            -8.1632671759        4.7333000058       -2.2132912760  S5        73              1.0000000000
       410        38  LYS       NZ             -6.4778730955        5.7155743568       -3.0019173825  S5        73              1.0000000000
       411        38  LYS       HZ1            -6.5597381291        5.4161066091       -3.9854900543  S5        73              1.0000000000
       412        38  LYS       HZ2            -5.4213485035        5.8892132662       -2.7849734217  S5        73              1.0000000000
       413        38  LYS       HZ3            -6.9276922645        6.6583849507       -2.9534150627  S5        73              1.0000000000
       414        39  SER       CB             -4.6819629267        4.2604872361       -6.5512293327  S5        130             1.0000000000
       415        39  SER       HB1            -4.7394595317        5.1642562836       -7.1604717584  S5        130             1.0000000000
       416        39  SER       HB2            -3.9724851490        3.5722890720       -7.0254766011  S5        130             1.0000000000
       417        39  SER       OG             -4.2208923669        4.5687696413       -5.1897164935  S5        130             1.0000000000
       418        39  SER       HG1            -3.4256220569        5.1769589628       -5.2598206410  S5        130             1.0000000000
       419        39  SER       QQH3           -5.6532620890        3.7680729377       -6.5293177824  S5        130             1.0000000000
       420        40  GLU       CB            -10.1540011362        9.4496468608        0.6946362249  S5        166             1.0000000000
       421        40  GLU       HB1            -9.8452188218       10.1124946743       -0.1240586251  S5        166             1.0000000000
       422        40  GLU       HB2           -11.2082936619        9.1958647626        0.5445571339  S5        166             1.0000000000
       423        40  GLU       QQH4          -10.0591415817        9.9180928969        1.6828603805  S5        166             1.0000000000
       424        40  GLU       CG             -9.2998996936        8.1703219981        0.6080013092  S5        166             1.0000000000
       425        40  GLU       HG1            -9.6826534289        7.5225227025       -0.1887280687  S5        166             1.0000000000
       426        40  GLU       HG2            -9.3788426601        7.5792561540        1.5315176081  S5        166             1.0000000000
       427        40  GLU       CD             -7.8104426031        8.3989441392        0.3208850113  S5        166             1.0000000000
       428        40  GLU       OE1            -7.3073775640        9.5517943069        0.5331600477  S5        166             1.0000000000
       429        40  GLU       OE2            -7.1498221895        7.3688407585       -0.1154318255  S5        166             1.0000000000
       430        41  ASN       CB             -2.8471337480       11.9087205859        1.2573571058  S5        170             1.0000000000
       431        41  ASN       HB1            -1.8619027583       11.7758189850        0.8016206776  S5        170             1.0000000000
       432        41  ASN       HB2            -3.2772577725       12.8534555925        0.9160852850  S5        170             1.0000000000
       433        41  ASN       QQH5           -2.8085884605       11.8994305616        2.3558978323  S5        170             1.0000000000
       434        41  ASN       CG             -3.7439716696       10.7350181399        0.8569674072  S5        170             1.0000000000
       435        41  ASN       OD1            -3.3175218745        9.5433992990        0.9830128782  S5        170             1.0000000000
       436        41  ASN       ND2            -4.9770050698       11.0461655296        0.4292809943  S5        170             1.0000000000
       437        41  ASN       HD21           -5.7188617774       10.3346797711        0.3218865570  S5        170             1.0000000000
       438        41  ASN       HD22           -5.1974695768       12.0103659357        0.1678235196  S5        170             1.0000000000
       439        42  LYS       CE             -3.2457522184        1.3403121606       -4.2748267402  S5        234             1.0000000000
       440        42  LYS       HE1            -3.6677727769        1.5534625644       -3.2943899161  S5        234             1.0000000000
       441        42  LYS       HE2            -4.0481977056        1.2059888457       -5.0014165812  S5        234             1.0000000000
       442        42  LYS       NZ             -2.4228077090        2.5192217673       -4.7255696204  S5        234             1.0000000000
       443        42  LYS       HZ1            -1.9077431377        2.2998409022       -5.6180730208  S5        234             1.0000000000
       444        42  LYS       HZ2            -1.6904237363        2.8253421553       -4.0594629914  S5        234             1.0000000000
       445        42  LYS       HZ3            -3.0634997882        3.3373489449       -4.8904575483  S5        234             1.0000000000
       446        42  LYS       QQH6           -2.5984157106        0.4657849233       -4.2012761678  S5        234             1.0000000000
       447        43  SER       CB              2.2072519584        3.4444231480       -5.9906043469  S5        235             1.0000000000
       448        43  SER       HB1             2.8971610360        2.7997725849       -6.5444156924  S5        235             1.0000000000
       449        43  SER       HB2             2.7364146383        4.3886966945       -5.8012539143  S5        235             1.0000000000
       450        43  SER       OG              1.0246454491        3.6322854031       -6.8064603741  S5        235             1.0000000000
       451        43  SER       HG1             0.6352392507        4.5384812476       -6.6824603626  S5        235             1.0000000000
       452        43  SER       QQH7            1.9593538197        2.9131780729       -5.0578793889  S5        235             1.0000000000
       453        44  PNM       S1             -3.3371425834        9.7034742730       -6.3476147218  S5        523             1.0000000000
       454        44  PNM       C2             -2.0086696856        8.4228456155       -6.9866028246  S5        523             1.0000000000
       455        44  PNM       C3             -1.4869715922        7.6919983430       -5.6898768128  S5        523             1.0000000000
       456        44  PNM       N4             -2.5540525833        7.7567789168       -4.6905236433  S5        523             1.0000000000
       457        44  PNM       C5             -3.7833439701        8.5693914625       -4.9206702888  S5        523             1.0000000000
       458        44  PNM       C6             -3.6810941508        9.0327584416       -3.4110697430  S5        523             1.0000000000
       459        44  PNM       C7             -2.4725564360        8.0727970123       -3.3521963169  S5        523             1.0000000000
       460        44  PNM       O8             -1.5965480436        7.8050447922       -2.5080874984  S5        523             1.0000000000
       461        44  PNM       C9             -2.6968273563        7.4606069160       -7.9662304589  S5        523             1.0000000000
       462        44  PNM       C10            -0.8901664549        9.2130098315       -7.6750204142  S5        523             1.0000000000
       463        44  PNM       C11            -0.9975256767        6.2639967510       -5.9910205205  S5        523             1.0000000000
       464        44  PNM       O12            -1.7479527499        5.2795668959       -5.7122544947  S5        523             1.0000000000
       465        44  PNM       O13             0.1777966677        6.1841782835       -6.5423803229  S5        523             1.0000000000
       466        44  PNM       N14            -3.1821488912       10.3789031438       -3.1798377075  S5        523             1.0000000000
       467        44  PNM       C15            -3.8921153536       11.4859229316       -3.4940398630  S5        523             1.0000000000
       468        44  PNM       O16            -5.0599727629       11.4136710919       -3.9714798578  S5        523             1.0000000000
       469        44  PNM       C17            -3.1735167812       12.8165027029       -3.2940437859  S5        523             1.0000000000
       470        44  PNM       C18            -2.1804855177       13.1252579210       -4.4085947955  S5        523             1.0000000000
       471        44  PNM       C19            -0.8511931059       13.4630343645       -4.1156217904  S5        523             1.0000000000
       472        44  PNM       C20             0.0642606176       13.7220668407       -5.1430067313  S5        523             1.0000000000
       473        44  PNM       C21            -0.3383369635       13.6376497548       -6.4797571230  S5        523             1.0000000000
       474        44  PNM       C22            -1.6674925811       13.3125530597       -6.7811056638  S5        523             1.0000000000
       475        44  PNM       C23            -2.5847980165       13.0708090565       -5.7541982360  S5        523             1.0000000000
       476        44  PNM       H24            -0.6235689077        8.2484682626       -5.3095150978  S5        523             1.0000000000
       477        44  PNM       H25            -1.2573652763        9.6876603523       -8.5903486227  S5        523             1.0000000000
       478        44  PNM       H26            -0.0747359297        8.5352837977       -7.9467793971  S5        523             1.0000000000
       479        44  PNM       H27            -0.4962288256        9.9997903332       -7.0258939654  S5        523             1.0000000000
       480        44  PNM       H28            -3.1409057288        8.0249173585       -8.7887406141  S5        523             1.0000000000
       481        44  PNM       H29            -3.4966460873        6.8945650258       -7.4834939600  S5        523             1.0000000000
       482        44  PNM       H30            -1.9734024318        6.7510274211       -8.3854436325  S5        523             1.0000000000
       483        44  PNM       H31            -4.6713777076        7.9802131987       -5.1447748157  S5        523             1.0000000000
       484        44  PNM       H32            -4.5455772385        8.7981825246       -2.7921963411  S5        523             1.0000000000
       485        44  PNM       H33            -2.6628375297       12.8192383260       -2.3259868428  S5        523             1.0000000000
       486        44  PNM       H34            -3.9498923738       13.5835980218       -3.2492474081  S5        523             1.0000000000
       487        44  PNM       H35            -0.5285993635       13.5250975636       -3.0818978138  S5        523             1.0000000000
       488        44  PNM       H36             1.0875267571       13.9832997188       -4.8970428602  S5        523             1.0000000000
       489        44  PNM       H37             0.3684790867       13.8189218208       -7.2833749950  S5        523             1.0000000000
       490        44  PNM       H38            -1.9843330659       13.2281458127       -7.8139265017  S5        523             1.0000000000
       491        44  PNM       H39            -3.6084311084       12.8069931356       -5.9960873639  S5        523             1.0000000000
       492        44  PNM       H40            -2.2337377815       10.4737862161       -2.8057248653  S5        523             1.0000000000
       493        45  TIP3      OH2            -4.6180398107        7.6231742174       -0.4176845904  S5        290             1.0000000000
       494        45  TIP3      H1             -5.6293976261        7.5879104764       -0.2487675324  S5        290             1.0000000000
       495        45  TIP3      H2             -4.1239387512        8.2957691928        0.1253083040  S5        290             1.0000000000
       496        46  SER       CB             -3.0947013678        5.1842923836       -2.2625108598  S6        70              1.0000000000
       497        46  SER       HB1            -3.5637988537        4.3029506392       -2.7071843561  S6        70              1.0000000000
       498        46  SER       HB2            -2.1962565030        5.4186312321       -2.8414067603  S6        70              1.0000000000
       499        46  SER       OG             -4.0514852287        6.2623365656       -2.3381848429  S6        70              1.0000000000
       500        46  SER       HG1            -4.1782265622        6.8837049635       -1.4380835210  S6        70              1.0000000000
       501        46  SER       QQH1           -2.7810490949        5.0331392088       -1.2181589940  S6        70              1.0000000000
       502        47  LYS       CD             -6.4652518823        3.3711203577       -2.0979731684  S6        73              1.0000000000
       503        47  LYS       HD1            -6.9502664055        2.8011709028       -2.8916625114  S6        73              1.0000000000
       504        47  LYS       HD2            -5.4032804682        3.4446923239       -2.3570273871  S6        73              1.0000000000
       505        47  LYS       QQH2           -6.5584748301        2.8019253095       -1.1669834377  S6        73              1.0000000000
       506        47  LYS       CE             -7.0890995735        4.7758906854       -1.9994625877  S6        73              1.0000000000
       507        47  LYS       HE1            -6.9547396138        5.2621741449       -1.0302411846  S6        73              1.0000000000
       508        47  LYS       HE2            -8.1618342082        4.7388754272       -2.2043206823  S6        73              1.0000000000
       509        47  LYS       NZ             -6.4773344710        5.7139560406       -3.0032856334  S6        73              1.0000000000
       510        47  LYS       HZ1            -6.5604900372        5.4129905085       -3.9860614518  S6        73              1.0000000000
       511        47  LYS       HZ2            -5.4201958835        5.8902274991       -2.7884692555  S6        73              1.0000000000
       512        47  LYS       HZ3            -6.9278097121        6.6565283041       -2.9557761501  S6        73              1.0000000000
       513        48  SER       CB             -4.6829517408        4.2695316923       -6.5495093274  S6        130             1.0000000000
       514        48  SER       HB1            -4.7435167775        5.1743659011       -7.1569040244  S6        130             1.0000000000
       515        48  SER       HB2            -3.9730816356        3.5836420873       -7.0262825148  S6        130             1.0000000000
       516        48  SER       OG             -4.2191014996        4.5766377220       -5.1886522290  S6        130             1.0000000000
       517        48  SER       HG1            -3.4237655933        5.1839228225       -5.2615200729  S6        130             1.0000000000
       518        48  SER       QQH3           -5.6531961949        3.7751969413       -6.5255958286  S6        130             1.0000000000
       519        49  GLU       CB            -10.1601509118        9.4530737315        0.6969066288  S6        166             1.0000000000
       520        49  GLU       HB1            -9.8502536272       10.1154755984       -0.1217159002  S6        166             1.0000000000
       521        49  GLU       HB2           -11.2149020996        9.2011207102        0.5468551980  S6        166             1.0000000000
       522        49  GLU       QQH4          -10.0645383968        9.9213426416        1.6851610024  S6        166             1.0000000000
       523        49  GLU       CG             -9.3082283346        8.1721619906        0.6104124820  S6        166             1.0000000000
       524        49  GLU       HG1            -9.6920045911        7.5251246468       -0.1864688897  S6        166             1.0000000000
       525        49  GLU       HG2            -9.3884894969        7.5809767607        1.5337217148  S6        166             1.0000000000
       526        49  GLU       CD             -7.8181866872        8.3981505551        0.3237776018  S6        166             1.0000000000
       527        49  GLU       OE1            -7.3154158276        9.5523757194        0.5304299241  S6        166             1.0000000000
       528        49  GLU       OE2            -7.1571071074        7.3659552447       -0.1063413651  S6        166             1.0000000000
       529        50  ASN       CB             -2.8533006944       11.9034262482        1.2607443474  S6        170             1.0000000000
       530        50  ASN       HB1            -1.8686129170       11.7710625866        0.8036276580  S6        170             1.0000000000
       531        50  ASN       HB2            -3.2849226764       12.8474003608        0.9190044610  S6        170             1.0000000000
       532        50  ASN       QQH5           -2.8132789205       11.8954263602        2.3592213569  S6        170             1.0000000000
       533        50  ASN       CG             -3.7497800437       10.7284585839        0.8627407578  S6        170             1.0000000000
       534        50  ASN       OD1            -3.3233955251        9.5369832544        0.9916871300  S6        170             1.0000000000
       535        50  ASN       ND2            -4.9824609207       11.0381661015        0.4334435501  S6        170             1.0000000000
       536        50  ASN       HD21           -5.7240111887       10.3265679899        0.3248948146  S6        170             1.0000000000
       537        50  ASN       HD22           -5.2025458284       12.0011210602        0.1663202754  S6        170             1.0000000000
       538        51  LYS       CE             -3.2455523915        1.3444032176       -4.2762842310  S6        234             1.0000000000
       539        51  LYS       HE1            -3.6666057668        1.5576555879       -3.2954370114  S6        234             1.0000000000
       540        51  LYS       HE2            -4.0486876047        1.2103726078       -5.0021563860  S6        234             1.0000000000
       541        51  LYS       NZ             -2.4225762878        2.5230688133       -4.7277750612  S6        234             1.0000000000
       542        51  LYS       HZ1            -1.9077448640        2.3032254534       -5.6203282927  S6        234             1.0000000000
       543        51  LYS       HZ2            -1.6893329493        2.8286166428       -4.0622020343  S6        234             1.0000000000
       544        51  LYS       HZ3            -3.0624395512        3.3417816601       -4.8922174571  S6        234             1.0000000000
       545        51  LYS       QQH6           -2.5984606909        0.4696590523       -4.2034916342  S6        234             1.0000000000
       546        52  SER       CB              2.2123628361        3.4406794582       -5.9876475688  S6        235             1.0000000000
       547        52  SER       HB1             2.9043690321        2.7952865845       -6.5380923316  S6        235             1.0000000000
       548        52  SER       HB2             2.7402652552        4.3857626188       -5.7987497175  S6        235             1.0000000000
       549        52  SER       OG              1.0319047524        3.6256801581       -6.8068285861  S6        235             1.0000000000
       550        52  SER       HG1             0.6439938338        4.5335930302       -6.6909198558  S6        235             1.0000000000
       551        52  SER       QQH7            1.9623353404        2.9113962349       -5.0543723407  S6        235             1.0000000000
       552        53  PNM       S1             -3.3078583153        9.7131346492       -6.3825810435  S6        523             1.0000000000
       553        53  PNM       C2             -1.9871425064        8.4218773417       -7.0155072660  S6        523             1.0000000000
       554        53  PNM       C3             -1.4784872940        7.6882936880       -5.7154861568  S6        523             1.0000000000
       555        53  PNM       N4             -2.5537744083        7.7552598153       -4.7246550557  S6        523             1.0000000000
       556        53  PNM       C5             -3.7757459968        8.5772697879       -4.9637309914  S6        523             1.0000000000
       557        53  PNM       C6             -3.6840189772        9.0356574652       -3.4516236507  S6        523             1.0000000000
       558        53  PNM       C7             -2.4759160496        8.0721096368       -3.3830550217  S6        523             1.0000000000
       559        53  PNM       O8             -1.6081757788        7.8073809797       -2.5386412196  S6        523             1.0000000000
       560        53  PNM       C9             -2.6779609223        7.4632346917       -7.9969314247  S6        523             1.0000000000
       561        53  PNM       C10            -0.8601145213        9.2040645707       -7.6991257555  S6        523             1.0000000000
       562        53  PNM       C11            -0.9915666167        6.2587480892       -6.0122868673  S6        523             1.0000000000
       563        53  PNM       O12            -1.7439827478        5.2765789436       -5.7319464495  S6        523             1.0000000000
       564        53  PNM       O13             0.1850960308        6.1763469389       -6.5606167148  S6        523             1.0000000000
       565        53  PNM       N14            -3.1840709434       10.3794379462       -3.2110330476  S6        523             1.0000000000
       566        53  PNM       C15            -3.8915343445       11.4887085899       -3.5221220019  S6        523             1.0000000000
       567        53  PNM       O16            -5.0576245276       11.4189939159       -4.0049993260  S6        523             1.0000000000
       568        53  PNM       C17            -3.1718110993       12.8172745865       -3.3130893677  S6        523             1.0000000000
       569        53  PNM       C18            -2.1757221223       13.1284347151       -4.4244583351  S6        523             1.0000000000
       570        53  PNM       C19            -0.8465556317       13.4637679538       -4.1279552422  S6        523             1.0000000000
       571        53  PNM       C20             0.0717315340       13.7217227511       -5.1530692514  S6        523             1.0000000000
       572        53  PNM       C21            -0.3275679053       13.6380062015       -6.4908925220  S6        523             1.0000000000
       573        53  PNM       C22            -1.6564878273       13.3154163883       -6.7955819216  S6        523             1.0000000000
       574        53  PNM       C23            -2.5768675942       13.0757573321       -5.7710463591  S6        523             1.0000000000
       575        53  PNM       H24            -0.6164732802        8.2414491453       -5.3272409608  S6        523             1.0000000000
       576        53  PNM       H25            -1.2196962491        9.6801134685       -8.6167447927  S6        523             1.0000000000
       577        53  PNM       H26            -0.0474921404        8.5212277581       -7.9656165653  S6        523             1.0000000000
       578        53  PNM       H27            -0.4643181405        9.9890388555       -7.0490796464  S6        523             1.0000000000
       579        53  PNM       H28            -3.1171763429        8.0297522112       -8.8205104417  S6        523             1.0000000000
       580        53  PNM       H29            -3.4818759960        6.9010881863       -7.5164497435  S6        523             1.0000000000
       581        53  PNM       H30            -1.9570957384        6.7497421353       -8.4139162228  S6        523             1.0000000000
       582        53  PNM       H31            -4.6656108942        7.9960321595       -5.1992023531  S6        523             1.0000000000
       583        53  PNM       H32            -4.5542872882        8.8001330975       -2.8412851234  S6        523             1.0000000000
       584        53  PNM       H33            -2.6629268656       12.8140177805       -2.3440505557  S6        523             1.0000000000
       585        53  PNM       H34            -3.9467001459       13.5857672541       -3.2657129028  S6        523             1.0000000000
       586        53  PNM       H35            -0.5259929184       13.5240263786       -3.0934062568  S6        523             1.0000000000
       587        53  PNM       H36             1.0948683699       13.9810610467       -4.9046875565  S6        523             1.0000000000
       588        53  PNM       H37             0.3816220893       13.8176468046       -7.2927090408  S6        523             1.0000000000
       589        53  PNM       H38            -1.9707418265       13.2303517352       -7.8290260281  S6        523             1.0000000000
       590        53  PNM       H39            -3.6002770720       12.8134165514       -6.0155755891  S6        523             1.0000000000
       591        53  PNM       H40            -2.2385843347       10.4712652866       -2.8288302384  S6        523             1.0000000000
       592        54  TIP3      OH2            -4.6260054427        7.6282795809       -0.4243444314  S6        290             1.0000000000
       593        54  TIP3      H1             -5.6363080321        7.5890042826       -0.2507994265  S6        290             1.0000000000
       594        54  TIP3      H2             -4.1312226395        8.2955057601        0.1246421123  S6        290             1.0000000000
       595        55  SER       CB             -3.1015014283        5.1817305378       -2.2566073919  S7        70              1.0000000000
       596        55  SER       HB1            -3.5735526953        4.3002863138       -2.6982395288  S7        70              1.0000000000
       597        55  SER       HB2            -2.2047458234        5.4136735060       -2.8391022093  S7        70              1.0000000000
       598        55  SER       OG             -4.0566053518        6.2615975034       -2.3300702646  S7        70              1.0000000000
       599        55  SER       HG1            -4.1885816690        6.8761938619       -1.4244132553  S7        70              1.0000000000
       600        55  SER       QQH1           -2.7844372223        5.0320586484       -1.2131406999  S7        70              1.0000000000
       601        56  LYS       CD             -6.4750135952        3.3661217743       -2.1047827809  S7        73              1.0000000000
       602        56  LYS       HD1            -6.9786702175        2.7954104601       -2.8860212010  S7        73              1.0000000000
       603        56  LYS       HD2            -5.4178330848        3.4315861793       -2.3849516584  S7        73              1.0000000000
       604        56  LYS       QQH2           -6.5532884551        2.8023225664       -1.1691706902  S7        73              1.0000000000
       605        56  LYS       CE             -7.0886550183        4.7753318166       -2.0022847383  S7        73              1.0000000000
       606        56  LYS       HE1            -6.9452482762        5.2607034673       -1.0340703735  S7        73              1.0000000000
       607        56  LYS       HE2            -8.1629006732        4.7456235461       -2.1997866599  S7        73              1.0000000000
       608        56  LYS       NZ             -6.4770899396        5.7091889779       -3.0102711950  S7        73              1.0000000000
       609        56  LYS       HZ1            -6.5568473526        5.4027340216       -3.9913618509  S7        73              1.0000000000
       610        56  LYS       HZ2            -5.4212370491        5.8885181066       -2.7919763000  S7        73              1.0000000000
       611        56  LYS       HZ3            -6.9289893072        6.6514251340       -2.9685499407  S7        73              1.0000000000
       612        57  SER       CB             -4.6825339885        4.2670071676       -6.5560053310  S7        130             1.0000000000
       613        57  SER       HB1            -4.7397974852        5.1705270279       -7.1655052910  S7        130             1.0000000000
       614        57  SER       HB2            -3.9713194898        3.5794082464       -7.0283493301  S7        130             1.0000000000
       615        57  SER       OG             -4.2247505890        4.5761148110       -5.1933244410  S7        130             1.0000000000
       616        57  SER       HG1            -3.4266819819        5.1803401955       -5.2627394048  S7        130             1.0000000000
       617        57  SER       QQH3           -5.6533929212        3.7737557511       -6.5357745043  S7        130             1.0000000000
       618        58  GLU       CB            -10.1664234476        9.4582677419        0.6975760878  S7        166             1.0000000000
       619        58  GLU       HB1            -9.8541296577       10.1197073247       -0.1209340646  S7        166             1.0000000000
       620        58  GLU       HB2           -11.2219277631        9.2097794640        0.5471397754  S7        166             1.0000000000
       621        58  GLU       QQH4          -10.0695045422        9.9261505516        1.6858924879  S7        166             1.0000000000
       622        58  GLU       CG             -9.3187122341        8.1746410773        0.6116239301  S7        166             1.0000000000
       623        58  GLU       HG1            -9.7027176525        7.5296251250       -0.1867612151  S7        166             1.0000000000
       624        58  GLU       HG2            -9.4030710999        7.5827084241        1.5340924020  S7        166             1.0000000000
       625        58  GLU       CD             -7.8274330405        8.3960582974        0.3288496436  S7        166             1.0000000000
       626        58  GLU       OE1            -7.3216697551        9.5489059635        0.5365068326  S7        166             1.0000000000
       627        58  GLU       OE2            -7.1684909251        7.3618288752       -0.0993477822  S7        166             1.0000000000
       628        59  ASN       CB             -2.8563862772       11.8943584762        1.2622775445  S7        170             1.0000000000
       629        59  ASN       HB1            -1.8719106727       11.7602184541        0.8051439678  S7        170             1.0000000000
       630        59  ASN       HB2            -3.2876548145       12.8375697990        0.9178687901  S7        170             1.0000000000
       631        59  ASN       QQH5           -2.8161371567       11.8894918374        2.3607502330  S7        170             1.0000000000
       632        59  ASN       CG             -3.7543759501       10.7188782118        0.8679617055  S7        170             1.0000000000
       633        59  ASN       OD1            -3.3300738147        9.5269576667        1.0013592868  S7        170             1.0000000000
       634        59  ASN       ND2            -4.9863682624       11.0284224909        0.4370640771  S7        170             1.0000000000
       635        59  ASN       HD21           -5.7289794675       10.3175671914        0.3310107969  S7        170             1.0000000000
       636        59  ASN       HD22           -5.2051168211       11.9902291222        0.1640320800  S7        170             1.0000000000
       637        60  LYS       CE             -3.2432205305        1.3473987213       -4.2788860219  S7        234             1.0000000000
       638        60  LYS       HE1            -3.6636834337        1.5607772253       -3.2977815703  S7        234             1.0000000000
       639        60  LYS       HE2            -4.0467978494        1.2136805468       -5.0043600064  S7        234             1.0000000000
       640        60  LYS       NZ             -2.4202469632        2.5258220745       -4.7306762559  S7        234             1.0000000000
       641        60  LYS       HZ1            -1.9051617815        2.3063071111       -5.6231036203  S7        234             1.0000000000
       642        60  LYS       HZ2            -1.6872106579        2.8323736067       -4.0652996852  S7        234             1.0000000000
       643        60  LYS       HZ3            -3.0603726179        3.3434726934       -4.8954633913  S7        234             1.0000000000
       644        60  LYS       QQH6           -2.5963422726        0.4724797109       -4.2063124531  S7        234             1.0000000000
       645        61  SER       CB              2.2164273238        3.4430713663       -5.9864919806  S7        235             1.0000000000
       646        61  SER       HB1             2.9073364944        2.7974071524       -6.5378906686  S7        235             1.0000000000
       647        61  SER       HB2             2.7459655775        4.3869615218       -5.7960518213  S7        235             1.0000000000
       648        61  SER       OG              1.0366261945        3.6311393207       -6.8059780895  S7        235             1.0000000000
       649        61  SER       HG1             0.6457654437        4.5368622207       -6.6829425879  S7        235             1.0000000000
       650        61  SER       QQH7            1.9655187319        2.9127655087       -5.0540025850  S7        235             1.0000000000
       651        62  PNM       S1             -3.3575747804        9.6753344857       -6.3733783387  S7        523             1.0000000000
       652        62  PNM       C2             -2.0152496753        8.4044206214       -7.0030566499  S7        523             1.0000000000
       653        62  PNM       C3             -1.4944336916        7.6796903748       -5.7026144394  S7        523             1.0000000000
       654        62  PNM       N4             -2.5641123841        7.7405719830       -4.7053502325  S7        523             1.0000000000
       655        62  PNM       C5             -3.7957476194        8.5496901003       -4.9377983846  S7        523             1.0000000000
       656        62  PNM       C6             -3.6909819404        9.0225827323       -3.4309183237  S7        523             1.0000000000
       657        62  PNM       C7             -2.4811570295        8.0628659576       -3.3665624033  S7        523             1.0000000000
       658        62  PNM       O8             -1.6056514241        7.8032190550       -2.5246106915  S7        523             1.0000000000
       659        62  PNM       C9             -2.6895765488        7.4366199553       -7.9867279922  S7        523             1.0000000000
       660        62  PNM       C10            -0.8987677597        9.2033445646       -7.6849548560  S7        523             1.0000000000
       661        62  PNM       C11            -0.9966042085        6.2537242928       -5.9982194129  S7        523             1.0000000000
       662        62  PNM       O12            -1.7433288854        5.2667803437       -5.7183602504  S7        523             1.0000000000
       663        62  PNM       O13             0.1805898662        6.1785615835       -6.5460930462  S7        523             1.0000000000
       664        62  PNM       N14            -3.1877978929       10.3684238346       -3.2077319831  S7        523             1.0000000000
       665        62  PNM       C15            -3.8938889972       11.4764507010       -3.5253924981  S7        523             1.0000000000
       666        62  PNM       O16            -5.0621233953       11.4062415598       -4.0032962560  S7        523             1.0000000000
       667        62  PNM       C17            -3.1712883722       12.8047950119       -3.3269135319  S7        523             1.0000000000
       668        62  PNM       C18            -2.1737576415       13.1077583946       -4.4392590200  S7        523             1.0000000000
       669        62  PNM       C19            -0.8468457561       13.4517092532       -4.1421086626  S7        523             1.0000000000
       670        62  PNM       C20             0.0719393091       13.7094687392       -5.1667848987  S7        523             1.0000000000
       671        62  PNM       C21            -0.3245134301       13.6168677260       -6.5049238363  S7        523             1.0000000000
       672        62  PNM       C22            -1.6508863242       13.2845234100       -6.8104176926  S7        523             1.0000000000
       673        62  PNM       C23            -2.5718400856       13.0445379102       -5.7863728345  S7        523             1.0000000000
       674        62  PNM       H24            -0.6353359401        8.2421049965       -5.3213370954  S7        523             1.0000000000
       675        62  PNM       H25            -1.2632046348        9.6722591844       -8.6043527656  S7        523             1.0000000000
       676        62  PNM       H26            -0.0750551345        8.5325413787       -7.9488437358  S7        523             1.0000000000
       677        62  PNM       H27            -0.5172082054        9.9955565047       -7.0349305261  S7        523             1.0000000000
       678        62  PNM       H28            -3.1325359382        7.9972528450       -8.8124223443  S7        523             1.0000000000
       679        62  PNM       H29            -3.4879892064        6.8649192119       -7.5088105521  S7        523             1.0000000000
       680        62  PNM       H30            -1.9584484341        6.7324311174       -8.4016544934  S7        523             1.0000000000
       681        62  PNM       H31            -4.6827776200        7.9565765605       -5.1547073914  S7        523             1.0000000000
       682        62  PNM       H32            -4.5551425578        8.7933042954       -2.8096540566  S7        523             1.0000000000
       683        62  PNM       H33            -2.6626751897       12.8069398319       -2.3576822071  S7        523             1.0000000000
       684        62  PNM       H34            -3.9447863506       13.5751890467       -3.2847442252  S7        523             1.0000000000
       685        62  PNM       H35            -0.5289007516       13.5203006694       -3.1071632890  S7        523             1.0000000000
       686        62  PNM       H36             1.0929745163       13.9766495495       -4.9177899502  S7        523             1.0000000000
       687        62  PNM       H37             0.3847024324       13.7982417568       -7.3063151908  S7        523             1.0000000000
       688        62  PNM       H38            -1.9629095373       13.1947594864       -7.8442462057  S7        523             1.0000000000
       689        62  PNM       H39            -3.5936393327       12.7766865114       -6.0314002345  S7        523             1.0000000000
       690        62  PNM       H40            -2.2405394885       10.4624784528       -2.8300772661  S7        523             1.0000000000
       691        63  TIP3      OH2            -4.6367773543        7.6119591258       -0.4067671966  S7        290             1.0000000000
       692        63  TIP3      H1             -5.6486214122        7.5772163188       -0.2371297848  S7        290             1.0000000000
       693        63  TIP3      H2             -4.1416405589        8.2805423176        0.1403057306  S7        290             1.0000000000
       694        64  SER       CB             -3.1059405022        5.1830161675       -2.2539772510  S8        70              1.0000000000
       695        64  SER       HB1            -3.5803664242        4.3011004423       -2.6923659619  S8        70              1.0000000000
       696        64  SER       HB2            -2.2082878315        5.4106931587       -2.8369602785  S8        70              1.0000000000
       697        64  SER       OG             -4.0579749542        6.2652034035       -2.3318765954  S8        70              1.0000000000
       698        64  SER       HG1            -4.1952634573        6.8790227723       -1.4254117006  S8        70              1.0000000000
       699        64  SER       QQH1           -2.7894119621        5.0366648936       -1.2098185296  S8        70              1.0000000000
       700        65  LYS       CD             -6.4855518942        3.3611410560       -2.1104505478  S8        73              1.0000000000
       701        65  LYS       HD1            -7.0100973546        2.7919322796       -2.8789685007  S8        73              1.0000000000
       702        65  LYS       HD2            -5.4340213204        3.4170550976       -2.4133559253  S8        73              1.0000000000
       703        65  LYS       QQH2           -6.5478480484        2.8008716074       -1.1715552146  S8        73              1.0000000000
       704        65  LYS       CE             -7.0861495691        4.7756687963       -1.9998814458  S8        73              1.0000000000
       705        65  LYS       HE1            -6.9309071622        5.2572864761       -1.0318472366  S8        73              1.0000000000
       706        65  LYS       HE2            -8.1622934036        4.7555852183       -2.1875645419  S8        73              1.0000000000
       707        65  LYS       NZ             -6.4762843456        5.7073738037       -3.0106362454  S8        73              1.0000000000
       708        65  LYS       HZ1            -6.5577354996        5.3996389176       -3.9909639970  S8        73              1.0000000000
       709        65  LYS       HZ2            -5.4199237563        5.8882299664       -2.7944451717  S8        73              1.0000000000
       710        65  LYS       HZ3            -6.9283823388        6.6496339259       -2.9699854386  S8        73              1.0000000000
       711        66  SER       CB             -4.6835237825        4.2789923465       -6.5503552239  S8        130             1.0000000000
       712        66  SER       HB1            -4.7446979342        5.1839286779       -7.1573598094  S8        130             1.0000000000
       713        66  SER       HB2            -3.9717288980        3.5945202954       -7.0262180602  S8        130             1.0000000000
       714        66  SER       OG             -4.2228693040        4.5858336209       -5.1881153500  S8        130             1.0000000000
       715        66  SER       HG1            -3.4230880102        5.1869735016       -5.2590326824  S8        130             1.0000000000
       716        66  SER       QQH3           -5.6529627484        3.7830904730       -6.5281691628  S8        130             1.0000000000
       717        67  GLU       CB            -10.1750985444        9.4632587071        0.6995306359  S8        166             1.0000000000
       718        67  GLU       HB1            -9.8613515582       10.1241357739       -0.1188547534  S8        166             1.0000000000
       719        67  GLU       HB2           -11.2312589111        9.2174300561        0.5491923390  S8        166             1.0000000000
       720        67  GLU       QQH4          -10.0769438204        9.9307060075        1.6879551511  S8        166             1.0000000000
       721        67  GLU       CG             -9.3305612498        8.1774666001        0.6134218113  S8        166             1.0000000000
       722        67  GLU       HG1            -9.7159797319        7.5338213660       -0.1853742186  S8        166             1.0000000000
       723        67  GLU       HG2            -9.4170023306        7.5852195793        1.5354756811  S8        166             1.0000000000
       724        67  GLU       CD             -7.8384685149        8.3952079304        0.3316283062  S8        166             1.0000000000
       725        67  GLU       OE1            -7.3318674239        9.5485651020        0.5346933384  S8        166             1.0000000000
       726        67  GLU       OE2            -7.1800645692        7.3584432211       -0.0910912222  S8        166             1.0000000000
       727        68  ASN       CB             -2.8629308130       11.8859910636        1.2648671640  S8        170             1.0000000000
       728        68  ASN       HB1            -1.8789569663       11.7511811072        0.8067682052  S8        170             1.0000000000
       729        68  ASN       HB2            -3.2949839612       12.8283102573        0.9187936311  S8        170             1.0000000000
       730        68  ASN       QQH5           -2.8215542830       11.8836051537        2.3632964420  S8        170             1.0000000000
       731        68  ASN       CG             -3.7615223546       10.7093953049        0.8739871132  S8        170             1.0000000000
       732        68  ASN       OD1            -3.3379396004        9.5173952887        1.0106960106  S8        170             1.0000000000
       733        68  ASN       ND2            -4.9931909547       11.0179346505        0.4421198394  S8        170             1.0000000000
       734        68  ASN       HD21           -5.7360962362       10.3073094931        0.3357075810  S8        170             1.0000000000
       735        68  ASN       HD22           -5.2113598584       11.9782302184        0.1627091444  S8        170             1.0000000000
       736        69  LYS       CE             -3.2411895356        1.3527625372       -4.2797028447  S8        234             1.0000000000
       737        69  LYS       HE1            -3.6599572374        1.5667691821       -3.2979611834  S8        234             1.0000000000
       738        69  LYS       HE2            -4.0459283970        1.2201054727       -5.0040952087  S8        234             1.0000000000
       739        69  LYS       NZ             -2.4171952928        2.5300357066       -4.7327203974  S8        234             1.0000000000
       740        69  LYS       HZ1            -1.9031970024        2.3098291369       -5.6256244783  S8        234             1.0000000000
       741        69  LYS       HZ2            -1.6824843568        2.8355871778       -4.0685674675  S8        234             1.0000000000
       742        69  LYS       HZ3            -3.0556609477        3.3486042189       -4.8962729106  S8        234             1.0000000000
       743        69  LYS       QQH6           -2.5954500652        0.4769499820       -4.2081401396  S8        234             1.0000000000
       744        70  SER       CB              2.2250501224        3.4362617202       -5.9827011104  S8        235             1.0000000000
       745        70  SER       HB1             2.9177914407        2.7891943727       -6.5303029343  S8        235             1.0000000000
       746        70  SER       HB2             2.7536936295        4.3808989241       -5.7933635167  S8        235             1.0000000000
       747        70  SER       OG              1.0475281159        3.6212259731       -6.8054853840  S8        235             1.0000000000
       748        70  SER       HG1             0.6576269058        4.5282911079       -6.6888953718  S8        235             1.0000000000
       749        70  SER       QQH7            1.9719985833        2.9087454203       -5.0491865980  S8        235             1.0000000000
       750        71  PNM       S1             -3.3288569637        9.6722778662       -6.3988922907  S8        523             1.0000000000
       751        71  PNM       C2             -1.9913593315        8.3936965052       -7.0216885213  S8        523             1.0000000000
       752        71  PNM       C3             -1.4814998595        7.6680067593       -5.7177879836  S8        523             1.0000000000
       753        71  PNM       N4             -2.5580833842        7.7304002599       -4.7275380619  S8        523             1.0000000000
       754        71  PNM       C5             -3.7843606073        8.5457967678       -4.9687281338  S8        523             1.0000000000
       755        71  PNM       C6             -3.6891010964        9.0164776387       -3.4605375858  S8        523             1.0000000000
       756        71  PNM       C7             -2.4817661140        8.0556620202       -3.3892766175  S8        523             1.0000000000
       757        71  PNM       O8             -1.6087966905        7.7980542215       -2.5419471576  S8        523             1.0000000000
       758        71  PNM       C9             -2.6659246580        7.4272281859       -8.0067215242  S8        523             1.0000000000
       759        71  PNM       C10            -0.8682591451        9.1870690160       -7.6989853196  S8        523             1.0000000000
       760        71  PNM       C11            -0.9856542126        6.2411624704       -6.0101494710  S8        523             1.0000000000
       761        71  PNM       O12            -1.7338771924        5.2559269521       -5.7289087589  S8        523             1.0000000000
       762        71  PNM       O13             0.1920523556        6.1645076118       -6.5571567208  S8        523             1.0000000000
       763        71  PNM       N14            -3.1863397526       10.3612489705       -3.2315339278  S8        523             1.0000000000
       764        71  PNM       C15            -3.8906257912       11.4700510135       -3.5502613209  S8        523             1.0000000000
       765        71  PNM       O16            -5.0562759396       11.4002362678       -4.0347573443  S8        523             1.0000000000
       766        71  PNM       C17            -3.1683956528       12.7975940807       -3.3459494031  S8        523             1.0000000000
       767        71  PNM       C18            -2.1695674108       13.1027813326       -4.4567751735  S8        523             1.0000000000
       768        71  PNM       C19            -0.8432398814       13.4475961138       -4.1577465590  S8        523             1.0000000000
       769        71  PNM       C20             0.0766919634       13.7058382753       -5.1812885540  S8        523             1.0000000000
       770        71  PNM       C21            -0.3176392772       13.6119817877       -6.5200074308  S8        523             1.0000000000
       771        71  PNM       C22            -1.6432387110       13.2783912253       -6.8272104203  S8        523             1.0000000000
       772        71  PNM       C23            -2.5656145942       13.0389358227       -5.8044272873  S8        523             1.0000000000
       773        71  PNM       H24            -0.6236907554        8.2281602663       -5.3302004701  S8        523             1.0000000000
       774        71  PNM       H25            -1.2254308296        9.6537680746       -8.6223006723  S8        523             1.0000000000
       775        71  PNM       H26            -0.0446759052        8.5132934881       -7.9545520590  S8        523             1.0000000000
       776        71  PNM       H27            -0.4890972776        9.9806300300       -7.0493065762  S8        523             1.0000000000
       777        71  PNM       H28            -3.1047577192        7.9881766406       -8.8342909749  S8        523             1.0000000000
       778        71  PNM       H29            -3.4675355650        6.8582608772       -7.5308717763  S8        523             1.0000000000
       779        71  PNM       H30            -1.9358085056        6.7201531251       -8.4185761317  S8        523             1.0000000000
       780        71  PNM       H31            -4.6726630704        7.9578056856       -5.1946784077  S8        523             1.0000000000
       781        71  PNM       H32            -4.5582516394        8.7869390564       -2.8460787318  S8        523             1.0000000000
       782        71  PNM       H33            -2.6604012362       12.7961173048       -2.3763792801  S8        523             1.0000000000
       783        71  PNM       H34            -3.9415858234       13.5682701046       -3.3017511867  S8        523             1.0000000000
       784        71  PNM       H35            -0.5265912863       13.5161465337       -3.1223264253  S8        523             1.0000000000
       785        71  PNM       H36             1.0971627385       13.9740422584       -4.9310786814  S8        523             1.0000000000
       786        71  PNM       H37             0.3926025222       13.7932421798       -7.3204909816  S8        523             1.0000000000
       787        71  PNM       H38            -1.9534612426       13.1866437271       -7.8613797984  S8        523             1.0000000000
       788        71  PNM       H39            -3.5867708255       12.7697634959       -6.0508274466  S8        523             1.0000000000
       789        71  PNM       H40            -2.2422665338       10.4541663102       -2.8457823269  S8        523             1.0000000000
       790        72  TIP3      OH2            -4.6478346435        7.6091695302       -0.4069252282  S8        290             1.0000000000
       791        72  TIP3      H1             -5.6594735426        7.5734941404       -0.2355804927  S8        290             1.0000000000
       792        72  TIP3      H2             -4.1523344487        8.2738070356        0.1445861599  S8        290             1.0000000000
       793        73  SER       CB             -3.1111789736        5.1803608056       -2.2503240361  S9        70              1.0000000000
       794        73  SER       HB1            -3.5874462142        4.2977210678       -2.6857118624  S9        70              1.0000000000
       795        73  SER       HB2            -2.2141286138        5.4056548295       -2.8351566763  S9        70              1.0000000000
       796        73  SER       OG             -4.0619199679        6.2638765492       -2.3292893217  S9        70              1.0000000000
       797        73  SER       HG1            -4.2043874038        6.8742104827       -1.4196836490  S9        70              1.0000000000
       798        73  SER       QQH1           -2.7933258528        5.0366413447       -1.2062343802  S9        70              1.0000000000
       799        74  LYS       CD             -6.4990730647        3.3538908658       -2.1200708129  S9        73              1.0000000000
       800        74  LYS       HD1            -7.0517621679        2.7858235550       -2.8692154211  S9        73              1.0000000000
       801        74  LYS       HD2            -5.4562872681        3.3965446482       -2.4541075662  S9        73              1.0000000000
       802        74  LYS       QQH2           -6.5390660129        2.8001023187       -1.1760594677  S9        73              1.0000000000
       803        74  LYS       CE             -7.0817609847        4.7756135006       -2.0014868529  S9        73              1.0000000000
       804        74  LYS       HE1            -6.9090904357        5.2546631866       -1.0355635022  S9        73              1.0000000000
       805        74  LYS       HE2            -8.1604451319        4.7681113671       -2.1745402268  S9        73              1.0000000000
       806        74  LYS       NZ             -6.4746367700        5.7011648159       -3.0196261626  S9        73              1.0000000000
       807        74  LYS       HZ1            -6.5557107847        5.3870055793       -3.9975412779  S9        73              1.0000000000
       808        74  LYS       HZ2            -5.4187068059        5.8848448703       -2.8026741229  S9        73              1.0000000000
       809        74  LYS       HZ3            -6.9273833039        6.6433982233       -2.9841230234  S9        73              1.0000000000
       810        75  SER       CB             -4.6833465795        4.2761010665       -6.5589561496  S9        130             1.0000000000
       811        75  SER       HB1            -4.7420749661        5.1801448054       -7.1674384344  S9        130             1.0000000000
       812        75  SER       HB2            -3.9695314781        3.5909302095       -7.0306742408  S9        130             1.0000000000
       813        75  SER       OG             -4.2289039064        4.5846567351       -5.1947611955  S9        130             1.0000000000
       814        75  SER       HG1            -3.4292285920        5.1864128327       -5.2617737788  S9        130             1.0000000000
       815        75  SER       QQH3           -5.6529200535        3.7803481749       -6.5406774561  S9        130             1.0000000000
       816        76  GLU       CB            -10.1794432145        9.4672012918        0.6992051140  S9        166             1.0000000000
       817        76  GLU       HB1            -9.8636051062       10.1273539597       -0.1189579374  S9        166             1.0000000000
       818        76  GLU       HB2           -11.2362330744        9.2243324908        0.5484052262  S9        166             1.0000000000
       819        76  GLU       QQH4          -10.0804452702        9.9342327607        1.6877741670  S9        166             1.0000000000
       820        76  GLU       CG             -9.3384891854        8.1791120196        0.6136190368  S9        166             1.0000000000
       821        76  GLU       HG1            -9.7241402636        7.5372485646       -0.1865044882  S9        166             1.0000000000
       822        76  GLU       HG2            -9.4286920166        7.5861464763        1.5348368927  S9        166             1.0000000000
       823        76  GLU       CD             -7.8453100579        8.3931360697        0.3353141573  S9        166             1.0000000000
       824        76  GLU       OE1            -7.3372285540        9.5462032458        0.5359501562  S9        166             1.0000000000
       825        76  GLU       OE2            -7.1877162218        7.3538986655       -0.0824642056  S9        166             1.0000000000
       826        77  ASN       CB             -2.8650090007       11.8754941724        1.2659599492  S9        170             1.0000000000
       827        77  ASN       HB1            -1.8809884538       11.7389274927        0.8084237240  S9        170             1.0000000000
       828        77  ASN       HB2            -3.2970836129       12.8166652749        0.9167058154  S9        170             1.0000000000
       829        77  ASN       QQH5           -2.8242370748       11.8765128491        2.3644282300  S9        170             1.0000000000
       830        77  ASN       CG             -3.7643018285       10.6979042298        0.8784526893  S9        170             1.0000000000
       831        77  ASN       OD1            -3.3419373576        9.5058866593        1.0185063076  S9        170             1.0000000000
       832        77  ASN       ND2            -4.9957966093       11.0057800055        0.4457108460  S9        170             1.0000000000
       833        77  ASN       HD21           -5.7394438177       10.2956825326        0.3408777331  S9        170             1.0000000000
       834        77  ASN       HD22           -5.2134814046       11.9646679536        0.1604689803  S9        170             1.0000000000
       835        78  LYS       CE             -3.2376973678        1.3589546316       -4.2844424228  S9        234             1.0000000000
       836        78  LYS       HE1            -3.6546864682        1.5740689845       -3.3021365460  S9        234             1.0000000000
       837        78  LYS       HE2            -4.0436947544        1.2266645274       -5.0075587820  S9        234             1.0000000000
       838        78  LYS       NZ             -2.4133361026        2.5351136529       -4.7393110649  S9        234             1.0000000000
       839        78  LYS       HZ1            -1.8994243277        2.3141500607       -5.6319602989  S9        234             1.0000000000
       840        78  LYS       HZ2            -1.6784517236        2.8419890605       -4.0758136015  S9        234             1.0000000000
       841        78  LYS       HZ3            -3.0520446319        3.3527778207       -4.9034526873  S9        234             1.0000000000
       842        78  LYS       QQH6           -2.5927291624        0.4825391822       -4.2130473260  S9        234             1.0000000000
       843        79  SER       CB              2.2282964838        3.4415760553       -5.9814231445  S9        235             1.0000000000
       844        79  SER       HB1             2.9199908109        2.7948134261       -6.5305807231  S9        235             1.0000000000
       845        79  SER       HB2             2.7586145224        4.3847555755       -5.7893890369  S9        235             1.0000000000
       846        79  SER       OG              1.0515387775        3.6306693004       -6.8046457921  S9        235             1.0000000000
       847        79  SER       HG1             0.6586608064        4.5354299439       -6.6806801229  S9        235             1.0000000000
       848        79  SER       QQH7            1.9741270275        2.9119262897       -5.0494053826  S9        235             1.0000000000
       849        80  PNM       S1             -3.3675381485        9.6519296152       -6.3880243808  S9        523             1.0000000000
       850        80  PNM       C2             -2.0156433347        8.3880276318       -7.0107312583  S9        523             1.0000000000
       851        80  PNM       C3             -1.4958033868        7.6682145661       -5.7071940385  S9        523             1.0000000000
       852        80  PNM       N4             -2.5672833114        7.7262623930       -4.7115603944  S9        523             1.0000000000
       853        80  PNM       C5             -3.8004772207        8.5327890020       -4.9460098708  S9        523             1.0000000000
       854        80  PNM       C6             -3.6943925204        9.0127904420       -3.4412124765  S9        523             1.0000000000
       855        80  PNM       C7             -2.4855727306        8.0528545802       -3.3734786783  S9        523             1.0000000000
       856        80  PNM       O8             -1.6091121009        7.7971477272       -2.5303591194  S9        523             1.0000000000
       857        80  PNM       C9             -2.6790174206        7.4156622642       -7.9973904748  S9        523             1.0000000000
       858        80  PNM       C10            -0.9008827670        9.1937552048       -7.6876696139  S9        523             1.0000000000
       859        80  PNM       C11            -0.9924920638        6.2437914272       -5.9987664379  S9        523             1.0000000000
       860        80  PNM       O12            -1.7370459001        5.2554792473       -5.7184927228  S9        523             1.0000000000
       861        80  PNM       O13             0.1860808868        6.1720326819       -6.5443187016  S9        523             1.0000000000
       862        80  PNM       N14            -3.1873647573       10.3583725270       -3.2246747815  S9        523             1.0000000000
       863        80  PNM       C15            -3.8896533897       11.4671426347       -3.5475393375  S9        523             1.0000000000
       864        80  PNM       O16            -5.0580822229       11.3982315244       -4.0257026104  S9        523             1.0000000000
       865        80  PNM       C17            -3.1629933059       12.7937700604       -3.3537799258  S9        523             1.0000000000
       866        80  PNM       C18            -2.1640449266       13.0908482422       -4.4668290814  S9        523             1.0000000000
       867        80  PNM       C19            -0.8393078211       13.4434119298       -4.1693738308  S9        523             1.0000000000
       868        80  PNM       C20             0.0798446821       13.6999041214       -5.1941071173  S9        523             1.0000000000
       869        80  PNM       C21            -0.3135700350       13.5964206323       -6.5324036164  S9        523             1.0000000000
       870        80  PNM       C22            -1.6373293988       13.2544430331       -6.8381901417  S9        523             1.0000000000
       871        80  PNM       C23            -2.5590646875       13.0165216775       -5.8143149355  S9        523             1.0000000000
       872        80  PNM       H24            -0.6395740555        8.2347567949       -5.3257470255  S9        523             1.0000000000
       873        80  PNM       H25            -1.2618066666        9.6533190969       -8.6131696666  S9        523             1.0000000000
       874        80  PNM       H26            -0.0685742192        8.5293278363       -7.9403860951  S9        523             1.0000000000
       875        80  PNM       H27            -0.5331149162        9.9937724529       -7.0391793080  S9        523             1.0000000000
       876        80  PNM       H28            -3.1208526414        7.9730137812       -8.8259589226  S9        523             1.0000000000
       877        80  PNM       H29            -3.4758159871        6.8389281123       -7.5231966644  S9        523             1.0000000000
       878        80  PNM       H30            -1.9416451375        6.7158011107       -8.4087041843  S9        523             1.0000000000
       879        80  PNM       H31            -4.6867894528        7.9365772938       -5.1577381489  S9        523             1.0000000000
       880        80  PNM       H32            -4.5588253387        8.7880934258       -2.8185961700  S9        523             1.0000000000
       881        80  PNM       H33            -2.6540220066       12.7968086579       -2.3847289893  S9        523             1.0000000000
       882        80  PNM       H34            -3.9340006497       13.5669902818       -3.3135672436  S9        523             1.0000000000
       883        80  PNM       H35            -0.5233718900       13.5203146120       -3.1342363031  S9        523             1.0000000000
       884        80  PNM       H36             1.0989721151       13.9745055697       -4.9453112974  S9        523             1.0000000000
       885        80  PNM       H37             0.3959668211       13.7769698777       -7.3336988349  S9        523             1.0000000000
       886        80  PNM       H38            -1.9467137007       13.1566751021       -7.8721545287  S9        523             1.0000000000
       887        80  PNM       H39            -3.5789980845       12.7422993020       -6.0598897735  S9        523             1.0000000000
       888        80  PNM       H40            -2.2413077378       10.4518682543       -2.8436498196  S9        523             1.0000000000
       889        81  TIP3      OH2            -4.6572840788        7.5991821862       -0.4000388729  S9        290             1.0000000000
       890        81  TIP3      H1             -5.6696657995        7.5651763514       -0.2280725552  S9        290             1.0000000000
       891        81  TIP3      H2             -4.1599999671        8.2616892196        0.1525666695  S9        290             1.0000000000
       892        82  SER       CB             -3.1072942623        5.1780761732       -2.2545816087  S10       70              1.0000000000
       893        82  SER       HB1            -3.5857710987        4.2962548788       -2.6891105879  S10       70              1.0000000000
       894        82  SER       HB2            -2.2093619731        5.4008313195       -2.8391263509  S10       70              1.0000000000
       895        82  SER       OG             -4.0555598932        6.2634046852       -2.3354479169  S10       70              1.0000000000
       896        82  SER       HG1            -4.1938086395        6.8779356058       -1.4294086420  S10       70              1.0000000000
       897        82  SER       QQH1           -2.7903136104        5.0346764612       -1.2101056183  S10       70              1.0000000000
       898        83  LYS       CD             -6.5070966760        3.3548613276       -2.1212356217  S10       73              1.0000000000
       899        83  LYS       HD1            -7.0740680123        2.7895138819       -2.8622975049  S10       73              1.0000000000
       900        83  LYS       HD2            -5.4690797344        3.3905935293       -2.4707378023  S10       73              1.0000000000
       901        83  LYS       QQH2           -6.5365529827        2.8012973856       -1.1768339155  S10       73              1.0000000000
       902        83  LYS       CE             -7.0793740859        4.7803006507       -1.9943662303  S10       73              1.0000000000
       903        83  LYS       HE1            -6.8971836549        5.2541740623       -1.0276484894  S10       73              1.0000000000
       904        83  LYS       HE2            -8.1591098633        4.7808805147       -2.1596437204  S10       73              1.0000000000
       905        83  LYS       NZ             -6.4738097883        5.7074082935       -3.0115691351  S10       73              1.0000000000
       906        83  LYS       HZ1            -6.5623658792        5.3983006134       -3.9907893386  S10       73              1.0000000000
       907        83  LYS       HZ2            -5.4160405083        5.8867759538       -2.8008631458  S10       73              1.0000000000
       908        83  LYS       HZ3            -6.9238706554        6.6506864899       -2.9694988948  S10       73              1.0000000000
       909        84  SER       CB             -4.6836665485        4.2818338749       -6.5493473184  S10       130             1.0000000000
       910        84  SER       HB1            -4.7468754752        5.1876821786       -7.1548632138  S10       130             1.0000000000
       911        84  SER       HB2            -3.9712462920        3.5993293293       -7.0270169516  S10       130             1.0000000000
       912        84  SER       OG             -4.2220313180        4.5870835156       -5.1870884706  S10       130             1.0000000000
       913        84  SER       HG1            -3.4224186629        5.1881036040       -5.2575121567  S10       130             1.0000000000
       914        84  SER       QQH3           -5.6522224103        3.7843469104       -6.5267308452  S10       130             1.0000000000
       915        85  GLU       CB            -10.1741070811        9.4625918809        0.6981971425  S10       166             1.0000000000
       916        85  GLU       HB1            -9.8608908362       10.1238952811       -0.1200552262  S10       166             1.0000000000
       917        85  GLU       HB2           -11.2302024807        9.2163408393        0.5479158075  S10       166             1.0000000000
       918        85  GLU       QQH4          -10.0762108895        9.9299315617        1.6867172864  S10       166             1.0000000000
       919        85  GLU       CG             -9.3287918336        8.1772814319        0.6116901165  S10       166             1.0000000000
       920        85  GLU       HG1            -9.7138247440        7.5339726858       -0.1876216177  S10       166             1.0000000000
       921        85  GLU       HG2            -9.4155802424        7.5845299965        1.5333712594  S10       166             1.0000000000
       922        85  GLU       CD             -7.8365724931        8.3956202596        0.3305630035  S10       166             1.0000000000
       923        85  GLU       OE1            -7.3308319815        9.5495599951        0.5333326460  S10       166             1.0000000000
       924        85  GLU       OE2            -7.1773743999        7.3592087475       -0.0913122863  S10       166             1.0000000000
       925        86  ASN       CB             -2.8617834366       11.8833019822        1.2643480971  S10       170             1.0000000000
       926        86  ASN       HB1            -1.8774684760       11.7478070554        0.8071945083  S10       170             1.0000000000
       927        86  ASN       HB2            -3.2936644531       12.8252988148        0.9171529017  S10       170             1.0000000000
       928        86  ASN       QQH5           -2.8215848657       11.8816167500        2.3628475839  S10       170             1.0000000000
       929        86  ASN       CG             -3.7602512051       10.7065314385        0.8734919571  S10       170             1.0000000000
       930        86  ASN       OD1            -3.3365928887        9.5145942736        1.0103677640  S10       170             1.0000000000
       931        86  ASN       ND2            -4.9919634886       11.0148076207        0.4416092809  S10       170             1.0000000000
       932        86  ASN       HD21           -5.7351345571       10.3043843222        0.3355161046  S10       170             1.0000000000
       933        86  ASN       HD22           -5.2105234076       11.9749335350        0.1614676547  S10       170             1.0000000000
       934        87  LYS       CE             -3.2387300375        1.3558981032       -4.2834330236  S10       234             1.0000000000
       935        87  LYS       HE1            -3.6573004700        1.5707056294       -3.3017815057  S10       234             1.0000000000
       936        87  LYS       HE2            -4.0434837339        1.2244633615       -5.0080368432  S10       234             1.0000000000
       937        87  LYS       NZ             -2.4128714718        2.5318051973       -4.7363545723  S10       234             1.0000000000
       938        87  LYS       HZ1            -1.8990001479        2.3109928879       -5.6291790367  S10       234             1.0000000000
       939        87  LYS       HZ2            -1.6777741618        2.8366935317       -4.0722384965  S10       234             1.0000000000
       940        87  LYS       HZ3            -3.0500733020        3.3509345295       -4.8997520402  S10       234             1.0000000000
       941        87  LYS       QQH6           -2.5944214763        0.4790757802       -4.2116570766  S10       234             1.0000000000
       942        88  SER       CB              2.2304651450        3.4327787653       -5.9811102321  S10       235             1.0000000000
       943        88  SER       HB1             2.9233432680        2.7847274161       -6.5274363815  S10       235             1.0000000000
       944        88  SER       HB2             2.7596259242        4.3771892858       -5.7919866294  S10       235             1.0000000000
       945        88  SER       OG              1.0539522813        3.6176559834       -6.8050904424  S10       235             1.0000000000
       946        88  SER       HG1             0.6638390216        4.5247347965       -6.6890318304  S10       235             1.0000000000
       947        88  SER       QQH7            1.9763630742        2.9063380086       -5.0472469025  S10       235             1.0000000000
       948        89  PNM       S1             -3.3201204028        9.6673974525       -6.4007847401  S10       523             1.0000000000
       949        89  PNM       C2             -1.9815276399        8.3887901274       -7.0219833755  S10       523             1.0000000000
       950        89  PNM       C3             -1.4742027753        7.6625852705       -5.7171958844  S10       523             1.0000000000
       951        89  PNM       N4             -2.5516521950        7.7259428440       -4.7282448273  S10       523             1.0000000000
       952        89  PNM       C5             -3.7774231116        8.5414651280       -4.9710058450  S10       523             1.0000000000
       953        89  PNM       C6             -3.6840457362        9.0124528710       -3.4625965809  S10       523             1.0000000000
       954        89  PNM       C7             -2.4757296763        8.0509622616       -3.3885156365  S10       523             1.0000000000
       955        89  PNM       O8             -1.6058706923        7.7936947916       -2.5420805458  S10       523             1.0000000000
       956        89  PNM       C9             -2.6536803586        7.4221358840       -8.0086502999  S10       523             1.0000000000
       957        89  PNM       C10            -0.8564415991        9.1817348826       -7.6968675139  S10       523             1.0000000000
       958        89  PNM       C11            -0.9801619565        6.2353557831       -6.0098438406  S10       523             1.0000000000
       959        89  PNM       O12            -1.7298530869        5.2511565053       -5.7292407842  S10       523             1.0000000000
       960        89  PNM       O13             0.1974180674        6.1578762790       -6.5569882974  S10       523             1.0000000000
       961        89  PNM       N14            -3.1815585476       10.3571240567       -3.2324125675  S10       523             1.0000000000
       962        89  PNM       C15            -3.8866731430       11.4659854136       -3.5485947090  S10       523             1.0000000000
       963        89  PNM       O16            -5.0528276460       11.3963390847       -4.0326181173  S10       523             1.0000000000
       964        89  PNM       C17            -3.1648538163       12.7935764669       -3.3431129472  S10       523             1.0000000000
       965        89  PNM       C18            -2.1685319553       13.1010468020       -4.4556366890  S10       523             1.0000000000
       966        89  PNM       C19            -0.8425172097       13.4492534033       -4.1589945550  S10       523             1.0000000000
       967        89  PNM       C20             0.0749789939       13.7094322633       -5.1843053969  S10       523             1.0000000000
       968        89  PNM       C21            -0.3214898244       13.6138949372       -6.5223126585  S10       523             1.0000000000
       969        89  PNM       C22            -1.6467381038       13.2768673531       -6.8270362087  S10       523             1.0000000000
       970        89  PNM       C23            -2.5667227906       13.0357370054       -5.8025695561  S10       523             1.0000000000
       971        89  PNM       H24            -0.6162608912        8.2215051885       -5.3283673250  S10       523             1.0000000000
       972        89  PNM       H25            -1.2098245957        9.6446346983       -8.6235279176  S10       523             1.0000000000
       973        89  PNM       H26            -0.0306375622        8.5083782684       -7.9463897094  S10       523             1.0000000000
       974        89  PNM       H27            -0.4812319226        9.9780847927       -7.0483059513  S10       523             1.0000000000
       975        89  PNM       H28            -3.0904499645        7.9824334912       -8.8377196874  S10       523             1.0000000000
       976        89  PNM       H29            -3.4561956245        6.8526744362       -7.5349134718  S10       523             1.0000000000
       977        89  PNM       H30            -1.9219387408        6.7155318127       -8.4184735541  S10       523             1.0000000000
       978        89  PNM       H31            -4.6654567834        7.9537976280       -5.1980981330  S10       523             1.0000000000
       979        89  PNM       H32            -4.5541832239        8.7832186799       -2.8496989951  S10       523             1.0000000000
       980        89  PNM       H33            -2.6545908487       12.7906945739       -2.3747410900  S10       523             1.0000000000
       981        89  PNM       H34            -3.9381562912       13.5639469621       -3.2959206529  S10       523             1.0000000000
       982        89  PNM       H35            -0.5240147499       13.5186626579       -3.1242153086  S10       523             1.0000000000
       983        89  PNM       H36             1.0953519756       13.9799886560       -4.9362809168  S10       523             1.0000000000
       984        89  PNM       H37             0.3870012222       13.7959421024       -7.3242209532  S10       523             1.0000000000
       985        89  PNM       H38            -1.9583722136       13.1832925963       -7.8607115308  S10       523             1.0000000000
       986        89  PNM       H39            -3.5875620176       12.7636337642       -6.0471745335  S10       523             1.0000000000
       987        89  PNM       H40            -2.2378041307       10.4499774868       -2.8460315813  S10       523             1.0000000000
       988        90  TIP3      OH2            -4.6465422303        7.6093082482       -0.4121070008  S10       290             1.0000000000
       989        90  TIP3      H1             -5.6582678677        7.5739749828       -0.2392956545  S10       290             1.0000000000
       990        90  TIP3      H2             -4.1502279450        8.2719920165        0.1410313935  S10       290             1.0000000000
       991        91  SER       CB             -3.1138844155        5.1802521318       -2.2492818433  S11       70              1.0000000000
       992        91  SER       HB1            -3.5924525539        4.2976050927       -2.6822291008  S11       70              1.0000000000
       993        91  SER       HB2            -2.2174788038        5.4033564064       -2.8360218434  S11       70              1.0000000000
       994        91  SER       OG             -4.0630772379        6.2649626475       -2.3284260904  S11       70              1.0000000000
       995        91  SER       HG1            -4.2041283203        6.8760065485       -1.4187614841  S11       70              1.0000000000
       996        91  SER       QQH1           -2.7944823486        5.0379289161       -1.2054431379  S11       70              1.0000000000
       997        92  LYS       CD             -6.5107792343        3.3518361738       -2.1227376934  S11       73              1.0000000000
       998        92  LYS       HD1            -7.0831812017        2.7852332151       -2.8584784653  S11       73              1.0000000000
       999        92  LYS       HD2            -5.4749327774        3.3849504007       -2.4788964799  S11       73              1.0000000000
      1000        92  LYS       QQH2           -6.5348802283        2.8015163894       -1.1762885115  S11       73              1.0000000000
      1001        92  LYS       CE             -7.0805736432        4.7784735345       -1.9974671165  S11       73              1.0000000000
      1002        92  LYS       HE1            -6.8957666604        5.2540570254       -1.0321084237  S11       73              1.0000000000
      1003        92  LYS       HE2            -8.1606487361        4.7804494881       -2.1604886653  S11       73              1.0000000000
      1004        92  LYS       NZ             -6.4751055592        5.7019534184       -3.0182565094  S11       73              1.0000000000
      1005        92  LYS       HZ1            -6.5583851120        5.3867838844       -3.9957303942  S11       73              1.0000000000
      1006        92  LYS       HZ2            -5.4187890538        5.8855702982       -2.8029818305  S11       73              1.0000000000
      1007        92  LYS       HZ3            -6.9272318034        6.6444403082       -2.9830847913  S11       73              1.0000000000
      1008        93  SER       CB             -4.6835117966        4.2769852073       -6.5565394162  S11       130             1.0000000000
      1009        93  SER       HB1            -4.7422515588        5.1815086740       -7.1642791044  S11       130             1.0000000000
      1010        93  SER       HB2            -3.9696822620        3.5922627714       -7.0288863090  S11       130             1.0000000000
      1011        93  SER       OG             -4.2288286786        4.5845322389       -5.1922270234  S11       130             1.0000000000
      1012        93  SER       HG1            -3.4285707012        5.1854101653       -5.2598782059  S11       130             1.0000000000
      1013        93  SER       QQH3           -5.6530538015        3.7811999158       -6.5383430556  S11       130             1.0000000000
      1014        94  GLU       CB            -10.1774075469        9.4662132115        0.7001218769  S11       166             1.0000000000
      1015        94  GLU       HB1            -9.8613352719       10.1261830493       -0.1181254085  S11       166             1.0000000000
      1016        94  GLU       HB2           -11.2340300358        9.2229542201        0.5488280040  S11       166             1.0000000000
      1017        94  GLU       QQH4          -10.0788676360        9.9336557064        1.6885087490  S11       166             1.0000000000
      1018        94  GLU       CG             -9.3361366819        8.1782844415        0.6154789558  S11       166             1.0000000000
      1019        94  GLU       HG1            -9.7202945818        7.5365959152       -0.1854970575  S11       166             1.0000000000
      1020        94  GLU       HG2            -9.4275494807        7.5852552974        1.5365485146  S11       166             1.0000000000
      1021        94  GLU       CD             -7.8426765752        8.3925469474        0.3394233616  S11       166             1.0000000000
      1022        94  GLU       OE1            -7.3338413705        9.5443240973        0.5461145848  S11       166             1.0000000000
      1023        94  GLU       OE2            -7.1856327468        7.3548406713       -0.0828350156  S11       166             1.0000000000
      1024        95  ASN       CB             -2.8644371106       11.8776985085        1.2662191169  S11       170             1.0000000000
      1025        95  ASN       HB1            -1.8803625958       11.7421507910        0.8085293000  S11       170             1.0000000000
      1026        95  ASN       HB2            -3.2969294867       12.8189836719        0.9177522403  S11       170             1.0000000000
      1027        95  ASN       QQH5           -2.8233885389       11.8779577713        2.3646853335  S11       170             1.0000000000
      1028        95  ASN       CG             -3.7632123517       10.6999057319        0.8783039800  S11       170             1.0000000000
      1029        95  ASN       OD1            -3.3406738209        9.5079801219        1.0191585204  S11       170             1.0000000000
      1030        95  ASN       ND2            -4.9944896484       11.0073506282        0.4447435022  S11       170             1.0000000000
      1031        95  ASN       HD21           -5.7382079696       10.2968893245        0.3421936269  S11       170             1.0000000000
      1032        95  ASN       HD22           -5.2123127293       11.9659426598        0.1589891093  S11       170             1.0000000000
      1033        96  LYS       CE             -3.2380751536        1.3573081255       -4.2827781441  S11       234             1.0000000000
      1034        96  LYS       HE1            -3.6547997772        1.5719232649       -3.3002386372  S11       234             1.0000000000
      1035        96  LYS       HE2            -4.0442452683        1.2250688228       -5.0057032305  S11       234             1.0000000000
      1036        96  LYS       NZ             -2.4141977873        2.5338230403       -4.7375062991  S11       234             1.0000000000
      1037        96  LYS       HZ1            -1.9005282340        2.3132939758       -5.6304458245  S11       234             1.0000000000
      1038        96  LYS       HZ2            -1.6790017434        2.8405208351       -4.0742782197  S11       234             1.0000000000
      1039        96  LYS       HZ3            -3.0528956841        3.3515287732       -4.9012916939  S11       234             1.0000000000
      1040        96  LYS       QQH6           -2.5928861009        0.4810220294       -4.2120222655  S11       234             1.0000000000
      1041        97  SER       CB              2.2281752615        3.4406237991       -5.9817861676  S11       235             1.0000000000
      1042        97  SER       HB1             2.9200816627        2.7938299228       -6.5306673945  S11       235             1.0000000000
      1043        97  SER       HB2             2.7584568827        4.3839057807       -5.7900396290  S11       235             1.0000000000
      1044        97  SER       OG              1.0514075431        3.6291265048       -6.8049935803  S11       235             1.0000000000
      1045        97  SER       HG1             0.6589598021        4.5343444922       -6.6827860701  S11       235             1.0000000000
      1046        97  SER       QQH7            1.9741621362        2.9112642185       -5.0495623774  S11       235             1.0000000000
      1047        98  PNM       S1             -3.3776220441        9.6418983341       -6.3996114877  S11       523             1.0000000000
      1048        98  PNM       C2             -2.0203839274        8.3818391138       -7.0189905907  S11       523             1.0000000000
      1049        98  PNM       C3             -1.5014969535        7.6634780148       -5.7143677831  S11       523             1.0000000000
      1050        98  PNM       N4             -2.5745426266        7.7189240115       -4.7197188799  S11       523             1.0000000000
      1051        98  PNM       C5             -3.8080399460        8.5251092162       -4.9549235417  S11       523             1.0000000000
      1052        98  PNM       C6             -3.7011640070        9.0074881376       -3.4508472024  S11       523             1.0000000000
      1053        98  PNM       C7             -2.4922437370        8.0482901131       -3.3824640389  S11       523             1.0000000000
      1054        98  PNM       O8             -1.6135591388        7.7963469729       -2.5396076668  S11       523             1.0000000000
      1055        98  PNM       C9             -2.6779470544        7.4075316636       -8.0075041205  S11       523             1.0000000000
      1056        98  PNM       C10            -0.9057140999        9.1910347230       -7.6922455701  S11       523             1.0000000000
      1057        98  PNM       C11            -0.9941760380        6.2399895392       -6.0040203061  S11       523             1.0000000000
      1058        98  PNM       O12            -1.7364710168        5.2504055237       -5.7224013630  S11       523             1.0000000000
      1059        98  PNM       O13             0.1849335674        6.1701378346       -6.5488710559  S11       523             1.0000000000
      1060        98  PNM       N14            -3.1930427656       10.3528042390       -3.2353168271  S11       523             1.0000000000
      1061        98  PNM       C15            -3.8948312589       11.4623265503       -3.5569029263  S11       523             1.0000000000
      1062        98  PNM       O16            -5.0629401239       11.3947862965       -4.0353137390  S11       523             1.0000000000
      1063        98  PNM       C17            -3.1669858455       12.7879209750       -3.3601714952  S11       523             1.0000000000
      1064        98  PNM       C18            -2.1658237011       13.0854285513       -4.4710955954  S11       523             1.0000000000
      1065        98  PNM       C19            -0.8423496904       13.4402383964       -4.1704642158  S11       523             1.0000000000
      1066        98  PNM       C20             0.0788257462       13.6982429825       -5.1929389733  S11       523             1.0000000000
      1067        98  PNM       C21            -0.3111218293       13.5939874673       -6.5322005446  S11       523             1.0000000000
      1068        98  PNM       C22            -1.6334697320       13.2493487577       -6.8411091488  S11       523             1.0000000000
      1069        98  PNM       C23            -2.5572415257       13.0098603325       -5.8195104085  S11       523             1.0000000000
      1070        98  PNM       H24            -0.6476911496        8.2326394805       -5.3313340694  S11       523             1.0000000000
      1071        98  PNM       H25            -1.2637987508        9.6478362338       -8.6202166165  S11       523             1.0000000000
      1072        98  PNM       H26            -0.0694788115        8.5296212317       -7.9399172159  S11       523             1.0000000000
      1073        98  PNM       H27            -0.5443318818        9.9937076026       -7.0433122983  S11       523             1.0000000000
      1074        98  PNM       H28            -3.1200825820        7.9631112852       -8.8370688986  S11       523             1.0000000000
      1075        98  PNM       H29            -3.4740013856        6.8280818071       -7.5354632553  S11       523             1.0000000000
      1076        98  PNM       H30            -1.9366893278        6.7107406280       -8.4170136116  S11       523             1.0000000000
      1077        98  PNM       H31            -4.6945278991        7.9286761816       -5.1656431507  S11       523             1.0000000000
      1078        98  PNM       H32            -4.5656095449        8.7841174335       -2.8276506858  S11       523             1.0000000000
      1079        98  PNM       H33            -2.6593112659       12.7886937462       -2.3904040694  S11       523             1.0000000000
      1080        98  PNM       H34            -3.9371023636       13.5621054713       -3.3195854159  S11       523             1.0000000000
      1081        98  PNM       H35            -0.5291802801       13.5176702661       -3.1345561482  S11       523             1.0000000000
      1082        98  PNM       H36             1.0967963851       13.9748338060       -4.9415529994  S11       523             1.0000000000
      1083        98  PNM       H37             0.3999703937       13.7760801333       -7.3317703309  S11       523             1.0000000000
      1084        98  PNM       H38            -1.9402993400       13.1511894158       -7.8758324274  S11       523             1.0000000000
      1085        98  PNM       H39            -3.5761917506       12.7338515141       -6.0672251525  S11       523             1.0000000000
      1086        98  PNM       H40            -2.2472185201       10.4458611560       -2.8537551950  S11       523             1.0000000000
      1087        99  TIP3      OH2            -4.6553418588        7.6006493429       -0.3988085989  S11       290             1.0000000000
      1088        99  TIP3      H1             -5.6677607635        7.5666926068       -0.2269619565  S11       290             1.0000000000
      1089        99  TIP3      H2             -4.1579523419        8.2633867384        0.1534290247  S11       290             1.0000000000
      1090       100  SER       CB             -3.1172678963        5.1755744285       -2.2440755672  S12       70              1.0000000000
      1091       100  SER       HB1            -3.5981564557        4.2919173418       -2.6727998138  S12       70              1.0000000000
      1092       100  SER       HB2            -2.2191239980        5.3928913469       -2.8305072646  S12       70              1.0000000000
      1093       100  SER       OG             -4.0625027330        6.2630378858       -2.3306262996  S12       70              1.0000000000
      1094       100  SER       HG1            -4.2109025018        6.8736799642       -1.4205605368  S12       70              1.0000000000
      1095       100  SER       QQH1           -2.7998156724        5.0383332405       -1.1989219125  S12       70              1.0000000000
      1096       101  LYS       CD             -6.5198133167        3.3454914304       -2.1280002752  S12       73              1.0000000000
      1097       101  LYS       HD1            -7.1131985039        2.7820017066       -2.8494670228  S12       73              1.0000000000
      1098       101  LYS       HD2            -5.4915634816        3.3673526834       -2.5064292833  S12       73              1.0000000000
      1099       101  LYS       QQH2           -6.5283604997        2.7982166279       -1.1795647217  S12       73              1.0000000000
      1100       101  LYS       CE             -7.0738479419        4.7778585826       -1.9953892490  S12       73              1.0000000000
      1101       101  LYS       HE1            -6.8729576936        5.2502260255       -1.0319612430  S12       73              1.0000000000
      1102       101  LYS       HE2            -8.1557193004        4.7910444513       -2.1443896058  S12       73              1.0000000000
      1103       101  LYS       NZ             -6.4721621900        5.6970561184       -3.0220298152  S12       73              1.0000000000
      1104       101  LYS       HZ1            -6.5584801473        5.3785950334       -3.9978364887  S12       73              1.0000000000
      1105       101  LYS       HZ2            -5.4152773710        5.8817903781       -2.8102660912  S12       73              1.0000000000
      1106       101  LYS       HZ3            -6.9244907201        6.6396245499       -2.9891778601  S12       73              1.0000000000
      1107       102  SER       CB             -4.6847382876        4.2883363703       -6.5518728356  S12       130             1.0000000000
      1108       102  SER       HB1            -4.7469751962        5.1945113578       -7.1568045938  S12       130             1.0000000000
      1109       102  SER       HB2            -3.9700478836        3.6068571375       -7.0274615294  S12       130             1.0000000000
      1110       102  SER       OG             -4.2284110693        4.5927012956       -5.1873330934  S12       130             1.0000000000
      1111       102  SER       HG1            -3.4264981070        5.1904662086       -5.2542375929  S12       130             1.0000000000
      1112       102  SER       QQH3           -5.6528381707        3.7897992705       -6.5329632433  S12       130             1.0000000000
      1113       103  GLU       CB            -10.1848593210        9.4707817261        0.7020891823  S12       166             1.0000000000
      1114       103  GLU       HB1            -9.8663985374       10.1299281242       -0.1159186242  S12       166             1.0000000000
      1115       103  GLU       HB2           -11.2420921080        9.2307176099        0.5499536196  S12       166             1.0000000000
      1116       103  GLU       QQH4          -10.0854065014        9.9378156279        1.6905687978  S12       166             1.0000000000
      1117       103  GLU       CG             -9.3475777886        8.1800887332        0.6181471085  S12       166             1.0000000000
      1118       103  GLU       HG1            -9.7324132728        7.5400991913       -0.1837485699  S12       166             1.0000000000
      1119       103  GLU       HG2            -9.4427280417        7.5870128501        1.5388394866  S12       166             1.0000000000
      1120       103  GLU       CD             -7.8530517910        8.3902353837        0.3449398958  S12       166             1.0000000000
      1121       103  GLU       OE1            -7.3411768844        9.5395879945        0.5577198601  S12       166             1.0000000000
      1122       103  GLU       OE2            -7.1984915157        7.3526379068       -0.0814549492  S12       166             1.0000000000
      1123       104  ASN       CB             -2.8678784331       11.8653271947        1.2674714210  S12       170             1.0000000000
      1124       104  ASN       HB1            -1.8839362676       11.7274196325        0.8101843118  S12       170             1.0000000000
      1125       104  ASN       HB2            -3.2999886360       12.8055068337        0.9154325841  S12       170             1.0000000000
      1126       104  ASN       QQH5           -2.8271866866       11.8697196531        2.3659652072  S12       170             1.0000000000
      1127       104  ASN       CG             -3.7682102857       10.6868588997        0.8838638472  S12       170             1.0000000000
      1128       104  ASN       OD1            -3.3461796822        9.4946357786        1.0243824670  S12       170             1.0000000000
      1129       104  ASN       ND2            -5.0009728083       10.9941013346        0.4547533327  S12       170             1.0000000000
      1130       104  ASN       HD21           -5.7454413260       10.2838534187        0.3549892906  S12       170             1.0000000000
      1131       104  ASN       HD22           -5.2189407450       11.9510629916        0.1635020269  S12       170             1.0000000000
      1132       105  LYS       CE             -3.2331700003        1.3646325699       -4.2821845558  S12       234             1.0000000000
      1133       105  LYS       HE1            -3.6458107789        1.5820597955       -3.2984476624  S12       234             1.0000000000
      1134       105  LYS       HE2            -4.0421961699        1.2334800021       -5.0022195122  S12       234             1.0000000000
      1135       105  LYS       NZ             -2.4075391373        2.5380508488       -4.7416456277  S12       234             1.0000000000
      1136       105  LYS       HZ1            -1.8960152007        2.3148691489       -5.6351553220  S12       234             1.0000000000
      1137       105  LYS       HZ2            -1.6697063945        2.8449335541       -4.0812016285  S12       234             1.0000000000
      1138       105  LYS       HZ3            -3.0440217893        3.3565231511       -4.9050691204  S12       234             1.0000000000
      1139       105  LYS       QQH6           -2.5903025141        0.4865941755       -4.2122142510  S12       234             1.0000000000
      1140       106  SER       CB              2.2400957646        3.4320970506       -5.9767410440  S12       235             1.0000000000
      1141       106  SER       HB1             2.9337543015        2.7837656723       -6.5217111540  S12       235             1.0000000000
      1142       106  SER       HB2             2.7694803830        4.3761632145       -5.7861623021  S12       235             1.0000000000
      1143       106  SER       OG              1.0657142857        3.6173148527       -6.8032794581  S12       235             1.0000000000
      1144       106  SER       HG1             0.6732176546        4.5232081050       -6.6853148618  S12       235             1.0000000000
      1145       106  SER       QQH7            1.9840189585        2.9058194079       -5.0432961810  S12       235             1.0000000000
      1146       107  PNM       S1             -3.3481470931        9.6310635927       -6.4151140283  S12       523             1.0000000000
      1147       107  PNM       C2             -1.9943192440        8.3647505547       -7.0271439875  S12       523             1.0000000000
      1148       107  PNM       C3             -1.4866155682        7.6449927657       -5.7194086118  S12       523             1.0000000000
      1149       107  PNM       N4             -2.5667457019        7.7009530727       -4.7321075074  S12       523             1.0000000000
      1150       107  PNM       C5             -3.7950671272        8.5134548019       -4.9755099788  S12       523             1.0000000000
      1151       107  PNM       C6             -3.6966252029        8.9941897698       -3.4704565050  S12       523             1.0000000000
      1152       107  PNM       C7             -2.4907279981        8.0337373515       -3.3958174009  S12       523             1.0000000000
      1153       107  PNM       O8             -1.6132236425        7.7842650871       -2.5480034430  S12       523             1.0000000000
      1154       107  PNM       C9             -2.6511836523        7.3921929881       -8.0180067384  S12       523             1.0000000000
      1155       107  PNM       C10            -0.8731279495        9.1693434894       -7.6946926179  S12       523             1.0000000000
      1156       107  PNM       C11            -0.9806738989        6.2212952162       -6.0074692974  S12       523             1.0000000000
      1157       107  PNM       O12            -1.7241663626        5.2326749838       -5.7262101460  S12       523             1.0000000000
      1158       107  PNM       O13             0.1989262305        6.1515132721       -6.5517626777  S12       523             1.0000000000
      1159       107  PNM       N14            -3.1884392314       10.3383607640       -3.2498413247  S12       523             1.0000000000
      1160       107  PNM       C15            -3.8877847421       11.4486750512       -3.5740504755  S12       523             1.0000000000
      1161       107  PNM       O16            -5.0528467847       11.3818020174       -4.0598355624  S12       523             1.0000000000
      1162       107  PNM       C17            -3.1596990693       12.7732030902       -3.3726902113  S12       523             1.0000000000
      1163       107  PNM       C18            -2.1608610033       13.0736121551       -4.4852038999  S12       523             1.0000000000
      1164       107  PNM       C19            -0.8369456990       13.4285854114       -4.1866089823  S12       523             1.0000000000
      1165       107  PNM       C20             0.0820421150       13.6884747812       -5.2106409317  S12       523             1.0000000000
      1166       107  PNM       C21            -0.3103171812       13.5851560636       -6.5492648220  S12       523             1.0000000000
      1167       107  PNM       C22            -1.6328987167       13.2397804711       -6.8560035479  S12       523             1.0000000000
      1168       107  PNM       C23            -2.5547346721       12.9991530451       -5.8329458066  S12       523             1.0000000000
      1169       107  PNM       H24            -0.6344809352        8.2118559363       -5.3292273742  S12       523             1.0000000000
      1170       107  PNM       H25            -1.2237250086        9.6237227485       -8.6266475318  S12       523             1.0000000000
      1171       107  PNM       H26            -0.0363966794        8.5057052491       -7.9333444949  S12       523             1.0000000000
      1172       107  PNM       H27            -0.5154600066        9.9736143480       -7.0458282130  S12       523             1.0000000000
      1173       107  PNM       H28            -3.0871023876        7.9486617364       -8.8501520023  S12       523             1.0000000000
      1174       107  PNM       H29            -3.4517509833        6.8162355308       -7.5493313747  S12       523             1.0000000000
      1175       107  PNM       H30            -1.9110755680        6.6917800291       -8.4233505801  S12       523             1.0000000000
      1176       107  PNM       H31            -4.6830522993        7.9217609716       -5.1940236296  S12       523             1.0000000000
      1177       107  PNM       H32            -4.5655582657        8.7710363402       -2.8532362296  S12       523             1.0000000000
      1178       107  PNM       H33            -2.6494368699       12.7696352074       -2.4043236833  S12       523             1.0000000000
      1179       107  PNM       H34            -3.9292844457       13.5477017843       -3.3270675477  S12       523             1.0000000000
      1180       107  PNM       H35            -0.5216338058       13.5048282866       -3.1512125921  S12       523             1.0000000000
      1181       107  PNM       H36             1.1002836332       13.9657837634       -4.9609905113  S12       523             1.0000000000
      1182       107  PNM       H37             0.3991046194       13.7687561745       -7.3500049394  S12       523             1.0000000000
      1183       107  PNM       H38            -1.9413113162       13.1414836601       -7.8902278614  S12       523             1.0000000000
      1184       107  PNM       H39            -3.5737927921       12.7221669758       -6.0791407074  S12       523             1.0000000000
      1185       107  PNM       H40            -2.2463577396       10.4300983934       -2.8589719083  S12       523             1.0000000000
      1186       108  TIP3      OH2            -4.6674204229        7.5947713551       -0.4020000171  S12       290             1.0000000000
      1187       108  TIP3      H1             -5.6801628559        7.5621588126       -0.2299278245  S12       290             1.0000000000
      1188       108  TIP3      H2             -4.1689256241        8.2532078117        0.1543779167  S12       290             1.0000000000
      1189       109  SER       CB             -3.1168415556        5.1795969819       -2.2484076826  S13       70              1.0000000000
      1190       109  SER       HB1            -3.5964706201        4.2962738089       -2.6791380785  S13       70              1.0000000000
      1191       109  SER       HB2            -2.2198686891        5.4002983702       -2.8352343643  S13       70              1.0000000000
      1192       109  SER       OG             -4.0648151356        6.2650791730       -2.3309548424  S13       70              1.0000000000
      1193       109  SER       HG1            -4.2083160777        6.8773635353       -1.4210127420  S13       70              1.0000000000
      1194       109  SER       QQH1           -2.7982074324        5.0401645706       -1.2038873896  S13       70              1.0000000000
      1195       110  LYS       CD             -6.5231485911        3.3448076309       -2.1298773080  S13       73              1.0000000000
      1196       110  LYS       HD1            -7.1245132320        2.7817810771       -2.8453061034  S13       73              1.0000000000
      1197       110  LYS       HD2            -5.4985329151        3.3638379473       -2.5180885618  S13       73              1.0000000000
      1198       110  LYS       QQH2           -6.5240701795        2.7983577072       -1.1808749980  S13       73              1.0000000000
      1199       110  LYS       CE             -7.0729099384        4.7786092448       -1.9934412625  S13       73              1.0000000000
      1200       110  LYS       HE1            -6.8663443865        5.2492650624       -1.0303761159  S13       73              1.0000000000
      1201       110  LYS       HE2            -8.1553641261        4.7947688741       -2.1371008600  S13       73              1.0000000000
      1202       110  LYS       NZ             -6.4735666220        5.6980459699       -3.0211541734  S13       73              1.0000000000
      1203       110  LYS       HZ1            -6.5612784061        5.3797143114       -3.9969468783  S13       73              1.0000000000
      1204       110  LYS       HZ2            -5.4162393753        5.8832140010       -2.8101405766  S13       73              1.0000000000
      1205       110  LYS       HZ3            -6.9257448014        6.6405608168       -2.9866731894  S13       73              1.0000000000
      1206       111  SER       CB             -4.6859211646        4.2810229975       -6.5526317463  S13       130             1.0000000000
      1207       111  SER       HB1            -4.7469407574        5.1864849944       -7.1586694985  S13       130             1.0000000000
      1208       111  SER       HB2            -3.9703015299        3.5991156324       -7.0263683333  S13       130             1.0000000000
      1209       111  SER       OG             -4.2325783154        4.5872761784       -5.1876413562  S13       130             1.0000000000
      1210       111  SER       HG1            -3.4341075454        5.1903944004       -5.2536641558  S13       130             1.0000000000
      1211       111  SER       QQH3           -5.6540958733        3.7824862465       -6.5354345370  S13       130             1.0000000000
      1212       112  GLU       CB            -10.1779849171        9.4662216458        0.6992884082  S13       166             1.0000000000
      1213       112  GLU       HB1            -9.8608475848       10.1260974064       -0.1186318334  S13       166             1.0000000000
      1214       112  GLU       HB2           -11.2348159233        9.2242332365        0.5474920307  S13       166             1.0000000000
      1215       112  GLU       QQH4          -10.0793453854        9.9332761051        1.6878601106  S13       166             1.0000000000
      1216       112  GLU       CG             -9.3380167641        8.1774352202        0.6146824038  S13       166             1.0000000000
      1217       112  GLU       HG1            -9.7224601662        7.5363845362       -0.1866820310  S13       166             1.0000000000
      1218       112  GLU       HG2            -9.4304918133        7.5841005206        1.5354137154  S13       166             1.0000000000
      1219       112  GLU       CD             -7.8442753134        8.3905536622        0.3394447935  S13       166             1.0000000000
      1220       112  GLU       OE1            -7.3354130289        9.5426818289        0.5437165306  S13       166             1.0000000000
      1221       112  GLU       OE2            -7.1871228646        7.3517500887       -0.0798977910  S13       166             1.0000000000
      1222       113  ASN       CB             -2.8630101068       11.8695551632        1.2669096283  S13       170             1.0000000000
      1223       113  ASN       HB1            -1.8785801561       11.7316547188        0.8106636899  S13       170             1.0000000000
      1224       113  ASN       HB2            -3.2942143680       12.8103726121        0.9156035579  S13       170             1.0000000000
      1225       113  ASN       QQH5           -2.8235949811       11.8720686117        2.3654429814  S13       170             1.0000000000
      1226       113  ASN       CG             -3.7627685717       10.6920227677        0.8803661446  S13       170             1.0000000000
      1227       113  ASN       OD1            -3.3408972884        9.4997806365        1.0214430008  S13       170             1.0000000000
      1228       113  ASN       ND2            -4.9942209079       10.9997042258        0.4478907372  S13       170             1.0000000000
      1229       113  ASN       HD21           -5.7383678807       10.2896364530        0.3451052080  S13       170             1.0000000000
      1230       113  ASN       HD22           -5.2117828032       11.9578175848        0.1600806591  S13       170             1.0000000000
      1231       114  LYS       CE             -3.2344592547        1.3640117825       -4.2863866118  S13       234             1.0000000000
      1232       114  LYS       HE1            -3.6490203521        1.5797789940       -3.3031592511  S13       234             1.0000000000
      1233       114  LYS       HE2            -4.0420834312        1.2325355788       -5.0078709878  S13       234             1.0000000000
      1234       114  LYS       NZ             -2.4097797595        2.5390705442       -4.7429796582  S13       234             1.0000000000
      1235       114  LYS       HZ1            -1.8975774028        2.3179368920       -5.6365440310  S13       234             1.0000000000
      1236       114  LYS       HZ2            -1.6728752884        2.8453050872       -4.0811026274  S13       234             1.0000000000
      1237       114  LYS       HZ3            -3.0475111524        3.3572516980       -4.9051184433  S13       234             1.0000000000
      1238       114  LYS       QQH6           -2.5904720511        0.4868101281       -4.2162875093  S13       234             1.0000000000
      1239       115  SER       CB              2.2309643279        3.4443352865       -5.9799450650  S13       235             1.0000000000
      1240       115  SER       HB1             2.9227205606        2.7979309439       -6.5294749621  S13       235             1.0000000000
      1241       115  SER       HB2             2.7621580432        4.3866043922       -5.7857282329  S13       235             1.0000000000
      1242       115  SER       OG              1.0553492502        3.6355583716       -6.8043297692  S13       235             1.0000000000
      1243       115  SER       HG1             0.6611259124        4.5394932308       -6.6788166607  S13       235             1.0000000000
      1244       115  SER       QQH7            1.9755862607        2.9133466321       -5.0489987983  S13       235             1.0000000000
      1245       116  PNM       S1             -3.3938831250        9.6362763358       -6.4088062588  S13       523             1.0000000000
      1246       116  PNM       C2             -2.0313485848        8.3794210293       -7.0246113992  S13       523             1.0000000000
      1247       116  PNM       C3             -1.5122140324        7.6651011963       -5.7180828302  S13       523             1.0000000000
      1248       116  PNM       N4             -2.5861056158        7.7179645796       -4.7244575879  S13       523             1.0000000000
      1249       116  PNM       C5             -3.8200936780        8.5234541446       -4.9596497430  S13       523             1.0000000000
      1250       116  PNM       C6             -3.7112520980        9.0083852963       -3.4564500748  S13       523             1.0000000000
      1251       116  PNM       C7             -2.5046407957        8.0485957803       -3.3887201920  S13       523             1.0000000000
      1252       116  PNM       O8             -1.6223347481        7.7983557693       -2.5444252118  S13       523             1.0000000000
      1253       116  PNM       C9             -2.6823439047        7.4012624755       -8.0136087625  S13       523             1.0000000000
      1254       116  PNM       C10            -0.9181204798        9.1922148281       -7.6959349850  S13       523             1.0000000000
      1255       116  PNM       C11            -0.9995116774        6.2427383157       -6.0034201776  S13       523             1.0000000000
      1256       116  PNM       O12            -1.7386675961        5.2514629376       -5.7199411305  S13       523             1.0000000000
      1257       116  PNM       O13             0.1807691065        6.1757358174       -6.5462720197  S13       523             1.0000000000
      1258       116  PNM       N14            -3.1989704813       10.3525569379       -3.2434724162  S13       523             1.0000000000
      1259       116  PNM       C15            -3.8967121700       11.4644104153       -3.5647733228  S13       523             1.0000000000
      1260       116  PNM       O16            -5.0662466553       11.4009791397       -4.0405678892  S13       523             1.0000000000
      1261       116  PNM       C17            -3.1628852808       12.7868633777       -3.3697744312  S13       523             1.0000000000
      1262       116  PNM       C18            -2.1614017523       13.0807178984       -4.4815903476  S13       523             1.0000000000
      1263       116  PNM       C19            -0.8393814983       13.4417570584       -4.1814794724  S13       523             1.0000000000
      1264       116  PNM       C20             0.0817187034       13.6982806978       -5.2043958159  S13       523             1.0000000000
      1265       116  PNM       C21            -0.3065435665       13.5857865646       -6.5435495041  S13       523             1.0000000000
      1266       116  PNM       C22            -1.6272613130       13.2346284437       -6.8520152066  S13       523             1.0000000000
      1267       116  PNM       C23            -2.5511836398       12.9971883132       -5.8300382181  S13       523             1.0000000000
      1268       116  PNM       H24            -0.6607774729        8.2380250119       -5.3351729995  S13       523             1.0000000000
      1269       116  PNM       H25            -1.2733360845        9.6407584166       -8.6288964049  S13       523             1.0000000000
      1270       116  PNM       H26            -0.0755213339        8.5351220407       -7.9338575358  S13       523             1.0000000000
      1271       116  PNM       H27            -0.5671665985       10.0015116250       -7.0494427385  S13       523             1.0000000000
      1272       116  PNM       H28            -3.1251414432        7.9532699395       -8.8451821184  S13       523             1.0000000000
      1273       116  PNM       H29            -3.4768379231        6.8184561079       -7.5432732083  S13       523             1.0000000000
      1274       116  PNM       H30            -1.9365353585        6.7074221331       -8.4201225333  S13       523             1.0000000000
      1275       116  PNM       H31            -4.7066701815        7.9259316570       -5.1676855730  S13       523             1.0000000000
      1276       116  PNM       H32            -4.5755996257        8.7874267475       -2.8321384185  S13       523             1.0000000000
      1277       116  PNM       H33            -2.6539155997       12.7849756113       -2.4006039080  S13       523             1.0000000000
      1278       116  PNM       H34            -3.9293911633       13.5644827887       -3.3278261135  S13       523             1.0000000000
      1279       116  PNM       H35            -0.5271242620       13.5248545425       -3.1456669024  S13       523             1.0000000000
      1280       116  PNM       H36             1.0984594062       13.9799474970       -4.9535854806  S13       523             1.0000000000
      1281       116  PNM       H37             0.4043991596       13.7668689145       -7.3434815078  S13       523             1.0000000000
      1282       116  PNM       H38            -1.9327429095       13.1302317131       -7.8866174173  S13       523             1.0000000000
      1283       116  PNM       H39            -3.5687930138       12.7162305053       -6.0775966231  S13       523             1.0000000000
      1284       116  PNM       H40            -2.2526132504       10.4432039291       -2.8621523884  S13       523             1.0000000000
      1285       117  TIP3      OH2            -4.6593821651        7.6005201040       -0.4029847615  S13       290             1.0000000000
      1286       117  TIP3      H1             -5.6717661897        7.5652841016       -0.2284706554  S13       290             1.0000000000
      1287       117  TIP3      H2             -4.1602102390        8.2597819003        0.1519940344  S13       290             1.0000000000
      1288       118  SER       CB             -3.1170941083        5.1736054523       -2.2466251290  S14       70              1.0000000000
      1289       118  SER       HB1            -3.6003848551        4.2906804888       -2.6743461791  S14       70              1.0000000000
      1290       118  SER       HB2            -2.2185746154        5.3881304322       -2.8335789630  S14       70              1.0000000000
      1291       118  SER       OG             -4.0596637254        6.2630576699       -2.3339137929  S14       70              1.0000000000
      1292       118  SER       HG1            -4.2059855649        6.8769728862       -1.4240183110  S14       70              1.0000000000
      1293       118  SER       QQH1           -2.7996708586        5.0364961173       -1.2014531622  S14       70              1.0000000000
      1294       119  LYS       CD             -6.5271372040        3.3445759492       -2.1327148893  S14       73              1.0000000000
      1295       119  LYS       HD1            -7.1397606063        2.7847189252       -2.8409386259  S14       73              1.0000000000
      1296       119  LYS       HD2            -5.5066829046        3.3565743819       -2.5320920171  S14       73              1.0000000000
      1297       119  LYS       QQH2           -6.5208688508        2.7989593942       -1.1832244419  S14       73              1.0000000000
      1298       119  LYS       CE             -7.0664556702        4.7819209886       -1.9915652854  S14       73              1.0000000000
      1299       119  LYS       HE1            -6.8504055769        5.2502738203       -1.0296358436  S14       73              1.0000000000
      1300       119  LYS       HE2            -8.1498375297        4.8051621078       -2.1272680832  S14       73              1.0000000000
      1301       119  LYS       NZ             -6.4691690707        5.6991986690       -3.0223512545  S14       73              1.0000000000
      1302       119  LYS       HZ1            -6.5612402915        5.3808756373       -3.9976356899  S14       73              1.0000000000
      1303       119  LYS       HZ2            -5.4110041234        5.8828249863       -2.8148151155  S14       73              1.0000000000
      1304       119  LYS       HZ3            -6.9202653495        6.6423803276       -2.9856176664  S14       73              1.0000000000
      1305       120  SER       CB             -4.6844018589        4.2857984285       -6.5531536380  S14       130             1.0000000000
      1306       120  SER       HB1            -4.7458283119        5.1917124264       -7.1585978060  S14       130             1.0000000000
      1307       120  SER       HB2            -3.9694733654        3.6040159203       -7.0280159798  S14       130             1.0000000000
      1308       120  SER       OG             -4.2293155139        4.5907701064       -5.1883750974  S14       130             1.0000000000
      1309       120  SER       HG1            -3.4275203269        5.1887890396       -5.2545042341  S14       130             1.0000000000
      1310       120  SER       QQH3           -5.6525915734        3.7875062160       -6.5348486746  S14       130             1.0000000000
      1311       121  GLU       CB            -10.1785780213        9.4671831107        0.6989826895  S14       166             1.0000000000
      1312       121  GLU       HB1            -9.8631247370       10.1276051472       -0.1190944690  S14       166             1.0000000000
      1313       121  GLU       HB2           -11.2351268480        9.2232050694        0.5480448139  S14       166             1.0000000000
      1314       121  GLU       QQH4          -10.0804108037        9.9345872843        1.6874802649  S14       166             1.0000000000
      1315       121  GLU       CG             -9.3363285196        8.1799183532        0.6140616505  S14       166             1.0000000000
      1316       121  GLU       HG1            -9.7202940058        7.5381566108       -0.1871013051  S14       166             1.0000000000
      1317       121  GLU       HG2            -9.4272355191        7.5862192825        1.5346741288  S14       166             1.0000000000
      1318       121  GLU       CD             -7.8429812378        8.3949181049        0.3379757149  S14       166             1.0000000000
      1319       121  GLU       OE1            -7.3381266290        9.5509728057        0.5305467307  S14       166             1.0000000000
      1320       121  GLU       OE2            -7.1822339675        7.3540835271       -0.0699805049  S14       166             1.0000000000
      1321       122  ASN       CB             -2.8639223695       11.8695406697        1.2661347300  S14       170             1.0000000000
      1322       122  ASN       HB1            -1.8792886451       11.7322267820        0.8101951535  S14       170             1.0000000000
      1323       122  ASN       HB2            -3.2956243739       12.8102456933        0.9149332973  S14       170             1.0000000000
      1324       122  ASN       QQH5           -2.8251057472       11.8718617619        2.3647026221  S14       170             1.0000000000
      1325       122  ASN       CG             -3.7629758573       10.6916554126        0.8784748756  S14       170             1.0000000000
      1326       122  ASN       OD1            -3.3405738565        9.4994086300        1.0191336296  S14       170             1.0000000000
      1327       122  ASN       ND2            -4.9939340349       10.9991271995        0.4450563044  S14       170             1.0000000000
      1328       122  ASN       HD21           -5.7382386206       10.2894735425        0.3395668308  S14       170             1.0000000000
      1329       122  ASN       HD22           -5.2120672194       11.9572229017        0.1569128453  S14       170             1.0000000000
      1330       123  LYS       CE             -3.2324692919        1.3645703745       -4.2855001345  S14       234             1.0000000000
      1331       123  LYS       HE1            -3.6463359195        1.5816729186       -3.3022055047  S14       234             1.0000000000
      1332       123  LYS       HE2            -4.0405956431        1.2339021436       -5.0065946732  S14       234             1.0000000000
      1333       123  LYS       NZ             -2.4061095601        2.5379858108       -4.7433760443  S14       234             1.0000000000
      1334       123  LYS       HZ1            -1.8939603128        2.3154209912       -5.6366847501  S14       234             1.0000000000
      1335       123  LYS       HZ2            -1.6687956151        2.8443096198       -4.0821265073  S14       234             1.0000000000
      1336       123  LYS       HZ3            -3.0423570391        3.3564808878       -4.9066573845  S14       234             1.0000000000
      1337       123  LYS       QQH6           -2.5899172429        0.4863672074       -4.2150246534  S14       234             1.0000000000
      1338       124  SER       CB              2.2419852110        3.4322874153       -5.9776587290  S14       235             1.0000000000
      1339       124  SER       HB1             2.9352583265        2.7839559902       -6.5231362105  S14       235             1.0000000000
      1340       124  SER       HB2             2.7718045478        4.3759219477       -5.7863784782  S14       235             1.0000000000
      1341       124  SER       OG              1.0677914000        3.6187922920       -6.8041483189  S14       235             1.0000000000
      1342       124  SER       HG1             0.6739965761        4.5237305522       -6.6832927207  S14       235             1.0000000000
      1343       124  SER       QQH7            1.9856753879        2.9053787322       -5.0445841696  S14       235             1.0000000000
      1344       125  PNM       S1             -3.3497803748        9.6294451978       -6.4056298505  S14       523             1.0000000000
      1345       125  PNM       C2             -1.9946238920        8.3645846208       -7.0186866638  S14       523             1.0000000000
      1346       125  PNM       C3             -1.4864468320        7.6437825052       -5.7118265528  S14       523             1.0000000000
      1347       125  PNM       N4             -2.5656747482        7.6996003564       -4.7237584852  S14       523             1.0000000000
      1348       125  PNM       C5             -3.7942746889        8.5117691211       -4.9655090789  S14       523             1.0000000000
      1349       125  PNM       C6             -3.6946120928        8.9919224354       -3.4604075924  S14       523             1.0000000000
      1350       125  PNM       C7             -2.4897640081        8.0312484550       -3.3883553312  S14       523             1.0000000000
      1351       125  PNM       O8             -1.6099059420        7.7804792590       -2.5403520410  S14       523             1.0000000000
      1352       125  PNM       C9             -2.6524368439        7.3931521546       -8.0100324736  S14       523             1.0000000000
      1353       125  PNM       C10            -0.8724339825        9.1680579135       -7.6858515847  S14       523             1.0000000000
      1354       125  PNM       C11            -0.9812113024        6.2204884180       -6.0023410420  S14       523             1.0000000000
      1355       125  PNM       O12            -1.7252012873        5.2314980202       -5.7230457174  S14       523             1.0000000000
      1356       125  PNM       O13             0.1982203036        6.1512438084       -6.5468202905  S14       523             1.0000000000
      1357       125  PNM       N14            -3.1860111017       10.3358277780       -3.2393596824  S14       523             1.0000000000
      1358       125  PNM       C15            -3.8856915476       11.4463798149       -3.5617041166  S14       523             1.0000000000
      1359       125  PNM       O16            -5.0511473152       11.3798525294       -4.0467481114  S14       523             1.0000000000
      1360       125  PNM       C17            -3.1577446629       12.7709176624       -3.3601529354  S14       523             1.0000000000
      1361       125  PNM       C18            -2.1619194342       13.0731539585       -4.4748158734  S14       523             1.0000000000
      1362       125  PNM       C19            -0.8378547501       13.4302555004       -4.1795449394  S14       523             1.0000000000
      1363       125  PNM       C20             0.0780801604       13.6918061331       -5.2058985987  S14       523             1.0000000000
      1364       125  PNM       C21            -0.3176201178       13.5881611111       -6.5435265336  S14       523             1.0000000000
      1365       125  PNM       C22            -1.6405066755       13.2409709660       -6.8469457760  S14       523             1.0000000000
      1366       125  PNM       C23            -2.5592232187       12.9985256313       -5.8215357751  S14       523             1.0000000000
      1367       125  PNM       H24            -0.6330516348        8.2091260164       -5.3218068094  S14       523             1.0000000000
      1368       125  PNM       H25            -1.2204289676        9.6201901467       -8.6197623506  S14       523             1.0000000000
      1369       125  PNM       H26            -0.0354604057        8.5032066240       -7.9209272533  S14       523             1.0000000000
      1370       125  PNM       H27            -0.5154664748        9.9737517525       -7.0383033063  S14       523             1.0000000000
      1371       125  PNM       H28            -3.0877409603        7.9511160342       -8.8414733289  S14       523             1.0000000000
      1372       125  PNM       H29            -3.4537188186        6.8183038586       -7.5413421245  S14       523             1.0000000000
      1373       125  PNM       H30            -1.9133763021        6.6921115936       -8.4161752639  S14       523             1.0000000000
      1374       125  PNM       H31            -4.6821383615        7.9194824554       -5.1828285747  S14       523             1.0000000000
      1375       125  PNM       H32            -4.5629311359        8.7693246404       -2.8421357260  S14       523             1.0000000000
      1376       125  PNM       H33            -2.6451832629       12.7667620520       -2.3930045073  S14       523             1.0000000000
      1377       125  PNM       H34            -3.9276281066       13.5449704896       -3.3120841120  S14       523             1.0000000000
      1378       125  PNM       H35            -0.5200539823       13.5070780471       -3.1449542448  S14       523             1.0000000000
      1379       125  PNM       H36             1.0965566294       13.9707798137       -4.9590038579  S14       523             1.0000000000
      1380       125  PNM       H37             0.3894118229       13.7729653796       -7.3461102502  S14       523             1.0000000000
      1381       125  PNM       H38            -1.9515715528       13.1429066858       -7.8804220577  S14       523             1.0000000000
      1382       125  PNM       H39            -3.5785272514       12.7202241513       -6.0651166685  S14       523             1.0000000000
      1383       125  PNM       H40            -2.2438955712       10.4270804099       -2.8483395442  S14       523             1.0000000000
      1384       126  TIP3      OH2            -4.6576789517        7.6023644670       -0.4098157601  S14       290             1.0000000000
      1385       126  TIP3      H1             -5.6698800392        7.5666729611       -0.2303506389  S14       290             1.0000000000
      1386       126  TIP3      H2             -4.1570675034        8.2598707892        0.1458671380  S14       290             1.0000000000
      1387       127  SER       CB             -3.1208067486        5.1791613280       -2.2435291941  S15       70              1.0000000000
      1388       127  SER       HB1            -3.6039247792        4.2959991378       -2.6710827614  S15       70              1.0000000000
      1389       127  SER       HB2            -2.2214813732        5.3929033538       -2.8296342619  S15       70              1.0000000000
      1390       127  SER       OG             -4.0621704254        6.2690006293       -2.3319564079  S15       70              1.0000000000
      1391       127  SER       HG1            -4.2082573518        6.8877552996       -1.4190871030  S15       70              1.0000000000
      1392       127  SER       QQH1           -2.8043299937        5.0422394034       -1.1980118770  S15       70              1.0000000000
      1393       128  LYS       CD             -6.5250026183        3.3432635063       -2.1363303757  S15       73              1.0000000000
      1394       128  LYS       HD1            -7.1485107513        2.7867253097       -2.8377537491  S15       73              1.0000000000
      1395       128  LYS       HD2            -5.5091052838        3.3499568400       -2.5471585771  S15       73              1.0000000000
      1396       128  LYS       QQH2           -6.5109740164        2.7972682932       -1.1871956073  S15       73              1.0000000000
      1397       128  LYS       CE             -7.0556595301        4.7831822008       -1.9889403895  S15       73              1.0000000000
      1398       128  LYS       HE1            -6.8269264389        5.2495465975       -1.0289860241  S15       73              1.0000000000
      1399       128  LYS       HE2            -8.1402701540        4.8117772137       -2.1124063198  S15       73              1.0000000000
      1400       128  LYS       NZ             -6.4649729197        5.6985856201       -3.0247754746  S15       73              1.0000000000
      1401       128  LYS       HZ1            -6.5574151792        5.3763959799       -3.9985295210  S15       73              1.0000000000
      1402       128  LYS       HZ2            -5.4065576697        5.8862151577       -2.8178893488  S15       73              1.0000000000
      1403       128  LYS       HZ3            -6.9184777845        6.6405244020       -2.9893084498  S15       73              1.0000000000
      1404       129  SER       CB             -4.6876687218        4.2853609417       -6.5473253443  S15       130             1.0000000000
      1405       129  SER       HB1            -4.7487455421        5.1906826796       -7.1535412578  S15       130             1.0000000000
      1406       129  SER       HB2            -3.9703892713        3.6045582074       -7.0201462503  S15       130             1.0000000000
      1407       129  SER       OG             -4.2375702751        4.5920775840       -5.1813692869  S15       130             1.0000000000
      1408       129  SER       HG1            -3.4368936672        5.1916061533       -5.2461265987  S15       130             1.0000000000
      1409       129  SER       QQH3           -5.6550801305        3.7853466043       -6.5318065898  S15       130             1.0000000000
      1410       130  GLU       CB            -10.1697885174        9.4645302342        0.6993995473  S15       166             1.0000000000
      1411       130  GLU       HB1            -9.8533400311       10.1246213257       -0.1185558035  S15       166             1.0000000000
      1412       130  GLU       HB2           -11.2256446613        9.2188738863        0.5463850236  S15       166             1.0000000000
      1413       130  GLU       QQH4          -10.0743617001        9.9327945200        1.6877734015  S15       166             1.0000000000
      1414       130  GLU       CG             -9.3254099794        8.1786939612        0.6177493179  S15       166             1.0000000000
      1415       130  GLU       HG1            -9.7038711345        7.5371902365       -0.1863507591  S15       166             1.0000000000
      1416       130  GLU       HG2            -9.4205807175        7.5836351353        1.5370236311  S15       166             1.0000000000
      1417       130  GLU       CD             -7.8312361579        8.3963855025        0.3495311721  S15       166             1.0000000000
      1418       130  GLU       OE1            -7.3290684521        9.5535041155        0.5416407876  S15       166             1.0000000000
      1419       130  GLU       OE2            -7.1669468132        7.3557137615       -0.0531069894  S15       166             1.0000000000
      1420       131  ASN       CB             -2.8557397297       11.8685157408        1.2660279727  S15       170             1.0000000000
      1421       131  ASN       HB1            -1.8701200611       11.7295505141        0.8128374327  S15       170             1.0000000000
      1422       131  ASN       HB2            -3.2852898837       12.8095895173        0.9132100951  S15       170             1.0000000000
      1423       131  ASN       QQH5           -2.8198147102       11.8712384266        2.3647055746  S15       170             1.0000000000
      1424       131  ASN       CG             -3.7550242575       10.6917715780        0.8769787444  S15       170             1.0000000000
      1425       131  ASN       OD1            -3.3335307486        9.4993432274        1.0180530065  S15       170             1.0000000000
      1426       131  ASN       ND2            -4.9854072742       11.0002432329        0.4426949459  S15       170             1.0000000000
      1427       131  ASN       HD21           -5.7312193240       10.2915147358        0.3410802530  S15       170             1.0000000000
      1428       131  ASN       HD22           -5.2030897231       11.9586616142        0.1553825841  S15       170             1.0000000000
      1429       132  LYS       CE             -3.2295485512        1.3697402673       -4.2884911271  S15       234             1.0000000000
      1430       132  LYS       HE1            -3.6416832160        1.5867071875       -3.3043748825  S15       234             1.0000000000
      1431       132  LYS       HE2            -4.0388230388        1.2396388401       -5.0083865862  S15       234             1.0000000000
      1432       132  LYS       NZ             -2.4033657562        2.5427579217       -4.7469740832  S15       234             1.0000000000
      1433       132  LYS       HZ1            -1.8927508594        2.3214634873       -5.6413406724  S15       234             1.0000000000
      1434       132  LYS       HZ2            -1.6642716514        2.8479821241       -4.0868893115  S15       234             1.0000000000
      1435       132  LYS       HZ3            -3.0391293226        3.3614168342       -4.9072721293  S15       234             1.0000000000
      1436       132  LYS       QQH6           -2.5874540477        0.4910493084       -4.2193805798  S15       234             1.0000000000
      1437       133  SER       CB              2.2419311368        3.4420963897       -5.9779413530  S15       235             1.0000000000
      1438       133  SER       HB1             2.9350263002        2.7959028305       -6.5260574174  S15       235             1.0000000000
      1439       133  SER       HB2             2.7723721371        4.3845111858       -5.7821876227  S15       235             1.0000000000
      1440       133  SER       OG              1.0684028872        3.6329340976       -6.8047384813  S15       235             1.0000000000
      1441       133  SER       HG1             0.6713181164        4.5354548631       -6.6772812621  S15       235             1.0000000000
      1442       133  SER       QQH7            1.9849306160        2.9109371316       -5.0474853142  S15       235             1.0000000000
      1443       134  PNM       S1             -3.4114810811        9.5995552301       -6.4238663915  S15       523             1.0000000000
      1444       134  PNM       C2             -2.0360579141        8.3517374814       -7.0293604258  S15       523             1.0000000000
      1445       134  PNM       C3             -1.5248073047        7.6388914715       -5.7200812399  S15       523             1.0000000000
      1446       134  PNM       N4             -2.6068824556        7.6813949594       -4.7337765494  S15       523             1.0000000000
      1447       134  PNM       C5             -3.8377352949        8.4935303197       -4.9700735679  S15       523             1.0000000000
      1448       134  PNM       C6             -3.7247768302        8.9841409761       -3.4687645501  S15       523             1.0000000000
      1449       134  PNM       C7             -2.5206983070        8.0205897428       -3.3982668465  S15       523             1.0000000000
      1450       134  PNM       O8             -1.6318260756        7.7826977410       -2.5610489217  S15       523             1.0000000000
      1451       134  PNM       C9             -2.6735578553        7.3728911931       -8.0260032609  S15       523             1.0000000000
      1452       134  PNM       C10            -0.9199697657        9.1714896119       -7.6873690235  S15       523             1.0000000000
      1453       134  PNM       C11            -0.9997525010        6.2210372185       -6.0031936142  S15       523             1.0000000000
      1454       134  PNM       O12            -1.7323751907        5.2245023447       -5.7214514736  S15       523             1.0000000000
      1455       134  PNM       O13             0.1829684176        6.1634378300       -6.5418167987  S15       523             1.0000000000
      1456       134  PNM       N14            -3.2040484703       10.3249014026       -3.2561011977  S15       523             1.0000000000
      1457       134  PNM       C15            -3.8975176423       11.4416041263       -3.5701442162  S15       523             1.0000000000
      1458       134  PNM       O16            -5.0667568710       11.3860057905       -4.0465245614  S15       523             1.0000000000
      1459       134  PNM       C17            -3.1573923682       12.7589984079       -3.3662619561  S15       523             1.0000000000
      1460       134  PNM       C18            -2.1595671933       13.0573041821       -4.4803053981  S15       523             1.0000000000
      1461       134  PNM       C19            -0.8391343490       13.4265198453       -4.1830204433  S15       523             1.0000000000
      1462       134  PNM       C20             0.0773113281       13.6915831768       -5.2079620092  S15       523             1.0000000000
      1463       134  PNM       C21            -0.3139904543       13.5792404085       -6.5462603198  S15       523             1.0000000000
      1464       134  PNM       C22            -1.6328897191       13.2190458364       -6.8517965149  S15       523             1.0000000000
      1465       134  PNM       C23            -2.5522986859       12.9729035418       -5.8278102866  S15       523             1.0000000000
      1466       134  PNM       H24            -0.6805653995        8.2168754705       -5.3283677270  S15       523             1.0000000000
      1467       134  PNM       H25            -1.2650332671        9.6157890743       -8.6261581075  S15       523             1.0000000000
      1468       134  PNM       H26            -0.0697621782        8.5196561861       -7.9121116738  S15       523             1.0000000000
      1469       134  PNM       H27            -0.5837223302        9.9845095431       -7.0376352950  S15       523             1.0000000000
      1470       134  PNM       H28            -3.1097797466        7.9250193950       -8.8609056361  S15       523             1.0000000000
      1471       134  PNM       H29            -3.4703886373        6.7876184381       -7.5632586441  S15       523             1.0000000000
      1472       134  PNM       H30            -1.9222541566        6.6822508827       -8.4274879428  S15       523             1.0000000000
      1473       134  PNM       H31            -4.7274839750        7.8991971905       -5.1728136364  S15       523             1.0000000000
      1474       134  PNM       H32            -4.5898525788        8.7703250013       -2.8432576976  S15       523             1.0000000000
      1475       134  PNM       H33            -2.6436725269       12.7462980902       -2.3997992731  S15       523             1.0000000000
      1476       134  PNM       H34            -3.9197081981       13.5404481899       -3.3136617116  S15       523             1.0000000000
      1477       134  PNM       H35            -0.5246552706       13.5108256827       -3.1479574580  S15       523             1.0000000000
      1478       134  PNM       H36             1.0927352152       13.9802767097       -4.9595247377  S15       523             1.0000000000
      1479       134  PNM       H37             0.3932518742       13.7678778363       -7.3477140451  S15       523             1.0000000000
      1480       134  PNM       H38            -1.9407913476       13.1162628952       -7.8858631481  S15       523             1.0000000000
      1481       134  PNM       H39            -3.5690585584       12.6871232447       -6.0731379448  S15       523             1.0000000000
      1482       134  PNM       H40            -2.2607599238       10.4099747317       -2.8665902490  S15       523             1.0000000000
      1483       135  TIP3      OH2            -4.6520046337        7.6107019434       -0.4110530446  S15       290             1.0000000000
      1484       135  TIP3      H1             -5.6637504095        7.5707927594       -0.2228002795  S15       290             1.0000000000
      1485       135  TIP3      H2             -4.1474647020        8.2659795716        0.1444085355  S15       290             1.0000000000
      1486       136  SER       CB             -3.1262573263        5.1855570362       -2.2341392483  S16       70              1.0000000000
      1487       136  SER       HB1            -3.6180568785        4.3058532232       -2.6595656258  S16       70              1.0000000000
      1488       136  SER       HB2            -2.2240357850        5.3875384184       -2.8204855701  S16       70              1.0000000000
      1489       136  SER       OG             -4.0539227672        6.2856512767       -2.3242099335  S16       70              1.0000000000
      1490       136  SER       HG1            -4.2133103801        6.9038311632       -1.3971780280  S16       70              1.0000000000
      1491       136  SER       QQH1           -2.8112098545        5.0474598370       -1.1882851725  S16       70              1.0000000000
      1492       137  LYS       CD             -6.5133750086        3.3448414060       -2.1438241476  S16       73              1.0000000000
      1493       137  LYS       HD1            -7.1577097044        2.7990152313       -2.8349845669  S16       73              1.0000000000
      1494       137  LYS       HD2            -5.5050569759        3.3371035247       -2.5724426340  S16       73              1.0000000000
      1495       137  LYS       QQH2           -6.4904505313        2.7964110866       -1.1962777335  S16       73              1.0000000000
      1496       137  LYS       CE             -7.0202883579        4.7915716009       -1.9836103755  S16       73              1.0000000000
      1497       137  LYS       HE1            -6.7621817421        5.2521454205       -1.0284079710  S16       73              1.0000000000
      1498       137  LYS       HE2            -8.1071448847        4.8350487794       -2.0785052120  S16       73              1.0000000000
      1499       137  LYS       NZ             -6.4426204395        5.7020127161       -3.0307012163  S16       73              1.0000000000
      1500       137  LYS       HZ1            -6.5357255386        5.3716722104       -4.0010655711  S16       73              1.0000000000
      1501       137  LYS       HZ2            -5.3840868909        5.9001836186       -2.8248416243  S16       73              1.0000000000
      1502       137  LYS       HZ3            -6.9033916587        6.6406107329       -2.9981922602  S16       73              1.0000000000
      1503       138  SER       CB             -4.6875009004        4.2937308577       -6.5434883396  S16       130             1.0000000000
      1504       138  SER       HB1            -4.7488940254        5.1980177340       -7.1512014636  S16       130             1.0000000000
      1505       138  SER       HB2            -3.9681640666        3.6135149637       -7.0139588087  S16       130             1.0000000000
      1506       138  SER       OG             -4.2411546032        4.6031186517       -5.1767362521  S16       130             1.0000000000
      1507       138  SER       HG1            -3.4374385107        5.1975268953       -5.2400196158  S16       130             1.0000000000
      1508       138  SER       QQH3           -5.6540807846        3.7921238004       -6.5290587347  S16       130             1.0000000000
      1509       139  GLU       CB            -10.1695895940        9.4657136173        0.7007624416  S16       166             1.0000000000
      1510       139  GLU       HB1            -9.8543516300       10.1263485022       -0.1171171061  S16       166             1.0000000000
      1511       139  GLU       HB2           -11.2242814493        9.2157913765        0.5472414427  S16       166             1.0000000000
      1512       139  GLU       QQH4          -10.0772078116        9.9347568732        1.6891885730  S16       166             1.0000000000
      1513       139  GLU       CG             -9.3198639216        8.1838585848        0.6209751515  S16       166             1.0000000000
      1514       139  GLU       HG1            -9.6934275162        7.5408011574       -0.1844957784  S16       166             1.0000000000
      1515       139  GLU       HG2            -9.4138611445        7.5868364829        1.5389512227  S16       166             1.0000000000
      1516       139  GLU       CD             -7.8264534142        8.4071179866        0.3553291020  S16       166             1.0000000000
      1517       139  GLU       OE1            -7.3344266783        9.5738484428        0.5138813680  S16       166             1.0000000000
      1518       139  GLU       OE2            -7.1525470712        7.3602691233       -0.0124384531  S16       166             1.0000000000
      1519       140  ASN       CB             -2.8507896610       11.8635854456        1.2652172741  S16       170             1.0000000000
      1520       140  ASN       HB1            -1.8643602514       11.7181865393        0.8157371269  S16       170             1.0000000000
      1521       140  ASN       HB2            -3.2740208959       12.8061009568        0.9085018244  S16       170             1.0000000000
      1522       140  ASN       QQH5           -2.8185629102       11.8681203816        2.3639981757  S16       170             1.0000000000
      1523       140  ASN       CG             -3.7549539764       10.6911400275        0.8749045487  S16       170             1.0000000000
      1524       140  ASN       OD1            -3.3389883964        9.4967754396        1.0179957923  S16       170             1.0000000000
      1525       140  ASN       ND2            -4.9823807024       11.0050044095        0.4368916257  S16       170             1.0000000000
      1526       140  ASN       HD21           -5.7314741640       10.3003214624        0.3307802741  S16       170             1.0000000000
      1527       140  ASN       HD22           -5.1965991183       11.9650505758        0.1510358389  S16       170             1.0000000000
      1528       141  LYS       CE             -3.2247239897        1.3787549169       -4.2913622034  S16       234             1.0000000000
      1529       141  LYS       HE1            -3.6357070337        1.5961097205       -3.3067768631  S16       234             1.0000000000
      1530       141  LYS       HE2            -4.0347415114        1.2511315174       -5.0109180284  S16       234             1.0000000000
      1531       141  LYS       NZ             -2.3959319127        2.5497833735       -4.7494846804  S16       234             1.0000000000
      1532       141  LYS       HZ1            -1.8866664444        2.3287206168       -5.6446527804  S16       234             1.0000000000
      1533       141  LYS       HZ2            -1.6547542713        2.8525218364       -4.0904330444  S16       234             1.0000000000
      1534       141  LYS       HZ3            -3.0282572025        3.3696936971       -4.9080270303  S16       234             1.0000000000
      1535       141  LYS       QQH6           -2.5848149740        0.4984487456       -4.2235015067  S16       234             1.0000000000
      1536       142  SER       CB              2.2525521889        3.4377764904       -5.9789241117  S16       235             1.0000000000
      1537       142  SER       HB1             2.9480654901        2.7923146690       -6.5248848496  S16       235             1.0000000000
      1538       142  SER       HB2             2.7807946911        4.3815057819       -5.7833600901  S16       235             1.0000000000
      1539       142  SER       OG              1.0803162121        3.6249711825       -6.8074784449  S16       235             1.0000000000
      1540       142  SER       HG1             0.6825345459        4.5276387923       -6.6824936445  S16       235             1.0000000000
      1541       142  SER       QQH7            1.9950348031        2.9078541285       -5.0478895706  S16       235             1.0000000000
      1542       143  PNM       S1             -3.3921025809        9.5785835516       -6.4204607700  S16       523             1.0000000000
      1543       143  PNM       C2             -2.0200132856        8.3271465885       -7.0221476701  S16       523             1.0000000000
      1544       143  PNM       C3             -1.5235036836        7.6073565357       -5.7124066964  S16       523             1.0000000000
      1545       143  PNM       N4             -2.6168635931        7.6393453663       -4.7361641169  S16       523             1.0000000000
      1546       143  PNM       C5             -3.8381473411        8.4680342439       -4.9761831088  S16       523             1.0000000000
      1547       143  PNM       C6             -3.7261096398        8.9566895889       -3.4744484311  S16       523             1.0000000000
      1548       143  PNM       C7             -2.5271791159        7.9882262054       -3.4010093252  S16       523             1.0000000000
      1549       143  PNM       O8             -1.6291009049        7.7638847862       -2.5708208112  S16       523             1.0000000000
      1550       143  PNM       C9             -2.6558845966        7.3560231667       -8.0273801917  S16       523             1.0000000000
      1551       143  PNM       C10            -0.8948485246        9.1439230438       -7.6682691130  S16       523             1.0000000000
      1552       143  PNM       C11            -0.9915350304        6.1941365771       -6.0015663929  S16       523             1.0000000000
      1553       143  PNM       O12            -1.7197769616        5.1929058248       -5.7262843493  S16       523             1.0000000000
      1554       143  PNM       O13             0.1920289134        6.1461141638       -6.5398195609  S16       523             1.0000000000
      1555       143  PNM       N14            -3.1995896871       10.2934668496       -3.2551348327  S16       523             1.0000000000
      1556       143  PNM       C15            -3.8889156075       11.4141167599       -3.5636383552  S16       523             1.0000000000
      1557       143  PNM       O16            -5.0561826939       11.3643942351       -4.0452576394  S16       523             1.0000000000
      1558       143  PNM       C17            -3.1455148610       12.7274490568       -3.3487884487  S16       523             1.0000000000
      1559       143  PNM       C18            -2.1571150990       13.0370848849       -4.4683532623  S16       523             1.0000000000
      1560       143  PNM       C19            -0.8368330257       13.4122244385       -4.1780640261  S16       523             1.0000000000
      1561       143  PNM       C20             0.0704299679       13.6903436434       -5.2076127265  S16       523             1.0000000000
      1562       143  PNM       C21            -0.3297589825       13.5847320680       -6.5438324448  S16       523             1.0000000000
      1563       143  PNM       C22            -1.6483725581       13.2175515649       -6.8424172134  S16       523             1.0000000000
      1564       143  PNM       C23            -2.5588190177       12.9585702175       -5.8136010481  S16       523             1.0000000000
      1565       143  PNM       H24            -0.6851509721        8.1842868570       -5.3064653183  S16       523             1.0000000000
      1566       143  PNM       H25            -1.2285639143        9.5868919450       -8.6118785212  S16       523             1.0000000000
      1567       143  PNM       H26            -0.0428217675        8.4911117327       -7.8811928576  S16       523             1.0000000000
      1568       143  PNM       H27            -0.5651893427        9.9575036474       -7.0160800888  S16       523             1.0000000000
      1569       143  PNM       H28            -3.0819552540        7.9146124210       -8.8632299966  S16       523             1.0000000000
      1570       143  PNM       H29            -3.4598996878        6.7744178725       -7.5726522437  S16       523             1.0000000000
      1571       143  PNM       H30            -1.9069753911        6.6615611112       -8.4263911355  S16       523             1.0000000000
      1572       143  PNM       H31            -4.7341100022        7.8860352203       -5.1869569345  S16       523             1.0000000000
      1573       143  PNM       H32            -4.5948930825        8.7470122657       -2.8530130199  S16       523             1.0000000000
      1574       143  PNM       H33            -2.6231373153       12.7020223536       -2.3872384839  S16       523             1.0000000000
      1575       143  PNM       H34            -3.9057530757       13.5098166460       -3.2802307375  S16       523             1.0000000000
      1576       143  PNM       H35            -0.5154857948       13.4916229662       -3.1447422358  S16       523             1.0000000000
      1577       143  PNM       H36             1.0856651640       13.9842324360       -4.9643223188  S16       523             1.0000000000
      1578       143  PNM       H37             0.3706584575       13.7835106594       -7.3487771750  S16       523             1.0000000000
      1579       143  PNM       H38            -1.9626505940       13.1193413812       -7.8750622337  S16       523             1.0000000000
      1580       143  PNM       H39            -3.5754596293       12.6677766173       -6.0536688791  S16       523             1.0000000000
      1581       143  PNM       H40            -2.2596632677       10.3726121404       -2.8569422750  S16       523             1.0000000000
      1582       144  TIP3      OH2            -4.6529744337        7.6084473343       -0.3994582721  S16       290             1.0000000000
      1583       144  TIP3      H1             -5.6664526853        7.5682267569       -0.2017382871  S16       290             1.0000000000
      1584       144  TIP3      H2             -4.1446652004        8.2661504224        0.1510766133  S16       290             1.0000000000
      1585       145  SER       CB             -3.1315625190        5.2005363237       -2.2283987695  S17       70              1.0000000000
      1586       145  SER       HB1            -3.6328189160        4.3262480526       -2.6550775165  S17       70              1.0000000000
      1587       145  SER       HB2            -2.2284064036        5.3939171851       -2.8171072305  S17       70              1.0000000000
      1588       145  SER       OG             -4.0443652336        6.3124046969       -2.3093863024  S17       70              1.0000000000
      1589       145  SER       HG1            -4.2289794573        6.9329052687       -1.3504616255  S17       70              1.0000000000
      1590       145  SER       QQH1           -2.8142229538        5.0522336423       -1.1844470571  S17       70              1.0000000000
      1591       146  LYS       CD             -6.4941419743        3.3443171600       -2.1498789430  S17       73              1.0000000000
      1592       146  LYS       HD1            -7.1533064752        2.8086033855       -2.8351584400  S17       73              1.0000000000
      1593       146  LYS       HD2            -5.4902968268        3.3221968398       -2.5878643172  S17       73              1.0000000000
      1594       146  LYS       QQH2           -6.4699944946        2.7942188552       -1.2031816297  S17       73              1.0000000000
      1595       146  LYS       CE             -6.9786331148        4.7974163226       -1.9825166690  S17       73              1.0000000000
      1596       146  LYS       HE1            -6.6972752293        5.2518191159       -1.0309672441  S17       73              1.0000000000
      1597       146  LYS       HE2            -8.0667622111        4.8544246437       -2.0546706906  S17       73              1.0000000000
      1598       146  LYS       NZ             -6.4076882383        5.7017814900       -3.0379448511  S17       73              1.0000000000
      1599       146  LYS       HZ1            -6.4872147329        5.3571944595       -4.0036335002  S17       73              1.0000000000
      1600       146  LYS       HZ2            -5.3496361063        5.9201387188       -2.8223273380  S17       73              1.0000000000
      1601       146  LYS       HZ3            -6.8817795988        6.6338641348       -3.0190724757  S17       73              1.0000000000
      1602       147  SER       CB             -4.6896136908        4.2946759769       -6.5391507105  S17       130             1.0000000000
      1603       147  SER       HB1            -4.7489781548        5.1975070038       -7.1491466566  S17       130             1.0000000000
      1604       147  SER       HB2            -3.9678105730        3.6139377115       -7.0051551837  S17       130             1.0000000000
      1605       147  SER       OG             -4.2497948789        4.6075999118       -5.1710824667  S17       130             1.0000000000
      1606       147  SER       HG1            -3.4462028387        5.2020064495       -5.2315317794  S17       130             1.0000000000
      1607       147  SER       QQH3           -5.6559188794        3.7924806246       -6.5283370454  S17       130             1.0000000000
      1608       148  GLU       CB            -10.1715085420        9.4680058028        0.7002185084  S17       166             1.0000000000
      1609       148  GLU       HB1            -9.8606236718       10.1301144692       -0.1181260699  S17       166             1.0000000000
      1610       148  GLU       HB2           -11.2251820140        9.2133684374        0.5480763854  S17       166             1.0000000000
      1611       148  GLU       QQH4          -10.0804267405        9.9372689070        1.6886804011  S17       166             1.0000000000
      1612       148  GLU       CG             -9.3169506423        8.1901401360        0.6198877391  S17       166             1.0000000000
      1613       148  GLU       HG1            -9.6850417336        7.5471845874       -0.1882081855  S17       166             1.0000000000
      1614       148  GLU       HG2            -9.4102455790        7.5901117903        1.5358255429  S17       166             1.0000000000
      1615       148  GLU       CD             -7.8245608294        8.4198821905        0.3603318615  S17       166             1.0000000000
      1616       148  GLU       OE1            -7.3363297420        9.5879967434        0.5080433216  S17       166             1.0000000000
      1617       148  GLU       OE2            -7.1457418512        7.3698096447        0.0069192772  S17       166             1.0000000000
      1618       149  ASN       CB             -2.8417967438       11.8503676511        1.2645093929  S17       170             1.0000000000
      1619       149  ASN       HB1            -1.8538239529       11.6940191782        0.8220945923  S17       170             1.0000000000
      1620       149  ASN       HB2            -3.2536392409       12.7953468840        0.9011077493  S17       170             1.0000000000
      1621       149  ASN       QQH5           -2.8175142693       11.8573685095        2.3635632825  S17       170             1.0000000000
      1622       149  ASN       CG             -3.7560673975       10.6871742405        0.8703393673  S17       170             1.0000000000
      1623       149  ASN       OD1            -3.3538170245        9.4877240409        1.0140540765  S17       170             1.0000000000
      1624       149  ASN       ND2            -4.9779922263       11.0134835877        0.4263946838  S17       170             1.0000000000
      1625       149  ASN       HD21           -5.7326748063       10.3150216996        0.3195279154  S17       170             1.0000000000
      1626       149  ASN       HD22           -5.1847214499       11.9761464133        0.1438046268  S17       170             1.0000000000
      1627       150  LYS       CE             -3.2239231727        1.3829893939       -4.2931231280  S17       234             1.0000000000
      1628       150  LYS       HE1            -3.6363428574        1.5988280646       -3.3088006542  S17       234             1.0000000000
      1629       150  LYS       HE2            -4.0329226123        1.2562849327       -5.0140002256  S17       234             1.0000000000
      1630       150  LYS       NZ             -2.3946479125        2.5547213422       -4.7480466129  S17       234             1.0000000000
      1631       150  LYS       HZ1            -1.8852997389        2.3360191056       -5.6436349398  S17       234             1.0000000000
      1632       150  LYS       HZ2            -1.6534578519        2.8553092406       -4.0879067847  S17       234             1.0000000000
      1633       150  LYS       HZ3            -3.0256610286        3.3749412666       -4.9044133403  S17       234             1.0000000000
      1634       150  LYS       QQH6           -2.5840527043        0.5027079172       -4.2256884859  S17       234             1.0000000000
      1635       151  SER       CB              2.2505617452        3.4456829258       -5.9816983802  S17       235             1.0000000000
      1636       151  SER       HB1             2.9445402637        2.8016970188       -6.5313272471  S17       235             1.0000000000
      1637       151  SER       HB2             2.7802837527        4.3878180418       -5.7828247806  S17       235             1.0000000000
      1638       151  SER       OG              1.0776568229        3.6378759599       -6.8085099594  S17       235             1.0000000000
      1639       151  SER       HG1             0.6791484069        4.5391696790       -6.6770367281  S17       235             1.0000000000
      1640       151  SER       QQH7            1.9932411670        2.9119913914       -5.0527605713  S17       235             1.0000000000
      1641       152  PNM       S1             -3.4382791733        9.5515937566       -6.4282202684  S17       523             1.0000000000
      1642       152  PNM       C2             -2.0496191760        8.3149894942       -7.0200846587  S17       523             1.0000000000
      1643       152  PNM       C3             -1.5604867864        7.5961174999       -5.7088697214  S17       523             1.0000000000
      1644       152  PNM       N4             -2.6641510517        7.6089556008       -4.7411148000  S17       523             1.0000000000
      1645       152  PNM       C5             -3.8814466525        8.4478573707       -4.9776271065  S17       523             1.0000000000
      1646       152  PNM       C6             -3.7574477609        8.9438480991       -3.4783334408  S17       523             1.0000000000
      1647       152  PNM       C7             -2.5639371457        7.9694418587       -3.4074304330  S17       523             1.0000000000
      1648       152  PNM       O8             -1.6444823205        7.7676855606       -2.5940026086  S17       523             1.0000000000
      1649       152  PNM       C9             -2.6679865326        7.3431533364       -8.0351169576  S17       523             1.0000000000
      1650       152  PNM       C10            -0.9240766863        9.1431958001       -7.6517709604  S17       523             1.0000000000
      1651       152  PNM       C11            -1.0050337845        6.1916789095       -5.9972909942  S17       523             1.0000000000
      1652       152  PNM       O12            -1.7189518515        5.1790811877       -5.7228714418  S17       523             1.0000000000
      1653       152  PNM       O13             0.1802870340        6.1604282401       -6.5321164275  S17       523             1.0000000000
      1654       152  PNM       N14            -3.2158664525       10.2756444679       -3.2651507672  S17       523             1.0000000000
      1655       152  PNM       C15            -3.8956602963       11.4034547716       -3.5658762474  S17       523             1.0000000000
      1656       152  PNM       O16            -5.0672930392       11.3656055104       -4.0386115288  S17       523             1.0000000000
      1657       152  PNM       C17            -3.1393814987       12.7093623330       -3.3495991692  S17       523             1.0000000000
      1658       152  PNM       C18            -2.1526488594       13.0193100431       -4.4708742724  S17       523             1.0000000000
      1659       152  PNM       C19            -0.8346733397       13.4035310154       -4.1810962185  S17       523             1.0000000000
      1660       152  PNM       C20             0.0701171005       13.6896356181       -5.2107390868  S17       523             1.0000000000
      1661       152  PNM       C21            -0.3300228269       13.5829623796       -6.5467923068  S17       523             1.0000000000
      1662       152  PNM       C22            -1.6459536849       13.2059629899       -6.8449890607  S17       523             1.0000000000
      1663       152  PNM       C23            -2.5541132434       12.9389218368       -5.8159510095  S17       523             1.0000000000
      1664       152  PNM       H24            -0.7337884972        8.1817021387       -5.2905966922  S17       523             1.0000000000
      1665       152  PNM       H25            -1.2473944405        9.5814104198       -8.6012037152  S17       523             1.0000000000
      1666       152  PNM       H26            -0.0635099951        8.4974139000       -7.8512626293  S17       523             1.0000000000
      1667       152  PNM       H27            -0.6103754882        9.9615834637       -6.9974705378  S17       523             1.0000000000
      1668       152  PNM       H28            -3.0917674922        7.9030570278       -8.8713297288  S17       523             1.0000000000
      1669       152  PNM       H29            -3.4711578497        6.7538654424       -7.5892605916  S17       523             1.0000000000
      1670       152  PNM       H30            -1.9094062582        6.6568825309       -8.4302079581  S17       523             1.0000000000
      1671       152  PNM       H31            -4.7834168594        7.8725099667       -5.1810794005  S17       523             1.0000000000
      1672       152  PNM       H32            -4.6253629467        8.7456358708       -2.8513782528  S17       523             1.0000000000
      1673       152  PNM       H33            -2.6121974548       12.6757780485       -2.3907150674  S17       523             1.0000000000
      1674       152  PNM       H34            -3.8929840153       13.4976445101       -3.2733036510  S17       523             1.0000000000
      1675       152  PNM       H35            -0.5139108419       13.4852727293       -3.1478527350  S17       523             1.0000000000
      1676       152  PNM       H36             1.0830286388       13.9915800576       -4.9673639580  S17       523             1.0000000000
      1677       152  PNM       H37             0.3683217860       13.7882419020       -7.3519947576  S17       523             1.0000000000
      1678       152  PNM       H38            -1.9603245905       13.1074029654       -7.8775151360  S17       523             1.0000000000
      1679       152  PNM       H39            -3.5690749891       12.6424692722       -6.0560384869  S17       523             1.0000000000
      1680       152  PNM       H40            -2.2731587640       10.3466275850       -2.8718184300  S17       523             1.0000000000
      1681       153  TIP3      OH2            -4.6669260756        7.6010133041       -0.3791096515  S17       290             1.0000000000
      1682       153  TIP3      H1             -5.6883709287        7.5630688735       -0.1841645699  S17       290             1.0000000000
      1683       153  TIP3      H2             -4.1553364802        8.2645727002        0.1645831737  S17       290             1.0000000000
      1684       154  SER       CB             -3.1341892662        5.2067499110       -2.2314438377  S18       70              1.0000000000
      1685       154  SER       HB1            -3.6397292361        4.3343323573       -2.6612733101  S18       70              1.0000000000
      1686       154  SER       HB2            -2.2240438885        5.3863201671       -2.8158337994  S18       70              1.0000000000
      1687       154  SER       OG             -4.0264208784        6.3333507903       -2.3101490690  S18       70              1.0000000000
      1688       154  SER       HG1            -4.2736189813        7.0144757812       -1.2487909439  S18       70              1.0000000000
      1689       154  SER       QQH1           -2.8202946712        5.0414609102       -1.1878104805  S18       70              1.0000000000
      1690       155  LYS       CD             -6.4767007447        3.3426033133       -2.1564826835  S18       73              1.0000000000
      1691       155  LYS       HD1            -7.1430495997        2.8163329682       -2.8422227946  S18       73              1.0000000000
      1692       155  LYS       HD2            -5.4734376133        3.3095270509       -2.5948134384  S18       73              1.0000000000
      1693       155  LYS       QQH2           -6.4590772236        2.7899239921       -1.2109545828  S18       73              1.0000000000
      1694       155  LYS       CE             -6.9425912897        4.8011555656       -1.9863299357  S18       73              1.0000000000
      1695       155  LYS       HE1            -6.6521560436        5.2450086846       -1.0324888722  S18       73              1.0000000000
      1696       155  LYS       HE2            -8.0310890684        4.8680622290       -2.0510442368  S18       73              1.0000000000
      1697       155  LYS       NZ             -6.3637922270        5.7023255309       -3.0384993158  S18       73              1.0000000000
      1698       155  LYS       HZ1            -6.4188444869        5.3434009025       -3.9999527478  S18       73              1.0000000000
      1699       155  LYS       HZ2            -5.2926904985        5.9426881475       -2.8036826951  S18       73              1.0000000000
      1700       155  LYS       HZ3            -6.8509969061        6.6264021732       -3.0375218377  S18       73              1.0000000000
      1701       156  SER       CB             -4.6885018273        4.3003335929       -6.5369742892  S18       130             1.0000000000
      1702       156  SER       HB1            -4.7489528044        5.2032219268       -7.1466717251  S18       130             1.0000000000
      1703       156  SER       HB2            -3.9649663168        3.6213606164       -7.0028854406  S18       130             1.0000000000
      1704       156  SER       OG             -4.2518392206        4.6125024094       -5.1684946416  S18       130             1.0000000000
      1705       156  SER       HG1            -3.4550472665        5.2143968017       -5.2225229391  S18       130             1.0000000000
      1706       156  SER       QQH3           -5.6540126591        3.7964920939       -6.5275689741  S18       130             1.0000000000
      1707       157  GLU       CB            -10.1699314710        9.4645828368        0.7004256484  S18       166             1.0000000000
      1708       157  GLU       HB1            -9.8634897758       10.1279761950       -0.1184726235  S18       166             1.0000000000
      1709       157  GLU       HB2           -11.2221668840        9.2046295054        0.5489444346  S18       166             1.0000000000
      1710       157  GLU       QQH4          -10.0814408134        9.9339408096        1.6890456275  S18       166             1.0000000000
      1711       157  GLU       CG             -9.3095352640        8.1901600906        0.6197778819  S18       166             1.0000000000
      1712       157  GLU       HG1            -9.6688546049        7.5495544824       -0.1941607362  S18       166             1.0000000000
      1713       157  GLU       HG2            -9.4072204765        7.5855180518        1.5321339706  S18       166             1.0000000000
      1714       157  GLU       CD             -7.8191723710        8.4293103536        0.3717727300  S18       166             1.0000000000
      1715       157  GLU       OE1            -7.3343357612        9.5975031312        0.5182783486  S18       166             1.0000000000
      1716       157  GLU       OE2            -7.1284122816        7.3816006171        0.0244971183  S18       166             1.0000000000
      1717       158  ASN       CB             -2.8337707437       11.8381221658        1.2648848772  S18       170             1.0000000000
      1718       158  ASN       HB1            -1.8445447424       11.6708437455        0.8297694309  S18       170             1.0000000000
      1719       158  ASN       HB2            -3.2352161230       12.7848160052        0.8941148463  S18       170             1.0000000000
      1720       158  ASN       QQH5           -2.8182812146       11.8496647734        2.3641847904  S18       170             1.0000000000
      1721       158  ASN       CG             -3.7570227118       10.6830454557        0.8668827886  S18       170             1.0000000000
      1722       158  ASN       OD1            -3.3692579789        9.4769460786        1.0060069864  S18       170             1.0000000000
      1723       158  ASN       ND2            -4.9739774114       11.0206279614        0.4200143667  S18       170             1.0000000000
      1724       158  ASN       HD21           -5.7336403172       10.3292695628        0.3153705116  S18       170             1.0000000000
      1725       158  ASN       HD22           -5.1731169381       11.9854108816        0.1357013691  S18       170             1.0000000000
      1726       159  LYS       CE             -3.2199216552        1.3924603975       -4.2950827048  S18       234             1.0000000000
      1727       159  LYS       HE1            -3.6312952197        1.6086774424       -3.3103458171  S18       234             1.0000000000
      1728       159  LYS       HE2            -4.0298129581        1.2674934257       -5.0153380650  S18       234             1.0000000000
      1729       159  LYS       NZ             -2.3884822618        2.5623849228       -4.7500836187  S18       234             1.0000000000
      1730       159  LYS       HZ1            -1.8795969107        2.3437577217       -5.6455794968  S18       234             1.0000000000
      1731       159  LYS       HZ2            -1.6471164962        2.8621826330       -4.0897963712  S18       234             1.0000000000
      1732       159  LYS       HZ3            -3.0173775295        3.3838184487       -4.9057572197  S18       234             1.0000000000
      1733       159  LYS       QQH6           -2.5821521009        0.5103831753       -4.2285714549  S18       234             1.0000000000
      1734       160  SER       CB              2.2563608331        3.4448587136       -5.9798073509  S18       235             1.0000000000
      1735       160  SER       HB1             2.9506905918        2.8005843999       -6.5287078286  S18       235             1.0000000000
      1736       160  SER       HB2             2.7864886784        4.3867330907       -5.7801765042  S18       235             1.0000000000
      1737       160  SER       OG              1.0847513426        3.6371949814       -6.8076283887  S18       235             1.0000000000
      1738       160  SER       HG1             0.6868556879        4.5394368504       -6.6781222966  S18       235             1.0000000000
      1739       160  SER       QQH7            1.9983869899        2.9110666620       -5.0510705184  S18       235             1.0000000000
      1740       161  PNM       S1             -3.4157118270        9.5443375895       -6.4172454183  S18       523             1.0000000000
      1741       161  PNM       C2             -2.0381453679        8.3001785570       -7.0105323749  S18       523             1.0000000000
      1742       161  PNM       C3             -1.5637102877        7.5728906073       -5.6997682681  S18       523             1.0000000000
      1743       161  PNM       N4             -2.6813649540        7.5659533779       -4.7449467383  S18       523             1.0000000000
      1744       161  PNM       C5             -3.8827398294        8.4300036858       -4.9839963605  S18       523             1.0000000000
      1745       161  PNM       C6             -3.7602054832        8.9226409408       -3.4854993672  S18       523             1.0000000000
      1746       161  PNM       C7             -2.5788663852        7.9335427912       -3.4061406155  S18       523             1.0000000000
      1747       161  PNM       O8             -1.6449763158        7.7571316475       -2.6065816981  S18       523             1.0000000000
      1748       161  PNM       C9             -2.6609540554        7.3385844953       -8.0321885560  S18       523             1.0000000000
      1749       161  PNM       C10            -0.9019453513        9.1212238109       -7.6336280539  S18       523             1.0000000000
      1750       161  PNM       C11            -0.9965768570        6.1746348093       -5.9956214651  S18       523             1.0000000000
      1751       161  PNM       O12            -1.7016279475        5.1550934149       -5.7266822690  S18       523             1.0000000000
      1752       161  PNM       O13             0.1886939527        6.1557028143       -6.5329931927  S18       523             1.0000000000
      1753       161  PNM       N14            -3.2105968108       10.2503299584       -3.2639595388  S18       523             1.0000000000
      1754       161  PNM       C15            -3.8863284939       11.3819409475       -3.5607474922  S18       523             1.0000000000
      1755       161  PNM       O16            -5.0583075903       11.3499631156       -4.0331564792  S18       523             1.0000000000
      1756       161  PNM       C17            -3.1277154641       12.6860764855       -3.3399433347  S18       523             1.0000000000
      1757       161  PNM       C18            -2.1472054399       13.0052491908       -4.4642827759  S18       523             1.0000000000
      1758       161  PNM       C19            -0.8286179813       13.3910835577       -4.1795948704  S18       523             1.0000000000
      1759       161  PNM       C20             0.0696224409       13.6864096851       -5.2124414831  S18       523             1.0000000000
      1760       161  PNM       C21            -0.3378781752       13.5878925616       -6.5468937689  S18       523             1.0000000000
      1761       161  PNM       C22            -1.6547632082       13.2106881815       -6.8399367665  S18       523             1.0000000000
      1762       161  PNM       C23            -2.5563640357       12.9343474102       -5.8076268202  S18       523             1.0000000000
      1763       161  PNM       H24            -0.7486726207        8.1638402152       -5.2658126824  S18       523             1.0000000000
      1764       161  PNM       H25            -1.2153985437        9.5624334586       -8.5851159763  S18       523             1.0000000000
      1765       161  PNM       H26            -0.0437597305        8.4704872813       -7.8260990607  S18       523             1.0000000000
      1766       161  PNM       H27            -0.5897537780        9.9383059900       -6.9769568265  S18       523             1.0000000000
      1767       161  PNM       H28            -3.0757210751        7.9046336727       -8.8687810692  S18       523             1.0000000000
      1768       161  PNM       H29            -3.4729425879        6.7555805912       -7.5938506669  S18       523             1.0000000000
      1769       161  PNM       H30            -1.9058766839        6.6480839182       -8.4256571892  S18       523             1.0000000000
      1770       161  PNM       H31            -4.7933496122        7.8732788039       -5.1977175756  S18       523             1.0000000000
      1771       161  PNM       H32            -4.6368836051        8.7330889834       -2.8693843181  S18       523             1.0000000000
      1772       161  PNM       H33            -2.5948662129       12.6447267645       -2.3848348789  S18       523             1.0000000000
      1773       161  PNM       H34            -3.8795539173       13.4756022329       -3.2537014379  S18       523             1.0000000000
      1774       161  PNM       H35            -0.5012079817       13.4667725232       -3.1479988490  S18       523             1.0000000000
      1775       161  PNM       H36             1.0839296609       13.9870250597       -4.9732990513  S18       523             1.0000000000
      1776       161  PNM       H37             0.3558788217       13.7987116977       -7.3547342798  S18       523             1.0000000000
      1777       161  PNM       H38            -1.9747909015       13.1183394483       -7.8713250733  S18       523             1.0000000000
      1778       161  PNM       H39            -3.5723983841       12.6390134805       -6.0440851814  S18       523             1.0000000000
      1779       161  PNM       H40            -2.2669547499       10.3166712502       -2.8719003303  S18       523             1.0000000000
      1780       162  TIP3      OH2            -4.6999897471        7.6119905884       -0.3703603481  S18       290             1.0000000000
      1781       162  TIP3      H1             -5.7517914194        7.5619923013       -0.1737648916  S18       290             1.0000000000
      1782       162  TIP3      H2             -4.1725979265        8.2752124085        0.1674745674  S18       290             1.0000000000
      1783       163  SER       CB             -3.1120031786        5.2089019755       -2.2493683566  S19       70              1.0000000000
      1784       163  SER       HB1            -3.6200575981        4.3377020264       -2.6799116486  S19       70              1.0000000000
      1785       163  SER       HB2            -2.1922426322        5.3771244294       -2.8228860362  S19       70              1.0000000000
      1786       163  SER       OG             -3.9904645298        6.3456098491       -2.3426306079  S19       70              1.0000000000
      1787       163  SER       HG1            -4.2978240577        7.0688875353       -1.1886776840  S19       70              1.0000000000
      1788       163  SER       QQH1           -2.8116280827        5.0400224833       -1.2018990288  S19       70              1.0000000000
      1789       164  LYS       CD             -6.4561789897        3.3481352758       -2.1592677375  S19       73              1.0000000000
      1790       164  LYS       HD1            -7.1280591495        2.8320291895       -2.8475089155  S19       73              1.0000000000
      1791       164  LYS       HD2            -5.4528629301        3.3068407067       -2.5965469069  S19       73              1.0000000000
      1792       164  LYS       QQH2           -6.4453060423        2.7909241230       -1.2161215530  S19       73              1.0000000000
      1793       164  LYS       CE             -6.9055544599        4.8103664753       -1.9817592569  S19       73              1.0000000000
      1794       164  LYS       HE1            -6.5961219454        5.2449007996       -1.0298974211  S19       73              1.0000000000
      1795       164  LYS       HE2            -7.9947293374        4.8873452461       -2.0277618126  S19       73              1.0000000000
      1796       164  LYS       NZ             -6.3321260685        5.7094489570       -3.0377634060  S19       73              1.0000000000
      1797       164  LYS       HZ1            -6.3893806328        5.3455701009       -3.9970708532  S19       73              1.0000000000
      1798       164  LYS       HZ2            -5.2480533219        5.9555680529       -2.8076774080  S19       73              1.0000000000
      1799       164  LYS       HZ3            -6.8240284335        6.6303472388       -3.0396022871  S19       73              1.0000000000
      1800       165  SER       CB             -4.6890182641        4.3046072402       -6.5294830565  S19       130             1.0000000000
      1801       165  SER       HB1            -4.7511470305        5.2070424512       -7.1397620281  S19       130             1.0000000000
      1802       165  SER       HB2            -3.9620187316        3.6284571195       -6.9942368677  S19       130             1.0000000000
      1803       165  SER       OG             -4.2585216445        4.6175568659       -5.1598547284  S19       130             1.0000000000
      1804       165  SER       HG1            -3.4726175424        5.2321831755       -5.2061844275  S19       130             1.0000000000
      1805       165  SER       QQH3           -5.6525159166        3.7968480640       -6.5226388227  S19       130             1.0000000000
      1806       166  GLU       CB            -10.1717734386        9.4634734806        0.6997798884  S19       166             1.0000000000
      1807       166  GLU       HB1            -9.8680416138       10.1285702881       -0.1186198791  S19       166             1.0000000000
      1808       166  GLU       HB2           -11.2232449964        9.2011060574        0.5487417081  S19       166             1.0000000000
      1809       166  GLU       QQH4          -10.0843070238        9.9303243225        1.6897217864  S19       166             1.0000000000
      1810       166  GLU       CG             -9.3093728017        8.1900722101        0.6158168080  S19       166             1.0000000000
      1811       166  GLU       HG1            -9.6676916332        7.5503461502       -0.1990771535  S19       166             1.0000000000
      1812       166  GLU       HG2            -9.4043531241        7.5832588603        1.5268485696  S19       166             1.0000000000
      1813       166  GLU       CD             -7.8223886845        8.4366445640        0.3674507371  S19       166             1.0000000000
      1814       166  GLU       OE1            -7.3372796470        9.6009985592        0.5042845141  S19       166             1.0000000000
      1815       166  GLU       OE2            -7.1246505559        7.3851138390        0.0246543082  S19       166             1.0000000000
      1816       167  ASN       CB             -2.8286281444       11.8366931766        1.2647487268  S19       170             1.0000000000
      1817       167  ASN       HB1            -1.8386976607       11.6669671506        0.8319951021  S19       170             1.0000000000
      1818       167  ASN       HB2            -3.2269752284       12.7838103263        0.8920304268  S19       170             1.0000000000
      1819       167  ASN       QQH5           -2.8157540794       11.8476215032        2.3640279287  S19       170             1.0000000000
      1820       167  ASN       CG             -3.7542507459       10.6847575060        0.8641131461  S19       170             1.0000000000
      1821       167  ASN       OD1            -3.3773724843        9.4761288912        1.0104518411  S19       170             1.0000000000
      1822       167  ASN       ND2            -4.9650173342       11.0283489918        0.4036394219  S19       170             1.0000000000
      1823       167  ASN       HD21           -5.7238958289       10.3400208599        0.2926523214  S19       170             1.0000000000
      1824       167  ASN       HD22           -5.1598734014       11.9933376869        0.1166333151  S19       170             1.0000000000
      1825       168  LYS       CE             -3.2145061794        1.4049351276       -4.2993967075  S19       234             1.0000000000
      1826       168  LYS       HE1            -3.6255272609        1.6218413051       -3.3146303016  S19       234             1.0000000000
      1827       168  LYS       HE2            -4.0247713155        1.2822732425       -5.0197302508  S19       234             1.0000000000
      1828       168  LYS       NZ             -2.3796969582        2.5723760505       -4.7534123025  S19       234             1.0000000000
      1829       168  LYS       HZ1            -1.8719546319        2.3535371466       -5.6492851180  S19       234             1.0000000000
      1830       168  LYS       HZ2            -1.6368799236        2.8690509435       -4.0930655310  S19       234             1.0000000000
      1831       168  LYS       HZ3            -3.0041260814        3.3965578181       -4.9072669425  S19       234             1.0000000000
      1832       168  LYS       QQH6           -2.5795107838        0.5209466200       -4.2331627762  S19       234             1.0000000000
      1833       169  SER       CB              2.2568793980        3.4510340620       -5.9817728300  S19       235             1.0000000000
      1834       169  SER       HB1             2.9517807788        2.8085491109       -6.5321489888  S19       235             1.0000000000
      1835       169  SER       HB2             2.7864443078        4.3925322158       -5.7794825300  S19       235             1.0000000000
      1836       169  SER       OG              1.0856236578        3.6458473793       -6.8097182491  S19       235             1.0000000000
      1837       169  SER       HG1             0.6893401492        4.5487112233       -6.6798637899  S19       235             1.0000000000
      1838       169  SER       QQH7            1.9983926725        2.9149801175       -5.0544557442  S19       235             1.0000000000
      1839       170  PNM       S1             -3.4478624564        9.5161130892       -6.4262334392  S19       523             1.0000000000
      1840       170  PNM       C2             -2.0566219160        8.2819589940       -7.0081883929  S19       523             1.0000000000
      1841       170  PNM       C3             -1.5915117247        7.5553793496       -5.6953251739  S19       523             1.0000000000
      1842       170  PNM       N4             -2.7228044538        7.5213005922       -4.7553874148  S19       523             1.0000000000
      1843       170  PNM       C5             -3.9140651210        8.4042238646       -4.9907813913  S19       523             1.0000000000
      1844       170  PNM       C6             -3.7826142672        8.8988173442       -3.4947071078  S19       523             1.0000000000
      1845       170  PNM       C7             -2.6131329276        7.8931383332       -3.4077306358  S19       523             1.0000000000
      1846       170  PNM       O8             -1.6578097413        7.7534427535       -2.6336661948  S19       523             1.0000000000
      1847       170  PNM       C9             -2.6620530018        7.3193694683       -8.0388411895  S19       523             1.0000000000
      1848       170  PNM       C10            -0.9228405997        9.1140611742       -7.6201284511  S19       523             1.0000000000
      1849       170  PNM       C11            -0.9996484718        6.1670606769       -5.9914543803  S19       523             1.0000000000
      1850       170  PNM       O12            -1.6859093439        5.1359029835       -5.7227516507  S19       523             1.0000000000
      1851       170  PNM       O13             0.1869669499        6.1685633136       -6.5284492225  S19       523             1.0000000000
      1852       170  PNM       N14            -3.2167308582       10.2195828573       -3.2741753155  S19       523             1.0000000000
      1853       170  PNM       C15            -3.8843953107       11.3583684500       -3.5593144446  S19       523             1.0000000000
      1854       170  PNM       O16            -5.0608463993       11.3398720226       -4.0224885937  S19       523             1.0000000000
      1855       170  PNM       C17            -3.1177461744       12.6563191277       -3.3326661818  S19       523             1.0000000000
      1856       170  PNM       C18            -2.1431136812       12.9839073998       -4.4595652106  S19       523             1.0000000000
      1857       170  PNM       C19            -0.8283367206       13.3835195591       -4.1763300580  S19       523             1.0000000000
      1858       170  PNM       C20             0.0651626107       13.6900591765       -5.2097281554  S19       523             1.0000000000
      1859       170  PNM       C21            -0.3431480521       13.5893578612       -6.5437183089  S19       523             1.0000000000
      1860       170  PNM       C22            -1.6564020004       13.1985781713       -6.8356115110  S19       523             1.0000000000
      1861       170  PNM       C23            -2.5536567733       12.9108459034       -5.8024298705  S19       523             1.0000000000
      1862       170  PNM       H24            -0.7891409213        8.1530795535       -5.2463641725  S19       523             1.0000000000
      1863       170  PNM       H25            -1.2346211918        9.5508468049       -8.5743969665  S19       523             1.0000000000
      1864       170  PNM       H26            -0.0546060515        8.4745377793       -7.8049275384  S19       523             1.0000000000
      1865       170  PNM       H27            -0.6266681463        9.9342147982       -6.9604364781  S19       523             1.0000000000
      1866       170  PNM       H28            -3.0736556723        7.8850901255       -8.8773535094  S19       523             1.0000000000
      1867       170  PNM       H29            -3.4728136495        6.7285275895       -7.6097338089  S19       523             1.0000000000
      1868       170  PNM       H30            -1.8976739488        6.6361723046       -8.4271776199  S19       523             1.0000000000
      1869       170  PNM       H31            -4.8311581566        7.8587853105       -5.2016853644  S19       523             1.0000000000
      1870       170  PNM       H32            -4.6596118865        8.7199127800       -2.8773316566  S19       523             1.0000000000
      1871       170  PNM       H33            -2.5798722650       12.6040722669       -2.3808568819  S19       523             1.0000000000
      1872       170  PNM       H34            -3.8670973078       13.4470736089       -3.2350616176  S19       523             1.0000000000
      1873       170  PNM       H35            -0.5006538920       13.4608721982       -3.1449561048  S19       523             1.0000000000
      1874       170  PNM       H36             1.0763742222       14.0010254714       -4.9707941896  S19       523             1.0000000000
      1875       170  PNM       H37             0.3478020049       13.8078490954       -7.3517738892  S19       523             1.0000000000
      1876       170  PNM       H38            -1.9766478003       13.1047295635       -7.8668368397  S19       523             1.0000000000
      1877       170  PNM       H39            -3.5669357403       12.6056315556       -6.0384561314  S19       523             1.0000000000
      1878       170  PNM       H40            -2.2704221585       10.2745658094       -2.8866661374  S19       523             1.0000000000
      1879       171  TIP3      OH2            -4.7294379730        7.6157661589       -0.3579032530  S19       290             1.0000000000
      1880       171  TIP3      H1             -5.8237190776        7.5574928528       -0.1661462743  S19       290             1.0000000000
      1881       171  TIP3      H2             -4.1923115539        8.2760605169        0.1770359879  S19       290             1.0000000000
      1882       172  SER       CB             -3.0810399431        5.2134591876       -2.2719117716  S20       70              1.0000000000
      1883       172  SER       HB1            -3.5959415836        4.3462460061       -2.7024677973  S20       70              1.0000000000
      1884       172  SER       HB2            -2.1499261926        5.3610734388       -2.8325232484  S20       70              1.0000000000
      1885       172  SER       OG             -3.9380623193        6.3662866252       -2.3924900658  S20       70              1.0000000000
      1886       172  SER       HG1            -4.3114227469        7.1197481965       -1.1503170700  S20       70              1.0000000000
      1887       172  SER       QQH1           -2.7999420703        5.0532288541       -1.2178840963  S20       70              1.0000000000
      1888       173  LYS       CD             -6.4370857040        3.3528628306       -2.1635302928  S20       73              1.0000000000
      1889       173  LYS       HD1            -7.1192208859        2.8498188126       -2.8515318761  S20       73              1.0000000000
      1890       173  LYS       HD2            -5.4359360646        3.2987710749       -2.6043895839  S20       73              1.0000000000
      1891       173  LYS       QQH2           -6.4310251785        2.7915126336       -1.2228673187  S20       73              1.0000000000
      1892       173  LYS       CE             -6.8618820207        4.8204840917       -1.9757114887  S20       73              1.0000000000
      1893       173  LYS       HE1            -6.5225657429        5.2445891559       -1.0292963855  S20       73              1.0000000000
      1894       173  LYS       HE2            -7.9505874875        4.9137815590       -1.9944330982  S20       73              1.0000000000
      1895       173  LYS       NZ             -6.2997633753        5.7165926621       -3.0412866740  S20       73              1.0000000000
      1896       173  LYS       HZ1            -6.3583104541        5.3439508288       -3.9972747013  S20       73              1.0000000000
      1897       173  LYS       HZ2            -5.2149152274        5.9694402786       -2.8294131759  S20       73              1.0000000000
      1898       173  LYS       HZ3            -6.7985079295        6.6335603502       -3.0467034001  S20       73              1.0000000000
      1899       174  SER       CB             -4.6905134300        4.3137763666       -6.5191760415  S20       130             1.0000000000
      1900       174  SER       HB1            -4.7537826941        5.2163796383       -7.1289781546  S20       130             1.0000000000
      1901       174  SER       HB2            -3.9568056290        3.6423420404       -6.9799013866  S20       130             1.0000000000
      1902       174  SER       OG             -4.2710760357        4.6266041458       -5.1465631409  S20       130             1.0000000000
      1903       174  SER       HG1            -3.5073310157        5.2675691241       -5.1799934415  S20       130             1.0000000000
      1904       174  SER       QQH3           -5.6515459277        3.8005377604       -6.5201044209  S20       130             1.0000000000
      1905       175  GLU       CB            -10.1771942875        9.4626408122        0.6998522917  S20       166             1.0000000000
      1906       175  GLU       HB1            -9.8766873082       10.1284562627       -0.1191265925  S20       166             1.0000000000
      1907       175  GLU       HB2           -11.2281582332        9.1987675947        0.5504007077  S20       166             1.0000000000
      1908       175  GLU       QQH4          -10.0896293817        9.9278599514        1.6905155685  S20       166             1.0000000000
      1909       175  GLU       CG             -9.3142855853        8.1895579506        0.6138535084  S20       166             1.0000000000
      1910       175  GLU       HG1            -9.6704729832        7.5507290399       -0.2025276296  S20       166             1.0000000000
      1911       175  GLU       HG2            -9.4083433566        7.5807161198        1.5234232720  S20       166             1.0000000000
      1912       175  GLU       CD             -7.8321646558        8.4431738259        0.3685606025  S20       166             1.0000000000
      1913       175  GLU       OE1            -7.3414654596        9.6005745440        0.5009512919  S20       166             1.0000000000
      1914       175  GLU       OE2            -7.1302173565        7.3850726592        0.0249755932  S20       166             1.0000000000
      1915       176  ASN       CB             -2.8252013408       11.8385545658        1.2679625221  S20       170             1.0000000000
      1916       176  ASN       HB1            -1.8347874489       11.6700434074        0.8358515919  S20       170             1.0000000000
      1917       176  ASN       HB2            -3.2236763677       12.7855350198        0.8949488942  S20       170             1.0000000000
      1918       176  ASN       QQH5           -2.8129845498       11.8494991008        2.3671487883  S20       170             1.0000000000
      1919       176  ASN       CG             -3.7485756259       10.6861634398        0.8666854808  S20       170             1.0000000000
      1920       176  ASN       OD1            -3.3784064882        9.4775212259        1.0234725928  S20       170             1.0000000000
      1921       176  ASN       ND2            -4.9544099265       11.0306866970        0.3927873379  S20       170             1.0000000000
      1922       176  ASN       HD21           -5.7055163868       10.3410330372        0.2712772099  S20       170             1.0000000000
      1923       176  ASN       HD22           -5.1477393887       11.9948221057        0.0999663942  S20       170             1.0000000000
      1924       177  LYS       CE             -3.2089585566        1.4217113639       -4.3063380013  S20       234             1.0000000000
      1925       177  LYS       HE1            -3.6201749113        1.6392057002       -3.3217210478  S20       234             1.0000000000
      1926       177  LYS       HE2            -4.0189400516        1.3019748383       -5.0274739535  S20       234             1.0000000000
      1927       177  LYS       NZ             -2.3698424805        2.5862264566       -4.7589692007  S20       234             1.0000000000
      1928       177  LYS       HZ1            -1.8632829651        2.3669901207       -5.6551275597  S20       234             1.0000000000
      1929       177  LYS       HZ2            -1.6246068905        2.8786038656       -4.0992014999  S20       234             1.0000000000
      1930       177  LYS       HZ3            -2.9868283071        3.4153535450       -4.9111749683  S20       234             1.0000000000
      1931       177  LYS       QQH6           -2.5768943939        0.5355092266       -4.2403339598  S20       234             1.0000000000
      1932       178  SER       CB              2.2595299509        3.4545920962       -5.9819973251  S20       235             1.0000000000
      1933       178  SER       HB1             2.9538516256        2.8126270494       -6.5338898956  S20       235             1.0000000000
      1934       178  SER       HB2             2.7903073892        4.3949928798       -5.7777248431  S20       235             1.0000000000
      1935       178  SER       OG              1.0884602755        3.6529755870       -6.8091947512  S20       235             1.0000000000
      1936       178  SER       HG1             0.6933679449        4.5563306439       -6.6763382253  S20       235             1.0000000000
      1937       178  SER       QQH7            2.0004567751        2.9169371717       -5.0557846633  S20       235             1.0000000000
      1938       179  PNM       S1             -3.4427700185        9.5072721433       -6.4170859449  S20       523             1.0000000000
      1939       179  PNM       C2             -2.0568019166        8.2687131063       -6.9943905091  S20       523             1.0000000000
      1940       179  PNM       C3             -1.6144108632        7.5350684752       -5.6802731109  S20       523             1.0000000000
      1941       179  PNM       N4             -2.7687359059        7.4673224368       -4.7644742994  S20       523             1.0000000000
      1942       179  PNM       C5             -3.9369772786        8.3865950107       -4.9962065872  S20       523             1.0000000000
      1943       179  PNM       C6             -3.8043453343        8.8761105550       -3.5007543597  S20       523             1.0000000000
      1944       179  PNM       C7             -2.6598581401        7.8414301333       -3.4036891874  S20       523             1.0000000000
      1945       179  PNM       O8             -1.6629138687        7.7470270860       -2.6612820065  S20       523             1.0000000000
      1946       179  PNM       C9             -2.6577941167        7.3149398298       -8.0363529604  S20       523             1.0000000000
      1947       179  PNM       C10            -0.9122636828        9.0968120856       -7.5916334228  S20       523             1.0000000000
      1948       179  PNM       C11            -0.9979930580        6.1570627426       -5.9819656294  S20       523             1.0000000000
      1949       179  PNM       O12            -1.6640445757        5.1144544202       -5.7145099688  S20       523             1.0000000000
      1950       179  PNM       O13             0.1887425031        6.1777711702       -6.5232928916  S20       523             1.0000000000
      1951       179  PNM       N14            -3.2205893903       10.1881216237       -3.2748974364  S20       523             1.0000000000
      1952       179  PNM       C15            -3.8755183867       11.3353015890       -3.5550066759  S20       523             1.0000000000
      1953       179  PNM       O16            -5.0532927547       11.3304525827       -4.0172770983  S20       523             1.0000000000
      1954       179  PNM       C17            -3.1003918417       12.6279539439       -3.3229269267  S20       523             1.0000000000
      1955       179  PNM       C18            -2.1360895546       12.9684511909       -4.4553079879  S20       523             1.0000000000
      1956       179  PNM       C19            -0.8218648977       13.3738832198       -4.1775068177  S20       523             1.0000000000
      1957       179  PNM       C20             0.0645486975       13.6910050812       -5.2137957059  S20       523             1.0000000000
      1958       179  PNM       C21            -0.3505145008       13.5954843596       -6.5461617161  S20       523             1.0000000000
      1959       179  PNM       C22            -1.6635232981       13.1999394995       -6.8326760600  S20       523             1.0000000000
      1960       179  PNM       C23            -2.5537757769       12.9017442244       -5.7962533046  S20       523             1.0000000000
      1961       179  PNM       H24            -0.8293506635        8.1368641471       -5.2056127930  S20       523             1.0000000000
      1962       179  PNM       H25            -1.2079879086        9.5342534290       -8.5508017012  S20       523             1.0000000000
      1963       179  PNM       H26            -0.0454391571        8.4521546188       -7.7615646165  S20       523             1.0000000000
      1964       179  PNM       H27            -0.6222025416        9.9165728925       -6.9290407763  S20       523             1.0000000000
      1965       179  PNM       H28            -3.0584764386        7.8885921783       -8.8748245429  S20       523             1.0000000000
      1966       179  PNM       H29            -3.4755873761        6.7266957195       -7.6171702514  S20       523             1.0000000000
      1967       179  PNM       H30            -1.8954420688        6.6282394878       -8.4230713023  S20       523             1.0000000000
      1968       179  PNM       H31            -4.8692498164        7.8689430341       -5.2161057648  S20       523             1.0000000000
      1969       179  PNM       H32            -4.6916522782        8.7198938831       -2.8897395273  S20       523             1.0000000000
      1970       179  PNM       H33            -2.5511839432       12.5637678843       -2.3782755201  S20       523             1.0000000000
      1971       179  PNM       H34            -3.8466442345       13.4197887402       -3.2086325105  S20       523             1.0000000000
      1972       179  PNM       H35            -0.4886073954       13.4451188599       -3.1474720834  S20       523             1.0000000000
      1973       179  PNM       H36             1.0755172648       14.0057538677       -4.9784635145  S20       523             1.0000000000
      1974       179  PNM       H37             0.3345562427       13.8219233420       -7.3570627565  S20       523             1.0000000000
      1975       179  PNM       H38            -1.9892539622       13.1095066906       -7.8624967385  S20       523             1.0000000000
      1976       179  PNM       H39            -3.5662275639       12.5910331455       -6.0283198758  S20       523             1.0000000000
      1977       179  PNM       H40            -2.2728717461       10.2274081811       -2.8894858902  S20       523             1.0000000000
      1978       180  TIP3      OH2            -4.7568036385        7.6186801749       -0.3468941313  S20       290             1.0000000000
      1979       180  TIP3      H1             -5.9327697285        7.5479633526       -0.1532844522  S20       290             1.0000000000
      1980       180  TIP3      H2             -4.2110244223        8.2679844552        0.1886324759  S20       290             1.0000000000
      1981       181  SER       CB             -3.0470401696        5.2229755271       -2.2934706540  S21       70              1.0000000000
      1982       181  SER       HB1            -3.5790753730        4.3652981288       -2.7198799430  S21       70              1.0000000000
      1983       181  SER       HB2            -2.1065377841        5.3437585398       -2.8428731004  S21       70              1.0000000000
      1984       181  SER       OG             -3.8743057825        6.4009331459       -2.4479563406  S21       70              1.0000000000
      1985       181  SER       HG1            -4.3035940522        7.1660758962       -1.1328362040  S21       70              1.0000000000
      1986       181  SER       QQH1           -2.7883695271        5.0807558410       -1.2320687548  S21       70              1.0000000000
      1987       182  LYS       CD             -6.4255477269        3.3577210393       -2.1663352076  S21       73              1.0000000000
      1988       182  LYS       HD1            -7.1141885391        2.8628787022       -2.8537519841  S21       73              1.0000000000
      1989       182  LYS       HD2            -5.4259735370        3.2942344270       -2.6094779529  S21       73              1.0000000000
      1990       182  LYS       QQH2           -6.4229640993        2.7954385814       -1.2264800514  S21       73              1.0000000000
      1991       182  LYS       CE             -6.8349704048        4.8287792459       -1.9729620253  S21       73              1.0000000000
      1992       182  LYS       HE1            -6.4790247439        5.2481132355       -1.0305740445  S21       73              1.0000000000
      1993       182  LYS       HE2            -7.9223864943        4.9341009493       -1.9794463677  S21       73              1.0000000000
      1994       182  LYS       NZ             -6.2804337070        5.7255532989       -3.0458548280  S21       73              1.0000000000
      1995       182  LYS       HZ1            -6.3402648562        5.3473807299       -4.0006701899  S21       73              1.0000000000
      1996       182  LYS       HZ2            -5.2139747444        5.9811368300       -2.8577756409  S21       73              1.0000000000
      1997       182  LYS       HZ3            -6.7865467443        6.6392332850       -3.0535528179  S21       73              1.0000000000
      1998       183  SER       CB             -4.6902396588        4.3235264790       -6.5058785775  S21       130             1.0000000000
      1999       183  SER       HB1            -4.7529517397        5.2250719279       -7.1169420089  S21       130             1.0000000000
      2000       183  SER       HB2            -3.9480066975        3.6571444774       -6.9596089316  S21       130             1.0000000000
      2001       183  SER       OG             -4.2859524422        4.6386848968       -5.1292932972  S21       130             1.0000000000
      2002       183  SER       HG1            -3.5716500820        5.3350253784       -5.1413844289  S21       130             1.0000000000
      2003       183  SER       QQH3           -5.6485252253        3.8042487388       -6.5165530880  S21       130             1.0000000000
      2004       184  GLU       CB            -10.1809883423        9.4624970347        0.7001073923  S21       166             1.0000000000
      2005       184  GLU       HB1            -9.8813866626       10.1285528289       -0.1189247578  S21       166             1.0000000000
      2006       184  GLU       HB2           -11.2317208950        9.1986329642        0.5510342124  S21       166             1.0000000000
      2007       184  GLU       QQH4          -10.0933330792        9.9261330449        1.6914326618  S21       166             1.0000000000
      2008       184  GLU       CG             -9.3199367342        8.1885396020        0.6131342071  S21       166             1.0000000000
      2009       184  GLU       HG1            -9.6752740183        7.5509175278       -0.2043952127  S21       166             1.0000000000
      2010       184  GLU       HG2            -9.4136312909        7.5788501147        1.5220584145  S21       166             1.0000000000
      2011       184  GLU       CD             -7.8416360268        8.4466041049        0.3697554345  S21       166             1.0000000000
      2012       184  GLU       OE1            -7.3444755968        9.5958111488        0.5002119295  S21       166             1.0000000000
      2013       184  GLU       OE2            -7.1401647517        7.3804981396        0.0221545507  S21       166             1.0000000000
      2014       185  ASN       CB             -2.8230784861       11.8411453535        1.2692712047  S21       170             1.0000000000
      2015       185  ASN       HB1            -1.8327459745       11.6736785529        0.8367202646  S21       170             1.0000000000
      2016       185  ASN       HB2            -3.2223775913       12.7878441146        0.8965850586  S21       170             1.0000000000
      2017       185  ASN       QQH5           -2.8100312912       11.8515847715        2.3684077603  S21       170             1.0000000000
      2018       185  ASN       CG             -3.7446242153       10.6885432835        0.8680569240  S21       170             1.0000000000
      2019       185  ASN       OD1            -3.3776497980        9.4806107177        1.0320144782  S21       170             1.0000000000
      2020       185  ASN       ND2            -4.9476053653       11.0331758612        0.3860395463  S21       170             1.0000000000
      2021       185  ASN       HD21           -5.6916148230       10.3410825525        0.2550663498  S21       170             1.0000000000
      2022       185  ASN       HD22           -5.1404802697       11.9961446131        0.0885580146  S21       170             1.0000000000
      2023       186  LYS       CE             -3.2044051851        1.4389911447       -4.3131592398  S21       234             1.0000000000
      2024       186  LYS       HE1            -3.6161747409        1.6561033538       -3.3285961457  S21       234             1.0000000000
      2025       186  LYS       HE2            -4.0139438359        1.3212335145       -5.0351417501  S21       234             1.0000000000
      2026       186  LYS       NZ             -2.3620682229        2.6017345983       -4.7643902639  S21       234             1.0000000000
      2027       186  LYS       HZ1            -1.8572567174        2.3823339063       -5.6613317164  S21       234             1.0000000000
      2028       186  LYS       HZ2            -1.6127505913        2.8880989193       -4.1063276054  S21       234             1.0000000000
      2029       186  LYS       HZ3            -2.9686182657        3.4391375485       -4.9147129021  S21       234             1.0000000000
      2030       186  LYS       QQH6           -2.5742870079        0.5513291532       -4.2475064865  S21       234             1.0000000000
      2031       187  SER       CB              2.2592138884        3.4590279741       -5.9822499985  S21       235             1.0000000000
      2032       187  SER       HB1             2.9530520003        2.8176264314       -6.5355365715  S21       235             1.0000000000
      2033       187  SER       HB2             2.7910712358        4.3984342160       -5.7761247829  S21       235             1.0000000000
      2034       187  SER       OG              1.0884163742        3.6602587896       -6.8087529724  S21       235             1.0000000000
      2035       187  SER       HG1             0.6952526788        4.5652029888       -6.6754769878  S21       235             1.0000000000
      2036       187  SER       QQH7            2.0000950868        2.9201877252       -5.0566532475  S21       235             1.0000000000
      2037       188  PNM       S1             -3.4482974194        9.4930795082       -6.4142807499  S21       523             1.0000000000
      2038       188  PNM       C2             -2.0634155991        8.2546399931       -6.9838270143  S21       523             1.0000000000
      2039       188  PNM       C3             -1.6425248541        7.5149543166       -5.6672388093  S21       523             1.0000000000
      2040       188  PNM       N4             -2.8213737395        7.4012470346       -4.7784207540  S21       523             1.0000000000
      2041       188  PNM       C5             -3.9568723724        8.3687248029       -5.0010220025  S21       523             1.0000000000
      2042       188  PNM       C6             -3.8211791671        8.8559135847       -3.5099689792  S21       523             1.0000000000
      2043       188  PNM       C7             -2.7133813487        7.7784991763       -3.3879608156  S21       523             1.0000000000
      2044       188  PNM       O8             -1.6700477761        7.7455776435       -2.6866873309  S21       523             1.0000000000
      2045       188  PNM       C9             -2.6556708579        7.3076754732       -8.0370347696  S21       523             1.0000000000
      2046       188  PNM       C10            -0.9128213148        9.0839549506       -7.5692910247  S21       523             1.0000000000
      2047       188  PNM       C11            -0.9958513364        6.1487215059       -5.9736252175  S21       523             1.0000000000
      2048       188  PNM       O12            -1.6368693175        5.0923486377       -5.7054799555  S21       523             1.0000000000
      2049       188  PNM       O13             0.1898904619        6.1905434406       -6.5209956846  S21       523             1.0000000000
      2050       188  PNM       N14            -3.2206863338       10.1588131333       -3.2787514933  S21       523             1.0000000000
      2051       188  PNM       C15            -3.8672157755       11.3125685143       -3.5521424382  S21       523             1.0000000000
      2052       188  PNM       O16            -5.0484568365       11.3197226215       -4.0088619848  S21       523             1.0000000000
      2053       188  PNM       C17            -3.0878061815       12.6026656525       -3.3173372135  S21       523             1.0000000000
      2054       188  PNM       C18            -2.1311110018       12.9546165428       -4.4527667266  S21       523             1.0000000000
      2055       188  PNM       C19            -0.8186903662       13.3678076586       -4.1775139438  S21       523             1.0000000000
      2056       188  PNM       C20             0.0632650688       13.6931193668       -5.2148914520  S21       523             1.0000000000
      2057       188  PNM       C21            -0.3544582396       13.5989444878       -6.5464551752  S21       523             1.0000000000
      2058       188  PNM       C22            -1.6661746294       13.1976016938       -6.8305662445  S21       523             1.0000000000
      2059       188  PNM       C23            -2.5522089687       12.8910560924       -5.7928198236  S21       523             1.0000000000
      2060       188  PNM       H24            -0.8813071923        8.1259309728       -5.1657911586  S21       523             1.0000000000
      2061       188  PNM       H25            -1.2007079733        9.5214003302       -8.5310423205  S21       523             1.0000000000
      2062       188  PNM       H26            -0.0436263792        8.4405354578       -7.7301475237  S21       523             1.0000000000
      2063       188  PNM       H27            -0.6310549787        9.9043655187       -6.9041203220  S21       523             1.0000000000
      2064       188  PNM       H28            -3.0465110984        7.8852645212       -8.8777316420  S21       523             1.0000000000
      2065       188  PNM       H29            -3.4783906211        6.7180791891       -7.6297734698  S21       523             1.0000000000
      2066       188  PNM       H30            -1.8892180047        6.6224004977       -8.4176412651  S21       523             1.0000000000
      2067       188  PNM       H31            -4.9057905932        7.8830924180       -5.2257462238  S21       523             1.0000000000
      2068       188  PNM       H32            -4.7210756071        8.7242054282       -2.9094899057  S21       523             1.0000000000
      2069       188  PNM       H33            -2.5312462246       12.5300840410       -2.3776973059  S21       523             1.0000000000
      2070       188  PNM       H34            -3.8329635275       13.3939542189       -3.1908291069  S21       523             1.0000000000
      2071       188  PNM       H35            -0.4824709513       13.4368693906       -3.1483179243  S21       523             1.0000000000
      2072       188  PNM       H36             1.0733068257       14.0119768422       -4.9811472515  S21       523             1.0000000000
      2073       188  PNM       H37             0.3277356319       13.8301386301       -7.3584181034  S21       523             1.0000000000
      2074       188  PNM       H38            -1.9938292826       13.1076867923       -7.8598138753  S21       523             1.0000000000
      2075       188  PNM       H39            -3.5631939729       12.5745958821       -6.0233325442  S21       523             1.0000000000
      2076       188  PNM       H40            -2.2689684140       10.1841936263       -2.9008418709  S21       523             1.0000000000
      2077       189  TIP3      OH2            -4.7600671274        7.6227539498       -0.3387538219  S21       290             1.0000000000
      2078       189  TIP3      H1             -6.0102254147        7.5403659745       -0.1437748611  S21       290             1.0000000000
      2079       189  TIP3      H2             -4.2129530774        8.2676317609        0.1992172196  S21       290             1.0000000000
      2080       190  SER       CB             -3.0153058983        5.2353394803       -2.3129398504  S22       70              1.0000000000
      2081       190  SER       HB1            -3.5724556849        4.3928390152       -2.7326883884  S22       70              1.0000000000
      2082       190  SER       HB2            -2.0713582951        5.3294065310       -2.8572174066  S22       70              1.0000000000
      2083       190  SER       OG             -3.8143930380        6.4404275877       -2.4967343661  S22       70              1.0000000000
      2084       190  SER       HG1            -4.2920625236        7.2113767193       -1.1230075763  S22       70              1.0000000000
      2085       190  SER       QQH1           -2.7744294100        5.1177036810       -1.2458212519  S22       70              1.0000000000
      2086       191  LYS       CD             -6.4175947548        3.3613998547       -2.1686044329  S22       73              1.0000000000
      2087       191  LYS       HD1            -7.1110976596        2.8719954409       -2.8550232978  S22       73              1.0000000000
      2088       191  LYS       HD2            -5.4197693994        3.2906564749       -2.6143461416  S22       73              1.0000000000
      2089       191  LYS       QQH2           -6.4165397192        2.7992912675       -1.2289744993  S22       73              1.0000000000
      2090       191  LYS       CE             -6.8172731049        4.8345688766       -1.9716906593  S22       73              1.0000000000
      2091       191  LYS       HE1            -6.4514877731        5.2528875393       -1.0328575140  S22       73              1.0000000000
      2092       191  LYS       HE2            -7.9036125338        4.9478324219       -1.9706406623  S22       73              1.0000000000
      2093       191  LYS       NZ             -6.2711078357        5.7329707313       -3.0518276267  S22       73              1.0000000000
      2094       191  LYS       HZ1            -6.3335676306        5.3502449394       -4.0061366812  S22       73              1.0000000000
      2095       191  LYS       HZ2            -5.2255855853        5.9913716488       -2.8860844148  S22       73              1.0000000000
      2096       191  LYS       HZ3            -6.7848447490        6.6436095644       -3.0604671567  S22       73              1.0000000000
      2097       192  SER       CB             -4.6889827680        4.3368835336       -6.4908250889  S22       130             1.0000000000
      2098       192  SER       HB1            -4.7495623889        5.2354331598       -7.1062038002  S22       130             1.0000000000
      2099       192  SER       HB2            -3.9382721309        3.6744010950       -6.9355056662  S22       130             1.0000000000
      2100       192  SER       OG             -4.2997997573        4.6591883160       -5.1110299080  S22       130             1.0000000000
      2101       192  SER       HG1            -3.6526209201        5.4244263907       -5.0992897167  S22       130             1.0000000000
      2102       192  SER       QQH3           -5.6446441397        3.8118108305       -6.5113871073  S22       130             1.0000000000
      2103       193  GLU       CB            -10.1840992289        9.4627431163        0.7003390583  S22       166             1.0000000000
      2104       193  GLU       HB1            -9.8846817353       10.1287006806       -0.1187975971  S22       166             1.0000000000
      2105       193  GLU       HB2           -11.2349130899        9.1995524971        0.5515606548  S22       166             1.0000000000
      2106       193  GLU       QQH4          -10.0960317940        9.9252796947        1.6921174807  S22       166             1.0000000000
      2107       193  GLU       CG             -9.3243196579        8.1882385679        0.6128058789  S22       166             1.0000000000
      2108       193  GLU       HG1            -9.6799611676        7.5506190421       -0.2044685617  S22       166             1.0000000000
      2109       193  GLU       HG2            -9.4178571832        7.5780459840        1.5213528978  S22       166             1.0000000000
      2110       193  GLU       CD             -7.8480685720        8.4476967687        0.3696256671  S22       166             1.0000000000
      2111       193  GLU       OE1            -7.3457422474        9.5923748393        0.4999552813  S22       166             1.0000000000
      2112       193  GLU       OE2            -7.1476859155        7.3773451351        0.0180869706  S22       166             1.0000000000
      2113       194  ASN       CB             -2.8217517331       11.8407494652        1.2700523573  S22       170             1.0000000000
      2114       194  ASN       HB1            -1.8315585494       11.6722222537        0.8376759756  S22       170             1.0000000000
      2115       194  ASN       HB2            -3.2197680169       12.7877494461        0.8968796457  S22       170             1.0000000000
      2116       194  ASN       QQH5           -2.8089404417       11.8514665785        2.3691546717  S22       170             1.0000000000
      2117       194  ASN       CG             -3.7436302647       10.6892777450        0.8690342016  S22       170             1.0000000000
      2118       194  ASN       OD1            -3.3806940254        9.4808130675        1.0373834055  S22       170             1.0000000000
      2119       194  ASN       ND2            -4.9445340813       11.0347739015        0.3817479349  S22       170             1.0000000000
      2120       194  ASN       HD21           -5.6851488343       10.3421358425        0.2455308388  S22       170             1.0000000000
      2121       194  ASN       HD22           -5.1355101723       11.9973717868        0.0811274598  S22       170             1.0000000000
      2122       195  LYS       CE             -3.2008768478        1.4564928338       -4.3198870606  S22       234             1.0000000000
      2123       195  LYS       HE1            -3.6132442377        1.6725308524       -3.3352129557  S22       234             1.0000000000
      2124       195  LYS       HE2            -4.0100382432        1.3400254346       -5.0425882873  S22       234             1.0000000000
      2125       195  LYS       NZ             -2.3565471050        2.6185572296       -4.7698066574  S22       234             1.0000000000
      2126       195  LYS       HZ1            -1.8540857377        2.3991786630       -5.6679282095  S22       234             1.0000000000
      2127       195  LYS       HZ2            -1.6020068699        2.8979136536       -4.1144611285  S22       234             1.0000000000
      2128       195  LYS       HZ3            -2.9516019764        3.4659188273       -4.9175105309  S22       234             1.0000000000
      2129       195  LYS       QQH6           -2.5718223145        0.5680675010       -4.2549408480  S22       234             1.0000000000
      2130       196  SER       CB              2.2596689086        3.4627992550       -5.9822387737  S22       235             1.0000000000
      2131       196  SER       HB1             2.9532960906        2.8215717056       -6.5361795877  S22       235             1.0000000000
      2132       196  SER       HB2             2.7922286447        4.4014359435       -5.7746183622  S22       235             1.0000000000
      2133       196  SER       OG              1.0894521564        3.6666362591       -6.8086091642  S22       235             1.0000000000
      2134       196  SER       HG1             0.6973968865        4.5725753032       -6.6742977295  S22       235             1.0000000000
      2135       196  SER       QQH7            2.0001880667        2.9231576279       -5.0570963962  S22       235             1.0000000000
      2136       197  PNM       S1             -3.4531455712        9.4785367497       -6.4132778052  S22       523             1.0000000000
      2137       197  PNM       C2             -2.0683715645        8.2402609182       -6.9742982657  S22       523             1.0000000000
      2138       197  PNM       C3             -1.6701040581        7.4938942415       -5.6552547819  S22       523             1.0000000000
      2139       197  PNM       N4             -2.8752423693        7.3326061604       -4.7972056247  S22       523             1.0000000000
      2140       197  PNM       C5             -3.9739853188        8.3514818365       -5.0067114152  S22       523             1.0000000000
      2141       197  PNM       C6             -3.8363927921        8.8359653318       -3.5202000626  S22       523             1.0000000000
      2142       197  PNM       C7             -2.7643585249        7.7118051956       -3.3608905012  S22       523             1.0000000000
      2143       197  PNM       O8             -1.6825547253        7.7434563199       -2.7104142247  S22       523             1.0000000000
      2144       197  PNM       C9             -2.6517966801        7.2999765681       -8.0385569704  S22       523             1.0000000000
      2145       197  PNM       C10            -0.9123474488        9.0711484326       -7.5478898462  S22       523             1.0000000000
      2146       197  PNM       C11            -0.9921556667        6.1406120589       -5.9642998890  S22       523             1.0000000000
      2147       197  PNM       O12            -1.6034093013        5.0695465291       -5.6920139515  S22       523             1.0000000000
      2148       197  PNM       O13             0.1912676767        6.2046774168       -6.5193567826  S22       523             1.0000000000
      2149       197  PNM       N14            -3.2201771627       10.1293688943       -3.2821878823  S22       523             1.0000000000
      2150       197  PNM       C15            -3.8579425291       11.2896753649       -3.5494710587  S22       523             1.0000000000
      2151       197  PNM       O16            -5.0427308542       11.3091704105       -4.0016454978  S22       523             1.0000000000
      2152       197  PNM       C17            -3.0754623837       12.5779655126       -3.3120498690  S22       523             1.0000000000
      2153       197  PNM       C18            -2.1263885191       12.9412967649       -4.4504558849  S22       523             1.0000000000
      2154       197  PNM       C19            -0.8155639284       13.3614484908       -4.1776616728  S22       523             1.0000000000
      2155       197  PNM       C20             0.0621275512       13.6943895833       -5.2161331102  S22       523             1.0000000000
      2156       197  PNM       C21            -0.3583934579       13.6016912629       -6.5469005971  S22       523             1.0000000000
      2157       197  PNM       C22            -1.6690611636       13.1951585507       -6.8286622370  S22       523             1.0000000000
      2158       197  PNM       C23            -2.5509278191       12.8808211529       -5.7895542341  S22       523             1.0000000000
      2159       197  PNM       H24            -0.9336394241        8.1109027831       -5.1250516649  S22       523             1.0000000000
      2160       197  PNM       H25            -1.1927956464        9.5101381749       -8.5113287908  S22       523             1.0000000000
      2161       197  PNM       H26            -0.0417917285        8.4283143666       -7.7014171494  S22       523             1.0000000000
      2162       197  PNM       H27            -0.6374926104        9.8904236290       -6.8787816638  S22       523             1.0000000000
      2163       197  PNM       H28            -3.0344762134        7.8819608350       -8.8800979759  S22       523             1.0000000000
      2164       197  PNM       H29            -3.4792612431        6.7099374528       -7.6420551938  S22       523             1.0000000000
      2165       197  PNM       H30            -1.8825031101        6.6156759579       -8.4152083467  S22       523             1.0000000000
      2166       197  PNM       H31            -4.9392171938        7.8998179294       -5.2337868468  S22       523             1.0000000000
      2167       197  PNM       H32            -4.7503986391        8.7306000652       -2.9339663077  S22       523             1.0000000000
      2168       197  PNM       H33            -2.5117499226       12.4981928007       -2.3773238894  S22       523             1.0000000000
      2169       197  PNM       H34            -3.8207878552       13.3676438727       -3.1747327835  S22       523             1.0000000000
      2170       197  PNM       H35            -0.4767391764       13.4281435054       -3.1491775116  S22       523             1.0000000000
      2171       197  PNM       H36             1.0712508538       14.0173632678       -4.9838344750  S22       523             1.0000000000
      2172       197  PNM       H37             0.3207766056       13.8376585018       -7.3600111798  S22       523             1.0000000000
      2173       197  PNM       H38            -1.9989158085       13.1062230157       -7.8573012921  S22       523             1.0000000000
      2174       197  PNM       H39            -3.5605656369       12.5589863276       -6.0185491260  S22       523             1.0000000000
      2175       197  PNM       H40            -2.2641152606       10.1390952125       -2.9130748578  S22       523             1.0000000000
      2176       198  TIP3      OH2            -4.7565583128        7.6291839630       -0.3298774194  S22       290             1.0000000000
      2177       198  TIP3      H1             -6.0454735385        7.5379058431       -0.1397736144  S22       290             1.0000000000
      2178       198  TIP3      H2             -4.2132011085        8.2756560797        0.2135647212  S22       290             1.0000000000
      2179       199  SER       CB             -2.9861024214        5.2454403276       -2.3306810691  S23       70              1.0000000000
      2180       199  SER       HB1            -3.5650853427        4.4164785157       -2.7433162559  S23       70              1.0000000000
      2181       199  SER       HB2            -2.0420721258        5.3196778461       -2.8735266363  S23       70              1.0000000000
      2182       199  SER       OG             -3.7664566356        6.4695883384       -2.5353591877  S23       70              1.0000000000
      2183       199  SER       HG1            -4.2819567992        7.2504023348       -1.1133051387  S23       70              1.0000000000
      2184       199  SER       QQH1           -2.7566767594        5.1513070103       -1.2598914288  S23       70              1.0000000000
      2185       200  LYS       CD             -6.4105176444        3.3641787077       -2.1711098038  S23       73              1.0000000000
      2186       200  LYS       HD1            -7.1124888068        2.8824276040       -2.8543350254  S23       73              1.0000000000
      2187       200  LYS       HD2            -5.4161821143        3.2840512521       -2.6229973353  S23       73              1.0000000000
      2188       200  LYS       QQH2           -6.4092447098        2.8012984720       -1.2321534270  S23       73              1.0000000000
      2189       200  LYS       CE             -6.7954471796        4.8402400979       -1.9682571460  S23       73              1.0000000000
      2190       200  LYS       HE1            -6.4106683794        5.2563778782       -1.0361297578  S23       73              1.0000000000
      2191       200  LYS       HE2            -7.8802451865        4.9634712733       -1.9494571703  S23       73              1.0000000000
      2192       200  LYS       NZ             -6.2636678775        5.7375504239       -3.0593351657  S23       73              1.0000000000
      2193       200  LYS       HZ1            -6.3293920173        5.3493102793       -4.0121897549  S23       73              1.0000000000
      2194       200  LYS       HZ2            -5.2319616515        5.9984171361       -2.9123317358  S23       73              1.0000000000
      2195       200  LYS       HZ3            -6.7839412413        6.6453611796       -3.0684338724  S23       73              1.0000000000
      2196       201  SER       CB             -4.6884017554        4.3530542851       -6.4790658226  S23       130             1.0000000000
      2197       201  SER       HB1            -4.7499123303        5.2481464350       -7.0994791486  S23       130             1.0000000000
      2198       201  SER       HB2            -3.9317374869        3.6931936313       -6.9177605860  S23       130             1.0000000000
      2199       201  SER       OG             -4.3069935882        4.6849628201       -5.0993387407  S23       130             1.0000000000
      2200       201  SER       HG1            -3.6902707489        5.4851761300       -5.0825600189  S23       130             1.0000000000
      2201       201  SER       QQH3           -5.6417163979        3.8229232476       -6.5050398126  S23       130             1.0000000000
      2202       202  GLU       CB            -10.1881324346        9.4637643033        0.7003666398  S23       166             1.0000000000
      2203       202  GLU       HB1            -9.8887506837       10.1296822436       -0.1187913192  S23       166             1.0000000000
      2204       202  GLU       HB2           -11.2391608673        9.2017504806        0.5520199430  S23       166             1.0000000000
      2205       202  GLU       QQH4          -10.0992136099        9.9252841126        1.6925124036  S23       166             1.0000000000
      2206       202  GLU       CG             -9.3303047089        8.1881751271        0.6118961443  S23       166             1.0000000000
      2207       202  GLU       HG1            -9.6869084192        7.5511496380       -0.2053574408  S23       166             1.0000000000
      2208       202  GLU       HG2            -9.4236212870        7.5778331837        1.5203705102  S23       166             1.0000000000
      2209       202  GLU       CD             -7.8553137799        8.4478892468        0.3685420814  S23       166             1.0000000000
      2210       202  GLU       OE1            -7.3487062705        9.5887362895        0.4997723048  S23       166             1.0000000000
      2211       202  GLU       OE2            -7.1563490383        7.3743415092        0.0129210325  S23       166             1.0000000000
      2212       203  ASN       CB             -2.8215993345       11.8390709773        1.2709396723  S23       170             1.0000000000
      2213       203  ASN       HB1            -1.8316250478       11.6687435837        0.8388233882  S23       170             1.0000000000
      2214       203  ASN       HB2            -3.2183977710       12.7861909272        0.8968162793  S23       170             1.0000000000
      2215       203  ASN       QQH5           -2.8089344428       11.8503067399        2.3699916994  S23       170             1.0000000000
      2216       203  ASN       CG             -3.7446509746       10.6893147370        0.8703315729  S23       170             1.0000000000
      2217       203  ASN       OD1            -3.3856924624        9.4798010603        1.0448365476  S23       170             1.0000000000
      2218       203  ASN       ND2            -4.9422664824       11.0350439393        0.3763694276  S23       170             1.0000000000
      2219       203  ASN       HD21           -5.6814609788       10.3426567399        0.2368662797  S23       170             1.0000000000
      2220       203  ASN       HD22           -5.1316828054       11.9973467030        0.0723710122  S23       170             1.0000000000
      2221       204  LYS       CE             -3.1979152109        1.4735040589       -4.3264156809  S23       234             1.0000000000
      2222       204  LYS       HE1            -3.6108204466        1.6880195491       -3.3414960278  S23       234             1.0000000000
      2223       204  LYS       HE2            -4.0068165684        1.3591937474       -5.0498009602  S23       234             1.0000000000
      2224       204  LYS       NZ             -2.3514156739        2.6345609170       -4.7740930683  S23       234             1.0000000000
      2225       204  LYS       HZ1            -1.8510341028        2.4160381185       -5.6733850378  S23       234             1.0000000000
      2226       204  LYS       HZ2            -1.5925553050        2.9075980207       -4.1210180813  S23       234             1.0000000000
      2227       204  LYS       HZ3            -2.9381274535        3.4887532103       -4.9185752787  S23       234             1.0000000000
      2228       204  LYS       QQH6           -2.5703850507        0.5839394772       -4.2626604266  S23       234             1.0000000000
      2229       205  SER       CB              2.2620467118        3.4671585878       -5.9812510950  S23       235             1.0000000000
      2230       205  SER       HB1             2.9559445651        2.8265649100       -6.5356866710  S23       235             1.0000000000
      2231       205  SER       HB2             2.7950212896        4.4049964632       -5.7713109188  S23       235             1.0000000000
      2232       205  SER       OG              1.0932728324        3.6733551623       -6.8086670740  S23       235             1.0000000000
      2233       205  SER       HG1             0.7006996363        4.5789116899       -6.6716415976  S23       235             1.0000000000
      2234       205  SER       QQH7            2.0012752046        2.9263730846       -5.0570777788  S23       235             1.0000000000
      2235       206  PNM       S1             -3.4665346041        9.4539858184       -6.4191751800  S23       523             1.0000000000
      2236       206  PNM       C2             -2.0757691840        8.2212408661       -6.9697099627  S23       523             1.0000000000
      2237       206  PNM       C3             -1.6981872917        7.4697827235       -5.6486559763  S23       523             1.0000000000
      2238       206  PNM       N4             -2.9225940161        7.2707855081       -4.8183599619  S23       523             1.0000000000
      2239       206  PNM       C5             -3.9929790997        8.3258964521       -5.0155066920  S23       523             1.0000000000
      2240       206  PNM       C6             -3.8542514379        8.8097966927       -3.5334970963  S23       523             1.0000000000
      2241       206  PNM       C7             -2.8118848744        7.6532836766       -3.3401834858  S23       523             1.0000000000
      2242       206  PNM       O8             -1.6960018162        7.7403158570       -2.7310434380  S23       523             1.0000000000
      2243       206  PNM       C9             -2.6453659005        7.2862807286       -8.0460283134  S23       523             1.0000000000
      2244       206  PNM       C10            -0.9150181072        9.0572752937       -7.5266938429  S23       523             1.0000000000
      2245       206  PNM       C11            -0.9881474997        6.1314203903       -5.9530669780  S23       523             1.0000000000
      2246       206  PNM       O12            -1.5678565675        5.0461148735       -5.6672628995  S23       523             1.0000000000
      2247       206  PNM       O13             0.1904249256        6.2157203422       -6.5170395849  S23       523             1.0000000000
      2248       206  PNM       N14            -3.2216424665       10.0929220866       -3.2895548513  S23       523             1.0000000000
      2249       206  PNM       C15            -3.8501126076       11.2613537760       -3.5491615370  S23       523             1.0000000000
      2250       206  PNM       O16            -5.0361754312       11.2949065654       -3.9955927197  S23       523             1.0000000000
      2251       206  PNM       C17            -3.0601528461       12.5446771527       -3.3061929528  S23       523             1.0000000000
      2252       206  PNM       C18            -2.1199310521       12.9207455947       -4.4479707082  S23       523             1.0000000000
      2253       206  PNM       C19            -0.8116610040       13.3508441364       -4.1782351146  S23       523             1.0000000000
      2254       206  PNM       C20             0.0598773882       13.6951532828       -5.2181127642  S23       523             1.0000000000
      2255       206  PNM       C21            -0.3644259931       13.6046006483       -6.5478122197  S23       523             1.0000000000
      2256       206  PNM       C22            -1.6729121898       13.1893347111       -6.8265783479  S23       523             1.0000000000
      2257       206  PNM       C23            -2.5488120181       12.8633369807       -5.7858066760  S23       523             1.0000000000
      2258       206  PNM       H24            -0.9867188856        8.0935377136       -5.0923802306  S23       523             1.0000000000
      2259       206  PNM       H25            -1.1866217417        9.5006093951       -8.4907498000  S23       523             1.0000000000
      2260       206  PNM       H26            -0.0415247065        8.4172590728       -7.6736425628  S23       523             1.0000000000
      2261       206  PNM       H27            -0.6499540791        9.8738207215       -6.8506113628  S23       523             1.0000000000
      2262       206  PNM       H28            -3.0177479384        7.8711897825       -8.8903852784  S23       523             1.0000000000
      2263       206  PNM       H29            -3.4774729086        6.6941692840       -7.6626568054  S23       523             1.0000000000
      2264       206  PNM       H30            -1.8707750756        6.6044271731       -8.4157487396  S23       523             1.0000000000
      2265       206  PNM       H31            -4.9691922394        7.8974175791       -5.2422522602  S23       523             1.0000000000
      2266       206  PNM       H32            -4.7798616714        8.7279047307       -2.9597518613  S23       523             1.0000000000
      2267       206  PNM       H33            -2.4883770391       12.4536112752       -2.3776619071  S23       523             1.0000000000
      2268       206  PNM       H34            -3.8031546351       13.3343194753       -3.1543441497  S23       523             1.0000000000
      2269       206  PNM       H35            -0.4695536163       13.4152458231       -3.1507201517  S23       523             1.0000000000
      2270       206  PNM       H36             1.0671922204       14.0249636002       -4.9875984252  S23       523             1.0000000000
      2271       206  PNM       H37             0.3102975247       13.8487307141       -7.3622407270  S23       523             1.0000000000
      2272       206  PNM       H38            -2.0057105065       13.1020106017       -7.8544420340  S23       523             1.0000000000
      2273       206  PNM       H39            -3.5563667565       12.5338829630       -6.0128550596  S23       523             1.0000000000
      2274       206  PNM       H40            -2.2631931865       10.0845771141       -2.9272101424  S23       523             1.0000000000
      2275       207  TIP3      OH2            -4.7537729833        7.6348093509       -0.3193618145  S23       290             1.0000000000
      2276       207  TIP3      H1             -6.0703135466        7.5361665676       -0.1380746442  S23       290             1.0000000000
      2277       207  TIP3      H2             -4.2159077896        8.2833680406        0.2309296221  S23       290             1.0000000000
      2278       208  SER       CB             -2.9738503495        5.2439603663       -2.3409190732  S24       70              1.0000000000
      2279       208  SER       HB1            -3.5623591429        4.4191696220       -2.7465314256  S24       70              1.0000000000
      2280       208  SER       HB2            -2.0314326668        5.3077851569       -2.8857477895  S24       70              1.0000000000
      2281       208  SER       OG             -3.7509544308        6.4717608682       -2.5576222923  S24       70              1.0000000000
      2282       208  SER       HG1            -4.2831958711        7.2651418126       -1.1096997810  S24       70              1.0000000000
      2283       208  SER       QQH1           -2.7455052588        5.1669669866       -1.2690329729  S24       70              1.0000000000
      2284       209  LYS       CD             -6.4128836675        3.3607642139       -2.1722907626  S24       73              1.0000000000
      2285       209  LYS       HD1            -7.1362990262        2.8933171525       -2.8433356783  S24       73              1.0000000000
      2286       209  LYS       HD2            -5.4287575661        3.2635405945       -2.6430556107  S24       73              1.0000000000
      2287       209  LYS       QQH2           -6.4035403995        2.7958196129       -1.2346854201  S24       73              1.0000000000
      2288       209  LYS       CE             -6.7661915052        4.8423635257       -1.9570457126  S24       73              1.0000000000
      2289       209  LYS       HE1            -6.3364100835        5.2514628461       -1.0416202170  S24       73              1.0000000000
      2290       209  LYS       HE2            -7.8466304919        4.9847010287       -1.8928232572  S24       73              1.0000000000
      2291       209  LYS       NZ             -6.2627479965        5.7319969934       -3.0684988553  S24       73              1.0000000000
      2292       209  LYS       HZ1            -6.3367155274        5.3339673869       -4.0163091303  S24       73              1.0000000000
      2293       209  LYS       HZ2            -5.2350778025        5.9967990675       -2.9395094622  S24       73              1.0000000000
      2294       209  LYS       HZ3            -6.7882448022        6.6367460925       -3.0785080853  S24       73              1.0000000000
      2295       210  SER       CB             -4.6892010032        4.3774789371       -6.4705396800  S24       130             1.0000000000
      2296       210  SER       HB1            -4.7554894219        5.2722373150       -7.0911944263  S24       130             1.0000000000
      2297       210  SER       HB2            -3.9274033539        3.7232279535       -6.9090716275  S24       130             1.0000000000
      2298       210  SER       OG             -4.3120870585        4.7118019830       -5.0912573268  S24       130             1.0000000000
      2299       210  SER       HG1            -3.7074093891        5.5301825975       -5.0722070365  S24       130             1.0000000000
      2300       210  SER       QQH3           -5.6390016484        3.8402500015       -6.5015950858  S24       130             1.0000000000
      2301       211  GLU       CB            -10.1944086913        9.4663954227        0.7001929490  S24       166             1.0000000000
      2302       211  GLU       HB1            -9.8942547439       10.1320665243       -0.1189032776  S24       166             1.0000000000
      2303       211  GLU       HB2           -11.2461592142        9.2072516249        0.5524943018  S24       166             1.0000000000
      2304       211  GLU       QQH4          -10.1036334575        9.9268966067        1.6926295450  S24       166             1.0000000000
      2305       211  GLU       CG             -9.3402937703        8.1885370697        0.6103355711  S24       166             1.0000000000
      2306       211  GLU       HG1            -9.6993376992        7.5526143828       -0.2066247855  S24       166             1.0000000000
      2307       211  GLU       HG2            -9.4337945131        7.5782219414        1.5188280261  S24       166             1.0000000000
      2308       211  GLU       CD             -7.8657134008        8.4455575985        0.3656178840  S24       166             1.0000000000
      2309       211  GLU       OE1            -7.3540579687        9.5830966939        0.4981185140  S24       166             1.0000000000
      2310       211  GLU       OE2            -7.1703831568        7.3692061062        0.0057012999  S24       166             1.0000000000
      2311       212  ASN       CB             -2.8239541084       11.8337307136        1.2716677363  S24       170             1.0000000000
      2312       212  ASN       HB1            -1.8341753457       11.6619192298        0.8397041231  S24       170             1.0000000000
      2313       212  ASN       HB2            -3.2196095317       12.7808152037        0.8961093978  S24       170             1.0000000000
      2314       212  ASN       QQH5           -2.8116924285       11.8461265897        2.3706715623  S24       170             1.0000000000
      2315       212  ASN       CG             -3.7483730994       10.6849077849        0.8714983701  S24       170             1.0000000000
      2316       212  ASN       OD1            -3.3932430092        9.4743109743        1.0512071422  S24       170             1.0000000000
      2317       212  ASN       ND2            -4.9426962874       11.0307609376        0.3709824629  S24       170             1.0000000000
      2318       212  ASN       HD21           -5.6814535894       10.3388100083        0.2299193283  S24       170             1.0000000000
      2319       212  ASN       HD22           -5.1305258947       11.9930052845        0.0642897963  S24       170             1.0000000000
      2320       213  LYS       CE             -3.1959943860        1.4909643081       -4.3319233483  S24       234             1.0000000000
      2321       213  LYS       HE1            -3.6086049281        1.7033612705       -3.3462685167  S24       234             1.0000000000
      2322       213  LYS       HE2            -4.0051706829        1.3799097758       -5.0554877983  S24       234             1.0000000000
      2323       213  LYS       NZ             -2.3473166751        2.6508808599       -4.7765223153  S24       234             1.0000000000
      2324       213  LYS       HZ1            -1.8482514531        2.4337951635       -5.6766233529  S24       234             1.0000000000
      2325       213  LYS       HZ2            -1.5857060934        2.9185435039       -4.1244756544  S24       234             1.0000000000
      2326       213  LYS       HZ3            -2.9281440482        3.5096805980       -4.9177850665  S24       234             1.0000000000
      2327       213  LYS       QQH6           -2.5704592520        0.5998565244       -4.2705245180  S24       234             1.0000000000
      2328       214  SER       CB              2.2679107166        3.4714786231       -5.9787422384  S24       235             1.0000000000
      2329       214  SER       HB1             2.9628980710        2.8319897873       -6.5330991269  S24       235             1.0000000000
      2330       214  SER       HB2             2.8005642790        4.4087548252       -5.7655016712  S24       235             1.0000000000
      2331       214  SER       OG              1.1015052500        3.6797607875       -6.8087409233  S24       235             1.0000000000
      2332       214  SER       HG1             0.7075055830        4.5839087324       -6.6689751067  S24       235             1.0000000000
      2333       214  SER       QQH7            2.0048361205        2.9289140589       -5.0563021728  S24       235             1.0000000000
      2334       215  PNM       S1             -3.4904884750        9.4182127173       -6.4365421865  S24       523             1.0000000000
      2335       215  PNM       C2             -2.0847484450        8.1981066684       -6.9746019909  S24       523             1.0000000000
      2336       215  PNM       C3             -1.7194938902        7.4471754132       -5.6512467205  S24       523             1.0000000000
      2337       215  PNM       N4             -2.9530657368        7.2263578014       -4.8369636346  S24       523             1.0000000000
      2338       215  PNM       C5             -4.0135327487        8.2945839645       -5.0286327622  S24       523             1.0000000000
      2339       215  PNM       C6             -3.8712320214        8.7820814764       -3.5499693522  S24       523             1.0000000000
      2340       215  PNM       C7             -2.8418508654        7.6150597499       -3.3385953210  S24       523             1.0000000000
      2341       215  PNM       O8             -1.7104154926        7.7305296296       -2.7504159904  S24       523             1.0000000000
      2342       215  PNM       C9             -2.6320060693        7.2637231001       -8.0626863017  S24       523             1.0000000000
      2343       215  PNM       C10            -0.9230458522        9.0454948348       -7.5123167285  S24       523             1.0000000000
      2344       215  PNM       C11            -0.9834202731        6.1205172856       -5.9429203055  S24       523             1.0000000000
      2345       215  PNM       O12            -1.5331784419        5.0279367558       -5.6360412842  S24       523             1.0000000000
      2346       215  PNM       O13             0.1903424316        6.2220914608       -6.5169359436  S24       523             1.0000000000
      2347       215  PNM       N14            -3.2266721886       10.0572653199       -3.3044297872  S24       523             1.0000000000
      2348       215  PNM       C15            -3.8429230980       11.2315686922       -3.5530912132  S24       523             1.0000000000
      2349       215  PNM       O16            -5.0330544704       11.2783373231       -3.9965462757  S24       523             1.0000000000
      2350       215  PNM       C17            -3.0449311629       12.5075128968       -3.3028718363  S24       523             1.0000000000
      2351       215  PNM       C18            -2.1121647653       12.8940183247       -4.4474441174  S24       523             1.0000000000
      2352       215  PNM       C19            -0.8074146516       13.3371075069       -4.1806034034  S24       523             1.0000000000
      2353       215  PNM       C20             0.0566962809       13.6955501015       -5.2217241113  S24       523             1.0000000000
      2354       215  PNM       C21            -0.3711194450       13.6064811792       -6.5504399713  S24       523             1.0000000000
      2355       215  PNM       C22            -1.6759313089       13.1778051353       -6.8263612053  S24       523             1.0000000000
      2356       215  PNM       C23            -2.5446192330       12.8375400645       -5.7840947905  S24       523             1.0000000000
      2357       215  PNM       H24            -1.0274743494        8.0795044094       -5.0801440674  S24       523             1.0000000000
      2358       215  PNM       H25            -1.1860210990        9.4946983297       -8.4760764182  S24       523             1.0000000000
      2359       215  PNM       H26            -0.0440645124        8.4119304850       -7.6532932249  S24       523             1.0000000000
      2360       215  PNM       H27            -0.6714696241        9.8581992093       -6.8268756631  S24       523             1.0000000000
      2361       215  PNM       H28            -2.9931099460        7.8489523736       -8.9117711110  S24       523             1.0000000000
      2362       215  PNM       H29            -3.4677447960        6.6665831290       -7.6957925688  S24       523             1.0000000000
      2363       215  PNM       H30            -1.8475306600        6.5874114657       -8.4215097066  S24       523             1.0000000000
      2364       215  PNM       H31            -4.9942076396        7.8730733457       -5.2512056593  S24       523             1.0000000000
      2365       215  PNM       H32            -4.8016806632        8.7139727513       -2.9808311718  S24       523             1.0000000000
      2366       215  PNM       H33            -2.4654763778       12.4022450835       -2.3804469233  S24       523             1.0000000000
      2367       215  PNM       H34            -3.7817911623       13.2996302768       -3.1351296029  S24       523             1.0000000000
      2368       215  PNM       H35            -0.4624423706       13.4002392427       -3.1539547171  S24       523             1.0000000000
      2369       215  PNM       H36             1.0613544513       14.0348571293       -4.9930312874  S24       523             1.0000000000
      2370       215  PNM       H37             0.2980366423       13.8614686043       -7.3660956731  S24       523             1.0000000000
      2371       215  PNM       H38            -2.0114014639       13.0915130740       -7.8534631662  S24       523             1.0000000000
      2372       215  PNM       H39            -3.5493574748       12.4983358636       -6.0093690068  S24       523             1.0000000000
      2373       215  PNM       H40            -2.2675200142       10.0334728274       -2.9412198461  S24       523             1.0000000000
      2374       216  TIP3      OH2            -4.7587483162        7.6325025460       -0.3150292784  S24       290             1.0000000000
      2375       216  TIP3      H1             -6.0927897304        7.5308845696       -0.1414285624  S24       290             1.0000000000
      2376       216  TIP3      H2             -4.2240152772        8.2804722207        0.2406033234  S24       290             1.0000000000
      2377       217  SER       CB             -2.9781992762        5.2368319751       -2.3474297195  S25       70              1.0000000000
      2378       217  SER       HB1            -3.5715935303        4.4101359370       -2.7418386982  S25       70              1.0000000000
      2379       217  SER       HB2            -2.0379807239        5.2935049568       -2.8959114458  S25       70              1.0000000000
      2380       217  SER       OG             -3.7588813477        6.4621507545       -2.5778605842  S25       70              1.0000000000
      2381       217  SER       HG1            -4.2970573738        7.2631093577       -1.1230350439  S25       70              1.0000000000
      2382       217  SER       QQH1           -2.7458625584        5.1768850056       -1.2754692417  S25       70              1.0000000000
      2383       218  LYS       CD             -6.4310779967        3.3491795080       -2.1712136645  S25       73              1.0000000000
      2384       218  LYS       HD1            -7.1948739144        2.9049317702       -2.8137988912  S25       73              1.0000000000
      2385       218  LYS       HD2            -5.4691945980        3.2218849324       -2.6794274717  S25       73              1.0000000000
      2386       218  LYS       QQH2           -6.4017890497        2.7830817409       -1.2347480484  S25       73              1.0000000000
      2387       218  LYS       CE             -6.7259705736        4.8396525830       -1.9383229468  S25       73              1.0000000000
      2388       218  LYS       HE1            -6.2085403711        5.2363887002       -1.0635292150  S25       73              1.0000000000
      2389       218  LYS       HE2            -7.7918281528        5.0150199501       -1.7834937302  S25       73              1.0000000000
      2390       218  LYS       NZ             -6.2848923299        5.7134662326       -3.0883885041  S25       73              1.0000000000
      2391       218  LYS       HZ1            -6.4045188206        5.3075957164       -4.0264534537  S25       73              1.0000000000
      2392       218  LYS       HZ2            -5.2549711947        5.9744750199       -3.0032312567  S25       73              1.0000000000
      2393       218  LYS       HZ3            -6.8057860748        6.6208265188       -3.0828553054  S25       73              1.0000000000
      2394       219  SER       CB             -4.6924667510        4.4107675895       -6.4619490686  S25       130             1.0000000000
      2395       219  SER       HB1            -4.7668192163        5.3086560434       -7.0775391111  S25       130             1.0000000000
      2396       219  SER       HB2            -3.9250354909        3.7660198067       -6.9051134545  S25       130             1.0000000000
      2397       219  SER       OG             -4.3175193671        4.7397101884       -5.0821732755  S25       130             1.0000000000
      2398       219  SER       HG1            -3.7146564587        5.5666287601       -5.0613492424  S25       130             1.0000000000
      2399       219  SER       QQH3           -5.6374478007        3.8645410859       -6.4988970181  S25       130             1.0000000000
      2400       220  GLU       CB            -10.1998053609        9.4684955471        0.7000193981  S25       166             1.0000000000
      2401       220  GLU       HB1            -9.8978720273       10.1335493855       -0.1189381539  S25       166             1.0000000000
      2402       220  GLU       HB2           -11.2525191375        9.2132354060        0.5527459678  S25       166             1.0000000000
      2403       220  GLU       QQH4          -10.1068667336        9.9282846601        1.6925880347  S25       166             1.0000000000
      2404       220  GLU       CG             -9.3506856058        8.1874591251        0.6090556333  S25       166             1.0000000000
      2405       220  GLU       HG1            -9.7132266161        7.5526086782       -0.2071068199  S25       166             1.0000000000
      2406       220  GLU       HG2            -9.4438644602        7.5783397671        1.5184302941  S25       166             1.0000000000
      2407       220  GLU       CD             -7.8763110639        8.4400013393        0.3608103593  S25       166             1.0000000000
      2408       220  GLU       OE1            -7.3593967932        9.5741826755        0.4950727436  S25       166             1.0000000000
      2409       220  GLU       OE2            -7.1868820077        7.3608871962       -0.0052965781  S25       166             1.0000000000
      2410       221  ASN       CB             -2.8267777545       11.8253916544        1.2711203901  S25       170             1.0000000000
      2411       221  ASN       HB1            -1.8368231598       11.6524056758        0.8399506060  S25       170             1.0000000000
      2412       221  ASN       HB2            -3.2209462311       12.7721973594        0.8938082980  S25       170             1.0000000000
      2413       221  ASN       QQH5           -2.8159533592       11.8389378982        2.3702593182  S25       170             1.0000000000
      2414       221  ASN       CG             -3.7519502842       10.6756898004        0.8710412087  S25       170             1.0000000000
      2415       221  ASN       OD1            -3.4008152442        9.4655528325        1.0498293600  S25       170             1.0000000000
      2416       221  ASN       ND2            -4.9459346845       11.0248289691        0.3679253470  S25       170             1.0000000000
      2417       221  ASN       HD21           -5.6835171892       10.3322403543        0.2247131358  S25       170             1.0000000000
      2418       221  ASN       HD22           -5.1314141201       11.9862496263        0.0600650956  S25       170             1.0000000000
      2419       222  LYS       CE             -3.1951873686        1.5066471614       -4.3351696740  S25       234             1.0000000000
      2420       222  LYS       HE1            -3.6069366520        1.7166797378       -3.3485138699  S25       234             1.0000000000
      2421       222  LYS       HE2            -4.0049468601        1.3985527040       -5.0585204388  S25       234             1.0000000000
      2422       222  LYS       NZ             -2.3454816348        2.6663687748       -4.7770551501  S25       234             1.0000000000
      2423       222  LYS       HZ1            -1.8473711902        2.4508823366       -5.6777727490  S25       234             1.0000000000
      2424       222  LYS       HZ2            -1.5820534218        2.9298731602       -4.1255126511  S25       234             1.0000000000
      2425       222  LYS       HZ3            -2.9226977392        3.5280837069       -4.9153690677  S25       234             1.0000000000
      2426       222  LYS       QQH6           -2.5709281163        0.6145339282       -4.2767497633  S25       234             1.0000000000
      2427       223  SER       CB              2.2734382130        3.4745988655       -5.9763604141  S25       235             1.0000000000
      2428       223  SER       HB1             2.9694935255        2.8361312011       -6.5305986479  S25       235             1.0000000000
      2429       223  SER       HB2             2.8057744764        4.4114239878       -5.7604615691  S25       235             1.0000000000
      2430       223  SER       OG              1.1089528540        3.6840319217       -6.8083822600  S25       235             1.0000000000
      2431       223  SER       HG1             0.7138011058        4.5874616612       -6.6668791507  S25       235             1.0000000000
      2432       223  SER       QQH7            2.0085590911        2.9304363819       -5.0553518265  S25       235             1.0000000000
      2433       224  PNM       S1             -3.5113496464        9.3891028805       -6.4544237903  S25       523             1.0000000000
      2434       224  PNM       C2             -2.0908559769        8.1809365154       -6.9817243689  S25       523             1.0000000000
      2435       224  PNM       C3             -1.7322250687        7.4320803085       -5.6559696206  S25       523             1.0000000000
      2436       224  PNM       N4             -2.9700644593        7.1996568835       -4.8508905889  S25       523             1.0000000000
      2437       224  PNM       C5             -4.0284300859        8.2711258748       -5.0405083343  S25       523             1.0000000000
      2438       224  PNM       C6             -3.8838390794        8.7621434529       -3.5641442038  S25       523             1.0000000000
      2439       224  PNM       C7             -2.8620895298        7.5901907098       -3.3426970598  S25       523             1.0000000000
      2440       224  PNM       O8             -1.7261491623        7.7163198819       -2.7602600334  S25       523             1.0000000000
      2441       224  PNM       C9             -2.6167337684        7.2449627895       -8.0789163622  S25       523             1.0000000000
      2442       224  PNM       C10            -0.9305186883        9.0396385408       -7.5042537252  S25       523             1.0000000000
      2443       224  PNM       C11            -0.9777939071        6.1147995021       -5.9377506073  S25       523             1.0000000000
      2444       224  PNM       O12            -1.5093816821        5.0149603174       -5.6134136103  S25       523             1.0000000000
      2445       224  PNM       O13             0.1901580005        6.2251607358       -6.5176289269  S25       523             1.0000000000
      2446       224  PNM       N14            -3.2280531600       10.0307660563       -3.3183782721  S25       523             1.0000000000
      2447       224  PNM       C15            -3.8401937325       11.2108395793       -3.5601139830  S25       523             1.0000000000
      2448       224  PNM       O16            -5.0278249456       11.2655763675       -4.0001294885  S25       523             1.0000000000
      2449       224  PNM       C17            -3.0330462732       12.4799933888       -3.3025724526  S25       523             1.0000000000
      2450       224  PNM       C18            -2.1051322479       12.8732007732       -4.4490394189  S25       523             1.0000000000
      2451       224  PNM       C19            -0.8037902487       13.3272771749       -4.1838367753  S25       523             1.0000000000
      2452       224  PNM       C20             0.0548463051       13.6965486942       -5.2258369554  S25       523             1.0000000000
      2453       224  PNM       C21            -0.3750535638       13.6070933262       -6.5538978233  S25       523             1.0000000000
      2454       224  PNM       C22            -1.6761034061       13.1664474249       -6.8281606917  S25       523             1.0000000000
      2455       224  PNM       C23            -2.5395780060       12.8153578690       -5.7849210509  S25       523             1.0000000000
      2456       224  PNM       H24            -1.0524146402        8.0716171447       -5.0779004165  S25       523             1.0000000000
      2457       224  PNM       H25            -1.1880158098        9.4937045398       -8.4671880925  S25       523             1.0000000000
      2458       224  PNM       H26            -0.0464248693        8.4125160122       -7.6415591565  S25       523             1.0000000000
      2459       224  PNM       H27            -0.6911303145        9.8494312308       -6.8113216503  S25       523             1.0000000000
      2460       224  PNM       H28            -2.9682813066        7.8292818189       -8.9326633951  S25       523             1.0000000000
      2461       224  PNM       H29            -3.4536160368        6.6411202529       -7.7264532262  S25       523             1.0000000000
      2462       224  PNM       H30            -1.8226079002        6.5745798125       -8.4273700431  S25       523             1.0000000000
      2463       224  PNM       H31            -5.0103512389        7.8484412377       -5.2568208565  S25       523             1.0000000000
      2464       224  PNM       H32            -4.8156619554        8.7025905629       -2.9966004924  S25       523             1.0000000000
      2465       224  PNM       H33            -2.4488803859       12.3644976148       -2.3846251525  S25       523             1.0000000000
      2466       224  PNM       H34            -3.7654521695       13.2741991337       -3.1239265659  S25       523             1.0000000000
      2467       224  PNM       H35            -0.4571536104       13.3911965553       -3.1577719505  S25       523             1.0000000000
      2468       224  PNM       H36             1.0568139520       14.0445128170       -4.9983474711  S25       523             1.0000000000
      2469       224  PNM       H37             0.2899374669       13.8705225046       -7.3703140365  S25       523             1.0000000000
      2470       224  PNM       H38            -2.0130992365       13.0799235222       -7.8547929911  S25       523             1.0000000000
      2471       224  PNM       H39            -3.5416518685       12.4680221370       -6.0092750061  S25       523             1.0000000000
      2472       224  PNM       H40            -2.2722771220        9.9973737650       -2.9516271168  S25       523             1.0000000000
      2473       225  TIP3      OH2            -4.7700884500        7.6222030496       -0.3247595697  S25       290             1.0000000000
      2474       225  TIP3      H1             -6.1135667303        7.5208249758       -0.1518460649  S25       290             1.0000000000
      2475       225  TIP3      H2             -4.2346757196        8.2677201086        0.2332266542  S25       290             1.0000000000
      2476       226  SER       CB             -2.9829220209        5.2363841687       -2.3521051623  S26       70              1.0000000000
      2477       226  SER       HB1            -3.5798037977        4.4070942061       -2.7353324824  S26       70              1.0000000000
      2478       226  SER       HB2            -2.0435056408        5.2872376915       -2.9024618054  S26       70              1.0000000000
      2479       226  SER       OG             -3.7682319955        6.4594428831       -2.5974275341  S26       70              1.0000000000
      2480       226  SER       HG1            -4.3159869227        7.2583709506       -1.1471776810  S26       70              1.0000000000
      2481       226  SER       QQH1           -2.7495062552        5.1908483172       -1.2795820460  S26       70              1.0000000000
      2482       227  LYS       CD             -6.4533284247        3.3355392306       -2.1668797000  S26       73              1.0000000000
      2483       227  LYS       HD1            -7.2628867146        2.9167637298       -2.7711533791  S26       73              1.0000000000
      2484       227  LYS       HD2            -5.5217260453        3.1706308455       -2.7184764954  S26       73              1.0000000000
      2485       227  LYS       QQH2           -6.3993676958        2.7727949192       -1.2296175477  S26       73              1.0000000000
      2486       227  LYS       CE             -6.6765517225        4.8349977014       -1.9255734228  S26       73              1.0000000000
      2487       227  LYS       HE1            -6.0411546352        5.2276706865       -1.1294890200  S26       73              1.0000000000
      2488       227  LYS       HE2            -7.7073998901        5.0517927244       -1.6417634112  S26       73              1.0000000000
      2489       227  LYS       NZ             -6.3494995154        5.6764166989       -3.1348422430  S26       73              1.0000000000
      2490       227  LYS       HZ1            -6.6317602535        5.2858666148       -4.0424755665  S26       73              1.0000000000
      2491       227  LYS       HZ2            -5.3146361268        5.8687966143       -3.1845327685  S26       73              1.0000000000
      2492       227  LYS       HZ3            -6.8054503534        6.6169874389       -3.0659489646  S26       73              1.0000000000
      2493       228  SER       CB             -4.6975896738        4.4457149061       -6.4457786167  S26       130             1.0000000000
      2494       228  SER       HB1            -4.7790419273        5.3439222992       -7.0607045850  S26       130             1.0000000000
      2495       228  SER       HB2            -3.9241560982        3.8083501352       -6.8896682131  S26       130             1.0000000000
      2496       228  SER       OG             -4.3265352436        4.7756926873       -5.0655937590  S26       130             1.0000000000
      2497       228  SER       HG1            -3.7138515669        5.6028492070       -5.0489894618  S26       130             1.0000000000
      2498       228  SER       QQH3           -5.6383002276        3.8917637691       -6.4842662863  S26       130             1.0000000000
      2499       229  GLU       CB            -10.2012803128        9.4683320552        0.6998650234  S26       166             1.0000000000
      2500       229  GLU       HB1            -9.8978189669       10.1328072745       -0.1190209635  S26       166             1.0000000000
      2501       229  GLU       HB2           -11.2545003090        9.2155573117        0.5524011635  S26       166             1.0000000000
      2502       229  GLU       QQH4          -10.1070527308        9.9275822976        1.6925635251  S26       166             1.0000000000
      2503       229  GLU       CG             -9.3550317663        8.1854783234        0.6088238188  S26       166             1.0000000000
      2504       229  GLU       HG1            -9.7211591738        7.5503715297       -0.2054643878  S26       166             1.0000000000
      2505       229  GLU       HG2            -9.4474967032        7.5774235396        1.5189950088  S26       166             1.0000000000
      2506       229  GLU       CD             -7.8810403399        8.4339208775        0.3570466669  S26       166             1.0000000000
      2507       229  GLU       OE1            -7.3603149267        9.5672825760        0.4923229777  S26       166             1.0000000000
      2508       229  GLU       OE2            -7.1956991280        7.3535463311       -0.0132222412  S26       166             1.0000000000
      2509       230  ASN       CB             -2.8278058026       11.8197063097        1.2705528039  S26       170             1.0000000000
      2510       230  ASN       HB1            -1.8377350011       11.6459373405        0.8400283520  S26       170             1.0000000000
      2511       230  ASN       HB2            -3.2222073594       12.7662132957        0.8920663111  S26       170             1.0000000000
      2512       230  ASN       QQH5           -2.8178142078       11.8341909196        2.3695797414  S26       170             1.0000000000
      2513       230  ASN       CG             -3.7544080724       10.6713509852        0.8687811878  S26       170             1.0000000000
      2514       230  ASN       OD1            -3.4041636538        9.4584804364        1.0454349673  S26       170             1.0000000000
      2515       230  ASN       ND2            -4.9467144822       11.0206007800        0.3660193563  S26       170             1.0000000000
      2516       230  ASN       HD21           -5.6844096564       10.3290228618        0.2211199323  S26       170             1.0000000000
      2517       230  ASN       HD22           -5.1327504763       11.9833252345        0.0583997530  S26       170             1.0000000000
      2518       231  LYS       CE             -3.1939557310        1.5173600553       -4.3366437651  S26       234             1.0000000000
      2519       231  LYS       HE1            -3.6061951501        1.7254764518       -3.3496997966  S26       234             1.0000000000
      2520       231  LYS       HE2            -4.0029289754        1.4115583708       -5.0612422369  S26       234             1.0000000000
      2521       231  LYS       NZ             -2.3427708016        2.6771287318       -4.7750464995  S26       234             1.0000000000
      2522       231  LYS       HZ1            -1.8457922172        2.4636727456       -5.6766968523  S26       234             1.0000000000
      2523       231  LYS       HZ2            -1.5777339828        2.9362056669       -4.1234855050  S26       234             1.0000000000
      2524       231  LYS       HZ3            -2.9148093819        3.5423473419       -4.9101717027  S26       234             1.0000000000
      2525       231  LYS       QQH6           -2.5703573627        0.6246830847       -4.2798814621  S26       234             1.0000000000
      2526       232  SER       CB              2.2754197646        3.4760872279       -5.9756402585  S26       235             1.0000000000
      2527       232  SER       HB1             2.9718168967        2.8382919336       -6.5302318598  S26       235             1.0000000000
      2528       232  SER       HB2             2.8073410322        4.4129469512       -5.7588736715  S26       235             1.0000000000
      2529       232  SER       OG              1.1111793850        3.6857606952       -6.8078803380  S26       235             1.0000000000
      2530       232  SER       HG1             0.7156391387        4.5887837149       -6.6658278755  S26       235             1.0000000000
      2531       232  SER       QQH7            2.0104328035        2.9314160425       -5.0550172718  S26       235             1.0000000000
      2532       233  PNM       S1             -3.5229026463        9.3743099107       -6.4633407638  S26       523             1.0000000000
      2533       233  PNM       C2             -2.0935815208        8.1735630447       -6.9838562951  S26       523             1.0000000000
      2534       233  PNM       C3             -1.7394384268        7.4241702655       -5.6570235255  S26       523             1.0000000000
      2535       233  PNM       N4             -2.9792135571        7.1851747677       -4.8585984784  S26       523             1.0000000000
      2536       233  PNM       C5             -4.0342066690        8.2601228550       -5.0444547868  S26       523             1.0000000000
      2537       233  PNM       C6             -3.8891044001        8.7523054761       -3.5693831734  S26       523             1.0000000000
      2538       233  PNM       C7             -2.8767600881        7.5734294012       -3.3379432003  S26       523             1.0000000000
      2539       233  PNM       O8             -1.7354558505        7.7081851398       -2.7606115589  S26       523             1.0000000000
      2540       233  PNM       C9             -2.6087775038        7.2382276958       -8.0867823606  S26       523             1.0000000000
      2541       233  PNM       C10            -0.9333466424        9.0376215664       -7.4977486172  S26       523             1.0000000000
      2542       233  PNM       C11            -0.9781144734        6.1092037372       -5.9354535975  S26       523             1.0000000000
      2543       233  PNM       O12            -1.4996758062        5.0084476218       -5.6072245435  S26       523             1.0000000000
      2544       233  PNM       O13             0.1896686996        6.2250098054       -6.5179156074  S26       523             1.0000000000
      2545       233  PNM       N14            -3.2274590922       10.0176372019       -3.3239088193  S26       523             1.0000000000
      2546       233  PNM       C15            -3.8353704158       11.1996294664       -3.5627457436  S26       523             1.0000000000
      2547       233  PNM       O16            -5.0240157310       11.2588941638       -4.0023293971  S26       523             1.0000000000
      2548       233  PNM       C17            -3.0265427502       12.4669710432       -3.3030057192  S26       523             1.0000000000
      2549       233  PNM       C18            -2.1012417558       12.8644513003       -4.4500358242  S26       523             1.0000000000
      2550       233  PNM       C19            -0.8016265656       13.3241341500       -4.1856054234  S26       523             1.0000000000
      2551       233  PNM       C20             0.0545678201       13.6978892426       -5.2279908632  S26       523             1.0000000000
      2552       233  PNM       C21            -0.3760084223       13.6075952076       -6.5557885977  S26       523             1.0000000000
      2553       233  PNM       C22            -1.6754339962       13.1616990258       -6.8292110225  S26       523             1.0000000000
      2554       233  PNM       C23            -2.5365440621       12.8060504608       -5.7855848967  S26       523             1.0000000000
      2555       233  PNM       H24            -1.0661114640        8.0658244822       -5.0732224241  S26       523             1.0000000000
      2556       233  PNM       H25            -1.1883628280        9.4946290373       -8.4600021092  S26       523             1.0000000000
      2557       233  PNM       H26            -0.0464112074        8.4139587304       -7.6334747822  S26       523             1.0000000000
      2558       233  PNM       H27            -0.7001261548        9.8451537447       -6.8001785889  S26       523             1.0000000000
      2559       233  PNM       H28            -2.9553047400        7.8230697983       -8.9422598079  S26       523             1.0000000000
      2560       233  PNM       H29            -3.4467002197        6.6309019541       -7.7431990363  S26       523             1.0000000000
      2561       233  PNM       H30            -1.8095832638        6.5718613959       -8.4307551121  S26       523             1.0000000000
      2562       233  PNM       H31            -5.0167589680        7.8372482032       -5.2577390871  S26       523             1.0000000000
      2563       233  PNM       H32            -4.8227028220        8.6993361506       -3.0040599524  S26       523             1.0000000000
      2564       233  PNM       H33            -2.4405435058       12.3481703514       -2.3867268442  S26       523             1.0000000000
      2565       233  PNM       H34            -3.7579344621       13.2611707002       -3.1200508095  S26       523             1.0000000000
      2566       233  PNM       H35            -0.4542403501       13.3884895146       -3.1598035778  S26       523             1.0000000000
      2567       233  PNM       H36             1.0554152946       14.0495021765       -5.0011121587  S26       523             1.0000000000
      2568       233  PNM       H37             0.2872658475       13.8740886098       -7.3725828795  S26       523             1.0000000000
      2569       233  PNM       H38            -2.0130489896       13.0747919689       -7.8556046124  S26       523             1.0000000000
      2570       233  PNM       H39            -3.5373809713       12.4548082757       -6.0094387527  S26       523             1.0000000000
      2571       233  PNM       H40            -2.2717143038        9.9783869521       -2.9567984702  S26       523             1.0000000000
      2572       234  TIP3      OH2            -4.7792010083        7.6120548325       -0.3394897682  S26       290             1.0000000000
      2573       234  TIP3      H1             -6.1222789081        7.5118474122       -0.1615902026  S26       290             1.0000000000
      2574       234  TIP3      H2             -4.2397941939        8.2544228013        0.2162338291  S26       290             1.0000000000
      2575       235  SER       CB             -2.9822522455        5.2453840821       -2.3504535221  S27       70              1.0000000000
      2576       235  SER       HB1            -3.5864903009        4.4211060844       -2.7327957721  S27       70              1.0000000000
      2577       235  SER       HB2            -2.0426761387        5.2853908445       -2.9019808492  S27       70              1.0000000000
      2578       235  SER       OG             -3.7560562773        6.4759023768       -2.5946905239  S27       70              1.0000000000
      2579       235  SER       HG1            -4.3226193698        7.2607157888       -1.1570723725  S27       70              1.0000000000
      2580       235  SER       QQH1           -2.7486349618        5.1956506553       -1.2775653263  S27       70              1.0000000000
      2581       236  LYS       CD             -6.4606578292        3.3272917874       -2.1635395565  S27       73              1.0000000000
      2582       236  LYS       HD1            -7.2938519698        2.9235994415       -2.7464188338  S27       73              1.0000000000
      2583       236  LYS       HD2            -5.5464110708        3.1339637354       -2.7352753917  S27       73              1.0000000000
      2584       236  LYS       QQH2           -6.3986078829        2.7700462538       -1.2235952542  S27       73              1.0000000000
      2585       236  LYS       CE             -6.6348146673        4.8334128610       -1.9292212533  S27       73              1.0000000000
      2586       236  LYS       HE1            -5.9180007223        5.2298919926       -1.2085045040  S27       73              1.0000000000
      2587       236  LYS       HE2            -7.6299145601        5.0859397443       -1.5594472146  S27       73              1.0000000000
      2588       236  LYS       NZ             -6.4128921237        5.6286201762       -3.1887599145  S27       73              1.0000000000
      2589       236  LYS       HZ1            -6.9681942942        5.3090949026       -3.9935981265  S27       73              1.0000000000
      2590       236  LYS       HZ2            -5.4208708057        5.6109398000       -3.5060875560  S27       73              1.0000000000
      2591       236  LYS       HZ3            -6.6882553368        6.6290338627       -3.0515052850  S27       73              1.0000000000
      2592       237  SER       CB             -4.7024234726        4.4633316334       -6.4275438150  S27       130             1.0000000000
      2593       237  SER       HB1            -4.7805094990        5.3547495082       -7.0522548275  S27       130             1.0000000000
      2594       237  SER       HB2            -3.9222564223        3.8243194656       -6.8566933953  S27       130             1.0000000000
      2595       237  SER       OG             -4.3398672728        4.8136794273       -5.0457445885  S27       130             1.0000000000
      2596       237  SER       HG1            -3.7064548087        5.6404701623       -5.0394119595  S27       130             1.0000000000
      2597       237  SER       QQH3           -5.6413231789        3.9069586458       -6.4641420039  S27       130             1.0000000000
      2598       238  GLU       CB            -10.2010133095        9.4682059632        0.6997966005  S27       166             1.0000000000
      2599       238  GLU       HB1            -9.8970323721       10.1324848298       -0.1189878381  S27       166             1.0000000000
      2600       238  GLU       HB2           -11.2543645820        9.2158285219        0.5520966707  S27       166             1.0000000000
      2601       238  GLU       QQH4          -10.1066894468        9.9273416924        1.6925230731  S27       166             1.0000000000
      2602       238  GLU       CG             -9.3551899379        8.1849841266        0.6088364063  S27       166             1.0000000000
      2603       238  GLU       HG1            -9.7217116904        7.5500111200       -0.2052345163  S27       166             1.0000000000
      2604       238  GLU       HG2            -9.4481689698        7.5770136471        1.5189608982  S27       166             1.0000000000
      2605       238  GLU       CD             -7.8804217832        8.4329651371        0.3563632555  S27       166             1.0000000000
      2606       238  GLU       OE1            -7.3604172725        9.5654190518        0.4912540055  S27       166             1.0000000000
      2607       238  GLU       OE2            -7.1959746858        7.3514982323       -0.0136864323  S27       166             1.0000000000
      2608       239  ASN       CB             -2.8281056468       11.8194361682        1.2702584667  S27       170             1.0000000000
      2609       239  ASN       HB1            -1.8380523555       11.6459452683        0.8395083063  S27       170             1.0000000000
      2610       239  ASN       HB2            -3.2224446724       12.7658360657        0.8919293291  S27       170             1.0000000000
      2611       239  ASN       QQH5           -2.8178522261       11.8339193792        2.3693962088  S27       170             1.0000000000
      2612       239  ASN       CG             -3.7541113305       10.6698083078        0.8690698916  S27       170             1.0000000000
      2613       239  ASN       OD1            -3.4051133002        9.4583229780        1.0455735270  S27       170             1.0000000000
      2614       239  ASN       ND2            -4.9474523978       11.0207075439        0.3657922892  S27       170             1.0000000000
      2615       239  ASN       HD21           -5.6840405812       10.3281317563        0.2199683722  S27       170             1.0000000000
      2616       239  ASN       HD22           -5.1323488189       11.9823692468        0.0574578833  S27       170             1.0000000000
      2617       240  LYS       CE             -3.1923554666        1.5209453816       -4.3373577365  S27       234             1.0000000000
      2618       240  LYS       HE1            -3.6058912525        1.7286279399       -3.3508992094  S27       234             1.0000000000
      2619       240  LYS       HE2            -3.9995949321        1.4172739383       -5.0642257799  S27       234             1.0000000000
      2620       240  LYS       NZ             -2.3369073528        2.6792363525       -4.7720802723  S27       234             1.0000000000
      2621       240  LYS       HZ1            -1.8408749599        2.4666392584       -5.6747708289  S27       234             1.0000000000
      2622       240  LYS       HZ2            -1.5697386495        2.9321283721       -4.1198375691  S27       234             1.0000000000
      2623       240  LYS       HZ3            -2.8979012766        3.5494916431       -4.9037031477  S27       234             1.0000000000
      2624       240  LYS       QQH6           -2.5700737074        0.6273850553       -4.2807529388  S27       234             1.0000000000
      2625       241  SER       CB              2.2753296995        3.4763987603       -5.9757275060  S27       235             1.0000000000
      2626       241  SER       HB1             2.9718529236        2.8389452218       -6.5305641593  S27       235             1.0000000000
      2627       241  SER       HB2             2.8071579567        4.4133163630       -5.7592160870  S27       235             1.0000000000
      2628       241  SER       OG              1.1106283906        3.6854692528       -6.8074553485  S27       235             1.0000000000
      2629       241  SER       HG1             0.7150647574        4.5887815593       -6.6656152514  S27       235             1.0000000000
      2630       241  SER       QQH7            2.0109986792        2.9318558428       -5.0548367973  S27       235             1.0000000000
      2631       242  PNM       S1             -3.5253568192        9.3696812277       -6.4621236452  S27       523             1.0000000000
      2632       242  PNM       C2             -2.0954782150        8.1713094946       -6.9829336458  S27       523             1.0000000000
      2633       242  PNM       C3             -1.7450566486        7.4193887118       -5.6565740434  S27       523             1.0000000000
      2634       242  PNM       N4             -2.9861627709        7.1729260632       -4.8624061007  S27       523             1.0000000000
      2635       242  PNM       C5             -4.0342908396        8.2554855898       -5.0413328168  S27       523             1.0000000000
      2636       242  PNM       C6             -3.8871017091        8.7493133925       -3.5686425920  S27       523             1.0000000000
      2637       242  PNM       C7             -2.8829690458        7.5640788790       -3.3221955013  S27       523             1.0000000000
      2638       242  PNM       O8             -1.7311841479        7.7131036205       -2.7617693630  S27       523             1.0000000000
      2639       242  PNM       C9             -2.6084126671        7.2379635471       -8.0887370231  S27       523             1.0000000000
      2640       242  PNM       C10            -0.9346156937        9.0360650441       -7.4942284452  S27       523             1.0000000000
      2641       242  PNM       C11            -0.9801779716        6.1080437282       -5.9356215211  S27       523             1.0000000000
      2642       242  PNM       O12            -1.5014401352        5.0050936890       -5.6083564791  S27       523             1.0000000000
      2643       242  PNM       O13             0.1879133895        6.2238853705       -6.5162400107  S27       523             1.0000000000
      2644       242  PNM       N14            -3.2261954632       10.0152296301       -3.3252013400  S27       523             1.0000000000
      2645       242  PNM       C15            -3.8320301204       11.1966879506       -3.5624892483  S27       523             1.0000000000
      2646       242  PNM       O16            -5.0230885079       11.2584370679       -4.0022887705  S27       523             1.0000000000
      2647       242  PNM       C17            -3.0252053874       12.4652176630       -3.3031189651  S27       523             1.0000000000
      2648       242  PNM       C18            -2.1006741930       12.8639434070       -4.4502397447  S27       523             1.0000000000
      2649       242  PNM       C19            -0.8010639032       13.3239196983       -4.1861238042  S27       523             1.0000000000
      2650       242  PNM       C20             0.0548934607       13.6977315970       -5.2285781300  S27       523             1.0000000000
      2651       242  PNM       C21            -0.3757422265       13.6074920484       -6.5563348867  S27       523             1.0000000000
      2652       242  PNM       C22            -1.6752135850       13.1614355660       -6.8295651519  S27       523             1.0000000000
      2653       242  PNM       C23            -2.5360635101       12.8055477933       -5.7858157434  S27       523             1.0000000000
      2654       242  PNM       H24            -1.0753759219        8.0597023256       -5.0670976018  S27       523             1.0000000000
      2655       242  PNM       H25            -1.1885754588        9.4948320395       -8.4560046873  S27       523             1.0000000000
      2656       242  PNM       H26            -0.0474935893        8.4127777637       -7.6302123375  S27       523             1.0000000000
      2657       242  PNM       H27            -0.7016982075        9.8419525460       -6.7948520177  S27       523             1.0000000000
      2658       242  PNM       H28            -2.9530840735        7.8249714527       -8.9436069431  S27       523             1.0000000000
      2659       242  PNM       H29            -3.4474753176        6.6305805657       -7.7482127013  S27       523             1.0000000000
      2660       242  PNM       H30            -1.8092541708        6.5709857665       -8.4317094778  S27       523             1.0000000000
      2661       242  PNM       H31            -5.0200285971        7.8386264456       -5.2520391282  S27       523             1.0000000000
      2662       242  PNM       H32            -4.8224315752        8.6989716929       -3.0057684476  S27       523             1.0000000000
      2663       242  PNM       H33            -2.4386730401       12.3465698893       -2.3870393367  S27       523             1.0000000000
      2664       242  PNM       H34            -3.7576557799       13.2585142298       -3.1201877327  S27       523             1.0000000000
      2665       242  PNM       H35            -0.4536758381       13.3884542501       -3.1603303784  S27       523             1.0000000000
      2666       242  PNM       H36             1.0554297090       14.0503024050       -5.0016914218  S27       523             1.0000000000
      2667       242  PNM       H37             0.2873234403       13.8745707220       -7.3731225378  S27       523             1.0000000000
      2668       242  PNM       H38            -2.0127631772       13.0742394051       -7.8559768374  S27       523             1.0000000000
      2669       242  PNM       H39            -3.5365011120       12.4529216445       -6.0094651539  S27       523             1.0000000000
      2670       242  PNM       H40            -2.2689982356        9.9730344132       -2.9588215381  S27       523             1.0000000000
      2671       243  TIP3      OH2            -4.7814957276        7.6094494145       -0.3425524718  S27       290             1.0000000000
      2672       243  TIP3      H1             -6.1184155851        7.5087156923       -0.1609735539  S27       290             1.0000000000
      2673       243  TIP3      H2             -4.2408311986        8.2510192135        0.2128232769  S27       290             1.0000000000
      2674       244  SER       CB             -2.9866109053        5.2545171605       -2.3463068616  S28       70              1.0000000000
      2675       244  SER       HB1            -3.6032311764        4.4388673221       -2.7268527993  S28       70              1.0000000000
      2676       244  SER       HB2            -2.0492184584        5.2846630333       -2.9025595551  S28       70              1.0000000000
      2677       244  SER       OG             -3.7460545741        6.4946717534       -2.5811912775  S28       70              1.0000000000
      2678       244  SER       HG1            -4.3248738066        7.2645145230       -1.1541321492  S28       70              1.0000000000
      2679       244  SER       QQH1           -2.7475559327        5.1985841308       -1.2746067402  S28       70              1.0000000000
      2680       245  LYS       CD             -6.4667922570        3.3129700791       -2.1631882518  S28       73              1.0000000000
      2681       245  LYS       HD1            -7.3270720747        2.9275688220       -2.7197357946  S28       73              1.0000000000
      2682       245  LYS       HD2            -5.5743302884        3.0855827029       -2.7564752834  S28       73              1.0000000000
      2683       245  LYS       QQH2           -6.3953927095        2.7640961026       -1.2188632839  S28       73              1.0000000000
      2684       245  LYS       CE             -6.5816794923        4.8263713022       -1.9464766670  S28       73              1.0000000000
      2685       245  LYS       HE1            -5.7921880427        5.2154711541       -1.3028565492  S28       73              1.0000000000
      2686       245  LYS       HE2            -7.5323794612        5.1210327638       -1.4983170755  S28       73              1.0000000000
      2687       245  LYS       NZ             -6.4521092090        5.5718171945       -3.2466994823  S28       73              1.0000000000
      2688       245  LYS       HZ1            -7.1955560111        5.3268371708       -3.9143555348  S28       73              1.0000000000
      2689       245  LYS       HZ2            -5.5492715151        5.3881304453       -3.7708090436  S28       73              1.0000000000
      2690       245  LYS       HZ3            -6.5655177729        6.5980440348       -3.1030370849  S28       73              1.0000000000
      2691       246  SER       CB             -4.7109941095        4.4835738127       -6.4071989710  S28       130             1.0000000000
      2692       246  SER       HB1            -4.7798949206        5.3657220927       -7.0455406875  S28       130             1.0000000000
      2693       246  SER       HB2            -3.9180749347        3.8445200024       -6.8099533906  S28       130             1.0000000000
      2694       246  SER       OG             -4.3756142706        4.8600774332       -5.0214689877  S28       130             1.0000000000
      2695       246  SER       HG1            -3.7238479611        5.6956337764       -5.0149029537  S28       130             1.0000000000
      2696       246  SER       QQH3           -5.6456671723        3.9215047689       -6.4528636871  S28       130             1.0000000000
      2697       247  GLU       CB            -10.2013486958        9.4686302589        0.6995796212  S28       166             1.0000000000
      2698       247  GLU       HB1            -9.8965916621       10.1326965094       -0.1191028649  S28       166             1.0000000000
      2699       247  GLU       HB2           -11.2548536171        9.2170507760        0.5516032670  S28       166             1.0000000000
      2700       247  GLU       QQH4          -10.1068521649        9.9277216536        1.6923460839  S28       166             1.0000000000
      2701       247  GLU       CG             -9.3564040395        8.1849128026        0.6087654731  S28       166             1.0000000000
      2702       247  GLU       HG1            -9.7232435312        7.5504125158       -0.2055512682  S28       166             1.0000000000
      2703       247  GLU       HG2            -9.4503419822        7.5766842448        1.5186192234  S28       166             1.0000000000
      2704       247  GLU       CD             -7.8811780245        8.4308525957        0.3567889754  S28       166             1.0000000000
      2705       247  GLU       OE1            -7.3607006815        9.5642801827        0.4896735059  S28       166             1.0000000000
      2706       247  GLU       OE2            -7.1977423852        7.3482900542       -0.0091511601  S28       166             1.0000000000
      2707       248  ASN       CB             -2.8291762026       11.8199405842        1.2701840520  S28       170             1.0000000000
      2708       248  ASN       HB1            -1.8393170042       11.6471212562        0.8387311517  S28       170             1.0000000000
      2709       248  ASN       HB2            -3.2243991370       12.7662090522        0.8922675580  S28       170             1.0000000000
      2710       248  ASN       QQH5           -2.8180761721       11.8343404950        2.3692654950  S28       170             1.0000000000
      2711       248  ASN       CG             -3.7549701248       10.6700233861        0.8694362539  S28       170             1.0000000000
      2712       248  ASN       OD1            -3.4051422787        9.4584720223        1.0477073746  S28       170             1.0000000000
      2713       248  ASN       ND2            -4.9478564242       11.0193991849        0.3655102662  S28       170             1.0000000000
      2714       248  ASN       HD21           -5.6843115281       10.3265194608        0.2195221209  S28       170             1.0000000000
      2715       248  ASN       HD22           -5.1331835472       11.9810354500        0.0562704484  S28       170             1.0000000000
      2716       249  LYS       CE             -3.1910117494        1.5252260247       -4.3384660788  S28       234             1.0000000000
      2717       249  LYS       HE1            -3.6068994524        1.7325968173       -3.3530130613  S28       234             1.0000000000
      2718       249  LYS       HE2            -3.9956292248        1.4250663065       -5.0687055968  S28       234             1.0000000000
      2719       249  LYS       NZ             -2.3283583501        2.6803945758       -4.7676865366  S28       234             1.0000000000
      2720       249  LYS       HZ1            -1.8329995336        2.4680328468       -5.6713762704  S28       234             1.0000000000
      2721       249  LYS       HZ2            -1.5590072231        2.9247526908       -4.1137862002  S28       234             1.0000000000
      2722       249  LYS       HZ3            -2.8722902368        3.5574726304       -4.8972649374  S28       234             1.0000000000
      2723       249  LYS       QQH6           -2.5713326364        0.6299656413       -4.2818459479  S28       234             1.0000000000
      2724       250  SER       CB              2.2753547478        3.4766933689       -5.9757018925  S28       235             1.0000000000
      2725       250  SER       HB1             2.9717323923        2.8394255843       -6.5308669674  S28       235             1.0000000000
      2726       250  SER       HB2             2.8070972253        4.4136479271       -5.7594554910  S28       235             1.0000000000
      2727       250  SER       OG              1.1101261797        3.6853970349       -6.8068879273  S28       235             1.0000000000
      2728       250  SER       HG1             0.7140105207        4.5884399979       -6.6644800057  S28       235             1.0000000000
      2729       250  SER       QQH7            2.0115932206        2.9322230403       -5.0545661394  S28       235             1.0000000000
      2730       251  PNM       S1             -3.5309792015        9.3632963844       -6.4617326167  S28       523             1.0000000000
      2731       251  PNM       C2             -2.1003559481        8.1667633814       -6.9817349513  S28       523             1.0000000000
      2732       251  PNM       C3             -1.7550476018        7.4113317081       -5.6559787191  S28       523             1.0000000000
      2733       251  PNM       N4             -2.9987102263        7.1595236423       -4.8645067219  S28       523             1.0000000000
      2734       251  PNM       C5             -4.0385789067        8.2522512312       -5.0373907193  S28       523             1.0000000000
      2735       251  PNM       C6             -3.8853284310        8.7492678599       -3.5674215564  S28       523             1.0000000000
      2736       251  PNM       C7             -2.8882205069        7.5613250492       -3.3081632674  S28       523             1.0000000000
      2737       251  PNM       O8             -1.7276819728        7.7187197417       -2.7653596413  S28       523             1.0000000000
      2738       251  PNM       C9             -2.6092712309        7.2362625233       -8.0917985716  S28       523             1.0000000000
      2739       251  PNM       C10            -0.9380600840        9.0328671328       -7.4882243201  S28       523             1.0000000000
      2740       251  PNM       C11            -0.9862572220        6.1035187135       -5.9349727301  S28       523             1.0000000000
      2741       251  PNM       O12            -1.5062455186        4.9981977734       -5.6093280935  S28       523             1.0000000000
      2742       251  PNM       O13             0.1823916441        6.2215207976       -6.5131021100  S28       523             1.0000000000
      2743       251  PNM       N14            -3.2223274067       10.0143664212       -3.3270155481  S28       523             1.0000000000
      2744       251  PNM       C15            -3.8306479942       11.1962121857       -3.5637921318  S28       523             1.0000000000
      2745       251  PNM       O16            -5.0201760499       11.2576304919       -4.0021121731  S28       523             1.0000000000
      2746       251  PNM       C17            -3.0236586949       12.4648156257       -3.3040615693  S28       523             1.0000000000
      2747       251  PNM       C18            -2.0995630115       12.8637355663       -4.4512877080  S28       523             1.0000000000
      2748       251  PNM       C19            -0.8003459466       13.3246466440       -4.1872274892  S28       523             1.0000000000
      2749       251  PNM       C20             0.0554205698       13.6986383907       -5.2298011424  S28       523             1.0000000000
      2750       251  PNM       C21            -0.3751515827       13.6076216551       -6.5574945353  S28       523             1.0000000000
      2751       251  PNM       C22            -1.6742206815       13.1605479601       -6.8306798342  S28       523             1.0000000000
      2752       251  PNM       C23            -2.5349516383       12.8043874019       -5.7868725049  S28       523             1.0000000000
      2753       251  PNM       H24            -1.0901510357        8.0507896261       -5.0600852186  S28       523             1.0000000000
      2754       251  PNM       H25            -1.1909512838        9.4949058721       -8.4487367981  S28       523             1.0000000000
      2755       251  PNM       H26            -0.0506343744        8.4101055625       -7.6250278921  S28       523             1.0000000000
      2756       251  PNM       H27            -0.7066032287        9.8360559133       -6.7853704004  S28       523             1.0000000000
      2757       251  PNM       H28            -2.9504155342        7.8255537296       -8.9464290602  S28       523             1.0000000000
      2758       251  PNM       H29            -3.4507598807        6.6288779513       -7.7573439561  S28       523             1.0000000000
      2759       251  PNM       H30            -1.8090730193        6.5697239864       -8.4332900350  S28       523             1.0000000000
      2760       251  PNM       H31            -5.0281787293        7.8415132244       -5.2430114752  S28       523             1.0000000000
      2761       251  PNM       H32            -4.8207597862        8.7023351858       -3.0046815383  S28       523             1.0000000000
      2762       251  PNM       H33            -2.4374107363       12.3465476328       -2.3879472033  S28       523             1.0000000000
      2763       251  PNM       H34            -3.7570576640       13.2575796835       -3.1218179938  S28       523             1.0000000000
      2764       251  PNM       H35            -0.4529801440       13.3898426228       -3.1614695203  S28       523             1.0000000000
      2765       251  PNM       H36             1.0557015371       14.0519252702       -5.0030642417  S28       523             1.0000000000
      2766       251  PNM       H37             0.2878655581       13.8747474629       -7.3743065595  S28       523             1.0000000000
      2767       251  PNM       H38            -2.0115735928       13.0728360980       -7.8571286387  S28       523             1.0000000000
      2768       251  PNM       H39            -3.5351202493       12.4509837008       -6.0105063251  S28       523             1.0000000000
      2769       251  PNM       H40            -2.2652804583        9.9714064654       -2.9623174744  S28       523             1.0000000000
      2770       252  TIP3      OH2            -4.7842300841        7.6085405154       -0.3373297764  S28       290             1.0000000000
      2771       252  TIP3      H1             -6.1189291878        7.5037202915       -0.1577384964  S28       290             1.0000000000
      2772       252  TIP3      H2             -4.2450754069        8.2504343179        0.2184397079  S28       290             1.0000000000
      2773       253  SER       CB             -2.9904951789        5.2624722654       -2.3387306724  S29       70              1.0000000000
      2774       253  SER       HB1            -3.6182011492        4.4549636404       -2.7179521193  S29       70              1.0000000000
      2775       253  SER       HB2            -2.0563043709        5.2862751094       -2.9007635124  S29       70              1.0000000000
      2776       253  SER       OG             -3.7389907376        6.5110980539       -2.5633573994  S29       70              1.0000000000
      2777       253  SER       HG1            -4.3336827172        7.2683791712       -1.1345529623  S29       70              1.0000000000
      2778       253  SER       QQH1           -2.7459292840        5.2029448126       -1.2686156246  S29       70              1.0000000000
      2779       254  LYS       CD             -6.4626330480        3.2904171618       -2.1758879228  S29       73              1.0000000000
      2780       254  LYS       HD1            -7.3445869072        2.9170336439       -2.7066965808  S29       73              1.0000000000
      2781       254  LYS       HD2            -5.5902501169        3.0343207872       -2.7869797454  S29       73              1.0000000000
      2782       254  LYS       QQH2           -6.3796367141        2.7530685079       -1.2257084363  S29       73              1.0000000000
      2783       254  LYS       CE             -6.5384072369        4.8085622666       -1.9816951400  S29       73              1.0000000000
      2784       254  LYS       HE1            -5.7063963408        5.1948876281       -1.3935069300  S29       73              1.0000000000
      2785       254  LYS       HE2            -7.4560072250        5.1277828662       -1.4827151808  S29       73              1.0000000000
      2786       254  LYS       NZ             -6.4731544178        5.5219826460       -3.3025812362  S29       73              1.0000000000
      2787       254  LYS       HZ1            -7.2640584319        5.2739414355       -3.9100114933  S29       73              1.0000000000
      2788       254  LYS       HZ2            -5.5921435888        5.3158039038       -3.8841940548  S29       73              1.0000000000
      2789       254  LYS       HZ3            -6.5613176782        6.5520312943       -3.1744212054  S29       73              1.0000000000
      2790       255  SER       CB             -4.7251119160        4.5110527449       -6.3842847182  S29       130             1.0000000000
      2791       255  SER       HB1            -4.7875884448        5.3891559350       -7.0291189916  S29       130             1.0000000000
      2792       255  SER       HB2            -3.9216779490        3.8748346139       -6.7693249464  S29       130             1.0000000000
      2793       255  SER       OG             -4.4133356929        4.8989689965       -4.9960553871  S29       130             1.0000000000
      2794       255  SER       HG1            -3.7389815194        5.7469058383       -4.9901284433  S29       130             1.0000000000
      2795       255  SER       QQH3           -5.6566205009        3.9448996566       -6.4443034943  S29       130             1.0000000000
      2796       256  GLU       CB            -10.2048130312        9.4718439985        0.6993208362  S29       166             1.0000000000
      2797       256  GLU       HB1            -9.8982458348       10.1353906358       -0.1191617835  S29       166             1.0000000000
      2798       256  GLU       HB2           -11.2589380712        9.2230872219        0.5508864359  S29       166             1.0000000000
      2799       256  GLU       QQH4          -10.1097477600        9.9307539817        1.6921648800  S29       166             1.0000000000
      2800       256  GLU       CG             -9.3632395888        8.1861917196        0.6090039038  S29       166             1.0000000000
      2801       256  GLU       HG1            -9.7303445668        7.5533369991       -0.2065403700  S29       166             1.0000000000
      2802       256  GLU       HG2            -9.4605228176        7.5772876943        1.5180310125  S29       166             1.0000000000
      2803       256  GLU       CD             -7.8869024222        8.4276691334        0.3599591502  S29       166             1.0000000000
      2804       256  GLU       OE1            -7.3639920340        9.5610162685        0.4867303866  S29       166             1.0000000000
      2805       256  GLU       OE2            -7.2054854678        7.3410591514        0.0034033241  S29       166             1.0000000000
      2806       257  ASN       CB             -2.8334160178       11.8220363979        1.2705086788  S29       170             1.0000000000
      2807       257  ASN       HB1            -1.8439439296       11.6522471826        0.8369132598  S29       170             1.0000000000
      2808       257  ASN       HB2            -3.2319143679       12.7675803818        0.8943615069  S29       170             1.0000000000
      2809       257  ASN       QQH5           -2.8201866108       11.8354863523        2.3695834418  S29       170             1.0000000000
      2810       257  ASN       CG             -3.7569330771       10.6698751415        0.8712503676  S29       170             1.0000000000
      2811       257  ASN       OD1            -3.4053918047        9.4597275745        1.0539378949  S29       170             1.0000000000
      2812       257  ASN       ND2            -4.9496914231       11.0158201901        0.3640340952  S29       170             1.0000000000
      2813       257  ASN       HD21           -5.6846927228       10.3212020718        0.2184608356  S29       170             1.0000000000
      2814       257  ASN       HD22           -5.1362501121       11.9764056689        0.0527979110  S29       170             1.0000000000
      2815       258  LYS       CE             -3.1982041757        1.5299695407       -4.3384853947  S29       234             1.0000000000
      2816       258  LYS       HE1            -3.6155343538        1.7324887031       -3.3527086848  S29       234             1.0000000000
      2817       258  LYS       HE2            -4.0016481622        1.4314423318       -5.0702713526  S29       234             1.0000000000
      2818       258  LYS       NZ             -2.3364341744        2.6880787243       -4.7617038716  S29       234             1.0000000000
      2819       258  LYS       HZ1            -1.8408034598        2.4807542333       -5.6663611305  S29       234             1.0000000000
      2820       258  LYS       HZ2            -1.5658308451        2.9276518736       -4.1073272641  S29       234             1.0000000000
      2821       258  LYS       HZ3            -2.8744263240        3.5675481901       -4.8868485339  S29       234             1.0000000000
      2822       258  LYS       QQH6           -2.5768940418        0.6357948683       -4.2854986005  S29       234             1.0000000000
      2823       259  SER       CB              2.2759719890        3.4763445672       -5.9746420588  S29       235             1.0000000000
      2824       259  SER       HB1             2.9715900007        2.8381375432       -6.5295692025  S29       235             1.0000000000
      2825       259  SER       HB2             2.8089462232        4.4125489604       -5.7581149777  S29       235             1.0000000000
      2826       259  SER       OG              1.1114653086        3.6868006767       -6.8066339561  S29       235             1.0000000000
      2827       259  SER       HG1             0.7137477761        4.5886232254       -6.6613057202  S29       235             1.0000000000
      2828       259  SER       QQH7            2.0107986182        2.9321348039       -5.0537198350  S29       235             1.0000000000
      2829       260  PNM       S1             -3.5486210420        9.3459755641       -6.4641198956  S29       523             1.0000000000
      2830       260  PNM       C2             -2.1131294277        8.1560420105       -6.9831178647  S29       523             1.0000000000
      2831       260  PNM       C3             -1.7714759787        7.3991318759       -5.6571217632  S29       523             1.0000000000
      2832       260  PNM       N4             -3.0163133205        7.1417706810       -4.8656105185  S29       523             1.0000000000
      2833       260  PNM       C5             -4.0478762291        8.2443765084       -5.0299400152  S29       523             1.0000000000
      2834       260  PNM       C6             -3.8827921335        8.7500380368       -3.5649054128  S29       523             1.0000000000
[truncated: 298,357 more chars]
