# Supplementary material for: Unraveling the energetic significance of chemical events in enzyme catalysis via machine-learning based regression approach
Source: Commun Chem. 2020 Oct 8;3:134. doi: 10.1038/s42004-020-00379-w (PMC9814854; doi:10.1038/s42004-020-00379-w)
Supplement: Supplementary file 3 — Supplementary Data 1 [file 42004_2020_379_MOESM3_ESM.zip › pathways/optimized.path/path.cor.b3lyp/path_11_t.cor]

* RETAIN ONLY THE QM ATOMS, WRITE PSF & COOR
* PREDEFINED VARS:
*     INCOR: DIRECTORY TO INPUT .COR FILE
*     INPSF: DIRECTORY TO INPUT .PSF FILE
*     OUTPSF: DIRECTORY TO OUTPUT .PSF FILE
*     OUTCOR: FILENAME OF OUTPUT .COR FILE
* ZILIN SONG, 17 DEC 2019
*  DATE:    12/17/19     21:13:33      CREATED BY USER: zilins
*
      4950  EXT
         1         1  SER       CB             -3.1412883499        4.9763077912       -2.2221299313  S1        70              1.0000000000
         2         1  SER       HB1            -3.6714125953        4.1158544723       -2.6429388736  S1        70              1.0000000000
         3         1  SER       HB2            -2.2256178382        5.1361401899       -2.8042766166  S1        70              1.0000000000
         4         1  SER       OG             -4.0166864754        6.1150829927       -2.3177182278  S1        70              1.0000000000
         5         1  SER       HG1            -4.0825494309        6.8023399543       -1.4183084994  S1        70              1.0000000000
         6         1  SER       QQH1           -2.8342763015        4.8261732597       -1.1743870551  S1        70              1.0000000000
         7         2  LYS       CD             -6.7249714696        3.4113145256       -2.0688322403  S1        73              1.0000000000
         8         2  LYS       HD1            -7.4301490423        2.8759562949       -2.7112663587  S1        73              1.0000000000
         9         2  LYS       HD2            -5.7471368307        3.3436843899       -2.5600905136  S1        73              1.0000000000
        10         2  LYS       QQH2           -6.6638910391        2.8750780475       -1.1159120133  S1        73              1.0000000000
        11         2  LYS       CE             -7.1533290175        4.8817077717       -1.9107492898  S1        73              1.0000000000
        12         2  LYS       HE1            -6.9111264317        5.3252446150       -0.9411928590  S1        73              1.0000000000
        13         2  LYS       HE2            -8.2325373989        4.9829569707       -2.0488506590  S1        73              1.0000000000
        14         2  LYS       NZ             -6.4786711027        5.7606032301       -2.9254001132  S1        73              1.0000000000
        15         2  LYS       HZ1            -6.6168373396        5.4833632545       -3.9086857081  S1        73              1.0000000000
        16         2  LYS       HZ2            -5.3974960677        5.8435073038       -2.7330363465  S1        73              1.0000000000
        17         2  LYS       HZ3            -6.8389223441        6.7404594517       -2.8563766654  S1        73              1.0000000000
        18         3  SER       CB             -4.5658104833        4.4082982410       -6.5126473290  S1        130             1.0000000000
        19         3  SER       HB1            -4.6371929584        5.3366813867       -7.0797886549  S1        130             1.0000000000
        20         3  SER       HB2            -3.8455451194        3.7564281473       -7.0226802726  S1        130             1.0000000000
        21         3  SER       OG             -4.1119269667        4.6586457080       -5.1422240833  S1        130             1.0000000000
        22         3  SER       HG1            -3.3088524984        5.2527402021       -5.1805977427  S1        130             1.0000000000
        23         3  SER       QQH3           -5.5283019329        3.8976444049       -6.5133248425  S1        130             1.0000000000
        24         4  GLU       CB             -9.9713488382        9.2981540860        0.8098957868  S1        166             1.0000000000
        25         4  GLU       HB1            -9.6718795032        9.9651120083       -0.0094522976  S1        166             1.0000000000
        26         4  GLU       HB2           -11.0063138894        8.9893419845        0.6361036200  S1        166             1.0000000000
        27         4  GLU       QQH4           -9.9249127797        9.7813762127        1.7944585176  S1        166             1.0000000000
        28         4  GLU       CG             -9.0570700110        8.0606473787        0.7571691636  S1        166             1.0000000000
        29         4  GLU       HG1            -9.4151561792        7.3690647284       -0.0158015101  S1        166             1.0000000000
        30         4  GLU       HG2            -9.1044451887        7.4945843768        1.6976093718  S1        166             1.0000000000
        31         4  GLU       CD             -7.5802265546        8.3449808825        0.4491513685  S1        166             1.0000000000
        32         4  GLU       OE1            -7.1231159976        9.5266612155        0.5749787896  S1        166             1.0000000000
        33         4  GLU       OE2            -6.8795894445        7.3096549106        0.0806374384  S1        166             1.0000000000
        34         5  ASN       CB             -2.4829916692       11.8246857026        1.1396888281  S1        170             1.0000000000
        35         5  ASN       HB1            -1.5081524893       11.6105411198        0.6956828304  S1        170             1.0000000000
        36         5  ASN       HB2            -2.8604296307       12.7761173182        0.7570799778  S1        170             1.0000000000
        37         5  ASN       QQH5           -2.4553660504       11.8587637236        2.2390933144  S1        170             1.0000000000
        38         5  ASN       CG             -3.4355177291       10.6794441797        0.7825088386  S1        170             1.0000000000
        39         5  ASN       OD1            -3.0305851247        9.4744465582        0.8504274758  S1        170             1.0000000000
        40         5  ASN       ND2            -4.6920323881       11.0212625212        0.4461241931  S1        170             1.0000000000
        41         5  ASN       HD21           -5.4471942593       10.3260508854        0.3583790568  S1        170             1.0000000000
        42         5  ASN       HD22           -4.9082362764       11.9929149013        0.1954962919  S1        170             1.0000000000
        43         6  LYS       CE             -3.2441092631        1.4220546692       -4.2401030042  S1        234             1.0000000000
        44         6  LYS       HE1            -3.6219641835        1.6614450958       -3.2486877751  S1        234             1.0000000000
        45         6  LYS       HE2            -4.0814136434        1.3231642316       -4.9304477000  S1        234             1.0000000000
        46         6  LYS       NZ             -2.3879813726        2.5519913459       -4.7410735164  S1        234             1.0000000000
        47         6  LYS       HZ1            -1.9140352748        2.2977492798       -5.6446854486  S1        234             1.0000000000
        48         6  LYS       HZ2            -1.6207173567        2.8443127802       -4.1067903436  S1        234             1.0000000000
        49         6  LYS       HZ3            -2.9988591477        3.3950349051       -4.8949005290  S1        234             1.0000000000
        50         6  LYS       QQH6           -2.6389651960        0.5162420940       -4.1828764021  S1        234             1.0000000000
        51         7  SER       CB              2.2702122521        3.3281737147       -5.9655852294  S1        235             1.0000000000
        52         7  SER       HB1             2.9815867270        2.6758130496       -6.4821863622  S1        235             1.0000000000
        53         7  SER       HB2             2.7897368013        4.2739912260       -5.7614013247  S1        235             1.0000000000
        54         7  SER       OG              1.1243881553        3.5097808779       -6.8359241261  S1        235             1.0000000000
        55         7  SER       HG1             0.7263929951        4.4094574815       -6.6782876137  S1        235             1.0000000000
        56         7  SER       QQH7            1.9775762615        2.8076283287       -5.0396677469  S1        235             1.0000000000
        57         8  PNM       S1             -3.0223628872        9.6469868590       -6.2740840127  S1        523             1.0000000000
        58         8  PNM       C2             -1.7168890699        8.3436158049       -6.9017941292  S1        523             1.0000000000
        59         8  PNM       C3             -1.2818911238        7.5601111156       -5.6051285417  S1        523             1.0000000000
        60         8  PNM       N4             -2.4057454042        7.6023459388       -4.6639777715  S1        523             1.0000000000
        61         8  PNM       C5             -3.5939227209        8.4693099761       -4.9320232464  S1        523             1.0000000000
        62         8  PNM       C6             -3.5692265372        8.8725040936       -3.4027075496  S1        523             1.0000000000
        63         8  PNM       C7             -2.3739608594        7.8992807781       -3.3133733062  S1        523             1.0000000000
        64         8  PNM       O8             -1.5353903051        7.6118047360       -2.4453466252  S1        523             1.0000000000
        65         8  PNM       C9             -2.3975268327        7.4408583535       -7.9425256235  S1        523             1.0000000000
        66         8  PNM       C10            -0.5371525569        9.1046490683       -7.5172995483  S1        523             1.0000000000
        67         8  PNM       C11            -0.8031077502        6.1391669983       -5.9338276295  S1        523             1.0000000000
        68         8  PNM       O12            -1.5782372644        5.1593410063       -5.7140700264  S1        523             1.0000000000
        69         8  PNM       O13             0.3894911143        6.0538604815       -6.4511023615  S1        523             1.0000000000
        70         8  PNM       N14            -3.0929802307       10.2084684864       -3.0835277282  S1        523             1.0000000000
        71         8  PNM       C15            -3.8130742319       11.3158210767       -3.3753393693  S1        523             1.0000000000
        72         8  PNM       O16            -4.9609919273       11.2403908872       -3.9000534747  S1        523             1.0000000000
        73         8  PNM       C17            -3.1156487342       12.6488302961       -3.1403998907  S1        523             1.0000000000
        74         8  PNM       C18            -2.1032763346       12.9247723326       -4.2463527613  S1        523             1.0000000000
        75         8  PNM       C19            -0.7601985241       13.1981766057       -3.9464284418  S1        523             1.0000000000
        76         8  PNM       C20             0.1792037705       13.3726136041       -4.9678662870  S1        523             1.0000000000
        77         8  PNM       C21            -0.2159987011       13.2863318059       -6.3069796502  S1        523             1.0000000000
        78         8  PNM       C22            -1.5603038136       13.0541435527       -6.6197405727  S1        523             1.0000000000
        79         8  PNM       C23            -2.4965870053       12.8707521071       -5.5969426246  S1        523             1.0000000000
        80         8  PNM       H24            -0.4323500395        8.0831153672       -5.1524370792  S1        523             1.0000000000
        81         8  PNM       H25            -0.8420404656        9.6126219019       -8.4365684811  S1        523             1.0000000000
        82         8  PNM       H26             0.2607120568        8.3989103254       -7.7714718547  S1        523             1.0000000000
        83         8  PNM       H27            -0.1382553245        9.8558587181       -6.8309775462  S1        523             1.0000000000
        84         8  PNM       H28            -2.7700040415        8.0466191539       -8.7721276754  S1        523             1.0000000000
        85         8  PNM       H29            -3.2434002205        6.8953944060       -7.5188192415  S1        523             1.0000000000
        86         8  PNM       H30            -1.6819904964        6.7084417845       -8.3374444955  S1        523             1.0000000000
        87         8  PNM       H31            -4.4860829143        7.9250193823       -5.2360217841  S1        523             1.0000000000
        88         8  PNM       H32            -4.4684957005        8.6152992802       -2.8469484080  S1        523             1.0000000000
        89         8  PNM       H33            -2.6221301747       12.6510592213       -2.1640720597  S1        523             1.0000000000
        90         8  PNM       H34            -3.8950919166       13.4145897049       -3.1109393336  S1        523             1.0000000000
        91         8  PNM       H35            -0.4480766788       13.2691734909       -2.9124976404  S1        523             1.0000000000
        92         8  PNM       H36             1.2132090457       13.5788513672       -4.7172585373  S1        523             1.0000000000
        93         8  PNM       H37             0.5088396423       13.4140755454       -7.1004919996  S1        523             1.0000000000
        94         8  PNM       H38            -1.8770196281       13.0005219968       -7.6556887892  S1        523             1.0000000000
        95         8  PNM       H39            -3.5292669916       12.6524879958       -5.8429269166  S1        523             1.0000000000
        96         8  PNM       H40            -2.1795900841       10.2971548596       -2.6339425725  S1        523             1.0000000000
        97         9  TIP3      OH2            -4.4319213575        7.6037044056       -0.4743099875  S1        290             1.0000000000
        98         9  TIP3      H1             -5.4269722034        7.5559021016       -0.1919313274  S1        290             1.0000000000
        99         9  TIP3      H2             -3.8793025183        8.2716702647        0.0211705351  S1        290             1.0000000000
       100        10  SER       CB             -3.1443219091        4.9803131276       -2.2223333121  S2        70              1.0000000000
       101        10  SER       HB1            -3.6744319248        4.1196733932       -2.6429051142  S2        70              1.0000000000
       102        10  SER       HB2            -2.2291018445        5.1403486219       -2.8052904250  S2        70              1.0000000000
       103        10  SER       OG             -4.0197283731        6.1191194295       -2.3167444126  S2        70              1.0000000000
       104        10  SER       HG1            -4.0887128236        6.8068301152       -1.4132889883  S2        70              1.0000000000
       105        10  SER       QQH1           -2.8360945009        4.8298869770       -1.1749709426  S2        70              1.0000000000
       106        11  LYS       CD             -6.7260194651        3.4115878665       -2.0688613123  S2        73              1.0000000000
       107        11  LYS       HD1            -7.4299664115        2.8756225503       -2.7121652751  S2        73              1.0000000000
       108        11  LYS       HD2            -5.7470190676        3.3430019085       -2.5576845716  S2        73              1.0000000000
       109        11  LYS       QQH2           -6.6675115355        2.8769137172       -1.1149285526  S2        73              1.0000000000
       110        11  LYS       CE             -7.1539221317        4.8824451486       -1.9141345615  S2        73              1.0000000000
       111        11  LYS       HE1            -6.9119438171        5.3279842405       -0.9453652458  S2        73              1.0000000000
       112        11  LYS       HE2            -8.2330334198        4.9838222991       -2.0530343898  S2        73              1.0000000000
       113        11  LYS       NZ             -6.4782709365        5.7583301847       -2.9308382383  S2        73              1.0000000000
       114        11  LYS       HZ1            -6.6132465812        5.4767952387       -3.9130843560  S2        73              1.0000000000
       115        11  LYS       HZ2            -5.3971789434        5.8444856362       -2.7356752494  S2        73              1.0000000000
       116        11  LYS       HZ3            -6.8406193793        6.7377705463       -2.8667253397  S2        73              1.0000000000
       117        12  SER       CB             -4.5686722025        4.4123203716       -6.5094054258  S2        130             1.0000000000
       118        12  SER       HB1            -4.6401523084        5.3402379791       -7.0772014508  S2        130             1.0000000000
       119        12  SER       HB2            -3.8466353258        3.7611152183       -7.0177354686  S2        130             1.0000000000
       120        12  SER       OG             -4.1180163715        4.6640005268       -5.1380638863  S2        130             1.0000000000
       121        12  SER       HG1            -3.3154196887        5.2580548447       -5.1748669435  S2        130             1.0000000000
       122        12  SER       QQH3           -5.5305477722        3.9005496774       -6.5113664587  S2        130             1.0000000000
       123        13  GLU       CB             -9.9739200831        9.2997699863        0.8121502447  S2        166             1.0000000000
       124        13  GLU       HB1            -9.6736457497        9.9664430496       -0.0071175158  S2        166             1.0000000000
       125        13  GLU       HB2           -11.0089337861        8.9913720959        0.6378259238  S2        166             1.0000000000
       126        13  GLU       QQH4           -9.9278964736        9.7832611406        1.7966205957  S2        166             1.0000000000
       127        13  GLU       CG             -9.0600726321        8.0619335254        0.7605146256  S2        166             1.0000000000
       128        13  GLU       HG1            -9.4176089602        7.3702602296       -0.0126693838  S2        166             1.0000000000
       129        13  GLU       HG2            -9.1082056828        7.4960401354        1.7010229184  S2        166             1.0000000000
       130        13  GLU       CD             -7.5829220796        8.3455828672        0.4536515541  S2        166             1.0000000000
       131        13  GLU       OE1            -7.1264869110        9.5280245921        0.5743129338  S2        166             1.0000000000
       132        13  GLU       OE2            -6.8813630928        7.3085231863        0.0913503570  S2        166             1.0000000000
       133        14  ASN       CB             -2.4817191374       11.8209242635        1.1424341237  S2        170             1.0000000000
       134        14  ASN       HB1            -1.5069614627       11.6049818726        0.6990479232  S2        170             1.0000000000
       135        14  ASN       HB2            -2.8574912776       12.7724570050        0.7584320417  S2        170             1.0000000000
       136        14  ASN       QQH5           -2.4547058881       11.8560446219        2.2418293169  S2        170             1.0000000000
       137        14  ASN       CG             -3.4361872760       10.6770338659        0.7858272664  S2        170             1.0000000000
       138        14  ASN       OD1            -3.0336650988        9.4711143200        0.8540194780  S2        170             1.0000000000
       139        14  ASN       ND2            -4.6921084217       11.0209603613        0.4495547220  S2        170             1.0000000000
       140        14  ASN       HD21           -5.4481581279       10.3269002274        0.3610186817  S2        170             1.0000000000
       141        14  ASN       HD22           -4.9060263612       11.9926253844        0.1971497484  S2        170             1.0000000000
       142        15  LYS       CE             -3.2411942953        1.4261983956       -4.2443838246  S2        234             1.0000000000
       143        15  LYS       HE1            -3.6196341590        1.6641611071       -3.2528190387  S2        234             1.0000000000
       144        15  LYS       HE2            -4.0780393459        1.3280943860       -4.9353729688  S2        234             1.0000000000
       145        15  LYS       NZ             -2.3846317395        2.5567327453       -4.7431469645  S2        234             1.0000000000
       146        15  LYS       HZ1            -1.9104217192        2.3044849861       -5.6471446722  S2        234             1.0000000000
       147        15  LYS       HZ2            -1.6169782492        2.8473978087       -4.1084663897  S2        234             1.0000000000
       148        15  LYS       HZ3            -2.9942152496        3.3999417248       -4.8951497231  S2        234             1.0000000000
       149        15  LYS       QQH6           -2.6361676565        0.5202756612       -4.1882864380  S2        234             1.0000000000
       150        16  SER       CB              2.2784146508        3.3278628145       -5.9639625273  S2        235             1.0000000000
       151        16  SER       HB1             2.9898334226        2.6749206509       -6.4797991508  S2        235             1.0000000000
       152        16  SER       HB2             2.7988552199        4.2729045306       -5.7583363340  S2        235             1.0000000000
       153        16  SER       OG              1.1344547893        3.5110665290       -6.8361741964  S2        235             1.0000000000
       154        16  SER       HG1             0.7343575404        4.4095277219       -6.6764390111  S2        235             1.0000000000
       155        16  SER       QQH7            1.9838964768        2.8072119763       -5.0386754744  S2        235             1.0000000000
       156        17  PNM       S1             -3.0479589885        9.6209122475       -6.2901202201  S2        523             1.0000000000
       157        17  PNM       C2             -1.7286822378        8.3273837344       -6.9096343419  S2        523             1.0000000000
       158        17  PNM       C3             -1.2913913579        7.5497813638       -5.6104528325  S2        523             1.0000000000
       159        17  PNM       N4             -2.4157767445        7.5875263599       -4.6692194354  S2        523             1.0000000000
       160        17  PNM       C5             -3.6075990416        8.4499898258       -4.9375971006  S2        523             1.0000000000
       161        17  PNM       C6             -3.5770742991        8.8637310696       -3.4111354306  S2        523             1.0000000000
       162        17  PNM       C7             -2.3818494136        7.8918802012       -3.3203849743  S2        523             1.0000000000
       163        17  PNM       O8             -1.5384839985        7.6112124281       -2.4527841275  S2        523             1.0000000000
       164        17  PNM       C9             -2.3982588229        7.4184910647       -7.9520760260  S2        523             1.0000000000
       165        17  PNM       C10            -0.5525613268        9.0967787424       -7.5215699626  S2        523             1.0000000000
       166        17  PNM       C11            -0.8043798869        6.1307978913       -5.9351115747  S2        523             1.0000000000
       167        17  PNM       O12            -1.5756744531        5.1479893864       -5.7152634701  S2        523             1.0000000000
       168        17  PNM       O13             0.3900642045        6.0508919814       -6.4490954305  S2        523             1.0000000000
       169        17  PNM       N14            -3.0967969980       10.2009310528       -3.1029981444  S2        523             1.0000000000
       170        17  PNM       C15            -3.8140689336       11.3083748435       -3.4004371852  S2        523             1.0000000000
       171        17  PNM       O16            -4.9625455422       11.2329389149       -3.9241962761  S2        523             1.0000000000
       172        17  PNM       C17            -3.1138663819       12.6406548083       -3.1699377888  S2        523             1.0000000000
       173        17  PNM       C18            -2.0980897194       12.9113145687       -4.2743542020  S2        523             1.0000000000
       174        17  PNM       C19            -0.7566865684       13.1900833839       -3.9709538087  S2        523             1.0000000000
       175        17  PNM       C20             0.1854359106       13.3644329935       -4.9900425909  S2        523             1.0000000000
       176        17  PNM       C21            -0.2050848102       13.2712352670       -6.3300873306  S2        523             1.0000000000
       177        17  PNM       C22            -1.5474687577       13.0328869562       -6.6463730661  S2        523             1.0000000000
       178        17  PNM       C23            -2.4867633082       12.8512038596       -5.6261585852  S2        523             1.0000000000
       179        17  PNM       H24            -0.4452589237        8.0786182817       -5.1582094624  S2        523             1.0000000000
       180        17  PNM       H25            -0.8578976880        9.6018467872       -8.4422753500  S2        523             1.0000000000
       181        17  PNM       H26             0.2512310099        8.3964661806       -7.7723800743  S2        523             1.0000000000
       182        17  PNM       H27            -0.1615413509        9.8515857693       -6.8346322431  S2        523             1.0000000000
       183        17  PNM       H28            -2.7715537691        8.0210732445       -8.7836617414  S2        523             1.0000000000
       184        17  PNM       H29            -3.2421293057        6.8683002129       -7.5309706741  S2        523             1.0000000000
       185        17  PNM       H30            -1.6762115168        6.6904108735       -8.3432763027  S2        523             1.0000000000
       186        17  PNM       H31            -4.4995446650        7.9003128103       -5.2330022946  S2        523             1.0000000000
       187        17  PNM       H32            -4.4745270177        8.6116665391       -2.8500464242  S2        523             1.0000000000
       188        17  PNM       H33            -2.6222182005       12.6449636933       -2.1925386242  S2        523             1.0000000000
       189        17  PNM       H34            -3.8915682660       13.4085421336       -3.1444111835  S2        523             1.0000000000
       190        17  PNM       H35            -0.4482825330       13.2663548004       -2.9360904982  S2        523             1.0000000000
       191        17  PNM       H36             1.2176898944       13.5765120941       -4.7370565147  S2        523             1.0000000000
       192        17  PNM       H37             0.5214882068       13.3998777402       -7.1218720426  S2        523             1.0000000000
       193        17  PNM       H38            -1.8604191910       12.9748870278       -7.6832052117  S2        523             1.0000000000
       194        17  PNM       H39            -3.5183850581       12.6313737605       -5.8749893382  S2        523             1.0000000000
       195        17  PNM       H40            -2.1839580090       10.2903347451       -2.6523076711  S2        523             1.0000000000
       196        18  TIP3      OH2            -4.4372847534        7.6023953192       -0.4706506167  S2        290             1.0000000000
       197        18  TIP3      H1             -5.4324794341        7.5532703552       -0.1854616195  S2        290             1.0000000000
       198        18  TIP3      H2             -3.8835910225        8.2698082774        0.0246610725  S2        290             1.0000000000
       199        19  SER       CB             -3.1415249970        4.9763648856       -2.2246571722  S3        70              1.0000000000
       200        19  SER       HB1            -3.6705951094        4.1154438470       -2.6458826800  S3        70              1.0000000000
       201        19  SER       HB2            -2.2255957147        5.1369707759       -2.8061899775  S3        70              1.0000000000
       202        19  SER       OG             -4.0177935864        6.1144269158       -2.3208200894  S3        70              1.0000000000
       203        19  SER       HG1            -4.0838701362        6.8027768861       -1.4223735160  S3        70              1.0000000000
       204        19  SER       QQH1           -2.8349996992        4.8261855363       -1.1767740658  S3        70              1.0000000000
       205        20  LYS       CD             -6.7263109752        3.4111074470       -2.0660810829  S3        73              1.0000000000
       206        20  LYS       HD1            -7.4297269328        2.8754745445       -2.7102238566  S3        73              1.0000000000
       207        20  LYS       HD2            -5.7470246525        3.3435186767       -2.5544762217  S3        73              1.0000000000
       208        20  LYS       QQH2           -6.6679338474        2.8754218569       -1.1126816973  S3        73              1.0000000000
       209        20  LYS       CE             -7.1549096534        4.8814922757       -1.9097325074  S3        73              1.0000000000
       210        20  LYS       HE1            -6.9127930804        5.3263672385       -0.9407470523  S3        73              1.0000000000
       211        20  LYS       HE2            -8.2341019474        4.9825336207       -2.0481071064  S3        73              1.0000000000
       212        20  LYS       NZ             -6.4802583044        5.7590621198       -2.9255943471  S3        73              1.0000000000
       213        20  LYS       HZ1            -6.6194952618        5.4816841228       -3.9086735304  S3        73              1.0000000000
       214        20  LYS       HZ2            -5.3987285819        5.8416888102       -2.7343676461  S3        73              1.0000000000
       215        20  LYS       HZ3            -6.8397719979        6.7392274450       -2.8565052652  S3        73              1.0000000000
       216        21  SER       CB             -4.5615910716        4.4095968500       -6.5178853377  S3        130             1.0000000000
       217        21  SER       HB1            -4.6339604212        5.3367829506       -7.0868572325  S3        130             1.0000000000
       218        21  SER       HB2            -3.8421259309        3.7566960448       -7.0277335830  S3        130             1.0000000000
       219        21  SER       OG             -4.1056227420        4.6626426714       -5.1486817053  S3        130             1.0000000000
       220        21  SER       HG1            -3.3027668561        5.2567213112       -5.1886958515  S3        130             1.0000000000
       221        21  SER       QQH3           -5.5241076599        3.8990564378       -6.5159180791  S3        130             1.0000000000
       222        22  GLU       CB             -9.9724133834        9.2973089965        0.8107585932  S3        166             1.0000000000
       223        22  GLU       HB1            -9.6724368768        9.9639807888       -0.0086249420  S3        166             1.0000000000
       224        22  GLU       HB2           -11.0073540627        8.9885986699        0.6366214192  S3        166             1.0000000000
       225        22  GLU       QQH4           -9.9262910263        9.7809232131        1.7951444959  S3        166             1.0000000000
       226        22  GLU       CG             -9.0581642494        8.0596857587        0.7589072688  S3        166             1.0000000000
       227        22  GLU       HG1            -9.4159991721        7.3676588745       -0.0137953326  S3        166             1.0000000000
       228        22  GLU       HG2            -9.1056375328        7.4942086017        1.6997097113  S3        166             1.0000000000
       229        22  GLU       CD             -7.5812648362        8.3440444784        0.4509385329  S3        166             1.0000000000
       230        22  GLU       OE1            -7.1248266153        9.5261119401        0.5755517015  S3        166             1.0000000000
       231        22  GLU       OE2            -6.8801378682        7.3085196570        0.0838293622  S3        166             1.0000000000
       232        23  ASN       CB             -2.4829444068       11.8221164051        1.1419474732  S3        170             1.0000000000
       233        23  ASN       HB1            -1.5082380478       11.6068685155        0.6981827343  S3        170             1.0000000000
       234        23  ASN       HB2            -2.8596366718       12.7734932212        0.7584172749  S3        170             1.0000000000
       235        23  ASN       QQH5           -2.4555431597       11.8570219738        2.2413454366  S3        170             1.0000000000
       236        23  ASN       CG             -3.4364247657       10.6773945058        0.7853852023  S3        170             1.0000000000
       237        23  ASN       OD1            -3.0324405599        9.4719687531        0.8528946020  S3        170             1.0000000000
       238        23  ASN       ND2            -4.6928534029       11.0200887020        0.4497835412  S3        170             1.0000000000
       239        23  ASN       HD21           -5.4482400833       10.3252040547        0.3614235823  S3        170             1.0000000000
       240        23  ASN       HD22           -4.9081637658       11.9916608960        0.1981724149  S3        170             1.0000000000
       241        24  LYS       CE             -3.2395326337        1.4264924894       -4.2446862801  S3        234             1.0000000000
       242        24  LYS       HE1            -3.6178705439        1.6658125086       -3.2534000368  S3        234             1.0000000000
       243        24  LYS       HE2            -4.0764781176        1.3282768281       -4.9355667665  S3        234             1.0000000000
       244        24  LYS       NZ             -2.3821837981        2.5558855070       -4.7447649948  S3        234             1.0000000000
       245        24  LYS       HZ1            -1.9076125559        2.3017309319       -5.6480747037  S3        234             1.0000000000
       246        24  LYS       HZ2            -1.6150804452        2.8472788914       -4.1097883568  S3        234             1.0000000000
       247        24  LYS       HZ3            -2.9921802806        3.3994355449       -4.8991154059  S3        234             1.0000000000
       248        24  LYS       QQH6           -2.6352002833        0.5201426236       -4.1873556490  S3        234             1.0000000000
       249        25  SER       CB              2.2778056661        3.3291027122       -5.9652939873  S3        235             1.0000000000
       250        25  SER       HB1             2.9894524881        2.6765500235       -6.4813380167  S3        235             1.0000000000
       251        25  SER       HB2             2.7977675812        4.2744730577       -5.7599327734  S3        235             1.0000000000
       252        25  SER       OG              1.1332589281        3.5117739454       -6.8369124612  S3        235             1.0000000000
       253        25  SER       HG1             0.7359338956        4.4119409883       -6.6805911598  S3        235             1.0000000000
       254        25  SER       QQH7            1.9838076708        2.8083618903       -5.0399149847  S3        235             1.0000000000
       255        26  PNM       S1             -3.0209412430        9.6433912494       -6.2857561889  S3        523             1.0000000000
       256        26  PNM       C2             -1.7122762369        8.3421171184       -6.9108497430  S3        523             1.0000000000
       257        26  PNM       C3             -1.2777928727        7.5599629895       -5.6132857771  S3        523             1.0000000000
       258        26  PNM       N4             -2.4032630409        7.6002299484       -4.6737158761  S3        523             1.0000000000
       259        26  PNM       C5             -3.5922393690        8.4656507265       -4.9437432561  S3        523             1.0000000000
       260        26  PNM       C6             -3.5700856850        8.8696399425       -3.4146189379  S3        523             1.0000000000
       261        26  PNM       C7             -2.3740838834        7.8977536201       -3.3231595364  S3        523             1.0000000000
       262        26  PNM       O8             -1.5366385347        7.6112315280       -2.4532711544  S3        523             1.0000000000
       263        26  PNM       C9             -2.3899259727        7.4377062061       -7.9520655026  S3        523             1.0000000000
       264        26  PNM       C10            -0.5330126199        9.1049515317       -7.5250291791  S3        523             1.0000000000
       265        26  PNM       C11            -0.7959120021        6.1397970394       -5.9406843192  S3        523             1.0000000000
       266        26  PNM       O12            -1.5698109167        5.1588449248       -5.7218846611  S3        523             1.0000000000
       267        26  PNM       O13             0.3977566758        6.0563380252       -6.4558317442  S3        523             1.0000000000
       268        26  PNM       N14            -3.0949598726       10.2062105810       -3.0958189891  S3        523             1.0000000000
       269        26  PNM       C15            -3.8145476531       11.3131393963       -3.3901239350  S3        523             1.0000000000
       270        26  PNM       O16            -4.9616645490       11.2369051890       -3.9167816463  S3        523             1.0000000000
       271        26  PNM       C17            -3.1178076167       12.6465318396       -3.1551087209  S3        523             1.0000000000
       272        26  PNM       C18            -2.1022504658       12.9212373414       -4.2586473131  S3        523             1.0000000000
       273        26  PNM       C19            -0.7601022699       13.1952563564       -3.9549346966  S3        523             1.0000000000
       274        26  PNM       C20             0.1825051577       13.3685644307       -4.9736604890  S3        523             1.0000000000
       275        26  PNM       C21            -0.2083764383       13.2802136408       -6.3139105634  S3        523             1.0000000000
       276        26  PNM       C22            -1.5517516752       13.0477944433       -6.6305200688  S3        523             1.0000000000
       277        26  PNM       C23            -2.4913089136       12.8660239726       -5.6104348265  S3        523             1.0000000000
       278        26  PNM       H24            -0.4299956508        8.0847150283       -5.1594555616  S3        523             1.0000000000
       279        26  PNM       H25            -0.8376724621        9.6128570348       -8.4444169778  S3        523             1.0000000000
       280        26  PNM       H26             0.2659837124        8.4002986637       -7.7786328427  S3        523             1.0000000000
       281        26  PNM       H27            -0.1357479876        9.8565601767       -6.8381896572  S3        523             1.0000000000
       282        26  PNM       H28            -2.7624657519        8.0425522998       -8.7823047806  S3        523             1.0000000000
       283        26  PNM       H29            -3.2353164015        6.8908253645       -7.5292539895  S3        523             1.0000000000
       284        26  PNM       H30            -1.6725096065        6.7063996283       -8.3456613827  S3        523             1.0000000000
       285        26  PNM       H31            -4.4831948061        7.9198982687       -5.2486954758  S3        523             1.0000000000
       286        26  PNM       H32            -4.4699854491        8.6120897720       -2.8599479413  S3        523             1.0000000000
       287        26  PNM       H33            -2.6269140677       12.6498651352       -2.1773850375  S3        523             1.0000000000
       288        26  PNM       H34            -3.8973122165       13.4124133996       -3.1285976196  S3        523             1.0000000000
       289        26  PNM       H35            -0.4514638241       13.2677118247       -2.9200319167  S3        523             1.0000000000
       290        26  PNM       H36             1.2157330654       13.5752370362       -4.7202978811  S3        523             1.0000000000
       291        26  PNM       H37             0.5191163751       13.4066957320       -7.1052785751  S3        523             1.0000000000
       292        26  PNM       H38            -1.8652313087       12.9925638761       -7.6673782073  S3        523             1.0000000000
       293        26  PNM       H39            -3.5233141915       12.6480647300       -5.8593990458  S3        523             1.0000000000
       294        26  PNM       H40            -2.1830368117       10.2956425860       -2.6433832589  S3        523             1.0000000000
       295        27  TIP3      OH2            -4.4336895564        7.6046347349       -0.4784110871  S3        290             1.0000000000
       296        27  TIP3      H1             -5.4279518872        7.5554698837       -0.1935702237  S3        290             1.0000000000
       297        27  TIP3      H2             -3.8808211672        8.2711117705        0.0186912795  S3        290             1.0000000000
       298        28  SER       CB             -3.1400465485        4.9778163055       -2.2230725967  S4        70              1.0000000000
       299        28  SER       HB1            -3.6703772937        4.1175066658       -2.6439596749  S4        70              1.0000000000
       300        28  SER       HB2            -2.2248007164        5.1380831939       -2.8057763448  S4        70              1.0000000000
       301        28  SER       OG             -4.0156280743        6.1166359123       -2.3174723004  S4        70              1.0000000000
       302        28  SER       HG1            -4.0821997243        6.8030474125       -1.4161597353  S4        70              1.0000000000
       303        28  SER       QQH1           -2.8321459664        4.8272433465       -1.1756574303  S4        70              1.0000000000
       304        29  LYS       CD             -6.7242375652        3.4114234543       -2.0700942286  S4        73              1.0000000000
       305        29  LYS       HD1            -7.4294558132        2.8751936513       -2.7117767531  S4        73              1.0000000000
       306        29  LYS       HD2            -5.7461986303        3.3422957483       -2.5607547553  S4        73              1.0000000000
       307        29  LYS       QQH2           -6.6640440984        2.8772755970       -1.1159570067  S4        73              1.0000000000
       308        29  LYS       CE             -7.1517221514        4.8824737711       -1.9154312942  S4        73              1.0000000000
       309        29  LYS       HE1            -6.9101559024        5.3279550695       -0.9465670788  S4        73              1.0000000000
       310        29  LYS       HE2            -8.2307330718        4.9841549561       -2.0549215791  S4        73              1.0000000000
       311        29  LYS       NZ             -6.4753348930        5.7585139729       -2.9315675122  S4        73              1.0000000000
       312        29  LYS       HZ1            -6.6101660873        5.4772804932       -3.9140737307  S4        73              1.0000000000
       313        29  LYS       HZ2            -5.3947340551        5.8436507453       -2.7362838636  S4        73              1.0000000000
       314        29  LYS       HZ3            -6.8373184842        6.7380542595       -2.8673528373  S4        73              1.0000000000
       315        30  SER       CB             -4.5683003122        4.4026166673       -6.5104614292  S4        130             1.0000000000
       316        30  SER       HB1            -4.6372012485        5.3300864258       -7.0794029156  S4        130             1.0000000000
       317        30  SER       HB2            -3.8472386049        3.7491920469       -7.0174485609  S4        130             1.0000000000
       318        30  SER       OG             -4.1182530848        4.6547628044       -5.1389682286  S4        130             1.0000000000
       319        30  SER       HG1            -3.3160533977        5.2499165173       -5.1757103506  S4        130             1.0000000000
       320        30  SER       QQH3           -5.5313515554        3.8930660643       -6.5130365923  S4        130             1.0000000000
       321        31  GLU       CB             -9.9688978686        9.2982294181        0.8091243719  S4        166             1.0000000000
       322        31  GLU       HB1            -9.6692168103        9.9650832485       -0.0102174726  S4        166             1.0000000000
       323        31  GLU       HB2           -11.0037906212        8.9892574910        0.6351837051  S4        166             1.0000000000
       324        31  GLU       QQH4           -9.9226642117        9.7816726732        1.7935957817  S4        166             1.0000000000
       325        31  GLU       CG             -9.0543899112        8.0609406712        0.7567754888  S4        166             1.0000000000
       326        31  GLU       HG1            -9.4123897520        7.3688492061       -0.0158134276  S4        166             1.0000000000
       327        31  GLU       HG2            -9.1011375515        7.4952991047        1.6974942599  S4        166             1.0000000000
       328        31  GLU       CD             -7.5777857125        8.3454569056        0.4481238977  S4        166             1.0000000000
       329        31  GLU       OE1            -7.1214242543        9.5278402517        0.5699209626  S4        166             1.0000000000
       330        31  GLU       OE2            -6.8765101986        7.3092466147        0.0832207360  S4        166             1.0000000000
       331        32  ASN       CB             -2.4803835977       11.8250856342        1.1383955590  S4        170             1.0000000000
       332        32  ASN       HB1            -1.5052569328       11.6112561465        0.6947965203  S4        170             1.0000000000
       333        32  ASN       HB2            -2.8579341862       12.7763829205        0.7555599246  S4        170             1.0000000000
       334        32  ASN       QQH5           -2.4531381130       11.8591890391        2.2378059576  S4        170             1.0000000000
       335        32  ASN       CG             -3.4325048981       10.6795314800        0.7809058358  S4        170             1.0000000000
       336        32  ASN       OD1            -3.0279410659        9.4745083822        0.8504111586  S4        170             1.0000000000
       337        32  ASN       ND2            -4.6884469908       11.0212302649        0.4422884903  S4        170             1.0000000000
       338        32  ASN       HD21           -5.4435327258       10.3261157354        0.3539375294  S4        170             1.0000000000
       339        32  ASN       HD22           -4.9045368536       11.9928480249        0.1913816524  S4        170             1.0000000000
       340        33  LYS       CE             -3.2438641463        1.4199793241       -4.2400672123  S4        234             1.0000000000
       341        33  LYS       HE1            -3.6230536296        1.6584507468       -3.2489579462  S4        234             1.0000000000
       342        33  LYS       HE2            -4.0802598453        1.3213862366       -4.9315305036  S4        234             1.0000000000
       343        33  LYS       NZ             -2.3874268675        2.5505471211       -4.7391007000  S4        234             1.0000000000
       344        33  LYS       HZ1            -1.9130884922        2.2976495487       -5.6428865898  S4        234             1.0000000000
       345        33  LYS       HZ2            -1.6204728424        2.8422310825       -4.1041742487  S4        234             1.0000000000
       346        33  LYS       HZ3            -2.9981589690        3.3933178938       -4.8922221509  S4        234             1.0000000000
       347        33  LYS       QQH6           -2.6385048482        0.5143081369       -4.1829264600  S4        234             1.0000000000
       348        34  SER       CB              2.2717065487        3.3268895502       -5.9646170936  S4        235             1.0000000000
       349        34  SER       HB1             2.9826107944        2.6743174519       -6.4815662728  S4        235             1.0000000000
       350        34  SER       HB2             2.7918459150        4.2723317188       -5.7602623286  S4        235             1.0000000000
       351        34  SER       OG              1.1258572527        3.5092339230       -6.8347992118  S4        235             1.0000000000
       352        34  SER       HG1             0.7255088708        4.4073080734       -6.6735116488  S4        235             1.0000000000
       353        34  SER       QQH7            1.9791692811        2.8061789399       -5.0387512705  S4        235             1.0000000000
       354        35  PNM       S1             -3.0250451682        9.6438320582       -6.2685300384  S4        523             1.0000000000
       355        35  PNM       C2             -1.7215271508        8.3387287504       -6.8966948988  S4        523             1.0000000000
       356        35  PNM       C3             -1.2854683127        7.5565768119       -5.5997807335  S4        523             1.0000000000
       357        35  PNM       N4             -2.4083202837        7.6001639933       -4.6576459596  S4        523             1.0000000000
       358        35  PNM       C5             -3.5959663653        8.4683390616       -4.9243600161  S4        523             1.0000000000
       359        35  PNM       C6             -3.5673705060        8.8739599271       -3.3956693919  S4        523             1.0000000000
       360        35  PNM       C7             -2.3735302706        7.8986858140       -3.3073570760  S4        523             1.0000000000
       361        35  PNM       O8             -1.5334285890        7.6115926615       -2.4413524366  S4        523             1.0000000000
       362        35  PNM       C9             -2.4039611667        7.4350001045       -7.9353895253  S4        523             1.0000000000
       363        35  PNM       C10            -0.5420118036        9.0977930759       -7.5147112522  S4        523             1.0000000000
       364        35  PNM       C11            -0.8071591584        6.1354054841       -5.9276044045  S4        523             1.0000000000
       365        35  PNM       O12            -1.5829144309        5.1559555590       -5.7081581664  S4        523             1.0000000000
       366        35  PNM       O13             0.3858277477        6.0498005433       -6.4438390293  S4        523             1.0000000000
       367        35  PNM       N14            -3.0877274840       10.2094506047       -3.0796904267  S4        523             1.0000000000
       368        35  PNM       C15            -3.8060788192       11.3177368324       -3.3717769209  S4        523             1.0000000000
       369        35  PNM       O16            -4.9555259537       11.2433784444       -3.8935888188  S4        523             1.0000000000
       370        35  PNM       C17            -3.1052342195       12.6497728836       -3.1413962190  S4        523             1.0000000000
       371        35  PNM       C18            -2.0981072279       12.9232817344       -4.2528763523  S4        523             1.0000000000
       372        35  PNM       C19            -0.7538459704       13.1993079310       -3.9603687833  S4        523             1.0000000000
       373        35  PNM       C20             0.1800487663       13.3725947467       -4.9871060490  S4        523             1.0000000000
       374        35  PNM       C21            -0.2216579069       13.2814275754       -6.3239957809  S4        523             1.0000000000
       375        35  PNM       C22            -1.5671266178       13.0465500223       -6.6293279470  S4        523             1.0000000000
       376        35  PNM       C23            -2.4980464062       12.8653583109       -5.6013446663  S4        523             1.0000000000
       377        35  PNM       H24            -0.4351838956        8.0794461665       -5.1484224191  S4        523             1.0000000000
       378        35  PNM       H25            -0.8476359045        9.6040618441       -8.4346440744  S4        523             1.0000000000
       379        35  PNM       H26             0.2549641156        8.3907963186       -7.7681234548  S4        523             1.0000000000
       380        35  PNM       H27            -0.1419201408        9.8499880482       -6.8302286298  S4        523             1.0000000000
       381        35  PNM       H28            -2.7769593534        8.0397720343       -8.7654764761  S4        523             1.0000000000
       382        35  PNM       H29            -3.2495057840        6.8906943373       -7.5096172702  S4        523             1.0000000000
       383        35  PNM       H30            -1.6895477670        6.7013462213       -8.3301396475  S4        523             1.0000000000
       384        35  PNM       H31            -4.4894438138        7.9242786195       -5.2250001439  S4        523             1.0000000000
       385        35  PNM       H32            -4.4658401124        8.6192670237       -2.8374978838  S4        523             1.0000000000
       386        35  PNM       H33            -2.6063215566       12.6517571837       -2.1678024607  S4        523             1.0000000000
       387        35  PNM       H34            -3.8830950059       13.4170462428       -3.1086306721  S4        523             1.0000000000
       388        35  PNM       H35            -0.4363324855       13.2739452535       -2.9282637062  S4        523             1.0000000000
       389        35  PNM       H36             1.2147848499       13.5823924345       -4.7425096993  S4        523             1.0000000000
       390        35  PNM       H37             0.4989494375       13.4075078709       -7.1216252683  S4        523             1.0000000000
       391        35  PNM       H38            -1.8887778206       12.9890377188       -7.6635602923  S4        523             1.0000000000
       392        35  PNM       H39            -3.5316762369       12.6454821862       -5.8416684894  S4        523             1.0000000000
       393        35  PNM       H40            -2.1731168899       10.2970174720       -2.6320652020  S4        523             1.0000000000
       394        36  TIP3      OH2            -4.4300815737        7.6020825570       -0.4715704820  S4        290             1.0000000000
       395        36  TIP3      H1             -5.4254626229        7.5542425566       -0.1887747979  S4        290             1.0000000000
       396        36  TIP3      H2             -3.8768774194        8.2701622905        0.0231648100  S4        290             1.0000000000
       397        37  SER       CB             -3.1418800848        4.9777339999       -2.2257046077  S5        70              1.0000000000
       398        37  SER       HB1            -3.6708412867        4.1169391737       -2.6472526285  S5        70              1.0000000000
       399        37  SER       HB2            -2.2259505708        5.1386872973       -2.8071274643  S5        70              1.0000000000
       400        37  SER       OG             -4.0184703228        6.1155614204       -2.3216370600  S5        70              1.0000000000
       401        37  SER       HG1            -4.0838402575        6.8039508077       -1.4238906288  S5        70              1.0000000000
       402        37  SER       QQH1           -2.8353793725        4.8273033652       -1.1778383350  S5        70              1.0000000000
       403        38  LYS       CD             -6.7269486213        3.4114537485       -2.0655126478  S5        73              1.0000000000
       404        38  LYS       HD1            -7.4299215489        2.8763152865       -2.7105704869  S5        73              1.0000000000
       405        38  LYS       HD2            -5.7474093468        3.3447575335       -2.5535322810  S5        73              1.0000000000
       406        38  LYS       QQH2           -6.6688247040        2.8746181011       -1.1127378381  S5        73              1.0000000000
       407        38  LYS       CE             -7.1560043098        4.8815236474       -1.9074349076  S5        73              1.0000000000
       408        38  LYS       HE1            -6.9137957636        5.3253642745       -0.9380125146  S5        73              1.0000000000
       409        38  LYS       HE2            -8.2352678297        4.9824194327       -2.0453562922  S5        73              1.0000000000
       410        38  LYS       NZ             -6.4819893294        5.7607021563       -2.9222504091  S5        73              1.0000000000
       411        38  LYS       HZ1            -6.6228436367        5.4856487956       -3.9057972303  S5        73              1.0000000000
       412        38  LYS       HZ2            -5.4000610601        5.8425261338       -2.7325262574  S5        73              1.0000000000
       413        38  LYS       HZ3            -6.8406928323        6.7409753786       -2.8503909160  S5        73              1.0000000000
       414        39  SER       CB             -4.5599281083        4.4137652566       -6.5169461788  S5        130             1.0000000000
       415        39  SER       HB1            -4.6340081190        5.3413519503       -7.0850346619  S5        130             1.0000000000
       416        39  SER       HB2            -3.8404041689        3.7621867751       -7.0284282305  S5        130             1.0000000000
       417        39  SER       OG             -4.1023241247        4.6660902786       -5.1483224561  S5        130             1.0000000000
       418        39  SER       HG1            -3.2995700383        5.2603387514       -5.1890743364  S5        130             1.0000000000
       419        39  SER       QQH3           -5.5218392297        3.9020608583       -6.5140815930  S5        130             1.0000000000
       420        40  GLU       CB             -9.9730814903        9.2974949715        0.8108656195  S5        166             1.0000000000
       421        40  GLU       HB1            -9.6730855960        9.9642028111       -0.0084819784  S5        166             1.0000000000
       422        40  GLU       HB2           -11.0080099156        8.9887806982        0.6366759309  S5        166             1.0000000000
       423        40  GLU       QQH4           -9.9270018629        9.7810726564        1.7952713110  S5        166             1.0000000000
       424        40  GLU       CG             -9.0588165040        8.0598762815        0.7590391450  S5        166             1.0000000000
       425        40  GLU       HG1            -9.4165323208        7.3679462422       -0.0137959953  S5        166             1.0000000000
       426        40  GLU       HG2            -9.1065226772        7.4943376335        1.6997989172  S5        166             1.0000000000
       427        40  GLU       CD             -7.5818400734        8.3443121264        0.4514006041  S5        166             1.0000000000
       428        40  GLU       OE1            -7.1253598482        9.5262668141        0.5771854877  S5        166             1.0000000000
       429        40  GLU       OE2            -6.8807476637        7.3091142956        0.0834112229  S5        166             1.0000000000
       430        41  ASN       CB             -2.4834363575       11.8220452932        1.1426615303  S5        170             1.0000000000
       431        41  ASN       HB1            -1.5088938425       11.6065604580        0.6986812086  S5        170             1.0000000000
       432        41  ASN       HB2            -2.8600665906       12.7735015631        0.7592807708  S5        170             1.0000000000
       433        41  ASN       QQH5           -2.4557693662       11.8569186493        2.2420624663  S5        170             1.0000000000
       434        41  ASN       CG             -3.4370805356       10.6774117087        0.7863330265  S5        170             1.0000000000
       435        41  ASN       OD1            -3.0329880946        9.4720819902        0.8534363586  S5        170             1.0000000000
       436        41  ASN       ND2            -4.6937275133       11.0201507640        0.4513457349  S5        170             1.0000000000
       437        41  ASN       HD21           -5.4491084353       10.3252197572        0.3630670870  S5        170             1.0000000000
       438        41  ASN       HD22           -4.9092642950       11.9918014131        0.2003306345  S5        170             1.0000000000
       439        42  LYS       CE             -3.2392039639        1.4282948744       -4.2472940016  S5        234             1.0000000000
       440        42  LYS       HE1            -3.6179507190        1.6669720052       -3.2559950482  S5        234             1.0000000000
       441        42  LYS       HE2            -4.0758659580        1.3302429118       -4.9385262427  S5        234             1.0000000000
       442        42  LYS       NZ             -2.3817840020        2.5580858094       -4.7463696993  S5        234             1.0000000000
       443        42  LYS       HZ1            -1.9072745510        2.3045221679       -5.6498695288  S5        234             1.0000000000
       444        42  LYS       HZ2            -1.6145148226        2.8484898038       -4.1110986305  S5        234             1.0000000000
       445        42  LYS       HZ3            -2.9916131090        3.4021381565       -4.8997670434  S5        234             1.0000000000
       446        42  LYS       QQH6           -2.6348156733        0.5219749104       -4.1903601179  S5        234             1.0000000000
       447        43  SER       CB              2.2773926866        3.3315777093       -5.9668781477  S5        235             1.0000000000
       448        43  SER       HB1             2.9891666938        2.6795859284       -6.4834487475  S5        235             1.0000000000
       449        43  SER       HB2             2.7972368591        4.2768426243       -5.7607533426  S5        235             1.0000000000
       450        43  SER       OG              1.1327973613        3.5149876976       -6.8383248371  S5        235             1.0000000000
       451        43  SER       HG1             0.7363405678        4.4156034640       -6.6825959013  S5        235             1.0000000000
       452        43  SER       QQH7            1.9833970235        2.8099831446       -5.0419956640  S5        235             1.0000000000
       453        44  PNM       S1             -3.0148745208        9.6529637633       -6.2854708263  S5        523             1.0000000000
       454        44  PNM       C2             -1.7088122628        8.3497916619       -6.9123490176  S5        523             1.0000000000
       455        44  PNM       C3             -1.2754313687        7.5658525382       -5.6154635784  S5        523             1.0000000000
       456        44  PNM       N4             -2.4014497303        7.6063885946       -4.6765819437  S5        523             1.0000000000
       457        44  PNM       C5             -3.5895916646        8.4728902663       -4.9467388461  S5        523             1.0000000000
       458        44  PNM       C6             -3.5697461962        8.8735285277       -3.4166877153  S5        523             1.0000000000
       459        44  PNM       C7             -2.3733969669        7.9015546330       -3.3251881125  S5        523             1.0000000000
       460        44  PNM       O8             -1.5379069812        7.6132987963       -2.4551258125  S5        523             1.0000000000
       461        44  PNM       C9             -2.3883568556        7.4472129492       -7.9539607872  S5        523             1.0000000000
       462        44  PNM       C10            -0.5284994192        9.1111058480       -7.5264297534  S5        523             1.0000000000
       463        44  PNM       C11            -0.7944972864        6.1454055771       -5.9434719073  S5        523             1.0000000000
       464        44  PNM       O12            -1.5686808307        5.1648014307       -5.7242717487  S5        523             1.0000000000
       465        44  PNM       O13             0.3990028208        6.0612714566       -6.4589149615  S5        523             1.0000000000
       466        44  PNM       N14            -3.0961879401       10.2097365750       -3.0941535849  S5        523             1.0000000000
       467        44  PNM       C15            -3.8167639888       11.3164812721       -3.3867742204  S5        523             1.0000000000
       468        44  PNM       O16            -4.9632518731       11.2399378695       -3.9148491543  S5        523             1.0000000000
       469        44  PNM       C17            -3.1220053661       12.6502927344       -3.1485170141  S5        523             1.0000000000
       470        44  PNM       C18            -2.1045977004       12.9274048654       -4.2495709258  S5        523             1.0000000000
       471        44  PNM       C19            -0.7630715379       13.2005659763       -3.9426983576  S5        523             1.0000000000
       472        44  PNM       C20             0.1816470155       13.3753028152       -4.9591380845  S5        523             1.0000000000
       473        44  PNM       C21            -0.2066611126       13.2899861474       -6.3002680178  S5        523             1.0000000000
       474        44  PNM       C22            -1.5494565984       13.0585560191       -6.6200518782  S5        523             1.0000000000
       475        44  PNM       C23            -2.4910393266       12.8746601735       -5.6021751774  S5        523             1.0000000000
       476        44  PNM       H24            -0.4272840452        8.0892797949       -5.1607801555  S5        523             1.0000000000
       477        44  PNM       H25            -0.8327641519        9.6203794403       -8.4451954584  S5        523             1.0000000000
       478        44  PNM       H26             0.2691385924        8.4053022651       -7.7810420537  S5        523             1.0000000000
       479        44  PNM       H27            -0.1295105990        9.8613343179       -6.8390817426  S5        523             1.0000000000
       480        44  PNM       H28            -2.7601636508        8.0531490098       -8.7837512587  S5        523             1.0000000000
       481        44  PNM       H29            -3.2344248752        6.9011705381       -7.5313147216  S5        523             1.0000000000
       482        44  PNM       H30            -1.6721941470        6.7150605054       -8.3482591694  S5        523             1.0000000000
       483        44  PNM       H31            -4.4802979109        7.9281865307       -5.2541216023  S5        523             1.0000000000
       484        44  PNM       H32            -4.4702406217        8.6140748382       -2.8638659375  S5        523             1.0000000000
       485        44  PNM       H33            -2.6330915511       12.6529881769       -2.1698216895  S5        523             1.0000000000
       486        44  PNM       H34            -3.9024096715       13.4152291815       -3.1226995536  S5        523             1.0000000000
       487        44  PNM       H35            -0.4566066522       13.2711965593       -2.9071025903  S5        523             1.0000000000
       488        44  PNM       H36             1.2145006626       13.5806548309       -4.7033421287  S5        523             1.0000000000
       489        44  PNM       H37             0.5224365724       13.4178489293       -7.0898895416  S5        523             1.0000000000
       490        44  PNM       H38            -1.8608886975       13.0055107009       -7.6576276903  S5        523             1.0000000000
       491        44  PNM       H39            -3.5224712143       12.6568962315       -5.8537382617  S5        523             1.0000000000
       492        44  PNM       H40            -2.1846723009       10.2989338833       -2.6409182166  S5        523             1.0000000000
       493        45  TIP3      OH2            -4.4340078031        7.6062608823       -0.4795111024  S5        290             1.0000000000
       494        45  TIP3      H1             -5.4279898914        7.5567863712       -0.1945121578  S5        290             1.0000000000
       495        45  TIP3      H2             -3.8811962542        8.2722865033        0.0182375172  S5        290             1.0000000000
       496        46  SER       CB             -3.1403483866        4.9766599138       -2.2239185295  S6        70              1.0000000000
       497        46  SER       HB1            -3.6700929491        4.1159484485       -2.6447646396  S6        70              1.0000000000
       498        46  SER       HB2            -2.2247650703        5.1369866664       -2.8061479509  S6        70              1.0000000000
       499        46  SER       OG             -4.0161107692        6.1151745217       -2.3191530031  S6        70              1.0000000000
       500        46  SER       HG1            -4.0832528153        6.8032712897       -1.4177965050  S6        70              1.0000000000
       501        46  SER       QQH1           -2.8329849762        4.8263641891       -1.1763070477  S6        70              1.0000000000
       502        47  LYS       CD             -6.7235979642        3.4109291900       -2.0692338565  S6        73              1.0000000000
       503        47  LYS       HD1            -7.4281291324        2.8746233707       -2.7115757452  S6        73              1.0000000000
       504        47  LYS       HD2            -5.7450067361        3.3417923394       -2.5587850867  S6        73              1.0000000000
       505        47  LYS       QQH2           -6.6644223779        2.8769969569       -1.1149190194  S6        73              1.0000000000
       506        47  LYS       CE             -7.1512394727        4.8819062866       -1.9153545037  S6        73              1.0000000000
       507        47  LYS       HE1            -6.9088386527        5.3282465742       -0.9470789265  S6        73              1.0000000000
       508        47  LYS       HE2            -8.2303847702        4.9833186424       -2.0540166392  S6        73              1.0000000000
       509        47  LYS       NZ             -6.4757568169        5.7568718038       -2.9330078932  S6        73              1.0000000000
       510        47  LYS       HZ1            -6.6112664499        5.4746052007       -3.9150628815  S6        73              1.0000000000
       511        47  LYS       HZ2            -5.3949981477        5.8421380348       -2.7383475971  S6        73              1.0000000000
       512        47  LYS       HZ3            -6.8377572849        6.7364669134       -2.8696342738  S6        73              1.0000000000
       513        48  SER       CB             -4.5686233979        4.4041869355       -6.5147765961  S6        130             1.0000000000
       514        48  SER       HB1            -4.6386983217        5.3311704233       -7.0843686991  S6        130             1.0000000000
       515        48  SER       HB2            -3.8477065597        3.7507300383       -7.0218242669  S6        130             1.0000000000
       516        48  SER       OG             -4.1176325658        4.6575841092       -5.1437327487  S6        130             1.0000000000
       517        48  SER       HG1            -3.3147251147        5.2514094337       -5.1811502416  S6        130             1.0000000000
       518        48  SER       QQH3           -5.5314149706        3.8941768466       -6.5160042444  S6        130             1.0000000000
       519        49  GLU       CB             -9.9688469513        9.2975561548        0.8103645389  S6        166             1.0000000000
       520        49  GLU       HB1            -9.6691692222        9.9642557759       -0.0090937781  S6        166             1.0000000000
       521        49  GLU       HB2           -11.0037024596        8.9884545172        0.6363532224  S6        166             1.0000000000
       522        49  GLU       QQH4           -9.9228534827        9.7812120678        1.7947424780  S6        166             1.0000000000
       523        49  GLU       CG             -9.0541575225        8.0603079493        0.7584373765  S6        166             1.0000000000
       524        49  GLU       HG1            -9.4121243217        7.3679189001       -0.0139110380  S6        166             1.0000000000
       525        49  GLU       HG2            -9.1008978545        7.4949814832        1.6993453600  S6        166             1.0000000000
       526        49  GLU       CD             -7.5775362596        8.3448609577        0.4496321229  S6        166             1.0000000000
       527        49  GLU       OE1            -7.1213441093        9.5273248738        0.5709850781  S6        166             1.0000000000
       528        49  GLU       OE2            -6.8760877529        7.3085868098        0.0850230572  S6        166             1.0000000000
       529        50  ASN       CB             -2.4793223853       11.8232845948        1.1390822665  S6        170             1.0000000000
       530        50  ASN       HB1            -1.5040668241       11.6087143944        0.6961215661  S6        170             1.0000000000
       531        50  ASN       HB2            -2.8560089975       12.7745836309        0.7554178235  S6        170             1.0000000000
       532        50  ASN       QQH5           -2.4528026837       11.8578873084        2.2385038942  S6        170             1.0000000000
       533        50  ASN       CG             -3.4322415829       10.6784172860        0.7814579185  S6        170             1.0000000000
       534        50  ASN       OD1            -3.0286825002        9.4729300118        0.8501748856  S6        170             1.0000000000
       535        50  ASN       ND2            -4.6881367358       11.0211557129        0.4437740071  S6        170             1.0000000000
       536        50  ASN       HD21           -5.4436299375       10.3264961289        0.3554721771  S6        170             1.0000000000
       537        50  ASN       HD22           -4.9029452586       11.9926246191        0.1913974230  S6        170             1.0000000000
       538        51  LYS       CE             -3.2415528021        1.4229515296       -4.2422066396  S6        234             1.0000000000
       539        51  LYS       HE1            -3.6200353623        1.6621494308       -3.2509714259  S6        234             1.0000000000
       540        51  LYS       HE2            -4.0784092769        1.3244357510       -4.9331460020  S6        234             1.0000000000
       541        51  LYS       NZ             -2.3848016757        2.5527460666       -4.7422661683  S6        234             1.0000000000
       542        51  LYS       HZ1            -1.9101059637        2.2993167396       -5.6457179553  S6        234             1.0000000000
       543        51  LYS       HZ2            -1.6178274036        2.8449252261       -4.1075518537  S6        234             1.0000000000
       544        51  LYS       HZ3            -2.9949416593        3.3953735618       -4.8964503719  S6        234             1.0000000000
       545        51  LYS       QQH6           -2.6366381633        0.5169999324       -4.1848441773  S6        234             1.0000000000
       546        52  SER       CB              2.2776712988        3.3258273504       -5.9626857951  S6        235             1.0000000000
       547        52  SER       HB1             2.9893456021        2.6726755266       -6.4779152847  S6        235             1.0000000000
       548        52  SER       HB2             2.7977057082        4.2713078126       -5.7580530261  S6        235             1.0000000000
       549        52  SER       OG              1.1335109413        3.5075635570       -6.8349476134  S6        235             1.0000000000
       550        52  SER       HG1             0.7333049202        4.4061318334       -6.6761236046  S6        235             1.0000000000
       551        52  SER       QQH7            1.9834929349        2.8060268522       -5.0368204955  S6        235             1.0000000000
       552        53  PNM       S1             -3.0462373569        9.6188492684       -6.2889124400  S6        523             1.0000000000
       553        53  PNM       C2             -1.7288240266        8.3241625688       -6.9095951553  S6        523             1.0000000000
       554        53  PNM       C3             -1.2902676458        7.5473095938       -5.6102993589  S6        523             1.0000000000
       555        53  PNM       N4             -2.4136819940        7.5863082241       -4.6681996969  S6        523             1.0000000000
       556        53  PNM       C5             -3.6058834195        8.4482160244       -4.9363155385  S6        523             1.0000000000
       557        53  PNM       C6             -3.5747362910        8.8626495068       -3.4100325715  S6        523             1.0000000000
       558        53  PNM       C7             -2.3788968931        7.8904252398       -3.3188543448  S6        523             1.0000000000
       559        53  PNM       O8             -1.5367144261        7.6098649779       -2.4522322959  S6        523             1.0000000000
       560        53  PNM       C9             -2.3999168013        7.4146479655       -7.9505933528  S6        523             1.0000000000
       561        53  PNM       C10            -0.5534288845        9.0928550715       -7.5236681922  S6        523             1.0000000000
       562        53  PNM       C11            -0.8044199603        6.1280757789       -5.9349143777  S6        523             1.0000000000
       563        53  PNM       O12            -1.5766293344        5.1457913310       -5.7157599712  S6        523             1.0000000000
       564        53  PNM       O13             0.3900020556        6.0472732448       -6.4486621917  S6        523             1.0000000000
       565        53  PNM       N14            -3.0939691194       10.1999002139       -3.1028046023  S6        523             1.0000000000
       566        53  PNM       C15            -3.8110951076       11.3075268586       -3.4000323979  S6        523             1.0000000000
       567        53  PNM       O16            -4.9604957829       11.2325141716       -3.9217794932  S6        523             1.0000000000
       568        53  PNM       C17            -3.1094383293       12.6396360062       -3.1726411368  S6        523             1.0000000000
       569        53  PNM       C18            -2.0969917689       12.9085132381       -4.2806742472  S6        523             1.0000000000
       570        53  PNM       C19            -0.7543326420       13.1868433884       -3.9823095460  S6        523             1.0000000000
       571        53  PNM       C20             0.1844094334       13.3587979706       -5.0049781780  S6        523             1.0000000000
       572        53  PNM       C21            -0.2105600905       13.2631174652       -6.3435819106  S6        523             1.0000000000
       573        53  PNM       C22            -1.5542397423       13.0255276892       -6.6548604484  S6        523             1.0000000000
       574        53  PNM       C23            -2.4902295482       12.8466721952       -5.6310805344  S6        523             1.0000000000
       575        53  PNM       H24            -0.4433273586        8.0759626180       -5.1594701641  S6        523             1.0000000000
       576        53  PNM       H25            -0.8603372868        9.5974737606       -8.4441129769  S6        523             1.0000000000
       577        53  PNM       H26             0.2497415761        8.3922712222       -7.7755788947  S6        523             1.0000000000
       578        53  PNM       H27            -0.1611716675        9.8478773695       -6.8376920378  S6        523             1.0000000000
       579        53  PNM       H28            -2.7739497919        8.0165177843       -8.7823633500  S6        523             1.0000000000
       580        53  PNM       H29            -3.2433345521        6.8648733128       -7.5280269822  S6        523             1.0000000000
       581        53  PNM       H30            -1.6786599621        6.6859763936       -8.3422066903  S6        523             1.0000000000
       582        53  PNM       H31            -4.4977247965        7.8978968335       -5.2306687279  S6        523             1.0000000000
       583        53  PNM       H32            -4.4718308028        8.6110024412       -2.8482982851  S6        523             1.0000000000
       584        53  PNM       H33            -2.6147970065       12.6444914483       -2.1967935546  S6        523             1.0000000000
       585        53  PNM       H34            -3.8866665665       13.4079551645       -3.1455615193  S6        523             1.0000000000
       586        53  PNM       H35            -0.4421256433       13.2647178494       -2.9486757764  S6        523             1.0000000000
       587        53  PNM       H36             1.2175548834       13.5712324167       -4.7558162019  S6        523             1.0000000000
       588        53  PNM       H37             0.5137204134       13.3892278287       -7.1379765494  S6        523             1.0000000000
       589        53  PNM       H38            -1.8706644135       12.9655330548       -7.6905534252  S6        523             1.0000000000
       590        53  PNM       H39            -3.5228106386       12.6269505671       -5.8759671139  S6        523             1.0000000000
       591        53  PNM       H40            -2.1805543540       10.2892107466       -2.6532176289  S6        523             1.0000000000
       592        54  TIP3      OH2            -4.4311062319        7.6024305490       -0.4750423874  S6        290             1.0000000000
       593        54  TIP3      H1             -5.4261881121        7.5539188365       -0.1904852810  S6        290             1.0000000000
       594        54  TIP3      H2             -3.8776082458        8.2701508741        0.0199293299  S6        290             1.0000000000
       595        55  SER       CB             -3.1432456227        4.9796834151       -2.2223186802  S7        70              1.0000000000
       596        55  SER       HB1            -3.6740487248        4.1194191082       -2.6428702302  S7        70              1.0000000000
       597        55  SER       HB2            -2.2281754720        5.1393346617       -2.8055279916  S7        70              1.0000000000
       598        55  SER       OG             -4.0180678327        6.1190737938       -2.3162796175  S7        70              1.0000000000
       599        55  SER       HG1            -4.0881601594        6.8050387514       -1.4124805425  S7        70              1.0000000000
       600        55  SER       QQH1           -2.8348820942        4.8288945435       -1.1750725946  S7        70              1.0000000000
       601        56  LYS       CD             -6.7238586983        3.4105808396       -2.0702101256  S7        73              1.0000000000
       602        56  LYS       HD1            -7.4286440762        2.8744856916       -2.7124716719  S7        73              1.0000000000
       603        56  LYS       HD2            -5.7455285257        3.3419024046       -2.5603488832  S7        73              1.0000000000
       604        56  LYS       QQH2           -6.6639687003        2.8760581778       -1.1162670728  S7        73              1.0000000000
       605        56  LYS       CE             -7.1517697032        4.8814458673       -1.9151849642  S7        73              1.0000000000
       606        56  LYS       HE1            -6.9101058289        5.3267046564       -0.9462213376  S7        73              1.0000000000
       607        56  LYS       HE2            -8.2308689450        4.9827560884       -2.0541466960  S7        73              1.0000000000
       608        56  LYS       NZ             -6.4760380941        5.7577376818       -2.9314923654  S7        73              1.0000000000
       609        56  LYS       HZ1            -6.6108188607        5.4767192092       -3.9139611117  S7        73              1.0000000000
       610        56  LYS       HZ2            -5.3949596363        5.8442902087       -2.7360394176  S7        73              1.0000000000
       611        56  LYS       HZ3            -6.8381898099        6.7372118037       -2.8668771809  S7        73              1.0000000000
       612        57  SER       CB             -4.5628378055        4.4103386749       -6.5158210977  S7        130             1.0000000000
       613        57  SER       HB1            -4.6338464048        5.3369518412       -7.0858560909  S7        130             1.0000000000
       614        57  SER       HB2            -3.8417203084        3.7572593005       -7.0231389800  S7        130             1.0000000000
       615        57  SER       OG             -4.1110694000        4.6647255181       -5.1453305418  S7        130             1.0000000000
       616        57  SER       HG1            -3.3080684370        5.2584973829       -5.1833377623  S7        130             1.0000000000
       617        57  SER       QQH3           -5.5252425435        3.8995909810       -6.5161964973  S7        130             1.0000000000
       618        58  GLU       CB             -9.9759096153        9.2997387703        0.8112844539  S7        166             1.0000000000
       619        58  GLU       HB1            -9.6754865080        9.9662287357       -0.0080761044  S7        166             1.0000000000
       620        58  GLU       HB2           -11.0110127648        8.9916522006        0.6370105830  S7        166             1.0000000000
       621        58  GLU       QQH4           -9.9296300917        9.7833624009        1.7956831072  S7        166             1.0000000000
       622        58  GLU       CG             -9.0624684243        8.0615902467        0.7597604528  S7        166             1.0000000000
       623        58  GLU       HG1            -9.4203105117        7.3700010356       -0.0133431464  S7        166             1.0000000000
       624        58  GLU       HG2            -9.1108018432        7.4958065866        1.7003302992  S7        166             1.0000000000
       625        58  GLU       CD             -7.5851607095        8.3446580901        0.4529097766  S7        166             1.0000000000
       626        58  GLU       OE1            -7.1286677498        9.5272108044        0.5726191302  S7        166             1.0000000000
       627        58  GLU       OE2            -6.8837182493        7.3071425073        0.0917442712  S7        166             1.0000000000
       628        59  ASN       CB             -2.4847497451       11.8209471174        1.1412644663  S7        170             1.0000000000
       629        59  ASN       HB1            -1.5101561662       11.6057090095        0.6970732258  S7        170             1.0000000000
       630        59  ASN       HB2            -2.8614767153       12.7722613836        0.7576966346  S7        170             1.0000000000
       631        59  ASN       QQH5           -2.4566882370       11.8559405543        2.2406239630  S7        170             1.0000000000
       632        59  ASN       CG             -3.4388655232       10.6763474722        0.7854727730  S7        170             1.0000000000
       633        59  ASN       OD1            -3.0366420555        9.4705848662        0.8567524239  S7        170             1.0000000000
       634        59  ASN       ND2            -4.6942897360       11.0197669575        0.4467127902  S7        170             1.0000000000
       635        59  ASN       HD21           -5.4502023953       10.3255195180        0.3585425863  S7        170             1.0000000000
       636        59  ASN       HD22           -4.9080368577       11.9909282982        0.1922553923  S7        170             1.0000000000
       637        60  LYS       CE             -3.2391708556        1.4281000378       -4.2480512066  S7        234             1.0000000000
       638        60  LYS       HE1            -3.6189740502        1.6657540537       -3.2569112466  S7        234             1.0000000000
       639        60  LYS       HE2            -4.0750367286        1.3305698805       -4.9403289933  S7        234             1.0000000000
       640        60  LYS       NZ             -2.3814750081        2.5585558196       -4.7450360559  S7        234             1.0000000000
       641        60  LYS       HZ1            -1.9064759667        2.3065791572       -5.6486989834  S7        234             1.0000000000
       642        60  LYS       HZ2            -1.6145670805        2.8485057936       -4.1091987375  S7        234             1.0000000000
       643        60  LYS       HZ3            -2.9910269707        3.4020906297       -4.8975893233  S7        234             1.0000000000
       644        60  LYS       QQH6           -2.6345663122        0.5219219914       -4.1914115473  S7        234             1.0000000000
       645        61  SER       CB              2.2809176348        3.3294013925       -5.9650982337  S7        235             1.0000000000
       646        61  SER       HB1             2.9920384868        2.6768231054       -6.4817782676  S7        235             1.0000000000
       647        61  SER       HB2             2.8017240708        4.2740765475       -5.7586339323  S7        235             1.0000000000
       648        61  SER       OG              1.1367794607        3.5138644438       -6.8368197313  S7        235             1.0000000000
       649        61  SER       HG1             0.7373644005        4.4124004259       -6.6761482938  S7        235             1.0000000000
       650        61  SER       QQH7            1.9864371063        2.8079002018       -5.0402890127  S7        235             1.0000000000
       651        62  PNM       S1             -3.0257691816        9.6373812862       -6.2763042550  S7        523             1.0000000000
       652        62  PNM       C2             -1.7151509071        8.3380724765       -6.9007281330  S7        523             1.0000000000
       653        62  PNM       C3             -1.2800944432        7.5560235532       -5.6033367394  S7        523             1.0000000000
       654        62  PNM       N4             -2.4049958425        7.5956411434       -4.6628376725  S7        523             1.0000000000
       655        62  PNM       C5             -3.5937290350        8.4623421175       -4.9307781561  S7        523             1.0000000000
       656        62  PNM       C6             -3.5656477446        8.8704843803       -3.4026310885  S7        523             1.0000000000
       657        62  PNM       C7             -2.3722302274        7.8948427625       -3.3122287465  S7        523             1.0000000000
       658        62  PNM       O8             -1.5331843935        7.6084143908       -2.4450402928  S7        523             1.0000000000
       659        62  PNM       C9             -2.3917610238        7.4336837749       -7.9426726839  S7        523             1.0000000000
       660        62  PNM       C10            -0.5359380422        9.1016066837       -7.5142587410  S7        523             1.0000000000
       661        62  PNM       C11            -0.7975814683        6.1364972944       -5.9320912905  S7        523             1.0000000000
       662        62  PNM       O12            -1.5717317621        5.1552614905       -5.7155041105  S7        523             1.0000000000
       663        62  PNM       O13             0.3963836791        6.0543489347       -6.4466941973  S7        523             1.0000000000
       664        62  PNM       N14            -3.0831354896       10.2061572842       -3.0908405304  S7        523             1.0000000000
       665        62  PNM       C15            -3.7963948557       11.3156727894       -3.3907156217  S7        523             1.0000000000
       666        62  PNM       O16            -4.9459190058       11.2429221245       -3.9126985416  S7        523             1.0000000000
       667        62  PNM       C17            -3.0890181306       12.6459798326       -3.1679151384  S7        523             1.0000000000
       668        62  PNM       C18            -2.0854249210       12.9119948548       -4.2853195422  S7        523             1.0000000000
       669        62  PNM       C19            -0.7363199011       13.1738689764       -4.0011947060  S7        523             1.0000000000
       670        62  PNM       C20             0.1926197261       13.3397954801       -5.0340281600  S7        523             1.0000000000
       671        62  PNM       C21            -0.2181437575       13.2544953388       -6.3686167239  S7        523             1.0000000000
       672        62  PNM       C22            -1.5679622406       13.0334563958       -6.6652885885  S7        523             1.0000000000
       673        62  PNM       C23            -2.4939973285       12.8599229600       -5.6315329275  S7        523             1.0000000000
       674        62  PNM       H24            -0.4322073666        8.0806948479       -5.1497121445  S7        523             1.0000000000
       675        62  PNM       H25            -0.8400564288        9.6084584273       -8.4343819403  S7        523             1.0000000000
       676        62  PNM       H26             0.2638350469        8.3972704314       -7.7663854506  S7        523             1.0000000000
       677        62  PNM       H27            -0.1399188877        9.8542140504       -6.8278085397  S7        523             1.0000000000
       678        62  PNM       H28            -2.7642104421        8.0387423283       -8.7728444987  S7        523             1.0000000000
       679        62  PNM       H29            -3.2372450967        6.8866579071       -7.5203499932  S7        523             1.0000000000
       680        62  PNM       H30            -1.6739601909        6.7027274041       -8.3361928703  S7        523             1.0000000000
       681        62  PNM       H31            -4.4863691509        7.9166562548       -5.2308130287  S7        523             1.0000000000
       682        62  PNM       H32            -4.4644839541        8.6184013952       -2.8438005479  S7        523             1.0000000000
       683        62  PNM       H33            -2.5858182379       12.6485367785       -2.1964047422  S7        523             1.0000000000
       684        62  PNM       H34            -3.8635580091       13.4167183220       -3.1337098452  S7        523             1.0000000000
       685        62  PNM       H35            -0.4108438101       13.2425848804       -2.9709033500  S7        523             1.0000000000
       686        62  PNM       H36             1.2311021353       13.5392384248       -4.7960841112  S7        523             1.0000000000
       687        62  PNM       H37             0.4991856341       13.3748025765       -7.1705309304  S7        523             1.0000000000
       688        62  PNM       H38            -1.8971067279       12.9801137100       -7.6973692013  S7        523             1.0000000000
       689        62  PNM       H39            -3.5311063333       12.6497789226       -5.8654817983  S7        523             1.0000000000
       690        62  PNM       H40            -2.1701914682       10.2928168915       -2.6395054062  S7        523             1.0000000000
       691        63  TIP3      OH2            -4.4384637458        7.5998847520       -0.4683808554  S7        290             1.0000000000
       692        63  TIP3      H1             -5.4338883290        7.5510534686       -0.1843864489  S7        290             1.0000000000
       693        63  TIP3      H2             -3.8856232232        8.2673929777        0.0276910354  S7        290             1.0000000000
       694        64  SER       CB             -3.1417795472        4.9770384449       -2.2246147168  S8        70              1.0000000000
       695        64  SER       HB1            -3.6714695679        4.1163118246       -2.6455180258  S8        70              1.0000000000
       696        64  SER       HB2            -2.2261876163        5.1373267962       -2.8069202067  S8        70              1.0000000000
       697        64  SER       OG             -4.0173450382        6.1156223053       -2.3195316198  S8        70              1.0000000000
       698        64  SER       HG1            -4.0852295530        6.8052384951       -1.4171066088  S8        70              1.0000000000
       699        64  SER       QQH1           -2.8342921365        4.8264146207       -1.1770649887  S8        70              1.0000000000
       700        65  LYS       CD             -6.7227289900        3.4108502196       -2.0690778592  S8        73              1.0000000000
       701        65  LYS       HD1            -7.4268054324        2.8747702881       -2.7121007978  S8        73              1.0000000000
       702        65  LYS       HD2            -5.7438537649        3.3423135637       -2.5581478014  S8        73              1.0000000000
       703        65  LYS       QQH2           -6.6638783332        2.8762861484       -1.1150982530  S8        73              1.0000000000
       704        65  LYS       CE             -7.1508181982        4.8815688365       -1.9144122775  S8        73              1.0000000000
       705        65  LYS       HE1            -6.9077738285        5.3276294658       -0.9461436850  S8        73              1.0000000000
       706        65  LYS       HE2            -8.2301147440        4.9826405552       -2.0521150237  S8        73              1.0000000000
       707        65  LYS       NZ             -6.4764315886        5.7570178495       -2.9322969735  S8        73              1.0000000000
       708        65  LYS       HZ1            -6.6129366932        5.4754460908       -3.9143743207  S8        73              1.0000000000
       709        65  LYS       HZ2            -5.3951300222        5.8424020044       -2.7383895294  S8        73              1.0000000000
       710        65  LYS       HZ3            -6.8382571011        6.7366003218       -2.8676072915  S8        73              1.0000000000
       711        66  SER       CB             -4.5669682196        4.4081984268       -6.5166824491  S8        130             1.0000000000
       712        66  SER       HB1            -4.6386965540        5.3347304347       -7.0867601460  S8        130             1.0000000000
       713        66  SER       HB2            -3.8459812464        3.7552014572       -7.0242026269  S8        130             1.0000000000
       714        66  SER       OG             -4.1147476136        4.6629302584       -5.1463345535  S8        130             1.0000000000
       715        66  SER       HG1            -3.3114424771        5.2558530308       -5.1847327559  S8        130             1.0000000000
       716        66  SER       QQH3           -5.5292346597        3.8972041368       -6.5163717765  S8        130             1.0000000000
       717        67  GLU       CB             -9.9693796653        9.2975947352        0.8113879192  S8        166             1.0000000000
       718        67  GLU       HB1            -9.6694294234        9.9641789984       -0.0080555938  S8        166             1.0000000000
       719        67  GLU       HB2           -11.0041959772        8.9884850963        0.6370797828  S8        166             1.0000000000
       720        67  GLU       QQH4           -9.9237447661        9.7813593518        1.7957384401  S8        166             1.0000000000
       721        67  GLU       CG             -9.0547038509        8.0602828159        0.7600651551  S8        166             1.0000000000
       722        67  GLU       HG1            -9.4122224450        7.3680210349       -0.0126325288  S8        166             1.0000000000
       723        67  GLU       HG2            -9.1022729794        7.4948177953        1.7008421307  S8        166             1.0000000000
       724        67  GLU       CD             -7.5777575815        8.3446094250        0.4524217523  S8        166             1.0000000000
       725        67  GLU       OE1            -7.1220527120        9.5274368096        0.5718678236  S8        166             1.0000000000
       726        67  GLU       OE2            -6.8756207940        7.3076870048        0.0907238522  S8        166             1.0000000000
       727        68  ASN       CB             -2.4786850831       11.8213683989        1.1396055330  S8        170             1.0000000000
       728        68  ASN       HB1            -1.5034470117       11.6061255314        0.6969093383  S8        170             1.0000000000
       729        68  ASN       HB2            -2.8547088772       12.7726802269        0.7553834474  S8        170             1.0000000000
       730        68  ASN       QQH5           -2.4524055328       11.8563752774        2.2390223643  S8        170             1.0000000000
       731        68  ASN       CG             -3.4324655455       10.6771318141        0.7821708457  S8        170             1.0000000000
       732        68  ASN       OD1            -3.0301298321        9.4712155439        0.8511553001  S8        170             1.0000000000
       733        68  ASN       ND2            -4.6881211242       11.0209192739        0.4446261279  S8        170             1.0000000000
       734        68  ASN       HD21           -5.4441228852       10.3268005332        0.3565015941  S8        170             1.0000000000
       735        68  ASN       HD22           -4.9015358628       11.9921849117        0.1904769352  S8        170             1.0000000000
       736        69  LYS       CE             -3.2393413027        1.4266244081       -4.2469425008  S8        234             1.0000000000
       737        69  LYS       HE1            -3.6182195725        1.6653673755       -3.2557087645  S8        234             1.0000000000
       738        69  LYS       HE2            -4.0758720032        1.3285896596       -4.9383424826  S8        234             1.0000000000
       739        69  LYS       NZ             -2.3819863274        2.5563677978       -4.7458783092  S8        234             1.0000000000
       740        69  LYS       HZ1            -1.9068467847        2.3037003745       -5.6492954512  S8        234             1.0000000000
       741        69  LYS       HZ2            -1.6149591582        2.8475758565       -4.1107154755  S8        234             1.0000000000
       742        69  LYS       HZ3            -2.9912362439        3.3994584671       -4.8995951965  S8        234             1.0000000000
       743        69  LYS       QQH6           -2.6347855592        0.5204373731       -4.1897983818  S8        234             1.0000000000
       744        70  SER       CB              2.2834333765        3.3266936555       -5.9614573821  S8        235             1.0000000000
       745        70  SER       HB1             2.9957311215        2.6733818059       -6.4756710991  S8        235             1.0000000000
       746        70  SER       HB2             2.8036710397        4.2717991082       -5.7554408013  S8        235             1.0000000000
       747        70  SER       OG              1.1410880526        3.5092047628       -6.8356924604  S8        235             1.0000000000
       748        70  SER       HG1             0.7412806926        4.4081906266       -6.6784507476  S8        235             1.0000000000
       749        70  SER       QQH7            1.9873270441        2.8067638825       -5.0362747064  S8        235             1.0000000000
       750        71  PNM       S1             -3.0618451568        9.6016583421       -6.3059626975  S8        523             1.0000000000
       751        71  PNM       C2             -1.7332977726        8.3153747064       -6.9203471853  S8        523             1.0000000000
       752        71  PNM       C3             -1.2936245565        7.5421647399       -5.6192725268  S8        523             1.0000000000
       753        71  PNM       N4             -2.4183980466        7.5765129899       -4.6780302741  S8        523             1.0000000000
       754        71  PNM       C5             -3.6134365705        8.4347397362       -4.9471939974  S8        523             1.0000000000
       755        71  PNM       C6             -3.5804096600        8.8554173620       -3.4225225375  S8        523             1.0000000000
       756        71  PNM       C7             -2.3838159215        7.8843685524       -3.3289820748  S8        523             1.0000000000
       757        71  PNM       O8             -1.5405259361        7.6084059263       -2.4621217870  S8        523             1.0000000000
       758        71  PNM       C9             -2.3953594175        7.4019098362       -7.9635868844  S8        523             1.0000000000
       759        71  PNM       C10            -0.5605142183        9.0914060998       -7.5303952735  S8        523             1.0000000000
       760        71  PNM       C11            -0.8007256716        6.1248652668       -5.9416828423  S8        523             1.0000000000
       761        71  PNM       O12            -1.5694483749        5.1398224645       -5.7230652307  S8        523             1.0000000000
       762        71  PNM       O13             0.3949641577        6.0487309008       -6.4533152008  S8        523             1.0000000000
       763        71  PNM       N14            -3.0969226796       10.1932982857       -3.1218099110  S8        523             1.0000000000
       764        71  PNM       C15            -3.8109642620       11.3017097374       -3.4233474329  S8        523             1.0000000000
       765        71  PNM       O16            -4.9609794347       11.2282298639       -3.9439008691  S8        523             1.0000000000
       766        71  PNM       C17            -3.1045855068       12.6322690793       -3.2003505970  S8        523             1.0000000000
       767        71  PNM       C18            -2.0924329857       12.8956659440       -4.3105357057  S8        523             1.0000000000
       768        71  PNM       C19            -0.7482352966       13.1702770472       -4.0148398185  S8        523             1.0000000000
       769        71  PNM       C20             0.1892504754       13.3386539446       -5.0395673240  S8        523             1.0000000000
       770        71  PNM       C21            -0.2081363331       13.2419607614       -6.3774690524  S8        523             1.0000000000
       771        71  PNM       C22            -1.5531009448       13.0077036243       -6.6859651326  S8        523             1.0000000000
       772        71  PNM       C23            -2.4879171778       12.8333250879       -5.6603255722  S8        523             1.0000000000
       773        71  PNM       H24            -0.4500084688        8.0754550705       -5.1677943215  S8        523             1.0000000000
       774        71  PNM       H25            -0.8672041619        9.5945898454       -8.4517086052  S8        523             1.0000000000
       775        71  PNM       H26             0.2477156619        8.3957306714       -7.7799082843  S8        523             1.0000000000
       776        71  PNM       H27            -0.1750769892        9.8487808835       -6.8430767669  S8        523             1.0000000000
       777        71  PNM       H28            -2.7698807102        8.0019412635       -8.7964943320  S8        523             1.0000000000
       778        71  PNM       H29            -3.2373934954        6.8480458225       -7.5438812617  S8        523             1.0000000000
       779        71  PNM       H30            -1.6688317279        6.6771160116       -8.3526648019  S8        523             1.0000000000
       780        71  PNM       H31            -4.5043061640        7.8805316954       -5.2372696850  S8        523             1.0000000000
       781        71  PNM       H32            -4.4768209065        8.6070305469       -2.8582412919  S8        523             1.0000000000
       782        71  PNM       H33            -2.6086271670       12.6372826698       -2.2250709740  S8        523             1.0000000000
       783        71  PNM       H34            -3.8791462119       13.4034362039       -3.1733368580  S8        523             1.0000000000
       784        71  PNM       H35            -0.4337542301       13.2477929785       -2.9816836421  S8        523             1.0000000000
       785        71  PNM       H36             1.2234688366       13.5490061371       -4.7925667323  S8        523             1.0000000000
       786        71  PNM       H37             0.5152812232       13.3652242254       -7.1733805173  S8        523             1.0000000000
       787        71  PNM       H38            -1.8717827675       12.9471921699       -7.7209367495  S8        523             1.0000000000
       788        71  PNM       H39            -3.5217424765       12.6170758353       -5.9028837292  S8        523             1.0000000000
       789        71  PNM       H40            -2.1844334232       10.2825724772       -2.6703085846  S8        523             1.0000000000
       790        72  TIP3      OH2            -4.4329019796        7.6028739793       -0.4761676964  S8        290             1.0000000000
       791        72  TIP3      H1             -5.4276383031        7.5532238062       -0.1891742463  S8        290             1.0000000000
       792        72  TIP3      H2             -3.8789089998        8.2701614647        0.0190178822  S8        290             1.0000000000
       793        73  SER       CB             -3.1460035610        4.9791307964       -2.2195507916  S9        70              1.0000000000
       794        73  SER       HB1            -3.6784488729        4.1191899140       -2.6389472323  S9        70              1.0000000000
       795        73  SER       HB2            -2.2313573197        5.1369901111       -2.8040827739  S9        70              1.0000000000
       796        73  SER       OG             -4.0187544314        6.1200468337       -2.3125172202  S9        70              1.0000000000
       797        73  SER       HG1            -4.0916804139        6.8068393826       -1.4036641146  S9        70              1.0000000000
       798        73  SER       QQH1           -2.8364176810        4.8280610173       -1.1726879038  S9        70              1.0000000000
       799        74  LYS       CD             -6.7224919764        3.4094839578       -2.0719871903  S9        73              1.0000000000
       800        74  LYS       HD1            -7.4285975346        2.8731475065       -2.7125857387  S9        73              1.0000000000
       801        74  LYS       HD2            -5.7449642152        3.3394333406       -2.5634995913  S9        73              1.0000000000
       802        74  LYS       QQH2           -6.6615787475        2.8761099547       -1.1174819400  S9        73              1.0000000000
       803        74  LYS       CE             -7.1492199823        4.8808775592       -1.9184366357  S9        73              1.0000000000
       804        74  LYS       HE1            -6.9070946756        5.3267793209       -0.9498265879  S9        73              1.0000000000
       805        74  LYS       HE2            -8.2282903372        4.9826805185       -2.0573412209  S9        73              1.0000000000
       806        74  LYS       NZ             -6.4728499424        5.7553408768       -2.9359200173  S9        73              1.0000000000
       807        74  LYS       HZ1            -6.6046144965        5.4708358013       -3.9176035955  S9        73              1.0000000000
       808        74  LYS       HZ2            -5.3917760344        5.8447092614       -2.7372308281  S9        73              1.0000000000
       809        74  LYS       HZ3            -6.8370599326        6.7342748413       -2.8749869846  S9        73              1.0000000000
       810        75  SER       CB             -4.5658332365        4.4092288077       -6.5159898932  S9        130             1.0000000000
       811        75  SER       HB1            -4.6360410750        5.3349841468       -7.0874788321  S9        130             1.0000000000
       812        75  SER       HB2            -3.8439288736        3.7553695557       -7.0211376372  S9        130             1.0000000000
       813        75  SER       OG             -4.1167019289        4.6655356937       -5.1447821521  S9        130             1.0000000000
       814        75  SER       HG1            -3.3130347791        5.2579866539       -5.1816133091  S9        130             1.0000000000
       815        75  SER       QQH3           -5.5282809623        3.8986003998       -6.5171738489  S9        130             1.0000000000
       816        76  GLU       CB             -9.9754113187        9.3008163038        0.8119698225  S9        166             1.0000000000
       817        76  GLU       HB1            -9.6743201043        9.9670542492       -0.0073376760  S9        166             1.0000000000
       818        76  GLU       HB2           -11.0104732116        8.9928624993        0.6371419303  S9        166             1.0000000000
       819        76  GLU       QQH4           -9.9297317646        9.7846465849        1.7963198638  S9        166             1.0000000000
       820        76  GLU       CG             -9.0622124088        8.0625100143        0.7614625601  S9        166             1.0000000000
       821        76  GLU       HG1            -9.4193542608        7.3710648958       -0.0121479286  S9        166             1.0000000000
       822        76  GLU       HG2            -9.1116684943        7.4964939362        1.7018091719  S9        166             1.0000000000
       823        76  GLU       CD             -7.5845096749        8.3448642996        0.4562704151  S9        166             1.0000000000
       824        76  GLU       OE1            -7.1286481939        9.5281812925        0.5701047508  S9        166             1.0000000000
       825        76  GLU       OE2            -6.8820145064        7.3054119455        0.1023142226  S9        166             1.0000000000
       826        77  ASN       CB             -2.4824644708       11.8187347606        1.1398146541  S9        170             1.0000000000
       827        77  ASN       HB1            -1.5075654992       11.6027059230        0.6965759941  S9        170             1.0000000000
       828        77  ASN       HB2            -2.8580898886       12.7699974077        0.7551208918  S9        170             1.0000000000
       829        77  ASN       QQH5           -2.4553588109       11.8543677085        2.2391692002  S9        170             1.0000000000
       830        77  ASN       CG             -3.4375170331       10.6748558527        0.7839667634  S9        170             1.0000000000
       831        77  ASN       OD1            -3.0371242223        9.4685223820        0.8567695969  S9        170             1.0000000000
       832        77  ASN       ND2            -4.6922350089       11.0195923860        0.4439246643  S9        170             1.0000000000
       833        77  ASN       HD21           -5.4489165950       10.3262325474        0.3559709812  S9        170             1.0000000000
       834        77  ASN       HD22           -4.9040272980       11.9904982671        0.1870428526  S9        170             1.0000000000
       835        78  LYS       CE             -3.2379958003        1.4291199307       -4.2487410835  S9        234             1.0000000000
       836        78  LYS       HE1            -3.6176391867        1.6666902294       -3.2575025572  S9        234             1.0000000000
       837        78  LYS       HE2            -4.0739214042        1.3318237159       -4.9410049984  S9        234             1.0000000000
       838        78  LYS       NZ             -2.3801724848        2.5594725357       -4.7455162395  S9        234             1.0000000000
       839        78  LYS       HZ1            -1.9049717353        2.3081858317       -5.6492527655  S9        234             1.0000000000
       840        78  LYS       HZ2            -1.6131410620        2.8494847868       -4.1098519358  S9        234             1.0000000000
       841        78  LYS       HZ3            -2.9890842161        3.4026625539       -4.8979066220  S9        234             1.0000000000
       842        78  LYS       QQH6           -2.6334767012        0.5228801235       -4.1922822392  S9        234             1.0000000000
       843        79  SER       CB              2.2865532607        3.3267655573       -5.9631125182  S9        235             1.0000000000
       844        79  SER       HB1             2.9977336238        2.6733271342       -6.4786426446  S9        235             1.0000000000
       845        79  SER       HB2             2.8079730978        4.2710846733       -5.7564229408  S9        235             1.0000000000
       846        79  SER       OG              1.1437555126        3.5114584742       -6.8363231508  S9        235             1.0000000000
       847        79  SER       HG1             0.7426931914        4.4090579917       -6.6743029733  S9        235             1.0000000000
       848        79  SER       QQH7            1.9907239745        2.8060394334       -5.0382767595  S9        235             1.0000000000
       849        80  PNM       S1             -3.0512974306        9.6067719900       -6.2869219402  S9        523             1.0000000000
       850        80  PNM       C2             -1.7279282645        8.3174109639       -6.9044155998  S9        523             1.0000000000
       851        80  PNM       C3             -1.2888815753        7.5418960118       -5.6045848327  S9        523             1.0000000000
       852        80  PNM       N4             -2.4132661489        7.5772657160       -4.6628317322  S9        523             1.0000000000
       853        80  PNM       C5             -3.6061862556        8.4389251133       -4.9302885839  S9        523             1.0000000000
       854        80  PNM       C6             -3.5706409081        8.8589622094       -3.4054203415  S9        523             1.0000000000
       855        80  PNM       C7             -2.3770627598        7.8838805635       -3.3134521402  S9        523             1.0000000000
       856        80  PNM       O8             -1.5340178523        7.6042647995       -2.4479940543  S9        523             1.0000000000
       857        80  PNM       C9             -2.3944905637        7.4063608796       -7.9469984491  S9        523             1.0000000000
       858        80  PNM       C10            -0.5534971982        9.0896018099       -7.5161514834  S9        523             1.0000000000
       859        80  PNM       C11            -0.7986530068        6.1246626875       -5.9305771490  S9        523             1.0000000000
       860        80  PNM       O12            -1.5693074440        5.1404568363       -5.7150389163  S9        523             1.0000000000
       861        80  PNM       O13             0.3966103305        6.0480665648       -6.4430376007  S9        523             1.0000000000
       862        80  PNM       N14            -3.0828190453       10.1959820603       -3.1074321516  S9        523             1.0000000000
       863        80  PNM       C15            -3.7921351328       11.3056521623       -3.4155928111  S9        523             1.0000000000
       864        80  PNM       O16            -4.9433073874       11.2333266647       -3.9338841292  S9        523             1.0000000000
       865        80  PNM       C17            -3.0788748885       12.6347484562       -3.2042716028  S9        523             1.0000000000
       866        80  PNM       C18            -2.0778067612       12.8911518731       -4.3267014987  S9        523             1.0000000000
       867        80  PNM       C19            -0.7271937630       13.1532747435       -4.0484717856  S9        523             1.0000000000
       868        80  PNM       C20             0.1980959893       13.3142131178       -5.0856953573  S9        523             1.0000000000
       869        80  PNM       C21            -0.2172362553       13.2213856901       -6.4184605565  S9        523             1.0000000000
       870        80  PNM       C22            -1.5681623455       12.9992365899       -6.7091821892  S9        523             1.0000000000
       871        80  PNM       C23            -2.4909268636       12.8328051827       -5.6714312521  S9        523             1.0000000000
       872        80  PNM       H24            -0.4439615400        8.0726355532       -5.1527285225  S9        523             1.0000000000
       873        80  PNM       H25            -0.8596696919        9.5923480756       -8.4378561726  S9        523             1.0000000000
       874        80  PNM       H26             0.2525590207        8.3913064134       -7.7652304917  S9        523             1.0000000000
       875        80  PNM       H27            -0.1654824774        9.8467565672       -6.8301155185  S9        523             1.0000000000
       876        80  PNM       H28            -2.7690208151        8.0076628233       -8.7790130101  S9        523             1.0000000000
       877        80  PNM       H29            -3.2371206871        6.8543675234       -7.5259486540  S9        523             1.0000000000
       878        80  PNM       H30            -1.6706506685        6.6797751750       -8.3376490307  S9        523             1.0000000000
       879        80  PNM       H31            -4.4986565748        7.8870864927       -5.2197934003  S9        523             1.0000000000
       880        80  PNM       H32            -4.4668986199        8.6132183391       -2.8397314427  S9        523             1.0000000000
       881        80  PNM       H33            -2.5723254979       12.6409730501       -2.2344662113  S9        523             1.0000000000
       882        80  PNM       H34            -3.8506278032       13.4085563097       -3.1719979264  S9        523             1.0000000000
       883        80  PNM       H35            -0.3975115360       13.2267997938       -3.0195368237  S9        523             1.0000000000
       884        80  PNM       H36             1.2373101243       13.5163086139       -4.8526837522  S9        523             1.0000000000
       885        80  PNM       H37             0.4972866114       13.3380500485       -7.2236521720  S9        523             1.0000000000
       886        80  PNM       H38            -1.9007768467       12.9405325377       -7.7398846897  S9        523             1.0000000000
       887        80  PNM       H39            -3.5292711553       12.6240428949       -5.9010438376  S9        523             1.0000000000
       888        80  PNM       H40            -2.1698088557       10.2833761984       -2.6562440116  S9        523             1.0000000000
       889        81  TIP3      OH2            -4.4404898918        7.5957872233       -0.4623742389  S9        290             1.0000000000
       890        81  TIP3      H1             -5.4365832555        7.5467129680       -0.1763414869  S9        290             1.0000000000
       891        81  TIP3      H2             -3.8866215458        8.2643893226        0.0315074614  S9        290             1.0000000000
       892        82  SER       CB             -3.1486233731        4.9866451693       -2.2192657819  S10       70              1.0000000000
       893        82  SER       HB1            -3.6814201279        4.1276039506       -2.6405209193  S10       70              1.0000000000
       894        82  SER       HB2            -2.2323588501        5.1425626239       -2.8021957949  S10       70              1.0000000000
       895        82  SER       OG             -4.0178285315        6.1296094241       -2.3116943961  S10       70              1.0000000000
       896        82  SER       HG1            -4.0947279025        6.8252493103       -1.3932788269  S10       70              1.0000000000
       897        82  SER       QQH1           -2.8406767811        4.8324507811       -1.1722135271  S10       70              1.0000000000
       898        83  LYS       CD             -6.7138628260        3.4115285771       -2.0724695536  S10       73              1.0000000000
       899        83  LYS       HD1            -7.4188034771        2.8782969566       -2.7169344829  S10       73              1.0000000000
       900        83  LYS       HD2            -5.7345451016        3.3408805848       -2.5602145552  S10       73              1.0000000000
       901        83  LYS       QQH2           -6.6577978925        2.8756624772       -1.1190536621  S10       73              1.0000000000
       902        83  LYS       CE             -7.1382154313        4.8832091102       -1.9167365614  S10       73              1.0000000000
       903        83  LYS       HE1            -6.8912644641        5.3275786791       -0.9485167319  S10       73              1.0000000000
       904        83  LYS       HE2            -8.2179705394        4.9857892033       -2.0503941753  S10       73              1.0000000000
       905        83  LYS       NZ             -6.4652289469        5.7575491833       -2.9362516406  S10       73              1.0000000000
       906        83  LYS       HZ1            -6.5968316462        5.4712299531       -3.9172036194  S10       73              1.0000000000
       907        83  LYS       HZ2            -5.3815740037        5.8515543594       -2.7366182772  S10       73              1.0000000000
       908        83  LYS       HZ3            -6.8322585878        6.7353456033       -2.8747332574  S10       73              1.0000000000
       909        84  SER       CB             -4.5658387772        4.4143388345       -6.5183409446  S10       130             1.0000000000
       910        84  SER       HB1            -4.6375049774        5.3392617842       -7.0909767470  S10       130             1.0000000000
       911        84  SER       HB2            -3.8436838423        3.7606173827       -7.0232217272  S10       130             1.0000000000
       912        84  SER       OG             -4.1161720519        4.6728871391       -5.1477299046  S10       130             1.0000000000
       913        84  SER       HG1            -3.3123432264        5.2643878493       -5.1854783662  S10       130             1.0000000000
       914        84  SER       QQH3           -5.5278130696        3.9028024012       -6.5180507115  S10       130             1.0000000000
       915        85  GLU       CB             -9.9681701278        9.2996066341        0.8137588560  S10       166             1.0000000000
       916        85  GLU       HB1            -9.6674908337        9.9660427158       -0.0054931726  S10       166             1.0000000000
       917        85  GLU       HB2           -11.0021646399        8.9886853184        0.6376446937  S10       166             1.0000000000
       918        85  GLU       QQH4           -9.9255779439        9.7840088812        1.7980128215  S10       166             1.0000000000
       919        85  GLU       CG             -9.0515586840        8.0638731220        0.7658922124  S10       166             1.0000000000
       920        85  GLU       HG1            -9.4035499316        7.3726536388       -0.0104833479  S10       166             1.0000000000
       921        85  GLU       HG2            -9.1041174190        7.4958943672        1.7047979706  S10       166             1.0000000000
       922        85  GLU       CD             -7.5732496109        8.3495516343        0.4675120946  S10       166             1.0000000000
       923        85  GLU       OE1            -7.1225664739        9.5357729953        0.5695085934  S10       166             1.0000000000
       924        85  GLU       OE2            -6.8645857252        7.3085166422        0.1301551375  S10       166             1.0000000000
       925        86  ASN       CB             -2.4747604758       11.8182159284        1.1368462102  S10       170             1.0000000000
       926        86  ASN       HB1            -1.4991996580       11.6003663002        0.6960858843  S10       170             1.0000000000
       927        86  ASN       HB2            -2.8477756452       12.7700788355        0.7511689918  S10       170             1.0000000000
       928        86  ASN       QQH5           -2.4505931143       11.8536472009        2.2362929106  S10       170             1.0000000000
       929        86  ASN       CG             -3.4311426600       10.6766663923        0.7783867520  S10       170             1.0000000000
       930        86  ASN       OD1            -3.0324327580        9.4693734990        0.8490077029  S10       170             1.0000000000
       931        86  ASN       ND2            -4.6851729133       11.0237676326        0.4389868226  S10       170             1.0000000000
       932        86  ASN       HD21           -5.4434950199       10.3320691876        0.3517915890  S10       170             1.0000000000
       933        86  ASN       HD22           -4.8951447838       11.9954038726        0.1832492740  S10       170             1.0000000000
       934        87  LYS       CE             -3.2362659485        1.4339656346       -4.2515537335  S10       234             1.0000000000
       935        87  LYS       HE1            -3.6150255197        1.6716755108       -3.2599727224  S10       234             1.0000000000
       936        87  LYS       HE2            -4.0727625422        1.3367404319       -4.9431759594  S10       234             1.0000000000
       937        87  LYS       NZ             -2.3784906108        2.5639875146       -4.7489291602  S10       234             1.0000000000
       938        87  LYS       HZ1            -1.9031889804        2.3128871064       -5.6526411861  S10       234             1.0000000000
       939        87  LYS       HZ2            -1.6109880922        2.8538236230       -4.1136191486  S10       234             1.0000000000
       940        87  LYS       HZ3            -2.9862998997        3.4074904835       -4.9012788510  S10       234             1.0000000000
       941        87  LYS       QQH6           -2.6319833985        0.5275472622       -4.1955693104  S10       234             1.0000000000
       942        88  SER       CB              2.2936875859        3.3250725775       -5.9602727725  S10       235             1.0000000000
       943        88  SER       HB1             3.0062098902        2.6707178716       -6.4729107652  S10       235             1.0000000000
       944        88  SER       HB2             2.8148581165        4.2694394662       -5.7530143154  S10       235             1.0000000000
       945        88  SER       OG              1.1537289199        3.5088579642       -6.8369872968  S10       235             1.0000000000
       946        88  SER       HG1             0.7530658758        4.4073678246       -6.6790535180  S10       235             1.0000000000
       947        88  SER       QQH7            1.9950228077        2.8057034991       -5.0355602728  S10       235             1.0000000000
       948        89  PNM       S1             -3.0674606803        9.5811384939       -6.3153287587  S10       523             1.0000000000
       949        89  PNM       C2             -1.7312947823        8.3002718288       -6.9233964750  S10       523             1.0000000000
       950        89  PNM       C3             -1.2939565981        7.5294487351       -5.6203773990  S10       523             1.0000000000
       951        89  PNM       N4             -2.4216673243        7.5592137119       -4.6813380466  S10       523             1.0000000000
       952        89  PNM       C5             -3.6162299813        8.4187187088       -4.9520223745  S10       523             1.0000000000
       953        89  PNM       C6             -3.5793850892        8.8477832823       -3.4296353676  S10       523             1.0000000000
       954        89  PNM       C7             -2.3857881492        7.8739558074       -3.3328359359  S10       523             1.0000000000
       955        89  PNM       O8             -1.5393839395        7.6043472650       -2.4669371903  S10       523             1.0000000000
       956        89  PNM       C9             -2.3856783130        7.3848643347       -7.9698144862  S10       523             1.0000000000
       957        89  PNM       C10            -0.5582533191        9.0798384869       -7.5286638512  S10       523             1.0000000000
       958        89  PNM       C11            -0.7949062442        6.1145951043       -5.9428749512  S10       523             1.0000000000
       959        89  PNM       O12            -1.5612388148        5.1269672917       -5.7287082092  S10       523             1.0000000000
       960        89  PNM       O13             0.4024931340        6.0441604780       -6.4516784293  S10       523             1.0000000000
       961        89  PNM       N14            -3.0885759777       10.1851582140       -3.1384299796  S10       523             1.0000000000
       962        89  PNM       C15            -3.7964568379       11.2957760437       -3.4461785552  S10       523             1.0000000000
       963        89  PNM       O16            -4.9493052260       11.2255664046       -3.9609132120  S10       523             1.0000000000
       964        89  PNM       C17            -3.0792078750       12.6230856614       -3.2366721604  S10       523             1.0000000000
       965        89  PNM       C18            -2.0771313401       12.8758866859       -4.3594073468  S10       523             1.0000000000
       966        89  PNM       C19            -0.7267565141       13.1401055869       -4.0810033802  S10       523             1.0000000000
       967        89  PNM       C20             0.1988307691       13.3007028883       -5.1182365486  S10       523             1.0000000000
       968        89  PNM       C21            -0.2156355991       13.2041415627       -6.4510828954  S10       523             1.0000000000
       969        89  PNM       C22            -1.5661385454       12.9793807951       -6.7419031380  S10       523             1.0000000000
       970        89  PNM       C23            -2.4893783539       12.8145706085       -5.7043552142  S10       523             1.0000000000
       971        89  PNM       H24            -0.4537154163        8.0657495198       -5.1663805028  S10       523             1.0000000000
       972        89  PNM       H25            -0.8616882470        9.5799369710       -8.4527079016  S10       523             1.0000000000
       973        89  PNM       H26             0.2538077888        8.3864855168       -7.7721521917  S10       523             1.0000000000
       974        89  PNM       H27            -0.1794672263        9.8403989369       -6.8412386679  S10       523             1.0000000000
       975        89  PNM       H28            -2.7587022546        7.9843627813       -8.8038091221  S10       523             1.0000000000
       976        89  PNM       H29            -3.2277108894        6.8283902107       -7.5539527691  S10       523             1.0000000000
       977        89  PNM       H30            -1.6553968958        6.6625165060       -8.3564889698  S10       523             1.0000000000
       978        89  PNM       H31            -4.5082290760        7.8638017636       -5.2374303377  S10       523             1.0000000000
       979        89  PNM       H32            -4.4758460163        8.6067081276       -2.8624012180  S10       523             1.0000000000
       980        89  PNM       H33            -2.5722404458       12.6283906159       -2.2670080704  S10       523             1.0000000000
       981        89  PNM       H34            -3.8484637548       13.3995625436       -3.2043512751  S10       523             1.0000000000
       982        89  PNM       H35            -0.3973898551       13.2156849587       -3.0519469415  S10       523             1.0000000000
       983        89  PNM       H36             1.2376580507       13.5053582272       -4.8852320382  S10       523             1.0000000000
       984        89  PNM       H37             0.4991799795       13.3204789374       -7.2562663239  S10       523             1.0000000000
       985        89  PNM       H38            -1.8981616234       12.9183806008       -7.7726768390  S10       523             1.0000000000
       986        89  PNM       H39            -3.5276925902       12.6058650199       -5.9340544558  S10       523             1.0000000000
       987        89  PNM       H40            -2.1758256257       10.2723789549       -2.6867552356  S10       523             1.0000000000
       988        90  TIP3      OH2            -4.4383340950        7.6031969679       -0.4635741394  S10       290             1.0000000000
       989        90  TIP3      H1             -5.4338463005        7.5497049754       -0.1657928305  S10       290             1.0000000000
       990        90  TIP3      H2             -3.8798958035        8.2721160524        0.0261402643  S10       290             1.0000000000
       991        91  SER       CB             -3.1689584954        4.9954814839       -2.2054181147  S11       70              1.0000000000
       992        91  SER       HB1            -3.7092533996        4.1392084383       -2.6269219162  S11       70              1.0000000000
       993        91  SER       HB2            -2.2532447398        5.1415264403       -2.7940047330  S11       70              1.0000000000
       994        91  SER       OG             -4.0210645462        6.1496583322       -2.2813648859  S11       70              1.0000000000
       995        91  SER       HG1            -4.1290062607        6.8976791221       -1.2760379778  S11       70              1.0000000000
       996        91  SER       QQH1           -2.8533774652        4.8225189621       -1.1625647175  S11       70              1.0000000000
       997        92  LYS       CD             -6.7035030084        3.4082391045       -2.0804409872  S11       73              1.0000000000
       998        92  LYS       HD1            -7.4150084018        2.8799714596       -2.7217858765  S11       73              1.0000000000
       999        92  LYS       HD2            -5.7263389557        3.3296153100       -2.5709366156  S11       73              1.0000000000
      1000        92  LYS       QQH2           -6.6487036909        2.8728766142       -1.1264597218  S11       73              1.0000000000
      1001        92  LYS       CE             -7.1149131968        4.8841387358       -1.9266039357  S11       73              1.0000000000
      1002        92  LYS       HE1            -6.8668071250        5.3205513915       -0.9551879742  S11       73              1.0000000000
      1003        92  LYS       HE2            -8.1944035283        4.9934024049       -2.0607516920  S11       73              1.0000000000
      1004        92  LYS       NZ             -6.4295990827        5.7535936876       -2.9400662686  S11       73              1.0000000000
      1005        92  LYS       HZ1            -6.5362232591        5.4520792586       -3.9183545188  S11       73              1.0000000000
      1006        92  LYS       HZ2            -5.3289051845        5.8695902089       -2.7107531620  S11       73              1.0000000000
      1007        92  LYS       HZ3            -6.8094606487        6.7263733107       -2.8978218738  S11       73              1.0000000000
      1008        93  SER       CB             -4.5667876830        4.4120796712       -6.5153186871  S11       130             1.0000000000
      1009        93  SER       HB1            -4.6343495854        5.3350252482       -7.0916186352  S11       130             1.0000000000
      1010        93  SER       HB2            -3.8433146586        3.7555053714       -7.0147192560  S11       130             1.0000000000
      1011        93  SER       OG             -4.1242189611        4.6741509123       -5.1433318686  S11       130             1.0000000000
      1012        93  SER       HG1            -3.3215477777        5.2669322321       -5.1766136704  S11       130             1.0000000000
      1013        93  SER       QQH3           -5.5297060483        3.9022880266       -6.5184465141  S11       130             1.0000000000
      1014        94  GLU       CB             -9.9666481110        9.3038175849        0.8132491649  S11       166             1.0000000000
      1015        94  GLU       HB1            -9.6686489735        9.9711881002       -0.0061485399  S11       166             1.0000000000
      1016        94  GLU       HB2           -10.9989390427        8.9880431964        0.6366402696  S11       166             1.0000000000
      1017        94  GLU       QQH4           -9.9273895719        9.7881116653        1.7977530840  S11       166             1.0000000000
      1018        94  GLU       CG             -9.0450603341        8.0723094255        0.7667882984  S11       166             1.0000000000
      1019        94  GLU       HG1            -9.3864752200        7.3838892966       -0.0168402188  S11       166             1.0000000000
      1020        94  GLU       HG2            -9.1028758162        7.4980503652        1.7013502495  S11       166             1.0000000000
      1021        94  GLU       CD             -7.5677262449        8.3660865174        0.4835150381  S11       166             1.0000000000
      1022        94  GLU       OE1            -7.1234081595        9.5545235527        0.5647475955  S11       166             1.0000000000
      1023        94  GLU       OE2            -6.8465184433        7.3217138370        0.1760424911  S11       166             1.0000000000
      1024        95  ASN       CB             -2.4694538825       11.8087329596        1.1343120064  S11       170             1.0000000000
      1025        95  ASN       HB1            -1.4937867354       11.5816819392        0.6985232361  S11       170             1.0000000000
      1026        95  ASN       HB2            -2.8335433162       12.7621930951        0.7438551559  S11       170             1.0000000000
      1027        95  ASN       QQH5           -2.4506333721       11.8465082310        2.2338009024  S11       170             1.0000000000
      1028        95  ASN       CG             -3.4347476381       10.6757878820        0.7735232926  S11       170             1.0000000000
      1029        95  ASN       OD1            -3.0473544313        9.4635891840        0.8421095434  S11       170             1.0000000000
      1030        95  ASN       ND2            -4.6846180276       11.0334424350        0.4326700395  S11       170             1.0000000000
      1031        95  ASN       HD21           -5.4485204637       10.3485184986        0.3451257781  S11       170             1.0000000000
      1032        95  ASN       HD22           -4.8877079225       12.0075630698        0.1788907686  S11       170             1.0000000000
      1033        96  LYS       CE             -3.2376826858        1.4341477559       -4.2507471094  S11       234             1.0000000000
      1034        96  LYS       HE1            -3.6192132104        1.6689765838       -3.2596414180  S11       234             1.0000000000
      1035        96  LYS       HE2            -4.0722323060        1.3373454029       -4.9447905803  S11       234             1.0000000000
      1036        96  LYS       NZ             -2.3806707543        2.5669495036       -4.7429239793  S11       234             1.0000000000
      1037        96  LYS       HZ1            -1.9046365649        2.3198172058       -5.6470646117  S11       234             1.0000000000
      1038        96  LYS       HZ2            -1.6142879664        2.8554147854       -4.1057305290  S11       234             1.0000000000
      1039        96  LYS       HZ3            -2.9890537638        3.4101898347       -4.8923204556  S11       234             1.0000000000
      1040        96  LYS       QQH6           -2.6318781118        0.5286393815       -4.1959656798  S11       234             1.0000000000
      1041        97  SER       CB              2.2929371315        3.3269026600       -5.9640942255  S11       235             1.0000000000
      1042        97  SER       HB1             3.0034721607        2.6730264213       -6.4799703076  S11       235             1.0000000000
      1043        97  SER       HB2             2.8158073554        4.2701109833       -5.7557816689  S11       235             1.0000000000
      1044        97  SER       OG              1.1512123299        3.5144215919       -6.8379941145  S11       235             1.0000000000
      1045        97  SER       HG1             0.7485618510        4.4105754684       -6.6717233890  S11       235             1.0000000000
      1046        97  SER       QQH7            1.9957634473        2.8053807330       -5.0401219985  S11       235             1.0000000000
      1047        98  PNM       S1             -3.0747699444        9.5781608412       -6.2855292439  S11       523             1.0000000000
      1048        98  PNM       C2             -1.7407156683        8.2982898795       -6.8972103412  S11       523             1.0000000000
      1049        98  PNM       C3             -1.3035695343        7.5245301510       -5.5960867082  S11       523             1.0000000000
      1050        98  PNM       N4             -2.4331685832        7.5474552061       -4.6580603441  S11       523             1.0000000000
      1051        98  PNM       C5             -3.6247842960        8.4128798148       -4.9250735928  S11       523             1.0000000000
      1052        98  PNM       C6             -3.5828989506        8.8419087266       -3.4031394599  S11       523             1.0000000000
      1053        98  PNM       C7             -2.3930792135        7.8625029061       -3.3079431267  S11       523             1.0000000000
      1054        98  PNM       O8             -1.5368252248        7.6027655881       -2.4498194076  S11       523             1.0000000000
      1055        98  PNM       C9             -2.3965466467        7.3857092193       -7.9451935000  S11       523             1.0000000000
      1056        98  PNM       C10            -0.5674921106        9.0777172845       -7.5023675682  S11       523             1.0000000000
      1057        98  PNM       C11            -0.8004506551        6.1127350206       -5.9261983968  S11       523             1.0000000000
      1058        98  PNM       O12            -1.5651518788        5.1224519848       -5.7203225346  S11       523             1.0000000000
      1059        98  PNM       O13             0.3975283031        6.0479178346       -6.4350654301  S11       523             1.0000000000
      1060        98  PNM       N14            -3.0866204331       10.1777921112       -3.1127073754  S11       523             1.0000000000
      1061        98  PNM       C15            -3.7900621170       11.2909834783       -3.4212304424  S11       523             1.0000000000
      1062        98  PNM       O16            -4.9445021200       11.2247131470       -3.9330044614  S11       523             1.0000000000
      1063        98  PNM       C17            -3.0681663275       12.6163519027       -3.2153263466  S11       523             1.0000000000
      1064        98  PNM       C18            -2.0748084603       12.8702590047       -4.3453912023  S11       523             1.0000000000
      1065        98  PNM       C19            -0.7225518289       13.1352828043       -4.0772409909  S11       523             1.0000000000
      1066        98  PNM       C20             0.1948325978       13.2972264184       -5.1215934896  S11       523             1.0000000000
      1067        98  PNM       C21            -0.2298901973       13.2007883860       -6.4512213609  S11       523             1.0000000000
      1068        98  PNM       C22            -1.5824296409       12.9750494928       -6.7316652820  S11       523             1.0000000000
      1069        98  PNM       C23            -2.4974527114       12.8091233449       -5.6870430305  S11       523             1.0000000000
      1070        98  PNM       H24            -0.4653992888        8.0612338384       -5.1387303036  S11       523             1.0000000000
      1071        98  PNM       H25            -0.8702628588        9.5750728877       -8.4281326560  S11       523             1.0000000000
      1072        98  PNM       H26             0.2454575278        8.3843561969       -7.7426215144  S11       523             1.0000000000
      1073        98  PNM       H27            -0.1904953347        9.8402544036       -6.8162203481  S11       523             1.0000000000
      1074        98  PNM       H28            -2.7698577332        7.9871364525       -8.7777134294  S11       523             1.0000000000
      1075        98  PNM       H29            -3.2384126021        6.8286951238       -7.5298924562  S11       523             1.0000000000
      1076        98  PNM       H30            -1.6668511960        6.6638799337       -8.3337339098  S11       523             1.0000000000
      1077        98  PNM       H31            -4.5198515597        7.8623323225       -5.2089923114  S11       523             1.0000000000
      1078        98  PNM       H32            -4.4808289670        8.6047638972       -2.8371863576  S11       523             1.0000000000
      1079        98  PNM       H33            -2.5529666836       12.6188152305       -2.2500663806  S11       523             1.0000000000
      1080        98  PNM       H34            -3.8356696762       13.3941633365       -3.1755382607  S11       523             1.0000000000
      1081        98  PNM       H35            -0.3849842719       13.2102958221       -3.0508240344  S11       523             1.0000000000
      1082        98  PNM       H36             1.2353120185       13.5026786113       -4.8967585600  S11       523             1.0000000000
      1083        98  PNM       H37             0.4785611198       13.3170919746       -7.2620128162  S11       523             1.0000000000
      1084        98  PNM       H38            -1.9224089836       12.9135992920       -7.7598449376  S11       523             1.0000000000
      1085        98  PNM       H39            -3.5371840867       12.5990627494       -5.9089069002  S11       523             1.0000000000
      1086        98  PNM       H40            -2.1699396544       10.2619569926       -2.6682502808  S11       523             1.0000000000
      1087        99  TIP3      OH2            -4.4600103505        7.5979418999       -0.4124716780  S11       290             1.0000000000
      1088        99  TIP3      H1             -5.4788749704        7.5405338105       -0.1134617799  S11       290             1.0000000000
      1089        99  TIP3      H2             -3.8883000155        8.2766844479        0.0572626515  S11       290             1.0000000000
      1090       100  SER       CB             -3.1718304412        4.9976038394       -2.2183907284  S12       70              1.0000000000
      1091       100  SER       HB1            -3.7081908240        4.1390149562       -2.6428468798  S12       70              1.0000000000
      1092       100  SER       HB2            -2.2511327958        5.1403188876       -2.8011471724  S12       70              1.0000000000
      1093       100  SER       OG             -4.0171476522        6.1554949518       -2.2966124826  S12       70              1.0000000000
      1094       100  SER       HG1            -4.1585801240        6.9875281276       -1.1805675210  S12       70              1.0000000000
      1095       100  SER       QQH1           -2.8615852423        4.8161403047       -1.1746542949  S12       70              1.0000000000
      1096       101  LYS       CD             -6.6878128305        3.4050931762       -2.0840512779  S12       73              1.0000000000
      1097       101  LYS       HD1            -7.4006216727        2.8854928946       -2.7310324980  S12       73              1.0000000000
      1098       101  LYS       HD2            -5.7084191580        3.3211040171       -2.5690147548  S12       73              1.0000000000
      1099       101  LYS       QQH2           -6.6432839240        2.8647953798       -1.1319053516  S12       73              1.0000000000
      1100       101  LYS       CE             -7.0852159399        4.8844095317       -1.9276370096  S12       73              1.0000000000
      1101       101  LYS       HE1            -6.8264557097        5.3095823706       -0.9541513629  S12       73              1.0000000000
      1102       101  LYS       HE2            -8.1664348057        4.9994050895       -2.0495035509  S12       73              1.0000000000
      1103       101  LYS       NZ             -6.3960106398        5.7483371475       -2.9387711678  S12       73              1.0000000000
      1104       101  LYS       HZ1            -6.4957434629        5.4384476467       -3.9138077787  S12       73              1.0000000000
      1105       101  LYS       HZ2            -5.2493722244        5.8806163805       -2.6934537763  S12       73              1.0000000000
      1106       101  LYS       HZ3            -6.7788757734        6.7184845572       -2.9039287859  S12       73              1.0000000000
      1107       102  SER       CB             -4.5654700323        4.4181336447       -6.5210292368  S12       130             1.0000000000
      1108       102  SER       HB1            -4.6354152477        5.3413906855       -7.0965129188  S12       130             1.0000000000
      1109       102  SER       HB2            -3.8432856020        3.7621778879       -7.0230999386  S12       130             1.0000000000
      1110       102  SER       OG             -4.1189708195        4.6788748868       -5.1509028183  S12       130             1.0000000000
      1111       102  SER       HG1            -3.3203783863        5.2759064744       -5.1834259078  S12       130             1.0000000000
      1112       102  SER       QQH3           -5.5281967111        3.9079496895       -6.5214890403  S12       130             1.0000000000
      1113       103  GLU       CB             -9.9653146927        9.3034877215        0.8162257675  S12       166             1.0000000000
      1114       103  GLU       HB1            -9.6730191921        9.9725372407       -0.0037379773  S12       166             1.0000000000
      1115       103  GLU       HB2           -10.9950387084        8.9799235438        0.6400440556  S12       166             1.0000000000
      1116       103  GLU       QQH4           -9.9302968113        9.7874042026        1.8011147060  S12       166             1.0000000000
      1117       103  GLU       CG             -9.0355013080        8.0784664051        0.7702972666  S12       166             1.0000000000
      1118       103  GLU       HG1            -9.3649228676        7.3919042841       -0.0200290517  S12       166             1.0000000000
      1119       103  GLU       HG2            -9.0956222021        7.4979455121        1.7005838527  S12       166             1.0000000000
      1120       103  GLU       CD             -7.5620106703        8.3865688238        0.5003721972  S12       166             1.0000000000
      1121       103  GLU       OE1            -7.1241208924        9.5748881175        0.5631137827  S12       166             1.0000000000
      1122       103  GLU       OE2            -6.8258135423        7.3400728951        0.2173363907  S12       166             1.0000000000
      1123       104  ASN       CB             -2.4614681838       11.8082828405        1.1359220493  S12       170             1.0000000000
      1124       104  ASN       HB1            -1.4857807846       11.5748562618        0.7036895168  S12       170             1.0000000000
      1125       104  ASN       HB2            -2.8186814030       12.7633765873        0.7429994196  S12       170             1.0000000000
      1126       104  ASN       QQH5           -2.4464477482       11.8464214656        2.2354566868  S12       170             1.0000000000
      1127       104  ASN       CG             -3.4331424893       10.6830973432        0.7723497872  S12       170             1.0000000000
      1128       104  ASN       OD1            -3.0564736121        9.4668099131        0.8418133522  S12       170             1.0000000000
      1129       104  ASN       ND2            -4.6787071125       11.0498535579        0.4275735984  S12       170             1.0000000000
      1130       104  ASN       HD21           -5.4451158454       10.3702668526        0.3360587107  S12       170             1.0000000000
      1131       104  ASN       HD22           -4.8755403775       12.0256744118        0.1734377031  S12       170             1.0000000000
      1132       105  LYS       CE             -3.2376470570        1.4385334518       -4.2529536892  S12       234             1.0000000000
      1133       105  LYS       HE1            -3.6178318846        1.6740742173       -3.2614478353  S12       234             1.0000000000
      1134       105  LYS       HE2            -4.0732919003        1.3412025779       -4.9456481629  S12       234             1.0000000000
      1135       105  LYS       NZ             -2.3814332392        2.5710490433       -4.7469292760  S12       234             1.0000000000
      1136       105  LYS       HZ1            -1.9050523294        2.3232470189       -5.6505137643  S12       234             1.0000000000
      1137       105  LYS       HZ2            -1.6153725355        2.8605418306       -4.1098156961  S12       234             1.0000000000
      1138       105  LYS       HZ3            -2.9900005671        3.4146174838       -4.8973232431  S12       234             1.0000000000
      1139       105  LYS       QQH6           -2.6318572761        0.5329405980       -4.1986504891  S12       234             1.0000000000
      1140       106  SER       CB              2.2965341001        3.3263501726       -5.9635117698  S12       235             1.0000000000
      1141       106  SER       HB1             3.0085458563        2.6719734110       -6.4768563212  S12       235             1.0000000000
      1142       106  SER       HB2             2.8187530191        4.2698939418       -5.7549012142  S12       235             1.0000000000
      1143       106  SER       OG              1.1570826610        3.5126695993       -6.8402715007  S12       235             1.0000000000
      1144       106  SER       HG1             0.7566059123        4.4109209477       -6.6802000795  S12       235             1.0000000000
      1145       106  SER       QQH7            1.9970451855        2.8059241408       -5.0396747675  S12       235             1.0000000000
      1146       107  PNM       S1             -3.0786528737        9.5660622960       -6.3126963205  S12       523             1.0000000000
      1147       107  PNM       C2             -1.7389512344        8.2894815814       -6.9185580625  S12       523             1.0000000000
      1148       107  PNM       C3             -1.3051994858        7.5178593851       -5.6151825548  S12       523             1.0000000000
      1149       107  PNM       N4             -2.4396933579        7.5344898403       -4.6817849672  S12       523             1.0000000000
      1150       107  PNM       C5             -3.6306189495        8.4006467312       -4.9528050997  S12       523             1.0000000000
      1151       107  PNM       C6             -3.5924489740        8.8325579440       -3.4319220923  S12       523             1.0000000000
      1152       107  PNM       C7             -2.4039824722        7.8526753299       -3.3308196246  S12       523             1.0000000000
      1153       107  PNM       O8             -1.5432513890        7.6064144725       -2.4720828914  S12       523             1.0000000000
      1154       107  PNM       C9             -2.3885463280        7.3755714659       -7.9693211133  S12       523             1.0000000000
      1155       107  PNM       C10            -0.5656156283        9.0721570776       -7.5193223054  S12       523             1.0000000000
      1156       107  PNM       C11            -0.7943341937        6.1082503707       -5.9440048621  S12       523             1.0000000000
      1157       107  PNM       O12            -1.5546247244        5.1148374417       -5.7405209724  S12       523             1.0000000000
      1158       107  PNM       O13             0.4056733319        6.0491444477       -6.4502201978  S12       523             1.0000000000
      1159       107  PNM       N14            -3.0947282816       10.1682038500       -3.1410150595  S12       523             1.0000000000
      1160       107  PNM       C15            -3.7967278340       11.2831689319       -3.4461812442  S12       523             1.0000000000
      1161       107  PNM       O16            -4.9520904740       11.2203728963       -3.9562781854  S12       523             1.0000000000
      1162       107  PNM       C17            -3.0737191946       12.6072482539       -3.2352580278  S12       523             1.0000000000
      1163       107  PNM       C18            -2.0766794515       12.8641219699       -4.3614734121  S12       523             1.0000000000
      1164       107  PNM       C19            -0.7267502239       13.1349808161       -4.0871821622  S12       523             1.0000000000
      1165       107  PNM       C20             0.1946735461       13.3008515651       -5.1273477823  S12       523             1.0000000000
      1166       107  PNM       C21            -0.2236661070       13.2022074886       -6.4588357340  S12       523             1.0000000000
      1167       107  PNM       C22            -1.5739852318       12.9709297075       -6.7453997349  S12       523             1.0000000000
      1168       107  PNM       C23            -2.4932128928       12.8017098313       -5.7050021862  S12       523             1.0000000000
      1169       107  PNM       H24            -0.4717355555        8.0586235104       -5.1538141852  S12       523             1.0000000000
      1170       107  PNM       H25            -0.8662133648        9.5689632785       -8.4461038055  S12       523             1.0000000000
      1171       107  PNM       H26             0.2499547518        8.3808600052       -7.7563859446  S12       523             1.0000000000
      1172       107  PNM       H27            -0.1933700793        9.8357515211       -6.8317508155  S12       523             1.0000000000
      1173       107  PNM       H28            -2.7602791478        7.9769037193       -8.8026426786  S12       523             1.0000000000
      1174       107  PNM       H29            -3.2307063480        6.8165687231       -7.5575896202  S12       523             1.0000000000
      1175       107  PNM       H30            -1.6560115238        6.6554299332       -8.3557470780  S12       523             1.0000000000
      1176       107  PNM       H31            -4.5255368099        7.8504078931       -5.2380660078  S12       523             1.0000000000
      1177       107  PNM       H32            -4.4937078533        8.5980146090       -2.8701861881  S12       523             1.0000000000
      1178       107  PNM       H33            -2.5606280055       12.6064208146       -2.2687803450  S12       523             1.0000000000
      1179       107  PNM       H34            -3.8406099222       13.3857906866       -3.1946507781  S12       523             1.0000000000
      1180       107  PNM       H35            -0.3941686668       13.2115163207       -3.0591818912  S12       523             1.0000000000
      1181       107  PNM       H36             1.2332354451       13.5106811711       -4.8977993879  S12       523             1.0000000000
      1182       107  PNM       H37             0.4879601457       13.3212093578       -7.2664357439  S12       523             1.0000000000
      1183       107  PNM       H38            -1.9090236353       12.9081843751       -7.7750934938  S12       523             1.0000000000
      1184       107  PNM       H39            -3.5313356988       12.5886727954       -5.9314521929  S12       523             1.0000000000
      1185       107  PNM       H40            -2.1769273543       10.2509664200       -2.6988380583  S12       523             1.0000000000
      1186       108  TIP3      OH2            -4.4906939342        7.6211320125       -0.3764638348  S12       290             1.0000000000
      1187       108  TIP3      H1             -5.5555883484        7.5452924618       -0.0675527099  S12       290             1.0000000000
      1188       108  TIP3      H2             -3.9023449448        8.2994175415        0.0808081197  S12       290             1.0000000000
      1189       109  SER       CB             -3.1711284940        4.9870280098       -2.2144367745  S13       70              1.0000000000
      1190       109  SER       HB1            -3.7092810377        4.1281748821       -2.6362532501  S13       70              1.0000000000
      1191       109  SER       HB2            -2.2503793199        5.1264915780       -2.7980856328  S13       70              1.0000000000
      1192       109  SER       OG             -4.0132688072        6.1470905688       -2.2945367090  S13       70              1.0000000000
      1193       109  SER       HG1            -4.1659553131        6.9889378094       -1.1551591684  S13       70              1.0000000000
      1194       109  SER       QQH1           -2.8604919239        4.8072194149       -1.1705939247  S13       70              1.0000000000
      1195       110  LYS       CD             -6.6851758587        3.4022201241       -2.0859554738  S13       73              1.0000000000
      1196       110  LYS       HD1            -7.4003983039        2.8843208668       -2.7315799804  S13       73              1.0000000000
      1197       110  LYS       HD2            -5.7069951618        3.3163100241       -2.5729903380  S13       73              1.0000000000
      1198       110  LYS       QQH2           -6.6398183498        2.8612935514       -1.1341359585  S13       73              1.0000000000
      1199       110  LYS       CE             -7.0786421570        4.8824091091       -1.9286647914  S13       73              1.0000000000
      1200       110  LYS       HE1            -6.8166566184        5.3051863810       -0.9550787514  S13       73              1.0000000000
      1201       110  LYS       HE2            -8.1600797704        4.9998292840       -2.0472291238  S13       73              1.0000000000
      1202       110  LYS       NZ             -6.3885218597        5.7442986792       -2.9401368707  S13       73              1.0000000000
      1203       110  LYS       HZ1            -6.4869175355        5.4317532869       -3.9141770372  S13       73              1.0000000000
      1204       110  LYS       HZ2            -5.2333226393        5.8773595266       -2.6913075071  S13       73              1.0000000000
      1205       110  LYS       HZ3            -6.7715750796        6.7141529013       -2.9082155309  S13       73              1.0000000000
      1206       111  SER       CB             -4.5668085537        4.4177982410       -6.5155181579  S13       130             1.0000000000
      1207       111  SER       HB1            -4.6358549854        5.3414997196       -7.0903276025  S13       130             1.0000000000
      1208       111  SER       HB2            -3.8432657373        3.7625830251       -7.0166321717  S13       130             1.0000000000
      1209       111  SER       OG             -4.1240406217        4.6772189221       -5.1438158223  S13       130             1.0000000000
      1210       111  SER       HG1            -3.3280322373        5.2769496319       -5.1719433642  S13       130             1.0000000000
      1211       111  SER       QQH3           -5.5292771520        3.9071927739       -6.5187725486  S13       130             1.0000000000
      1212       112  GLU       CB             -9.9710014746        9.3077845316        0.8149576594  S13       166             1.0000000000
      1213       112  GLU       HB1            -9.6789143271        9.9771336721       -0.0048153831  S13       166             1.0000000000
      1214       112  GLU       HB2           -11.0010035020        8.9851483960        0.6391406022  S13       166             1.0000000000
      1215       112  GLU       QQH4           -9.9352921077        9.7909072653        1.8002389027  S13       166             1.0000000000
      1216       112  GLU       CG             -9.0424911014        8.0819089843        0.7678517156  S13       166             1.0000000000
      1217       112  GLU       HG1            -9.3723491042        7.3962172080       -0.0230013722  S13       166             1.0000000000
      1218       112  GLU       HG2            -9.1023728296        7.5006693314        1.6976684453  S13       166             1.0000000000
      1219       112  GLU       CD             -7.5698512464        8.3897107009        0.4981818685  S13       166             1.0000000000
      1220       112  GLU       OE1            -7.1300823950        9.5764725929        0.5550566251  S13       166             1.0000000000
      1221       112  GLU       OE2            -6.8336176777        7.3398839120        0.2203978908  S13       166             1.0000000000
      1222       113  ASN       CB             -2.4636448821       11.8074367107        1.1357023288  S13       170             1.0000000000
      1223       113  ASN       HB1            -1.4878164411       11.5731768423        0.7041427156  S13       170             1.0000000000
      1224       113  ASN       HB2            -2.8200843936       12.7623801082        0.7416917404  S13       170             1.0000000000
      1225       113  ASN       QQH5           -2.4490748634       11.8464456157        2.2351948994  S13       170             1.0000000000
      1226       113  ASN       CG             -3.4358395506       10.6824143613        0.7724808964  S13       170             1.0000000000
      1227       113  ASN       OD1            -3.0626723757        9.4656072654        0.8479377745  S13       170             1.0000000000
      1228       113  ASN       ND2            -4.6791517237       11.0508135404        0.4207019755  S13       170             1.0000000000
      1229       113  ASN       HD21           -5.4453321502       10.3721956279        0.3269626296  S13       170             1.0000000000
      1230       113  ASN       HD22           -4.8741328533       12.0265548278        0.1644072727  S13       170             1.0000000000
      1231       114  LYS       CE             -3.2327108456        1.4415183274       -4.2529745520  S13       234             1.0000000000
      1232       114  LYS       HE1            -3.6117967683        1.6775087022       -3.2610819151  S13       234             1.0000000000
      1233       114  LYS       HE2            -4.0690013798        1.3457183401       -4.9451631477  S13       234             1.0000000000
      1234       114  LYS       NZ             -2.3747715159        2.5725319710       -4.7468900012  S13       234             1.0000000000
      1235       114  LYS       HZ1            -1.8990767186        2.3252592060       -5.6509154100  S13       234             1.0000000000
      1236       114  LYS       HZ2            -1.6079627270        2.8609031310       -4.1102638847  S13       234             1.0000000000
      1237       114  LYS       HZ3            -2.9818349692        3.4164100292       -4.8963277362  S13       234             1.0000000000
      1238       114  LYS       QQH6           -2.6285570007        0.5347984491       -4.1991818834  S13       234             1.0000000000
      1239       115  SER       CB              2.3061594210        3.3253179352       -5.9639307802  S13       235             1.0000000000
      1240       115  SER       HB1             3.0171259500        2.6707810720       -6.4784954175  S13       235             1.0000000000
      1241       115  SER       HB2             2.8297685301        4.2678386931       -5.7540380232  S13       235             1.0000000000
      1242       115  SER       OG              1.1668438764        3.5141587498       -6.8401220036  S13       235             1.0000000000
      1243       115  SER       HG1             0.7638446327        4.4102590951       -6.6741592095  S13       235             1.0000000000
      1244       115  SER       QQH7            2.0065243364        2.8039997394       -5.0406025303  S13       235             1.0000000000
      1245       116  PNM       S1             -3.1014079753        9.5363566574       -6.2997082857  S13       523             1.0000000000
      1246       116  PNM       C2             -1.7491801298        8.2718707762       -6.9023393751  S13       523             1.0000000000
      1247       116  PNM       C3             -1.3123811893        7.5019328439       -5.5992559050  S13       523             1.0000000000
      1248       116  PNM       N4             -2.4469108934        7.5103860555       -4.6652889798  S13       523             1.0000000000
      1249       116  PNM       C5             -3.6405047699        8.3751378878       -4.9316856776  S13       523             1.0000000000
      1250       116  PNM       C6             -3.5932213786        8.8133902560       -3.4127742940  S13       523             1.0000000000
      1251       116  PNM       C7             -2.4058392150        7.8317018206       -3.3141605957  S13       523             1.0000000000
      1252       116  PNM       O8             -1.5383315570        7.5913081968       -2.4615113298  S13       523             1.0000000000
      1253       116  PNM       C9             -2.3886864415        7.3555543039       -7.9570420088  S13       523             1.0000000000
      1254       116  PNM       C10            -0.5794476111        9.0641006259       -7.4978218066  S13       523             1.0000000000
      1255       116  PNM       C11            -0.7934947289        6.0960674641       -5.9309115196  S13       523             1.0000000000
      1256       116  PNM       O12            -1.5494778275        5.0987045335       -5.7317457188  S13       523             1.0000000000
      1257       116  PNM       O13             0.4072101839        6.0448665904       -6.4365663240  S13       523             1.0000000000
      1258       116  PNM       N14            -3.0890887830       10.1484294214       -3.1298031006  S13       523             1.0000000000
      1259       116  PNM       C15            -3.7863735792       11.2652255999       -3.4386369471  S13       523             1.0000000000
      1260       116  PNM       O16            -4.9428696583       11.2060673930       -3.9465484323  S13       523             1.0000000000
      1261       116  PNM       C17            -3.0566189808       12.5865430471       -3.2339003044  S13       523             1.0000000000
      1262       116  PNM       C18            -2.0697511068       12.8409783550       -4.3698197055  S13       523             1.0000000000
      1263       116  PNM       C19            -0.7170367072       13.1114243903       -4.1086558260  S13       523             1.0000000000
      1264       116  PNM       C20             0.1941022810       13.2780686750       -5.1579884318  S13       523             1.0000000000
      1265       116  PNM       C21            -0.2370945715       13.1793356480       -6.4854307143  S13       523             1.0000000000
      1266       116  PNM       C22            -1.5901636833       12.9473485486       -6.7586370087  S13       523             1.0000000000
      1267       116  PNM       C23            -2.4991860076       12.7781523005       -5.7092858461  S13       523             1.0000000000
      1268       116  PNM       H24            -0.4823061090        8.0471261655       -5.1370051307  S13       523             1.0000000000
      1269       116  PNM       H25            -0.8791248369        9.5575539375       -8.4266877657  S13       523             1.0000000000
      1270       116  PNM       H26             0.2432020417        8.3793960234       -7.7298621452  S13       523             1.0000000000
      1271       116  PNM       H27            -0.2171866889        9.8314864662       -6.8091050803  S13       523             1.0000000000
      1272       116  PNM       H28            -2.7615014556        7.9562118209       -8.7904318118  S13       523             1.0000000000
      1273       116  PNM       H29            -3.2286353696        6.7908294685       -7.5491310856  S13       523             1.0000000000
      1274       116  PNM       H30            -1.6500070771        6.6410542524       -8.3420802054  S13       523             1.0000000000
      1275       116  PNM       H31            -4.5365339813        7.8219976999       -5.2074753645  S13       523             1.0000000000
      1276       116  PNM       H32            -4.4920179806        8.5842819170       -2.8450796136  S13       523             1.0000000000
      1277       116  PNM       H33            -2.5336821522       12.5827513019       -2.2727238565  S13       523             1.0000000000
      1278       116  PNM       H34            -3.8200247490       13.3680995595       -3.1849472282  S13       523             1.0000000000
      1279       116  PNM       H35            -0.3742379033       13.1877964674       -3.0838147260  S13       523             1.0000000000
      1280       116  PNM       H36             1.2346941972       13.4893264206       -4.9385613753  S13       523             1.0000000000
      1281       116  PNM       H37             0.4668823684       13.2993160556       -7.2997363248  S13       523             1.0000000000
      1282       116  PNM       H38            -1.9354893388       12.8851383394       -7.7849571349  S13       523             1.0000000000
      1283       116  PNM       H39            -3.5395794002       12.5657080087       -5.9255356562  S13       523             1.0000000000
      1284       116  PNM       H40            -2.1709966984       10.2294633209       -2.6877424830  S13       523             1.0000000000
      1285       117  TIP3      OH2            -4.5026382035        7.6118102952       -0.3588320902  S13       290             1.0000000000
      1286       117  TIP3      H1             -5.5851228212        7.5370873199       -0.0539094380  S13       290             1.0000000000
      1287       117  TIP3      H2             -3.9132007564        8.2912860608        0.0945435955  S13       290             1.0000000000
      1288       118  SER       CB             -3.1673589307        4.9895940969       -2.2161716640  S14       70              1.0000000000
      1289       118  SER       HB1            -3.7046845035        4.1306093180       -2.6383507162  S14       70              1.0000000000
      1290       118  SER       HB2            -2.2446998602        5.1278256213       -2.7974295346  S14       70              1.0000000000
      1291       118  SER       OG             -4.0090369063        6.1493036017       -2.3008839668  S14       70              1.0000000000
      1292       118  SER       HG1            -4.1554677735        6.9828136109       -1.1841371624  S14       70              1.0000000000
      1293       118  SER       QQH1           -2.8593047799        4.8113780953       -1.1711779178  S14       70              1.0000000000
      1294       119  LYS       CD             -6.6847360849        3.4051989793       -2.0833432163  S14       73              1.0000000000
      1295       119  LYS       HD1            -7.3985846480        2.8869089247       -2.7301566908  S14       73              1.0000000000
      1296       119  LYS       HD2            -5.7060246652        3.3214222601       -2.5696964372  S14       73              1.0000000000
      1297       119  LYS       QQH2           -6.6391008417        2.8632470618       -1.1322489280  S14       73              1.0000000000
      1298       119  LYS       CE             -7.0816347894        4.8839976743       -1.9236545866  S14       73              1.0000000000
      1299       119  LYS       HE1            -6.8200841437        5.3085243357       -0.9507891455  S14       73              1.0000000000
      1300       119  LYS       HE2            -8.1628865415        5.0003231173       -2.0427053791  S14       73              1.0000000000
      1301       119  LYS       NZ             -6.3953396991        5.7490527354       -2.9361625359  S14       73              1.0000000000
      1302       119  LYS       HZ1            -6.4986017921        5.4400027780       -3.9112975800  S14       73              1.0000000000
      1303       119  LYS       HZ2            -5.2548132647        5.8759746266       -2.6973602159  S14       73              1.0000000000
      1304       119  LYS       HZ3            -6.7783467864        6.7192317301       -2.8997683900  S14       73              1.0000000000
      1305       120  SER       CB             -4.5702756906        4.4243145875       -6.5015515417  S14       130             1.0000000000
      1306       120  SER       HB1            -4.6431721299        5.3488596364       -7.0744733211  S14       130             1.0000000000
      1307       120  SER       HB2            -3.8426882244        3.7741748840       -7.0031866097  S14       130             1.0000000000
      1308       120  SER       OG             -4.1312081790        4.6831374870       -5.1285243475  S14       130             1.0000000000
      1309       120  SER       HG1            -3.3452321140        5.2942658322       -5.1523345353  S14       130             1.0000000000
      1310       120  SER       QQH3           -5.5300210067        3.9084526155       -6.5070421188  S14       130             1.0000000000
      1311       121  GLU       CB             -9.9652476663        9.3034054537        0.8143926952  S14       166             1.0000000000
      1312       121  GLU       HB1            -9.6738932441        9.9730914770       -0.0053798951  S14       166             1.0000000000
      1313       121  GLU       HB2           -10.9951984709        8.9800777629        0.6390885618  S14       166             1.0000000000
      1314       121  GLU       QQH4           -9.9291763879        9.7865795939        1.7995986294  S14       166             1.0000000000
      1315       121  GLU       CG             -9.0356026171        8.0781409203        0.7662964130  S14       166             1.0000000000
      1316       121  GLU       HG1            -9.3680564509        7.3906880078       -0.0219190915  S14       166             1.0000000000
      1317       121  GLU       HG2            -9.0923604037        7.4988904333        1.6975945843  S14       166             1.0000000000
      1318       121  GLU       CD             -7.5631206886        8.3859628593        0.4908229040  S14       166             1.0000000000
      1319       121  GLU       OE1            -7.1238322480        9.5734210434        0.5558500014  S14       166             1.0000000000
      1320       121  GLU       OE2            -6.8286004585        7.3396184171        0.2011331423  S14       166             1.0000000000
      1321       122  ASN       CB             -2.4594400944       11.8039884428        1.1333415864  S14       170             1.0000000000
      1322       122  ASN       HB1            -1.4834079093       11.5691976287        0.7026555618  S14       170             1.0000000000
      1323       122  ASN       HB2            -2.8151385027       12.7589721247        0.7388087831  S14       170             1.0000000000
      1324       122  ASN       QQH5           -2.4461055167       11.8431255630        2.2328672296  S14       170             1.0000000000
      1325       122  ASN       CG             -3.4318583966       10.6794050583        0.7690184634  S14       170             1.0000000000
      1326       122  ASN       OD1            -3.0571551306        9.4624761710        0.8390727438  S14       170             1.0000000000
      1327       122  ASN       ND2            -4.6764486431       11.0476057477        0.4221238833  S14       170             1.0000000000
      1328       122  ASN       HD21           -5.4433834517       10.3689719200        0.3294058093  S14       170             1.0000000000
      1329       122  ASN       HD22           -4.8718707406       12.0236947466        0.1675732447  S14       170             1.0000000000
      1330       123  LYS       CE             -3.2285410785        1.4505507218       -4.2545520412  S14       234             1.0000000000
      1331       123  LYS       HE1            -3.6049876009        1.6871395611       -3.2617049159  S14       234             1.0000000000
      1332       123  LYS       HE2            -4.0666452644        1.3557230274       -4.9447462454  S14       234             1.0000000000
      1333       123  LYS       NZ             -2.3696794549        2.5799153549       -4.7501534250  S14       234             1.0000000000
      1334       123  LYS       HZ1            -1.8964535579        2.3329935985       -5.6554710480  S14       234             1.0000000000
      1335       123  LYS       HZ2            -1.5999767900        2.8654466451       -4.1154669729  S14       234             1.0000000000
      1336       123  LYS       HZ3            -2.9737096872        3.4256518998       -4.8961373009  S14       234             1.0000000000
      1337       123  LYS       QQH6           -2.6258745268        0.5427897591       -4.2020272289  S14       234             1.0000000000
      1338       124  SER       CB              2.3121861532        3.3267050892       -5.9635842418  S14       235             1.0000000000
      1339       124  SER       HB1             3.0252357536        2.6727924639       -6.4761697232  S14       235             1.0000000000
      1340       124  SER       HB2             2.8343998656        4.2697581857       -5.7524809811  S14       235             1.0000000000
      1341       124  SER       OG              1.1750456539        3.5138755804       -6.8424767384  S14       235             1.0000000000
      1342       124  SER       HG1             0.7724135728        4.4112226153       -6.6818701140  S14       235             1.0000000000
      1343       124  SER       QQH7            2.0108024144        2.8055326241       -5.0407227836  S14       235             1.0000000000
      1344       125  PNM       S1             -3.1164517722        9.5163830577       -6.3322132451  S14       523             1.0000000000
      1345       125  PNM       C2             -1.7594329680        8.2542445672       -6.9288408877  S14       523             1.0000000000
      1346       125  PNM       C3             -1.3267473251        7.4875492629       -5.6235676657  S14       523             1.0000000000
      1347       125  PNM       N4             -2.4675798100        7.4869834975       -4.6949443819  S14       523             1.0000000000
      1348       125  PNM       C5             -3.6577718184        8.3590156777       -4.9620824763  S14       523             1.0000000000
      1349       125  PNM       C6             -3.6076312560        8.8008671368       -3.4444008032  S14       523             1.0000000000
      1350       125  PNM       C7             -2.4224710483        7.8177507405       -3.3442462263  S14       523             1.0000000000
      1351       125  PNM       O8             -1.5479078967        7.5881922233       -2.4953217979  S14       523             1.0000000000
      1352       125  PNM       C9             -2.3909898598        7.3358119878       -7.9863285677  S14       523             1.0000000000
      1353       125  PNM       C10            -0.5899482808        9.0511861374       -7.5184210288  S14       523             1.0000000000
      1354       125  PNM       C11            -0.7955281488        6.0847765261       -5.9495104762  S14       523             1.0000000000
      1355       125  PNM       O12            -1.5431408765        5.0822952102       -5.7478169190  S14       523             1.0000000000
      1356       125  PNM       O13             0.4075191512        6.0428716447       -6.4518589018  S14       523             1.0000000000
      1357       125  PNM       N14            -3.0999567275       10.1342433977       -3.1611755208  S14       523             1.0000000000
      1358       125  PNM       C15            -3.7968120916       11.2535339622       -3.4614679349  S14       523             1.0000000000
      1359       125  PNM       O16            -4.9547579521       11.1989537404       -3.9664070222  S14       523             1.0000000000
      1360       125  PNM       C17            -3.0645318802       12.5722169592       -3.2502878014  S14       523             1.0000000000
      1361       125  PNM       C18            -2.0749930322       12.8289316490       -4.3833794257  S14       523             1.0000000000
      1362       125  PNM       C19            -0.7252122766       13.1101219869       -4.1178869124  S14       523             1.0000000000
      1363       125  PNM       C20             0.1884233776       13.2815501814       -5.1643093703  S14       523             1.0000000000
      1364       125  PNM       C21            -0.2372668759       13.1759593338       -6.4930328075  S14       523             1.0000000000
      1365       125  PNM       C22            -1.5875088333       12.9331604053       -6.7706267401  S14       523             1.0000000000
      1366       125  PNM       C23            -2.4992758539       12.7604885156       -5.7242770256  S14       523             1.0000000000
      1367       125  PNM       H24            -0.5039792894        8.0393710728       -5.1558571916  S14       523             1.0000000000
      1368       125  PNM       H25            -0.8869106041        9.5431165403       -8.4489823872  S14       523             1.0000000000
      1369       125  PNM       H26             0.2370075405        8.3701841959       -7.7453947983  S14       523             1.0000000000
      1370       125  PNM       H27            -0.2353630118        9.8205721975       -6.8278979742  S14       523             1.0000000000
      1371       125  PNM       H28            -2.7626892858        7.9352605661       -8.8211168192  S14       523             1.0000000000
      1372       125  PNM       H29            -3.2302985012        6.7677542808       -7.5819913554  S14       523             1.0000000000
      1373       125  PNM       H30            -1.6481619479        6.6238960082       -8.3683395073  S14       523             1.0000000000
      1374       125  PNM       H31            -4.5568769235        7.8097440913       -5.2359002666  S14       523             1.0000000000
      1375       125  PNM       H32            -4.5066106052        8.5748583931       -2.8756985166  S14       523             1.0000000000
      1376       125  PNM       H33            -2.5432254394       12.5635612171       -2.2882524730  S14       523             1.0000000000
      1377       125  PNM       H34            -3.8261183990       13.3555194304       -3.1996708848  S14       523             1.0000000000
      1378       125  PNM       H35            -0.3865680229       13.1912718388       -3.0920391207  S14       523             1.0000000000
      1379       125  PNM       H36             1.2266242238       13.5011354575       -4.9417176330  S14       523             1.0000000000
      1380       125  PNM       H37             0.4686220454       13.2988470761       -7.3052557153  S14       523             1.0000000000
      1381       125  PNM       H38            -1.9283453055       12.8659482640       -7.7981797872  S14       523             1.0000000000
      1382       125  PNM       H39            -3.5376787523       12.5420141822       -5.9439685814  S14       523             1.0000000000
      1383       125  PNM       H40            -2.1821441421       10.2126576211       -2.7183757046  S14       523             1.0000000000
      1384       126  TIP3      OH2            -4.4914705305        7.6182904404       -0.3841484414  S14       290             1.0000000000
      1385       126  TIP3      H1             -5.5592855127        7.5436952922       -0.0793384770  S14       290             1.0000000000
      1386       126  TIP3      H2             -3.9039606210        8.2958396012        0.0754352670  S14       290             1.0000000000
      1387       127  SER       CB             -3.1600096734        4.9853303343       -2.2165371903  S15       70              1.0000000000
      1388       127  SER       HB1            -3.6993841095        4.1273745581       -2.6381020702  S15       70              1.0000000000
      1389       127  SER       HB2            -2.2352595497        5.1187032375       -2.7959788521  S15       70              1.0000000000
      1390       127  SER       OG             -3.9955222560        6.1492152283       -2.3053468621  S15       70              1.0000000000
      1391       127  SER       HG1            -4.1582386772        6.9901934172       -1.1580605650  S15       70              1.0000000000
      1392       127  SER       QQH1           -2.8545378461        4.8078490685       -1.1706983128  S15       70              1.0000000000
      1393       128  LYS       CD             -6.6725525373        3.4062341625       -2.0866785150  S15       73              1.0000000000
      1394       128  LYS       HD1            -7.3871090994        2.8912860672       -2.7352848408  S15       73              1.0000000000
      1395       128  LYS       HD2            -5.6935754700        3.3212883707       -2.5720676926  S15       73              1.0000000000
      1396       128  LYS       QQH2           -6.6293663708        2.8618992081       -1.1368119450  S15       73              1.0000000000
      1397       128  LYS       CE             -7.0662433084        4.8852547582       -1.9238455304  S15       73              1.0000000000
      1398       128  LYS       HE1            -6.7999400868        5.3068804525       -0.9510816555  S15       73              1.0000000000
      1399       128  LYS       HE2            -8.1479256964        5.0036521786       -2.0376957164  S15       73              1.0000000000
      1400       128  LYS       NZ             -6.3825311970        5.7506945918       -2.9374932493  S15       73              1.0000000000
      1401       128  LYS       HZ1            -6.4857882884        5.4397077967       -3.9118199484  S15       73              1.0000000000
      1402       128  LYS       HZ2            -5.2394711236        5.8782708466       -2.6997625734  S15       73              1.0000000000
      1403       128  LYS       HZ3            -6.7680703457        6.7197242328       -2.9008004545  S15       73              1.0000000000
      1404       129  SER       CB             -4.5709572601        4.4308934611       -6.4854341633  S15       130             1.0000000000
      1405       129  SER       HB1            -4.6432342321        5.3562197412       -7.0570192136  S15       130             1.0000000000
      1406       129  SER       HB2            -3.8370126295        3.7851253737       -6.9831388286  S15       130             1.0000000000
      1407       129  SER       OG             -4.1441619639        4.6877079149       -5.1080584749  S15       130             1.0000000000
      1408       129  SER       HG1            -3.3762379972        5.3192549105       -5.1172715391  S15       130             1.0000000000
      1409       129  SER       QQH3           -5.5284792496        3.9109497696       -6.4993086431  S15       130             1.0000000000
      1410       130  GLU       CB             -9.9680935464        9.3045305697        0.8130108532  S15       166             1.0000000000
      1411       130  GLU       HB1            -9.6779216554        9.9743503559       -0.0070469234  S15       166             1.0000000000
      1412       130  GLU       HB2           -10.9976356104        8.9800114082        0.6380741685  S15       166             1.0000000000
      1413       130  GLU       QQH4           -9.9325358478        9.7876371054        1.7982744580  S15       166             1.0000000000
      1414       130  GLU       CG             -9.0374973567        8.0801543296        0.7650263226  S15       166             1.0000000000
      1415       130  GLU       HG1            -9.3678274622        7.3932060329       -0.0245434426  S15       166             1.0000000000
      1416       130  GLU       HG2            -9.0946500105        7.4996144229        1.6954273369  S15       166             1.0000000000
      1417       130  GLU       CD             -7.5660612727        8.3902045846        0.4921661422  S15       166             1.0000000000
      1418       130  GLU       OE1            -7.1267390888        9.5766660543        0.5489634565  S15       166             1.0000000000
      1419       130  GLU       OE2            -6.8292680787        7.3407342126        0.2114237200  S15       166             1.0000000000
      1420       131  ASN       CB             -2.4585097001       11.8043525062        1.1330694649  S15       170             1.0000000000
      1421       131  ASN       HB1            -1.4822836961       11.5681583606        0.7035232246  S15       170             1.0000000000
      1422       131  ASN       HB2            -2.8129193528       12.7593685160        0.7374553342  S15       170             1.0000000000
      1423       131  ASN       QQH5           -2.4460931326       11.8440451849        2.2325482334  S15       170             1.0000000000
      1424       131  ASN       CG             -3.4314075143       10.6804178016        0.7684520584  S15       170             1.0000000000
      1425       131  ASN       OD1            -3.0606536905        9.4629562729        0.8458763235  S15       170             1.0000000000
      1426       131  ASN       ND2            -4.6730103093       11.0502843974        0.4122055075  S15       170             1.0000000000
      1427       131  ASN       HD21           -5.4396817346       10.3726513264        0.3176600453  S15       170             1.0000000000
      1428       131  ASN       HD22           -4.8670730088       12.0266345696        0.1569085512  S15       170             1.0000000000
      1429       132  LYS       CE             -3.2195480195        1.4657875720       -4.2623085679  S15       234             1.0000000000
      1430       132  LYS       HE1            -3.5959314610        1.7018704031       -3.2691837731  S15       234             1.0000000000
      1431       132  LYS       HE2            -4.0574297296        1.3746654762       -4.9533695022  S15       234             1.0000000000
      1432       132  LYS       NZ             -2.3561569433        2.5926866198       -4.7545649476  S15       234             1.0000000000
      1433       132  LYS       HZ1            -1.8845566973        2.3479819698       -5.6610694583  S15       234             1.0000000000
      1434       132  LYS       HZ2            -1.5841917211        2.8722152948       -4.1198844423  S15       234             1.0000000000
      1435       132  LYS       HZ3            -2.9545470414        3.4415775807       -4.8959102669  S15       234             1.0000000000
      1436       132  LYS       QQH6           -2.6202620915        0.5557606091       -4.2110166305  S15       234             1.0000000000
      1437       133  SER       CB              2.3262151991        3.3290648480       -5.9653950777  S15       235             1.0000000000
      1438       133  SER       HB1             3.0381445489        2.6753673773       -6.4798356320  S15       235             1.0000000000
      1439       133  SER       HB2             2.8504937363        4.2702945016       -5.7511499458  S15       235             1.0000000000
      1440       133  SER       OG              1.1899817568        3.5210995695       -6.8440954255  S15       235             1.0000000000
      1441       133  SER       HG1             0.7851010822        4.4162506377       -6.6763942881  S15       235             1.0000000000
      1442       133  SER       QQH7            2.0238428763        2.8056986269       -5.0440379804  S15       235             1.0000000000
      1443       134  PNM       S1             -3.1282622641        9.4926549754       -6.3135474521  S15       523             1.0000000000
      1444       134  PNM       C2             -1.7669050637        8.2353948967       -6.9092235745  S15       523             1.0000000000
      1445       134  PNM       C3             -1.3397641432        7.4655382232       -5.6054799020  S15       523             1.0000000000
      1446       134  PNM       N4             -2.4884392097        7.4485107782       -4.6836739328  S15       523             1.0000000000
      1447       134  PNM       C5             -3.6716469387        8.3356880489       -4.9448103901  S15       523             1.0000000000
      1448       134  PNM       C6             -3.6116199824        8.7782269552       -3.4278428281  S15       523             1.0000000000
      1449       134  PNM       C7             -2.4336413934        7.7869026045       -3.3313151030  S15       523             1.0000000000
      1450       134  PNM       O8             -1.5441448363        7.5708924383       -2.4952130178  S15       523             1.0000000000
      1451       134  PNM       C9             -2.3913390476        7.3207626259       -7.9740506206  S15       523             1.0000000000
      1452       134  PNM       C10            -0.5945925092        9.0353628850       -7.4894005247  S15       523             1.0000000000
      1453       134  PNM       C11            -0.7938053567        6.0696230290       -5.9372372304  S15       523             1.0000000000
      1454       134  PNM       O12            -1.5317625763        5.0593444522       -5.7445025405  S15       523             1.0000000000
      1455       134  PNM       O13             0.4115269527        6.0433141334       -6.4369795566  S15       523             1.0000000000
      1456       134  PNM       N14            -3.0941696036       10.1074020243       -3.1436524308  S15       523             1.0000000000
      1457       134  PNM       C15            -3.7856192501       11.2318588565       -3.4365903220  S15       523             1.0000000000
      1458       134  PNM       O16            -4.9455060104       11.1859874580       -3.9380088516  S15       523             1.0000000000
      1459       134  PNM       C17            -3.0451362508       12.5453166090       -3.2223931641  S15       523             1.0000000000
      1460       134  PNM       C18            -2.0694534169       12.8084857627       -4.3660144566  S15       523             1.0000000000
      1461       134  PNM       C19            -0.7177433068       13.0942171041       -4.1156576783  S15       523             1.0000000000
      1462       134  PNM       C20             0.1827668821       13.2728748832       -5.1723720367  S15       523             1.0000000000
      1463       134  PNM       C21            -0.2580739529       13.1695597466       -6.4963551445  S15       523             1.0000000000
      1464       134  PNM       C22            -1.6105757331       12.9218362578       -6.7585150415  S15       523             1.0000000000
      1465       134  PNM       C23            -2.5091773613       12.7422184505       -5.7019588656  S15       523             1.0000000000
      1466       134  PNM       H24            -0.5256255623        8.0216037748       -5.1275412931  S15       523             1.0000000000
      1467       134  PNM       H25            -0.8833652422        9.5234743262       -8.4244804364  S15       523             1.0000000000
      1468       134  PNM       H26             0.2368622665        8.3562465022       -7.7051097011  S15       523             1.0000000000
      1469       134  PNM       H27            -0.2496742171        9.8079569720       -6.7976976349  S15       523             1.0000000000
      1470       134  PNM       H28            -2.7594415962        7.9233632261       -8.8082151928  S15       523             1.0000000000
      1471       134  PNM       H29            -3.2320118475        6.7496735376       -7.5773362677  S15       523             1.0000000000
      1472       134  PNM       H30            -1.6450604119        6.6119481227       -8.3550107458  S15       523             1.0000000000
      1473       134  PNM       H31            -4.5771883360        7.7956821407       -5.2154065800  S15       523             1.0000000000
      1474       134  PNM       H32            -4.5101744081        8.5584103882       -2.8562837179  S15       523             1.0000000000
      1475       134  PNM       H33            -2.5106015868       12.5251835012       -2.2679138556  S15       523             1.0000000000
      1476       134  PNM       H34            -3.8022874686       13.3315896713       -3.1543569243  S15       523             1.0000000000
      1477       134  PNM       H35            -0.3671404547       13.1735912200       -3.0937321876  S15       523             1.0000000000
      1478       134  PNM       H36             1.2226991087       13.4960356015       -4.9615349203  S15       523             1.0000000000
      1479       134  PNM       H37             0.4379730513       13.2970359335       -7.3163825311  S15       523             1.0000000000
      1480       134  PNM       H38            -1.9636533260       12.8564572573       -7.7820518867  S15       523             1.0000000000
      1481       134  PNM       H39            -3.5492178719       12.5202530267       -5.9101060509  S15       523             1.0000000000
      1482       134  PNM       H40            -2.1749337779       10.1792450172       -2.7026735580  S15       523             1.0000000000
      1483       135  TIP3      OH2            -4.4992995652        7.6107999418       -0.3648283505  S15       290             1.0000000000
      1484       135  TIP3      H1             -5.5863789904        7.5364021877       -0.0610953229  S15       290             1.0000000000
      1485       135  TIP3      H2             -3.9103178954        8.2897535052        0.0902850824  S15       290             1.0000000000
      1486       136  SER       CB             -3.1418947130        4.9943136762       -2.2251220381  S16       70              1.0000000000
      1487       136  SER       HB1            -3.6803508189        4.1371988078       -2.6487725220  S16       70              1.0000000000
      1488       136  SER       HB2            -2.2114668037        5.1226697247       -2.7968176672  S16       70              1.0000000000
      1489       136  SER       OG             -3.9721583766        6.1620339951       -2.3268485801  S16       70              1.0000000000
      1490       136  SER       HG1            -4.1512271189        7.0043714743       -1.1658499646  S16       70              1.0000000000
      1491       136  SER       QQH1           -2.8458624452        4.8206063772       -1.1759416481  S16       70              1.0000000000
      1492       137  LYS       CD             -6.6577860452        3.4107455292       -2.0882427627  S16       73              1.0000000000
      1493       137  LYS       HD1            -7.3692465359        2.8976698372       -2.7415977095  S16       73              1.0000000000
      1494       137  LYS       HD2            -5.6765415841        3.3275604038       -2.5691358836  S16       73              1.0000000000
      1495       137  LYS       QQH2           -6.6190452286        2.8637084027       -1.1398590890  S16       73              1.0000000000
      1496       137  LYS       CE             -7.0537231246        4.8883463778       -1.9219781437  S16       73              1.0000000000
      1497       137  LYS       HE1            -6.7870940824        5.3094670436       -0.9492573455  S16       73              1.0000000000
      1498       137  LYS       HE2            -8.1354433082        5.0061738666       -2.0350123647  S16       73              1.0000000000
      1499       137  LYS       NZ             -6.3741673982        5.7575236855       -2.9361819076  S16       73              1.0000000000
      1500       137  LYS       HZ1            -6.4788358015        5.4461542894       -3.9106299356  S16       73              1.0000000000
      1501       137  LYS       HZ2            -5.2424445310        5.8836902812       -2.7083874597  S16       73              1.0000000000
      1502       137  LYS       HZ3            -6.7636982967        6.7251799237       -2.8976067871  S16       73              1.0000000000
      1503       138  SER       CB             -4.5739749980        4.4379862237       -6.4621242295  S16       130             1.0000000000
      1504       138  SER       HB1            -4.6463521853        5.3651895770       -7.0304956416  S16       130             1.0000000000
      1505       138  SER       HB2            -3.8295414276        3.8006391730       -6.9542375692  S16       130             1.0000000000
      1506       138  SER       OG             -4.1658683052        4.6893058864       -5.0780426737  S16       130             1.0000000000
      1507       138  SER       HG1            -3.4489725258        5.3750879566       -5.0559706194  S16       130             1.0000000000
      1508       138  SER       QQH3           -5.5274084476        3.9104688631       -6.4903646232  S16       130             1.0000000000
      1509       139  GLU       CB             -9.9655020071        9.3015222692        0.8134594209  S16       166             1.0000000000
      1510       139  GLU       HB1            -9.6762297403        9.9718189513       -0.0065176208  S16       166             1.0000000000
      1511       139  GLU       HB2           -10.9946647744        8.9759250924        0.6385136864  S16       166             1.0000000000
      1512       139  GLU       QQH4           -9.9304378039        9.7842365347        1.7988929102  S16       166             1.0000000000
      1513       139  GLU       CG             -9.0336701266        8.0778232690        0.7647845455  S16       166             1.0000000000
      1514       139  GLU       HG1            -9.3646541537        7.3899242219       -0.0236167019  S16       166             1.0000000000
      1515       139  GLU       HG2            -9.0888775037        7.4980804136        1.6957922661  S16       166             1.0000000000
      1516       139  GLU       CD             -7.5635320780        8.3900063701        0.4891785105  S16       166             1.0000000000
      1517       139  GLU       OE1            -7.1235941231        9.5752677187        0.5511323434  S16       166             1.0000000000
      1518       139  GLU       OE2            -6.8264692970        7.3417361634        0.1997651049  S16       166             1.0000000000
      1519       140  ASN       CB             -2.4548099858       11.8027463394        1.1357865573  S16       170             1.0000000000
      1520       140  ASN       HB1            -1.4784562933       11.5656656568        0.7071120327  S16       170             1.0000000000
      1521       140  ASN       HB2            -2.8081941636       12.7578238698        0.7393218677  S16       170             1.0000000000
      1522       140  ASN       QQH5           -2.4433259718       11.8428290024        2.2352636779  S16       170             1.0000000000
      1523       140  ASN       CG             -3.4284689553       10.6799029963        0.7706131660  S16       170             1.0000000000
      1524       140  ASN       OD1            -3.0594244115        9.4617164594        0.8463914731  S16       170             1.0000000000
      1525       140  ASN       ND2            -4.6698582512       11.0512487778        0.4152292701  S16       170             1.0000000000
      1526       140  ASN       HD21           -5.4362668463       10.3739655766        0.3195578609  S16       170             1.0000000000
      1527       140  ASN       HD22           -4.8632722621       12.0277850264        0.1598431738  S16       170             1.0000000000
      1528       141  LYS       CE             -3.2148427228        1.4835261790       -4.2681281210  S16       234             1.0000000000
      1529       141  LYS       HE1            -3.5903031769        1.7182246969       -3.2741237063  S16       234             1.0000000000
      1530       141  LYS       HE2            -4.0532797699        1.3951889814       -4.9590000997  S16       234             1.0000000000
      1531       141  LYS       NZ             -2.3485793566        2.6089908417       -4.7581135374  S16       234             1.0000000000
      1532       141  LYS       HZ1            -1.8794474768        2.3661120341       -5.6660530882  S16       234             1.0000000000
      1533       141  LYS       HZ2            -1.5731976325        2.8814073842       -4.1242549088  S16       234             1.0000000000
      1534       141  LYS       HZ3            -2.9391764173        3.4637234688       -4.8943953731  S16       234             1.0000000000
      1535       141  LYS       QQH6           -2.6178634718        0.5718617307       -4.2193571051  S16       234             1.0000000000
      1536       142  SER       CB              2.3268799051        3.3351007741       -5.9655177432  S16       235             1.0000000000
      1537       142  SER       HB1             3.0393704347        2.6824640964       -6.4805938575  S16       235             1.0000000000
      1538       142  SER       HB2             2.8512078016        4.2756948841       -5.7486745511  S16       235             1.0000000000
      1539       142  SER       OG              1.1918839047        3.5295148282       -6.8450658809  S16       235             1.0000000000
      1540       142  SER       HG1             0.7893376586        4.4260499231       -6.6786088525  S16       235             1.0000000000
      1541       142  SER       QQH7            2.0231815463        2.8099549285       -5.0456178612  S16       235             1.0000000000
      1542       143  PNM       S1             -3.1541536285        9.4680721188       -6.3288346071  S16       523             1.0000000000
      1543       143  PNM       C2             -1.7886934879        8.2141431087       -6.9183135720  S16       523             1.0000000000
      1544       143  PNM       C3             -1.3709560486        7.4438201331       -5.6142909254  S16       523             1.0000000000
      1545       143  PNM       N4             -2.5343947169        7.4017803702       -4.7049082372  S16       523             1.0000000000
      1546       143  PNM       C5             -3.7047268591        8.3151455436       -4.9608288886  S16       523             1.0000000000
      1547       143  PNM       C6             -3.6317816741        8.7627477850       -3.4469020127  S16       523             1.0000000000
      1548       143  PNM       C7             -2.4657944531        7.7590369199       -3.3501234953  S16       523             1.0000000000
      1549       143  PNM       O8             -1.5539292644        7.5689804875       -2.5315342414  S16       523             1.0000000000
      1550       143  PNM       C9             -2.4029841265        7.3013447579       -7.9900228160  S16       523             1.0000000000
      1551       143  PNM       C10            -0.6156642283        9.0215860908       -7.4865500483  S16       523             1.0000000000
      1552       143  PNM       C11            -0.7973282065        6.0573724217       -5.9448168309  S16       523             1.0000000000
      1553       143  PNM       O12            -1.5136649828        5.0328899105       -5.7567927679  S16       523             1.0000000000
      1554       143  PNM       O13             0.4120425875        6.0561756553       -6.4397759403  S16       523             1.0000000000
      1555       143  PNM       N14            -3.1026513162       10.0875701572       -3.1650320875  S16       523             1.0000000000
      1556       143  PNM       C15            -3.7901650297       11.2167076875       -3.4488478877  S16       523             1.0000000000
      1557       143  PNM       O16            -4.9525493535       11.1783514741       -3.9454275285  S16       523             1.0000000000
      1558       143  PNM       C17            -3.0453688180       12.5263734498       -3.2279092053  S16       523             1.0000000000
      1559       143  PNM       C18            -2.0683258683       12.7949207092       -4.3690984627  S16       523             1.0000000000
      1560       143  PNM       C19            -0.7205668818       13.0945144930       -4.1136828214  S16       523             1.0000000000
      1561       143  PNM       C20             0.1822571873       13.2816008926       -5.1668973831  S16       523             1.0000000000
      1562       143  PNM       C21            -0.2523577095       13.1725134269       -6.4924511732  S16       523             1.0000000000
      1563       143  PNM       C22            -1.6013057652       12.9111491416       -6.7598162142  S16       523             1.0000000000
      1564       143  PNM       C23            -2.5025226816       12.7239993193       -5.7066847888  S16       523             1.0000000000
      1565       143  PNM       H24            -0.5734693440        8.0109903466       -5.1210317835  S16       523             1.0000000000
      1566       143  PNM       H25            -0.8984843253        9.5071652642       -8.4248197878  S16       523             1.0000000000
      1567       143  PNM       H26             0.2228926713        8.3484219879       -7.6915449632  S16       523             1.0000000000
      1568       143  PNM       H27            -0.2852247367        9.7973738953       -6.7913308428  S16       523             1.0000000000
      1569       143  PNM       H28            -2.7683809594        7.9053099466       -8.8244534754  S16       523             1.0000000000
      1570       143  PNM       H29            -3.2437143721        6.7260887670       -7.5997654076  S16       523             1.0000000000
      1571       143  PNM       H30            -1.6520634318        6.5959560008       -8.3680968801  S16       523             1.0000000000
      1572       143  PNM       H31            -4.6213041525        7.7911058784       -5.2259374929  S16       523             1.0000000000
      1573       143  PNM       H32            -4.5301824403        8.5533527323       -2.8709348554  S16       523             1.0000000000
      1574       143  PNM       H33            -2.5109196591       12.4991754786       -2.2734804158  S16       523             1.0000000000
      1575       143  PNM       H34            -3.8004651541       13.3143555325       -3.1547840858  S16       523             1.0000000000
      1576       143  PNM       H35            -0.3750589258       13.1785972958       -3.0903571751  S16       523             1.0000000000
      1577       143  PNM       H36             1.2189194200       13.5154342715       -4.9518546542  S16       523             1.0000000000
      1578       143  PNM       H37             0.4456013052       13.3062613973       -7.3097144294  S16       523             1.0000000000
      1579       143  PNM       H38            -1.9498044093       12.8424941085       -7.7846743034  S16       523             1.0000000000
      1580       143  PNM       H39            -3.5401093539       12.4942035555       -5.9184640973  S16       523             1.0000000000
      1581       143  PNM       H40            -2.1816346894       10.1527586848       -2.7269710587  S16       523             1.0000000000
      1582       144  TIP3      OH2            -4.4996511442        7.6184556263       -0.3767652568  S16       290             1.0000000000
      1583       144  TIP3      H1             -5.5938529389        7.5389473931       -0.0719193109  S16       290             1.0000000000
      1584       144  TIP3      H2             -3.9105584769        8.2937415194        0.0842551074  S16       290             1.0000000000
      1585       145  SER       CB             -3.1158066519        4.9969388456       -2.2382909472  S17       70              1.0000000000
      1586       145  SER       HB1            -3.6574365829        4.1433431581       -2.6645531269  S17       70              1.0000000000
      1587       145  SER       HB2            -2.1776945560        5.1141723291       -2.7995333406  S17       70              1.0000000000
      1588       145  SER       OG             -3.9322352285        6.1744746923       -2.3564574347  S17       70              1.0000000000
      1589       145  SER       HG1            -4.1455852320        7.0271593530       -1.1503382399  S17       70              1.0000000000
      1590       145  SER       QQH1           -2.8343135428        4.8263326999       -1.1847520658  S17       70              1.0000000000
      1591       146  LYS       CD             -6.6331208636        3.4150316402       -2.0936174603  S17       73              1.0000000000
      1592       146  LYS       HD1            -7.3436251935        2.9077400744       -2.7523261570  S17       73              1.0000000000
      1593       146  LYS       HD2            -5.6494284655        3.3280279726       -2.5685105436  S17       73              1.0000000000
      1594       146  LYS       QQH2           -6.6031886723        2.8654215731       -1.1464605796  S17       73              1.0000000000
      1595       146  LYS       CE             -7.0229659688        4.8934173797       -1.9248133427  S17       73              1.0000000000
      1596       146  LYS       HE1            -6.7503893631        5.3113388249       -0.9525840649  S17       73              1.0000000000
      1597       146  LYS       HE2            -8.1048295194        5.0155208341       -2.0321934030  S17       73              1.0000000000
      1598       146  LYS       NZ             -6.3469414974        5.7632483410       -2.9417148297  S17       73              1.0000000000
      1599       146  LYS       HZ1            -6.4524630223        5.4485543200       -3.9152268168  S17       73              1.0000000000
      1600       146  LYS       HZ2            -5.2202000681        5.8917789214       -2.7227833056  S17       73              1.0000000000
      1601       146  LYS       HZ3            -6.7421535743        6.7287427053       -2.9036351863  S17       73              1.0000000000
      1602       147  SER       CB             -4.5721208500        4.4425083063       -6.4550962877  S17       130             1.0000000000
      1603       147  SER       HB1            -4.6424401513        5.3695498586       -7.0239030430  S17       130             1.0000000000
      1604       147  SER       HB2            -3.8233912971        3.8072177910       -6.9430430347  S17       130             1.0000000000
      1605       147  SER       OG             -4.1732073077        4.6924070113       -5.0684024106  S17       130             1.0000000000
      1606       147  SER       HG1            -3.4928546167        5.4139374960       -5.0262455216  S17       130             1.0000000000
      1607       147  SER       QQH3           -5.5246320299        3.9130920718       -6.4911305848  S17       130             1.0000000000
      1608       148  GLU       CB             -9.9675501576        9.3001445493        0.8130914780  S17       166             1.0000000000
      1609       148  GLU       HB1            -9.6805106458        9.9711885120       -0.0069910168  S17       166             1.0000000000
      1610       148  GLU       HB2           -10.9960489499        8.9725657850        0.6387663868  S17       166             1.0000000000
      1611       148  GLU       QQH4           -9.9333592778        9.7820696190        1.7989665502  S17       166             1.0000000000
      1612       148  GLU       CG             -9.0338084091        8.0778428939        0.7635071030  S17       166             1.0000000000
      1613       148  GLU       HG1            -9.3640940479        7.3892547105       -0.0245829505  S17       166             1.0000000000
      1614       148  GLU       HG2            -9.0863152284        7.4979370726        1.6944495243  S17       166             1.0000000000
      1615       148  GLU       CD             -7.5665762757        8.3944957346        0.4862819933  S17       166             1.0000000000
      1616       148  GLU       OE1            -7.1267209661        9.5776776275        0.5362955559  S17       166             1.0000000000
      1617       148  GLU       OE2            -6.8260090640        7.3418612442        0.2047467348  S17       166             1.0000000000
      1618       149  ASN       CB             -2.4529415395       11.8065030749        1.1371119179  S17       170             1.0000000000
      1619       149  ASN       HB1            -1.4761480707       11.5697480859        0.7092511027  S17       170             1.0000000000
      1620       149  ASN       HB2            -2.8062570662       12.7615495160        0.7405094371  S17       170             1.0000000000
      1621       149  ASN       QQH5           -2.4422506379       11.8462048277        2.2365889756  S17       170             1.0000000000
      1622       149  ASN       CG             -3.4255401496       10.6836369477        0.7706000742  S17       170             1.0000000000
      1623       149  ASN       OD1            -3.0609323336        9.4651511176        0.8552769815  S17       170             1.0000000000
      1624       149  ASN       ND2            -4.6633015225       11.0563586041        0.4030983048  S17       170             1.0000000000
      1625       149  ASN       HD21           -5.4273081089       10.3792312385        0.3014137040  S17       170             1.0000000000
      1626       149  ASN       HD22           -4.8555673029       12.0329308408        0.1461742343  S17       170             1.0000000000
      1627       150  LYS       CE             -3.2096333997        1.4950362756       -4.2705476657  S17       234             1.0000000000
      1628       150  LYS       HE1            -3.5832825415        1.7300765191       -3.2758354080  S17       234             1.0000000000
      1629       150  LYS       HE2            -4.0492404764        1.4084291981       -4.9603168181  S17       234             1.0000000000
      1630       150  LYS       NZ             -2.3411685723        2.6183766786       -4.7609059460  S17       234             1.0000000000
      1631       150  LYS       HZ1            -1.8733034965        2.3752359854       -5.6692192182  S17       234             1.0000000000
      1632       150  LYS       HZ2            -1.5635166782        2.8870464826       -4.1281906379  S17       234             1.0000000000
      1633       150  LYS       HZ3            -2.9255558058        3.4776479398       -4.8961665788  S17       234             1.0000000000
      1634       150  LYS       QQH6           -2.6148069222        0.5818885124       -4.2228205145  S17       234             1.0000000000
      1635       151  SER       CB              2.3346621884        3.3345427014       -5.9646642046  S17       235             1.0000000000
      1636       151  SER       HB1             3.0460226882        2.6811952942       -6.4804985346  S17       235             1.0000000000
      1637       151  SER       HB2             2.8609821336        4.2735472143       -5.7457060652  S17       235             1.0000000000
      1638       151  SER       OG              1.2008612780        3.5331259195       -6.8445803843  S17       235             1.0000000000
      1639       151  SER       HG1             0.7990977262        4.4293186074       -6.6742479103  S17       235             1.0000000000
      1640       151  SER       QQH7            2.0293959159        2.8085027956       -5.0457234652  S17       235             1.0000000000
      1641       152  PNM       S1             -3.1510596810        9.4510322169       -6.3180262310  S17       523             1.0000000000
      1642       152  PNM       C2             -1.7853717584        8.1969322982       -6.9028755508  S17       523             1.0000000000
      1643       152  PNM       C3             -1.3830108371        7.4208883735       -5.5991140600  S17       523             1.0000000000
      1644       152  PNM       N4             -2.5629223336        7.3549155935       -4.7069347517  S17       523             1.0000000000
      1645       152  PNM       C5             -3.7167334289        8.2956856689       -4.9593068629  S17       523             1.0000000000
      1646       152  PNM       C6             -3.6396081175        8.7414237387       -3.4462622335  S17       523             1.0000000000
      1647       152  PNM       C7             -2.4897917259        7.7196010983       -3.3443100286  S17       523             1.0000000000
      1648       152  PNM       O8             -1.5547131887        7.5583702868       -2.5448173824  S17       523             1.0000000000
      1649       152  PNM       C9             -2.3922704144        7.2906480160       -7.9840852051  S17       523             1.0000000000
      1650       152  PNM       C10            -0.6055070768        9.0037829751       -7.4584856951  S17       523             1.0000000000
      1651       152  PNM       C11            -0.7894188332        6.0431189536       -5.9347259016  S17       523             1.0000000000
      1652       152  PNM       O12            -1.4896716927        5.0073942747       -5.7557803315  S17       523             1.0000000000
      1653       152  PNM       O13             0.4218462412        6.0608791251       -6.4276879088  S17       523             1.0000000000
      1654       152  PNM       N14            -3.0971598347       10.0598164423       -3.1607755595  S17       523             1.0000000000
      1655       152  PNM       C15            -3.7762358838       11.1952469455       -3.4390040908  S17       523             1.0000000000
      1656       152  PNM       O16            -4.9411180763       11.1671045884       -3.9313133167  S17       523             1.0000000000
      1657       152  PNM       C17            -3.0223479015       12.4997372444       -3.2176799532  S17       523             1.0000000000
      1658       152  PNM       C18            -2.0583919783       12.7744913540       -4.3688374553  S17       523             1.0000000000
      1659       152  PNM       C19            -0.7081860428       13.0748060275       -4.1272152590  S17       523             1.0000000000
      1660       152  PNM       C20             0.1826956200       13.2682190041       -5.1895854536  S17       523             1.0000000000
      1661       152  PNM       C21            -0.2661764699       13.1644011148       -6.5108214096  S17       523             1.0000000000
      1662       152  PNM       C22            -1.6177940243       12.9025949590       -6.7641355228  S17       523             1.0000000000
      1663       152  PNM       C23            -2.5071227363       12.7095860368       -5.7019181724  S17       523             1.0000000000
      1664       152  PNM       H24            -0.5996433130        7.9926582058       -5.0882786695  S17       523             1.0000000000
      1665       152  PNM       H25            -0.8770278651        9.4874257440       -8.4010987857  S17       523             1.0000000000
      1666       152  PNM       H26             0.2355048958        8.3302380038       -7.6508610129  S17       523             1.0000000000
      1667       152  PNM       H27            -0.2839109123        9.7814543068       -6.7615284880  S17       523             1.0000000000
      1668       152  PNM       H28            -2.7514727059        7.8990131179       -8.8180806981  S17       523             1.0000000000
      1669       152  PNM       H29            -3.2363686985        6.7138828005       -7.6037166195  S17       523             1.0000000000
      1670       152  PNM       H30            -1.6384193145        6.5869998790       -8.3596864804  S17       523             1.0000000000
      1671       152  PNM       H31            -4.6423174092        7.7900842209       -5.2286519586  S17       523             1.0000000000
      1672       152  PNM       H32            -4.5423254590        8.5440435319       -2.8728297441  S17       523             1.0000000000
      1673       152  PNM       H33            -2.4754579837       12.4628528018       -2.2707654689  S17       523             1.0000000000
      1674       152  PNM       H34            -3.7731535742       13.2903560435       -3.1291565678  S17       523             1.0000000000
      1675       152  PNM       H35            -0.3511632493       13.1543385431       -3.1074496846  S17       523             1.0000000000
      1676       152  PNM       H36             1.2214514971       13.5024643394       -4.9849634238  S17       523             1.0000000000
      1677       152  PNM       H37             0.4231576206       13.3013942990       -7.3349820665  S17       523             1.0000000000
      1678       152  PNM       H38            -1.9773938629       12.8372795620       -7.7854068604  S17       523             1.0000000000
      1679       152  PNM       H39            -3.5465489167       12.4790274327       -5.9036463195  S17       523             1.0000000000
      1680       152  PNM       H40            -2.1743552717       10.1154881408       -2.7251523965  S17       523             1.0000000000
      1681       153  TIP3      OH2            -4.5073502256        7.6190050713       -0.3702047686  S17       290             1.0000000000
      1682       153  TIP3      H1             -5.6370818064        7.5329300990       -0.0602310559  S17       290             1.0000000000
      1683       153  TIP3      H2             -3.9168189656        8.2914925910        0.0910713413  S17       290             1.0000000000
      1684       154  SER       CB             -3.0840216834        5.0122821129       -2.2572248463  S18       70              1.0000000000
      1685       154  SER       HB1            -3.6322533595        4.1651480905       -2.6865632576  S18       70              1.0000000000
      1686       154  SER       HB2            -2.1389861040        5.1165926979       -2.8083286651  S18       70              1.0000000000
      1687       154  SER       OG             -3.8836310567        6.2028049442       -2.3924137509  S18       70              1.0000000000
      1688       154  SER       HG1            -4.1307505408        7.0558213789       -1.1462909701  S18       70              1.0000000000
      1689       154  SER       QQH1           -2.8178149399        4.8470046198       -1.1992874576  S18       70              1.0000000000
      1690       155  LYS       CD             -6.6109677880        3.4223120740       -2.0983726300  S18       73              1.0000000000
      1691       155  LYS       HD1            -7.3183702347        2.9186335876       -2.7629231886  S18       73              1.0000000000
      1692       155  LYS       HD2            -5.6239962788        3.3331188057       -2.5658703532  S18       73              1.0000000000
      1693       155  LYS       QQH2           -6.5897789552        2.8716685429       -1.1517838076  S18       73              1.0000000000
      1694       155  LYS       CE             -6.9985495473        4.9007491698       -1.9285677817  S18       73              1.0000000000
      1695       155  LYS       HE1            -6.7251465128        5.3179361448       -0.9565970478  S18       73              1.0000000000
      1696       155  LYS       HE2            -8.0799246189        5.0256336545       -2.0360883035  S18       73              1.0000000000
      1697       155  LYS       NZ             -6.3252483068        5.7739706455       -2.9470557017  S18       73              1.0000000000
      1698       155  LYS       HZ1            -6.4312735064        5.4578226011       -3.9209263826  S18       73              1.0000000000
      1699       155  LYS       HZ2            -5.2156866694        5.9058976212       -2.7422826534  S18       73              1.0000000000
      1700       155  LYS       HZ3            -6.7280037529        6.7369160846       -2.9090599244  S18       73              1.0000000000
      1701       156  SER       CB             -4.5728781416        4.4443173794       -6.4464901078  S18       130             1.0000000000
      1702       156  SER       HB1            -4.6431965571        5.3696614473       -7.0180311664  S18       130             1.0000000000
      1703       156  SER       HB2            -3.8203580026        3.8104442376       -6.9303480163  S18       130             1.0000000000
      1704       156  SER       OG             -4.1801264496        4.6985255461       -5.0591864170  S18       130             1.0000000000
      1705       156  SER       HG1            -3.5244670483        5.4453723118       -5.0082745950  S18       130             1.0000000000
      1706       156  SER       QQH3           -5.5241207271        3.9120978348       -6.4866284774  S18       130             1.0000000000
      1707       157  GLU       CB             -9.9658362266        9.2962363265        0.8126778717  S18       166             1.0000000000
      1708       157  GLU       HB1            -9.6805348686        9.9673128143       -0.0079507156  S18       166             1.0000000000
      1709       157  GLU       HB2           -10.9939512991        8.9673684032        0.6391899006  S18       166             1.0000000000
      1710       157  GLU       QQH4           -9.9314522554        9.7778202642        1.7986412599  S18       166             1.0000000000
      1711       157  GLU       CG             -9.0312127361        8.0744339621        0.7623937373  S18       166             1.0000000000
      1712       157  GLU       HG1            -9.3610103749        7.3853369634       -0.0253278788  S18       166             1.0000000000
      1713       157  GLU       HG2            -9.0823652320        7.4945855471        1.6934262904  S18       166             1.0000000000
      1714       157  GLU       CD             -7.5661417158        8.3946419068        0.4846659994  S18       166             1.0000000000
      1715       157  GLU       OE1            -7.1235956464        9.5744239089        0.5413503402  S18       166             1.0000000000
      1716       157  GLU       OE2            -6.8251006013        7.3412307217        0.1931102157  S18       166             1.0000000000
      1717       158  ASN       CB             -2.4477054776       11.8069122204        1.1386716993  S18       170             1.0000000000
      1718       158  ASN       HB1            -1.4708331941       11.5695411378        0.7114036947  S18       170             1.0000000000
      1719       158  ASN       HB2            -2.8003989137       12.7619134504        0.7413882640  S18       170             1.0000000000
      1720       158  ASN       QQH5           -2.4372330326       11.8469285594        2.2380951996  S18       170             1.0000000000
      1721       158  ASN       CG             -3.4201591889       10.6846735615        0.7724792396  S18       170             1.0000000000
      1722       158  ASN       OD1            -3.0583915163        9.4659151343        0.8624548629  S18       170             1.0000000000
      1723       158  ASN       ND2            -4.6562084407       11.0580307731        0.3995836988  S18       170             1.0000000000
      1724       158  ASN       HD21           -5.4182793694       10.3806609424        0.2954268389  S18       170             1.0000000000
      1725       158  ASN       HD22           -4.8478845645       12.0344465028        0.1407002968  S18       170             1.0000000000
      1726       159  LYS       CE             -3.2100629416        1.5003872782       -4.2734189815  S18       234             1.0000000000
      1727       159  LYS       HE1            -3.5846013877        1.7335474709       -3.2785023063  S18       234             1.0000000000
      1728       159  LYS       HE2            -4.0491656932        1.4139029970       -4.9638385982  S18       234             1.0000000000
      1729       159  LYS       NZ             -2.3418547724        2.6246935397       -4.7615695122  S18       234             1.0000000000
      1730       159  LYS       HZ1            -1.8748568309        2.3836537923       -5.6706838522  S18       234             1.0000000000
      1731       159  LYS       HZ2            -1.5624393799        2.8898189872       -4.1295045881  S18       234             1.0000000000
      1732       159  LYS       HZ3            -2.9223228674        3.4876528303       -4.8940293067  S18       234             1.0000000000
      1733       159  LYS       QQH6           -2.6148445148        0.5874194708       -4.2267116301  S18       234             1.0000000000
      1734       160  SER       CB              2.3298110453        3.3406194862       -5.9655348628  S18       235             1.0000000000
      1735       160  SER       HB1             3.0407475429        2.6885452263       -6.4835144408  S18       235             1.0000000000
      1736       160  SER       HB2             2.8564835778        4.2788369263       -5.7443866974  S18       235             1.0000000000
      1737       160  SER       OG              1.1957212995        3.5423588500       -6.8446004395  S18       235             1.0000000000
      1738       160  SER       HG1             0.7934633348        4.4375178408       -6.6700171044  S18       235             1.0000000000
      1739       160  SER       QQH7            2.0246529735        2.8120691241       -5.0479896074  S18       235             1.0000000000
      1740       161  PNM       S1             -3.1723536363        9.4371555352       -6.3169900271  S18       523             1.0000000000
      1741       161  PNM       C2             -1.8056063416        8.1848592699       -6.8967576144  S18       523             1.0000000000
      1742       161  PNM       C3             -1.4171912652        7.4066205142       -5.5916520776  S18       523             1.0000000000
      1743       161  PNM       N4             -2.6143336782        7.3094896047       -4.7187417181  S18       523             1.0000000000
      1744       161  PNM       C5             -3.7487050837        8.2808931987       -4.9637076971  S18       523             1.0000000000
      1745       161  PNM       C6             -3.6642441928        8.7278230210       -3.4536436425  S18       523             1.0000000000
      1746       161  PNM       C7             -2.5360031385        7.6803700098       -3.3419019453  S18       523             1.0000000000
      1747       161  PNM       O8             -1.5657606679        7.5620918043       -2.5725293969  S18       523             1.0000000000
      1748       161  PNM       C9             -2.4033108782        7.2824399581       -7.9862101671  S18       523             1.0000000000
      1749       161  PNM       C10            -0.6227374761        8.9950138894       -7.4418580015  S18       523             1.0000000000
      1750       161  PNM       C11            -0.7974802941        6.0394690590       -5.9284933607  S18       523             1.0000000000
      1751       161  PNM       O12            -1.4774448586        4.9902419390       -5.7535702763  S18       523             1.0000000000
      1752       161  PNM       O13             0.4148352893        6.0767721525       -6.4200715171  S18       523             1.0000000000
      1753       161  PNM       N14            -3.1051109099       10.0388470322       -3.1678165039  S18       523             1.0000000000
      1754       161  PNM       C15            -3.7763338142       11.1810459312       -3.4365175864  S18       523             1.0000000000
      1755       161  PNM       O16            -4.9445435281       11.1644432216       -3.9229486950  S18       523             1.0000000000
      1756       161  PNM       C17            -3.0161084977       12.4809159891       -3.2092513151  S18       523             1.0000000000
      1757       161  PNM       C18            -2.0559850150       12.7646859917       -4.3612794799  S18       523             1.0000000000
      1758       161  PNM       C19            -0.7086781724       13.0774030094       -4.1192616353  S18       523             1.0000000000
      1759       161  PNM       C20             0.1809016697       13.2791306060       -5.1810510462  S18       523             1.0000000000
      1760       161  PNM       C21            -0.2666791305       13.1717223813       -6.5023736693  S18       523             1.0000000000
      1761       161  PNM       C22            -1.6160227478       12.8991538936       -6.7562244064  S18       523             1.0000000000
      1762       161  PNM       C23            -2.5042412068       12.6981329572       -5.6944586161  S18       523             1.0000000000
      1763       161  PNM       H24            -0.6515143144        7.9869217093       -5.0633843133  S18       523             1.0000000000
      1764       161  PNM       H25            -0.8868344475        9.4754149083       -8.3883914145  S18       523             1.0000000000
      1765       161  PNM       H26             0.2227481568        8.3243475731       -7.6229563523  S18       523             1.0000000000
      1766       161  PNM       H27            -0.3124742479        9.7759595652       -6.7435504136  S18       523             1.0000000000
      1767       161  PNM       H28            -2.7566509334        7.8937874799       -8.8206771596  S18       523             1.0000000000
      1768       161  PNM       H29            -3.2489736238        6.7028248497       -7.6140360330  S18       523             1.0000000000
      1769       161  PNM       H30            -1.6462410471        6.5807636947       -8.3591833707  S18       523             1.0000000000
      1770       161  PNM       H31            -4.6851934064        7.7951544455       -5.2324573056  S18       523             1.0000000000
      1771       161  PNM       H32            -4.5731180726        8.5508234650       -2.8824252964  S18       523             1.0000000000
      1772       161  PNM       H33            -2.4644622173       12.4346455976       -2.2655177052  S18       523             1.0000000000
      1773       161  PNM       H34            -3.7643617118       13.2729148802       -3.1106226617  S18       523             1.0000000000
      1774       161  PNM       H35            -0.3523936582       13.1589182919       -3.0994851828  S18       523             1.0000000000
      1775       161  PNM       H36             1.2177692028       13.5210399479       -4.9761083501  S18       523             1.0000000000
      1776       161  PNM       H37             0.4218085016       13.3130907665       -7.3263947386  S18       523             1.0000000000
      1777       161  PNM       H38            -1.9747524336       12.8317180829       -7.7776682647  S18       523             1.0000000000
      1778       161  PNM       H39            -3.5418217275       12.4601290397       -5.8968090177  S18       523             1.0000000000
      1779       161  PNM       H40            -2.1784626108       10.0830179196       -2.7392392213  S18       523             1.0000000000
      1780       162  TIP3      OH2            -4.5053501273        7.6251833915       -0.3693908307  S18       290             1.0000000000
      1781       162  TIP3      H1             -5.6638750143        7.5315127057       -0.0606137426  S18       290             1.0000000000
      1782       162  TIP3      H2             -3.9156932858        8.2950292459        0.0970214833  S18       290             1.0000000000
      1783       163  SER       CB             -3.0467170464        5.0254472140       -2.2769443050  S19       70              1.0000000000
      1784       163  SER       HB1            -3.6096140433        4.1897735382       -2.7071592041  S19       70              1.0000000000
      1785       163  SER       HB2            -2.0945527341        5.1088190596       -2.8167186566  S19       70              1.0000000000
      1786       163  SER       OG             -3.8195132981        6.2370831484       -2.4368920504  S19       70              1.0000000000
      1787       163  SER       HG1            -4.1168363523        7.0929375915       -1.1296416616  S19       70              1.0000000000
      1788       163  SER       QQH1           -2.8002968857        4.8726337859       -1.2132277728  S19       70              1.0000000000
      1789       164  LYS       CD             -6.5909194522        3.4280931270       -2.1040399091  S19       73              1.0000000000
      1790       164  LYS       HD1            -7.2974302618        2.9294133062       -2.7729548396  S19       73              1.0000000000
      1791       164  LYS       HD2            -5.6017925579        3.3337351840       -2.5658360174  S19       73              1.0000000000
      1792       164  LYS       QQH2           -6.5779478245        2.8774145217       -1.1576237519  S19       73              1.0000000000
      1793       164  LYS       CE             -6.9724693550        4.9077787350       -1.9337926624  S19       73              1.0000000000
      1794       164  LYS       HE1            -6.6972153775        5.3236044399       -0.9621143137  S19       73              1.0000000000
      1795       164  LYS       HE2            -8.0528280142        5.0386000574       -2.0419526740  S19       73              1.0000000000
      1796       164  LYS       NZ             -6.3013185119        5.7843649216       -2.9549716568  S19       73              1.0000000000
      1797       164  LYS       HZ1            -6.4087963548        5.4674451806       -3.9296084909  S19       73              1.0000000000
      1798       164  LYS       HZ2            -5.2125716869        5.9207509312       -2.7681689062  S19       73              1.0000000000
      1799       164  LYS       HZ3            -6.7116061036        6.7449995430       -2.9163501326  S19       73              1.0000000000
      1800       165  SER       CB             -4.5695840328        4.4492649576       -6.4430387912  S19       130             1.0000000000
      1801       165  SER       HB1            -4.6391022461        5.3721182736       -7.0187437918  S19       130             1.0000000000
      1802       165  SER       HB2            -3.8152665858        3.8147762322       -6.9233608581  S19       130             1.0000000000
      1803       165  SER       OG             -4.1793504866        4.7101154359       -5.0564398251  S19       130             1.0000000000
      1804       165  SER       HG1            -3.5396895087        5.4775127016       -5.0025417894  S19       130             1.0000000000
      1805       165  SER       QQH3           -5.5207971361        3.9162169075       -6.4850193383  S19       130             1.0000000000
      1806       166  GLU       CB             -9.9704350124        9.2959812263        0.8136271645  S19       166             1.0000000000
      1807       166  GLU       HB1            -9.6860343746        9.9669988453       -0.0072894771  S19       166             1.0000000000
      1808       166  GLU       HB2           -10.9983761878        8.9669444145        0.6405431896  S19       166             1.0000000000
      1809       166  GLU       QQH4           -9.9361826500        9.7769102628        1.7998860164  S19       166             1.0000000000
      1810       166  GLU       CG             -9.0364376834        8.0737460063        0.7632506204  S19       166             1.0000000000
      1811       166  GLU       HG1            -9.3658206930        7.3846647691       -0.0246025607  S19       166             1.0000000000
      1812       166  GLU       HG2            -9.0869616699        7.4938816929        1.6942778844  S19       166             1.0000000000
      1813       166  GLU       CD             -7.5738972375        8.3965720062        0.4860613601  S19       166             1.0000000000
      1814       166  GLU       OE1            -7.1275511100        9.5720030670        0.5402007454  S19       166             1.0000000000
      1815       166  GLU       OE2            -6.8321331159        7.3381515624        0.1937451155  S19       166             1.0000000000
      1816       167  ASN       CB             -2.4466844996       11.8098220320        1.1399857220  S19       170             1.0000000000
      1817       167  ASN       HB1            -1.4699761791       11.5723609664        0.7124191943  S19       170             1.0000000000
      1818       167  ASN       HB2            -2.7993324580       12.7648004373        0.7426893567  S19       170             1.0000000000
      1819       167  ASN       QQH5           -2.4355725182       11.8497509111        2.2393509604  S19       170             1.0000000000
      1820       167  ASN       CG             -3.4185391270       10.6879635394        0.7744811291  S19       170             1.0000000000
      1821       167  ASN       OD1            -3.0601764254        9.4691888301        0.8725917710  S19       170             1.0000000000
      1822       167  ASN       ND2            -4.6523134601       11.0616108112        0.3937174842  S19       170             1.0000000000
      1823       167  ASN       HD21           -5.4109892832       10.3834031658        0.2843278679  S19       170             1.0000000000
      1824       167  ASN       HD22           -4.8432224916       12.0375037511        0.1313747582  S19       170             1.0000000000
      1825       168  LYS       CE             -3.2068426482        1.5091424523       -4.2769461894  S19       234             1.0000000000
      1826       168  LYS       HE1            -3.5804520052        1.7417592122       -3.2813968921  S19       234             1.0000000000
      1827       168  LYS       HE2            -4.0466558140        1.4232335377       -4.9666473046  S19       234             1.0000000000
      1828       168  LYS       NZ             -2.3382710983        2.6327276792       -4.7653482281  S19       234             1.0000000000
      1829       168  LYS       HZ1            -1.8723708827        2.3921307290       -5.6750262237  S19       234             1.0000000000
      1830       168  LYS       HZ2            -1.5563916890        2.8951864970       -4.1352688150  S19       234             1.0000000000
      1831       168  LYS       HZ3            -2.9142903798        3.4996757022       -4.8970069800  S19       234             1.0000000000
      1832       168  LYS       QQH6           -2.6125157898        0.5955632902       -4.2310285992  S19       234             1.0000000000
      1833       169  SER       CB              2.3331893692        3.3424692321       -5.9653635963  S19       235             1.0000000000
      1834       169  SER       HB1             3.0430931590        2.6901439080       -6.4844883322  S19       235             1.0000000000
      1835       169  SER       HB2             2.8611904630        4.2795754951       -5.7427410099  S19       235             1.0000000000
      1836       169  SER       OG              1.1995791378        3.5471728616       -6.8441987279  S19       235             1.0000000000
      1837       169  SER       HG1             0.7965197801        4.4414023240       -6.6655873778  S19       235             1.0000000000
      1838       169  SER       QQH7            2.0275182214        2.8131773916       -5.0483144125  S19       235             1.0000000000
      1839       170  PNM       S1             -3.1749602664        9.4223083172       -6.3104811947  S19       523             1.0000000000
      1840       170  PNM       C2             -1.8079237649        8.1709960775       -6.8813508652  S19       523             1.0000000000
      1841       170  PNM       C3             -1.4387638793        7.3874670717       -5.5741799480  S19       523             1.0000000000
      1842       170  PNM       N4             -2.6562332301        7.2544434521       -4.7268401059  S19       523             1.0000000000
      1843       170  PNM       C5             -3.7625244881        8.2639158588       -4.9631737109  S19       523             1.0000000000
      1844       170  PNM       C6             -3.6772865970        8.7089497206       -3.4560812912  S19       523             1.0000000000
      1845       170  PNM       C7             -2.5811478302        7.6229040308       -3.3203978186  S19       523             1.0000000000
      1846       170  PNM       O8             -1.5707376924        7.5590871484       -2.5875541565  S19       523             1.0000000000
      1847       170  PNM       C9             -2.3970857538        7.2753011047       -7.9811188273  S19       523             1.0000000000
      1848       170  PNM       C10            -0.6190956299        8.9809368141       -7.4154182645  S19       523             1.0000000000
      1849       170  PNM       C11            -0.7950510409        6.0311358930       -5.9173372487  S19       523             1.0000000000
      1850       170  PNM       O12            -1.4567493923        4.9692454520       -5.7504704551  S19       523             1.0000000000
      1851       170  PNM       O13             0.4174663274        6.0852570798       -6.4095149569  S19       523             1.0000000000
      1852       170  PNM       N14            -3.1017573759       10.0113967286       -3.1660930839  S19       523             1.0000000000
      1853       170  PNM       C15            -3.7646863263       11.1594284958       -3.4308617428  S19       523             1.0000000000
      1854       170  PNM       O16            -4.9356260608       11.1529546827       -3.9135783354  S19       523             1.0000000000
      1855       170  PNM       C17            -2.9999650257       12.4567627017       -3.2021059598  S19       523             1.0000000000
      1856       170  PNM       C18            -2.0495645528       12.7509190374       -4.3596522788  S19       523             1.0000000000
      1857       170  PNM       C19            -0.7019195317       13.0671899368       -4.1242063452  S19       523             1.0000000000
      1858       170  PNM       C20             0.1812138920       13.2756133826       -5.1900403343  S19       523             1.0000000000
      1859       170  PNM       C21            -0.2733309428       13.1720250404       -6.5092512953  S19       523             1.0000000000
      1860       170  PNM       C22            -1.6236114427       12.8976602617       -6.7564401481  S19       523             1.0000000000
      1861       170  PNM       C23            -2.5054060984       12.6898009762       -5.6904803854  S19       523             1.0000000000
      1862       170  PNM       H24            -0.6922193274        7.9730708672       -5.0245082583  S19       523             1.0000000000
      1863       170  PNM       H25            -0.8756077666        9.4619647092       -8.3638502744  S19       523             1.0000000000
      1864       170  PNM       H26             0.2282268199        8.3109456237       -7.5888996787  S19       523             1.0000000000
      1865       170  PNM       H27            -0.3152255800        9.7620041074       -6.7147897947  S19       523             1.0000000000
      1866       170  PNM       H28            -2.7424308821        7.8916442191       -8.8154226422  S19       523             1.0000000000
      1867       170  PNM       H29            -3.2480829055        6.6957250502       -7.6213844677  S19       523             1.0000000000
      1868       170  PNM       H30            -1.6363499508        6.5750296174       -8.3493083250  S19       523             1.0000000000
      1869       170  PNM       H31            -4.7105610302        7.8043323279       -5.2377919074  S19       523             1.0000000000
      1870       170  PNM       H32            -4.5977275375        8.5562451260       -2.8949462777  S19       523             1.0000000000
      1871       170  PNM       H33            -2.4390650150       12.4026696460       -2.2643623120  S19       523             1.0000000000
      1872       170  PNM       H34            -3.7470100283       13.2483632661       -3.0904476579  S19       523             1.0000000000
      1873       170  PNM       H35            -0.3399039150       13.1447259046       -3.1061327749  S19       523             1.0000000000
      1874       170  PNM       H36             1.2187380543       13.5187809213       -4.9897679574  S19       523             1.0000000000
      1875       170  PNM       H37             0.4107754893       13.3165626182       -7.3364033238  S19       523             1.0000000000
      1876       170  PNM       H38            -1.9879117385       12.8327041855       -7.7760740894  S19       523             1.0000000000
      1877       170  PNM       H39            -3.5432935089       12.4489299227       -5.8877410574  S19       523             1.0000000000
      1878       170  PNM       H40            -2.1706134120       10.0436314472       -2.7457795089  S19       523             1.0000000000
      1879       171  TIP3      OH2            -4.5065571925        7.6300326887       -0.3563842613  S19       290             1.0000000000
      1880       171  TIP3      H1             -5.7094926795        7.5262726530       -0.0464592074  S19       290             1.0000000000
      1881       171  TIP3      H2             -3.9185646210        8.3001054093        0.1126235932  S19       290             1.0000000000
      1882       172  SER       CB             -3.0055926831        5.0442495057       -2.2984447613  S20       70              1.0000000000
      1883       172  SER       HB1            -3.5903551039        4.2259436584       -2.7283488258  S20       70              1.0000000000
      1884       172  SER       HB2            -2.0484588944        5.1034548387       -2.8280027966  S20       70              1.0000000000
      1885       172  SER       OG             -3.7491235100        6.2812459060       -2.4845542923  S20       70              1.0000000000
      1886       172  SER       HG1            -4.1003599456        7.1372122350       -1.1141926924  S20       70              1.0000000000
      1887       172  SER       QQH1           -2.7797769623        4.9126137437       -1.2288059308  S20       70              1.0000000000
      1888       173  LYS       CD             -6.5752438680        3.4339916132       -2.1090060284  S20       73              1.0000000000
      1889       173  LYS       HD1            -7.2812663819        2.9387482549       -2.7806805580  S20       73              1.0000000000
      1890       173  LYS       HD2            -5.5849382069        3.3344860473       -2.5670720627  S20       73              1.0000000000
      1891       173  LYS       QQH2           -6.5685931727        2.8846283328       -1.1621311308  S20       73              1.0000000000
      1892       173  LYS       CE             -6.9518970615        4.9149143598       -1.9393357784  S20       73              1.0000000000
      1893       173  LYS       HE1            -6.6761496823        5.3316134455       -0.9684372874  S20       73              1.0000000000
      1894       173  LYS       HE2            -8.0311766764        5.0505324663       -2.0493212255  S20       73              1.0000000000
      1895       173  LYS       NZ             -6.2839344112        5.7953071525       -2.9644316445  S20       73              1.0000000000
      1896       173  LYS       HZ1            -6.3936769579        5.4780502917       -3.9402357666  S20       73              1.0000000000
      1897       173  LYS       HZ2            -5.2171266706        5.9365923429       -2.7967601800  S20       73              1.0000000000
      1898       173  LYS       HZ3            -6.7016514976        6.7538893653       -2.9245823324  S20       73              1.0000000000
      1899       174  SER       CB             -4.5678223108        4.4522043539       -6.4392719364  S20       130             1.0000000000
      1900       174  SER       HB1            -4.6363247946        5.3715583607       -7.0208315419  S20       130             1.0000000000
      1901       174  SER       HB2            -3.8124935226        3.8158865074       -6.9157628677  S20       130             1.0000000000
      1902       174  SER       OG             -4.1782764706        4.7232177302       -5.0543869283  S20       130             1.0000000000
      1903       174  SER       HG1            -3.5502993345        5.5121413779       -5.0040813259  S20       130             1.0000000000
      1904       174  SER       QQH3           -5.5195200614        3.9188938585       -6.4813093425  S20       130             1.0000000000
      1905       175  GLU       CB             -9.9730842990        9.2956307220        0.8137292495  S20       166             1.0000000000
      1906       175  GLU       HB1            -9.6892665579        9.9666268121       -0.0073603909  S20       166             1.0000000000
      1907       175  GLU       HB2           -11.0010015367        8.9667928230        0.6409695082  S20       166             1.0000000000
      1908       175  GLU       QQH4           -9.9386439261        9.7757942736        1.8003228592  S20       166             1.0000000000
      1909       175  GLU       CG             -9.0399543898        8.0729006505        0.7629977015  S20       166             1.0000000000
      1910       175  GLU       HG1            -9.3695139161        7.3837200168       -0.0246550336  S20       166             1.0000000000
      1911       175  GLU       HG2            -9.0898187903        7.4931448048        1.6941074865  S20       166             1.0000000000
      1912       175  GLU       CD             -7.5794906531        8.3973659556        0.4858326586  S20       166             1.0000000000
      1913       175  GLU       OE1            -7.1291684543        9.5690151138        0.5396585494  S20       166             1.0000000000
      1914       175  GLU       OE2            -6.8376737201        7.3351735139        0.1907074764  S20       166             1.0000000000
      1915       176  ASN       CB             -2.4453640130       11.8112114817        1.1408248603  S20       170             1.0000000000
      1916       176  ASN       HB1            -1.4690473197       11.5728640947        0.7129481778  S20       170             1.0000000000
      1917       176  ASN       HB2            -2.7972975347       12.7663302257        0.7433326915  S20       170             1.0000000000
      1918       176  ASN       QQH5           -2.4336508708       11.8512193831        2.2401364603  S20       170             1.0000000000
      1919       176  ASN       CG             -3.4176906833       10.6907881308        0.7760515709  S20       170             1.0000000000
      1920       176  ASN       OD1            -3.0627038596        9.4714044820        0.8806129168  S20       170             1.0000000000
      1921       176  ASN       ND2            -4.6493969757       11.0647363975        0.3895452738  S20       170             1.0000000000
      1922       176  ASN       HD21           -5.4057118826       10.3861627444        0.2755873313  S20       170             1.0000000000
      1923       176  ASN       HD22           -4.8392701151       12.0403527053        0.1241662406  S20       170             1.0000000000
      1924       177  LYS       CE             -3.2056237432        1.5153613948       -4.2805190379  S20       234             1.0000000000
      1925       177  LYS       HE1            -3.5788029764        1.7470473677       -3.2844494591  S20       234             1.0000000000
      1926       177  LYS       HE2            -4.0459005862        1.4289567117       -4.9696463910  S20       234             1.0000000000
      1927       177  LYS       NZ             -2.3380292399        2.6392730813       -4.7694678356  S20       234             1.0000000000
      1928       177  LYS       HZ1            -1.8736720008        2.3993556998       -5.6800762774  S20       234             1.0000000000
      1929       177  LYS       HZ2            -1.5530544942        2.8991979630       -4.1423228984  S20       234             1.0000000000
      1930       177  LYS       HZ3            -2.9103433025        3.5103336188       -4.9002184425  S20       234             1.0000000000
      1931       177  LYS       QQH6           -2.6110999235        0.6018683247       -4.2351042329  S20       234             1.0000000000
      1932       178  SER       CB              2.3325966811        3.3452606431       -5.9657336153  S20       235             1.0000000000
      1933       178  SER       HB1             3.0420581552        2.6930812386       -6.4857465364  S20       235             1.0000000000
      1934       178  SER       HB2             2.8611342284        4.2817712165       -5.7421740118  S20       235             1.0000000000
      1935       178  SER       OG              1.1990073119        3.5520628954       -6.8439907230  S20       235             1.0000000000
      1936       178  SER       HG1             0.7947003534        4.4453579188       -6.6617127489  S20       235             1.0000000000
      1937       178  SER       QQH7            2.0270712548        2.8152462755       -5.0489645721  S20       235             1.0000000000
      1938       179  PNM       S1             -3.1779809574        9.4116594649       -6.3015705831  S20       523             1.0000000000
      1939       179  PNM       C2             -1.8137304921        8.1603342070       -6.8686481480  S20       523             1.0000000000
      1940       179  PNM       C3             -1.4644905768        7.3712991391       -5.5592883704  S20       523             1.0000000000
      1941       179  PNM       N4             -2.7020368999        7.1998264678       -4.7404607434  S20       523             1.0000000000
      1942       179  PNM       C5             -3.7767669401        8.2482634036       -4.9623310642  S20       523             1.0000000000
      1943       179  PNM       C6             -3.6925545451        8.6917271039       -3.4599115331  S20       523             1.0000000000
      1944       179  PNM       C7             -2.6333389658        7.5604297678       -3.2904073247  S20       523             1.0000000000
      1945       179  PNM       O8             -1.5767876496        7.5607760985       -2.6029678962  S20       523             1.0000000000
      1946       179  PNM       C9             -2.3956363323        7.2711771275       -7.9783063461  S20       523             1.0000000000
      1947       179  PNM       C10            -0.6204557560        8.9703741208       -7.3937224559  S20       523             1.0000000000
      1948       179  PNM       C11            -0.7970110514        6.0265178048       -5.9071399396  S20       523             1.0000000000
      1949       179  PNM       O12            -1.4403489431        4.9525134916       -5.7444521468  S20       523             1.0000000000
      1950       179  PNM       O13             0.4149589433        6.0952477507       -6.4014734272  S20       523             1.0000000000
      1951       179  PNM       N14            -3.1012733052        9.9851770984       -3.1657690438  S20       523             1.0000000000
      1952       179  PNM       C15            -3.7554368825       11.1395812827       -3.4259742548  S20       523             1.0000000000
      1953       179  PNM       O16            -4.9295649639       11.1446606780       -3.9043268509  S20       523             1.0000000000
      1954       179  PNM       C17            -2.9876092352       12.4353668425       -3.1953180532  S20       523             1.0000000000
      1955       179  PNM       C18            -2.0450201154       12.7402786960       -4.3563850544  S20       523             1.0000000000
      1956       179  PNM       C19            -0.6983743290       13.0631420291       -4.1243390956  S20       523             1.0000000000
      1957       179  PNM       C20             0.1809734962       13.2774419837       -5.1920151655  S20       523             1.0000000000
      1958       179  PNM       C21            -0.2767272885       13.1740087336       -6.5100865478  S20       523             1.0000000000
      1959       179  PNM       C22            -1.6267317662       12.8954245352       -6.7539103109  S20       523             1.0000000000
      1960       179  PNM       C23            -2.5048290707       12.6815735418       -5.6859726903  S20       523             1.0000000000
      1961       179  PNM       H24            -0.7378956157        7.9606958857       -4.9871069723  S20       523             1.0000000000
      1962       179  PNM       H25            -0.8709822523        9.4524525065       -8.3434782659  S20       523             1.0000000000
      1963       179  PNM       H26             0.2274306827        8.3000443784       -7.5613541711  S20       523             1.0000000000
      1964       179  PNM       H27            -0.3222491533        9.7514430539       -6.6909881816  S20       523             1.0000000000
      1965       179  PNM       H28            -2.7327025562        7.8923547859       -8.8126693324  S20       523             1.0000000000
      1966       179  PNM       H29            -3.2498938745        6.6910575010       -7.6277530459  S20       523             1.0000000000
      1967       179  PNM       H30            -1.6341591644        6.5705681796       -8.3449176924  S20       523             1.0000000000
      1968       179  PNM       H31            -4.7375350056        7.8148015505       -5.2375489156  S20       523             1.0000000000
      1969       179  PNM       H32            -4.6279640292        8.5689995822       -2.9138949412  S20       523             1.0000000000
      1970       179  PNM       H33            -2.4195618399       12.3756503541       -2.2622754715  S20       523             1.0000000000
      1971       179  PNM       H34            -3.7348909682       13.2254279209       -3.0734913228  S20       523             1.0000000000
      1972       179  PNM       H35            -0.3336181923       13.1389987479       -3.1071297770  S20       523             1.0000000000
      1973       179  PNM       H36             1.2181896735       13.5238400802       -4.9941555329  S20       523             1.0000000000
      1974       179  PNM       H37             0.4047813663       13.3210892742       -7.3388865746  S20       523             1.0000000000
      1975       179  PNM       H38            -1.9935153371       12.8307192432       -7.7726658947  S20       523             1.0000000000
      1976       179  PNM       H39            -3.5419777496       12.4358417946       -5.8809908048  S20       523             1.0000000000
      1977       179  PNM       H40            -2.1655396613       10.0021355609       -2.7541544293  S20       523             1.0000000000
      1978       180  TIP3      OH2            -4.5026585945        7.6391044528       -0.3406276162  S20       290             1.0000000000
      1979       180  TIP3      H1             -5.7396442566        7.5245819928       -0.0361556076  S20       290             1.0000000000
      1980       180  TIP3      H2             -3.9186423135        8.3132193665        0.1324386362  S20       290             1.0000000000
      1981       181  SER       CB             -2.9606295151        5.0629012290       -2.3195082420  S21       70              1.0000000000
      1982       181  SER       HB1            -3.5654157898        4.2619087434       -2.7497234314  S21       70              1.0000000000
      1983       181  SER       HB2            -2.0007708419        5.1037366211       -2.8406434299  S21       70              1.0000000000
      1984       181  SER       OG             -3.6856188377        6.3181023168       -2.5251855479  S21       70              1.0000000000
      1985       181  SER       HG1            -4.0831170552        7.1807957856       -1.0963099504  S21       70              1.0000000000
      1986       181  SER       QQH1           -2.7505341846        4.9528031986       -1.2454268368  S21       70              1.0000000000
      1987       182  LYS       CD             -6.5572265131        3.4403288384       -2.1144674514  S21       73              1.0000000000
      1988       182  LYS       HD1            -7.2610293709        2.9479757364       -2.7902830154  S21       73              1.0000000000
      1989       182  LYS       HD2            -5.5648838488        3.3372072880       -2.5671474444  S21       73              1.0000000000
      1990       182  LYS       QQH2           -6.5579133610        2.8914330090       -1.1675603016  S21       73              1.0000000000
      1991       182  LYS       CE             -6.9314208346        4.9218119796       -1.9453064054  S21       73              1.0000000000
      1992       182  LYS       HE1            -6.6545885585        5.3397206499       -0.9754025992  S21       73              1.0000000000
      1993       182  LYS       HE2            -8.0101505120        5.0600448735       -2.0553399675  S21       73              1.0000000000
      1994       182  LYS       NZ             -6.2683692066        5.8053537327       -2.9745699253  S21       73              1.0000000000
      1995       182  LYS       HZ1            -6.3809223549        5.4882053495       -3.9514685081  S21       73              1.0000000000
      1996       182  LYS       HZ2            -5.2169952981        5.9477541918       -2.8208963996  S21       73              1.0000000000
      1997       182  LYS       HZ3            -6.6916424788        6.7623746209       -2.9325266761  S21       73              1.0000000000
      1998       183  SER       CB             -4.5662883032        4.4561547860       -6.4346009215  S21       130             1.0000000000
      1999       183  SER       HB1            -4.6338946428        5.3713925591       -7.0230615055  S21       130             1.0000000000
      2000       183  SER       HB2            -3.8093911086        3.8180323711       -6.9064708571  S21       130             1.0000000000
      2001       183  SER       OG             -4.1783185755        4.7389173806       -5.0517570889  S21       130             1.0000000000
      2002       183  SER       HG1            -3.5591021642        5.5495931135       -5.0069568266  S21       130             1.0000000000
      2003       183  SER       QQH3           -5.5182581108        3.9222112651       -6.4774825644  S21       130             1.0000000000
      2004       184  GLU       CB             -9.9764277324        9.2952127095        0.8136448019  S21       166             1.0000000000
      2005       184  GLU       HB1            -9.6929190830        9.9661562115       -0.0075645142  S21       166             1.0000000000
      2006       184  GLU       HB2           -11.0044422999        8.9669437259        0.6412832722  S21       166             1.0000000000
      2007       184  GLU       QQH4           -9.9414816027        9.7746440187        1.8005533986  S21       166             1.0000000000
      2008       184  GLU       CG             -9.0445172993        8.0717147453        0.7623063835  S21       166             1.0000000000
      2009       184  GLU       HG1            -9.3745956805        7.3826462718       -0.0251918108  S21       166             1.0000000000
      2010       184  GLU       HG2            -9.0938052383        7.4920964452        1.6935454200  S21       166             1.0000000000
      2011       184  GLU       CD             -7.5856143956        8.3970532178        0.4851185544  S21       166             1.0000000000
      2012       184  GLU       OE1            -7.1315452802        9.5655821294        0.5399579759  S21       166             1.0000000000
      2013       184  GLU       OE2            -6.8439070450        7.3320627149        0.1866105670  S21       166             1.0000000000
      2014       185  ASN       CB             -2.4442234725       11.8128028118        1.1418983952  S21       170             1.0000000000
      2015       185  ASN       HB1            -1.4685943310       11.5731064567        0.7132563203  S21       170             1.0000000000
      2016       185  ASN       HB2            -2.7952424376       12.7681810494        0.7443466874  S21       170             1.0000000000
      2017       185  ASN       QQH5           -2.4312456355       11.8528363315        2.2411368097  S21       170             1.0000000000
      2018       185  ASN       CG             -3.4175774621       10.6941332200        0.7786475621  S21       170             1.0000000000
      2019       185  ASN       OD1            -3.0663256363        9.4741279108        0.8917553834  S21       170             1.0000000000
      2020       185  ASN       ND2            -4.6467376400       11.0679283010        0.3850836100  S21       170             1.0000000000
      2021       185  ASN       HD21           -5.4013590015       10.3891112063        0.2678670876  S21       170             1.0000000000
      2022       185  ASN       HD22           -4.8354044602       12.0432319994        0.1163739430  S21       170             1.0000000000
      2023       186  LYS       CE             -3.2047679254        1.5232021970       -4.2851860947  S21       234             1.0000000000
      2024       186  LYS       HE1            -3.5779446669        1.7536868343       -3.2886920844  S21       234             1.0000000000
      2025       186  LYS       HE2            -4.0453485233        1.4363799585       -4.9739181868  S21       234             1.0000000000
      2026       186  LYS       NZ             -2.3381209198        2.6474850634       -4.7741894068  S21       234             1.0000000000
      2027       186  LYS       HZ1            -1.8753125139        2.4085693436       -5.6857495479  S21       234             1.0000000000
      2028       186  LYS       HZ2            -1.5499812147        2.9042818168       -4.1498977567  S21       234             1.0000000000
      2029       186  LYS       HZ3            -2.9067339711        3.5225604935       -4.9034749544  S21       234             1.0000000000
      2030       186  LYS       QQH6           -2.6099846155        0.6098529104       -4.2402929881  S21       234             1.0000000000
      2031       187  SER       CB              2.3317746730        3.3489247151       -5.9654173518  S21       235             1.0000000000
      2032       187  SER       HB1             3.0410903973        2.6972281348       -6.4862231627  S21       235             1.0000000000
      2033       187  SER       HB2             2.8604955670        4.2849674881       -5.7405685494  S21       235             1.0000000000
      2034       187  SER       OG              1.1986428309        3.5573536438       -6.8437552761  S21       235             1.0000000000
      2035       187  SER       HG1             0.7925585595        4.4491045881       -6.6573781425  S21       235             1.0000000000
      2036       187  SER       QQH7            2.0261671610        2.8179927704       -5.0491236203  S21       235             1.0000000000
      2037       188  PNM       S1             -3.1857486993        9.3979197706       -6.2978969831  S21       523             1.0000000000
      2038       188  PNM       C2             -1.8207713092        8.1485095744       -6.8585039541  S21       523             1.0000000000
      2039       188  PNM       C3             -1.4907425835        7.3528417274       -5.5488119848  S21       523             1.0000000000
      2040       188  PNM       N4             -2.7434882314        7.1505210671       -4.7572772669  S21       523             1.0000000000
      2041       188  PNM       C5             -3.7909532981        8.2303199284       -4.9644583252  S21       523             1.0000000000
      2042       188  PNM       C6             -3.7086211169        8.6704746543       -3.4651597934  S21       523             1.0000000000
      2043       188  PNM       C7             -2.6809791725        7.5042179468       -3.2610318475  S21       523             1.0000000000
      2044       188  PNM       O8             -1.5870861250        7.5639285447       -2.6125526344  S21       523             1.0000000000
      2045       188  PNM       C9             -2.3947538227        7.2666122308       -7.9780671816  S21       523             1.0000000000
      2046       188  PNM       C10            -0.6224853201        8.9591179774       -7.3717303364  S21       523             1.0000000000
      2047       188  PNM       C11            -0.7989292109        6.0200059135       -5.8970207162  S21       523             1.0000000000
      2048       188  PNM       O12            -1.4215473314        4.9334490913       -5.7345466071  S21       523             1.0000000000
      2049       188  PNM       O13             0.4124152915        6.1044310438       -6.3921033298  S21       523             1.0000000000
      2050       188  PNM       N14            -3.1019839459        9.9539775864       -3.1644614419  S21       523             1.0000000000
      2051       188  PNM       C15            -3.7455697586       11.1151004309       -3.4206470333  S21       523             1.0000000000
      2052       188  PNM       O16            -4.9225668017       11.1322976980       -3.8948163515  S21       523             1.0000000000
      2053       188  PNM       C17            -2.9725592167       12.4078784434       -3.1877683787  S21       523             1.0000000000
      2054       188  PNM       C18            -2.0389629069       12.7252860930       -4.3528968285  S21       523             1.0000000000
      2055       188  PNM       C19            -0.6936465741       13.0566009267       -4.1248847814  S21       523             1.0000000000
      2056       188  PNM       C20             0.1808500977       13.2795019381       -5.1946786074  S21       523             1.0000000000
      2057       188  PNM       C21            -0.2806782284       13.1773290053       -6.5114624101  S21       523             1.0000000000
      2058       188  PNM       C22            -1.6302518099       12.8931627773       -6.7512646061  S21       523             1.0000000000
      2059       188  PNM       C23            -2.5035678310       12.6705612794       -5.6809871507  S21       523             1.0000000000
      2060       188  PNM       H24            -0.7850318492        7.9451029253       -4.9536526702  S21       523             1.0000000000
      2061       188  PNM       H25            -0.8665280083        9.4438860930       -8.3219605131  S21       523             1.0000000000
      2062       188  PNM       H26             0.2272624049        8.2902712616       -7.5343865225  S21       523             1.0000000000
      2063       188  PNM       H27            -0.3303112062        9.7384590208       -6.6650013420  S21       523             1.0000000000
      2064       188  PNM       H28            -2.7237576248        7.8925526517       -8.8123246490  S21       523             1.0000000000
      2065       188  PNM       H29            -3.2541661299        6.6871311260       -7.6392744583  S21       523             1.0000000000
      2066       188  PNM       H30            -1.6302813565        6.5666929796       -8.3399567614  S21       523             1.0000000000
      2067       188  PNM       H31            -4.7609992492        7.8197057869       -5.2438198874  S21       523             1.0000000000
      2068       188  PNM       H32            -4.6564014233        8.5718627620       -2.9334869628  S21       523             1.0000000000
      2069       188  PNM       H33            -2.3960188623       12.3399662409       -2.2606373047  S21       523             1.0000000000
      2070       188  PNM       H34            -3.7186169397       13.1972808869       -3.0531625882  S21       523             1.0000000000
      2071       188  PNM       H35            -0.3254853154       13.1303928778       -3.1087990531  S21       523             1.0000000000
      2072       188  PNM       H36             1.2175680255       13.5301001465       -4.9995381327  S21       523             1.0000000000
      2073       188  PNM       H37             0.3976806220       13.3283265495       -7.3421220109  S21       523             1.0000000000
      2074       188  PNM       H38            -2.0001566687       12.8293262419       -7.7689728079  S21       523             1.0000000000
      2075       188  PNM       H39            -3.5398555226       12.4192497025       -5.8732687896  S21       523             1.0000000000
      2076       188  PNM       H40            -2.1606022148        9.9541579703       -2.7641280898  S21       523             1.0000000000
      2077       189  TIP3      OH2            -4.4974085846        7.6497492272       -0.3211292168  S21       290             1.0000000000
      2078       189  TIP3      H1             -5.7620324657        7.5239008608       -0.0270845000  S21       290             1.0000000000
      2079       189  TIP3      H2             -3.9189236092        8.3288288344        0.1578243927  S21       290             1.0000000000
      2080       190  SER       CB             -2.9320195795        5.0652235083       -2.3328658317  S22       70              1.0000000000
      2081       190  SER       HB1            -3.5433200050        4.2690705244       -2.7609067583  S22       70              1.0000000000
      2082       190  SER       HB2            -1.9735347841        5.1010701508       -2.8542314312  S22       70              1.0000000000
      2083       190  SER       OG             -3.6569279643        6.3225864177       -2.5432694132  S22       70              1.0000000000
      2084       190  SER       HG1            -4.0692584473        7.1996700644       -1.0758515542  S22       70              1.0000000000
      2085       190  SER       QQH1           -2.7239493779        4.9663771039       -1.2578565886  S22       70              1.0000000000
      2086       191  LYS       CD             -6.5350598434        3.4470752122       -2.1206577284  S22       73              1.0000000000
      2087       191  LYS       HD1            -7.2347105456        2.9572549968       -2.8023853029  S22       73              1.0000000000
      2088       191  LYS       HD2            -5.5398980355        3.3448125326       -2.5669774656  S22       73              1.0000000000
      2089       191  LYS       QQH2           -6.5423322071        2.8956035320       -1.1753248409  S22       73              1.0000000000
      2090       191  LYS       CE             -6.9108316778        4.9273232096       -1.9489245474  S22       73              1.0000000000
      2091       191  LYS       HE1            -6.6292719539        5.3453744492       -0.9805286315  S22       73              1.0000000000
      2092       191  LYS       HE2            -7.9902373875        5.0644911219       -2.0529976035  S22       73              1.0000000000
      2093       191  LYS       NZ             -6.2558478820        5.8129895155       -2.9819448040  S22       73              1.0000000000
      2094       191  LYS       HZ1            -6.3742278807        5.4968324567       -3.9590547692  S22       73              1.0000000000
      2095       191  LYS       HZ2            -5.2086401633        5.9522997580       -2.8355840349  S22       73              1.0000000000
      2096       191  LYS       HZ3            -6.6811900305        6.7690331411       -2.9351348029  S22       73              1.0000000000
      2097       192  SER       CB             -4.5654283952        4.4570661012       -6.4311023910  S22       130             1.0000000000
      2098       192  SER       HB1            -4.6341414555        5.3714870787       -7.0211863716  S22       130             1.0000000000
      2099       192  SER       HB2            -3.8080743801        3.8190598831       -6.9030999369  S22       130             1.0000000000
      2100       192  SER       OG             -4.1768499845        4.7430258784       -5.0499103198  S22       130             1.0000000000
      2101       192  SER       HG1            -3.5623293922        5.5673044904       -5.0067278769  S22       130             1.0000000000
      2102       192  SER       QQH3           -5.5169578506        3.9217039713       -6.4759516318  S22       130             1.0000000000
      2103       193  GLU       CB             -9.9795611778        9.2953752170        0.8129767842  S22       166             1.0000000000
      2104       193  GLU       HB1            -9.6964610793        9.9666466952       -0.0080991453  S22       166             1.0000000000
      2105       193  GLU       HB2           -11.0075579555        8.9672273249        0.6407385648  S22       166             1.0000000000
      2106       193  GLU       QQH4           -9.9444048860        9.7740682262        1.8002298375  S22       166             1.0000000000
      2107       193  GLU       CG             -9.0479903081        8.0716861287        0.7608793615  S22       166             1.0000000000
      2108       193  GLU       HG1            -9.3775674798        7.3835396104       -0.0276045977  S22       166             1.0000000000
      2109       193  GLU       HG2            -9.0978856860        7.4910376977        1.6914444701  S22       166             1.0000000000
      2110       193  GLU       CD             -7.5894565026        8.3976084320        0.4854780601  S22       166             1.0000000000
      2111       193  GLU       OE1            -7.1336240985        9.5645717547        0.5399989055  S22       166             1.0000000000
      2112       193  GLU       OE2            -6.8471590169        7.3308559727        0.1877873789  S22       166             1.0000000000
      2113       194  ASN       CB             -2.4457795901       11.8172126880        1.1446632016  S22       170             1.0000000000
      2114       194  ASN       HB1            -1.4708645098       11.5777555599        0.7141304573  S22       170             1.0000000000
      2115       194  ASN       HB2            -2.7974835209       12.7726970025        0.7481137898  S22       170             1.0000000000
      2116       194  ASN       QQH5           -2.4303827020       11.8565263754        2.2438383656  S22       170             1.0000000000
      2117       194  ASN       CG             -3.4191505776       10.6987448397        0.7833146310  S22       170             1.0000000000
      2118       194  ASN       OD1            -3.0712211539        9.4788027844        0.9089766728  S22       170             1.0000000000
      2119       194  ASN       ND2            -4.6444976103       11.0710409709        0.3775614174  S22       170             1.0000000000
      2120       194  ASN       HD21           -5.3983567401       10.3919536116        0.2598296581  S22       170             1.0000000000
      2121       194  ASN       HD22           -4.8324745296       12.0460030625        0.1062082677  S22       170             1.0000000000
      2122       195  LYS       CE             -3.2043543848        1.5271945872       -4.2906544973  S22       234             1.0000000000
      2123       195  LYS       HE1            -3.5785597707        1.7556788666       -3.2939716582  S22       234             1.0000000000
      2124       195  LYS       HE2            -4.0443438177        1.4422143341       -4.9802824781  S22       234             1.0000000000
      2125       195  LYS       NZ             -2.3362719156        2.6511658523       -4.7759803669  S22       234             1.0000000000
      2126       195  LYS       HZ1            -1.8728615588        2.4141214504       -5.6875174023  S22       234             1.0000000000
      2127       195  LYS       HZ2            -1.5476034793        2.9048685713       -4.1514305909  S22       234             1.0000000000
      2128       195  LYS       HZ3            -2.9025167578        3.5286647081       -4.9036434397  S22       234             1.0000000000
      2129       195  LYS       QQH6           -2.6108364275        0.6129782243       -4.2468569530  S22       234             1.0000000000
      2130       196  SER       CB              2.3351463107        3.3533320612       -5.9636276780  S22       235             1.0000000000
      2131       196  SER       HB1             3.0449395325        2.7029900782       -6.4854391630  S22       235             1.0000000000
      2132       196  SER       HB2             2.8640426437        4.2883699769       -5.7350820710  S22       235             1.0000000000
      2133       196  SER       OG              1.2040094843        3.5649766862       -6.8436968597  S22       235             1.0000000000
      2134       196  SER       HG1             0.7957744153        4.4542313888       -6.6518181028  S22       235             1.0000000000
      2135       196  SER       QQH7            2.0273288005        2.8198621719       -5.0495975026  S22       235             1.0000000000
      2136       197  PNM       S1             -3.2132341650        9.3678078866       -6.3094202941  S22       523             1.0000000000
      2137       197  PNM       C2             -1.8336682302        8.1299221198       -6.8596661385  S22       523             1.0000000000
      2138       197  PNM       C3             -1.5122172749        7.3362661515       -5.5483504625  S22       523             1.0000000000
      2139       197  PNM       N4             -2.7710216628        7.1143599042       -4.7720830476  S22       523             1.0000000000
      2140       197  PNM       C5             -3.8120212579        8.2024682206       -4.9714544216  S22       523             1.0000000000
      2141       197  PNM       C6             -3.7261682495        8.6444421300       -3.4744908247  S22       523             1.0000000000
      2142       197  PNM       C7             -2.7087023331        7.4695352264       -3.2555415990  S22       523             1.0000000000
      2143       197  PNM       O8             -1.5969623849        7.5634871563       -2.6288883214  S22       523             1.0000000000
      2144       197  PNM       C9             -2.3882187849        7.2463125161       -7.9874594071  S22       523             1.0000000000
      2145       197  PNM       C10            -0.6369827653        8.9522288501       -7.3571875608  S22       523             1.0000000000
      2146       197  PNM       C11            -0.7950661543        6.0136927956       -5.8824069958  S22       523             1.0000000000
      2147       197  PNM       O12            -1.3908620361        4.9160946932       -5.6953999453  S22       523             1.0000000000
      2148       197  PNM       O13             0.4109801944        6.1132776745       -6.3872197317  S22       523             1.0000000000
      2149       197  PNM       N14            -3.1059330667        9.9187100831       -3.1714141863  S22       523             1.0000000000
      2150       197  PNM       C15            -3.7391120749       11.0872516062       -3.4153586376  S22       523             1.0000000000
      2151       197  PNM       O16            -4.9189232002       11.1187103750       -3.8825840090  S22       523             1.0000000000
      2152       197  PNM       C17            -2.9536609877       12.3706496136       -3.1757855084  S22       523             1.0000000000
      2153       197  PNM       C18            -2.0312159395       12.6977411026       -4.3472102832  S22       523             1.0000000000
      2154       197  PNM       C19            -0.6879301411       13.0431628700       -4.1277304292  S22       523             1.0000000000
      2155       197  PNM       C20             0.1761904894       13.2801927343       -5.2030443044  S22       523             1.0000000000
      2156       197  PNM       C21            -0.2938249681       13.1780692877       -6.5168570529  S22       523             1.0000000000
      2157       197  PNM       C22            -1.6418317547       12.8793930457       -6.7478149420  S22       523             1.0000000000
      2158       197  PNM       C23            -2.5048615989       12.6431197549       -5.6720188363  S22       523             1.0000000000
      2159       197  PNM       H24            -0.8249552291        7.9380261042       -4.9406311499  S22       523             1.0000000000
      2160       197  PNM       H25            -0.8761219260        9.4416017843       -8.3063358122  S22       523             1.0000000000
      2161       197  PNM       H26             0.2193468583        8.2910015034       -7.5156984148  S22       523             1.0000000000
      2162       197  PNM       H27            -0.3582187995        9.7289223964       -6.6423351306  S22       523             1.0000000000
      2163       197  PNM       H28            -2.7113037555        7.8711991386       -8.8250198279  S22       523             1.0000000000
      2164       197  PNM       H29            -3.2482547816        6.6608365970       -7.6607435457  S22       523             1.0000000000
      2165       197  PNM       H30            -1.6141548385        6.5522324228       -8.3403568679  S22       523             1.0000000000
      2166       197  PNM       H31            -4.7854996501        7.7957050805       -5.2459908596  S22       523             1.0000000000
      2167       197  PNM       H32            -4.6770692739        8.5590274314       -2.9449240844  S22       523             1.0000000000
      2168       197  PNM       H33            -2.3663233875       12.2861479622       -2.2569895348  S22       523             1.0000000000
      2169       197  PNM       H34            -3.6919012858       13.1641111632       -3.0222726488  S22       523             1.0000000000
      2170       197  PNM       H35            -0.3131197315       13.1172980272       -3.1140651108  S22       523             1.0000000000
      2171       197  PNM       H36             1.2114670165       13.5415623791       -5.0143371057  S22       523             1.0000000000
      2172       197  PNM       H37             0.3769308625       13.3393293483       -7.3517343233  S22       523             1.0000000000
      2173       197  PNM       H38            -2.0186942963       12.8155875407       -7.7629688251  S22       523             1.0000000000
      2174       197  PNM       H39            -3.5398763432       12.3820732451       -5.8576450237  S22       523             1.0000000000
      2175       197  PNM       H40            -2.1624794023        9.9018945836       -2.7764086715  S22       523             1.0000000000
      2176       198  TIP3      OH2            -4.4911664964        7.6537316054       -0.3017574529  S22       290             1.0000000000
      2177       198  TIP3      H1             -5.7732339182        7.5232706589       -0.0167483578  S22       290             1.0000000000
      2178       198  TIP3      H2             -3.9174483276        8.3360663845        0.1813475385  S22       290             1.0000000000
      2179       199  SER       CB             -2.9214784443        5.0603219943       -2.3384489032  S23       70              1.0000000000
      2180       199  SER       HB1            -3.5344222753        4.2633781703       -2.7620880915  S23       70              1.0000000000
      2181       199  SER       HB2            -1.9651656581        5.0950391457       -2.8628849557  S23       70              1.0000000000
      2182       199  SER       OG             -3.6494493044        6.3159608463       -2.5511927979  S23       70              1.0000000000
      2183       199  SER       HG1            -4.0684569616        7.2027344196       -1.0662354193  S23       70              1.0000000000
      2184       199  SER       QQH1           -2.7113309134        4.9677152387       -1.2635277593  S23       70              1.0000000000
      2185       200  LYS       CD             -6.5218292548        3.4456399945       -2.1251151329  S23       73              1.0000000000
      2186       200  LYS       HD1            -7.2232804844        2.9588436470       -2.8070651350  S23       73              1.0000000000
      2187       200  LYS       HD2            -5.5270462462        3.3411835915       -2.5716324676  S23       73              1.0000000000
      2188       200  LYS       QQH2           -6.5305921588        2.8931007348       -1.1804285375  S23       73              1.0000000000
      2189       200  LYS       CE             -6.8936766796        4.9260228233       -1.9513398326  S23       73              1.0000000000
      2190       200  LYS       HE1            -6.6006073403        5.3446871002       -0.9867077676  S23       73              1.0000000000
      2191       200  LYS       HE2            -7.9738876424        5.0652147526       -2.0429415779  S23       73              1.0000000000
      2192       200  LYS       NZ             -6.2482724520        5.8081328257       -2.9928344135  S23       73              1.0000000000
      2193       200  LYS       HZ1            -6.3703681671        5.4870761044       -3.9675952085  S23       73              1.0000000000
      2194       200  LYS       HZ2            -5.2019172602        5.9480260991       -2.8508624086  S23       73              1.0000000000
      2195       200  LYS       HZ3            -6.6755160627        6.7634380638       -2.9481418922  S23       73              1.0000000000
      2196       201  SER       CB             -4.5658051108        4.4592384778       -6.4319255544  S23       130             1.0000000000
      2197       201  SER       HB1            -4.6362992435        5.3760772895       -7.0183676743  S23       130             1.0000000000
      2198       201  SER       HB2            -3.8082739485        3.8235904400       -6.9072709623  S23       130             1.0000000000
      2199       201  SER       OG             -4.1760291472        4.7405967710       -5.0507050544  S23       130             1.0000000000
      2200       201  SER       HG1            -3.5618764628        5.5707359880       -5.0063062858  S23       130             1.0000000000
      2201       201  SER       QQH3           -5.5164950803        3.9222214577       -6.4797275923  S23       130             1.0000000000
      2202       202  GLU       CB             -9.9877248593        9.2989755695        0.8124382366  S23       166             1.0000000000
      2203       202  GLU       HB1            -9.7049075707        9.9705277301       -0.0085062578  S23       166             1.0000000000
      2204       202  GLU       HB2           -11.0162360291        8.9722047646        0.6410503895  S23       166             1.0000000000
      2205       202  GLU       QQH4           -9.9509860359        9.7768573152        1.8000291725  S23       166             1.0000000000
      2206       202  GLU       CG             -9.0577127319        8.0742301926        0.7584945648  S23       166             1.0000000000
      2207       202  GLU       HG1            -9.3886340835        7.3867992829       -0.0300007903  S23       166             1.0000000000
      2208       202  GLU       HG2            -9.1069557669        7.4930617745        1.6887983559  S23       166             1.0000000000
      2209       202  GLU       CD             -7.5994336275        8.3991363939        0.4819885999  S23       166             1.0000000000
      2210       202  GLU       OE1            -7.1416314559        9.5649734686        0.5357855818  S23       166             1.0000000000
      2211       202  GLU       OE2            -6.8584767171        7.3307513838        0.1836927167  S23       166             1.0000000000
      2212       203  ASN       CB             -2.4506147192       11.8159036075        1.1475750513  S23       170             1.0000000000
      2213       203  ASN       HB1            -1.4764804354       11.5758059965        0.7154050055  S23       170             1.0000000000
      2214       203  ASN       HB2            -2.8022074264       12.7714206270        0.7510761079  S23       170             1.0000000000
      2215       203  ASN       QQH5           -2.4332281629       11.8554245856        2.2466800334  S23       170             1.0000000000
      2216       203  ASN       CG             -3.4255723890       10.6980481150        0.7882544238  S23       170             1.0000000000
      2217       203  ASN       OD1            -3.0820388956        9.4776827848        0.9223103224  S23       170             1.0000000000
      2218       203  ASN       ND2            -4.6478154192       11.0712553331        0.3741190736  S23       170             1.0000000000
      2219       203  ASN       HD21           -5.4020620745       10.3930140514        0.2554640263  S23       170             1.0000000000
      2220       203  ASN       HD22           -4.8334572630       12.0459965524        0.1000425166  S23       170             1.0000000000
      2221       204  LYS       CE             -3.2041859110        1.5275208213       -4.2933120653  S23       234             1.0000000000
      2222       204  LYS       HE1            -3.5779300690        1.7543376324       -3.2959694295  S23       234             1.0000000000
      2223       204  LYS       HE2            -4.0444358875        1.4440799840       -4.9827589698  S23       234             1.0000000000
      2224       204  LYS       NZ             -2.3356266653        2.6514260180       -4.7764635858  S23       234             1.0000000000
      2225       204  LYS       HZ1            -1.8714315403        2.4157714453       -5.6878818655  S23       234             1.0000000000
      2226       204  LYS       HZ2            -1.5470813172        2.9041033111       -4.1516196924  S23       234             1.0000000000
      2227       204  LYS       HZ3            -2.9019546675        3.5293479923       -4.9034934509  S23       234             1.0000000000
      2228       204  LYS       QQH6           -2.6115730307        0.6126419523       -4.2510521978  S23       234             1.0000000000
      2229       205  SER       CB              2.3400389150        3.3564284499       -5.9614710975  S23       235             1.0000000000
      2230       205  SER       HB1             3.0508068358        2.7074849549       -6.4837206065  S23       235             1.0000000000
      2231       205  SER       HB2             2.8688284579        4.2905763544       -5.7290202573  S23       235             1.0000000000
      2232       205  SER       OG              1.2113388574        3.5708949109       -6.8439132459  S23       235             1.0000000000
      2233       205  SER       HG1             0.8014887291        4.4584087032       -6.6489751481  S23       235             1.0000000000
      2234       205  SER       QQH7            2.0296814164        2.8205203890       -5.0497998421  S23       235             1.0000000000
      2235       206  PNM       S1             -3.2491194600        9.3314582473       -6.3325675934  S23       523             1.0000000000
      2236       206  PNM       C2             -1.8479120042        8.1108369907       -6.8687199016  S23       523             1.0000000000
      2237       206  PNM       C3             -1.5268481370        7.3246714428       -5.5538096280  S23       523             1.0000000000
      2238       206  PNM       N4             -2.7863467599        7.0902046147       -4.7828238971  S23       523             1.0000000000
      2239       206  PNM       C5             -3.8309325125        8.1753827876       -4.9796242431  S23       523             1.0000000000
      2240       206  PNM       C6             -3.7381306464        8.6249950690       -3.4858377583  S23       523             1.0000000000
      2241       206  PNM       C7             -2.7228399288        7.4496949738       -3.2602033476  S23       523             1.0000000000
      2242       206  PNM       O8             -1.6045109333        7.5595032768       -2.6432609721  S23       523             1.0000000000
      2243       206  PNM       C9             -2.3781861574        7.2186912464       -8.0014275349  S23       523             1.0000000000
      2244       206  PNM       C10            -0.6577401622        8.9496412330       -7.3536770300  S23       523             1.0000000000
      2245       206  PNM       C11            -0.7910101456        6.0093474914       -5.8732791352  S23       523             1.0000000000
      2246       206  PNM       O12            -1.3669754399        4.9055479202       -5.6629108291  S23       523             1.0000000000
      2247       206  PNM       O13             0.4100490761        6.1195046215       -6.3871341717  S23       523             1.0000000000
      2248       206  PNM       N14            -3.1078836620        9.8940836331       -3.1876465244  S23       523             1.0000000000
      2249       206  PNM       C15            -3.7342450795       11.0676261821       -3.4216094180  S23       523             1.0000000000
      2250       206  PNM       O16            -4.9167500241       11.1094051865       -3.8808567836  S23       523             1.0000000000
      2251       206  PNM       C17            -2.9371599483       12.3427226413       -3.1798900925  S23       523             1.0000000000
      2252       206  PNM       C18            -2.0226278723       12.6706800906       -4.3573916215  S23       523             1.0000000000
      2253       206  PNM       C19            -0.6808984653       13.0280267526       -4.1464940090  S23       523             1.0000000000
      2254       206  PNM       C20             0.1739737482       13.2728809205       -5.2276882702  S23       523             1.0000000000
      2255       206  PNM       C21            -0.3033148667       13.1653834701       -6.5385768427  S23       523             1.0000000000
      2256       206  PNM       C22            -1.6496405718       12.8526884189       -6.7606675989  S23       523             1.0000000000
      2257       206  PNM       C23            -2.5037716740       12.6100666711       -5.6792393928  S23       523             1.0000000000
      2258       206  PNM       H24            -0.8510175437        7.9367271986       -4.9431506574  S23       523             1.0000000000
      2259       206  PNM       H25            -0.8963515643        9.4434847016       -8.3006439723  S23       523             1.0000000000
      2260       206  PNM       H26             0.2067115097        8.2987919236       -7.5112824657  S23       523             1.0000000000
      2261       206  PNM       H27            -0.3926838295        9.7236313342       -6.6307411170  S23       523             1.0000000000
      2262       206  PNM       H28            -2.7011429538        7.8383956522       -8.8429771406  S23       523             1.0000000000
      2263       206  PNM       H29            -3.2333866495        6.6215080097       -7.6836017227  S23       523             1.0000000000
      2264       206  PNM       H30            -1.5903170662        6.5355249624       -8.3449591999  S23       523             1.0000000000
      2265       206  PNM       H31            -4.8054141345        7.7632994946       -5.2435512107  S23       523             1.0000000000
      2266       206  PNM       H32            -4.6878496635        8.5474151955       -2.9525799781  S23       523             1.0000000000
      2267       206  PNM       H33            -2.3425199249       12.2466396993       -2.2669867704  S23       523             1.0000000000
      2268       206  PNM       H34            -3.6673844296       13.1412959761       -3.0143046250  S23       523             1.0000000000
      2269       206  PNM       H35            -0.3002272352       13.1064355965       -3.1351147806  S23       523             1.0000000000
      2270       206  PNM       H36             1.2077782915       13.5447295891       -5.0455744436  S23       523             1.0000000000
      2271       206  PNM       H37             0.3605894310       13.3331360436       -7.3776976842  S23       523             1.0000000000
      2272       206  PNM       H38            -2.0325085452       12.7844127044       -7.7733085849  S23       523             1.0000000000
      2273       206  PNM       H39            -3.5378137155       12.3407780713       -5.8580613422  S23       523             1.0000000000
      2274       206  PNM       H40            -2.1643756681        9.8669112853       -2.7937862519  S23       523             1.0000000000
      2275       207  TIP3      OH2            -4.4954005898        7.6502353068       -0.2932689777  S23       290             1.0000000000
      2276       207  TIP3      H1             -5.7879811941        7.5210747379       -0.0154220122  S23       290             1.0000000000
      2277       207  TIP3      H2             -3.9249845278        8.3332357967        0.1933843258  S23       290             1.0000000000
      2278       208  SER       CB             -2.9203331302        5.0600483434       -2.3410180225  S24       70              1.0000000000
      2279       208  SER       HB1            -3.5340805322        4.2621097410       -2.7615679381  S24       70              1.0000000000
      2280       208  SER       HB2            -1.9645844930        5.0933367770       -2.8662132690  S24       70              1.0000000000
      2281       208  SER       OG             -3.6494853791        6.3142826026       -2.5579422474  S24       70              1.0000000000
      2282       208  SER       HG1            -4.0824550510        7.1999201451       -1.0697463861  S24       70              1.0000000000
      2283       208  SER       QQH1           -2.7101400755        4.9719442595       -1.2658419207  S24       70              1.0000000000
      2284       209  LYS       CD             -6.5108400572        3.4351772462       -2.1258779777  S24       73              1.0000000000
      2285       209  LYS       HD1            -7.2248826750        2.9580627834       -2.8017080882  S24       73              1.0000000000
      2286       209  LYS       HD2            -5.5209828015        3.3167430717       -2.5798509701  S24       73              1.0000000000
      2287       209  LYS       QQH2           -6.5196979450        2.8834409940       -1.1807220799  S24       73              1.0000000000
      2288       209  LYS       CE             -6.8604800109        4.9197671597       -1.9500735713  S24       73              1.0000000000
      2289       209  LYS       HE1            -6.5336053735        5.3395081561       -0.9971057025  S24       73              1.0000000000
      2290       209  LYS       HE2            -7.9413054756        5.0712867924       -2.0076283575  S24       73              1.0000000000
      2291       209  LYS       NZ             -6.2362648051        5.7866817381       -3.0161731321  S24       73              1.0000000000
      2292       209  LYS       HZ1            -6.3597288695        5.4457206585       -3.9824764044  S24       73              1.0000000000
      2293       209  LYS       HZ2            -5.1906609499        5.9379462782       -2.8815608426  S24       73              1.0000000000
      2294       209  LYS       HZ3            -6.6706763533        6.7394142326       -2.9872779908  S24       73              1.0000000000
      2295       210  SER       CB             -4.5688535469        4.4727482446       -6.4381225394  S24       130             1.0000000000
      2296       210  SER       HB1            -4.6413015337        5.3927733955       -7.0193257624  S24       130             1.0000000000
      2297       210  SER       HB2            -3.8091041078        3.8414979960       -6.9157511189  S24       130             1.0000000000
      2298       210  SER       OG             -4.1809359972        4.7476063364       -5.0552107593  S24       130             1.0000000000
      2299       210  SER       HG1            -3.5629517190        5.5779765637       -5.0087494305  S24       130             1.0000000000
      2300       210  SER       QQH3           -5.5178469489        3.9329199662       -6.4906356868  S24       130             1.0000000000
      2301       211  GLU       CB            -10.0029482258        9.3052932952        0.8118707921  S24       166             1.0000000000
      2302       211  GLU       HB1            -9.7201907432        9.9766028730       -0.0093219582  S24       166             1.0000000000
      2303       211  GLU       HB2           -11.0327602956        8.9819815522        0.6424660578  S24       166             1.0000000000
      2304       211  GLU       QQH4           -9.9624952517        9.7824024104        1.7996898297  S24       166             1.0000000000
      2305       211  GLU       CG             -9.0771332922        8.0777066083        0.7551374203  S24       166             1.0000000000
      2306       211  GLU       HG1            -9.4122224670        7.3907523030       -0.0318842793  S24       166             1.0000000000
      2307       211  GLU       HG2            -9.1245252304        7.4971174261        1.6859763026  S24       166             1.0000000000
      2308       211  GLU       CD             -7.6191776874        8.3992356090        0.4748688413  S24       166             1.0000000000
      2309       211  GLU       OE1            -7.1566899689        9.5629398394        0.5320249664  S24       166             1.0000000000
      2310       211  GLU       OE2            -6.8830299161        7.3291560837        0.1696838445  S24       166             1.0000000000
      2311       212  ASN       CB             -2.4553876251       11.8050548459        1.1481141142  S24       170             1.0000000000
      2312       212  ASN       HB1            -1.4820858827       11.5615852651        0.7157795665  S24       170             1.0000000000
      2313       212  ASN       HB2            -2.8045611804       12.7605343047        0.7494059070  S24       170             1.0000000000
      2314       212  ASN       QQH5           -2.4374857297       11.8468023959        2.2471275388  S24       170             1.0000000000
      2315       212  ASN       CG             -3.4344740063       10.6891467163        0.7910608521  S24       170             1.0000000000
      2316       212  ASN       OD1            -3.0962033263        9.4675205820        0.9264561643  S24       170             1.0000000000
      2317       212  ASN       ND2            -4.6555562740       11.0663807459        0.3763250401  S24       170             1.0000000000
      2318       212  ASN       HD21           -5.4111597655       10.3901036855        0.2563218202  S24       170             1.0000000000
      2319       212  ASN       HD22           -4.8375477243       12.0411944304        0.1000116187  S24       170             1.0000000000
      2320       213  LYS       CE             -3.2058035569        1.5312148682       -4.2935711090  S24       234             1.0000000000
      2321       213  LYS       HE1            -3.5773912906        1.7564383981       -3.2950047362  S24       234             1.0000000000
      2322       213  LYS       HE2            -4.0475970868        1.4477535724       -4.9810798811  S24       234             1.0000000000
      2323       213  LYS       NZ             -2.3395860066        2.6563246216       -4.7775787018  S24       234             1.0000000000
      2324       213  LYS       HZ1            -1.8750323388        2.4210759616       -5.6889600761  S24       234             1.0000000000
      2325       213  LYS       HZ2            -1.5508593766        2.9101291135       -4.1534410193  S24       234             1.0000000000
      2326       213  LYS       HZ3            -2.9071398720        3.5332988128       -4.9053223449  S24       234             1.0000000000
      2327       213  LYS       QQH6           -2.6122660693        0.6168402111       -4.2535737474  S24       234             1.0000000000
      2328       214  SER       CB              2.3409569940        3.3581357081       -5.9601479779  S24       235             1.0000000000
      2329       214  SER       HB1             3.0522501631        2.7099046119       -6.4825252596  S24       235             1.0000000000
      2330       214  SER       HB2             2.8697030088        4.2917783973       -5.7255262129  S24       235             1.0000000000
      2331       214  SER       OG              1.2135922052        3.5743269581       -6.8438604195  S24       235             1.0000000000
      2332       214  SER       HG1             0.8032865699        4.4612640901       -6.6477986920  S24       235             1.0000000000
      2333       214  SER       QQH7            2.0291831553        2.8208648034       -5.0497639586  S24       235             1.0000000000
      2334       215  PNM       S1             -3.2692546882        9.3139645007       -6.3488097415  S24       523             1.0000000000
      2335       215  PNM       C2             -1.8552161224        8.1037732159       -6.8761955131  S24       523             1.0000000000
      2336       215  PNM       C3             -1.5341710366        7.3217128727       -5.5591170539  S24       523             1.0000000000
      2337       215  PNM       N4             -2.7933434162        7.0820779810       -4.7897256342  S24       523             1.0000000000
      2338       215  PNM       C5             -3.8398826344        8.1656496690       -4.9848160229  S24       523             1.0000000000
      2339       215  PNM       C6             -3.7410488425        8.6201853002       -3.4930591376  S24       523             1.0000000000
      2340       215  PNM       C7             -2.7282306475        7.4436600464       -3.2652932575  S24       523             1.0000000000
      2341       215  PNM       O8             -1.6078898833        7.5569868596       -2.6515327212  S24       523             1.0000000000
      2342       215  PNM       C9             -2.3708160771        7.2063469174       -8.0115518199  S24       523             1.0000000000
      2343       215  PNM       C10            -0.6684837908        8.9513327217       -7.3542071926  S24       523             1.0000000000
      2344       215  PNM       C11            -0.7912610365        6.0092335421       -5.8721824880  S24       523             1.0000000000
      2345       215  PNM       O12            -1.3609536191        4.9036066184       -5.6545493570  S24       523             1.0000000000
      2346       215  PNM       O13             0.4085489820        6.1231279325       -6.3876843885  S24       523             1.0000000000
      2347       215  PNM       N14            -3.1038073482        9.8863877941       -3.1993932098  S24       523             1.0000000000
      2348       215  PNM       C15            -3.7257158285       11.0625785339       -3.4306434206  S24       523             1.0000000000
      2349       215  PNM       O16            -4.9094411833       11.1090665865       -3.8859295517  S24       523             1.0000000000
      2350       215  PNM       C17            -2.9219458292       12.3335596175       -3.1905154310  S24       523             1.0000000000
      2351       215  PNM       C18            -2.0115163590       12.6588455929       -4.3720991367  S24       523             1.0000000000
      2352       215  PNM       C19            -0.6699274398       13.0208715966       -4.1672369642  S24       523             1.0000000000
      2353       215  PNM       C20             0.1795618233       13.2665414759       -5.2526845783  S24       523             1.0000000000
      2354       215  PNM       C21            -0.3025003718       13.1540788020       -6.5615063675  S24       523             1.0000000000
      2355       215  PNM       C22            -1.6484709129       12.8357096807       -6.7773176330  S24       523             1.0000000000
      2356       215  PNM       C23            -2.4975401603       12.5934622418       -5.6919480028  S24       523             1.0000000000
      2357       215  PNM       H24            -0.8630769057        7.9383652938       -4.9477498591  S24       523             1.0000000000
      2358       215  PNM       H25            -0.9063898719        9.4479281821       -8.2999202892  S24       523             1.0000000000
      2359       215  PNM       H26             0.2000168190        8.3057201256       -7.5115435068  S24       523             1.0000000000
      2360       215  PNM       H27            -0.4102285619        9.7234646082       -6.6269077062  S24       523             1.0000000000
      2361       215  PNM       H28            -2.6940254889        7.8227738389       -8.8554691051  S24       523             1.0000000000
      2362       215  PNM       H29            -3.2221535662        6.6014411927       -7.6984890351  S24       523             1.0000000000
      2363       215  PNM       H30            -1.5746579383        6.5300546494       -8.3493999462  S24       523             1.0000000000
      2364       215  PNM       H31            -4.8153980390        7.7506300241       -5.2405602989  S24       523             1.0000000000
      2365       215  PNM       H32            -4.6895300491        8.5474579823       -2.9568299801  S24       523             1.0000000000
      2366       215  PNM       H33            -2.3235890549       12.2330634032       -2.2805242850  S24       523             1.0000000000
      2367       215  PNM       H34            -3.6474665897       13.1356260181       -3.0204024997  S24       523             1.0000000000
      2368       215  PNM       H35            -0.2853545142       13.1031709962       -3.1574149167  S24       523             1.0000000000
      2369       215  PNM       H36             1.2129147163       13.5434105187       -5.0754530368  S24       523             1.0000000000
      2370       215  PNM       H37             0.3572325240       13.3227427581       -7.4038021695  S24       523             1.0000000000
      2371       215  PNM       H38            -2.0353183632       12.7635331829       -7.7881788383  S24       523             1.0000000000
      2372       215  PNM       H39            -3.5315406264       12.3211487251       -5.8661207672  S24       523             1.0000000000
      2373       215  PNM       H40            -2.1609548648        9.8540826861       -2.8044947712  S24       523             1.0000000000
      2374       216  TIP3      OH2            -4.5132948386        7.6405004003       -0.2954984700  S24       290             1.0000000000
      2375       216  TIP3      H1             -5.8147430828        7.5161523051       -0.0253341630  S24       290             1.0000000000
      2376       216  TIP3      H2             -3.9443816300        8.3209246332        0.1956985832  S24       290             1.0000000000
      2377       217  SER       CB             -2.9231126628        5.0603770080       -2.3433898438  S25       70              1.0000000000
      2378       217  SER       HB1            -3.5378416079        4.2610276997       -2.7597720437  S25       70              1.0000000000
      2379       217  SER       HB2            -1.9672943976        5.0910738558       -2.8685501411  S25       70              1.0000000000
      2380       217  SER       OG             -3.6533703278        6.3129187731       -2.5680886863  S25       70              1.0000000000
      2381       217  SER       HG1            -4.0977695192        7.1976078979       -1.0799813576  S25       70              1.0000000000
      2382       217  SER       QQH1           -2.7130722048        4.9789863832       -1.2676565675  S25       70              1.0000000000
      2383       218  LYS       CD             -6.5031687547        3.4270535388       -2.1189911026  S25       73              1.0000000000
      2384       218  LYS       HD1            -7.2579049401        2.9855436541       -2.7755468646  S25       73              1.0000000000
      2385       218  LYS       HD2            -5.5328678684        3.2689945078       -2.6022736629  S25       73              1.0000000000
      2386       218  LYS       QQH2           -6.5071049262        2.8698672255       -1.1769240386  S25       73              1.0000000000
      2387       218  LYS       CE             -6.7773990627        4.9225319727       -1.9210692735  S25       73              1.0000000000
      2388       218  LYS       HE1            -6.3370936029        5.3263832753       -1.0084443334  S25       73              1.0000000000
      2389       218  LYS       HE2            -7.8503300893        5.1195579974       -1.8634163974  S25       73              1.0000000000
      2390       218  LYS       NZ             -6.2257906894        5.7608492265       -3.0476265843  S25       73              1.0000000000
      2391       218  LYS       HZ1            -6.3813068861        5.3869112121       -3.9943436894  S25       73              1.0000000000
      2392       218  LYS       HZ2            -5.1781360227        5.9264432093       -2.9516653921  S25       73              1.0000000000
      2393       218  LYS       HZ3            -6.6684682295        6.7099434828       -3.0290865656  S25       73              1.0000000000
      2394       219  SER       CB             -4.5758573681        4.4923376310       -6.4399086431  S25       130             1.0000000000
      2395       219  SER       HB1            -4.6509347425        5.4154025767       -7.0157499652  S25       130             1.0000000000
      2396       219  SER       HB2            -3.8132240966        3.8665292960       -6.9199912321  S25       130             1.0000000000
      2397       219  SER       OG             -4.1899495132        4.7606478832       -5.0554237660  S25       130             1.0000000000
      2398       219  SER       HG1            -3.5648578151        5.5879363465       -5.0090422824  S25       130             1.0000000000
      2399       219  SER       QQH3           -5.5226688421        3.9489617819       -6.4964982115  S25       130             1.0000000000
      2400       220  GLU       CB            -10.0138546618        9.3109767275        0.8115605552  S25       166             1.0000000000
      2401       220  GLU       HB1            -9.7300438534        9.9815700949       -0.0098954103  S25       166             1.0000000000
      2402       220  GLU       HB2           -11.0447713148        8.9911095853        0.6430323364  S25       166             1.0000000000
      2403       220  GLU       QQH4           -9.9708474425        9.7878841753        1.7993709957  S25       166             1.0000000000
      2404       220  GLU       CG             -9.0926124912        8.0805578469        0.7538585153  S25       166             1.0000000000
      2405       220  GLU       HG1            -9.4303835611        7.3946897252       -0.0327549390  S25       166             1.0000000000
      2406       220  GLU       HG2            -9.1409380319        7.5001888110        1.6848545669  S25       166             1.0000000000
      2407       220  GLU       CD             -7.6345842737        8.3983994489        0.4722555194  S25       166             1.0000000000
      2408       220  GLU       OE1            -7.1658928522        9.5591319946        0.5370892095  S25       166             1.0000000000
      2409       220  GLU       OE2            -6.9054212092        7.3268126226        0.1560795489  S25       166             1.0000000000
      2410       221  ASN       CB             -2.4556573814       11.7953286356        1.1468053814  S25       170             1.0000000000
      2411       221  ASN       HB1            -1.4822968284       11.5491091521        0.7161008992  S25       170             1.0000000000
      2412       221  ASN       HB2            -2.8024780652       12.7505541182        0.7453336270  S25       170             1.0000000000
      2413       221  ASN       QQH5           -2.4394412313       11.8394208770        2.2457729968  S25       170             1.0000000000
      2414       221  ASN       CG             -3.4375908145       10.6806166071        0.7905000924  S25       170             1.0000000000
      2415       221  ASN       OD1            -3.1028661596        9.4578841044        0.9237242200  S25       170             1.0000000000
      2416       221  ASN       ND2            -4.6587094308       11.0614249197        0.3782512963  S25       170             1.0000000000
      2417       221  ASN       HD21           -5.4156899910       10.3866972300        0.2593816486  S25       170             1.0000000000
      2418       221  ASN       HD22           -4.8384552676       12.0364050795        0.1012168079  S25       170             1.0000000000
      2419       222  LYS       CE             -3.2091474558        1.5374192617       -4.2935484513  S25       234             1.0000000000
      2420       222  LYS       HE1            -3.5780894466        1.7610384704       -3.2935933761  S25       234             1.0000000000
      2421       222  LYS       HE2            -4.0528905049        1.4529547881       -4.9785056983  S25       234             1.0000000000
      2422       222  LYS       NZ             -2.3469272567        2.6644310903       -4.7797205245  S25       234             1.0000000000
      2423       222  LYS       HZ1            -1.8826391947        2.4298244189       -5.6914243552  S25       234             1.0000000000
      2424       222  LYS       HZ2            -1.5572810262        2.9198109232       -4.1573251606  S25       234             1.0000000000
      2425       222  LYS       HZ3            -2.9159950691        3.5401225667       -4.9078163755  S25       234             1.0000000000
      2426       222  LYS       QQH6           -2.6137119322        0.6242007440       -4.2561646460  S25       234             1.0000000000
      2427       223  SER       CB              2.3405463332        3.3582908512       -5.9615214088  S25       235             1.0000000000
      2428       223  SER       HB1             3.0518805737        2.7096554258       -6.4832938913  S25       235             1.0000000000
      2429       223  SER       HB2             2.8694777015        4.2918884887       -5.7270362724  S25       235             1.0000000000
      2430       223  SER       OG              1.2135460094        3.5746627938       -6.8456320522  S25       235             1.0000000000
      2431       223  SER       HG1             0.8032164012        4.4616455149       -6.6495008184  S25       235             1.0000000000
      2432       223  SER       QQH7            2.0284233634        2.8213456089       -5.0510457839  S25       235             1.0000000000
      2433       224  PNM       S1             -3.2767880247        9.3082320631       -6.3558754022  S25       523             1.0000000000
      2434       224  PNM       C2             -1.8584518014        8.1019396759       -6.8805062146  S25       523             1.0000000000
      2435       224  PNM       C3             -1.5380589235        7.3188427390       -5.5638550466  S25       523             1.0000000000
      2436       224  PNM       N4             -2.7964841188        7.0794216054       -4.7944373770  S25       523             1.0000000000
      2437       224  PNM       C5             -3.8431359059        8.1632690446       -4.9878214280  S25       523             1.0000000000
      2438       224  PNM       C6             -3.7409763140        8.6182846583       -3.4963781662  S25       523             1.0000000000
      2439       224  PNM       C7             -2.7310614429        7.4399313239       -3.2686691431  S25       523             1.0000000000
      2440       224  PNM       O8             -1.6105357714        7.5517664565       -2.6542356579  S25       523             1.0000000000
      2441       224  PNM       C9             -2.3677485202        7.2045867190       -8.0187991708  S25       523             1.0000000000
      2442       224  PNM       C10            -0.6723429495        8.9529039840       -7.3534409994  S25       523             1.0000000000
      2443       224  PNM       C11            -0.7966221688        6.0063392268       -5.8788416142  S25       523             1.0000000000
      2444       224  PNM       O12            -1.3702207962        4.9009846763       -5.6702794195  S25       523             1.0000000000
      2445       224  PNM       O13             0.4061756980        6.1206770527       -6.3869448715  S25       523             1.0000000000
      2446       224  PNM       N14            -3.0994494362        9.8822543340       -3.2035222411  S25       523             1.0000000000
      2447       224  PNM       C15            -3.7190323358       11.0596972477       -3.4336539065  S25       523             1.0000000000
      2448       224  PNM       O16            -4.9027943802       11.1080536824       -3.8884416150  S25       523             1.0000000000
      2449       224  PNM       C17            -2.9131066361       12.3289677036       -3.1931205046  S25       523             1.0000000000
      2450       224  PNM       C18            -2.0049691050       12.6547832795       -4.3763441069  S25       523             1.0000000000
      2451       224  PNM       C19            -0.6634384868       13.0187325465       -4.1740706822  S25       523             1.0000000000
      2452       224  PNM       C20             0.1834265718       13.2656393126       -5.2613199087  S25       523             1.0000000000
      2453       224  PNM       C21            -0.3010634031       13.1523171227       -6.5691486018  S25       523             1.0000000000
      2454       224  PNM       C22            -1.6469292149       12.8319309804       -6.7822839159  S25       523             1.0000000000
      2455       224  PNM       C23            -2.4935562520       12.5887506592       -5.6952425914  S25       523             1.0000000000
      2456       224  PNM       H24            -0.8654647513        7.9335738240       -4.9523393692  S25       523             1.0000000000
      2457       224  PNM       H25            -0.9088405561        9.4513299982       -8.2985439150  S25       523             1.0000000000
      2458       224  PNM       H26             0.1978644183        8.3093792442       -7.5100413421  S25       523             1.0000000000
      2459       224  PNM       H27            -0.4179106503        9.7235257706       -6.6232757098  S25       523             1.0000000000
      2460       224  PNM       H28            -2.6903199644        7.8213080929       -8.8627601490  S25       523             1.0000000000
      2461       224  PNM       H29            -3.2176684183        6.5959230889       -7.7095840282  S25       523             1.0000000000
      2462       224  PNM       H30            -1.5679814211        6.5316773090       -8.3548704757  S25       523             1.0000000000
      2463       224  PNM       H31            -4.8194346387        7.7483689028       -5.2410159349  S25       523             1.0000000000
      2464       224  PNM       H32            -4.6888665076        8.5476150304       -2.9587273510  S25       523             1.0000000000
      2465       224  PNM       H33            -2.3129278922       12.2263808160       -2.2845990088  S25       523             1.0000000000
      2466       224  PNM       H34            -3.6372574346       13.1317293564       -3.0204379288  S25       523             1.0000000000
      2467       224  PNM       H35            -0.2766515573       13.1020194582       -3.1651036117  S25       523             1.0000000000
      2468       224  PNM       H36             1.2167541890       13.5440680944       -5.0864228912  S25       523             1.0000000000
      2469       224  PNM       H37             0.3568006525       13.3215898828       -7.4127797189  S25       523             1.0000000000
      2470       224  PNM       H38            -2.0355503160       12.7588959899       -7.7924009119  S25       523             1.0000000000
      2471       224  PNM       H39            -3.5275705854       12.3153674626       -5.8675710064  S25       523             1.0000000000
      2472       224  PNM       H40            -2.1569053989        9.8475871161       -2.8081553765  S25       523             1.0000000000
      2473       225  TIP3      OH2            -4.5289630142        7.6291238100       -0.3011408744  S25       290             1.0000000000
      2474       225  TIP3      H1             -5.8410687871        7.5110037509       -0.0366115379  S25       290             1.0000000000
      2475       225  TIP3      H2             -3.9598586678        8.3063829877        0.1928527746  S25       290             1.0000000000
      2476       226  SER       CB             -2.9272825297        5.0615645225       -2.3461237751  S26       70              1.0000000000
      2477       226  SER       HB1            -3.5443542715        4.2602362408       -2.7553317956  S26       70              1.0000000000
      2478       226  SER       HB2            -1.9723551805        5.0881690005       -2.8730681590  S26       70              1.0000000000
      2479       226  SER       OG             -3.6616869375        6.3124177971       -2.5812932044  S26       70              1.0000000000
      2480       226  SER       HG1            -4.1144609369        7.1934972186       -1.0961021456  S26       70              1.0000000000
      2481       226  SER       QQH1           -2.7155452506        4.9907938413       -1.2698744193  S26       70              1.0000000000
      2482       227  LYS       CD             -6.5148272344        3.4216384958       -2.1153634986  S26       73              1.0000000000
      2483       227  LYS       HD1            -7.3270724388        3.0244488313       -2.7320832841  S26       73              1.0000000000
      2484       227  LYS       HD2            -5.5810734490        3.2114236121       -2.6479994591  S26       73              1.0000000000
      2485       227  LYS       QQH2           -6.4997294231        2.8631121764       -1.1742174239  S26       73              1.0000000000
      2486       227  LYS       CE             -6.6852146337        4.9275379326       -1.8970065262  S26       73              1.0000000000
      2487       227  LYS       HE1            -6.0895773892        5.3031280551       -1.0636561463  S26       73              1.0000000000
      2488       227  LYS       HE2            -7.7222370768        5.1875338293       -1.6784944871  S26       73              1.0000000000
      2489       227  LYS       NZ             -6.2517295954        5.7349282426       -3.0949743963  S26       73              1.0000000000
      2490       227  LYS       HZ1            -6.5112112984        5.3522726191       -4.0126633537  S26       73              1.0000000000
      2491       227  LYS       HZ2            -5.2023696122        5.8782161284       -3.0921975950  S26       73              1.0000000000
      2492       227  LYS       HZ3            -6.6701910902        6.6944350914       -3.0474881383  S26       73              1.0000000000
      2493       228  SER       CB             -4.5829195500        4.5134590299       -6.4296103311  S26       130             1.0000000000
      2494       228  SER       HB1            -4.6588517701        5.4364906488       -7.0053167960  S26       130             1.0000000000
      2495       228  SER       HB2            -3.8173262505        3.8906893108       -6.9093670847  S26       130             1.0000000000
      2496       228  SER       OG             -4.2002161946        4.7817703860       -5.0445773960  S26       130             1.0000000000
      2497       228  SER       HG1            -3.5645321106        5.6065168122       -5.0016686134  S26       130             1.0000000000
      2498       228  SER       QQH3           -5.5278126148        3.9667500714       -6.4879817512  S26       130             1.0000000000
      2499       229  GLU       CB            -10.0159720069        9.3119982855        0.8113637791  S26       166             1.0000000000
      2500       229  GLU       HB1            -9.7303446286        9.9822814776       -0.0097216017  S26       166             1.0000000000
      2501       229  GLU       HB2           -11.0477123102        8.9951031363        0.6426039473  S26       166             1.0000000000
      2502       229  GLU       QQH4           -9.9716399936        9.7882603479        1.7994521148  S26       166             1.0000000000
      2503       229  GLU       CG             -9.0980244224        8.0796471711        0.7531011138  S26       166             1.0000000000
      2504       229  GLU       HG1            -9.4397394731        7.3932691965       -0.0313573126  S26       166             1.0000000000
      2505       229  GLU       HG2            -9.1442912184        7.5008263136        1.6851584558  S26       166             1.0000000000
      2506       229  GLU       CD             -7.6405882470        8.3942531485        0.4663138614  S26       166             1.0000000000
      2507       229  GLU       OE1            -7.1687394888        9.5538433816        0.5274392384  S26       166             1.0000000000
      2508       229  GLU       OE2            -6.9168011862        7.3194982548        0.1492902414  S26       166             1.0000000000
      2509       230  ASN       CB             -2.4561192076       11.7915048018        1.1459645531  S26       170             1.0000000000
      2510       230  ASN       HB1            -1.4827071535       11.5447457462        0.7156684167  S26       170             1.0000000000
      2511       230  ASN       HB2            -2.8026737817       12.7464350796        0.7434964666  S26       170             1.0000000000
      2512       230  ASN       QQH5           -2.4404331172       11.8366947787        2.2449258247  S26       170             1.0000000000
      2513       230  ASN       CG             -3.4389324210       10.6766921008        0.7891459055  S26       170             1.0000000000
      2514       230  ASN       OD1            -3.1055534033        9.4532401867        0.9183140364  S26       170             1.0000000000
      2515       230  ASN       ND2            -4.6604695090       11.0594685939        0.3791510534  S26       170             1.0000000000
      2516       230  ASN       HD21           -5.4167327903       10.3845801555        0.2575293386  S26       170             1.0000000000
      2517       230  ASN       HD22           -4.8398531151       12.0347305124        0.1030735816  S26       170             1.0000000000
      2518       231  LYS       CE             -3.2120982427        1.5421607792       -4.2933354157  S26       234             1.0000000000
      2519       231  LYS       HE1            -3.5803393304        1.7630897392       -3.2925164955  S26       234             1.0000000000
      2520       231  LYS       HE2            -4.0563166955        1.4571057972       -4.9777541052  S26       234             1.0000000000
      2521       231  LYS       NZ             -2.3524797841        2.6718906189       -4.7779766162  S26       234             1.0000000000
      2522       231  LYS       HZ1            -1.8894224756        2.4397205227       -5.6908521354  S26       234             1.0000000000
      2523       231  LYS       HZ2            -1.5614046335        2.9259959288       -4.1570142272  S26       234             1.0000000000
      2524       231  LYS       HZ3            -2.9209338518        3.5479317620       -4.9026384417  S26       234             1.0000000000
      2525       231  LYS       QQH6           -2.6145678355        0.6302754915       -4.2584454412  S26       234             1.0000000000
      2526       232  SER       CB              2.3399392721        3.3579158927       -5.9623606357  S26       235             1.0000000000
      2527       232  SER       HB1             3.0511728001        2.7088185742       -6.4838629359  S26       235             1.0000000000
      2528       232  SER       HB2             2.8687890274        4.2917534772       -5.7289093733  S26       235             1.0000000000
      2529       232  SER       OG              1.2126380803        3.5736321664       -6.8462421202  S26       235             1.0000000000
      2530       232  SER       HG1             0.8023597916        4.4606233603       -6.6501026400  S26       235             1.0000000000
      2531       232  SER       QQH7            2.0279743702        2.8217824672       -5.0514546981  S26       235             1.0000000000
      2532       233  PNM       S1             -3.2782200507        9.3050171305       -6.3550504369  S26       523             1.0000000000
      2533       233  PNM       C2             -1.8597999634        8.0987193148       -6.8801481790  S26       523             1.0000000000
      2534       233  PNM       C3             -1.5414800421        7.3153620622       -5.5634016615  S26       523             1.0000000000
      2535       233  PNM       N4             -2.8009060698        7.0739363184       -4.7974327917  S26       523             1.0000000000
      2536       233  PNM       C5             -3.8452172533        8.1602923020       -4.9879890203  S26       523             1.0000000000
      2537       233  PNM       C6             -3.7420267862        8.6149512259       -3.4971948725  S26       523             1.0000000000
      2538       233  PNM       C7             -2.7383048745        7.4324432339       -3.2660839305  S26       523             1.0000000000
      2539       233  PNM       O8             -1.6154139717        7.5464804553       -2.6533415524  S26       523             1.0000000000
      2540       233  PNM       C9             -2.3682333202        7.2040262055       -8.0212771018  S26       523             1.0000000000
      2541       233  PNM       C10            -0.6731520837        8.9503517888       -7.3500642776  S26       523             1.0000000000
      2542       233  PNM       C11            -0.7972385670        6.0036918351       -5.8745913731  S26       523             1.0000000000
      2543       233  PNM       O12            -1.3663668870        4.8979246739       -5.6563119693  S26       523             1.0000000000
      2544       233  PNM       O13             0.4033643432        6.1181202067       -6.3876488150  S26       523             1.0000000000
      2545       233  PNM       N14            -3.0967653332        9.8766927064       -3.2043824657  S26       523             1.0000000000
      2546       233  PNM       C15            -3.7147203218       11.0550248555       -3.4332825347  S26       523             1.0000000000
      2547       233  PNM       O16            -4.8984308407       11.1047005298       -3.8882809043  S26       523             1.0000000000
      2548       233  PNM       C17            -2.9091868609       12.3240184690       -3.1916753973  S26       523             1.0000000000
      2549       233  PNM       C18            -2.0030730438       12.6521603884       -4.3757337425  S26       523             1.0000000000
      2550       233  PNM       C19            -0.6618088553       13.0175211171       -4.1746142608  S26       523             1.0000000000
      2551       233  PNM       C20             0.1837482594       13.2657932093       -5.2625464942  S26       523             1.0000000000
      2552       233  PNM       C21            -0.3019089047       13.1524517587       -6.5699448084  S26       523             1.0000000000
      2553       233  PNM       C22            -1.6476779397       12.8308514897       -6.7819181822  S26       523             1.0000000000
      2554       233  PNM       C23            -2.4929978499       12.5863016078       -5.6941449021  S26       523             1.0000000000
      2555       233  PNM       H24            -0.8713791482        7.9309287055       -4.9495000908  S26       523             1.0000000000
      2556       233  PNM       H25            -0.9083010970        9.4513825394       -8.2941315913  S26       523             1.0000000000
      2557       233  PNM       H26             0.1968894591        8.3067730569       -7.5070827922  S26       523             1.0000000000
      2558       233  PNM       H27            -0.4195925609        9.7191175758       -6.6177232791  S26       523             1.0000000000
      2559       233  PNM       H28            -2.6902649793        7.8238281019       -8.8632779184  S26       523             1.0000000000
      2560       233  PNM       H29            -3.2185485886        6.5943833353       -7.7152195536  S26       523             1.0000000000
      2561       233  PNM       H30            -1.5689112094        6.5317726371       -8.3600645214  S26       523             1.0000000000
      2562       233  PNM       H31            -4.8227265344        7.7464657455       -5.2391798650  S26       523             1.0000000000
      2563       233  PNM       H32            -4.6904372856        8.5471734224       -2.9602855641  S26       523             1.0000000000
      2564       233  PNM       H33            -2.3078274634       12.2204459883       -2.2841227213  S26       523             1.0000000000
      2565       233  PNM       H34            -3.6340419198       13.1256953099       -3.0169058325  S26       523             1.0000000000
      2566       233  PNM       H35            -0.2742611636       13.1004782326       -3.1659413105  S26       523             1.0000000000
      2567       233  PNM       H36             1.2168968579       13.5453111988       -5.0884491326  S26       523             1.0000000000
      2568       233  PNM       H37             0.3549063496       13.3226024971       -7.4142044387  S26       523             1.0000000000
      2569       233  PNM       H38            -2.0373344829       12.7579617496       -7.7916744948  S26       523             1.0000000000
      2570       233  PNM       H39            -3.5268849919       12.3117641930       -5.8654860265  S26       523             1.0000000000
      2571       233  PNM       H40            -2.1550613502        9.8386642734       -2.8073387898  S26       523             1.0000000000
      2572       234  TIP3      OH2            -4.5378466573        7.6169768964       -0.3082324445  S26       290             1.0000000000
      2573       234  TIP3      H1             -5.8545314362        7.5011255653       -0.0432423077  S26       290             1.0000000000
      2574       234  TIP3      H2             -3.9671984445        8.2932098482        0.1837675089  S26       290             1.0000000000
      2575       235  SER       CB             -2.9253662374        5.0714095751       -2.3437118525  S27       70              1.0000000000
      2576       235  SER       HB1            -3.5468840184        4.2725315354       -2.7508017955  S27       70              1.0000000000
      2577       235  SER       HB2            -1.9703984909        5.0909843641       -2.8710730519  S27       70              1.0000000000
      2578       235  SER       OG             -3.6569656473        6.3253626146       -2.5818228817  S27       70              1.0000000000
      2579       235  SER       HG1            -4.1258369112        7.1953770935       -1.1055759270  S27       70              1.0000000000
      2580       235  SER       QQH1           -2.7135490871        5.0029542029       -1.2670039195  S27       70              1.0000000000
      2581       236  LYS       CD             -6.5253524576        3.4114958873       -2.1171020173  S27       73              1.0000000000
      2582       236  LYS       HD1            -7.3686636884        3.0330225833       -2.7045368775  S27       73              1.0000000000
      2583       236  LYS       HD2            -5.6149790565        3.1685278431       -2.6758269542  S27       73              1.0000000000
      2584       236  LYS       QQH2           -6.4965953301        2.8622901656       -1.1710018810  S27       73              1.0000000000
      2585       236  LYS       CE             -6.6384744778        4.9227243412       -1.9081949172  S27       73              1.0000000000
      2586       236  LYS       HE1            -5.9454705913        5.2962947654       -1.1533079976  S27       73              1.0000000000
      2587       236  LYS       HE2            -7.6375577023        5.2212853887       -1.5874345456  S27       73              1.0000000000
      2588       236  LYS       NZ             -6.3126457554        5.6920405528       -3.1615115163  S27       73              1.0000000000
      2589       236  LYS       HZ1            -6.7700787915        5.3554801781       -4.0178925299  S27       73              1.0000000000
      2590       236  LYS       HZ2            -5.2847363236        5.7114175551       -3.3456958155  S27       73              1.0000000000
      2591       236  LYS       HZ3            -6.6173327407        6.6892856136       -3.0555532371  S27       73              1.0000000000
      2592       237  SER       CB             -4.5892376580        4.5336692164       -6.4098957820  S27       130             1.0000000000
      2593       237  SER       HB1            -4.6628278260        5.4514405070       -6.9942613384  S27       130             1.0000000000
      2594       237  SER       HB2            -3.8179821656        3.9090850661       -6.8776412029  S27       130             1.0000000000
      2595       237  SER       OG             -4.2136962869        4.8159577545       -5.0235059375  S27       130             1.0000000000
      2596       237  SER       HG1            -3.5556833946        5.6391854672       -4.9912897215  S27       130             1.0000000000
      2597       237  SER       QQH3           -5.5336149475        3.9858544508       -6.4688227416  S27       130             1.0000000000
      2598       238  GLU       CB            -10.0157072904        9.3119724537        0.8110442921  S27       166             1.0000000000
      2599       238  GLU       HB1            -9.7296412401        9.9823604043       -0.0098183327  S27       166             1.0000000000
      2600       238  GLU       HB2           -11.0476275863        8.9955857979        0.6421160502  S27       166             1.0000000000
      2601       238  GLU       QQH4           -9.9713292368        9.7880551315        1.7992100864  S27       166             1.0000000000
      2602       238  GLU       CG             -9.0982341895        8.0792218817        0.7527336539  S27       166             1.0000000000
      2603       238  GLU       HG1            -9.4413263670        7.3924154836       -0.0307871768  S27       166             1.0000000000
      2604       238  GLU       HG2            -9.1441178081        7.5010160330        1.6851635217  S27       166             1.0000000000
      2605       238  GLU       CD             -7.6404321460        8.3921564557        0.4645474033  S27       166             1.0000000000
      2606       238  GLU       OE1            -7.1676912402        9.5514420047        0.5268046760  S27       166             1.0000000000
      2607       238  GLU       OE2            -6.9190343519        7.3165145241        0.1455294823  S27       166             1.0000000000
      2608       239  ASN       CB             -2.4567183539       11.7907779641        1.1457933069  S27       170             1.0000000000
      2609       239  ASN       HB1            -1.4834272605       11.5440884957        0.7151643165  S27       170             1.0000000000
      2610       239  ASN       HB2            -2.8034669002       12.7455797165        0.7432503408  S27       170             1.0000000000
      2611       239  ASN       QQH5           -2.4406948825       11.8359601590        2.2447316542  S27       170             1.0000000000
      2612       239  ASN       CG             -3.4396756549       10.6757274668        0.7892160915  S27       170             1.0000000000
      2613       239  ASN       OD1            -3.1070084863        9.4522803055        0.9194743971  S27       170             1.0000000000
      2614       239  ASN       ND2            -4.6608956525       11.0588072909        0.3782709034  S27       170             1.0000000000
      2615       239  ASN       HD21           -5.4168533018       10.3837220320        0.2559582788  S27       170             1.0000000000
      2616       239  ASN       HD22           -4.8400620724       12.0339421254        0.1017130703  S27       170             1.0000000000
      2617       240  LYS       CE             -3.2121496534        1.5463395631       -4.2925395356  S27       234             1.0000000000
      2618       240  LYS       HE1            -3.5822879994        1.7640431965       -3.2917122137  S27       234             1.0000000000
      2619       240  LYS       HE2            -4.0545497625        1.4629654696       -4.9794357363  S27       234             1.0000000000
      2620       240  LYS       NZ             -2.3515001839        2.6780378780       -4.7716146891  S27       234             1.0000000000
      2621       240  LYS       HZ1            -1.8896796422        2.4501686446       -5.6862369416  S27       234             1.0000000000
      2622       240  LYS       HZ2            -1.5585810827        2.9266159232       -4.1502900889  S27       234             1.0000000000
      2623       240  LYS       HZ3            -2.9139584670        3.5566773641       -4.8905660531  S27       234             1.0000000000
      2624       240  LYS       QQH6           -2.6136585692        0.6351030007       -4.2598213015  S27       234             1.0000000000
      2625       241  SER       CB              2.3388814703        3.3587211949       -5.9609164223  S27       235             1.0000000000
      2626       241  SER       HB1             3.0496355915        2.7102182341       -6.4836660637  S27       235             1.0000000000
      2627       241  SER       HB2             2.8681457852        4.2921625836       -5.7265799997  S27       235             1.0000000000
      2628       241  SER       OG              1.2110178011        3.5746541539       -6.8439268543  S27       235             1.0000000000
      2629       241  SER       HG1             0.8006540757        4.4618487011       -6.6479121639  S27       235             1.0000000000
      2630       241  SER       QQH7            2.0276928696        2.8218598497       -5.0500848558  S27       235             1.0000000000
      2631       242  PNM       S1             -3.2808194023        9.3020913457       -6.3530158519  S27       523             1.0000000000
      2632       242  PNM       C2             -1.8632296326        8.0963592709       -6.8788973321  S27       523             1.0000000000
      2633       242  PNM       C3             -1.5485544875        7.3112301369       -5.5623008561  S27       523             1.0000000000
      2634       242  PNM       N4             -2.8088272949        7.0646601117       -4.8000221009  S27       523             1.0000000000
      2635       242  PNM       C5             -3.8462540086        8.1582905793       -4.9836840792  S27       523             1.0000000000
      2636       242  PNM       C6             -3.7408096600        8.6141743895       -3.4945812989  S27       523             1.0000000000
      2637       242  PNM       C7             -2.7459781634        7.4249222745       -3.2515449760  S27       523             1.0000000000
      2638       242  PNM       O8             -1.6137089900        7.5500671165       -2.6521459649  S27       523             1.0000000000
      2639       242  PNM       C9             -2.3692267162        7.2030125671       -8.0220660191  S27       523             1.0000000000
      2640       242  PNM       C10            -0.6753862286        8.9480358079       -7.3464062514  S27       523             1.0000000000
      2641       242  PNM       C11            -0.7998969964        6.0018931372       -5.8724258245  S27       523             1.0000000000
      2642       242  PNM       O12            -1.3656948695        4.8942050228       -5.6522321714  S27       523             1.0000000000
      2643       242  PNM       O13             0.3998941661        6.1174592795       -6.3869761777  S27       523             1.0000000000
      2644       242  PNM       N14            -3.0938039939        9.8754259241       -3.2041947364  S27       523             1.0000000000
      2645       242  PNM       C15            -3.7111980646       11.0539447365       -3.4326169046  S27       523             1.0000000000
      2646       242  PNM       O16            -4.8954749030       11.1051863937       -3.8869898442  S27       523             1.0000000000
      2647       242  PNM       C17            -2.9062065009       12.3234911532       -3.1915059111  S27       523             1.0000000000
      2648       242  PNM       C18            -2.0011765312       12.6525957760       -4.3759625342  S27       523             1.0000000000
      2649       242  PNM       C19            -0.6600752256       13.0186895652       -4.1752389116  S27       523             1.0000000000
      2650       242  PNM       C20             0.1851989998       13.2668918273       -5.2633789070  S27       523             1.0000000000
      2651       242  PNM       C21            -0.3007015211       13.1529546875       -6.5706450292  S27       523             1.0000000000
      2652       242  PNM       C22            -1.6463864033       12.8306974988       -6.7822358177  S27       523             1.0000000000
      2653       242  PNM       C23            -2.4913738077       12.5860408586       -5.6942246225  S27       523             1.0000000000
      2654       242  PNM       H24            -0.8843279685        7.9290219811       -4.9442222856  S27       523             1.0000000000
      2655       242  PNM       H25            -0.9097527070        9.4518498883       -8.2892619203  S27       523             1.0000000000
      2656       242  PNM       H26             0.1944347852        8.3043854992       -7.5045962573  S27       523             1.0000000000
      2657       242  PNM       H27            -0.4216040661        9.7151385218       -6.6124738188  S27       523             1.0000000000
      2658       242  PNM       H28            -2.6894967553        7.8232486606       -8.8644582594  S27       523             1.0000000000
      2659       242  PNM       H29            -3.2197017232        6.5921241892       -7.7189537993  S27       523             1.0000000000
      2660       242  PNM       H30            -1.5682654622        6.5317126742       -8.3587968519  S27       523             1.0000000000
      2661       242  PNM       H31            -4.8265288130        7.7503983734       -5.2337410186  S27       523             1.0000000000
      2662       242  PNM       H32            -4.6900767421        8.5516392221       -2.9584635169  S27       523             1.0000000000
      2663       242  PNM       H33            -2.3039281171       12.2200562608       -2.2846058190  S27       523             1.0000000000
      2664       242  PNM       H34            -3.6315041947       13.1247221190       -3.0160923713  S27       523             1.0000000000
      2665       242  PNM       H35            -0.2724140957       13.1016506831       -3.1665937319  S27       523             1.0000000000
      2666       242  PNM       H36             1.2183710605       13.5465701814       -5.0895610691  S27       523             1.0000000000
      2667       242  PNM       H37             0.3559471985       13.3228209482       -7.4151116367  S27       523             1.0000000000
      2668       242  PNM       H38            -2.0361800656       12.7570082307       -7.7918823735  S27       523             1.0000000000
      2669       242  PNM       H39            -3.5249940312       12.3102429310       -5.8650330410  S27       523             1.0000000000
      2670       242  PNM       H40            -2.1503269012        9.8347297012       -2.8112106080  S27       523             1.0000000000
      2671       243  TIP3      OH2            -4.5410402876        7.6128170363       -0.3087868747  S27       290             1.0000000000
      2672       243  TIP3      H1             -5.8534248464        7.4965603827       -0.0453960167  S27       290             1.0000000000
      2673       243  TIP3      H2             -3.9685841459        8.2878979202        0.1820858463  S27       290             1.0000000000
      2674       244  SER       CB             -2.9263327991        5.0817624478       -2.3394567164  S28       70              1.0000000000
      2675       244  SER       HB1            -3.5585561577        4.2914060871       -2.7464458292  S28       70              1.0000000000
      2676       244  SER       HB2            -1.9721450187        5.0912788305       -2.8688960819  S28       70              1.0000000000
      2677       244  SER       OG             -3.6430767261        6.3451277283       -2.5688036055  S28       70              1.0000000000
      2678       244  SER       HG1            -4.1265793066        7.1983997545       -1.1056922244  S28       70              1.0000000000
      2679       244  SER       QQH1           -2.7114071283        5.0049752375       -1.2635496568  S28       70              1.0000000000
      2680       245  LYS       CD             -6.5281369772        3.4042676652       -2.1154550055  S28       73              1.0000000000
      2681       245  LYS       HD1            -7.3922718478        3.0434307501       -2.6843589753  S28       73              1.0000000000
      2682       245  LYS       HD2            -5.6346524528        3.1314677509       -2.6881094836  S28       73              1.0000000000
      2683       245  LYS       QQH2           -6.4955925397        2.8628206171       -1.1652049726  S28       73              1.0000000000
      2684       245  LYS       CE             -6.5896116493        4.9198784597       -1.9212910542  S28       73              1.0000000000
      2685       245  LYS       HE1            -5.8308073132        5.2861078829       -1.2302265841  S28       73              1.0000000000
      2686       245  LYS       HE2            -7.5528553427        5.2570086547       -1.5349934997  S28       73              1.0000000000
      2687       245  LYS       NZ             -6.3469153104        5.6439511010       -3.2180559740  S28       73              1.0000000000
      2688       245  LYS       HZ1            -7.0244703025        5.4004915921       -3.9526163861  S28       73              1.0000000000
      2689       245  LYS       HZ2            -5.4025816334        5.4657817344       -3.6431037493  S28       73              1.0000000000
      2690       245  LYS       HZ3            -6.4715589001        6.6717167931       -3.0812429656  S28       73              1.0000000000
      2691       246  SER       CB             -4.5952690830        4.5462812721       -6.3910182260  S28       130             1.0000000000
      2692       246  SER       HB1            -4.6621786850        5.4567649787       -6.9870211860  S28       130             1.0000000000
      2693       246  SER       HB2            -3.8150145382        3.9186700639       -6.8374965554  S28       130             1.0000000000
      2694       246  SER       OG             -4.2345993456        4.8506217991       -5.0002017911  S28       130             1.0000000000
      2695       246  SER       HG1            -3.5525969355        5.6859625917       -4.9746650025  S28       130             1.0000000000
      2696       246  SER       QQH3           -5.5378125962        3.9964086221       -6.4543704803  S28       130             1.0000000000
      2697       247  GLU       CB            -10.0155047591        9.3121547496        0.8109119311  S28       166             1.0000000000
      2698       247  GLU       HB1            -9.7289168375        9.9825343852       -0.0097736275  S28       166             1.0000000000
      2699       247  GLU       HB2           -11.0474936432        8.9960921340        0.6417171178  S28       166             1.0000000000
      2700       247  GLU       QQH4           -9.9711352799        9.7881991960        1.7990984767  S28       166             1.0000000000
      2701       247  GLU       CG             -9.0984392760        8.0791078971        0.7526104245  S28       166             1.0000000000
      2702       247  GLU       HG1            -9.4415553444        7.3928543513       -0.0314068158  S28       166             1.0000000000
      2703       247  GLU       HG2            -9.1448508065        7.5007124385        1.6849071609  S28       166             1.0000000000
      2704       247  GLU       CD             -7.6401040127        8.3910707759        0.4648410624  S28       166             1.0000000000
      2705       247  GLU       OE1            -7.1675806040        9.5506845738        0.5268151687  S28       166             1.0000000000
      2706       247  GLU       OE2            -6.9194463558        7.3149029748        0.1475278677  S28       166             1.0000000000
      2707       248  ASN       CB             -2.4569111514       11.7916935961        1.1458045536  S28       170             1.0000000000
      2708       248  ASN       HB1            -1.4836669179       11.5453552706        0.7148524328  S28       170             1.0000000000
      2709       248  ASN       HB2            -2.8040766725       12.7464325337        0.7434925830  S28       170             1.0000000000
      2710       248  ASN       QQH5           -2.4403741928       11.8368436295        2.2447371541  S28       170             1.0000000000
      2711       248  ASN       CG             -3.4394526621       10.6761670889        0.7896519818  S28       170             1.0000000000
      2712       248  ASN       OD1            -3.1064142701        9.4530816231        0.9213459697  S28       170             1.0000000000
      2713       248  ASN       ND2            -4.6606854908       11.0585416540        0.3779848796  S28       170             1.0000000000
      2714       248  ASN       HD21           -5.4162757468       10.3829872729        0.2556447283  S28       170             1.0000000000
      2715       248  ASN       HD22           -4.8399404330       12.0334082225        0.1006678576  S28       170             1.0000000000
      2716       249  LYS       CE             -3.2127301293        1.5485120503       -4.2925914641  S28       234             1.0000000000
      2717       249  LYS       HE1            -3.5841438273        1.7643174433       -3.2918809011  S28       234             1.0000000000
      2718       249  LYS       HE2            -4.0535668939        1.4665222824       -4.9815548819  S28       234             1.0000000000
      2719       249  LYS       NZ             -2.3499139996        2.6808192426       -4.7674679143  S28       234             1.0000000000
      2720       249  LYS       HZ1            -1.8897236734        2.4563228002       -5.6839676689  S28       234             1.0000000000
      2721       249  LYS       HZ2            -1.5543815654        2.9233080904       -4.1462897670  S28       234             1.0000000000
      2722       249  LYS       HZ3            -2.9028033440        3.5626841339       -4.8800517760  S28       234             1.0000000000
      2723       249  LYS       QQH6           -2.6139233246        0.6375915823       -4.2612277751  S28       234             1.0000000000
      2724       250  SER       CB              2.3388528021        3.3585246867       -5.9613646488  S28       235             1.0000000000
      2725       250  SER       HB1             3.0496259801        2.7097920498       -6.4838408082  S28       235             1.0000000000
      2726       250  SER       HB2             2.8678587088        4.2921585368       -5.7275656534  S28       235             1.0000000000
      2727       250  SER       OG              1.2107605795        3.5745109188       -6.8442527649  S28       235             1.0000000000
      2728       250  SER       HG1             0.8005390520        4.4617014639       -6.6477374063  S28       235             1.0000000000
      2729       250  SER       QQH7            2.0277704843        2.8219976313       -5.0503112698  S28       235             1.0000000000
      2730       251  PNM       S1             -3.2850767537        9.2973303902       -6.3536301971  S28       523             1.0000000000
      2731       251  PNM       C2             -1.8667275138        8.0933677072       -6.8784975267  S28       523             1.0000000000
      2732       251  PNM       C3             -1.5566975782        7.3050994966       -5.5625806032  S28       523             1.0000000000
      2733       251  PNM       N4             -2.8191724054        7.0521582019       -4.8041883913  S28       523             1.0000000000
      2734       251  PNM       C5             -3.8481217406        8.1556017163       -4.9804107123  S28       523             1.0000000000
      2735       251  PNM       C6             -3.7379662979        8.6133773980       -3.4934297112  S28       523             1.0000000000
      2736       251  PNM       C7             -2.7508630136        7.4203080884       -3.2354531689  S28       523             1.0000000000
      2737       251  PNM       O8             -1.6078976886        7.5565565439       -2.6551251332  S28       523             1.0000000000
      2738       251  PNM       C9             -2.3708375821        7.2022131229       -8.0241531438  S28       523             1.0000000000
      2739       251  PNM       C10            -0.6778928594        8.9454869400       -7.3430588579  S28       523             1.0000000000
      2740       251  PNM       C11            -0.8043904544        5.9989862304       -5.8724206310  S28       523             1.0000000000
      2741       251  PNM       O12            -1.3693088411        4.8899065909       -5.6542303195  S28       523             1.0000000000
      2742       251  PNM       O13             0.3959886141        6.1165562188       -6.3847427736  S28       523             1.0000000000
      2743       251  PNM       N14            -3.0912950838        9.8748332909       -3.2049962214  S28       523             1.0000000000
      2744       251  PNM       C15            -3.7096990540       11.0527097601       -3.4327360769  S28       523             1.0000000000
      2745       251  PNM       O16            -4.8942466472       11.1038544171       -3.8870763907  S28       523             1.0000000000
      2746       251  PNM       C17            -2.9057304576       12.3229194592       -3.1915706615  S28       523             1.0000000000
      2747       251  PNM       C18            -2.0010793222       12.6523157300       -4.3761489568  S28       523             1.0000000000
      2748       251  PNM       C19            -0.6600717583       13.0187935217       -4.1756229237  S28       523             1.0000000000
      2749       251  PNM       C20             0.1850906591       13.2669727338       -5.2638176277  S28       523             1.0000000000
      2750       251  PNM       C21            -0.3008157561       13.1528215146       -6.5710250298  S28       523             1.0000000000
      2751       251  PNM       C22            -1.6464829830       12.8303733060       -6.7825180499  S28       523             1.0000000000
      2752       251  PNM       C23            -2.4914088432       12.5856376052       -5.6944347885  S28       523             1.0000000000
      2753       251  PNM       H24            -0.8976320318        7.9216828890       -4.9376722595  S28       523             1.0000000000
      2754       251  PNM       H25            -0.9119485596        9.4516522710       -8.2847352553  S28       523             1.0000000000
      2755       251  PNM       H26             0.1921233424        8.3025544396       -7.5029612269  S28       523             1.0000000000
      2756       251  PNM       H27            -0.4241622201        9.7103757757       -6.6069358087  S28       523             1.0000000000
      2757       251  PNM       H28            -2.6905679310        7.8237542792       -8.8658074672  S28       523             1.0000000000
      2758       251  PNM       H29            -3.2221545788        6.5912652471       -7.7233725030  S28       523             1.0000000000
      2759       251  PNM       H30            -1.5689292697        6.5318864564       -8.3606518314  S28       523             1.0000000000
      2760       251  PNM       H31            -4.8316377345        7.7529688162       -5.2267240429  S28       523             1.0000000000
      2761       251  PNM       H32            -4.6883403270        8.5521857890       -2.9589927410  S28       523             1.0000000000
      2762       251  PNM       H33            -2.3035795603       12.2201453876       -2.2844722654  S28       523             1.0000000000
      2763       251  PNM       H34            -3.6315177142       13.1237238762       -3.0164393803  S28       523             1.0000000000
      2764       251  PNM       H35            -0.2722625339       13.1019150425       -3.1670602128  S28       523             1.0000000000
      2765       251  PNM       H36             1.2183214560       13.5464730416       -5.0900790665  S28       523             1.0000000000
      2766       251  PNM       H37             0.3559570892       13.3224875152       -7.4154521807  S28       523             1.0000000000
      2767       251  PNM       H38            -2.0361501244       12.7564568032       -7.7922123309  S28       523             1.0000000000
      2768       251  PNM       H39            -3.5250889199       12.3098739208       -5.8650916901  S28       523             1.0000000000
      2769       251  PNM       H40            -2.1467804641        9.8337393571       -2.8137982580  S28       523             1.0000000000
      2770       252  TIP3      OH2            -4.5417745764        7.6121615331       -0.3054983106  S28       290             1.0000000000
      2771       252  TIP3      H1             -5.8519056305        7.4937226305       -0.0438262165  S28       290             1.0000000000
      2772       252  TIP3      H2             -3.9705843108        8.2875569591        0.1856798699  S28       290             1.0000000000
      2773       253  SER       CB             -2.9292870996        5.0911691485       -2.3317304810  S29       70              1.0000000000
      2774       253  SER       HB1            -3.5737693739        4.3095920427       -2.7350768680  S29       70              1.0000000000
      2775       253  SER       HB2            -1.9799791108        5.0931909753       -2.8697276434  S29       70              1.0000000000
      2776       253  SER       OG             -3.6354923767        6.3628329782       -2.5502679393  S29       70              1.0000000000
      2777       253  SER       HG1            -4.1287191897        7.2060203196       -1.0895799593  S29       70              1.0000000000
      2778       253  SER       QQH1           -2.7060934963        5.0117889390       -1.2575868939  S29       70              1.0000000000
      2779       254  LYS       CD             -6.5250748873        3.3893676308       -2.1252051319  S29       73              1.0000000000
      2780       254  LYS       HD1            -7.4156169494        3.0502818411       -2.6669782613  S29       73              1.0000000000
      2781       254  LYS       HD2            -5.6566253023        3.0781500936       -2.7163955158  S29       73              1.0000000000
      2782       254  LYS       QQH2           -6.4856365090        2.8611904766       -1.1677191602  S29       73              1.0000000000
      2783       254  LYS       CE             -6.5265522971        4.9085828434       -1.9561071950  S29       73              1.0000000000
      2784       254  LYS       HE1            -5.7098539161        5.2600941134       -1.3273093920  S29       73              1.0000000000
      2785       254  LYS       HE2            -7.4489097025        5.2862282165       -1.5111130279  S29       73              1.0000000000
      2786       254  LYS       NZ             -6.3495122958        5.5954163067       -3.2822343444  S29       73              1.0000000000
      2787       254  LYS       HZ1            -7.1136593641        5.3834697443       -3.9363137693  S29       73              1.0000000000
      2788       254  LYS       HZ2            -5.4525684836        5.3512167317       -3.8085455284  S29       73              1.0000000000
      2789       254  LYS       HZ3            -6.4031616056        6.6280458547       -3.1567365085  S29       73              1.0000000000
      2790       255  SER       CB             -4.6044951379        4.5621581833       -6.3721824357  S29       130             1.0000000000
      2791       255  SER       HB1            -4.6626480073        5.4677130388       -6.9765544660  S29       130             1.0000000000
      2792       255  SER       HB2            -3.8176113346        3.9326147871       -6.8034965266  S29       130             1.0000000000
      2793       255  SER       OG             -4.2591330743        4.8799951644       -4.9790515816  S29       130             1.0000000000
      2794       255  SER       HG1            -3.5469213546        5.7481675509       -4.9559459861  S29       130             1.0000000000
      2795       255  SER       QQH3           -5.5466284553        4.0119666482       -6.4460149744  S29       130             1.0000000000
      2796       256  GLU       CB            -10.0171180830        9.3133371576        0.8105134758  S29       166             1.0000000000
      2797       256  GLU       HB1            -9.7296016017        9.9836101411       -0.0099579713  S29       166             1.0000000000
      2798       256  GLU       HB2           -11.0494712188        8.9986420236        0.6410374328  S29       166             1.0000000000
      2799       256  GLU       QQH4           -9.9723169388        9.7892121929        1.7987963327  S29       166             1.0000000000
      2800       256  GLU       CG             -9.1017654290        8.0793140160        0.7522215466  S29       166             1.0000000000
      2801       256  GLU       HG1            -9.4451581499        7.3938097229       -0.0323057543  S29       166             1.0000000000
      2802       256  GLU       HG2            -9.1493426465        7.5003982175        1.6841218913  S29       166             1.0000000000
      2803       256  GLU       CD             -7.6428040258        8.3887082072        0.4655932186  S29       166             1.0000000000
      2804       256  GLU       OE1            -7.1688507303        9.5482732170        0.5230044370  S29       166             1.0000000000
      2805       256  GLU       OE2            -6.9236273174        7.3099605474        0.1549418686  S29       166             1.0000000000
      2806       257  ASN       CB             -2.4584926753       11.7943061301        1.1460501956  S29       170             1.0000000000
      2807       257  ASN       HB1            -1.4853581127       11.5490917073        0.7141644177  S29       170             1.0000000000
      2808       257  ASN       HB2            -2.8068329297       12.7489667822        0.7446707794  S29       170             1.0000000000
      2809       257  ASN       QQH5           -2.4409238826       11.8388220265        2.2449785031  S29       170             1.0000000000
      2810       257  ASN       CG             -3.4396920446       10.6777281379        0.7907822793  S29       170             1.0000000000
      2811       257  ASN       OD1            -3.1045712761        9.4555202709        0.9255344095  S29       170             1.0000000000
      2812       257  ASN       ND2            -4.6610970547       11.0574254563        0.3773623990  S29       170             1.0000000000
      2813       257  ASN       HD21           -5.4158820944       10.3807626673        0.2550381393  S29       170             1.0000000000
      2814       257  ASN       HD22           -4.8414654578       12.0319133253        0.0994890025  S29       170             1.0000000000
      2815       258  LYS       CE             -3.2218740873        1.5511882712       -4.2904717945  S29       234             1.0000000000
      2816       258  LYS       HE1            -3.5943905902        1.7597720923       -3.2886919755  S29       234             1.0000000000
      2817       258  LYS       HE2            -4.0620707558        1.4671866548       -4.9799721200  S29       234             1.0000000000
      2818       258  LYS       NZ             -2.3660126482        2.6915444372       -4.7600336822  S29       234             1.0000000000
      2819       258  LYS       HZ1            -1.9078486532        2.4753297461       -5.6791282464  S29       234             1.0000000000
      2820       258  LYS       HZ2            -1.5678836814        2.9309606123       -4.1410795552  S29       234             1.0000000000
      2821       258  LYS       HZ3            -2.9203156517        3.5731339501       -4.8630312844  S29       234             1.0000000000
      2822       258  LYS       QQH6           -2.6171274428        0.6441343950       -4.2640111098  S29       234             1.0000000000
      2823       259  SER       CB              2.3378575850        3.3582885181       -5.9602227313  S29       235             1.0000000000
      2824       259  SER       HB1             3.0478407184        2.7087341186       -6.4826173188  S29       235             1.0000000000
      2825       259  SER       HB2             2.8681329847        4.2910447056       -5.7256798688  S29       235             1.0000000000
      2826       259  SER       OG              1.2106731429        3.5760723077       -6.8441233118  S29       235             1.0000000000
      2827       259  SER       HG1             0.7992914860        4.4619759668       -6.6457821622  S29       235             1.0000000000
      2828       259  SER       QQH7            2.0254186903        2.8214746190       -5.0498069596  S29       235             1.0000000000
      2829       260  PNM       S1             -3.2957298900        9.2887083294       -6.3530719094  S29       523             1.0000000000
      2830       260  PNM       C2             -1.8769007415        8.0870339830       -6.8798313181  S29       523             1.0000000000
      2831       260  PNM       C3             -1.5719980676        7.2955581253       -5.5652112958  S29       523             1.0000000000
      2832       260  PNM       N4             -2.8374443554        7.0342669765       -4.8091988251  S29       523             1.0000000000
      2833       260  PNM       C5             -3.8551231117        8.1511913682       -4.9745441160  S29       523             1.0000000000
      2834       260  PNM       C6             -3.7345210692        8.6146575667       -3.4910911417  S29       523             1.0000000000
[truncated: 298,357 more chars]
