# Supplementary material for: Unraveling the energetic significance of chemical events in enzyme catalysis via machine-learning based regression approach
Source: Commun Chem. 2020 Oct 8;3:134. doi: 10.1038/s42004-020-00379-w (PMC9814854; doi:10.1038/s42004-020-00379-w)
Supplement: Supplementary file 3 — Supplementary Data 1 [file 42004_2020_379_MOESM3_ESM.zip › pathways/optimized.path/path.cor.b3lyp/path_12_p.cor]

* RETAIN ONLY THE QM ATOMS, WRITE PSF & COOR
* PREDEFINED VARS:
*     INCOR: DIRECTORY TO INPUT .COR FILE
*     INPSF: DIRECTORY TO INPUT .PSF FILE
*     OUTPSF: DIRECTORY TO OUTPUT .PSF FILE
*     OUTCOR: FILENAME OF OUTPUT .COR FILE
* ZILIN SONG, 17 DEC 2019
*  DATE:    12/17/19     21:13:35      CREATED BY USER: zilins
*
      4950  EXT
         1         1  SER       CB             -3.0060670117        5.0672230310       -2.0019406884  S1        70              1.0000000000
         2         1  SER       HB1            -3.5039482445        4.2189495381       -2.4863035385  S1        70              1.0000000000
         3         1  SER       HB2            -2.0762206004        5.2701035075       -2.5434168695  S1        70              1.0000000000
         4         1  SER       OG             -3.9015651016        6.1895359964       -2.0733099043  S1        70              1.0000000000
         5         1  SER       HG1            -4.0127088887        6.8778483309       -1.1574383835  S1        70              1.0000000000
         6         1  SER       QQH1           -2.7355500249        4.8608759351       -0.9541774858  S1        70              1.0000000000
         7         2  LYS       CD             -6.4634830190        3.3371549653       -1.9526533440  S1        73              1.0000000000
         8         2  LYS       HD1            -7.1049899427        2.7583811615       -2.6211150742  S1        73              1.0000000000
         9         2  LYS       HD2            -5.4479781957        3.2788450497       -2.3603174165  S1        73              1.0000000000
        10         2  LYS       QQH2           -6.4668284863        2.8578293833       -0.9686610097  S1        73              1.0000000000
        11         2  LYS       CE             -6.9364346094        4.8058917570       -1.9134039023  S1        73              1.0000000000
        12         2  LYS       HE1            -6.7745485708        5.3095179828       -0.9556791475  S1        73              1.0000000000
        13         2  LYS       HE2            -8.0034313555        4.8700247978       -2.1399785950  S1        73              1.0000000000
        14         2  LYS       NZ             -6.2170748080        5.6360127531       -2.9407554569  S1        73              1.0000000000
        15         2  LYS       HZ1            -6.1954982684        5.2430997913       -3.8896775399  S1        73              1.0000000000
        16         2  LYS       HZ2            -5.1738861702        5.8445022074       -2.6164618252  S1        73              1.0000000000
        17         2  LYS       HZ3            -6.6481475181        6.5845454616       -3.0259858397  S1        73              1.0000000000
        18         3  SER       CB             -4.5530144081        4.3055537623       -6.5733528175  S1        130             1.0000000000
        19         3  SER       HB1            -4.5448643304        5.1901653536       -7.2113010407  S1        130             1.0000000000
        20         3  SER       HB2            -3.8509862268        3.5735043315       -6.9888381000  S1        130             1.0000000000
        21         3  SER       OG             -4.1457996281        4.6423797735       -5.1996762998  S1        130             1.0000000000
        22         3  SER       HG1            -3.3107661633        5.2015644142       -5.2526448862  S1        130             1.0000000000
        23         3  SER       QQH3           -5.5461659995        3.8586063430       -6.5814855153  S1        130             1.0000000000
        24         4  GLU       CB             -9.8972736886        9.3939493480        0.9378789313  S1        166             1.0000000000
        25         4  GLU       HB1            -9.5629199298       10.0448375048        0.1198074235  S1        166             1.0000000000
        26         4  GLU       HB2           -10.9466503186        9.1443196717        0.7650732634  S1        166             1.0000000000
        27         4  GLU       QQH4           -9.8184691168        9.8725944731        1.9228059560  S1        166             1.0000000000
        28         4  GLU       CG             -9.0507488231        8.1101851892        0.8711367349  S1        166             1.0000000000
        29         4  GLU       HG1            -9.4453604898        7.4498037620        0.0880107016  S1        166             1.0000000000
        30         4  GLU       HG2            -9.1230440771        7.5287493112        1.7999812707  S1        166             1.0000000000
        31         4  GLU       CD             -7.5656975481        8.3377624726        0.5585097662  S1        166             1.0000000000
        32         4  GLU       OE1            -7.1021162804        9.5229058989        0.6037164119  S1        166             1.0000000000
        33         4  GLU       OE2            -6.8746930936        7.2747587734        0.2634160596  S1        166             1.0000000000
        34         5  ASN       CB             -2.7055761757       11.9380180113        1.5701607729  S1        170             1.0000000000
        35         5  ASN       HB1            -1.7040991334       11.8357005748        1.1420358760  S1        170             1.0000000000
        36         5  ASN       HB2            -3.1348543703       12.8935677012        1.2566098960  S1        170             1.0000000000
        37         5  ASN       QQH5           -2.7111922659       11.8748656218        2.6680607772  S1        170             1.0000000000
        38         5  ASN       CG             -3.5760328373       10.7868748862        1.0695977470  S1        170             1.0000000000
        39         5  ASN       OD1            -3.1374631301        9.5899735483        1.0992256147  S1        170             1.0000000000
        40         5  ASN       ND2            -4.8031929481       11.1145650158        0.6362914240  S1        170             1.0000000000
        41         5  ASN       HD21           -5.5261133198       10.4019957375        0.4607298415  S1        170             1.0000000000
        42         5  ASN       HD22           -5.0520740050       12.0928842162        0.5049692703  S1        170             1.0000000000
        43         6  LYS       CE             -3.3689621856        1.4272769150       -4.1200491715  S1        234             1.0000000000
        44         6  LYS       HE1            -3.7626263410        1.6592354573       -3.1323983753  S1        234             1.0000000000
        45         6  LYS       HE2            -4.1910068286        1.3500202510       -4.8319242856  S1        234             1.0000000000
        46         6  LYS       NZ             -2.4838357002        2.5526963516       -4.5794697959  S1        234             1.0000000000
        47         6  LYS       HZ1            -1.9660694499        2.2959031480       -5.4595273488  S1        234             1.0000000000
        48         6  LYS       HZ2            -1.7462500802        2.8395505670       -3.9102741301  S1        234             1.0000000000
        49         6  LYS       HZ3            -3.0843079447        3.3951480425       -4.7805945015  S1        234             1.0000000000
        50         6  LYS       QQH6           -2.7768465308        0.5130922521       -4.0584903932  S1        234             1.0000000000
        51         7  SER       CB              2.2610755865        3.2482791556       -5.7491124373  S1        235             1.0000000000
        52         7  SER       HB1             3.0120303708        2.6196533467       -6.2332841962  S1        235             1.0000000000
        53         7  SER       HB2             2.7595408803        4.1972913188       -5.5095803653  S1        235             1.0000000000
        54         7  SER       OG              1.1626459126        3.4270094049       -6.6803025976  S1        235             1.0000000000
        55         7  SER       HG1             0.7478815743        4.3229270310       -6.5451350372  S1        235             1.0000000000
        56         7  SER       QQH7            1.9254320851        2.7113804206       -4.8480069690  S1        235             1.0000000000
        57         8  PNM       S1             -2.9381163185        9.6894081826       -6.1504446304  S1        523             1.0000000000
        58         8  PNM       C2             -1.6977285989        8.3381467340       -6.8103208134  S1        523             1.0000000000
        59         8  PNM       C3             -1.2496908558        7.5428359891       -5.5219804647  S1        523             1.0000000000
        60         8  PNM       N4             -2.3428172370        7.6283794286       -4.5470167528  S1        523             1.0000000000
        61         8  PNM       C5             -3.5086086057        8.5344677271       -4.7878970712  S1        523             1.0000000000
        62         8  PNM       C6             -3.4219100113        8.9473086253       -3.2638163899  S1        523             1.0000000000
        63         8  PNM       C7             -2.2696508841        7.9242043318       -3.1971637438  S1        523             1.0000000000
        64         8  PNM       O8             -1.4313403156        7.6090591211       -2.3382903351  S1        523             1.0000000000
        65         8  PNM       C9             -2.4301806431        7.4534988245       -7.8301804324  S1        523             1.0000000000
        66         8  PNM       C10            -0.5191059835        9.0648976712       -7.4680767256  S1        523             1.0000000000
        67         8  PNM       C11            -0.8223843160        6.1050923558       -5.8540700199  S1        523             1.0000000000
        68         8  PNM       O12            -1.6331886351        5.1506549743       -5.6423432979  S1        523             1.0000000000
        69         8  PNM       O13             0.3672832865        5.9765828487       -6.3634314225  S1        523             1.0000000000
        70         8  PNM       N14            -2.8592405742       10.2587459725       -2.9831163130  S1        523             1.0000000000
        71         8  PNM       C15            -3.5050574034       11.3981924800       -3.3143503305  S1        523             1.0000000000
        72         8  PNM       O16            -4.6642473243       11.3528641314       -3.8179736284  S1        523             1.0000000000
        73         8  PNM       C17            -2.7424066760       12.7037056815       -3.1222717865  S1        523             1.0000000000
        74         8  PNM       C18            -1.8094093145       13.0103977538       -4.2931149566  S1        523             1.0000000000
        75         8  PNM       C19            -0.4459677037       13.2621590236       -4.0859773988  S1        523             1.0000000000
        76         8  PNM       C20             0.4064430376       13.5136572882       -5.1698818736  S1        523             1.0000000000
        77         8  PNM       C21            -0.0977666143       13.5333036094       -6.4767475659  S1        523             1.0000000000
        78         8  PNM       C22            -1.4635448320       13.3011573252       -6.6891865672  S1        523             1.0000000000
        79         8  PNM       C23            -2.3066083399       13.0363184414       -5.6071172467  S1        523             1.0000000000
        80         8  PNM       H24            -0.3702228480        8.0378380336       -5.0974809459  S1        523             1.0000000000
        81         8  PNM       H25            -0.8435461966        9.5704281978       -8.3828374935  S1        523             1.0000000000
        82         8  PNM       H26             0.2584015847        8.3405931620       -7.7322180512  S1        523             1.0000000000
        83         8  PNM       H27            -0.0865082010        9.8190826673       -6.8063132600  S1        523             1.0000000000
        84         8  PNM       H28            -2.8016781527        8.0696707332       -8.6519846578  S1        523             1.0000000000
        85         8  PNM       H29            -3.2839260789        6.9392187213       -7.3825273110  S1        523             1.0000000000
        86         8  PNM       H30            -1.7496328707        6.7019564756       -8.2485169278  S1        523             1.0000000000
        87         8  PNM       H31            -4.4275608576        8.0208238123       -5.0650820298  S1        523             1.0000000000
        88         8  PNM       H32            -4.3157861433        8.7408519814       -2.6770932743  S1        523             1.0000000000
        89         8  PNM       H33            -2.1708915344       12.6662802873       -2.1899648611  S1        523             1.0000000000
        90         8  PNM       H34            -3.4884358305       13.4951723636       -3.0116496329  S1        523             1.0000000000
        91         8  PNM       H35            -0.0444609390       13.2712911891       -3.0794066297  S1        523             1.0000000000
        92         8  PNM       H36             1.4629997043       13.6824710974       -4.9961270384  S1        523             1.0000000000
        93         8  PNM       H37             0.5615844235       13.7182060478       -7.3196631923  S1        523             1.0000000000
        94         8  PNM       H38            -1.8654910701       13.3066457217       -7.6964347349  S1        523             1.0000000000
        95         8  PNM       H39            -3.3532966795       12.8195483004       -5.7813882336  S1        523             1.0000000000
        96         8  PNM       H40            -1.9273493468       10.2985904696       -2.5593536754  S1        523             1.0000000000
        97         9  TIP3      OH2            -4.3981689101        7.6234430228       -0.2160871846  S1        290             1.0000000000
        98         9  TIP3      H1             -5.4003996238        7.5421558074        0.0221922127  S1        290             1.0000000000
        99         9  TIP3      H2             -3.9039783307        8.3491210368        0.2665359984  S1        290             1.0000000000
       100        10  SER       CB             -3.0163604846        5.0763882276       -1.9920270651  S2        70              1.0000000000
       101        10  SER       HB1            -3.5186976620        4.2314007805       -2.4781932415  S2        70              1.0000000000
       102        10  SER       HB2            -2.0875036006        5.2775635584       -2.5364332198  S2        70              1.0000000000
       103        10  SER       OG             -3.9065838271        6.2029069174       -2.0533054187  S2        70              1.0000000000
       104        10  SER       HG1            -4.0230419487        6.8987013948       -1.1198194499  S2        70              1.0000000000
       105        10  SER       QQH1           -2.7421836235        4.8621971761       -0.9466332222  S2        70              1.0000000000
       106        11  LYS       CD             -6.4523377036        3.3331177529       -1.9548247650  S2        73              1.0000000000
       107        11  LYS       HD1            -7.0858670773        2.7526200892       -2.6294612411  S2        73              1.0000000000
       108        11  LYS       HD2            -5.4324166833        3.2765996817       -2.3515600615  S2        73              1.0000000000
       109        11  LYS       QQH2           -6.4651560316        2.8547009569       -0.9704846343  S2        73              1.0000000000
       110        11  LYS       CE             -6.9280365669        4.8011503720       -1.9224871937  S2        73              1.0000000000
       111        11  LYS       HE1            -6.7730042961        5.3061139776       -0.9641488596  S2        73              1.0000000000
       112        11  LYS       HE2            -7.9938299464        4.8620520519       -2.1560919029  S2        73              1.0000000000
       113        11  LYS       NZ             -6.2008295333        5.6284906285       -2.9462280128  S2        73              1.0000000000
       114        11  LYS       HZ1            -6.1466409866        5.2203635189       -3.8869791354  S2        73              1.0000000000
       115        11  LYS       HZ2            -5.1631334540        5.8576647039       -2.5999755856  S2        73              1.0000000000
       116        11  LYS       HZ3            -6.6434945618        6.5687064468       -3.0558966582  S2        73              1.0000000000
       117        12  SER       CB             -4.5567008273        4.3088775067       -6.5650277014  S2        130             1.0000000000
       118        12  SER       HB1            -4.5446423587        5.1892574222       -7.2085459136  S2        130             1.0000000000
       119        12  SER       HB2            -3.8521361813        3.5742926473       -6.9715361702  S2        130             1.0000000000
       120        12  SER       OG             -4.1578197503        4.6545694936       -5.1909709452  S2        130             1.0000000000
       121        12  SER       HG1            -3.3190271788        5.2085673673       -5.2429995600  S2        130             1.0000000000
       122        12  SER       QQH3           -5.5503070202        3.8629348094       -6.5760074015  S2        130             1.0000000000
       123        13  GLU       CB             -9.8953150556        9.4025707575        0.9376305616  S2        166             1.0000000000
       124        13  GLU       HB1            -9.5592306159       10.0534295902        0.1203158220  S2        166             1.0000000000
       125        13  GLU       HB2           -10.9445474917        9.1532558134        0.7635544404  S2        166             1.0000000000
       126        13  GLU       QQH4           -9.8181439287        9.8808947072        1.9229866849  S2        166             1.0000000000
       127        13  GLU       CG             -9.0489590048        8.1189223605        0.8721181333  S2        166             1.0000000000
       128        13  GLU       HG1            -9.4446126666        7.4574849765        0.0901875360  S2        166             1.0000000000
       129        13  GLU       HG2            -9.1197145623        7.5379889824        1.8011904699  S2        166             1.0000000000
       130        13  GLU       CD             -7.5645761966        8.3453277593        0.5567369523  S2        166             1.0000000000
       131        13  GLU       OE1            -7.1052510922        9.5327490085        0.5690448566  S2        166             1.0000000000
       132        13  GLU       OE2            -6.8692145504        7.2766863231        0.2913375335  S2        166             1.0000000000
       133        14  ASN       CB             -2.7161841458       11.9497996334        1.5607027472  S2        170             1.0000000000
       134        14  ASN       HB1            -1.7151736875       11.8526070510        1.1299808331  S2        170             1.0000000000
       135        14  ASN       HB2            -3.1481946137       12.9059525944        1.2532173665  S2        170             1.0000000000
       136        14  ASN       QQH5           -2.7195438873       11.8806639581        2.6581531096  S2        170             1.0000000000
       137        14  ASN       CG             -3.5841078809       10.7982700469        1.0562351322  S2        170             1.0000000000
       138        14  ASN       OD1            -3.1523150729        9.5995269167        1.1068981531  S2        170             1.0000000000
       139        14  ASN       ND2            -4.8007612700       11.1271616742        0.5947492400  S2        170             1.0000000000
       140        14  ASN       HD21           -5.5240129164       10.4156752953        0.4179524949  S2        170             1.0000000000
       141        14  ASN       HD22           -5.0410588389       12.1055592175        0.4443193538  S2        170             1.0000000000
       142        15  LYS       CE             -3.3747044066        1.4279362631       -4.1219491659  S2        234             1.0000000000
       143        15  LYS       HE1            -3.7786390752        1.6445124748       -3.1349360539  S2        234             1.0000000000
       144        15  LYS       HE2            -4.1898177044        1.3539840505       -4.8420049419  S2        234             1.0000000000
       145        15  LYS       NZ             -2.4932205066        2.5645478597       -4.5592986905  S2        234             1.0000000000
       146        15  LYS       HZ1            -1.9670616287        2.3229455352       -5.4394448381  S2        234             1.0000000000
       147        15  LYS       HZ2            -1.7610435909        2.8454293382       -3.8821328469  S2        234             1.0000000000
       148        15  LYS       HZ3            -3.0947251830        3.4059929014       -4.7557169485  S2        234             1.0000000000
       149        15  LYS       QQH6           -2.7769489598        0.5171221145       -4.0675432225  S2        234             1.0000000000
       150        16  SER       CB              2.2713165584        3.2491852383       -5.7322183784  S2        235             1.0000000000
       151        16  SER       HB1             3.0200839997        2.6164330349       -6.2142746586  S2        235             1.0000000000
       152        16  SER       HB2             2.7746079862        4.1948625290       -5.4894922474  S2        235             1.0000000000
       153        16  SER       OG              1.1785608531        3.4362473720       -6.6682841185  S2        235             1.0000000000
       154        16  SER       HG1             0.7611451960        4.3305208689       -6.5290328588  S2        235             1.0000000000
       155        16  SER       QQH7            1.9285856909        2.7129715809       -4.8333527547  S2        235             1.0000000000
       156        17  PNM       S1             -2.9659343780        9.6711485878       -6.1582331478  S2        523             1.0000000000
       157        17  PNM       C2             -1.7175769410        8.3243923947       -6.8109872262  S2        523             1.0000000000
       158        17  PNM       C3             -1.2660569483        7.5371774253       -5.5193298736  S2        523             1.0000000000
       159        17  PNM       N4             -2.3598353390        7.6199084644       -4.5443686098  S2        523             1.0000000000
       160        17  PNM       C5             -3.5279579627        8.5234817014       -4.7861567864  S2        523             1.0000000000
       161        17  PNM       C6             -3.4352012716        8.9464531116       -3.2650569971  S2        523             1.0000000000
       162        17  PNM       C7             -2.2816938572        7.9234357287       -3.1946080877  S2        523             1.0000000000
       163        17  PNM       O8             -1.4403430427        7.6168738476       -2.3398650651  S2        523             1.0000000000
       164        17  PNM       C9             -2.4447888534        7.4326236788       -7.8281389925  S2        523             1.0000000000
       165        17  PNM       C10            -0.5421808281        9.0544550105       -7.4707293958  S2        523             1.0000000000
       166        17  PNM       C11            -0.8310239859        6.1004471109       -5.8450350102  S2        523             1.0000000000
       167        17  PNM       O12            -1.6386422464        5.1438649932       -5.6304591472  S2        523             1.0000000000
       168        17  PNM       O13             0.3600346871        5.9759543918       -6.3518041606  S2        523             1.0000000000
       169        17  PNM       N14            -2.8695459809       10.2591955205       -2.9957812757  S2        523             1.0000000000
       170        17  PNM       C15            -3.5142522278       11.3962119057       -3.3367111354  S2        523             1.0000000000
       171        17  PNM       O16            -4.6724617660       11.3463301873       -3.8421252797  S2        523             1.0000000000
       172        17  PNM       C17            -2.7540589215       12.7039027862       -3.1512005086  S2        523             1.0000000000
       173        17  PNM       C18            -1.8138634202       13.0043675487       -4.3178815541  S2        523             1.0000000000
       174        17  PNM       C19            -0.4542535520       13.2684033963       -4.1010203673  S2        523             1.0000000000
       175        17  PNM       C20             0.4057269032       13.5172478231       -5.1795127932  S2        523             1.0000000000
       176        17  PNM       C21            -0.0868870092       13.5210434695       -6.4909160016  S2        523             1.0000000000
       177        17  PNM       C22            -1.4486846512       13.2755093413       -6.7134266877  S2        523             1.0000000000
       178        17  PNM       C23            -2.2995754879       13.0143800023       -5.6364727570  S2        523             1.0000000000
       179        17  PNM       H24            -0.3898342856        8.0392715329       -5.0967808063  S2        523             1.0000000000
       180        17  PNM       H25            -0.8688046611        9.5558511825       -8.3870159032  S2        523             1.0000000000
       181        17  PNM       H26             0.2383449564        8.3325581678       -7.7324698505  S2        523             1.0000000000
       182        17  PNM       H27            -0.1129481439        9.8124293972       -6.8111806613  S2        523             1.0000000000
       183        17  PNM       H28            -2.8166171891        8.0441030040       -8.6532657129  S2        523             1.0000000000
       184        17  PNM       H29            -3.2979313443        6.9186192450       -7.3794272056  S2        523             1.0000000000
       185        17  PNM       H30            -1.7616181703        6.6809321356       -8.2419594502  S2        523             1.0000000000
       186        17  PNM       H31            -4.4474348513        8.0068910448       -5.0556386345  S2        523             1.0000000000
       187        17  PNM       H32            -4.3273204522        8.7452239589       -2.6739233717  S2        523             1.0000000000
       188        17  PNM       H33            -2.1881249863       12.6743694766       -2.2151953571  S2        523             1.0000000000
       189        17  PNM       H34            -3.5019661230       13.4951311380       -3.0508100312  S2        523             1.0000000000
       190        17  PNM       H35            -0.0619427362       13.2897948367       -3.0909423601  S2        523             1.0000000000
       191        17  PNM       H36             1.4591648073       13.6965623902       -4.9976819056  S2        523             1.0000000000
       192        17  PNM       H37             0.5782295828       13.7048123564       -7.3294540718  S2        523             1.0000000000
       193        17  PNM       H38            -1.8416822323       13.2689204031       -7.7242483448  S2        523             1.0000000000
       194        17  PNM       H39            -3.3433763681       12.7899606114       -5.8182271434  S2        523             1.0000000000
       195        17  PNM       H40            -1.9372860209       10.3012201213       -2.5729692949  S2        523             1.0000000000
       196        18  TIP3      OH2            -4.4035937642        7.6241584768       -0.1912753789  S2        290             1.0000000000
       197        18  TIP3      H1             -5.4091480696        7.5390696179        0.0484003485  S2        290             1.0000000000
       198        18  TIP3      H2             -3.9097877620        8.3558788952        0.2847260411  S2        290             1.0000000000
       199        19  SER       CB             -3.0120882392        5.0746189421       -1.9953238208  S3        70              1.0000000000
       200        19  SER       HB1            -3.5142399050        4.2278166271       -2.4784693869  S3        70              1.0000000000
       201        19  SER       HB2            -2.0833352486        5.2741753175       -2.5403160281  S3        70              1.0000000000
       202        19  SER       OG             -3.9030201913        6.2006885226       -2.0613379378  S3        70              1.0000000000
       203        19  SER       HG1            -4.0215287840        6.8902693619       -1.1318332866  S3        70              1.0000000000
       204        19  SER       QQH1           -2.7380866695        4.8654219550       -0.9489763086  S3        70              1.0000000000
       205        20  LYS       CD             -6.4569982449        3.3353368415       -1.9529333420  S3        73              1.0000000000
       206        20  LYS       HD1            -7.0986240245        2.7564333702       -2.6211399350  S3        73              1.0000000000
       207        20  LYS       HD2            -5.4409865402        3.2746136081       -2.3589855617  S3        73              1.0000000000
       208        20  LYS       QQH2           -6.4624293563        2.8583316442       -0.9678609146  S3        73              1.0000000000
       209        20  LYS       CE             -6.9275897342        4.8049311996       -1.9180286556  S3        73              1.0000000000
       210        20  LYS       HE1            -6.7663341531        5.3097812048       -0.9607624392  S3        73              1.0000000000
       211        20  LYS       HE2            -7.9943287672        4.8695704518       -2.1458924747  S3        73              1.0000000000
       212        20  LYS       NZ             -6.2039754645        5.6302733659       -2.9462511095  S3        73              1.0000000000
       213        20  LYS       HZ1            -6.1612893164        5.2241702023       -3.8885329087  S3        73              1.0000000000
       214        20  LYS       HZ2            -5.1645748959        5.8539060491       -2.6083459400  S3        73              1.0000000000
       215        20  LYS       HZ3            -6.6430851461        6.5729558568       -3.0502595922  S3        73              1.0000000000
       216        21  SER       CB             -4.5532754856        4.3092109224       -6.5717157977  S3        130             1.0000000000
       217        21  SER       HB1            -4.5424028116        5.1924427492       -7.2114336580  S3        130             1.0000000000
       218        21  SER       HB2            -3.8499074835        3.5760728352       -6.9828401150  S3        130             1.0000000000
       219        21  SER       OG             -4.1511516565        4.6485065151       -5.1969482763  S3        130             1.0000000000
       220        21  SER       HG1            -3.3149447439        5.2060064267       -5.2475856068  S3        130             1.0000000000
       221        21  SER       QQH3           -5.5466070143        3.8627840062       -6.5827181514  S3        130             1.0000000000
       222        22  GLU       CB             -9.8982496205        9.3992309214        0.9389797084  S3        166             1.0000000000
       223        22  GLU       HB1            -9.5614323821       10.0489144892        0.1210135831  S3        166             1.0000000000
       224        22  GLU       HB2           -10.9475817037        9.1505480254        0.7645919945  S3        166             1.0000000000
       225        22  GLU       QQH4           -9.8209465514        9.8786973728        1.9237187897  S3        166             1.0000000000
       226        22  GLU       CG             -9.0530179187        8.1146283852        0.8755453976  S3        166             1.0000000000
       227        22  GLU       HG1            -9.4472866235        7.4535485180        0.0927130383  S3        166             1.0000000000
       228        22  GLU       HG2            -9.1270202042        7.5341109786        1.8047446806  S3        166             1.0000000000
       229        22  GLU       CD             -7.5674646369        8.3398325372        0.5643653714  S3        166             1.0000000000
       230        22  GLU       OE1            -7.1056755248        9.5262008244        0.5893034617  S3        166             1.0000000000
       231        22  GLU       OE2            -6.8740727408        7.2724294709        0.2900932937  S3        166             1.0000000000
       232        23  ASN       CB             -2.7098930611       11.9380573290        1.5675728446  S3        170             1.0000000000
       233        23  ASN       HB1            -1.7084408544       11.8360226919        1.1391533929  S3        170             1.0000000000
       234        23  ASN       HB2            -3.1388227940       12.8939285162        1.2546839066  S3        170             1.0000000000
       235        23  ASN       QQH5           -2.7153533792       11.8741351107        2.6653693531  S3        170             1.0000000000
       236        23  ASN       CG             -3.5807102184       10.7871374700        1.0667837640  S3        170             1.0000000000
       237        23  ASN       OD1            -3.1473284483        9.5885906722        1.1086569508  S3        170             1.0000000000
       238        23  ASN       ND2            -4.8022046038       11.1166161053        0.6190201067  S3        170             1.0000000000
       239        23  ASN       HD21           -5.5262592083       10.4053569365        0.4435764948  S3        170             1.0000000000
       240        23  ASN       HD22           -5.0452515637       12.0951724953        0.4763312096  S3        170             1.0000000000
       241        24  LYS       CE             -3.3680509420        1.4323187253       -4.1203448732  S3        234             1.0000000000
       242        24  LYS       HE1            -3.7630475431        1.6618679114       -3.1326652696  S3        234             1.0000000000
       243        24  LYS       HE2            -4.1890970878        1.3568836996       -4.8335995624  S3        234             1.0000000000
       244        24  LYS       NZ             -2.4821470482        2.5586651591       -4.5758054673  S3        234             1.0000000000
       245        24  LYS       HZ1            -1.9631597785        2.3039561507       -5.4558444706  S3        234             1.0000000000
       246        24  LYS       HZ2            -1.7451742822        2.8439285794       -3.9052077556  S3        234             1.0000000000
       247        24  LYS       HZ3            -3.0814594444        3.4010799789       -4.7757612521  S3        234             1.0000000000
       248        24  LYS       QQH6           -2.7758812362        0.5181337968       -4.0603852440  S3        234             1.0000000000
       249        25  SER       CB              2.2663939899        3.2465269703       -5.7446886550  S3        235             1.0000000000
       250        25  SER       HB1             3.0162328513        2.6165329251       -6.2287563222  S3        235             1.0000000000
       251        25  SER       HB2             2.7664833752        4.1945063613       -5.5045053356  S3        235             1.0000000000
       252        25  SER       OG              1.1690036018        3.4280623380       -6.6765045296  S3        235             1.0000000000
       253        25  SER       HG1             0.7526783488        4.3226528558       -6.5367203689  S3        235             1.0000000000
       254        25  SER       QQH7            1.9291847932        2.7097821096       -4.8440572249  S3        235             1.0000000000
       255        26  PNM       S1             -2.9407382392        9.6821830270       -6.1447187963  S3        523             1.0000000000
       256        26  PNM       C2             -1.6997607452        8.3310179185       -6.8022636031  S3        523             1.0000000000
       257        26  PNM       C3             -1.2513220677        7.5383678947       -5.5126833361  S3        523             1.0000000000
       258        26  PNM       N4             -2.3450752552        7.6232695701       -4.5380123568  S3        523             1.0000000000
       259        26  PNM       C5             -3.5104456867        8.5300738299       -4.7793888983  S3        523             1.0000000000
       260        26  PNM       C6             -3.4209679841        8.9471617277       -3.2565558899  S3        523             1.0000000000
       261        26  PNM       C7             -2.2693168359        7.9227164273       -3.1882465573  S3        523             1.0000000000
       262        26  PNM       O8             -1.4291025192        7.6105016399       -2.3317460165  S3        523             1.0000000000
       263        26  PNM       C9             -2.4321361685        7.4450536317       -7.8209395690  S3        523             1.0000000000
       264        26  PNM       C10            -0.5209073554        9.0564467107       -7.4610265095  S3        523             1.0000000000
       265        26  PNM       C11            -0.8220545996        6.1010292990       -5.8433112588  S3        523             1.0000000000
       266        26  PNM       O12            -1.6334422024        5.1465327238       -5.6332969599  S3        523             1.0000000000
       267        26  PNM       O13             0.3686047853        5.9733607968       -6.3502288167  S3        523             1.0000000000
       268        26  PNM       N14            -2.8562551634       10.2589953600       -2.9814791940  S3        523             1.0000000000
       269        26  PNM       C15            -3.5005372559       11.3975169628       -3.3188974091  S3        523             1.0000000000
       270        26  PNM       O16            -4.6597467456       11.3504963505       -3.8223220923  S3        523             1.0000000000
       271        26  PNM       C17            -2.7369368940       12.7034330515       -3.1341143557  S3        523             1.0000000000
       272        26  PNM       C18            -1.8085861460       13.0071256721       -4.3095658877  S3        523             1.0000000000
       273        26  PNM       C19            -0.4453575095       13.2643237918       -4.1076193594  S3        523             1.0000000000
       274        26  PNM       C20             0.4025279899       13.5158520324       -5.1951194594  S3        523             1.0000000000
       275        26  PNM       C21            -0.1059039118       13.5290515575       -6.5004445866  S3        523             1.0000000000
       276        26  PNM       C22            -1.4711493902       13.2898578643       -6.7078248624  S3        523             1.0000000000
       277        26  PNM       C23            -2.3098646888       13.0260003545       -5.6221453014  S3        523             1.0000000000
       278        26  PNM       H24            -0.3729456369        8.0357038222       -5.0887073268  S3        523             1.0000000000
       279        26  PNM       H25            -0.8448922352        9.5602205542       -8.3769174687  S3        523             1.0000000000
       280        26  PNM       H26             0.2565446455        8.3312548452       -7.7229735536  S3        523             1.0000000000
       281        26  PNM       H27            -0.0886476287        9.8119518144       -6.8005971049  S3        523             1.0000000000
       282        26  PNM       H28            -2.8023169193        8.0602318664       -8.6440885038  S3        523             1.0000000000
       283        26  PNM       H29            -3.2868943518        6.9330282260       -7.3728390821  S3        523             1.0000000000
       284        26  PNM       H30            -1.7523615823        6.6917961360       -8.2374288420  S3        523             1.0000000000
       285        26  PNM       H31            -4.4304005945        8.0169706695       -5.0540389341  S3        523             1.0000000000
       286        26  PNM       H32            -4.3144524752        8.7439127747       -2.6681584245  S3        523             1.0000000000
       287        26  PNM       H33            -2.1615497386       12.6689995057       -2.2040935522  S3        523             1.0000000000
       288        26  PNM       H34            -3.4824378214       13.4954156291       -3.0228794492  S3        523             1.0000000000
       289        26  PNM       H35            -0.0405858182       13.2782743190       -3.1023159934  S3        523             1.0000000000
       290        26  PNM       H36             1.4588829984       13.6898797080       -5.0250881232  S3        523             1.0000000000
       291        26  PNM       H37             0.5496818415       13.7144006098       -7.3461116261  S3        523             1.0000000000
       292        26  PNM       H38            -1.8761781140       13.2896440222       -7.7138572238  S3        523             1.0000000000
       293        26  PNM       H39            -3.3563319118       12.8051459836       -5.7924199819  S3        523             1.0000000000
       294        26  PNM       H40            -1.9235982838       10.2991895452       -2.5594306240  S3        523             1.0000000000
       295        27  TIP3      OH2            -4.4053822499        7.6191994175       -0.1966926924  S3        290             1.0000000000
       296        27  TIP3      H1             -5.4092691963        7.5351720523        0.0445032273  S3        290             1.0000000000
       297        27  TIP3      H2             -3.9104222583        8.3471753976        0.2830226520  S3        290             1.0000000000
       298        28  SER       CB             -3.0041100300        5.0684981864       -2.0014114893  S4        70              1.0000000000
       299        28  SER       HB1            -3.5006824078        4.2207786763       -2.4879399327  S4        70              1.0000000000
       300        28  SER       HB2            -2.0733776820        5.2724857251       -2.5409265375  S4        70              1.0000000000
       301        28  SER       OG             -3.8998178606        6.1906824533       -2.0727389201  S4        70              1.0000000000
       302        28  SER       HG1            -4.0105758219        6.8793206281       -1.1576024956  S4        70              1.0000000000
       303        28  SER       QQH1           -2.7353984234        4.8606837043       -0.9534742489  S4        70              1.0000000000
       304        29  LYS       CD             -6.4568445937        3.3398479789       -1.9506469658  S4        73              1.0000000000
       305        29  LYS       HD1            -7.0942164555        2.7615667799       -2.6234229075  S4        73              1.0000000000
       306        29  LYS       HD2            -5.4390878886        3.2835292154       -2.3529256233  S4        73              1.0000000000
       307        29  LYS       QQH2           -6.4650355304        2.8590869464       -0.9673963050  S4        73              1.0000000000
       308        29  LYS       CE             -6.9316753607        4.8077678717       -1.9113375948  S4        73              1.0000000000
       309        29  LYS       HE1            -6.7683158862        5.3120977443       -0.9542444194  S4        73              1.0000000000
       310        29  LYS       HE2            -7.9992187744        4.8704518103       -2.1356039002  S4        73              1.0000000000
       311        29  LYS       NZ             -6.2149861749        5.6376723043       -2.9406942390  S4        73              1.0000000000
       312        29  LYS       HZ1            -6.1933972263        5.2434526930       -3.8890727532  S4        73              1.0000000000
       313        29  LYS       HZ2            -5.1718784334        5.8470269004       -2.6170550091  S4        73              1.0000000000
       314        29  LYS       HZ3            -6.6471177092        6.5856125349       -3.0269117399  S4        73              1.0000000000
       315        30  SER       CB             -4.5518967101        4.3064953850       -6.5718896497  S4        130             1.0000000000
       316        30  SER       HB1            -4.5435796062        5.1910057999       -7.2099870026  S4        130             1.0000000000
       317        30  SER       HB2            -3.8497530232        3.5744633523       -6.9871516370  S4        130             1.0000000000
       318        30  SER       OG             -4.1447473134        4.6433012044       -5.1981908747  S4        130             1.0000000000
       319        30  SER       HG1            -3.3113708381        5.2047896492       -5.2512686690  S4        130             1.0000000000
       320        30  SER       QQH3           -5.5449349796        3.8592982928       -6.5803170186  S4        130             1.0000000000
       321        31  GLU       CB             -9.8955389164        9.3951511365        0.9377612716  S4        166             1.0000000000
       322        31  GLU       HB1            -9.5614312840       10.0460890107        0.1196451820  S4        166             1.0000000000
       323        31  GLU       HB2           -10.9447689967        9.1448512638        0.7651025774  S4        166             1.0000000000
       324        31  GLU       QQH4           -9.8170649547        9.8740003315        1.9226422177  S4        166             1.0000000000
       325        31  GLU       CG             -9.0482148771        8.1119326550        0.8712804476  S4        166             1.0000000000
       326        31  GLU       HG1            -9.4438572507        7.4502198201        0.0897658876  S4        166             1.0000000000
       327        31  GLU       HG2            -9.1183803194        7.5315595880        1.8009178349  S4        166             1.0000000000
       328        31  GLU       CD             -7.5638671417        8.3401522644        0.5554200178  S4        166             1.0000000000
       329        31  GLU       OE1            -7.1021182655        9.5263154437        0.5930395980  S4        166             1.0000000000
       330        31  GLU       OE2            -6.8717711162        7.2765165524        0.2652442330  S4        166             1.0000000000
       331        32  ASN       CB             -2.7103119618       11.9446669162        1.5661504899  S4        170             1.0000000000
       332        32  ASN       HB1            -1.7091707151       11.8458415990        1.1363312795  S4        170             1.0000000000
       333        32  ASN       HB2            -3.1419412698       12.9002126643        1.2559042073  S4        170             1.0000000000
       334        32  ASN       QQH5           -2.7142759557       11.8786394736        2.6638398500  S4        170             1.0000000000
       335        32  ASN       CG             -3.5787532899       10.7925338505        1.0640337029  S4        170             1.0000000000
       336        32  ASN       OD1            -3.1412126660        9.5954879791        1.1005345099  S4        170             1.0000000000
       337        32  ASN       ND2            -4.8028151503       11.1196151575        0.6214586679  S4        170             1.0000000000
       338        32  ASN       HD21           -5.5253811713       10.4067321445        0.4460660497  S4        170             1.0000000000
       339        32  ASN       HD22           -5.0497437392       12.0978406457        0.4840429441  S4        170             1.0000000000
       340        33  LYS       CE             -3.3675940468        1.4311333409       -4.1212349579  S4        234             1.0000000000
       341        33  LYS       HE1            -3.7598536398        1.6657134180       -3.1336539923  S4        234             1.0000000000
       342        33  LYS       HE2            -4.1905399898        1.3546458247       -4.8321756498  S4        234             1.0000000000
       343        33  LYS       NZ             -2.4801105199        2.5536135712       -4.5835619589  S4        234             1.0000000000
       344        33  LYS       HZ1            -1.9642777099        2.2935812257       -5.4636279224  S4        234             1.0000000000
       345        33  LYS       HZ2            -1.7413350658        2.8402180077       -3.9153490153  S4        234             1.0000000000
       346        33  LYS       HZ3            -3.0790275377        3.3970603701       -4.7845511962  S4        234             1.0000000000
       347        33  LYS       QQH6           -2.7774168185        0.5158111838       -4.0586154991  S4        234             1.0000000000
       348        34  SER       CB              2.2558208920        3.2506459861       -5.7515969037  S4        235             1.0000000000
       349        34  SER       HB1             3.0071171989        2.6230898143       -6.2366560105  S4        235             1.0000000000
       350        34  SER       HB2             2.7529316899        4.2006265885       -5.5131523992  S4        235             1.0000000000
       351        34  SER       OG              1.1554758265        3.4278142243       -6.6809161001  S4        235             1.0000000000
       352        34  SER       HG1             0.7426790683        4.3247900505       -6.5470208511  S4        235             1.0000000000
       353        34  SER       QQH7            1.9222216614        2.7134392065       -4.8499443545  S4        235             1.0000000000
       354        35  PNM       S1             -2.9301629741        9.6998402993       -6.1447774424  S4        523             1.0000000000
       355        35  PNM       C2             -1.6956259443        8.3452308255       -6.8080803751  S4        523             1.0000000000
       356        35  PNM       C3             -1.2485644276        7.5476617484       -5.5209567392  S4        523             1.0000000000
       357        35  PNM       N4             -2.3419299555        7.6335735776       -4.5462202358  S4        523             1.0000000000
       358        35  PNM       C5             -3.5059576686        8.5421647649       -4.7867203526  S4        523             1.0000000000
       359        35  PNM       C6             -3.4210317037        8.9512968865       -3.2616730769  S4        523             1.0000000000
       360        35  PNM       C7             -2.2690816809        7.9274934948       -3.1956873074  S4        523             1.0000000000
       361        35  PNM       O8             -1.4317424081        7.6110554557       -2.3370439571  S4        523             1.0000000000
       362        35  PNM       C9             -2.4325791144        7.4635486533       -7.8271627606  S4        523             1.0000000000
       363        35  PNM       C10            -0.5153334331        9.0682757659       -7.4668199432  S4        523             1.0000000000
       364        35  PNM       C11            -0.8228035144        6.1098524667       -5.8548029361  S4        523             1.0000000000
       365        35  PNM       O12            -1.6340647495        5.1558115650       -5.6430906842  S4        523             1.0000000000
       366        35  PNM       O13             0.3663393492        5.9805729285       -6.3652602916  S4        523             1.0000000000
       367        35  PNM       N14            -2.8590777928       10.2622564541       -2.9773816510  S4        523             1.0000000000
       368        35  PNM       C15            -3.5049183931       11.4017967832       -3.3082865496  S4        523             1.0000000000
       369        35  PNM       O16            -4.6632602978       11.3560805266       -3.8138868488  S4        523             1.0000000000
       370        35  PNM       C17            -2.7435158606       12.7077248739       -3.1142394024  S4        523             1.0000000000
       371        35  PNM       C18            -1.8093103619       13.0158294879       -4.2837567065  S4        523             1.0000000000
       372        35  PNM       C19            -0.4463253537       13.2681114745       -4.0747289933  S4        523             1.0000000000
       373        35  PNM       C20             0.4074202645       13.5203720366       -5.1573321105  S4        523             1.0000000000
       374        35  PNM       C21            -0.0950160356       13.5400439161       -6.4648585054  S4        523             1.0000000000
       375        35  PNM       C22            -1.4604400593       13.3077049205       -6.6792630199  S4        523             1.0000000000
       376        35  PNM       C23            -2.3048047459       13.0423040355       -5.5983662885  S4        523             1.0000000000
       377        35  PNM       H24            -0.3685309385        8.0412529344       -5.0960529626  S4        523             1.0000000000
       378        35  PNM       H25            -0.8386529048        9.5743269173       -8.3816727381  S4        523             1.0000000000
       379        35  PNM       H26             0.2597946221        8.3413979615       -7.7307380704  S4        523             1.0000000000
       380        35  PNM       H27            -0.0802681013        9.8213532369       -6.8053886349  S4        523             1.0000000000
       381        35  PNM       H28            -2.8029865304        8.0813808140       -8.6482014653  S4        523             1.0000000000
       382        35  PNM       H29            -3.2875124057        6.9519834276       -7.3785205735  S4        523             1.0000000000
       383        35  PNM       H30            -1.7552754885        6.7097695529       -8.2466550490  S4        523             1.0000000000
       384        35  PNM       H31            -4.4254142997        8.0311971914       -5.0669868285  S4        523             1.0000000000
       385        35  PNM       H32            -4.3157720188        8.7435175852       -2.6766989539  S4        523             1.0000000000
       386        35  PNM       H33            -2.1731950611       12.6701471106       -2.1811773881  S4        523             1.0000000000
       387        35  PNM       H34            -3.4902722052       13.4985863231       -3.0042966211  S4        523             1.0000000000
       388        35  PNM       H35            -0.0463572224       13.2770126281       -3.0676013816  S4        523             1.0000000000
       389        35  PNM       H36             1.4635959432       13.6897244399       -4.9821082944  S4        523             1.0000000000
       390        35  PNM       H37             0.5655907292       13.7251614836       -7.3066995168  S4        523             1.0000000000
       391        35  PNM       H38            -1.8610877211       13.3134315181       -7.6870641201  S4        523             1.0000000000
       392        35  PNM       H39            -3.3511136163       12.8250901518       -5.7740312461  S4        523             1.0000000000
       393        35  PNM       H40            -1.9275346189       10.3015950832       -2.5528213803  S4        523             1.0000000000
       394        36  TIP3      OH2            -4.3960246248        7.6258741228       -0.2161995195  S4        290             1.0000000000
       395        36  TIP3      H1             -5.3981296093        7.5439473949        0.0226664441  S4        290             1.0000000000
       396        36  TIP3      H2             -3.9030586945        8.3525012773        0.2661699079  S4        290             1.0000000000
       397        37  SER       CB             -3.0141003491        5.0747233469       -1.9941017752  S5        70              1.0000000000
       398        37  SER       HB1            -3.5165545106        4.2287784516       -2.4783986489  S5        70              1.0000000000
       399        37  SER       HB2            -2.0856404533        5.2751690157       -2.5393324799  S5        70              1.0000000000
       400        37  SER       OG             -3.9049829217        6.2008003073       -2.0574401348  S5        70              1.0000000000
       401        37  SER       HG1            -4.0213334574        6.8926579705       -1.1271627623  S5        70              1.0000000000
       402        37  SER       QQH1           -2.7394333053        4.8633398385       -0.9483308326  S5        70              1.0000000000
       403        38  LYS       CD             -6.4564224871        3.3341920205       -1.9550193092  S5        73              1.0000000000
       404        38  LYS       HD1            -7.0949981320        2.7543756858       -2.6254251441  S5        73              1.0000000000
       405        38  LYS       HD2            -5.4390734527        3.2754619947       -2.3579917863  S5        73              1.0000000000
       406        38  LYS       QQH2           -6.4640558241        2.8565800047       -0.9702453950  S5        73              1.0000000000
       407        38  LYS       CE             -6.9295599733        4.8030719509       -1.9208081333  S5        73              1.0000000000
       408        38  LYS       HE1            -6.7720277609        5.3075234408       -0.9626660450  S5        73              1.0000000000
       409        38  LYS       HE2            -7.9956906470        4.8659745858       -2.1521499298  S5        73              1.0000000000
       410        38  LYS       NZ             -6.2038153228        5.6303090241       -2.9458416071  S5        73              1.0000000000
       411        38  LYS       HZ1            -6.1567752053        5.2247974157       -3.8882004891  S5        73              1.0000000000
       412        38  LYS       HZ2            -5.1652520818        5.8551680549       -2.6043894480  S5        73              1.0000000000
       413        38  LYS       HZ3            -6.6439785913        6.5723503644       -3.0507867648  S5        73              1.0000000000
       414        39  SER       CB             -4.5552264161        4.3074967560       -6.5674241949  S5        130             1.0000000000
       415        39  SER       HB1            -4.5433003824        5.1890108226       -7.2094518883  S5        130             1.0000000000
       416        39  SER       HB2            -3.8513248949        3.5732768420       -6.9757675795  S5        130             1.0000000000
       417        39  SER       OG             -4.1551060748        4.6505749253       -5.1930443345  S5        130             1.0000000000
       418        39  SER       HG1            -3.3177601990        5.2066676220       -5.2443716224  S5        130             1.0000000000
       419        39  SER       QQH3           -5.5488210077        3.8615731089       -6.5785721507  S5        130             1.0000000000
       420        40  GLU       CB             -9.8967020039        9.4009034157        0.9379428551  S5        166             1.0000000000
       421        40  GLU       HB1            -9.5606461860       10.0513961635        0.1203038909  S5        166             1.0000000000
       422        40  GLU       HB2           -10.9459805265        9.1517328054        0.7639679625  S5        166             1.0000000000
       423        40  GLU       QQH4           -9.8192119644        9.8796295776        1.9230389686  S5        166             1.0000000000
       424        40  GLU       CG             -9.0507118273        8.1169447834        0.8729259025  S5        166             1.0000000000
       425        40  GLU       HG1            -9.4457753435        7.4557289784        0.0905802088  S5        166             1.0000000000
       426        40  GLU       HG2            -9.1227050273        7.5361015531        1.8020366119  S5        166             1.0000000000
       427        40  GLU       CD             -7.5658735715        8.3431510263        0.5593233812  S5        166             1.0000000000
       428        40  GLU       OE1            -7.1049344642        9.5298575069        0.5809469418  S5        166             1.0000000000
       429        40  GLU       OE2            -6.8719736543        7.2756623396        0.2863432652  S5        166             1.0000000000
       430        41  ASN       CB             -2.7123682986       11.9444650181        1.5640566745  S5        170             1.0000000000
       431        41  ASN       HB1            -1.7111185721       11.8449258682        1.1345167685  S5        170             1.0000000000
       432        41  ASN       HB2            -3.1429131710       12.9004885696        1.2539510368  S5        170             1.0000000000
       433        41  ASN       QQH5           -2.7167767997       11.8778903058        2.6616806778  S5        170             1.0000000000
       434        41  ASN       CG             -3.5817080275       10.7932641311        1.0613720191  S5        170             1.0000000000
       435        41  ASN       OD1            -3.1486968724        9.5947094805        1.1068316480  S5        170             1.0000000000
       436        41  ASN       ND2            -4.8011700304       11.1223343682        0.6077847982  S5        170             1.0000000000
       437        41  ASN       HD21           -5.5248629732       10.4109032041        0.4319990905  S5        170             1.0000000000
       438        41  ASN       HD22           -5.0432873908       12.1008670140        0.4621123280  S5        170             1.0000000000
       439        42  LYS       CE             -3.3722217765        1.4288866461       -4.1208462032  S5        234             1.0000000000
       440        42  LYS       HE1            -3.7725983108        1.6509216958       -3.1336110123  S5        234             1.0000000000
       441        42  LYS       HE2            -4.1896809029        1.3542874730       -4.8382194916  S5        234             1.0000000000
       442        42  LYS       NZ             -2.4887696973        2.5612299060       -4.5656331791  S5        234             1.0000000000
       443        42  LYS       HZ1            -1.9655813474        2.3140557514       -5.4456913683  S5        234             1.0000000000
       444        42  LYS       HZ2            -1.7546998260        2.8439140120       -3.8910826031  S5        234             1.0000000000
       445        42  LYS       HZ3            -3.0894547329        3.4031128725       -4.7636071643  S5        234             1.0000000000
       446        42  LYS       QQH6           -2.7768173175        0.5166450917       -4.0639914929  S5        234             1.0000000000
       447        43  SER       CB              2.2682257292        3.2483702459       -5.7375707301  S5        235             1.0000000000
       448        43  SER       HB1             3.0172465285        2.6171036815       -6.2211871318  S5        235             1.0000000000
       449        43  SER       HB2             2.7701395819        4.1949725137       -5.4957564429  S5        235             1.0000000000
       450        43  SER       OG              1.1729817926        3.4334492825       -6.6712104413  S5        235             1.0000000000
       451        43  SER       HG1             0.7559468073        4.3276857670       -6.5309041734  S5        235             1.0000000000
       452        43  SER       QQH7            1.9283101003        2.7114202958       -4.8380816540  S5        235             1.0000000000
       453        44  PNM       S1             -2.9531342022        9.6796570078       -6.1459763459  S5        523             1.0000000000
       454        44  PNM       C2             -1.7105217990        8.3296892387       -6.8030000577  S5        523             1.0000000000
       455        44  PNM       C3             -1.2597040323        7.5392567338       -5.5130262681  S5        523             1.0000000000
       456        44  PNM       N4             -2.3529550425        7.6230338050       -4.5376574039  S5        523             1.0000000000
       457        44  PNM       C5             -3.5193933055        8.5288585640       -4.7782099454  S5        523             1.0000000000
       458        44  PNM       C6             -3.4279326058        8.9473892977       -3.2559013861  S5        523             1.0000000000
       459        44  PNM       C7             -2.2756049809        7.9234844292       -3.1879611288  S5        523             1.0000000000
       460        44  PNM       O8             -1.4342303642        7.6131520883       -2.3326629041  S5        523             1.0000000000
       461        44  PNM       C9             -2.4422613327        7.4414379694       -7.8200193787  S5        523             1.0000000000
       462        44  PNM       C10            -0.5336608019        9.0566285626       -7.4635239196  S5        523             1.0000000000
       463        44  PNM       C11            -0.8278600257        6.1022160013       -5.8417955062  S5        523             1.0000000000
       464        44  PNM       O12            -1.6374914241        5.1466683486       -5.6297811735  S5        523             1.0000000000
       465        44  PNM       O13             0.3629409175        5.9760261309       -6.3486996358  S5        523             1.0000000000
       466        44  PNM       N14            -2.8628010995       10.2593410688       -2.9822248413  S5        523             1.0000000000
       467        44  PNM       C15            -3.5074473657       11.3976489768       -3.3193231642  S5        523             1.0000000000
       468        44  PNM       O16            -4.6663485939       11.3502081961       -3.8234114486  S5        523             1.0000000000
       469        44  PNM       C17            -2.7452118709       12.7039632735       -3.1324187606  S5        523             1.0000000000
       470        44  PNM       C18            -1.8128565142       13.0085169092       -4.3043754627  S5        523             1.0000000000
       471        44  PNM       C19            -0.4515093745       13.2708001139       -4.0965224078  S5        523             1.0000000000
       472        44  PNM       C20             0.4004471332       13.5238161750       -5.1804017275  S5        523             1.0000000000
       473        44  PNM       C21            -0.1019954827       13.5332875221       -6.4880395010  S5        523             1.0000000000
       474        44  PNM       C22            -1.4654493655       13.2891922768       -6.7014053905  S5        523             1.0000000000
       475        44  PNM       C23            -2.3082980738       13.0240257531       -5.6192393769  S5        523             1.0000000000
       476        44  PNM       H24            -0.3820293163        8.0387360316       -5.0902098207  S5        523             1.0000000000
       477        44  PNM       H25            -0.8596479780        9.5593972840       -8.3792725428  S5        523             1.0000000000
       478        44  PNM       H26             0.2446164166        8.3325940227       -7.7261392556  S5        523             1.0000000000
       479        44  PNM       H27            -0.1017906763        9.8130851642       -6.8039123314  S5        523             1.0000000000
       480        44  PNM       H28            -2.8134262421        8.0550290706       -8.6438870097  S5        523             1.0000000000
       481        44  PNM       H29            -3.2962088344        6.9292543398       -7.3706153530  S5        523             1.0000000000
       482        44  PNM       H30            -1.7619031728        6.6882951812       -8.2357506710  S5        523             1.0000000000
       483        44  PNM       H31            -4.4393494843        8.0146395029       -5.0506950495  S5        523             1.0000000000
       484        44  PNM       H32            -4.3206236292        8.7445401406       -2.6661841633  S5        523             1.0000000000
       485        44  PNM       H33            -2.1731257891       12.6699528321       -2.2003073717  S5        523             1.0000000000
       486        44  PNM       H34            -3.4917159027       13.4953645472       -3.0237730721  S5        523             1.0000000000
       487        44  PNM       H35            -0.0514555907       13.2878081915       -3.0894027846  S5        523             1.0000000000
       488        44  PNM       H36             1.4553048982       13.7019795276       -5.0056536103  S5        523             1.0000000000
       489        44  PNM       H37             0.5568884755       13.7198992390       -7.3308355870  S5        523             1.0000000000
       490        44  PNM       H38            -1.8659502776       13.2866530696       -7.7092578635  S5        523             1.0000000000
       491        44  PNM       H39            -3.3534384849       12.8003036762       -5.7939679622  S5        523             1.0000000000
       492        44  PNM       H40            -1.9298835474       10.2999788954       -2.5607573009  S5        523             1.0000000000
       493        45  TIP3      OH2            -4.4034124588        7.6214787032       -0.1942767052  S5        290             1.0000000000
       494        45  TIP3      H1             -5.4082775509        7.5379838516        0.0447104320  S5        290             1.0000000000
       495        45  TIP3      H2             -3.9092033738        8.3514398854        0.2833987974  S5        290             1.0000000000
       496        46  SER       CB             -3.0218834933        5.0819015056       -1.9881170837  S6        70              1.0000000000
       497        46  SER       HB1            -3.5268134923        4.2367715306       -2.4725743387  S6        70              1.0000000000
       498        46  SER       HB2            -2.0926550104        5.2782148986       -2.5343273100  S6        70              1.0000000000
       499        46  SER       OG             -3.9069449807        6.2120339624       -2.0479220402  S6        70              1.0000000000
       500        46  SER       HG1            -4.0342539607        6.9188122089       -1.0950387712  S6        70              1.0000000000
       501        46  SER       QQH1           -2.7463162679        4.8658029154       -0.9432730595  S6        70              1.0000000000
       502        47  LYS       CD             -6.4516472115        3.3304467966       -1.9532165481  S6        73              1.0000000000
       503        47  LYS       HD1            -7.0938009589        2.7535829421       -2.6226974589  S6        73              1.0000000000
       504        47  LYS       HD2            -5.4348575179        3.2668009912       -2.3568388404  S6        73              1.0000000000
       505        47  LYS       QQH2           -6.4606414882        2.8532392619       -0.9682106856  S6        73              1.0000000000
       506        47  LYS       CE             -6.9172181260        4.8015946402       -1.9197673765  S6        73              1.0000000000
       507        47  LYS       HE1            -6.7545550425        5.3046864696       -0.9617741126  S6        73              1.0000000000
       508        47  LYS       HE2            -7.9840348025        4.8687614559       -2.1472209361  S6        73              1.0000000000
       509        47  LYS       NZ             -6.1889217620        5.6234740435       -2.9466934679  S6        73              1.0000000000
       510        47  LYS       HZ1            -6.1259579905        5.2066911997       -3.8827844502  S6        73              1.0000000000
       511        47  LYS       HZ2            -5.1492980131        5.8636874870       -2.5934436203  S6        73              1.0000000000
       512        47  LYS       HZ3            -6.6356609800        6.5602634920       -3.0661302354  S6        73              1.0000000000
       513        48  SER       CB             -4.5560214613        4.3116863761       -6.5710382885  S6        130             1.0000000000
       514        48  SER       HB1            -4.5443654425        5.1940811710       -7.2117718179  S6        130             1.0000000000
       515        48  SER       HB2            -3.8522395285        3.5779663310       -6.9803510383  S6        130             1.0000000000
       516        48  SER       OG             -4.1556975857        4.6526025516       -5.1961503896  S6        130             1.0000000000
       517        48  SER       HG1            -3.3170809498        5.2063622668       -5.2466782093  S6        130             1.0000000000
       518        48  SER       QQH3           -5.5495024344        3.8656338733       -6.5825324200  S6        130             1.0000000000
       519        49  GLU       CB             -9.8958678511        9.4028240589        0.9402426196  S6        166             1.0000000000
       520        49  GLU       HB1            -9.5595472590       10.0529200933        0.1224408400  S6        166             1.0000000000
       521        49  GLU       HB2           -10.9444408310        9.1517369568        0.7649262099  S6        166             1.0000000000
       522        49  GLU       QQH4           -9.8209910192        9.8825918105        1.9250955588  S6        166             1.0000000000
       523        49  GLU       CG             -9.0477207339        8.1203499835        0.8785040073  S6        166             1.0000000000
       524        49  GLU       HG1            -9.4374737077        7.4594750503        0.0930490735  S6        166             1.0000000000
       525        49  GLU       HG2            -9.1237546163        7.5378302946        1.8061342598  S6        166             1.0000000000
       526        49  GLU       CD             -7.5621325724        8.3489361522        0.5728321080  S6        166             1.0000000000
       527        49  GLU       OE1            -7.1052365860        9.5370210851        0.5797996829  S6        166             1.0000000000
       528        49  GLU       OE2            -6.8622923196        7.2798874823        0.3193984611  S6        166             1.0000000000
       529        50  ASN       CB             -2.7080115194       11.9384822617        1.5651642154  S6        170             1.0000000000
       530        50  ASN       HB1            -1.7060406410       11.8343703817        1.1384430166  S6        170             1.0000000000
       531        50  ASN       HB2            -3.1340064920       12.8955758194        1.2520956289  S6        170             1.0000000000
       532        50  ASN       QQH5           -2.7157747919       11.8734440770        2.6628834867  S6        170             1.0000000000
       533        50  ASN       CG             -3.5809909567       10.7905962640        1.0617083684  S6        170             1.0000000000
       534        50  ASN       OD1            -3.1528124096        9.5899328222        1.1082023383  S6        170             1.0000000000
       535        50  ASN       ND2            -4.7982038347       11.1239999227        0.6060443556  S6        170             1.0000000000
       536        50  ASN       HD21           -5.5245228316       10.4152987963        0.4302664131  S6        170             1.0000000000
       537        50  ASN       HD22           -5.0360389637       12.1033068854        0.4575395877  S6        170             1.0000000000
       538        51  LYS       CE             -3.3701050854        1.4315933871       -4.1196870231  S6        234             1.0000000000
       539        51  LYS       HE1            -3.7669058742        1.6577618025       -3.1319611984  S6        234             1.0000000000
       540        51  LYS       HE2            -4.1899504194        1.3562776488       -4.8343394721  S6        234             1.0000000000
       541        51  LYS       NZ             -2.4859671297        2.5608940816       -4.5709925032  S6        234             1.0000000000
       542        51  LYS       HZ1            -1.9649262746        2.3098149714       -5.4509633154  S6        234             1.0000000000
       543        51  LYS       HZ2            -1.7503630339        2.8459304865       -3.8988565129  S6        234             1.0000000000
       544        51  LYS       HZ3            -3.0858441701        3.4025203837       -4.7701299511  S6        234             1.0000000000
       545        51  LYS       QQH6           -2.7760859716        0.5185044896       -4.0615452616  S6        234             1.0000000000
       546        52  SER       CB              2.2701707551        3.2447542600       -5.7402282253  S6        235             1.0000000000
       547        52  SER       HB1             3.0205588539        2.6129942821       -6.2211832825  S6        235             1.0000000000
       548        52  SER       HB2             2.7706860373        4.1926729288       -5.5005419126  S6        235             1.0000000000
       549        52  SER       OG              1.1755143530        3.4255796777       -6.6751543421  S6        235             1.0000000000
       550        52  SER       HG1             0.7581944346        4.3201359200       -6.5375557716  S6        235             1.0000000000
       551        52  SER       QQH7            1.9302488967        2.7101511078       -4.8393289734  S6        235             1.0000000000
       552        53  PNM       S1             -2.9609552170        9.6587549710       -6.1684923626  S6        523             1.0000000000
       553        53  PNM       C2             -1.7085787325        8.3140278322       -6.8165459234  S6        523             1.0000000000
       554        53  PNM       C3             -1.2601953912        7.5274143416       -5.5233387820  S6        523             1.0000000000
       555        53  PNM       N4             -2.3558008407        7.6099293429       -4.5499915933  S6        523             1.0000000000
       556        53  PNM       C5             -3.5235902038        8.5131478454       -4.7949573902  S6        523             1.0000000000
       557        53  PNM       C6             -3.4320113337        8.9403185669       -3.2751500395  S6        523             1.0000000000
       558        53  PNM       C7             -2.2801172065        7.9179057610       -3.2019768521  S6        523             1.0000000000
       559        53  PNM       O8             -1.4358727493        7.6147554908       -2.3443069532  S6        523             1.0000000000
       560        53  PNM       C9             -2.4314527388        7.4219406515       -7.8366264557  S6        523             1.0000000000
       561        53  PNM       C10            -0.5317722072        9.0452997597       -7.4725350654  S6        523             1.0000000000
       562        53  PNM       C11            -0.8249056819        6.0910980902       -5.8494246368  S6        523             1.0000000000
       563        53  PNM       O12            -1.6331365606        5.1345077938       -5.6374061339  S6        523             1.0000000000
       564        53  PNM       O13             0.3666525498        5.9669412040       -6.3554095100  S6        523             1.0000000000
       565        53  PNM       N14            -2.8664454565       10.2539876117       -3.0096171160  S6        523             1.0000000000
       566        53  PNM       C15            -3.5106389336       11.3899577141       -3.3546903542  S6        523             1.0000000000
       567        53  PNM       O16            -4.6693919154       11.3387038419       -3.8591296989  S6        523             1.0000000000
       568        53  PNM       C17            -2.7498913457       12.6982222614       -3.1752874228  S6        523             1.0000000000
       569        53  PNM       C18            -1.8104707157       12.9927886859       -4.3442440305  S6        523             1.0000000000
       570        53  PNM       C19            -0.4492592870       13.2512792245       -4.1301046161  S6        523             1.0000000000
       571        53  PNM       C20             0.4102715067       13.4932794321       -5.2106252816  S6        523             1.0000000000
       572        53  PNM       C21            -0.0844392617       13.4961729647       -6.5212726991  S6        523             1.0000000000
       573        53  PNM       C22            -1.4476363178       13.2560735797       -6.7410271817  S6        523             1.0000000000
       574        53  PNM       C23            -2.2981098210       13.0014228735       -5.6621929626  S6        523             1.0000000000
       575        53  PNM       H24            -0.3846982044        8.0294923962       -5.0989908872  S6        523             1.0000000000
       576        53  PNM       H25            -0.8560313094        9.5466256029       -8.3896995646  S6        523             1.0000000000
       577        53  PNM       H26             0.2501713598        8.3240632610       -7.7319069722  S6        523             1.0000000000
       578        53  PNM       H27            -0.1052299331        9.8036845274       -6.8117825637  S6        523             1.0000000000
       579        53  PNM       H28            -2.8016260970        8.0336272761       -8.6623460216  S6        523             1.0000000000
       580        53  PNM       H29            -3.2852350970        6.9064365357       -7.3910298864  S6        523             1.0000000000
       581        53  PNM       H30            -1.7461185794        6.6716349198       -8.2493112234  S6        523             1.0000000000
       582        53  PNM       H31            -4.4430533294        7.9960696564       -5.0641924401  S6        523             1.0000000000
       583        53  PNM       H32            -4.3250766636        8.7412552203       -2.6846516655  S6        523             1.0000000000
       584        53  PNM       H33            -2.1830307283       12.6723961305       -2.2397173974  S6        523             1.0000000000
       585        53  PNM       H34            -3.4974272238       13.4902199315       -3.0773606513  S6        523             1.0000000000
       586        53  PNM       H35            -0.0552544681       13.2732300349       -3.1205532791  S6        523             1.0000000000
       587        53  PNM       H36             1.4649283923       13.6679763320       -5.0309823705  S6        523             1.0000000000
       588        53  PNM       H37             0.5799822102       13.6753076192       -7.3612859987  S6        523             1.0000000000
       589        53  PNM       H38            -1.8421646831       13.2486684136       -7.7512084221  S6        523             1.0000000000
       590        53  PNM       H39            -3.3430926757       12.7808419739       -5.8419638513  S6        523             1.0000000000
       591        53  PNM       H40            -1.9344607244       10.2969188908       -2.5861376695  S6        523             1.0000000000
       592        54  TIP3      OH2            -4.4111615504        7.6246295058       -0.1824498962  S6        290             1.0000000000
       593        54  TIP3      H1             -5.4190705720        7.5365943288        0.0649970780  S6        290             1.0000000000
       594        54  TIP3      H2             -3.9113247169        8.3554583662        0.2910656648  S6        290             1.0000000000
       595        55  SER       CB             -3.0382755274        5.0909906206       -1.9826373606  S7        70              1.0000000000
       596        55  SER       HB1            -3.5506622469        4.2484644876       -2.4677535710  S7        70              1.0000000000
       597        55  SER       HB2            -2.1083955178        5.2777946529       -2.5332664450  S7        70              1.0000000000
       598        55  SER       OG             -3.9072528060        6.2322484643       -2.0261279682  S7        70              1.0000000000
       599        55  SER       HG1            -4.0772655256        7.0141853921       -0.9576451988  S7        70              1.0000000000
       600        55  SER       QQH1           -2.7570270431        4.8565010390       -0.9423133645  S7        70              1.0000000000
       601        56  LYS       CD             -6.4401103910        3.3197002776       -1.9619881962  S7        73              1.0000000000
       602        56  LYS       HD1            -7.0924254526        2.7515697472       -2.6291861953  S7        73              1.0000000000
       603        56  LYS       HD2            -5.4256372171        3.2439983506       -2.3692678601  S7        73              1.0000000000
       604        56  LYS       QQH2           -6.4511382949        2.8405916298       -0.9774844834  S7        73              1.0000000000
       605        56  LYS       CE             -6.8842347286        4.7975126699       -1.9265213913  S7        73              1.0000000000
       606        56  LYS       HE1            -6.7139404170        5.2878850675       -0.9634788864  S7        73              1.0000000000
       607        56  LYS       HE2            -7.9521883614        4.8764263437       -2.1481451791  S7        73              1.0000000000
       608        56  LYS       NZ             -6.1414849349        5.6119157413       -2.9447583876  S7        73              1.0000000000
       609        56  LYS       HZ1            -6.0355894302        5.1757068249       -3.8672009446  S7        73              1.0000000000
       610        56  LYS       HZ2            -5.0769616459        5.8924575526       -2.5499036416  S7        73              1.0000000000
       611        56  LYS       HZ3            -6.5996397763        6.5365717385       -3.0947084435  S7        73              1.0000000000
       612        57  SER       CB             -4.5582377595        4.3138422452       -6.5706644012  S7        130             1.0000000000
       613        57  SER       HB1            -4.5440222759        5.1953498552       -7.2125050668  S7        130             1.0000000000
       614        57  SER       HB2            -3.8542249595        3.5787165145       -6.9771552200  S7        130             1.0000000000
       615        57  SER       OG             -4.1614306509        4.6553619291       -5.1955066978  S7        130             1.0000000000
       616        57  SER       HG1            -3.3229058509        5.2092800494       -5.2421152122  S7        130             1.0000000000
       617        57  SER       QQH3           -5.5523485468        3.8693407048       -6.5842133214  S7        130             1.0000000000
       618        58  GLU       CB             -9.8960784425        9.4095985535        0.9405747499  S7        166             1.0000000000
       619        58  GLU       HB1            -9.5647156656       10.0615984135        0.1223194256  S7        166             1.0000000000
       620        58  GLU       HB2           -10.9427298860        9.1515084749        0.7654285600  S7        166             1.0000000000
       621        58  GLU       QQH4           -9.8251339976        9.8894333767        1.9257614104  S7        166             1.0000000000
       622        58  GLU       CG             -9.0400352742        8.1331112880        0.8798334088  S7        166             1.0000000000
       623        58  GLU       HG1            -9.4172117648        7.4742562038        0.0864391533  S7        166             1.0000000000
       624        58  GLU       HG2            -9.1200737491        7.5438104596        1.8024817734  S7        166             1.0000000000
       625        58  GLU       CD             -7.5566530727        8.3747254473        0.5894383232  S7        166             1.0000000000
       626        58  GLU       OE1            -7.1080289440        9.5631246282        0.5663634517  S7        166             1.0000000000
       627        58  GLU       OE2            -6.8404723640        7.3042408391        0.3737358204  S7        166             1.0000000000
       628        59  ASN       CB             -2.7010279661       11.9320429117        1.5618049092  S7        170             1.0000000000
       629        59  ASN       HB1            -1.6977804642       11.8149282191        1.1414743537  S7        170             1.0000000000
       630        59  ASN       HB2            -3.1134552368       12.8935127791        1.2442346369  S7        170             1.0000000000
       631        59  ASN       QQH5           -2.7169573266       11.8676851207        2.6595329145  S7        170             1.0000000000
       632        59  ASN       CG             -3.5860273068       10.7963201308        1.0540011063  S7        170             1.0000000000
       633        59  ASN       OD1            -3.1764730273        9.5880509951        1.1088021915  S7        170             1.0000000000
       634        59  ASN       ND2            -4.7924381855       11.1448153745        0.5838710679  S7        170             1.0000000000
       635        59  ASN       HD21           -5.5259400726       10.4452874283        0.4060183706  S7        170             1.0000000000
       636        59  ASN       HD22           -5.0156247849       12.1272197800        0.4256510496  S7        170             1.0000000000
       637        60  LYS       CE             -3.3738927276        1.4305907166       -4.1199032751  S7        234             1.0000000000
       638        60  LYS       HE1            -3.7754729164        1.6502691532       -3.1327551784  S7        234             1.0000000000
       639        60  LYS       HE2            -4.1905398015        1.3561597024       -4.8382690160  S7        234             1.0000000000
       640        60  LYS       NZ             -2.4920470690        2.5654096488       -4.5613154974  S7        234             1.0000000000
       641        60  LYS       HZ1            -1.9666359414        2.3209951768       -5.4405933795  S7        234             1.0000000000
       642        60  LYS       HZ2            -1.7604697304        2.8491441545       -3.8845617803  S7        234             1.0000000000
       643        60  LYS       HZ3            -3.0935118446        3.4059765446       -4.7591649181  S7        234             1.0000000000
       644        60  LYS       QQH6           -2.7768151151        0.5193040774       -4.0647536184  S7        234             1.0000000000
       645        61  SER       CB              2.2725584973        3.2454685044       -5.7368251623  S7        235             1.0000000000
       646        61  SER       HB1             3.0209348374        2.6128454640       -6.2196575646  S7        235             1.0000000000
       647        61  SER       HB2             2.7758344612        4.1913476164       -5.4948844233  S7        235             1.0000000000
       648        61  SER       OG              1.1784810069        3.4319424981       -6.6714392710  S7        235             1.0000000000
       649        61  SER       HG1             0.7596178398        4.3249408473       -6.5277101726  S7        235             1.0000000000
       650        61  SER       QQH7            1.9312215630        2.7092693809       -4.8374089391  S7        235             1.0000000000
       651        62  PNM       S1             -2.9613819499        9.6616217703       -6.1476305142  S7        523             1.0000000000
       652        62  PNM       C2             -1.7132068383        8.3148837922       -6.7984027635  S7        523             1.0000000000
       653        62  PNM       C3             -1.2649641139        7.5273544821       -5.5057579836  S7        523             1.0000000000
       654        62  PNM       N4             -2.3619280064        7.6064522591       -4.5331235128  S7        523             1.0000000000
       655        62  PNM       C5             -3.5270085481        8.5136364216       -4.7769435449  S7        523             1.0000000000
       656        62  PNM       C6             -3.4337744706        8.9402383815       -3.2574570462  S7        523             1.0000000000
       657        62  PNM       C7             -2.2844921119        7.9140792231       -3.1836112234  S7        523             1.0000000000
       658        62  PNM       O8             -1.4326664658        7.6198573609       -2.3313111737  S7        523             1.0000000000
       659        62  PNM       C9             -2.4395632312        7.4246746447       -7.8176983720  S7        523             1.0000000000
       660        62  PNM       C10            -0.5358134405        9.0432478787       -7.4565442317  S7        523             1.0000000000
       661        62  PNM       C11            -0.8277829602        6.0923348031       -5.8358957335  S7        523             1.0000000000
       662        62  PNM       O12            -1.6363019100        5.1349515014       -5.6301612246  S7        523             1.0000000000
       663        62  PNM       O13             0.3649239175        5.9707699141       -6.3404493638  S7        523             1.0000000000
       664        62  PNM       N14            -2.8645617915       10.2523861292       -2.9905324085  S7        523             1.0000000000
       665        62  PNM       C15            -3.5061634377       11.3911184829       -3.3316230408  S7        523             1.0000000000
       666        62  PNM       O16            -4.6674104070       11.3452610898       -3.8304365462  S7        523             1.0000000000
       667        62  PNM       C17            -2.7408276903       12.6968993615       -3.1527960345  S7        523             1.0000000000
       668        62  PNM       C18            -1.8105443533       12.9963683700       -4.3277820638  S7        523             1.0000000000
       669        62  PNM       C19            -0.4490685887       13.2604652025       -4.1225621175  S7        523             1.0000000000
       670        62  PNM       C20             0.4015652619       13.5093391282       -5.2085021739  S7        523             1.0000000000
       671        62  PNM       C21            -0.1024193175       13.5129289851       -6.5155784438  S7        523             1.0000000000
       672        62  PNM       C22            -1.4658681296       13.2667154264       -6.7263182955  S7        523             1.0000000000
       673        62  PNM       C23            -2.3075434544       13.0058032944       -5.6421590564  S7        523             1.0000000000
       674        62  PNM       H24            -0.3904431015        8.0301127376       -5.0800667053  S7        523             1.0000000000
       675        62  PNM       H25            -0.8598922869        9.5427169822       -8.3747913805  S7        523             1.0000000000
       676        62  PNM       H26             0.2449679818        8.3201795822       -7.7142216688  S7        523             1.0000000000
       677        62  PNM       H27            -0.1081474534        9.8026950107       -6.7978032129  S7        523             1.0000000000
       678        62  PNM       H28            -2.8088151390        8.0373782721       -8.6431182127  S7        523             1.0000000000
       679        62  PNM       H29            -3.2941610215        6.9113143811       -7.3713545888  S7        523             1.0000000000
       680        62  PNM       H30            -1.7564562865        6.6725867722       -8.2308065297  S7        523             1.0000000000
       681        62  PNM       H31            -4.4482182875        8.0001495847       -5.0467856030  S7        523             1.0000000000
       682        62  PNM       H32            -4.3292491138        8.7440612068       -2.6701616163  S7        523             1.0000000000
       683        62  PNM       H33            -2.1659532603       12.6656983350       -2.2222979368  S7        523             1.0000000000
       684        62  PNM       H34            -3.4860706644       13.4898488524       -3.0452649236  S7        523             1.0000000000
       685        62  PNM       H35            -0.0476971037       13.2818907926       -3.1159521837  S7        523             1.0000000000
       686        62  PNM       H36             1.4566511850       13.6884175136       -5.0357872533  S7        523             1.0000000000
       687        62  PNM       H37             0.5551869081       13.6963085180       -7.3600492029  S7        523             1.0000000000
       688        62  PNM       H38            -1.8672876722       13.2589241261       -7.7337710062  S7        523             1.0000000000
       689        62  PNM       H39            -3.3527501855       12.7808852363       -5.8152094011  S7        523             1.0000000000
       690        62  PNM       H40            -1.9278667740       10.2921361082       -2.5771772154  S7        523             1.0000000000
       691        63  TIP3      OH2            -4.4438026630        7.6371370627       -0.1221736783  S7        290             1.0000000000
       692        63  TIP3      H1             -5.4840697655        7.5367764116        0.1242419183  S7        290             1.0000000000
       693        63  TIP3      H2             -3.9280578415        8.3777203768        0.3328666730  S7        290             1.0000000000
       694        64  SER       CB             -3.0389494326        5.0885669355       -1.9827411042  S8        70              1.0000000000
       695        64  SER       HB1            -3.5505703303        4.2456730242       -2.4682992624  S8        70              1.0000000000
       696        64  SER       HB2            -2.1079090733        5.2746904427       -2.5317599792  S8        70              1.0000000000
       697        64  SER       OG             -3.9066590894        6.2309282498       -2.0276034903  S8        70              1.0000000000
       698        64  SER       HG1            -4.0823404212        7.0296488054       -0.9405109599  S8        70              1.0000000000
       699        64  SER       QQH1           -2.7595195475        4.8536872388       -0.9419675670  S8        70              1.0000000000
       700        65  LYS       CD             -6.4390288165        3.3182146211       -1.9567152753  S8        73              1.0000000000
       701        65  LYS       HD1            -7.0960617264        2.7559741932       -2.6243283782  S8        73              1.0000000000
       702        65  LYS       HD2            -5.4259840119        3.2390715851       -2.3669603217  S8        73              1.0000000000
       703        65  LYS       QQH2           -6.4498734027        2.8348271611       -0.9741785061  S8        73              1.0000000000
       704        65  LYS       CE             -6.8745918818        4.7980504674       -1.9139800316  S8        73              1.0000000000
       705        65  LYS       HE1            -6.6905012895        5.2838807140       -0.9512534723  S8        73              1.0000000000
       706        65  LYS       HE2            -7.9449125713        4.8829479606       -2.1217851752  S8        73              1.0000000000
       707        65  LYS       NZ             -6.1381239740        5.6097134786       -2.9375530759  S8        73              1.0000000000
       708        65  LYS       HZ1            -6.0381636161        5.1717347202       -3.8593672917  S8        73              1.0000000000
       709        65  LYS       HZ2            -5.0610434465        5.8946507944       -2.5433899924  S8        73              1.0000000000
       710        65  LYS       HZ3            -6.5958717547        6.5344897396       -3.0855059795  S8        73              1.0000000000
       711        66  SER       CB             -4.5568605106        4.3166511344       -6.5726714458  S8        130             1.0000000000
       712        66  SER       HB1            -4.5455465818        5.1997395690       -7.2123702684  S8        130             1.0000000000
       713        66  SER       HB2            -3.8540092816        3.5828414576       -6.9834989815  S8        130             1.0000000000
       714        66  SER       OG             -4.1551868956        4.6547303357       -5.1982563931  S8        130             1.0000000000
       715        66  SER       HG1            -3.3169142952        5.2082205560       -5.2462638603  S8        130             1.0000000000
       716        66  SER       QQH3           -5.5506167509        3.8714055194       -6.5835831642  S8        130             1.0000000000
       717        67  GLU       CB             -9.8941719214        9.4125680889        0.9418155721  S8        166             1.0000000000
       718        67  GLU       HB1            -9.5635329000       10.0650086401        0.1236489481  S8        166             1.0000000000
       719        67  GLU       HB2           -10.9401760925        9.1523381696        0.7661267878  S8        166             1.0000000000
       720        67  GLU       QQH4           -9.8251101012        9.8926203210        1.9270797244  S8        166             1.0000000000
       721        67  GLU       CG             -9.0355493283        8.1378837842        0.8821347600  S8        166             1.0000000000
       722        67  GLU       HG1            -9.4101955499        7.4784019003        0.0879476762  S8        166             1.0000000000
       723        67  GLU       HG2            -9.1153170357        7.5479297505        1.8042685681  S8        166             1.0000000000
       724        67  GLU       CD             -7.5529040142        8.3826694632        0.5932622591  S8        166             1.0000000000
       725        67  GLU       OE1            -7.1075785945        9.5713962554        0.5568158622  S8        166             1.0000000000
       726        67  GLU       OE2            -6.8324528476        7.3115217635        0.3911695401  S8        166             1.0000000000
       727        68  ASN       CB             -2.6998076301       11.9328019205        1.5633262222  S8        170             1.0000000000
       728        68  ASN       HB1            -1.6960931667       11.8145972702        1.1443199271  S8        170             1.0000000000
       729        68  ASN       HB2            -3.1104924585       12.8948689066        1.2454016484  S8        170             1.0000000000
       730        68  ASN       QQH5           -2.7173197494       11.8678818759        2.6609882433  S8        170             1.0000000000
       731        68  ASN       CG             -3.5852770929       10.7984342258        1.0537744432  S8        170             1.0000000000
       732        68  ASN       OD1            -3.1800756805        9.5889963802        1.1153448062  S8        170             1.0000000000
       733        68  ASN       ND2            -4.7871498760       11.1492629729        0.5738271847  S8        170             1.0000000000
       734        68  ASN       HD21           -5.5215169533       10.4514532445        0.3942743562  S8        170             1.0000000000
       735        68  ASN       HD22           -5.0062236904       12.1318580992        0.4097454171  S8        170             1.0000000000
       736        69  LYS       CE             -3.3711387608        1.4323090849       -4.1191418930  S8        234             1.0000000000
       737        69  LYS       HE1            -3.7683183852        1.6577871875       -3.1315187141  S8        234             1.0000000000
       738        69  LYS       HE2            -4.1908358157        1.3570622360       -4.8339816078  S8        234             1.0000000000
       739        69  LYS       NZ             -2.4877531349        2.5625648345       -4.5692519467  S8        234             1.0000000000
       740        69  LYS       HZ1            -1.9656238722        2.3124938313       -5.4485881157  S8        234             1.0000000000
       741        69  LYS       HZ2            -1.7538348082        2.8486345649       -3.8957926713  S8        234             1.0000000000
       742        69  LYS       HZ3            -3.0883397855        3.4036473268       -4.7686283783  S8        234             1.0000000000
       743        69  LYS       QQH6           -2.7764994753        0.5195234574       -4.0618253980  S8        234             1.0000000000
       744        70  SER       CB              2.2715345930        3.2441620197       -5.7419022867  S8        235             1.0000000000
       745        70  SER       HB1             3.0218344127        2.6121843773       -6.2227385641  S8        235             1.0000000000
       746        70  SER       HB2             2.7723664086        4.1919208923       -5.5021242370  S8        235             1.0000000000
       747        70  SER       OG              1.1771334420        3.4254661703       -6.6769808867  S8        235             1.0000000000
       748        70  SER       HG1             0.7601434368        4.3201473786       -6.5389874461  S8        235             1.0000000000
       749        70  SER       QQH7            1.9312460789        2.7096267161       -4.8411144795  S8        235             1.0000000000
       750        71  PNM       S1             -2.9715770998        9.6441104109       -6.1716795184  S8        523             1.0000000000
       751        71  PNM       C2             -1.7126187596        8.3044603313       -6.8157044285  S8        523             1.0000000000
       752        71  PNM       C3             -1.2648264285        7.5197545096       -5.5211133742  S8        523             1.0000000000
       753        71  PNM       N4             -2.3635747872        7.5959717696       -4.5499696244  S8        523             1.0000000000
       754        71  PNM       C5             -3.5315780496        8.4990675906       -4.7965506096  S8        523             1.0000000000
       755        71  PNM       C6             -3.4389302634        8.9313570780       -3.2786063169  S8        523             1.0000000000
       756        71  PNM       C7             -2.2876164962        7.9074696693       -3.2003416745  S8        523             1.0000000000
       757        71  PNM       O8             -1.4365785586        7.6188463272       -2.3470307370  S8        523             1.0000000000
       758        71  PNM       C9             -2.4300721092        7.4105958998       -7.8380784954  S8        523             1.0000000000
       759        71  PNM       C10            -0.5367286475        9.0395524524       -7.4691528222  S8        523             1.0000000000
       760        71  PNM       C11            -0.8230129704        6.0858981924       -5.8494707233  S8        523             1.0000000000
       761        71  PNM       O12            -1.6280362849        5.1263219611       -5.6415350843  S8        523             1.0000000000
       762        71  PNM       O13             0.3696418793        5.9674641966       -6.3553043606  S8        523             1.0000000000
       763        71  PNM       N14            -2.8700656262       10.2448300949       -3.0165107085  S8        523             1.0000000000
       764        71  PNM       C15            -3.5118916084       11.3820982668       -3.3620142810  S8        523             1.0000000000
       765        71  PNM       O16            -4.6723574794       11.3340087100       -3.8621749990  S8        523             1.0000000000
       766        71  PNM       C17            -2.7479923905       12.6891288155       -3.1851147212  S8        523             1.0000000000
       767        71  PNM       C18            -1.8096560147       12.9823759717       -4.3552666340  S8        523             1.0000000000
       768        71  PNM       C19            -0.4485791571       13.2423168283       -4.1418178756  S8        523             1.0000000000
       769        71  PNM       C20             0.4104618326       13.4835465912       -5.2229108971  S8        523             1.0000000000
       770        71  PNM       C21            -0.0847235873       13.4843509109       -6.5333600830  S8        523             1.0000000000
       771        71  PNM       C22            -1.4477902260       13.2429017271       -6.7523570746  S8        523             1.0000000000
       772        71  PNM       C23            -2.2978696923       12.9889704436       -5.6730248453  S8        523             1.0000000000
       773        71  PNM       H24            -0.3926804731        8.0255193150       -5.0941516477  S8        523             1.0000000000
       774        71  PNM       H25            -0.8603768137        9.5387479570       -8.3877170157  S8        523             1.0000000000
       775        71  PNM       H26             0.2483332701        8.3207138802       -7.7255680137  S8        523             1.0000000000
       776        71  PNM       H27            -0.1146312689        9.8001707375       -6.8082147669  S8        523             1.0000000000
       777        71  PNM       H28            -2.7997035855        8.0217649125       -8.6644382254  S8        523             1.0000000000
       778        71  PNM       H29            -3.2835679298        6.8927218593       -7.3950533081  S8        523             1.0000000000
       779        71  PNM       H30            -1.7416984232        6.6623331484       -8.2493244720  S8        523             1.0000000000
       780        71  PNM       H31            -4.4512695135        7.9814321030       -5.0634276429  S8        523             1.0000000000
       781        71  PNM       H32            -4.3342038602        8.7366312533       -2.6905566227  S8        523             1.0000000000
       782        71  PNM       H33            -2.1791843128       12.6626370836       -2.2507122212  S8        523             1.0000000000
       783        71  PNM       H34            -3.4941543495       13.4824808021       -3.0861832783  S8        523             1.0000000000
       784        71  PNM       H35            -0.0541649887       13.2657020731       -3.1324014266  S8        523             1.0000000000
       785        71  PNM       H36             1.4651350386       13.6588522598       -5.0438560492  S8        523             1.0000000000
       786        71  PNM       H37             0.5792652541       13.6626787181       -7.3738563912  S8        523             1.0000000000
       787        71  PNM       H38            -1.8425749610       13.2337481141       -7.7623979366  S8        523             1.0000000000
       788        71  PNM       H39            -3.3428344399       12.7678325454       -5.8523871914  S8        523             1.0000000000
       789        71  PNM       H40            -1.9349822920       10.2865905736       -2.5998476270  S8        523             1.0000000000
       790        72  TIP3      OH2            -4.4473826420        7.6420051589       -0.1141094869  S8        290             1.0000000000
       791        72  TIP3      H1             -5.4945124627        7.5390739442        0.1366277876  S8        290             1.0000000000
       792        72  TIP3      H2             -3.9285049895        8.3823280289        0.3394029052  S8        290             1.0000000000
       793        73  SER       CB             -3.0423038698        5.0858806210       -1.9803213962  S9        70              1.0000000000
       794        73  SER       HB1            -3.5574855236        4.2429781983       -2.4623145666  S9        70              1.0000000000
       795        73  SER       HB2            -2.1123311601        5.2684939748       -2.5324602677  S9        70              1.0000000000
       796        73  SER       OG             -3.9069538118        6.2308795476       -2.0245195479  S9        70              1.0000000000
       797        73  SER       HG1            -4.0915955146        7.0400303669       -0.9155072050  S9        70              1.0000000000
       798        73  SER       QQH1           -2.7603980012        4.8526925506       -0.9398952669  S9        70              1.0000000000
       799        74  LYS       CD             -6.4421364972        3.3137777770       -1.9571345464  S9        73              1.0000000000
       800        74  LYS       HD1            -7.1087731201        2.7566953231       -2.6196406447  S9        73              1.0000000000
       801        74  LYS       HD2            -5.4333666543        3.2281597426       -2.3765887587  S9        73              1.0000000000
       802        74  LYS       QQH2           -6.4473124742        2.8288258340       -0.9752223827  S9        73              1.0000000000
       803        74  LYS       CE             -6.8664628893        4.7966886278       -1.9087996619  S9        73              1.0000000000
       804        74  LYS       HE1            -6.6708066612        5.2775203164       -0.9458656107  S9        73              1.0000000000
       805        74  LYS       HE2            -7.9382341283        4.8891732920       -2.1058682920  S9        73              1.0000000000
       806        74  LYS       NZ             -6.1319671020        5.6045749472       -2.9355853993  S9        73              1.0000000000
       807        74  LYS       HZ1            -6.0286118156        5.1618144976       -3.8544026568  S9        73              1.0000000000
       808        74  LYS       HZ2            -5.0454834415        5.8981361153       -2.5363986730  S9        73              1.0000000000
       809        74  LYS       HZ3            -6.5908865015        6.5275306283       -3.0884132251  S9        73              1.0000000000
       810        75  SER       CB             -4.5566269640        4.3174247295       -6.5709515740  S9        130             1.0000000000
       811        75  SER       HB1            -4.5447607679        5.2005557564       -7.2105061677  S9        130             1.0000000000
       812        75  SER       HB2            -3.8539060301        3.5833244878       -6.9814899305  S9        130             1.0000000000
       813        75  SER       OG             -4.1555978954        4.6548571735       -5.1962417908  S9        130             1.0000000000
       814        75  SER       HG1            -3.3164106958        5.2067347604       -5.2425423065  S9        130             1.0000000000
       815        75  SER       QQH3           -5.5505909978        3.8727331155       -6.5822067955  S9        130             1.0000000000
       816        76  GLU       CB             -9.8967050486        9.4191744728        0.9419384875  S9        166             1.0000000000
       817        76  GLU       HB1            -9.5655032273       10.0715314495        0.1239624399  S9        166             1.0000000000
       818        76  GLU       HB2           -10.9425596073        9.1589063552        0.7656089017  S9        166             1.0000000000
       819        76  GLU       QQH4           -9.8286589367        9.8992125418        1.9273560902  S9        166             1.0000000000
       820        76  GLU       CG             -9.0379511659        8.1447073901        0.8832615460  S9        166             1.0000000000
       821        76  GLU       HG1            -9.4122066102        7.4847409188        0.0891964066  S9        166             1.0000000000
       822        76  GLU       HG2            -9.1171469520        7.5548703600        1.8053772002  S9        166             1.0000000000
       823        76  GLU       CD             -7.5560056798        8.3899594994        0.5941570241  S9        166             1.0000000000
       824        76  GLU       OE1            -7.1123278193        9.5778214074        0.5392041806  S9        166             1.0000000000
       825        76  GLU       OE2            -6.8328576426        7.3162361391        0.4097591916  S9        166             1.0000000000
       826        77  ASN       CB             -2.7047773366       11.9350635048        1.5617839313  S9        170             1.0000000000
       827        77  ASN       HB1            -1.7010848588       11.8174381867        1.1423363342  S9        170             1.0000000000
       828        77  ASN       HB2            -3.1153539866       12.8975715099        1.2451482443  S9        170             1.0000000000
       829        77  ASN       QQH5           -2.7220025068       11.8685959703        2.6592944903  S9        170             1.0000000000
       830        77  ASN       CG             -3.5901925038       10.8012833831        1.0508705629  S9        170             1.0000000000
       831        77  ASN       OD1            -3.1906024075        9.5904198873        1.1244631049  S9        170             1.0000000000
       832        77  ASN       ND2            -4.7850875980       11.1536588733        0.5552051141  S9        170             1.0000000000
       833        77  ASN       HD21           -5.5197676425       10.4574240181        0.3730990619  S9        170             1.0000000000
       834        77  ASN       HD22           -4.9992160580       12.1364095353        0.3825596947  S9        170             1.0000000000
       835        78  LYS       CE             -3.3695350892        1.4320730043       -4.1177328299  S9        234             1.0000000000
       836        78  LYS       HE1            -3.7673538909        1.6561442676       -3.1300313849  S9        234             1.0000000000
       837        78  LYS       HE2            -4.1887722568        1.3577488689       -4.8332021574  S9        234             1.0000000000
       838        78  LYS       NZ             -2.4860472264        2.5629843287       -4.5655995999  S9        234             1.0000000000
       839        78  LYS       HZ1            -1.9628934509        2.3146799225       -5.4448827267  S9        234             1.0000000000
       840        78  LYS       HZ2            -1.7527095704        2.8484826168       -3.8913873674  S9        234             1.0000000000
       841        78  LYS       HZ3            -3.0865308552        3.4038086173       -4.7647669690  S9        234             1.0000000000
       842        78  LYS       QQH6           -2.7748985449        0.5192222491       -4.0613711588  S9        234             1.0000000000
       843        79  SER       CB              2.2794218367        3.2398202206       -5.7374746125  S9        235             1.0000000000
       844        79  SER       HB1             3.0290093503        2.6066309719       -6.2178179592  S9        235             1.0000000000
       845        79  SER       HB2             2.7817187410        4.1865449362       -5.4966849940  S9        235             1.0000000000
       846        79  SER       OG              1.1865535974        3.4232559394       -6.6737813092  S9        235             1.0000000000
       847        79  SER       HG1             0.7676811361        4.3165960776       -6.5322591599  S9        235             1.0000000000
       848        79  SER       QQH7            1.9373183500        2.7054795007       -4.8372243286  S9        235             1.0000000000
       849        80  PNM       S1             -2.9769772032        9.6285051625       -6.1683086273  S9        523             1.0000000000
       850        80  PNM       C2             -1.7136288599        8.2918718471       -6.8091403816  S9        523             1.0000000000
       851        80  PNM       C3             -1.2640233683        7.5106408247       -5.5131940473  S9        523             1.0000000000
       852        80  PNM       N4             -2.3629050269        7.5851465914       -4.5418381186  S9        523             1.0000000000
       853        80  PNM       C5             -3.5322507356        8.4865055019       -4.7887128620  S9        523             1.0000000000
       854        80  PNM       C6             -3.4370917308        8.9233983007       -3.2723133819  S9        523             1.0000000000
       855        80  PNM       C7             -2.2866345687        7.8996415679       -3.1934864545  S9        523             1.0000000000
       856        80  PNM       O8             -1.4325571770        7.6132013155       -2.3399567444  S9        523             1.0000000000
       857        80  PNM       C9             -2.4279623133        7.3948537048       -7.8309297047  S9        523             1.0000000000
       858        80  PNM       C10            -0.5396670904        9.0296187382       -7.4629307603  S9        523             1.0000000000
       859        80  PNM       C11            -0.8189731497        6.0775848450       -5.8400311841  S9        523             1.0000000000
       860        80  PNM       O12            -1.6232443261        5.1170936323       -5.6333009181  S9        523             1.0000000000
       861        80  PNM       O13             0.3745235896        5.9611778072       -6.3442899937  S9        523             1.0000000000
       862        80  PNM       N14            -2.8665432217       10.2371975687       -3.0152687922  S9        523             1.0000000000
       863        80  PNM       C15            -3.5071731073       11.3744154684       -3.3628250557  S9        523             1.0000000000
       864        80  PNM       O16            -4.6683553852       11.3270672836       -3.8617012868  S9        523             1.0000000000
       865        80  PNM       C17            -2.7413773998       12.6805999078       -3.1893846257  S9        523             1.0000000000
       866        80  PNM       C18            -1.8102358385       12.9754590443       -4.3649466950  S9        523             1.0000000000
       867        80  PNM       C19            -0.4500272312       13.2455644209       -4.1582628990  S9        523             1.0000000000
       868        80  PNM       C20             0.4017075360       13.4929042644       -5.2437808990  S9        523             1.0000000000
       869        80  PNM       C21            -0.0997958724       13.4883262856       -6.5518235870  S9        523             1.0000000000
       870        80  PNM       C22            -1.4616029466       13.2346979704       -6.7640810233  S9        523             1.0000000000
       871        80  PNM       C23            -2.3046492766       12.9759111580       -5.6804215832  S9        523             1.0000000000
       872        80  PNM       H24            -0.3932732411        8.0195363577       -5.0870522155  S9        523             1.0000000000
       873        80  PNM       H25            -0.8647202012        9.5271990509       -8.3818857547  S9        523             1.0000000000
       874        80  PNM       H26             0.2474839062        8.3127268008       -7.7184479145  S9        523             1.0000000000
       875        80  PNM       H27            -0.1200310919        9.7921321046       -6.8026091246  S9        523             1.0000000000
       876        80  PNM       H28            -2.7981228547        8.0040490437       -8.6585176547  S9        523             1.0000000000
       877        80  PNM       H29            -3.2807906689        6.8760921181       -7.3879427485  S9        523             1.0000000000
       878        80  PNM       H30            -1.7377288102        6.6473448207       -8.2404238490  S9        523             1.0000000000
       879        80  PNM       H31            -4.4520040508        7.9668522033       -5.0518658562  S9        523             1.0000000000
       880        80  PNM       H32            -4.3318086043        8.7316207214       -2.6823745419  S9        523             1.0000000000
       881        80  PNM       H33            -2.1664855500       12.6526702832       -2.2587431532  S9        523             1.0000000000
       882        80  PNM       H34            -3.4863000204       13.4744480832       -3.0845529646  S9        523             1.0000000000
       883        80  PNM       H35            -0.0506075767       13.2729809737       -3.1507866882  S9        523             1.0000000000
       884        80  PNM       H36             1.4557350024       13.6772832019       -5.0696256509  S9        523             1.0000000000
       885        80  PNM       H37             0.5582907582       13.6717814672       -7.3957998490  S9        523             1.0000000000
       886        80  PNM       H38            -1.8610356314       13.2205693562       -7.7721983911  S9        523             1.0000000000
       887        80  PNM       H39            -3.3489790385       12.7475165533       -5.8545470297  S9        523             1.0000000000
       888        80  PNM       H40            -1.9306574382       10.2791183956       -2.6002760302  S9        523             1.0000000000
       889        81  TIP3      OH2            -4.4571256760        7.6399868230       -0.0958483469  S9        290             1.0000000000
       890        81  TIP3      H1             -5.5137678930        7.5361016407        0.1553744307  S9        290             1.0000000000
       891        81  TIP3      H2             -3.9368341482        8.3820062136        0.3542373443  S9        290             1.0000000000
       892        82  SER       CB             -3.0403397346        5.0858493913       -1.9817832111  S10       70              1.0000000000
       893        82  SER       HB1            -3.5530343908        4.2424540612       -2.4654737886  S10       70              1.0000000000
       894        82  SER       HB2            -2.1092577460        5.2700403775       -2.5314597937  S10       70              1.0000000000
       895        82  SER       OG             -3.9068942945        6.2291203396       -2.0285225523  S10       70              1.0000000000
       896        82  SER       HG1            -4.0843327664        7.0305102103       -0.9390832601  S10       70              1.0000000000
       897        82  SER       QQH1           -2.7607979615        4.8527810891       -0.9406206086  S10       70              1.0000000000
       898        83  LYS       CD             -6.4442688134        3.3172490966       -1.9546897180  S10       73              1.0000000000
       899        83  LYS       HD1            -7.1083148462        2.7576041091       -2.6176119399  S10       73              1.0000000000
       900        83  LYS       HD2            -5.4346290251        3.2340356432       -2.3725083160  S10       73              1.0000000000
       901        83  LYS       QQH2           -6.4496099614        2.8336376754       -0.9721967365  S10       73              1.0000000000
       902        83  LYS       CE             -6.8735123203        4.7988303892       -1.9084811911  S10       73              1.0000000000
       903        83  LYS       HE1            -6.6824735295        5.2827051358       -0.9461785641  S10       73              1.0000000000
       904        83  LYS       HE2            -7.9445904324        4.8883811986       -2.1100638190  S10       73              1.0000000000
       905        83  LYS       NZ             -6.1391299585        5.6084194183       -2.9349704545  S10       73              1.0000000000
       906        83  LYS       HZ1            -6.0424310582        5.1692604593       -3.8564141148  S10       73              1.0000000000
       907        83  LYS       HZ2            -5.0592881852        5.8934278850       -2.5428351013  S10       73              1.0000000000
       908        83  LYS       HZ3            -6.5960932313        6.5335487332       -3.0828981572  S10       73              1.0000000000
       909        84  SER       CB             -4.5556715946        4.3181949241       -6.5714848812  S10       130             1.0000000000
       910        84  SER       HB1            -4.5457761094        5.2022420613       -7.2098416370  S10       130             1.0000000000
       911        84  SER       HB2            -3.8527709129        3.5855065694       -6.9841374471  S10       130             1.0000000000
       912        84  SER       OG             -4.1526545877        4.6544207597       -5.1969877216  S10       130             1.0000000000
       913        84  SER       HG1            -3.3144758181        5.2074993890       -5.2449002147  S10       130             1.0000000000
       914        84  SER       QQH3           -5.5490247445        3.8721271503       -6.5816923919  S10       130             1.0000000000
       915        85  GLU       CB             -9.8951265591        9.4129443322        0.9423675094  S10       166             1.0000000000
       916        85  GLU       HB1            -9.5643145034       10.0651675625        0.1241075781  S10       166             1.0000000000
       917        85  GLU       HB2           -10.9411628155        9.1528455279        0.7666650720  S10       166             1.0000000000
       918        85  GLU       QQH4           -9.8261318766        9.8932223671        1.9275369189  S10       166             1.0000000000
       919        85  GLU       CG             -9.0366262541        8.1381237516        0.8830965296  S10       166             1.0000000000
       920        85  GLU       HG1            -9.4117291166        7.4781313016        0.0895456785  S10       166             1.0000000000
       921        85  GLU       HG2            -9.1158128098        7.5487965645        1.8056641627  S10       166             1.0000000000
       922        85  GLU       CD             -7.5541811265        8.3827736057        0.5932235668  S10       166             1.0000000000
       923        85  GLU       OE1            -7.1091191365        9.5713892063        0.5538962162  S10       166             1.0000000000
       924        85  GLU       OE2            -6.8334473294        7.3112589722        0.3931710701  S10       166             1.0000000000
       925        86  ASN       CB             -2.7012056611       11.9310055518        1.5635916743  S10       170             1.0000000000
       926        86  ASN       HB1            -1.6974546899       11.8127534312        1.1446541929  S10       170             1.0000000000
       927        86  ASN       HB2            -3.1117752936       12.8930396627        1.2454270481  S10       170             1.0000000000
       928        86  ASN       QQH5           -2.7188886667       11.8662185308        2.6612461043  S10       170             1.0000000000
       929        86  ASN       CG             -3.5867217222       10.7966386827        1.0539214422  S10       170             1.0000000000
       930        86  ASN       OD1            -3.1829045905        9.5867889199        1.1181058677  S10       170             1.0000000000
       931        86  ASN       ND2            -4.7870113598       11.1478746250        0.5704190748  S10       170             1.0000000000
       932        86  ASN       HD21           -5.5215764122       10.4505264619        0.3902553248  S10       170             1.0000000000
       933        86  ASN       HD22           -5.0046180337       12.1304495866        0.4037679667  S10       170             1.0000000000
       934        87  LYS       CE             -3.3680908287        1.4335873458       -4.1173293865  S10       234             1.0000000000
       935        87  LYS       HE1            -3.7628478399        1.6621579829       -3.1294323120  S10       234             1.0000000000
       936        87  LYS       HE2            -4.1893819175        1.3582901884       -4.8303777132  S10       234             1.0000000000
       937        87  LYS       NZ             -2.4834848634        2.5611378875       -4.5718007974  S10       234             1.0000000000
       938        87  LYS       HZ1            -1.9631847511        2.3083374560       -5.4513161986  S10       234             1.0000000000
       939        87  LYS       HZ2            -1.7480617735        2.8480128243       -3.9001898295  S10       234             1.0000000000
       940        87  LYS       HZ3            -3.0831494910        3.4025614876       -4.7716315852  S10       234             1.0000000000
       941        87  LYS       QQH6           -2.7750614187        0.5198053184       -4.0589131387  S10       234             1.0000000000
       942        88  SER       CB              2.2750358875        3.2406236283       -5.7423527694  S10       235             1.0000000000
       943        88  SER       HB1             3.0261789755        2.6083063171       -6.2215312931  S10       235             1.0000000000
       944        88  SER       HB2             2.7750717431        4.1891038879       -5.5036905115  S10       235             1.0000000000
       945        88  SER       OG              1.1811455640        3.4194296581       -6.6783265963  S10       235             1.0000000000
       946        88  SER       HG1             0.7641644673        4.3144179977       -6.5422847465  S10       235             1.0000000000
       947        88  SER       QQH7            1.9346011883        2.7074773419       -4.8407868843  S10       235             1.0000000000
       948        89  PNM       S1             -2.9721266175        9.6315419870       -6.1838221339  S10       523             1.0000000000
       949        89  PNM       C2             -1.7088844137        8.2940691365       -6.8234995830  S10       523             1.0000000000
       950        89  PNM       C3             -1.2618516408        7.5117534883       -5.5272508160  S10       523             1.0000000000
       951        89  PNM       N4             -2.3618504131        7.5874601052       -4.5573845411  S10       523             1.0000000000
       952        89  PNM       C5             -3.5307783840        8.4889533210       -4.8062413273  S10       523             1.0000000000
       953        89  PNM       C6             -3.4387314559        8.9249518325       -3.2892734763  S10       523             1.0000000000
       954        89  PNM       C7             -2.2865418911        7.9016965576       -3.2076645949  S10       523             1.0000000000
       955        89  PNM       O8             -1.4367629839        7.6156029579       -2.3539590150  S10       523             1.0000000000
       956        89  PNM       C9             -2.4220917543        7.3976453502       -7.8466174238  S10       523             1.0000000000
       957        89  PNM       C10            -0.5334958258        9.0314570580       -7.4752202264  S10       523             1.0000000000
       958        89  PNM       C11            -0.8181959617        6.0781553728       -5.8534985845  S10       523             1.0000000000
       959        89  PNM       O12            -1.6222281896        5.1181345883       -5.6444231246  S10       523             1.0000000000
       960        89  PNM       O13             0.3746872543        5.9607586772       -6.3591684411  S10       523             1.0000000000
       961        89  PNM       N14            -2.8699258916       10.2391894521       -3.0305154915  S10       523             1.0000000000
       962        89  PNM       C15            -3.5115784053       11.3754710080       -3.3793790851  S10       523             1.0000000000
       963        89  PNM       O16            -4.6718236333       11.3259726503       -3.8801296347  S10       523             1.0000000000
       964        89  PNM       C17            -2.7482273242       12.6831569285       -3.2051428395  S10       523             1.0000000000
       965        89  PNM       C18            -1.8084670996       12.9739016500       -4.3748604460  S10       523             1.0000000000
       966        89  PNM       C19            -0.4480267568       13.2362208198       -4.1597729496  S10       523             1.0000000000
       967        89  PNM       C20             0.4125509833       13.4757999829       -5.2400726918  S10       523             1.0000000000
       968        89  PNM       C21            -0.0803839267       13.4723539731       -6.5513692857  S10       523             1.0000000000
       969        89  PNM       C22            -1.4426191233       13.2279361458       -6.7720582101  S10       523             1.0000000000
       970        89  PNM       C23            -2.2943518195       12.9759427121       -5.6935436181  S10       523             1.0000000000
       971        89  PNM       H24            -0.3909610354        8.0191266148       -5.0997344734  S10       523             1.0000000000
       972        89  PNM       H25            -0.8568950583        9.5295615321       -8.3944743699  S10       523             1.0000000000
       973        89  PNM       H26             0.2535779951        8.3142864528       -7.7300138091  S10       523             1.0000000000
       974        89  PNM       H27            -0.1142594490        9.7933477931       -6.8139628698  S10       523             1.0000000000
       975        89  PNM       H28            -2.7919041124        8.0072225952       -8.6740351792  S10       523             1.0000000000
       976        89  PNM       H29            -3.2749524822        6.8777959358       -7.4048293768  S10       523             1.0000000000
       977        89  PNM       H30            -1.7311484319        6.6508527221       -8.2562604948  S10       523             1.0000000000
       978        89  PNM       H31            -4.4498508159        7.9695706508       -5.0716874714  S10       523             1.0000000000
       979        89  PNM       H32            -4.3340476926        8.7314905574       -2.7009155442  S10       523             1.0000000000
       980        89  PNM       H33            -2.1803708534       12.6591294168       -2.2701045943  S10       523             1.0000000000
       981        89  PNM       H34            -3.4947905374       13.4765497448       -3.1088923541  S10       523             1.0000000000
       982        89  PNM       H35            -0.0553027667       13.2626455941       -3.1496990454  S10       523             1.0000000000
       983        89  PNM       H36             1.4667163178       13.6529877231       -5.0597131088  S10       523             1.0000000000
       984        89  PNM       H37             0.5845919011       13.6497532998       -7.3912524392  S10       523             1.0000000000
       985        89  PNM       H38            -1.8355554941       13.2149939183       -7.7827817596  S10       523             1.0000000000
       986        89  PNM       H39            -3.3387395249       12.7530819324       -5.8743331377  S10       523             1.0000000000
       987        89  PNM       H40            -1.9356903352       10.2820776950       -2.6120567850  S10       523             1.0000000000
       988        90  TIP3      OH2            -4.4499066225        7.6412919462       -0.1140461280  S10       290             1.0000000000
       989        90  TIP3      H1             -5.4980538332        7.5379653628        0.1373050630  S10       290             1.0000000000
       990        90  TIP3      H2             -3.9306821390        8.3809120445        0.3403447885  S10       290             1.0000000000
       991        91  SER       CB             -3.0407379286        5.0863997005       -1.9822933409  S11       70              1.0000000000
       992        91  SER       HB1            -3.5556012487        4.2438561776       -2.4651357251  S11       70              1.0000000000
       993        91  SER       HB2            -2.1112205464        5.2703299620       -2.5347057778  S11       70              1.0000000000
       994        91  SER       OG             -3.9066176711        6.2302324209       -2.0250897204  S11       70              1.0000000000
       995        91  SER       HG1            -4.0833223549        7.0307037809       -0.9309248820  S11       70              1.0000000000
       996        91  SER       QQH1           -2.7581790114        4.8522248667       -0.9422322913  S11       70              1.0000000000
       997        92  LYS       CD             -6.4438131846        3.3161729319       -1.9593770861  S11       73              1.0000000000
       998        92  LYS       HD1            -7.1085502422        2.7561120266       -2.6213427050  S11       73              1.0000000000
       999        92  LYS       HD2            -5.4347043234        3.2326961613       -2.3783956629  S11       73              1.0000000000
      1000        92  LYS       QQH2           -6.4479774075        2.8328661638       -0.9767167003  S11       73              1.0000000000
      1001        92  LYS       CE             -6.8730123309        4.7979486061       -1.9132419841  S11       73              1.0000000000
      1002        92  LYS       HE1            -6.6841743561        5.2808241498       -0.9499621132  S11       73              1.0000000000
      1003        92  LYS       HE2            -7.9436845228        4.8874428759       -2.1171613965  S11       73              1.0000000000
      1004        92  LYS       NZ             -6.1362420948        5.6087916350       -2.9369911330  S11       73              1.0000000000
      1005        92  LYS       HZ1            -6.0341840290        5.1696643347       -3.8579939236  S11       73              1.0000000000
      1006        92  LYS       HZ2            -5.0575168386        5.8957520916       -2.5408598310  S11       73              1.0000000000
      1007        92  LYS       HZ3            -6.5943872110        6.5330002777       -3.0864798962  S11       73              1.0000000000
      1008        93  SER       CB             -4.5578771689        4.3146227289       -6.5688438280  S11       130             1.0000000000
      1009        93  SER       HB1            -4.5448997881        5.1968112987       -7.2097238493  S11       130             1.0000000000
      1010        93  SER       HB2            -3.8545546401        3.5799771703       -6.9774784762  S11       130             1.0000000000
      1011        93  SER       OG             -4.1589421945        4.6542560154       -5.1940615124  S11       130             1.0000000000
      1012        93  SER       HG1            -3.3201402442        5.2072864481       -5.2403859480  S11       130             1.0000000000
      1013        93  SER       QQH3           -5.5519389442        3.8700498316       -6.5811550238  S11       130             1.0000000000
      1014        94  GLU       CB             -9.8926408568        9.4147746218        0.9404009818  S11       166             1.0000000000
      1015        94  GLU       HB1            -9.5617055762       10.0672797996        0.1224050186  S11       166             1.0000000000
      1016        94  GLU       HB2           -10.9386307301        9.1546973345        0.7644240587  S11       166             1.0000000000
      1017        94  GLU       QQH4           -9.8238539818        9.8946700797        1.9257797408  S11       166             1.0000000000
      1018        94  GLU       CG             -9.0341462000        8.1400871568        0.8808183543  S11       166             1.0000000000
      1019        94  GLU       HG1            -9.4088441434        7.4805205693        0.0867055215  S11       166             1.0000000000
      1020        94  GLU       HG2            -9.1137498548        7.5501551736        1.8029416777  S11       166             1.0000000000
      1021        94  GLU       CD             -7.5516995981        8.3848198389        0.5918205686  S11       166             1.0000000000
      1022        94  GLU       OE1            -7.1063306305        9.5731089337        0.5507716337  S11       166             1.0000000000
      1023        94  GLU       OE2            -6.8309169930        7.3126894259        0.3941297516  S11       166             1.0000000000
      1024        95  ASN       CB             -2.6994263058       11.9347320480        1.5600989274  S11       170             1.0000000000
      1025        95  ASN       HB1            -1.6956085663       11.8171340968        1.1410841515  S11       170             1.0000000000
      1026        95  ASN       HB2            -3.1103992786       12.8968905439        1.2428434039  S11       170             1.0000000000
      1027        95  ASN       QQH5           -2.7169583175       11.8690384846        2.6576851690  S11       170             1.0000000000
      1028        95  ASN       CG             -3.5844768300       10.8003540196        1.0498704007  S11       170             1.0000000000
      1029        95  ASN       OD1            -3.1808774516        9.5904996917        1.1159732886  S11       170             1.0000000000
      1030        95  ASN       ND2            -4.7839170431       11.1513398356        0.5642062218  S11       170             1.0000000000
      1031        95  ASN       HD21           -5.5183845353       10.4539033984        0.3844574432  S11       170             1.0000000000
      1032        95  ASN       HD22           -5.0016292906       12.1340258603        0.3972005894  S11       170             1.0000000000
      1033        96  LYS       CE             -3.3716585825        1.4306002990       -4.1188724909  S11       234             1.0000000000
      1034        96  LYS       HE1            -3.7721806192        1.6517729262       -3.1316289458  S11       234             1.0000000000
      1035        96  LYS       HE2            -4.1890438992        1.3563184342       -4.8364192730  S11       234             1.0000000000
      1036        96  LYS       NZ             -2.4891234058        2.5640110056       -4.5621687723  S11       234             1.0000000000
      1037        96  LYS       HZ1            -1.9644505365        2.3186223231       -5.4415129457  S11       234             1.0000000000
      1038        96  LYS       HZ2            -1.7569835924        2.8482269520       -3.8862065152  S11       234             1.0000000000
      1039        96  LYS       HZ3            -3.0902772812        3.4046980101       -4.7601797371  S11       234             1.0000000000
      1040        96  LYS       QQH6           -2.7755545608        0.5186826732       -4.0632257288  S11       234             1.0000000000
      1041        97  SER       CB              2.2760971661        3.2436093243       -5.7364093399  S11       235             1.0000000000
      1042        97  SER       HB1             3.0246722011        2.6107293416       -6.2186384183  S11       235             1.0000000000
      1043        97  SER       HB2             2.7794150692        4.1894756631       -5.4944658621  S11       235             1.0000000000
      1044        97  SER       OG              1.1825371177        3.4297812966       -6.6715909988  S11       235             1.0000000000
      1045        97  SER       HG1             0.7633560615        4.3226023212       -6.5278167917  S11       235             1.0000000000
      1046        97  SER       QQH7            1.9343322005        2.7077667035       -4.8369343553  S11       235             1.0000000000
      1047        98  PNM       S1             -2.9764724023        9.6425489251       -6.1547035869  S11       523             1.0000000000
      1048        98  PNM       C2             -1.7190922451        8.3024135009       -6.8008236374  S11       523             1.0000000000
      1049        98  PNM       C3             -1.2682044349        7.5191759374       -5.5065420068  S11       523             1.0000000000
      1050        98  PNM       N4             -2.3655332847        7.5947420027       -4.5337818122  S11       523             1.0000000000
      1051        98  PNM       C5             -3.5337909876        8.4978979317       -4.7780980893  S11       523             1.0000000000
      1052        98  PNM       C6             -3.4380371973        8.9306325255       -3.2604611309  S11       523             1.0000000000
      1053        98  PNM       C7             -2.2875955157        7.9057791100       -3.1846710760  S11       523             1.0000000000
      1054        98  PNM       O8             -1.4336487572        7.6163396479       -2.3330797780  S11       523             1.0000000000
      1055        98  PNM       C9             -2.4386142597        7.4073922781       -7.8206967907  S11       523             1.0000000000
      1056        98  PNM       C10            -0.5446860297        9.0365469347       -7.4578600934  S11       523             1.0000000000
      1057        98  PNM       C11            -0.8253180876        6.0856830600       -5.8351010839  S11       523             1.0000000000
      1058        98  PNM       O12            -1.6306110892        5.1258501737       -5.6286852662  S11       523             1.0000000000
      1059        98  PNM       O13             0.3677400291        5.9679809835       -6.3398506485  S11       523             1.0000000000
      1060        98  PNM       N14            -2.8679229256       10.2438505763       -2.9998009233  S11       523             1.0000000000
      1061        98  PNM       C15            -3.5096425446       11.3817792271       -3.3431456923  S11       523             1.0000000000
      1062        98  PNM       O16            -4.6717992330       11.3353486525       -3.8397693051  S11       523             1.0000000000
      1063        98  PNM       C17            -2.7439094201       12.6879661198       -3.1688281895  S11       523             1.0000000000
      1064        98  PNM       C18            -1.8133699162       12.9835171953       -4.3446018642  S11       523             1.0000000000
      1065        98  PNM       C19            -0.4525044796       13.2510572334       -4.1392973812  S11       523             1.0000000000
      1066        98  PNM       C20             0.3987118847       13.4966369437       -5.2255845031  S11       523             1.0000000000
      1067        98  PNM       C21            -0.1040833587       13.4934072664       -6.5331233753  S11       523             1.0000000000
      1068        98  PNM       C22            -1.4668163966       13.2435283183       -6.7439908482  S11       523             1.0000000000
      1069        98  PNM       C23            -2.3091839247       12.9861188417       -5.6595135822  S11       523             1.0000000000
      1070        98  PNM       H24            -0.3959339298        8.0263198172       -5.0815096695  S11       523             1.0000000000
      1071        98  PNM       H25            -0.8702636931        9.5339325153       -8.3767286208  S11       523             1.0000000000
      1072        98  PNM       H26             0.2399671344        8.3172203689       -7.7143454616  S11       523             1.0000000000
      1073        98  PNM       H27            -0.1215401022        9.7984455984       -6.7990743770  S11       523             1.0000000000
      1074        98  PNM       H28            -2.8089263863        8.0173780937       -8.6476264461  S11       523             1.0000000000
      1075        98  PNM       H29            -3.2916681479        6.8906847029       -7.3755983256  S11       523             1.0000000000
      1076        98  PNM       H30            -1.7511519262        6.6580719523       -8.2316095724  S11       523             1.0000000000
      1077        98  PNM       H31            -4.4540729951        7.9801784188       -5.0430007417  S11       523             1.0000000000
      1078        98  PNM       H32            -4.3325529120        8.7371340599       -2.6708753975  S11       523             1.0000000000
      1079        98  PNM       H33            -2.1689823172       12.6596728503       -2.2382664464  S11       523             1.0000000000
      1080        98  PNM       H34            -3.4890340204       13.4814541295       -3.0638019072  S11       523             1.0000000000
      1081        98  PNM       H35            -0.0519606107       13.2776689739       -3.1324037396  S11       523             1.0000000000
      1082        98  PNM       H36             1.4533768414       13.6783434648       -5.0527003223  S11       523             1.0000000000
      1083        98  PNM       H37             0.5537805313       13.6745773913       -7.3778437831  S11       523             1.0000000000
      1084        98  PNM       H38            -1.8672473688       13.2304196844       -7.7517839864  S11       523             1.0000000000
      1085        98  PNM       H39            -3.3539756230       12.7593045348       -5.8328373357  S11       523             1.0000000000
      1086        98  PNM       H40            -1.9306457485       10.2849340674       -2.5878434003  S11       523             1.0000000000
      1087        99  TIP3      OH2            -4.4478202241        7.6398005532       -0.1064683228  S11       290             1.0000000000
      1088        99  TIP3      H1             -5.4982675662        7.5375008076        0.1427673351  S11       290             1.0000000000
      1089        99  TIP3      H2             -3.9286772375        8.3815862785        0.3446482719  S11       290             1.0000000000
      1090       100  SER       CB             -3.0402645795        5.0799908158       -1.9828105887  S12       70              1.0000000000
      1091       100  SER       HB1            -3.5544521933        4.2364134545       -2.4645277352  S12       70              1.0000000000
      1092       100  SER       HB2            -2.1095766826        5.2622854862       -2.5339732928  S12       70              1.0000000000
      1093       100  SER       OG             -3.9051418045        6.2242652788       -2.0298868779  S12       70              1.0000000000
      1094       100  SER       HG1            -4.0808242600        7.0331310914       -0.9354184570  S12       70              1.0000000000
      1095       100  SER       QQH1           -2.7594705880        4.8479673695       -0.9417432979  S12       70              1.0000000000
      1096       101  LYS       CD             -6.4463827420        3.3175769801       -1.9523178536  S12       73              1.0000000000
      1097       101  LYS       HD1            -7.1127752878        2.7606966555       -2.6152890552  S12       73              1.0000000000
      1098       101  LYS       HD2            -5.4378314941        3.2337283327       -2.3726492554  S12       73              1.0000000000
      1099       101  LYS       QQH2           -6.4503405597        2.8310002515       -0.9712390558  S12       73              1.0000000000
      1100       101  LYS       CE             -6.8726572968        4.7997004928       -1.9007793229  S12       73              1.0000000000
      1101       101  LYS       HE1            -6.6762302840        5.2805776705       -0.9381139674  S12       73              1.0000000000
      1102       101  LYS       HE2            -7.9444764074        4.8919100169       -2.0969727251  S12       73              1.0000000000
      1103       101  LYS       NZ             -6.1414908106        5.6104535106       -2.9280498720  S12       73              1.0000000000
      1104       101  LYS       HZ1            -6.0508537893        5.1739613211       -3.8512818721  S12       73              1.0000000000
      1105       101  LYS       HZ2            -5.0568780629        5.8919236052       -2.5397923726  S12       73              1.0000000000
      1106       101  LYS       HZ3            -6.5971957103        6.5370545571       -3.0702501679  S12       73              1.0000000000
      1107       102  SER       CB             -4.5571319014        4.3210456951       -6.5623817057  S12       130             1.0000000000
      1108       102  SER       HB1            -4.5491603101        5.2058678958       -7.1996030589  S12       130             1.0000000000
      1109       102  SER       HB2            -3.8532092168        3.5903056006       -6.9768645030  S12       130             1.0000000000
      1110       102  SER       OG             -4.1541718245        4.6558240935       -5.1876306757  S12       130             1.0000000000
      1111       102  SER       HG1            -3.3163298279        5.2089527002       -5.2345890820  S12       130             1.0000000000
      1112       102  SER       QQH3           -5.5496296784        3.8730124324       -6.5726448735  S12       130             1.0000000000
      1113       103  GLU       CB             -9.8897598140        9.4151986627        0.9401022401  S12       166             1.0000000000
      1114       103  GLU       HB1            -9.5601922309       10.0686555667        0.1223168421  S12       166             1.0000000000
      1115       103  GLU       HB2           -10.9353985216        9.1534530329        0.7645324525  S12       166             1.0000000000
      1116       103  GLU       QQH4           -9.8214191140        9.8946628542        1.9257271705  S12       166             1.0000000000
      1117       103  GLU       CG             -9.0291042776        8.1420019538        0.8792969198  S12       166             1.0000000000
      1118       103  GLU       HG1            -9.4040979467        7.4815497303        0.0860190810  S12       166             1.0000000000
      1119       103  GLU       HG2            -9.1058507156        7.5521243157        1.8016350564  S12       166             1.0000000000
      1120       103  GLU       CD             -7.5477352904        8.3892362948        0.5871910622  S12       166             1.0000000000
      1121       103  GLU       OE1            -7.1045350198        9.5779866299        0.5421640032  S12       166             1.0000000000
      1122       103  GLU       OE2            -6.8252404001        7.3178154802        0.3907259177  S12       166             1.0000000000
      1123       104  ASN       CB             -2.6975529574       11.9351993711        1.5595764880  S12       170             1.0000000000
      1124       104  ASN       HB1            -1.6932507355       11.8178305463        1.1416663912  S12       170             1.0000000000
      1125       104  ASN       HB2            -3.1080131010       12.8976131617        1.2424519038  S12       170             1.0000000000
      1126       104  ASN       QQH5           -2.7165498554       11.8685798289        2.6570872801  S12       170             1.0000000000
      1127       104  ASN       CG             -3.5819281104       10.8013437934        1.0469550059  S12       170             1.0000000000
      1128       104  ASN       OD1            -3.1792482523        9.5911202263        1.1139100002  S12       170             1.0000000000
      1129       104  ASN       ND2            -4.7795260061       11.1531960709        0.5575393566  S12       170             1.0000000000
      1130       104  ASN       HD21           -5.5141606853       10.4565129332        0.3759270852  S12       170             1.0000000000
      1131       104  ASN       HD22           -4.9958360399       12.1360697622        0.3890351188  S12       170             1.0000000000
      1132       105  LYS       CE             -3.3653214455        1.4347735419       -4.1165860930  S12       234             1.0000000000
      1133       105  LYS       HE1            -3.7593814458        1.6638676380       -3.1285159841  S12       234             1.0000000000
      1134       105  LYS       HE2            -4.1870409430        1.3601404237       -4.8291908130  S12       234             1.0000000000
      1135       105  LYS       NZ             -2.4798179863        2.5613010485       -4.5715460883  S12       234             1.0000000000
      1136       105  LYS       HZ1            -1.9611397056        2.3087538637       -5.4520221155  S12       234             1.0000000000
      1137       105  LYS       HZ2            -1.7429397920        2.8468084552       -3.9009016167  S12       234             1.0000000000
      1138       105  LYS       HZ3            -3.0785437519        3.4034315308       -4.7690766006  S12       234             1.0000000000
      1139       105  LYS       QQH6           -2.7732365394        0.5203672213       -4.0583912768  S12       234             1.0000000000
      1140       106  SER       CB              2.2765049880        3.2424548193       -5.7437371619  S12       235             1.0000000000
      1141       106  SER       HB1             3.0279857360        2.6113918622       -6.2240421949  S12       235             1.0000000000
      1142       106  SER       HB2             2.7758722271        4.1910912090       -5.5042956608  S12       235             1.0000000000
      1143       106  SER       OG              1.1819904709        3.4212245506       -6.6789257736  S12       235             1.0000000000
      1144       106  SER       HG1             0.7642764104        4.3157677672       -6.5422511410  S12       235             1.0000000000
      1145       106  SER       QQH7            1.9370052861        2.7080500869       -4.8425623459  S12       235             1.0000000000
      1146       107  PNM       S1             -2.9945753312        9.6149382352       -6.1816621721  S12       523             1.0000000000
      1147       107  PNM       C2             -1.7226019448        8.2852543238       -6.8202074273  S12       523             1.0000000000
      1148       107  PNM       C3             -1.2718371035        7.5051751055       -5.5241323748  S12       523             1.0000000000
      1149       107  PNM       N4             -2.3716503642        7.5748043232       -4.5531531898  S12       523             1.0000000000
      1150       107  PNM       C5             -3.5434216437        8.4737325663       -4.7992787615  S12       523             1.0000000000
      1151       107  PNM       C6             -3.4470685375        8.9125348361       -3.2835459474  S12       523             1.0000000000
      1152       107  PNM       C7             -2.2951269744        7.8911829538       -3.2052577037  S12       523             1.0000000000
      1153       107  PNM       O8             -1.4383584453        7.6085919899       -2.3520428905  S12       523             1.0000000000
      1154       107  PNM       C9             -2.4295816927        7.3857067610       -7.8447686653  S12       523             1.0000000000
      1155       107  PNM       C10            -0.5510617637        9.0299159221       -7.4704931228  S12       523             1.0000000000
      1156       107  PNM       C11            -0.8214252209        6.0737787491       -5.8507006217  S12       523             1.0000000000
      1157       107  PNM       O12            -1.6207124979        5.1102527424       -5.6397252841  S12       523             1.0000000000
      1158       107  PNM       O13             0.3711491955        5.9616103186       -6.3585747661  S12       523             1.0000000000
      1159       107  PNM       N14            -2.8772478422       10.2268241791       -3.0272381824  S12       523             1.0000000000
      1160       107  PNM       C15            -3.5192857572       11.3638763628       -3.3723584141  S12       523             1.0000000000
      1161       107  PNM       O16            -4.6803869777       11.3165588714       -3.8713364993  S12       523             1.0000000000
      1162       107  PNM       C17            -2.7550311956       12.6705616293       -3.1959803651  S12       523             1.0000000000
      1163       107  PNM       C18            -1.8169113532       12.9630884821       -4.3664079597  S12       523             1.0000000000
      1164       107  PNM       C19            -0.4576497422       13.2319739534       -4.1521626642  S12       523             1.0000000000
      1165       107  PNM       C20             0.4013963587       13.4740775624       -5.2330610222  S12       523             1.0000000000
      1166       107  PNM       C21            -0.0920177224       13.4663702947       -6.5441504017  S12       523             1.0000000000
      1167       107  PNM       C22            -1.4531854616       13.2154485182       -6.7640128861  S12       523             1.0000000000
      1168       107  PNM       C23            -2.3034080368       12.9611380011       -5.6848760160  S12       523             1.0000000000
      1169       107  PNM       H24            -0.4032658651        8.0168241008       -5.0967929257  S12       523             1.0000000000
      1170       107  PNM       H25            -0.8766366406        9.5270763747       -8.3894976222  S12       523             1.0000000000
      1171       107  PNM       H26             0.2400519762        8.3172935570       -7.7256443478  S12       523             1.0000000000
      1172       107  PNM       H27            -0.1363203988        9.7934733003       -6.8083063507  S12       523             1.0000000000
      1173       107  PNM       H28            -2.8005679744        7.9938819267       -8.6726818317  S12       523             1.0000000000
      1174       107  PNM       H29            -3.2808824679        6.8622667304       -7.4045685564  S12       523             1.0000000000
      1175       107  PNM       H30            -1.7346649768        6.6420900730       -8.2534126423  S12       523             1.0000000000
      1176       107  PNM       H31            -4.4624201212        7.9513135984       -5.0598164708  S12       523             1.0000000000
      1177       107  PNM       H32            -4.3408471245        8.7204590020       -2.6923213623  S12       523             1.0000000000
      1178       107  PNM       H33            -2.1858852943       12.6438052728       -2.2617805820  S12       523             1.0000000000
      1179       107  PNM       H34            -3.5007699239       13.4643766012       -3.0967721088  S12       523             1.0000000000
      1180       107  PNM       H35            -0.0646065401       13.2618604895       -3.1423175244  S12       523             1.0000000000
      1181       107  PNM       H36             1.4547954321       13.6565156176       -5.0531730517  S12       523             1.0000000000
      1182       107  PNM       H37             0.5718491432       13.6457373363       -7.3844930345  S12       523             1.0000000000
      1183       107  PNM       H38            -1.8465293616       13.1998236146       -7.7745391840  S12       523             1.0000000000
      1184       107  PNM       H39            -3.3471192071       12.7345023318       -5.8649528965  S12       523             1.0000000000
      1185       107  PNM       H40            -1.9424919104       10.2696361356       -2.6097869340  S12       523             1.0000000000
      1186       108  TIP3      OH2            -4.4451237590        7.6440002708       -0.1150977381  S12       290             1.0000000000
      1187       108  TIP3      H1             -5.4969767758        7.5418400910        0.1360634939  S12       290             1.0000000000
      1188       108  TIP3      H2             -3.9246872589        8.3842986861        0.3370865067  S12       290             1.0000000000
      1189       109  SER       CB             -3.0406104240        5.0735174853       -1.9829897129  S13       70              1.0000000000
      1190       109  SER       HB1            -3.5593302149        4.2294299763       -2.4590507129  S13       70              1.0000000000
      1191       109  SER       HB2            -2.1102435031        5.2491922164       -2.5371804998  S13       70              1.0000000000
      1192       109  SER       OG             -3.9003429909        6.2214221067       -2.0337144487  S13       70              1.0000000000
      1193       109  SER       HG1            -4.0820563407        7.0395661824       -0.9247561769  S13       70              1.0000000000
      1194       109  SER       QQH1           -2.7582227266        4.8457914104       -0.9414340410  S13       70              1.0000000000
      1195       110  LYS       CD             -6.4495841533        3.3168474854       -1.9495060152  S13       73              1.0000000000
      1196       110  LYS       HD1            -7.1246224095        2.7657403594       -2.6087105259  S13       73              1.0000000000
      1197       110  LYS       HD2            -5.4450378319        3.2278442067       -2.3783235352  S13       73              1.0000000000
      1198       110  LYS       QQH2           -6.4484435027        2.8270637555       -0.9699578967  S13       73              1.0000000000
      1199       110  LYS       CE             -6.8656755904        4.8013570211       -1.8899470862  S13       73              1.0000000000
      1200       110  LYS       HE1            -6.6563434346        5.2772846981       -0.9276228378  S13       73              1.0000000000
      1201       110  LYS       HE2            -7.9389400992        4.9012499200       -2.0737916331  S13       73              1.0000000000
      1202       110  LYS       NZ             -6.1396806448        5.6101299618       -2.9215578148  S13       73              1.0000000000
      1203       110  LYS       HZ1            -6.0526624083        5.1721232025       -3.8441267061  S13       73              1.0000000000
      1204       110  LYS       HZ2            -5.0484059400        5.8922454083       -2.5375214156  S13       73              1.0000000000
      1205       110  LYS       HZ3            -6.5956853413        6.5366214965       -3.0625391866  S13       73              1.0000000000
      1206       111  SER       CB             -4.5581662703        4.3330576068       -6.5468842912  S13       130             1.0000000000
      1207       111  SER       HB1            -4.5541041798        5.2199648972       -7.1810137423  S13       130             1.0000000000
      1208       111  SER       HB2            -3.8505699947        3.6073768298       -6.9638600415  S13       130             1.0000000000
      1209       111  SER       OG             -4.1579483709        4.6642986524       -5.1704221497  S13       130             1.0000000000
      1210       111  SER       HG1            -3.3208157344        5.2169244098       -5.2129067707  S13       130             1.0000000000
      1211       111  SER       QQH3           -5.5483983708        3.8801172131       -6.5587517303  S13       130             1.0000000000
      1212       112  GLU       CB             -9.8889911737        9.4194610780        0.9383112576  S13       166             1.0000000000
      1213       112  GLU       HB1            -9.5608979874       10.0740656220        0.1208664418  S13       166             1.0000000000
      1214       112  GLU       HB2           -10.9342049650        9.1559112053        0.7629776804  S13       166             1.0000000000
      1215       112  GLU       QQH4           -9.8215644332        9.8982743631        1.9243649579  S13       166             1.0000000000
      1216       112  GLU       CG             -9.0259296476        8.1480277030        0.8762774156  S13       166             1.0000000000
      1217       112  GLU       HG1            -9.4012845627        7.4866434633        0.0838466931  S13       166             1.0000000000
      1218       112  GLU       HG2            -9.0994388450        7.5580447368        1.7986649015  S13       166             1.0000000000
      1219       112  GLU       CD             -7.5460267689        8.3978644267        0.5806551999  S13       166             1.0000000000
      1220       112  GLU       OE1            -7.1055836031        9.5863597328        0.5211239890  S13       166             1.0000000000
      1221       112  GLU       OE2            -6.8205694696        7.3254988824        0.3953206606  S13       166             1.0000000000
      1222       113  ASN       CB             -2.6978754342       11.9379832309        1.5554010126  S13       170             1.0000000000
      1223       113  ASN       HB1            -1.6930415316       11.8216691285        1.1383368663  S13       170             1.0000000000
      1224       113  ASN       HB2            -3.1081863704       12.9008343055        1.2395654434  S13       170             1.0000000000
      1225       113  ASN       QQH5           -2.7181108082       11.8691941239        2.6527262571  S13       170             1.0000000000
      1226       113  ASN       CG             -3.5810698395       10.8046792311        1.0394150634  S13       170             1.0000000000
      1227       113  ASN       OD1            -3.1819286515        9.5936531613        1.1133731116  S13       170             1.0000000000
      1228       113  ASN       ND2            -4.7734111304       11.1579997047        0.5381665027  S13       170             1.0000000000
      1229       113  ASN       HD21           -5.5081540241       10.4627548000        0.3534582744  S13       170             1.0000000000
      1230       113  ASN       HD22           -4.9864192476       12.1411841754        0.3649045136  S13       170             1.0000000000
      1231       114  LYS       CE             -3.3562723263        1.4424404222       -4.1159772003  S13       234             1.0000000000
      1232       114  LYS       HE1            -3.7491555895        1.6717626708       -3.1274063285  S13       234             1.0000000000
      1233       114  LYS       HE2            -4.1785985397        1.3700853064       -4.8281587761  S13       234             1.0000000000
      1234       114  LYS       NZ             -2.4683519136        2.5669801486       -4.5704353137  S13       234             1.0000000000
      1235       114  LYS       HZ1            -1.9514501703        2.3158239901       -5.4523706867  S13       234             1.0000000000
      1236       114  LYS       HZ2            -1.7290082688        2.8493272945       -3.9011128201  S13       234             1.0000000000
      1237       114  LYS       HZ3            -3.0641090829        3.4103178896       -4.7640852190  S13       234             1.0000000000
      1238       114  LYS       QQH6           -2.7664447212        0.5265341609       -4.0588769199  S13       234             1.0000000000
      1239       115  SER       CB              2.2941940431        3.2383982081       -5.7420551367  S13       235             1.0000000000
      1240       115  SER       HB1             3.0452576650        2.6063222717       -6.2216980633  S13       235             1.0000000000
      1241       115  SER       HB2             2.7949779846        4.1859350297       -5.5011353857  S13       235             1.0000000000
      1242       115  SER       OG              1.2017590159        3.4191056319       -6.6788878986  S13       235             1.0000000000
      1243       115  SER       HG1             0.7802679156        4.3113843240       -6.5382391597  S13       235             1.0000000000
      1244       115  SER       QQH7            1.9527076264        2.7040803075       -4.8415221947  S13       235             1.0000000000
      1245       116  PNM       S1             -3.0221049198        9.5740159197       -6.1877326772  S13       523             1.0000000000
      1246       116  PNM       C2             -1.7311267491        8.2583867591       -6.8179254549  S13       523             1.0000000000
      1247       116  PNM       C3             -1.2779991727        7.4840599301       -5.5195095989  S13       523             1.0000000000
      1248       116  PNM       N4             -2.3794675443        7.5453056447       -4.5491499386  S13       523             1.0000000000
      1249       116  PNM       C5             -3.5552403995        8.4402818966       -4.7937779723  S13       523             1.0000000000
      1250       116  PNM       C6             -3.4513445352        8.8892781017       -3.2813156272  S13       523             1.0000000000
      1251       116  PNM       C7             -2.2985018266        7.8688748414       -3.2020225481  S13       523             1.0000000000
      1252       116  PNM       O8             -1.4346619362        7.5955108970       -2.3537238631  S13       523             1.0000000000
      1253       116  PNM       C9             -2.4227107480        7.3525767169       -7.8473003614  S13       523             1.0000000000
      1254       116  PNM       C10            -0.5637726759        9.0151348728       -7.4620651588  S13       523             1.0000000000
      1255       116  PNM       C11            -0.8169599863        6.0555472375       -5.8430793718  S13       523             1.0000000000
      1256       116  PNM       O12            -1.6105426022        5.0879859115       -5.6299892650  S13       523             1.0000000000
      1257       116  PNM       O13             0.3765015858        5.9510372775       -6.3507848105  S13       523             1.0000000000
      1258       116  PNM       N14            -2.8781688762       10.2037560772       -3.0338939499  S13       523             1.0000000000
      1259       116  PNM       C15            -3.5208736447       11.3413932780       -3.3754526592  S13       523             1.0000000000
      1260       116  PNM       O16            -4.6842807099       11.2966129854       -3.8690662760  S13       523             1.0000000000
      1261       116  PNM       C17            -2.7541620866       12.6465134524       -3.2007353006  S13       523             1.0000000000
      1262       116  PNM       C18            -1.8228541919       12.9408670893       -4.3760582069  S13       523             1.0000000000
      1263       116  PNM       C19            -0.4663508584       13.2276610070       -4.1672793816  S13       523             1.0000000000
      1264       116  PNM       C20             0.3857379015       13.4774844307       -5.2518987913  S13       523             1.0000000000
      1265       116  PNM       C21            -0.1118271421       13.4583108476       -6.5612756265  S13       523             1.0000000000
      1266       116  PNM       C22            -1.4699332916       13.1875629668       -6.7757653502  S13       523             1.0000000000
      1267       116  PNM       C23            -2.3135083374       12.9267269097       -5.6929553262  S13       523             1.0000000000
      1268       116  PNM       H24            -0.4142321769        8.0030518828       -5.0912873426  S13       523             1.0000000000
      1269       116  PNM       H25            -0.8889307032        9.5078488896       -8.3836314540  S13       523             1.0000000000
      1270       116  PNM       H26             0.2362164952        8.3103962361       -7.7118143708  S13       523             1.0000000000
      1271       116  PNM       H27            -0.1607921921        9.7840093809       -6.7988408606  S13       523             1.0000000000
      1272       116  PNM       H28            -2.7937189443        7.9578143827       -8.6773657382  S13       523             1.0000000000
      1273       116  PNM       H29            -3.2721109288        6.8220697120       -7.4128184617  S13       523             1.0000000000
      1274       116  PNM       H30            -1.7188205627        6.6152280444       -8.2519778939  S13       523             1.0000000000
      1275       116  PNM       H31            -4.4742480755        7.9126861356       -5.0436552409  S13       523             1.0000000000
      1276       116  PNM       H32            -4.3427380958        8.7025651154       -2.6850409127  S13       523             1.0000000000
      1277       116  PNM       H33            -2.1792996376       12.6167839125       -2.2701458415  S13       523             1.0000000000
      1278       116  PNM       H34            -3.4981617909       13.4412792101       -3.0949614307  S13       523             1.0000000000
      1279       116  PNM       H35            -0.0702067525       13.2668769812       -3.1588595001  S13       523             1.0000000000
      1280       116  PNM       H36             1.4371174699       13.6751201178       -5.0756593623  S13       523             1.0000000000
      1281       116  PNM       H37             0.5465100792       13.6446859538       -7.4044028800  S13       523             1.0000000000
      1282       116  PNM       H38            -1.8663646446       13.1632949069       -7.7848872925  S13       523             1.0000000000
      1283       116  PNM       H39            -3.3554565343       12.6887330890       -5.8689159762  S13       523             1.0000000000
      1284       116  PNM       H40            -1.9423760509       10.2470164116       -2.6187998103  S13       523             1.0000000000
      1285       117  TIP3      OH2            -4.4473678968        7.6448273899       -0.1113389934  S13       290             1.0000000000
      1286       117  TIP3      H1             -5.5068998694        7.5435641972        0.1400647303  S13       290             1.0000000000
      1287       117  TIP3      H2             -3.9251243916        8.3855674877        0.3386885215  S13       290             1.0000000000
      1288       118  SER       CB             -3.0348689926        5.0711936291       -1.9854967075  S14       70              1.0000000000
      1289       118  SER       HB1            -3.5537871234        4.2274912426       -2.4618980733  S14       70              1.0000000000
      1290       118  SER       HB2            -2.1026099298        5.2444338375       -2.5374557801  S14       70              1.0000000000
      1291       118  SER       OG             -3.8916526569        6.2209340478       -2.0400424608  S14       70              1.0000000000
      1292       118  SER       HG1            -4.0733884364        7.0402461783       -0.9292418401  S14       70              1.0000000000
      1293       118  SER       QQH1           -2.7554950630        4.8440643044       -0.9429554748  S14       70              1.0000000000
      1294       119  LYS       CD             -6.4418404573        3.3190018083       -1.9462371313  S14       73              1.0000000000
      1295       119  LYS       HD1            -7.1148805854        2.7696472861       -2.6089254946  S14       73              1.0000000000
      1296       119  LYS       HD2            -5.4358816206        3.2309177049       -2.3718303006  S14       73              1.0000000000
      1297       119  LYS       QQH2           -6.4441492986        2.8267128539       -0.9679578670  S14       73              1.0000000000
      1298       119  LYS       CE             -6.8580855087        4.8029791360       -1.8840909136  S14       73              1.0000000000
      1299       119  LYS       HE1            -6.6447432534        5.2788404413       -0.9226682693  S14       73              1.0000000000
      1300       119  LYS       HE2            -7.9320157817        4.9032038056       -2.0634749377  S14       73              1.0000000000
      1301       119  LYS       NZ             -6.1366460722        5.6117973472       -2.9188642803  S14       73              1.0000000000
      1302       119  LYS       HZ1            -6.0515275544        5.1729349579       -3.8412454083  S14       73              1.0000000000
      1303       119  LYS       HZ2            -5.0474371987        5.8914073158       -2.5410777415  S14       73              1.0000000000
      1304       119  LYS       HZ3            -6.5941971002        6.5377290857       -3.0590151083  S14       73              1.0000000000
      1305       120  SER       CB             -4.5602254756        4.3435418275       -6.5321130891  S14       130             1.0000000000
      1306       120  SER       HB1            -4.5608775625        5.2332835730       -7.1620662851  S14       130             1.0000000000
      1307       120  SER       HB2            -3.8471916071        3.6248081157       -6.9515920344  S14       130             1.0000000000
      1308       120  SER       OG             -4.1648055343        4.6705861372       -5.1530322328  S14       130             1.0000000000
      1309       120  SER       HG1            -3.3335406192        5.2301275524       -5.1900362624  S14       130             1.0000000000
      1310       120  SER       QQH3           -5.5471821332        3.8835967087       -6.5473115151  S14       130             1.0000000000
      1311       121  GLU       CB             -9.8804542963        9.4148826162        0.9370722561  S14       166             1.0000000000
      1312       121  GLU       HB1            -9.5533889256       10.0703256975        0.1198778675  S14       166             1.0000000000
      1313       121  GLU       HB2           -10.9253416307        9.1498657868        0.7618812523  S14       166             1.0000000000
      1314       121  GLU       QQH4           -9.8136089242        9.8932211520        1.9233991066  S14       166             1.0000000000
      1315       121  GLU       CG             -9.0155311739        8.1447562351        0.8739494195  S14       166             1.0000000000
      1316       121  GLU       HG1            -9.3908825548        7.4830886002        0.0816852698  S14       166             1.0000000000
      1317       121  GLU       HG2            -9.0873259787        7.5543595416        1.7961289039  S14       166             1.0000000000
      1318       121  GLU       CD             -7.5363630105        8.3964598737        0.5764097339  S14       166             1.0000000000
      1319       121  GLU       OE1            -7.0976850827        9.5852228203        0.5127540508  S14       166             1.0000000000
      1320       121  GLU       OE2            -6.8093415775        7.3244651543        0.3933513097  S14       166             1.0000000000
      1321       122  ASN       CB             -2.6917067511       11.9366147983        1.5567390190  S14       170             1.0000000000
      1322       122  ASN       HB1            -1.6859689055       11.8195131456        1.1420614500  S14       170             1.0000000000
      1323       122  ASN       HB2            -3.1006874822       12.8995489584        1.2394990631  S14       170             1.0000000000
      1324       122  ASN       QQH5           -2.7145777079       11.8680347215        2.6540397646  S14       170             1.0000000000
      1325       122  ASN       CG             -3.5740826308       10.8037223629        1.0386977022  S14       170             1.0000000000
      1326       122  ASN       OD1            -3.1756128689        9.5925267756        1.1133883908  S14       170             1.0000000000
      1327       122  ASN       ND2            -4.7649249323       11.1575445292        0.5342416526  S14       170             1.0000000000
      1328       122  ASN       HD21           -5.4992862684       10.4625168188        0.3476281259  S14       170             1.0000000000
      1329       122  ASN       HD22           -4.9774637816       12.1408927697        0.3609597922  S14       170             1.0000000000
      1330       123  LYS       CE             -3.3464334906        1.4535652295       -4.1221247997  S14       234             1.0000000000
      1331       123  LYS       HE1            -3.7375064387        1.6864248381       -3.1335911302  S14       234             1.0000000000
      1332       123  LYS       HE2            -4.1695771641        1.3832652002       -4.8335972097  S14       234             1.0000000000
      1333       123  LYS       NZ             -2.4539088736        2.5732671643       -4.5792300492  S14       234             1.0000000000
      1334       123  LYS       HZ1            -1.9411372691        2.3200020015       -5.4626609024  S14       234             1.0000000000
      1335       123  LYS       HZ2            -1.7110646165        2.8522862987       -3.9119905335  S14       234             1.0000000000
      1336       123  LYS       HZ3            -3.0452183382        3.4189429065       -4.7687202650  S14       234             1.0000000000
      1337       123  LYS       QQH6           -2.7604803029        0.5352808013       -4.0637933884  S14       234             1.0000000000
      1338       124  SER       CB              2.2980769534        3.2440166952       -5.7460396216  S14       235             1.0000000000
      1339       124  SER       HB1             3.0496808763        2.6135743105       -6.2270668970  S14       235             1.0000000000
      1340       124  SER       HB2             2.7980793460        4.1917603804       -5.5041565241  S14       235             1.0000000000
      1341       124  SER       OG              1.2048210941        3.4243465389       -6.6818036724  S14       235             1.0000000000
      1342       124  SER       HG1             0.7826039096        4.3163268554       -6.5413230566  S14       235             1.0000000000
      1343       124  SER       QQH7            1.9580490245        2.7083179281       -4.8457715394  S14       235             1.0000000000
      1344       125  PNM       S1             -3.0574861645        9.5485042982       -6.1957437107  S14       523             1.0000000000
      1345       125  PNM       C2             -1.7506681234        8.2462823261       -6.8214354068  S14       523             1.0000000000
      1346       125  PNM       C3             -1.2952075194        7.4747358630       -5.5228032202  S14       523             1.0000000000
      1347       125  PNM       N4             -2.3985853435        7.5251367524       -4.5529550169  S14       523             1.0000000000
      1348       125  PNM       C5             -3.5763704905        8.4203571053       -4.7925752987  S14       523             1.0000000000
      1349       125  PNM       C6             -3.4622035526        8.8756224322       -3.2825303810  S14       523             1.0000000000
      1350       125  PNM       C7             -2.3102492802        7.8541795357       -3.2061637863  S14       523             1.0000000000
      1351       125  PNM       O8             -1.4372077356        7.5896914032       -2.3652699523  S14       523             1.0000000000
      1352       125  PNM       C9             -2.4289648343        7.3365487921       -7.8558246177  S14       523             1.0000000000
      1353       125  PNM       C10            -0.5875728611        9.0153992795       -7.4588026407  S14       523             1.0000000000
      1354       125  PNM       C11            -0.8221602575        6.0499673811       -5.8458590071  S14       523             1.0000000000
      1355       125  PNM       O12            -1.6076595514        5.0766738808       -5.6304774221  S14       523             1.0000000000
      1356       125  PNM       O13             0.3719394185        5.9549344267       -6.3547734776  S14       523             1.0000000000
      1357       125  PNM       N14            -2.8827493923       10.1885509032       -3.0413985465  S14       523             1.0000000000
      1358       125  PNM       C15            -3.5230814204       11.3286397192       -3.3788464255  S14       523             1.0000000000
      1359       125  PNM       O16            -4.6889377597       11.2891268768       -3.8667153214  S14       523             1.0000000000
      1360       125  PNM       C17            -2.7502639164       12.6303923781       -3.2061389072  S14       523             1.0000000000
      1361       125  PNM       C18            -1.8197496333       12.9190024125       -4.3834342369  S14       523             1.0000000000
      1362       125  PNM       C19            -0.4626689445       13.2052208082       -4.1771216449  S14       523             1.0000000000
      1363       125  PNM       C20             0.3886425085       13.4497893669       -5.2636260328  S14       523             1.0000000000
      1364       125  PNM       C21            -0.1104234841       13.4265229765       -6.5723815525  S14       523             1.0000000000
      1365       125  PNM       C22            -1.4691802989       13.1569553891       -6.7843628593  S14       523             1.0000000000
      1366       125  PNM       C23            -2.3119314628       12.9007061097       -5.6997647612  S14       523             1.0000000000
      1367       125  PNM       H24            -0.4365583992        8.0002844132       -5.0921695729  S14       523             1.0000000000
      1368       125  PNM       H25            -0.9119879147        9.5037865868       -8.3829423070  S14       523             1.0000000000
      1369       125  PNM       H26             0.2213315516        8.3189010390       -7.7029741087  S14       523             1.0000000000
      1370       125  PNM       H27            -0.1969005524        9.7892248103       -6.7939436513  S14       523             1.0000000000
      1371       125  PNM       H28            -2.8009221105        7.9401798262       -8.6865836585  S14       523             1.0000000000
      1372       125  PNM       H29            -3.2758895482        6.7987198039       -7.4261928217  S14       523             1.0000000000
      1373       125  PNM       H30            -1.7171995601        6.6057288498       -8.2585022040  S14       523             1.0000000000
      1374       125  PNM       H31            -4.4971508699        7.8909392906       -5.0318555422  S14       523             1.0000000000
      1375       125  PNM       H32            -4.3504181714        8.6940473804       -2.6800699929  S14       523             1.0000000000
      1376       125  PNM       H33            -2.1738711989       12.5983684835       -2.2765966101  S14       523             1.0000000000
      1377       125  PNM       H34            -3.4903208488       13.4288430370       -3.0995661960  S14       523             1.0000000000
      1378       125  PNM       H35            -0.0656108795       13.2479425842       -3.1691279773  S14       523             1.0000000000
      1379       125  PNM       H36             1.4406024315       13.6464976433       -5.0894705434  S14       523             1.0000000000
      1380       125  PNM       H37             0.5473017301       13.6094729672       -7.4167119173  S14       523             1.0000000000
      1381       125  PNM       H38            -1.8668826072       13.1304356068       -7.7929513739  S14       523             1.0000000000
      1382       125  PNM       H39            -3.3545686093       12.6644034567       -5.8739718498  S14       523             1.0000000000
      1383       125  PNM       H40            -1.9467400184       10.2295005496       -2.6264934667  S14       523             1.0000000000
      1384       126  TIP3      OH2            -4.4386974287        7.6460258807       -0.1171096131  S14       290             1.0000000000
      1385       126  TIP3      H1             -5.4988575049        7.5433145856        0.1362966388  S14       290             1.0000000000
      1386       126  TIP3      H2             -3.9161130889        8.3856740458        0.3344621463  S14       290             1.0000000000
      1387       127  SER       CB             -3.0293330573        5.0716313092       -1.9901379332  S15       70              1.0000000000
      1388       127  SER       HB1            -3.5507282366        4.2277838935       -2.4635559275  S15       70              1.0000000000
      1389       127  SER       HB2            -2.0961583821        5.2396024342       -2.5422839201  S15       70              1.0000000000
      1390       127  SER       OG             -3.8814354552        6.2245454513       -2.0491827717  S15       70              1.0000000000
      1391       127  SER       HG1            -4.0731394274        7.0520366066       -0.9206285017  S15       70              1.0000000000
      1392       127  SER       QQH1           -2.7511112500        4.8471235161       -0.9467709928  S15       70              1.0000000000
      1393       128  LYS       CD             -6.4295622884        3.3194161882       -1.9450145481  S15       73              1.0000000000
      1394       128  LYS       HD1            -7.1024041022        2.7748259740       -2.6118540249  S15       73              1.0000000000
      1395       128  LYS       HD2            -5.4225769436        3.2303723152       -2.3679072079  S15       73              1.0000000000
      1396       128  LYS       QQH2           -6.4360814104        2.8224793146       -0.9690313922  S15       73              1.0000000000
      1397       128  LYS       CE             -6.8413361495        4.8038411672       -1.8770416087  S15       73              1.0000000000
      1398       128  LYS       HE1            -6.6164492120        5.2767402243       -0.9168645000  S15       73              1.0000000000
      1399       128  LYS       HE2            -7.9169559498        4.9073126931       -2.0438408738  S15       73              1.0000000000
      1400       128  LYS       NZ             -6.1279980223        5.6113807303       -2.9176660093  S15       73              1.0000000000
      1401       128  LYS       HZ1            -6.0432288651        5.1690119561       -3.8382698199  S15       73              1.0000000000
      1402       128  LYS       HZ2            -5.0344336485        5.8955152151       -2.5439550143  S15       73              1.0000000000
      1403       128  LYS       HZ3            -6.5889971693        6.5351758945       -3.0590826342  S15       73              1.0000000000
      1404       129  SER       CB             -4.5612114632        4.3484719241       -6.5228091731  S15       130             1.0000000000
      1405       129  SER       HB1            -4.5635781540        5.2391202388       -7.1513525799  S15       130             1.0000000000
      1406       129  SER       HB2            -3.8449309274        3.6329787844       -6.9420523812  S15       130             1.0000000000
      1407       129  SER       OG             -4.1700597666        4.6744915321       -5.1421003979  S15       130             1.0000000000
      1408       129  SER       HG1            -3.3436466371        5.2393250810       -5.1742757025  S15       130             1.0000000000
      1409       129  SER       QQH3           -5.5465536510        3.8851846397       -6.5401454996  S15       130             1.0000000000
      1410       130  GLU       CB             -9.8795102901        9.4169642999        0.9365072804  S15       166             1.0000000000
      1411       130  GLU       HB1            -9.5541051416       10.0732396626        0.1193229351  S15       166             1.0000000000
      1412       130  GLU       HB2           -10.9238451921        9.1497429109        0.7617123608  S15       166             1.0000000000
      1413       130  GLU       QQH4           -9.8133462183        9.8950101843        1.9230298569  S15       166             1.0000000000
      1414       130  GLU       CG             -9.0118431960        8.1488281573        0.8724814302  S15       166             1.0000000000
      1415       130  GLU       HG1            -9.3870668510        7.4857634189        0.0812807931  S15       166             1.0000000000
      1416       130  GLU       HG2            -9.0798279896        7.5585580051        1.7949143579  S15       166             1.0000000000
      1417       130  GLU       CD             -7.5345545228        8.4040053646        0.5710762819  S15       166             1.0000000000
      1418       130  GLU       OE1            -7.0982000965        9.5921963737        0.4968182918  S15       166             1.0000000000
      1419       130  GLU       OE2            -6.8049448621        7.3313476468        0.3947759355  S15       166             1.0000000000
      1420       131  ASN       CB             -2.6950425945       11.9422531690        1.5535318340  S15       170             1.0000000000
      1421       131  ASN       HB1            -1.6890447469       11.8281399160        1.1384169807  S15       170             1.0000000000
      1422       131  ASN       HB2            -3.1054613364       12.9055239415        1.2392811104  S15       170             1.0000000000
      1423       131  ASN       QQH5           -2.7177570370       11.8702106639        2.6505535509  S15       170             1.0000000000
      1424       131  ASN       CG             -3.5752028970       10.8093608402        1.0315329578  S15       170             1.0000000000
      1425       131  ASN       OD1            -3.1818239904        9.5972192315        1.1173033214  S15       170             1.0000000000
      1426       131  ASN       ND2            -4.7580955906       11.1643079851        0.5091840900  S15       170             1.0000000000
      1427       131  ASN       HD21           -5.4921471123       10.4703980897        0.3200659683  S15       170             1.0000000000
      1428       131  ASN       HD22           -4.9666271496       12.1478093092        0.3289554983  S15       170             1.0000000000
      1429       132  LYS       CE             -3.3421093556        1.4590358499       -4.1258221961  S15       234             1.0000000000
      1430       132  LYS       HE1            -3.7341067715        1.6901751593       -3.1371714677  S15       234             1.0000000000
      1431       132  LYS       HE2            -4.1643521304        1.3917281148       -4.8386147427  S15       234             1.0000000000
      1432       132  LYS       NZ             -2.4469005002        2.5779645553       -4.5787888223  S15       234             1.0000000000
      1433       132  LYS       HZ1            -1.9341609014        2.3273232660       -5.4630151960  S15       234             1.0000000000
      1434       132  LYS       HZ2            -1.7032827938        2.8529016519       -3.9107129681  S15       234             1.0000000000
      1435       132  LYS       HZ3            -3.0351058080        3.4252460450       -4.7653317365  S15       234             1.0000000000
      1436       132  LYS       QQH6           -2.7580021055        0.5395035893       -4.0691963755  S15       234             1.0000000000
      1437       133  SER       CB              2.3082636307        3.2411036990       -5.7434641456  S15       235             1.0000000000
      1438       133  SER       HB1             3.0599711147        2.6102271247       -6.2238164559  S15       235             1.0000000000
      1439       133  SER       HB2             2.8090952134        4.1879469001       -5.4997129950  S15       235             1.0000000000
      1440       133  SER       OG              1.2170498913        3.4234316731       -6.6808749703  S15       235             1.0000000000
      1441       133  SER       HG1             0.7937669115        4.3148010763       -6.5388336340  S15       235             1.0000000000
      1442       133  SER       QQH7            1.9662242542        2.7050343881       -4.8441397606  S15       235             1.0000000000
      1443       134  PNM       S1             -3.0687667080        9.5240652768       -6.1988702470  S15       523             1.0000000000
      1444       134  PNM       C2             -1.7534905221        8.2282856295       -6.8197623761  S15       523             1.0000000000
      1445       134  PNM       C3             -1.3016582800        7.4573723071       -5.5202985624  S15       523             1.0000000000
      1446       134  PNM       N4             -2.4104026070        7.4985502080       -4.5548863365  S15       523             1.0000000000
      1447       134  PNM       C5             -3.5860023742        8.3987790114       -4.7931826033  S15       523             1.0000000000
      1448       134  PNM       C6             -3.4668406882        8.8575546118       -3.2845712397  S15       523             1.0000000000
      1449       134  PNM       C7             -2.3177453890        7.8337825386       -3.2084342156  S15       523             1.0000000000
      1450       134  PNM       O8             -1.4354207510        7.5796234084       -2.3738911849  S15       523             1.0000000000
      1451       134  PNM       C9             -2.4229023899        7.3181248665       -7.8594133230  S15       523             1.0000000000
      1452       134  PNM       C10            -0.5902177928        9.0037927599       -7.4492120914  S15       523             1.0000000000
      1453       134  PNM       C11            -0.8190220352        6.0357732996       -5.8432275226  S15       523             1.0000000000
      1454       134  PNM       O12            -1.5992050948        5.0581146560       -5.6301773631  S15       523             1.0000000000
      1455       134  PNM       O13             0.3771481124        5.9489692714       -6.3496513906  S15       523             1.0000000000
      1456       134  PNM       N14            -2.8816659632       10.1678605469       -3.0442324375  S15       523             1.0000000000
      1457       134  PNM       C15            -3.5194200386       11.3116412282       -3.3734236295  S15       523             1.0000000000
      1458       134  PNM       O16            -4.6870598443       11.2792575620       -3.8574911407  S15       523             1.0000000000
      1459       134  PNM       C17            -2.7410053753       12.6091532961       -3.1960729281  S15       523             1.0000000000
      1460       134  PNM       C18            -1.8197716231       12.9050143997       -4.3788316520  S15       523             1.0000000000
      1461       134  PNM       C19            -0.4643512191       13.2048863909       -4.1808480590  S15       523             1.0000000000
      1462       134  PNM       C20             0.3769531345       13.4611988831       -5.2724460693  S15       523             1.0000000000
      1463       134  PNM       C21            -0.1304646065       13.4348593850       -6.5779354180  S15       523             1.0000000000
      1464       134  PNM       C22            -1.4873273421       13.1502086153       -6.7815266371  S15       523             1.0000000000
      1465       134  PNM       C23            -2.3202379980       12.8833267541       -5.6919533163  S15       523             1.0000000000
      1466       134  PNM       H24            -0.4484932411        7.9871447134       -5.0836254962  S15       523             1.0000000000
      1467       134  PNM       H25            -0.9101497833        9.4880581484       -8.3770981463  S15       523             1.0000000000
      1468       134  PNM       H26             0.2254229470        8.3122357485       -7.6846576298  S15       523             1.0000000000
      1469       134  PNM       H27            -0.2107758797        9.7820947350       -6.7830403558  S15       523             1.0000000000
      1470       134  PNM       H28            -2.7936975600        7.9220712814       -8.6904651032  S15       523             1.0000000000
      1471       134  PNM       H29            -3.2695748657        6.7762668489       -7.4347699214  S15       523             1.0000000000
      1472       134  PNM       H30            -1.7066578760        6.5908905873       -8.2605661165  S15       523             1.0000000000
      1473       134  PNM       H31            -4.5092981021        7.8717002317       -5.0280165859  S15       523             1.0000000000
      1474       134  PNM       H32            -4.3547078911        8.6805450127       -2.6803625978  S15       523             1.0000000000
      1475       134  PNM       H33            -2.1567451102       12.5673126757       -2.2719431813  S15       523             1.0000000000
      1476       134  PNM       H34            -3.4771523596       13.4095334658       -3.0768938352  S15       523             1.0000000000
      1477       134  PNM       H35            -0.0606533594       13.2497552361       -3.1756323911  S15       523             1.0000000000
      1478       134  PNM       H36             1.4279965587       13.6687316596       -5.1047802529  S15       523             1.0000000000
      1479       134  PNM       H37             0.5194263152       13.6257958249       -7.4266301855  S15       523             1.0000000000
      1480       134  PNM       H38            -1.8912683228       13.1203185506       -7.7875927963  S15       523             1.0000000000
      1481       134  PNM       H39            -3.3617655161       12.6376013920       -5.8600573730  S15       523             1.0000000000
      1482       134  PNM       H40            -1.9456481379       10.2048612125       -2.6290006129  S15       523             1.0000000000
      1483       135  TIP3      OH2            -4.4420183768        7.6495999621       -0.1150374317  S15       290             1.0000000000
      1484       135  TIP3      H1             -5.5118155802        7.5452942667        0.1384430775  S15       290             1.0000000000
      1485       135  TIP3      H2             -3.9187528621        8.3886819172        0.3368866376  S15       290             1.0000000000
      1486       136  SER       CB             -3.0183457256        5.0750499845       -1.9965233634  S16       70              1.0000000000
      1487       136  SER       HB1            -3.5396877803        4.2314452468       -2.4702047814  S16       70              1.0000000000
      1488       136  SER       HB2            -2.0815809051        5.2383267468       -2.5441640921  S16       70              1.0000000000
      1489       136  SER       OG             -3.8653902244        6.2311060484       -2.0640852374  S16       70              1.0000000000
      1490       136  SER       HG1            -4.0674620415        7.0561987635       -0.9292960667  S16       70              1.0000000000
      1491       136  SER       QQH1           -2.7460057661        4.8528070903       -0.9510924123  S16       70              1.0000000000
      1492       137  LYS       CD             -6.4136695965        3.3255526261       -1.9437506313  S16       73              1.0000000000
      1493       137  LYS       HD1            -7.0786601381        2.7827651034       -2.6197291014  S16       73              1.0000000000
      1494       137  LYS       HD2            -5.4020563902        3.2403733106       -2.3560108209  S16       73              1.0000000000
      1495       137  LYS       QQH2           -6.4298616332        2.8244394148       -0.9700646637  S16       73              1.0000000000
      1496       137  LYS       CE             -6.8293621802        4.8081527850       -1.8731517544  S16       73              1.0000000000
      1497       137  LYS       HE1            -6.6020518428        5.2815713384       -0.9139359904  S16       73              1.0000000000
      1498       137  LYS       HE2            -7.9057080483        4.9096182984       -2.0359394024  S16       73              1.0000000000
      1499       137  LYS       NZ             -6.1224950188        5.6179004173       -2.9169292927  S16       73              1.0000000000
      1500       137  LYS       HZ1            -6.0410842078        5.1759122956       -3.8382461087  S16       73              1.0000000000
      1501       137  LYS       HZ2            -5.0345438770        5.8981227949       -2.5540913261  S16       73              1.0000000000
      1502       137  LYS       HZ3            -6.5864758442        6.5409485539       -3.0553260342  S16       73              1.0000000000
      1503       138  SER       CB             -4.5612200542        4.3575358868       -6.5051362461  S16       130             1.0000000000
      1504       138  SER       HB1            -4.5654812562        5.2501641314       -7.1306240735  S16       130             1.0000000000
      1505       138  SER       HB2            -3.8392242014        3.6477280524       -6.9239641269  S16       130             1.0000000000
      1506       138  SER       OG             -4.1787349695        4.6804111108       -5.1209514801  S16       130             1.0000000000
      1507       138  SER       HG1            -3.3635380774        5.2585981714       -5.1444488142  S16       130             1.0000000000
      1508       138  SER       QQH3           -5.5437350050        3.8884639768       -6.5281043070  S16       130             1.0000000000
      1509       139  GLU       CB             -9.8793958303        9.4141561416        0.9361260355  S16       166             1.0000000000
      1510       139  GLU       HB1            -9.5564382575       10.0716006864        0.1189283615  S16       166             1.0000000000
      1511       139  GLU       HB2           -10.9233824448        9.1449485964        0.7623091712  S16       166             1.0000000000
      1512       139  GLU       QQH4           -9.8134016987        9.8916171422        1.9229299757  S16       166             1.0000000000
      1513       139  GLU       CG             -9.0092833251        8.1476421284        0.8699061292  S16       166             1.0000000000
      1514       139  GLU       HG1            -9.3858385028        7.4836069350        0.0801795106  S16       166             1.0000000000
      1515       139  GLU       HG2            -9.0736301513        7.5576929698        1.7927943236  S16       166             1.0000000000
      1516       139  GLU       CD             -7.5334180066        8.4053693862        0.5636594579  S16       166             1.0000000000
      1517       139  GLU       OE1            -7.0979155983        9.5936570867        0.4909782291  S16       166             1.0000000000
      1518       139  GLU       OE2            -6.8031806545        7.3336371303        0.3813847420  S16       166             1.0000000000
      1519       140  ASN       CB             -2.6883761996       11.9356258541        1.5558254715  S16       170             1.0000000000
      1520       140  ASN       HB1            -1.6816738359       11.8171550009        1.1436963335  S16       170             1.0000000000
      1521       140  ASN       HB2            -3.0947866131       12.8994910714        1.2382265456  S16       170             1.0000000000
      1522       140  ASN       QQH5           -2.7144173919       11.8657440322        2.6529616829  S16       170             1.0000000000
      1523       140  ASN       CG             -3.5710935122       10.8048423332        1.0334455809  S16       170             1.0000000000
      1524       140  ASN       OD1            -3.1803750389        9.5916803543        1.1174388387  S16       170             1.0000000000
      1525       140  ASN       ND2            -4.7536564690       11.1628299983        0.5123320684  S16       170             1.0000000000
      1526       140  ASN       HD21           -5.4888176507       10.4706794521        0.3216146796  S16       170             1.0000000000
      1527       140  ASN       HD22           -4.9607298011       12.1469107870        0.3332195095  S16       170             1.0000000000
      1528       141  LYS       CE             -3.3321274135        1.4708612455       -4.1297657098  S16       234             1.0000000000
      1529       141  LYS       HE1            -3.7225948880        1.7043646139       -3.1409608262  S16       234             1.0000000000
      1530       141  LYS       HE2            -4.1549929733        1.4062980734       -4.8421529380  S16       234             1.0000000000
      1531       141  LYS       NZ             -2.4320355333        2.5851906154       -4.5839867021  S16       234             1.0000000000
      1532       141  LYS       HZ1            -1.9237479139        2.3332703316       -5.4700948152  S16       234             1.0000000000
      1533       141  LYS       HZ2            -1.6846454420        2.8552874510       -3.9178173441  S16       234             1.0000000000
      1534       141  LYS       HZ3            -3.0144372695        3.4357807925       -4.7658875561  S16       234             1.0000000000
      1535       141  LYS       QQH6           -2.7520744002        0.5487959495       -4.0728876313  S16       234             1.0000000000
      1536       142  SER       CB              2.3105298517        3.2455915624       -5.7488859463  S16       235             1.0000000000
      1537       142  SER       HB1             3.0623592382        2.6161370151       -6.2309798717  S16       235             1.0000000000
      1538       142  SER       HB2             2.8108784277        4.1926534269       -5.5049464017  S16       235             1.0000000000
      1539       142  SER       OG              1.2175539492        3.4276002069       -6.6841020239  S16       235             1.0000000000
      1540       142  SER       HG1             0.7959811750        4.3200155413       -6.5432050713  S16       235             1.0000000000
      1541       142  SER       QQH7            1.9707430161        2.7084458370       -4.8493220456  S16       235             1.0000000000
      1542       143  PNM       S1             -3.0978074403        9.4964752088       -6.2078825421  S16       523             1.0000000000
      1543       143  PNM       C2             -1.7692579303        8.2114244486       -6.8228676052  S16       523             1.0000000000
      1544       143  PNM       C3             -1.3226874966        7.4402857187       -5.5233509643  S16       523             1.0000000000
      1545       143  PNM       N4             -2.4397687221        7.4643787814       -4.5647337694  S16       523             1.0000000000
      1546       143  PNM       C5             -3.6107022253        8.3751940598       -4.7980840214  S16       523             1.0000000000
      1547       143  PNM       C6             -3.4804887099        8.8378850288       -3.2915973692  S16       523             1.0000000000
      1548       143  PNM       C7             -2.3368201133        7.8093462924       -3.2186326406  S16       523             1.0000000000
      1549       143  PNM       O8             -1.4370132717        7.5721002375       -2.3975129238  S16       523             1.0000000000
      1550       143  PNM       C9             -2.4246255240        7.3013506614       -7.8709797285  S16       523             1.0000000000
      1551       143  PNM       C10            -0.6052461873        8.9963953114       -7.4394370319  S16       523             1.0000000000
      1552       143  PNM       C11            -0.8222917609        6.0247864430       -5.8470372486  S16       523             1.0000000000
      1553       143  PNM       O12            -1.5897000374        5.0377919367       -5.6339804610  S16       523             1.0000000000
      1554       143  PNM       O13             0.3755884771        5.9532947674       -6.3536109084  S16       523             1.0000000000
      1555       143  PNM       N14            -2.8860661682       10.1440222745       -3.0524715176  S16       523             1.0000000000
      1556       143  PNM       C15            -3.5203784157       11.2927548142       -3.3701404528  S16       523             1.0000000000
      1557       143  PNM       O16            -4.6902401927       11.2695372240       -3.8490487034  S16       523             1.0000000000
      1558       143  PNM       C17            -2.7354343740       12.5851539433       -3.1852942638  S16       523             1.0000000000
      1559       143  PNM       C18            -1.8149442445       12.8836992121       -4.3678129471  S16       523             1.0000000000
      1560       143  PNM       C19            -0.4601906589       13.1867265954       -4.1701782843  S16       523             1.0000000000
      1561       143  PNM       C20             0.3800840789       13.4459012936       -5.2618213113  S16       523             1.0000000000
      1562       143  PNM       C21            -0.1280169057       13.4203716593       -6.5670279384  S16       523             1.0000000000
      1563       143  PNM       C22            -1.4845996577       13.1339023242       -6.7702022570  S16       523             1.0000000000
      1564       143  PNM       C23            -2.3162902457       12.8631434709       -5.6806425739  S16       523             1.0000000000
      1565       143  PNM       H24            -0.4788782445        7.9772783971       -5.0767160195  S16       523             1.0000000000
      1566       143  PNM       H25            -0.9164259314        9.4735933228       -8.3739100057  S16       523             1.0000000000
      1567       143  PNM       H26             0.2204108529        8.3118738254       -7.6598105991  S16       523             1.0000000000
      1568       143  PNM       H27            -0.2433563465        9.7815764786       -6.7715173836  S16       523             1.0000000000
      1569       143  PNM       H28            -2.7931341564        7.9063173360       -8.7022350725  S16       523             1.0000000000
      1570       143  PNM       H29            -3.2708677526        6.7529905416       -7.4544754071  S16       523             1.0000000000
      1571       143  PNM       H30            -1.7009357193        6.5802450394       -8.2696740274  S16       523             1.0000000000
      1572       143  PNM       H31            -4.5388926293        7.8536217894       -5.0255398145  S16       523             1.0000000000
      1573       143  PNM       H32            -4.3664808226        8.6675088461       -2.6829360315  S16       523             1.0000000000
      1574       143  PNM       H33            -2.1500343198       12.5342596785       -2.2623436486  S16       523             1.0000000000
      1575       143  PNM       H34            -3.4674766320       13.3884638254       -3.0596790282  S16       523             1.0000000000
      1576       143  PNM       H35            -0.0562433043       13.2319221269       -3.1651525029  S16       523             1.0000000000
      1577       143  PNM       H36             1.4309311451       13.6546540151       -5.0945792675  S16       523             1.0000000000
      1578       143  PNM       H37             0.5212461377       13.6136304520       -7.4156520384  S16       523             1.0000000000
      1579       143  PNM       H38            -1.8895213889       13.1061863552       -7.7759194950  S16       523             1.0000000000
      1580       143  PNM       H39            -3.3578227186       12.6170937141       -5.8483744885  S16       523             1.0000000000
      1581       143  PNM       H40            -1.9496176972       10.1755305350       -2.6377344398  S16       523             1.0000000000
      1582       144  TIP3      OH2            -4.4412538719        7.6507249375       -0.1256361828  S16       290             1.0000000000
      1583       144  TIP3      H1             -5.5141537754        7.5466508996        0.1254617299  S16       290             1.0000000000
      1584       144  TIP3      H2             -3.9179675844        8.3868347234        0.3313695569  S16       290             1.0000000000
      1585       145  SER       CB             -3.0021318265        5.0785182241       -2.0033155717  S17       70              1.0000000000
      1586       145  SER       HB1            -3.5265730017        4.2370630676       -2.4772462763  S17       70              1.0000000000
      1587       145  SER       HB2            -2.0606703422        5.2331212747       -2.5454467115  S17       70              1.0000000000
      1588       145  SER       OG             -3.8382560956        6.2423756963       -2.0807697643  S17       70              1.0000000000
      1589       145  SER       HG1            -4.0616120461        7.0740874700       -0.9181143635  S17       70              1.0000000000
      1590       145  SER       QQH1           -2.7378724485        4.8583887784       -0.9554098548  S17       70              1.0000000000
      1591       146  LYS       CD             -6.3916096121        3.3267935536       -1.9445737501  S17       73              1.0000000000
      1592       146  LYS       HD1            -7.0531444231        2.7879751353       -2.6269249449  S17       73              1.0000000000
      1593       146  LYS       HD2            -5.3771814413        3.2409213241       -2.3494070648  S17       73              1.0000000000
      1594       146  LYS       QQH2           -6.4160863211        2.8223233235       -0.9728272966  S17       73              1.0000000000
      1595       146  LYS       CE             -6.8050541479        4.8092669913       -1.8717402009  S17       73              1.0000000000
      1596       146  LYS       HE1            -6.5729317834        5.2814154051       -0.9131275195  S17       73              1.0000000000
      1597       146  LYS       HE2            -7.8820330961        4.9123928287       -2.0293975559  S17       73              1.0000000000
      1598       146  LYS       NZ             -6.1016582130        5.6180928842       -2.9187435902  S17       73              1.0000000000
      1599       146  LYS       HZ1            -6.0106847049        5.1698349109       -3.8365311861  S17       73              1.0000000000
      1600       146  LYS       HZ2            -5.0190843365        5.9045949447       -2.5599965323  S17       73              1.0000000000
      1601       146  LYS       HZ3            -6.5731915820        6.5362246422       -3.0638495460  S17       73              1.0000000000
      1602       147  SER       CB             -4.5624279934        4.3686808312       -6.4895452705  S17       130             1.0000000000
      1603       147  SER       HB1            -4.5680626887        5.2634921139       -7.1116132235  S17       130             1.0000000000
      1604       147  SER       HB2            -3.8332186502        3.6653555206       -6.9062808319  S17       130             1.0000000000
      1605       147  SER       OG             -4.1919102175        4.6880432146       -5.1009492223  S17       130             1.0000000000
      1606       147  SER       HG1            -3.3949705091        5.2881498370       -5.1107116892  S17       130             1.0000000000
      1607       147  SER       QQH3           -5.5417812527        3.8933883899       -6.5201703080  S17       130             1.0000000000
      1608       148  GLU       CB             -9.8745549308        9.4155367758        0.9349891636  S17       166             1.0000000000
      1609       148  GLU       HB1            -9.5534918789       10.0741706179        0.1179974579  S17       166             1.0000000000
      1610       148  GLU       HB2           -10.9180052206        9.1441708993        0.7614058604  S17       166             1.0000000000
      1611       148  GLU       QQH4           -9.8097290003        9.8923273166        1.9222240138  S17       166             1.0000000000
      1612       148  GLU       CG             -9.0017494468        8.1508739885        0.8677235570  S17       166             1.0000000000
      1613       148  GLU       HG1            -9.3792762856        7.4854040498        0.0795477350  S17       166             1.0000000000
      1614       148  GLU       HG2            -9.0617826594        7.5614002607        1.7909551242  S17       166             1.0000000000
      1615       148  GLU       CD             -7.5280733455        8.4113585057        0.5566387651  S17       166             1.0000000000
      1616       148  GLU       OE1            -7.0951404635        9.5979582281        0.4647706621  S17       166             1.0000000000
      1617       148  GLU       OE2            -6.7939943613        7.3374225173        0.3891779942  S17       166             1.0000000000
      1618       149  ASN       CB             -2.6889252884       11.9421944767        1.5543107234  S17       170             1.0000000000
      1619       149  ASN       HB1            -1.6817662854       11.8257224110        1.1424329257  S17       170             1.0000000000
      1620       149  ASN       HB2            -3.0956741471       12.9065727442        1.2389131044  S17       170             1.0000000000
      1621       149  ASN       QQH5           -2.7156461312       11.8689292502        2.6511456776  S17       170             1.0000000000
      1622       149  ASN       CG             -3.5694934342       10.8118343749        1.0275884049  S17       170             1.0000000000
      1623       149  ASN       OD1            -3.1854383440        9.5976182887        1.1246124410  S17       170             1.0000000000
      1624       149  ASN       ND2            -4.7425345614       11.1710751271        0.4858076775  S17       170             1.0000000000
      1625       149  ASN       HD21           -5.4757895132       10.4796563444        0.2893797550  S17       170             1.0000000000
      1626       149  ASN       HD22           -4.9460917185       12.1553431973        0.3007263692  S17       170             1.0000000000
      1627       150  LYS       CE             -3.3253329500        1.4851326477       -4.1357661484  S17       234             1.0000000000
      1628       150  LYS       HE1            -3.7158109826        1.7186699452       -3.1468811561  S17       234             1.0000000000
      1629       150  LYS       HE2            -4.1478021979        1.4241958708       -4.8489781798  S17       234             1.0000000000
      1630       150  LYS       NZ             -2.4203737941        2.5961243844       -4.5872587378  S17       234             1.0000000000
      1631       150  LYS       HZ1            -1.9142062742        2.3455152963       -5.4749549055  S17       234             1.0000000000
      1632       150  LYS       HZ2            -1.6698644223        2.8594517964       -3.9216229433  S17       234             1.0000000000
      1633       150  LYS       HZ3            -2.9953836150        3.4508655157       -4.7647268368  S17       234             1.0000000000
      1634       150  LYS       QQH6           -2.7490178801        0.5606857405       -4.0797856041  S17       234             1.0000000000
      1635       151  SER       CB              2.3162025737        3.2486673883       -5.7491266681  S17       235             1.0000000000
      1636       151  SER       HB1             3.0678954836        2.6199048742       -6.2324197819  S17       235             1.0000000000
      1637       151  SER       HB2             2.8170834393        4.1945514402       -5.5019809498  S17       235             1.0000000000
      1638       151  SER       OG              1.2249082132        3.4342971707       -6.6851826069  S17       235             1.0000000000
      1639       151  SER       HG1             0.8040489231        4.3268136431       -6.5424548046  S17       235             1.0000000000
      1640       151  SER       QQH7            1.9746845008        2.7094334350       -4.8514460895  S17       235             1.0000000000
      1641       152  PNM       S1             -3.1155543345        9.4688204600       -6.2101422512  S17       523             1.0000000000
      1642       152  PNM       C2             -1.7809378423        8.1888618042       -6.8192392131  S17       523             1.0000000000
      1643       152  PNM       C3             -1.3468441937        7.4152832283       -5.5195480470  S17       523             1.0000000000
      1644       152  PNM       N4             -2.4802958148        7.4143960835       -4.5752681134  S17       523             1.0000000000
      1645       152  PNM       C5             -3.6380599775        8.3485183820       -4.8041563599  S17       523             1.0000000000
      1646       152  PNM       C6             -3.4969290618        8.8126386842       -3.2997382161  S17       523             1.0000000000
      1647       152  PNM       C7             -2.3648743207        7.7727331397       -3.2273925434  S17       523             1.0000000000
      1648       152  PNM       O8             -1.4406363291        7.5612440341       -2.4270233406  S17       523             1.0000000000
      1649       152  PNM       C9             -2.4243226549        7.2829600636       -7.8778513215  S17       523             1.0000000000
      1650       152  PNM       C10            -0.6128526241        8.9801478329       -7.4202061623  S17       523             1.0000000000
      1651       152  PNM       C11            -0.8212892840        6.0088562929       -5.8448187251  S17       523             1.0000000000
      1652       152  PNM       O12            -1.5718229691        5.0088829700       -5.6376077207  S17       523             1.0000000000
      1653       152  PNM       O13             0.3805146752        5.9593939818       -6.3473603882  S17       523             1.0000000000
      1654       152  PNM       N14            -2.8886198506       10.1120441608       -3.0605525862  S17       523             1.0000000000
      1655       152  PNM       C15            -3.5144277623       11.2674763507       -3.3699178685  S17       523             1.0000000000
      1656       152  PNM       O16            -4.6859899667       11.2565181980       -3.8455364975  S17       523             1.0000000000
      1657       152  PNM       C17            -2.7196248826       12.5525481341       -3.1784639595  S17       523             1.0000000000
      1658       152  PNM       C18            -1.8096851049       12.8618782043       -4.3665808165  S17       523             1.0000000000
      1659       152  PNM       C19            -0.4573817412       13.1803919231       -4.1761238932  S17       523             1.0000000000
      1660       152  PNM       C20             0.3725807025       13.4554798424       -5.2717169835  S17       523             1.0000000000
      1661       152  PNM       C21            -0.1432776586       13.4294530915       -6.5738575186  S17       523             1.0000000000
      1662       152  PNM       C22            -1.4973881907       13.1269799306       -6.7698118241  S17       523             1.0000000000
      1663       152  PNM       C23            -2.3190987335       12.8415756516       -5.6763249450  S17       523             1.0000000000
      1664       152  PNM       H24            -0.5181652407        7.9613628816       -5.0550849470  S17       523             1.0000000000
      1665       152  PNM       H25            -0.9122272715        9.4498636340       -8.3623605500  S17       523             1.0000000000
      1666       152  PNM       H26             0.2223763012        8.3017884590       -7.6216160057  S17       523             1.0000000000
      1667       152  PNM       H27            -0.2704297690        9.7726510034       -6.7507173814  S17       523             1.0000000000
      1668       152  PNM       H28            -2.7879712414        7.8911646041       -8.7089402008  S17       523             1.0000000000
      1669       152  PNM       H29            -3.2723540624        6.7301381064       -7.4715472097  S17       523             1.0000000000
      1670       152  PNM       H30            -1.6954017915        6.5659023125       -8.2741455393  S17       523             1.0000000000
      1671       152  PNM       H31            -4.5749326135        7.8419268761       -5.0289571107  S17       523             1.0000000000
      1672       152  PNM       H32            -4.3828789623        8.6525790931       -2.6882682591  S17       523             1.0000000000
      1673       152  PNM       H33            -2.1248430858       12.4867140994       -2.2625310196  S17       523             1.0000000000
      1674       152  PNM       H34            -3.4452838107       13.3590071353       -3.0352140822  S17       523             1.0000000000
      1675       152  PNM       H35            -0.0474933812       13.2264107407       -3.1734541864  S17       523             1.0000000000
      1676       152  PNM       H36             1.4218376468       13.6764505947       -5.1093845460  S17       523             1.0000000000
      1677       152  PNM       H37             0.4985870863       13.6335437721       -7.4255754870  S17       523             1.0000000000
      1678       152  PNM       H38            -1.9082302911       13.0984346659       -7.7730392314  S17       523             1.0000000000
      1679       152  PNM       H39            -3.3593466688       12.5865078557       -5.8385426363  S17       523             1.0000000000
      1680       152  PNM       H40            -1.9517802089       10.1346059047       -2.6461676385  S17       523             1.0000000000
      1681       153  TIP3      OH2            -4.4428644670        7.6541894403       -0.1212478239  S17       290             1.0000000000
      1682       153  TIP3      H1             -5.5310471151        7.5449612980        0.1323179611  S17       290             1.0000000000
      1683       153  TIP3      H2             -3.9198850772        8.3898676189        0.3366197227  S17       290             1.0000000000
      1684       154  SER       CB             -2.9698043260        5.0849623814       -2.0217530403  S18       70              1.0000000000
      1685       154  SER       HB1            -3.4960253778        4.2473924763       -2.4998346464  S18       70              1.0000000000
      1686       154  SER       HB2            -2.0182755148        5.2272395205       -2.5492218549  S18       70              1.0000000000
      1687       154  SER       OG             -3.7879405197        6.2619605779       -2.1199196048  S18       70              1.0000000000
      1688       154  SER       HG1            -4.0512302300        7.1010773024       -0.9153139315  S18       70              1.0000000000
      1689       154  SER       QQH1           -2.7249997195        4.8684147433       -0.9685738262  S18       70              1.0000000000
      1690       155  LYS       CD             -6.3606940362        3.3329188245       -1.9442314482  S18       73              1.0000000000
      1691       155  LYS       HD1            -7.0111057642        2.7972237000       -2.6392947168  S18       73              1.0000000000
      1692       155  LYS       HD2            -5.3397403380        3.2501585591       -2.3326872076  S18       73              1.0000000000
      1693       155  LYS       QQH2           -6.4001251010        2.8236596909       -0.9755975512  S18       73              1.0000000000
      1694       155  LYS       CE             -6.7777555630        4.8133801819       -1.8691994965  S18       73              1.0000000000
      1695       155  LYS       HE1            -6.5457586600        5.2849587512       -0.9105765322  S18       73              1.0000000000
      1696       155  LYS       HE2            -7.8548366845        4.9152684250       -2.0261840051  S18       73              1.0000000000
      1697       155  LYS       NZ             -6.0786761427        5.6261258841       -2.9176381767  S18       73              1.0000000000
      1698       155  LYS       HZ1            -5.9832071440        5.1754996160       -3.8350889567  S18       73              1.0000000000
      1699       155  LYS       HZ2            -5.0106833290        5.9113359985       -2.5747788357  S18       73              1.0000000000
      1700       155  LYS       HZ3            -6.5589117770        6.5399995655       -3.0635988352  S18       73              1.0000000000
      1701       156  SER       CB             -4.5623412494        4.3858257838       -6.4651167930  S18       130             1.0000000000
      1702       156  SER       HB1            -4.5701278492        5.2832381586       -7.0830070441  S18       130             1.0000000000
      1703       156  SER       HB2            -3.8212191649        3.6931569086       -6.8775660768  S18       130             1.0000000000
      1704       156  SER       OG             -4.2112833025        4.7005901193       -5.0702565799  S18       130             1.0000000000
      1705       156  SER       HG1            -3.4658135889        5.3605192561       -5.0515545447  S18       130             1.0000000000
      1706       156  SER       QQH3           -5.5363339724        3.8999420832       -6.5092984470  S18       130             1.0000000000
      1707       157  GLU       CB             -9.8721290554        9.4110037856        0.9346692985  S18       166             1.0000000000
      1708       157  GLU       HB1            -9.5532535882       10.0703064775        0.1173633606  S18       166             1.0000000000
      1709       157  GLU       HB2           -10.9147465248        9.1369750420        0.7612148230  S18       166             1.0000000000
      1710       157  GLU       QQH4           -9.8083557067        9.8876856868        1.9219136982  S18       166             1.0000000000
      1711       157  GLU       CG             -8.9968197561        8.1477186971        0.8673153647  S18       166             1.0000000000
      1712       157  GLU       HG1            -9.3730297541        7.4808739204        0.0798105263  S18       166             1.0000000000
      1713       157  GLU       HG2            -9.0545642323        7.5588301532        1.7910069940  S18       166             1.0000000000
      1714       157  GLU       CD             -7.5257352418        8.4131255635        0.5547601980  S18       166             1.0000000000
      1715       157  GLU       OE1            -7.0906424003        9.5971400767        0.4706722843  S18       166             1.0000000000
      1716       157  GLU       OE2            -6.7903248472        7.3377211345        0.3760222592  S18       166             1.0000000000
      1717       158  ASN       CB             -2.6844727069       11.9429714623        1.5559784890  S18       170             1.0000000000
      1718       158  ASN       HB1            -1.6766745042       11.8261543983        1.1456352538  S18       170             1.0000000000
      1719       158  ASN       HB2            -3.0897094339       12.9079361302        1.2404808374  S18       170             1.0000000000
      1720       158  ASN       QQH5           -2.7130455346       11.8684415486        2.6526169427  S18       170             1.0000000000
      1721       158  ASN       CG             -3.5650721753       10.8143687738        1.0263148872  S18       170             1.0000000000
      1722       158  ASN       OD1            -3.1897487362        9.5984448008        1.1327103437  S18       170             1.0000000000
      1723       158  ASN       ND2            -4.7300552603       11.1775326420        0.4692438732  S18       170             1.0000000000
      1724       158  ASN       HD21           -5.4620934842       10.4877416693        0.2694149434  S18       170             1.0000000000
      1725       158  ASN       HD22           -4.9288696564       12.1620476614        0.2777211469  S18       170             1.0000000000
      1726       159  LYS       CE             -3.3156227064        1.5085452400       -4.1464686766  S18       234             1.0000000000
      1727       159  LYS       HE1            -3.7071104826        1.7413985395       -3.1576905688  S18       234             1.0000000000
      1728       159  LYS       HE2            -4.1370153436        1.4521532288       -4.8613706969  S18       234             1.0000000000
      1729       159  LYS       NZ             -2.4042875644        2.6156169864       -4.5937205983  S18       234             1.0000000000
      1730       159  LYS       HZ1            -1.9006068612        2.3660798239       -5.4827470767  S18       234             1.0000000000
      1731       159  LYS       HZ2            -1.6496427211        2.8687969634       -3.9285418057  S18       234             1.0000000000
      1732       159  LYS       HZ3            -2.9663289949        3.4791429961       -4.7656871174  S18       234             1.0000000000
      1733       159  LYS       QQH6           -2.7437835250        0.5812710568       -4.0918534922  S18       234             1.0000000000
      1734       160  SER       CB              2.3224706514        3.2535293743       -5.7492712055  S18       235             1.0000000000
      1735       160  SER       HB1             3.0729936384        2.6248822682       -6.2347755029  S18       235             1.0000000000
      1736       160  SER       HB2             2.8256695499        4.1973403363       -5.4989387858  S18       235             1.0000000000
      1737       160  SER       OG              1.2314148038        3.4451945842       -6.6843035595  S18       235             1.0000000000
      1738       160  SER       HG1             0.8154854227        4.3401465620       -6.5411240165  S18       235             1.0000000000
      1739       160  SER       QQH7            1.9799864418        2.7120683001       -4.8532846901  S18       235             1.0000000000
      1740       161  PNM       S1             -3.1338001088        9.4385644857       -6.2094534759  S18       523             1.0000000000
      1741       161  PNM       C2             -1.7942634180        8.1622303185       -6.8101190022  S18       523             1.0000000000
      1742       161  PNM       C3             -1.3821057656        7.3831670121       -5.5100706086  S18       523             1.0000000000
      1743       161  PNM       N4             -2.5433715832        7.3404549742       -4.5912027897  S18       523             1.0000000000
      1744       161  PNM       C5             -3.6750064367        8.3174345917       -4.8131123357  S18       523             1.0000000000
      1745       161  PNM       C6             -3.5217808598        8.7812664602       -3.3119526112  S18       523             1.0000000000
      1746       161  PNM       C7             -2.4127296823        7.7174822078       -3.2334160674  S18       523             1.0000000000
      1747       161  PNM       O8             -1.4475718644        7.5530257468       -2.4701522843  S18       523             1.0000000000
      1748       161  PNM       C9             -2.4209168939        7.2646310313       -7.8851326545  S18       523             1.0000000000
      1749       161  PNM       C10            -0.6179630292        8.9579963988       -7.3895153090  S18       523             1.0000000000
      1750       161  PNM       C11            -0.8176444941        5.9911443326       -5.8394454246  S18       523             1.0000000000
      1751       161  PNM       O12            -1.5373452801        4.9701672692       -5.6377915641  S18       523             1.0000000000
      1752       161  PNM       O13             0.3872401672        5.9766920290       -6.3422026017  S18       523             1.0000000000
      1753       161  PNM       N14            -2.8946907672       10.0708823688       -3.0709009045  S18       523             1.0000000000
      1754       161  PNM       C15            -3.5103556078       11.2346109997       -3.3691338990  S18       523             1.0000000000
      1755       161  PNM       O16            -4.6859096308       11.2389059002       -3.8358542930  S18       523             1.0000000000
      1756       161  PNM       C17            -2.7052264607       12.5124139230       -3.1738283298  S18       523             1.0000000000
      1757       161  PNM       C18            -1.8036544655       12.8319479586       -4.3658096761  S18       523             1.0000000000
      1758       161  PNM       C19            -0.4527106222       13.1587091864       -4.1792481471  S18       523             1.0000000000
      1759       161  PNM       C20             0.3711218304       13.4463303076       -5.2761240707  S18       523             1.0000000000
      1760       161  PNM       C21            -0.1497590874       13.4250384529       -6.5762930356  S18       523             1.0000000000
      1761       161  PNM       C22            -1.5027166164       13.1150172900       -6.7685276140  S18       523             1.0000000000
      1762       161  PNM       C23            -2.3184071127       12.8170880178       -5.6736575934  S18       523             1.0000000000
      1763       161  PNM       H24            -0.5777119962        7.9414829065       -5.0173331033  S18       523             1.0000000000
      1764       161  PNM       H25            -0.8990193196        9.4186103772       -8.3417887580  S18       523             1.0000000000
      1765       161  PNM       H26             0.2261476588        8.2839996047       -7.5649968412  S18       523             1.0000000000
      1766       161  PNM       H27            -0.2984640429        9.7584138395       -6.7184963853  S18       523             1.0000000000
      1767       161  PNM       H28            -2.7744557533        7.8786894428       -8.7164147094  S18       523             1.0000000000
      1768       161  PNM       H29            -3.2727184981        6.7055928657       -7.4962649861  S18       523             1.0000000000
      1769       161  PNM       H30            -1.6843878394        6.5531944502       -8.2774306571  S18       523             1.0000000000
      1770       161  PNM       H31            -4.6260936148        7.8387867993       -5.0387049680  S18       523             1.0000000000
      1771       161  PNM       H32            -4.4113919527        8.6389346763       -2.7010756219  S18       523             1.0000000000
      1772       161  PNM       H33            -2.1026016708       12.4330097030       -2.2643781441  S18       523             1.0000000000
      1773       161  PNM       H34            -3.4255937571       13.3210864517       -3.0156174381  S18       523             1.0000000000
      1774       161  PNM       H35            -0.0390105729       13.2004325374       -3.1780464042  S18       523             1.0000000000
      1775       161  PNM       H36             1.4196640244       13.6726789711       -5.1163533087  S18       523             1.0000000000
      1776       161  PNM       H37             0.4874124591       13.6384388150       -7.4292973160  S18       523             1.0000000000
      1777       161  PNM       H38            -1.9173566764       13.0906311716       -7.7703618575  S18       523             1.0000000000
      1778       161  PNM       H39            -3.3578861729       12.5574454346       -5.8340751875  S18       523             1.0000000000
      1779       161  PNM       H40            -1.9557583178       10.0802982340       -2.6611449786  S18       523             1.0000000000
      1780       162  TIP3      OH2            -4.4488848550        7.6592264773       -0.1284353906  S18       290             1.0000000000
      1781       162  TIP3      H1             -5.5645545129        7.5409799951        0.1251781228  S18       290             1.0000000000
      1782       162  TIP3      H2             -3.9264080877        8.3907110037        0.3360829336  S18       290             1.0000000000
      1783       163  SER       CB             -2.9244899066        5.0984660088       -2.0514987694  S19       70              1.0000000000
      1784       163  SER       HB1            -3.4647427886        4.2700306339       -2.5273856785  S19       70              1.0000000000
      1785       163  SER       HB2            -1.9615017348        5.2119875772       -2.5630047311  S19       70              1.0000000000
      1786       163  SER       OG             -3.7080621272        6.3021234975       -2.1871197336  S19       70              1.0000000000
      1787       163  SER       HG1            -4.0394591084        7.1522021499       -0.8989042743  S19       70              1.0000000000
      1788       163  SER       QQH1           -2.7073221145        4.9011940271       -0.9894317889  S19       70              1.0000000000
      1789       164  LYS       CD             -6.3362829542        3.3389945927       -1.9496119808  S19       73              1.0000000000
      1790       164  LYS       HD1            -6.9822591725        2.8080116128       -2.6519809006  S19       73              1.0000000000
      1791       164  LYS       HD2            -5.3118750931        3.2525383183       -2.3276750940  S19       73              1.0000000000
      1792       164  LYS       QQH2           -6.3876928102        2.8291298504       -0.9822006282  S19       73              1.0000000000
      1793       164  LYS       CE             -6.7486741943        4.8203609144       -1.8744250346  S19       73              1.0000000000
      1794       164  LYS       HE1            -6.5154697782        5.2905992229       -0.9159062454  S19       73              1.0000000000
      1795       164  LYS       HE2            -7.8248249168        4.9273054313       -2.0330435590  S19       73              1.0000000000
      1796       164  LYS       NZ             -6.0498907835        5.6357339879       -2.9256706758  S19       73              1.0000000000
      1797       164  LYS       HZ1            -5.9422737947        5.1789854261       -3.8414033191  S19       73              1.0000000000
      1798       164  LYS       HZ2            -5.0094300422        5.9254815091       -2.6066662133  S19       73              1.0000000000
      1799       164  LYS       HZ3            -6.5425279418        6.5426773978       -3.0797479206  S19       73              1.0000000000
      1800       165  SER       CB             -4.5604193927        4.4002179802       -6.4463284237  S19       130             1.0000000000
      1801       165  SER       HB1            -4.5681272183        5.2974022857       -7.0640601038  S19       130             1.0000000000
      1802       165  SER       HB2            -3.8100320394        3.7142242347       -6.8521586230  S19       130             1.0000000000
      1803       165  SER       OG             -4.2240519053        4.7155057582       -5.0480577219  S19       130             1.0000000000
      1804       165  SER       HG1            -3.5373170143        5.4408650476       -5.0024734835  S19       130             1.0000000000
      1805       165  SER       QQH3           -5.5308429961        3.9069949949       -6.5015964811  S19       130             1.0000000000
      1806       166  GLU       CB             -9.8753575631        9.4093529628        0.9352465062  S19       166             1.0000000000
      1807       166  GLU       HB1            -9.5590226768       10.0691818776        0.1174581126  S19       166             1.0000000000
      1808       166  GLU       HB2           -10.9172978844        9.1336115909        0.7623286416  S19       166             1.0000000000
      1809       166  GLU       QQH4           -9.8122169383        9.8849021717        1.9229673288  S19       166             1.0000000000
      1810       166  GLU       CG             -8.9991753003        8.1465938916        0.8672689059  S19       166             1.0000000000
      1811       166  GLU       HG1            -9.3746046523        7.4790592985        0.0800678156  S19       166             1.0000000000
      1812       166  GLU       HG2            -9.0543698516        7.5575786743        1.7908702948  S19       166             1.0000000000
      1813       166  GLU       CD             -7.5327790576        8.4184700443        0.5532988443  S19       166             1.0000000000
      1814       166  GLU       OE1            -7.0936365598        9.5956546864        0.4644257723  S19       166             1.0000000000
      1815       166  GLU       OE2            -6.7940397466        7.3365137928        0.3741901175  S19       166             1.0000000000
      1816       167  ASN       CB             -2.6825757318       11.9480035112        1.5592580417  S19       170             1.0000000000
      1817       167  ASN       HB1            -1.6746461403       11.8326369645        1.1487036697  S19       170             1.0000000000
      1818       167  ASN       HB2            -3.0882352264       12.9131788014        1.2449870049  S19       170             1.0000000000
      1819       167  ASN       QQH5           -2.7107486490       11.8718020929        2.6556799889  S19       170             1.0000000000
      1820       167  ASN       CG             -3.5612435935       10.8197112399        1.0282640576  S19       170             1.0000000000
      1821       167  ASN       OD1            -3.1935818943        9.6033747343        1.1468781303  S19       170             1.0000000000
      1822       167  ASN       ND2            -4.7185455186       11.1848916470        0.4553511692  S19       170             1.0000000000
      1823       167  ASN       HD21           -5.4439385326       10.4949839652        0.2442952865  S19       170             1.0000000000
      1824       167  ASN       HD22           -4.9135389747       12.1690174775        0.2553577971  S19       170             1.0000000000
      1825       168  LYS       CE             -3.3101156587        1.5250853657       -4.1532839957  S19       234             1.0000000000
      1826       168  LYS       HE1            -3.7022962960        1.7563521966       -3.1642917967  S19       234             1.0000000000
      1827       168  LYS       HE2            -4.1309417070        1.4704697889       -4.8690139044  S19       234             1.0000000000
      1828       168  LYS       NZ             -2.3964423657        2.6310272421       -4.5979896505  S19       234             1.0000000000
      1829       168  LYS       HZ1            -1.8947987570        2.3827075511       -5.4882259779  S19       234             1.0000000000
      1830       168  LYS       HZ2            -1.6376440010        2.8766963741       -3.9345738105  S19       234             1.0000000000
      1831       168  LYS       HZ3            -2.9468215048        3.5036604700       -4.7664019114  S19       234             1.0000000000
      1832       168  LYS       QQH6           -2.7398086923        0.5967801037       -4.0999758578  S19       234             1.0000000000
      1833       169  SER       CB              2.3210789727        3.2585849883       -5.7499545925  S19       235             1.0000000000
      1834       169  SER       HB1             3.0690105217        2.6299041997       -6.2394720049  S19       235             1.0000000000
      1835       169  SER       HB2             2.8271229732        4.2001611770       -5.4973216082  S19       235             1.0000000000
      1836       169  SER       OG              1.2286029635        3.4569855822       -6.6820004246  S19       235             1.0000000000
      1837       169  SER       HG1             0.8158184980        4.3529976542       -6.5339330051  S19       235             1.0000000000
      1838       169  SER       QQH7            1.9792737098        2.7147821082       -4.8550333712  S19       235             1.0000000000
      1839       170  PNM       S1             -3.1479667567        9.4182079348       -6.1954700781  S19       523             1.0000000000
      1840       170  PNM       C2             -1.8081126536        8.1431755741       -6.7863957831  S19       523             1.0000000000
      1841       170  PNM       C3             -1.4217851020        7.3583017445       -5.4838117948  S19       523             1.0000000000
      1842       170  PNM       N4             -2.6155680175        7.2627233331       -4.5978154083  S19       523             1.0000000000
      1843       170  PNM       C5             -3.7066164404        8.2964908684       -4.8063256109  S19       523             1.0000000000
      1844       170  PNM       C6             -3.5432221115        8.7591197004       -3.3105842056  S19       523             1.0000000000
      1845       170  PNM       C7             -2.4766280934        7.6476687795       -3.2066861785  S19       523             1.0000000000
      1846       170  PNM       O8             -1.4519370635        7.5542046164       -2.5012120752  S19       523             1.0000000000
      1847       170  PNM       C9             -2.4220527897        7.2534060232       -7.8751026712  S19       523             1.0000000000
      1848       170  PNM       C10            -0.6243715524        8.9407954890       -7.3498044119  S19       523             1.0000000000
      1849       170  PNM       C11            -0.8167193015        5.9821760751       -5.8211427982  S19       523             1.0000000000
      1850       170  PNM       O12            -1.5030461664        4.9387701494       -5.6275693644  S19       523             1.0000000000
      1851       170  PNM       O13             0.3891999059        6.0002863997       -6.3271546023  S19       523             1.0000000000
      1852       170  PNM       N14            -2.8928791513       10.0362189525       -3.0683977550  S19       523             1.0000000000
      1853       170  PNM       C15            -3.4973042606       11.2081658460       -3.3578535205  S19       523             1.0000000000
      1854       170  PNM       O16            -4.6773674716       11.2283427167       -3.8160932013  S19       523             1.0000000000
      1855       170  PNM       C17            -2.6841740861       12.4811246518       -3.1609573238  S19       523             1.0000000000
      1856       170  PNM       C18            -1.7949967289       12.8140351312       -4.3587110711  S19       523             1.0000000000
      1857       170  PNM       C19            -0.4458597152       13.1521433374       -4.1789838785  S19       523             1.0000000000
      1858       170  PNM       C20             0.3692803671       13.4511148753       -5.2791721877  S19       523             1.0000000000
      1859       170  PNM       C21            -0.1587427099       13.4305373559       -6.5764124313  S19       523             1.0000000000
      1860       170  PNM       C22            -1.5103973921       13.1110094914       -6.7618117206  S19       523             1.0000000000
      1861       170  PNM       C23            -2.3175506650       12.8019722130       -5.6635279451  S19       523             1.0000000000
      1862       170  PNM       H24            -0.6457015332        7.9280197029       -4.9592197433  S19       523             1.0000000000
      1863       170  PNM       H25            -0.8912985514        9.3925104549       -8.3105130777  S19       523             1.0000000000
      1864       170  PNM       H26             0.2260977677        8.2699875446       -7.5028355251  S19       523             1.0000000000
      1865       170  PNM       H27            -0.3233896285        9.7492030391       -6.6802051623  S19       523             1.0000000000
      1866       170  PNM       H28            -2.7657967897        7.8723385344       -8.7070270032  S19       523             1.0000000000
      1867       170  PNM       H29            -3.2782678850        6.6923260192       -7.4998441482  S19       523             1.0000000000
      1868       170  PNM       H30            -1.6808226899        6.5439846358       -8.2621732681  S19       523             1.0000000000
      1869       170  PNM       H31            -4.6769636546        7.8573724961       -5.0319085859  S19       523             1.0000000000
      1870       170  PNM       H32            -4.4435372318        8.6502151097       -2.7066396109  S19       523             1.0000000000
      1871       170  PNM       H33            -2.0711246923       12.3907723115       -2.2596551456  S19       523             1.0000000000
      1872       170  PNM       H34            -3.4009208512       13.2898962549       -2.9861064303  S19       523             1.0000000000
      1873       170  PNM       H35            -0.0262345166       13.1919084309       -3.1801964376  S19       523             1.0000000000
      1874       170  PNM       H36             1.4171931405       13.6839397814       -5.1244095363  S19       523             1.0000000000
      1875       170  PNM       H37             0.4720442160       13.6506244657       -7.4324635692  S19       523             1.0000000000
      1876       170  PNM       H38            -1.9306739693       13.0864778108       -7.7612812896  S19       523             1.0000000000
      1877       170  PNM       H39            -3.3558421734       12.5346761865       -5.8191432264  S19       523             1.0000000000
      1878       170  PNM       H40            -1.9491752728       10.0289705265       -2.6690623161  S19       523             1.0000000000
      1879       171  TIP3      OH2            -4.4580247366        7.6640994131       -0.1202996653  S19       290             1.0000000000
      1880       171  TIP3      H1             -5.6413214304        7.5303661996        0.1379041944  S19       290             1.0000000000
      1881       171  TIP3      H2             -3.9353316868        8.3909562160        0.3483891114  S19       290             1.0000000000
      1882       172  SER       CB             -2.8729147363        5.1162981118       -2.0843156211  S20       70              1.0000000000
      1883       172  SER       HB1            -3.4417934268        4.3069556747       -2.5536104191  S20       70              1.0000000000
      1884       172  SER       HB2            -1.9018999075        5.1917731017       -2.5815412244  S20       70              1.0000000000
      1885       172  SER       OG             -3.6133848988        6.3556769818       -2.2645250339  S20       70              1.0000000000
      1886       172  SER       HG1            -4.0192015812        7.2162018382       -0.8843164855  S20       70              1.0000000000
      1887       172  SER       QQH1           -2.6864362680        4.9561844395       -1.0122146154  S20       70              1.0000000000
      1888       173  LYS       CD             -6.3156146884        3.3444017950       -1.9548964792  S20       73              1.0000000000
      1889       173  LYS       HD1            -6.9573356468        2.8151243503       -2.6619554743  S20       73              1.0000000000
      1890       173  LYS       HD2            -5.2885985610        3.2530525759       -2.3241570735  S20       73              1.0000000000
      1891       173  LYS       QQH2           -6.3773035372        2.8378411677       -0.9868473322  S20       73              1.0000000000
      1892       173  LYS       CE             -6.7252794699        4.8267717221       -1.8846791825  S20       73              1.0000000000
      1893       173  LYS       HE1            -6.4959121148        5.3003755619       -0.9272473719  S20       73              1.0000000000
      1894       173  LYS       HE2            -7.7996688063        4.9368517950       -2.0506250959  S20       73              1.0000000000
      1895       173  LYS       NZ             -6.0260452322        5.6443206035       -2.9408614566  S20       73              1.0000000000
      1896       173  LYS       HZ1            -5.8952989210        5.1799377227       -3.8539437416  S20       73              1.0000000000
      1897       173  LYS       HZ2            -5.0214250392        5.9456710627       -2.6435441780  S20       73              1.0000000000
      1898       173  LYS       HZ3            -6.5347419544        6.5413213214       -3.1089032310  S20       73              1.0000000000
      1899       174  SER       CB             -4.5581400540        4.4141008452       -6.4327271505  S20       130             1.0000000000
      1900       174  SER       HB1            -4.5661267602        5.3087990787       -7.0539213436  S20       130             1.0000000000
      1901       174  SER       HB2            -3.8016098509        3.7316180437       -6.8326560677  S20       130             1.0000000000
      1902       174  SER       OG             -4.2286167509        4.7378890911       -5.0340803074  S20       130             1.0000000000
      1903       174  SER       HG1            -3.5760530324        5.5104360798       -4.9780595537  S20       130             1.0000000000
      1904       174  SER       QQH3           -5.5264512878        3.9158350754       -6.4937658823  S20       130             1.0000000000
      1905       175  GLU       CB             -9.8781579303        9.4090659531        0.9356333775  S20       166             1.0000000000
      1906       175  GLU       HB1            -9.5631082365       10.0691029380        0.1175630492  S20       166             1.0000000000
      1907       175  GLU       HB2           -10.9198835030        9.1333613710        0.7629459108  S20       166             1.0000000000
      1908       175  GLU       QQH4           -9.8151420536        9.8833505905        1.9238819616  S20       166             1.0000000000
      1909       175  GLU       CG             -9.0031573745        8.1456268830        0.8673103695  S20       166             1.0000000000
      1910       175  GLU       HG1            -9.3786854907        7.4779833054        0.0803194249  S20       166             1.0000000000
      1911       175  GLU       HG2            -9.0573651036        7.5567097185        1.7909577545  S20       166             1.0000000000
      1912       175  GLU       CD             -7.5402382016        8.4207485579        0.5533899659  S20       166             1.0000000000
      1913       175  GLU       OE1            -7.0946318519        9.5912907822        0.4639470440  S20       166             1.0000000000
      1914       175  GLU       OE2            -6.8012060569        7.3314819225        0.3717911045  S20       166             1.0000000000
      1915       176  ASN       CB             -2.6803483024       11.9510031464        1.5610125940  S20       170             1.0000000000
      1916       176  ASN       HB1            -1.6726343827       11.8354070837        1.1500567017  S20       170             1.0000000000
      1917       176  ASN       HB2            -3.0853471666       12.9165618155        1.2471982099  S20       170             1.0000000000
      1918       176  ASN       QQH5           -2.7079972324       11.8741085344        2.6573149500  S20       170             1.0000000000
      1919       176  ASN       CG             -3.5587306533       10.8241372132        1.0297615552  S20       170             1.0000000000
      1920       176  ASN       OD1            -3.1971238668        9.6070190623        1.1574950540  S20       170             1.0000000000
      1921       176  ASN       ND2            -4.7104908886       11.1904654132        0.4465179398  S20       170             1.0000000000
      1922       176  ASN       HD21           -5.4299004125       10.5001390338        0.2254128759  S20       170             1.0000000000
      1923       176  ASN       HD22           -4.9019412860       12.1742715324        0.2390493620  S20       170             1.0000000000
      1924       177  LYS       CE             -3.3066332979        1.5368433306       -4.1598086959  S20       234             1.0000000000
      1925       177  LYS       HE1            -3.6988984569        1.7670884316       -3.1704559712  S20       234             1.0000000000
      1926       177  LYS       HE2            -4.1275269910        1.4825182843       -4.8755128974  S20       234             1.0000000000
      1927       177  LYS       NZ             -2.3923848801        2.6421739797       -4.6044090987  S20       234             1.0000000000
      1928       177  LYS       HZ1            -1.8931638291        2.3945448544       -5.4961755136  S20       234             1.0000000000
      1929       177  LYS       HZ2            -1.6284218161        2.8819996254       -3.9448061253  S20       234             1.0000000000
      1930       177  LYS       HZ3            -2.9332640388        3.5227718656       -4.7706199059  S20       234             1.0000000000
      1931       177  LYS       QQH6           -2.7370117648        0.6080919889       -4.1070122731  S20       234             1.0000000000
      1932       178  SER       CB              2.3204226931        3.2627065733       -5.7507612029  S20       235             1.0000000000
      1933       178  SER       HB1             3.0672612207        2.6340677984       -6.2421795219  S20       235             1.0000000000
      1934       178  SER       HB2             2.8276609567        4.2031730299       -5.4967166213  S20       235             1.0000000000
      1935       178  SER       OG              1.2276249254        3.4645613926       -6.6814546981  S20       235             1.0000000000
      1936       178  SER       HG1             0.8150975403        4.3606974329       -6.5300365708  S20       235             1.0000000000
      1937       178  SER       QQH7            1.9790486823        2.7178418484       -4.8561804739  S20       235             1.0000000000
      1938       179  PNM       S1             -3.1599157221        9.3968497897       -6.1889742311  S20       523             1.0000000000
      1939       179  PNM       C2             -1.8188093931        8.1251864699       -6.7702113630  S20       523             1.0000000000
      1940       179  PNM       C3             -1.4603361930        7.3337737831       -5.4636283384  S20       523             1.0000000000
      1941       179  PNM       N4             -2.6850586496        7.1818333679       -4.6150874041  S20       523             1.0000000000
      1942       179  PNM       C5             -3.7283495426        8.2718692397       -4.8045587339  S20       523             1.0000000000
      1943       179  PNM       C6             -3.5628346579        8.7335069572       -3.3157123392  S20       523             1.0000000000
      1944       179  PNM       C7             -2.5466513835        7.5641214159       -3.1610893537  S20       523             1.0000000000
      1945       179  PNM       O8             -1.4572545088        7.5595832363       -2.5256297512  S20       523             1.0000000000
      1946       179  PNM       C9             -2.4188562836        7.2442094865       -7.8742406824  S20       523             1.0000000000
      1947       179  PNM       C10            -0.6287346015        8.9254024205       -7.3191801767  S20       523             1.0000000000
      1948       179  PNM       C11            -0.8169866587        5.9740661963       -5.8065063137  S20       523             1.0000000000
      1949       179  PNM       O12            -1.4718876011        4.9105593052       -5.6150408362  S20       523             1.0000000000
      1950       179  PNM       O13             0.3877922374        6.0170678393       -6.3183441698  S20       523             1.0000000000
      1951       179  PNM       N14            -2.8930987187        9.9982938935       -3.0695344401  S20       523             1.0000000000
      1952       179  PNM       C15            -3.4864658466       11.1778038585       -3.3533442929  S20       523             1.0000000000
      1953       179  PNM       O16            -4.6707636746       11.2140698866       -3.8042660215  S20       523             1.0000000000
      1954       179  PNM       C17            -2.6685558904       12.4487308560       -3.1558070383  S20       523             1.0000000000
      1955       179  PNM       C18            -1.7890650587       12.7956224779       -4.3569092638  S20       523             1.0000000000
      1956       179  PNM       C19            -0.4417183543       13.1428633912       -4.1805569524  S20       523             1.0000000000
      1957       179  PNM       C20             0.3684317001       13.4507789569       -5.2818601080  S20       523             1.0000000000
      1958       179  PNM       C21            -0.1632466219       13.4313166046       -6.5775848598  S20       523             1.0000000000
      1959       179  PNM       C22            -1.5138920765       13.1056163646       -6.7595862929  S20       523             1.0000000000
      1960       179  PNM       C23            -2.3160487495       12.7874826732       -5.6600364705  S20       523             1.0000000000
      1961       179  PNM       H24            -0.7151422581        7.9131548769       -4.9059917251  S20       523             1.0000000000
      1962       179  PNM       H25            -0.8853988360        9.3734329318       -8.2846558190  S20       523             1.0000000000
      1963       179  PNM       H26             0.2260574864        8.2576305488       -7.4584413184  S20       523             1.0000000000
      1964       179  PNM       H27            -0.3409264382        9.7378062773       -6.6490879645  S20       523             1.0000000000
      1965       179  PNM       H28            -2.7492409904        7.8695058662       -8.7071003523  S20       523             1.0000000000
      1966       179  PNM       H29            -3.2814822405        6.6822987766       -7.5159555657  S20       523             1.0000000000
      1967       179  PNM       H30            -1.6730159424        6.5361966235       -8.2552105012  S20       523             1.0000000000
      1968       179  PNM       H31            -4.7164003839        7.8724745123       -5.0306891022  S20       523             1.0000000000
      1969       179  PNM       H32            -4.4806309693        8.6617038367       -2.7299878069  S20       523             1.0000000000
      1970       179  PNM       H33            -2.0474491908       12.3515858735       -2.2609519613  S20       523             1.0000000000
      1971       179  PNM       H34            -3.3848992413       13.2553993150       -2.9683890279  S20       523             1.0000000000
      1972       179  PNM       H35            -0.0189063152       13.1799493786       -3.1830349958  S20       523             1.0000000000
      1973       179  PNM       H36             1.4158669365       13.6874633558       -5.1291877585  S20       523             1.0000000000
      1974       179  PNM       H37             0.4641901014       13.6556628086       -7.4350403854  S20       523             1.0000000000
      1975       179  PNM       H38            -1.9369786142       13.0815762813       -7.7578868692  S20       523             1.0000000000
      1976       179  PNM       H39            -3.3530659577       12.5142147540       -5.8136821570  S20       523             1.0000000000
      1977       179  PNM       H40            -1.9427680178        9.9715998778       -2.6854230142  S20       523             1.0000000000
      1978       180  TIP3      OH2            -4.4540745035        7.6739557550       -0.1053375912  S20       290             1.0000000000
      1979       180  TIP3      H1             -5.6987986066        7.5220288690        0.1513795009  S20       290             1.0000000000
      1980       180  TIP3      H2             -3.9366176802        8.4034837493        0.3688857665  S20       290             1.0000000000
      1981       181  SER       CB             -2.8317832801        5.1246438467       -2.1100382544  S21       70              1.0000000000
      1982       181  SER       HB1            -3.4240323109        4.3296915565       -2.5699599892  S21       70              1.0000000000
      1983       181  SER       HB2            -1.8613807531        5.1762605704       -2.6055449234  S21       70              1.0000000000
      1984       181  SER       OG             -3.5524120605        6.3820756349       -2.3138571455  S21       70              1.0000000000
      1985       181  SER       HG1            -4.0024502430        7.2615501180       -0.8692917418  S21       70              1.0000000000
      1986       181  SER       QQH1           -2.6560351143        4.9950129283       -1.0333327735  S21       70              1.0000000000
      1987       182  LYS       CD             -6.2940613709        3.3482873744       -1.9587843265  S21       73              1.0000000000
      1988       182  LYS       HD1            -6.9294758187        2.8203657994       -2.6720640034  S21       73              1.0000000000
      1989       182  LYS       HD2            -5.2640041260        3.2556711241       -2.3185257970  S21       73              1.0000000000
      1990       182  LYS       QQH2           -6.3653992300        2.8421712603       -0.9914243283  S21       73              1.0000000000
      1991       182  LYS       CE             -6.7049068761        4.8300595646       -1.8913834933  S21       73              1.0000000000
      1992       182  LYS       HE1            -6.4775450290        5.3063563125       -0.9349443483  S21       73              1.0000000000
      1993       182  LYS       HE2            -7.7787007834        4.9394230160       -2.0600244060  S21       73              1.0000000000
      1994       182  LYS       NZ             -6.0084053511        5.6490172234       -2.9515810711  S21       73              1.0000000000
      1995       182  LYS       HZ1            -5.8540859455        5.1791762234       -3.8618298100  S21       73              1.0000000000
      1996       182  LYS       HZ2            -5.0249672281        5.9615730389       -2.6593853828  S21       73              1.0000000000
      1997       182  LYS       HZ3            -6.5304887375        6.5366750062       -3.1307496554  S21       73              1.0000000000
      1998       183  SER       CB             -4.5544223594        4.4318748838       -6.4161420708  S21       130             1.0000000000
      1999       183  SER       HB1            -4.5660371498        5.3257938305       -7.0386567176  S21       130             1.0000000000
      2000       183  SER       HB2            -3.7926648077        3.7539629902       -6.8144744406  S21       130             1.0000000000
      2001       183  SER       OG             -4.2283866085        4.7608400449       -5.0181801054  S21       130             1.0000000000
      2002       183  SER       HG1            -3.5906975598        5.5665214903       -4.9568635733  S21       130             1.0000000000
      2003       183  SER       QQH3           -5.5198881185        3.9274073359       -6.4826176101  S21       130             1.0000000000
      2004       184  GLU       CB             -9.8832969432        9.4109014269        0.9353842328  S21       166             1.0000000000
      2005       184  GLU       HB1            -9.5683113262       10.0710628303        0.1174073661  S21       166             1.0000000000
      2006       184  GLU       HB2           -10.9250795135        9.1361548501        0.7625687885  S21       166             1.0000000000
      2007       184  GLU       QQH4           -9.8199581466        9.8840876967        1.9240962338  S21       166             1.0000000000
      2008       184  GLU       CG             -9.0099265982        8.1464769920        0.8664951219  S21       166             1.0000000000
      2009       184  GLU       HG1            -9.3858011869        7.4792774951        0.0793711220  S21       166             1.0000000000
      2010       184  GLU       HG2            -9.0639929018        7.5573558844        1.7900302478  S21       166             1.0000000000
      2011       184  GLU       CD             -7.5485057339        8.4221075451        0.5529191400  S21       166             1.0000000000
      2012       184  GLU       OE1            -7.0977927412        9.5887872475        0.4644047307  S21       166             1.0000000000
      2013       184  GLU       OE2            -6.8104135712        7.3282695783        0.3692070885  S21       166             1.0000000000
      2014       185  ASN       CB             -2.6802682552       11.9520746281        1.5635185050  S21       170             1.0000000000
      2015       185  ASN       HB1            -1.6728771370       11.8356327617        1.1519408963  S21       170             1.0000000000
      2016       185  ASN       HB2            -3.0842409166       12.9181339131        1.2500069812  S21       170             1.0000000000
      2017       185  ASN       QQH5           -2.7073559755       11.8747022864        2.6597258543  S21       170             1.0000000000
      2018       185  ASN       CG             -3.5594096665       10.8267516820        1.0326166723  S21       170             1.0000000000
      2019       185  ASN       OD1            -3.2046548272        9.6086001148        1.1717815614  S21       170             1.0000000000
      2020       185  ASN       ND2            -4.7043791131       11.1936708889        0.4368628902  S21       170             1.0000000000
      2021       185  ASN       HD21           -5.4214744852       10.5038561076        0.2109373895  S21       170             1.0000000000
      2022       185  ASN       HD22           -4.8916627936       12.1773510319        0.2223483141  S21       170             1.0000000000
      2023       186  LYS       CE             -3.3035936349        1.5475299799       -4.1644848366  S21       234             1.0000000000
      2024       186  LYS       HE1            -3.6960793405        1.7754886714       -3.1745293768  S21       234             1.0000000000
      2025       186  LYS       HE2            -4.1244379619        1.4956150923       -4.8803811930  S21       234             1.0000000000
      2026       186  LYS       NZ             -2.3877313940        2.6518326274       -4.6063383203  S21       234             1.0000000000
      2027       186  LYS       HZ1            -1.8906970761        2.4062862735       -5.4997402934  S21       234             1.0000000000
      2028       186  LYS       HZ2            -1.6193761176        2.8848714781       -3.9496667933  S21       234             1.0000000000
      2029       186  LYS       HZ3            -2.9209233470        3.5389577509       -4.7682785350  S21       234             1.0000000000
      2030       186  LYS       QQH6           -2.7356986549        0.6176248260       -4.1137611860  S21       234             1.0000000000
      2031       187  SER       CB              2.3231141502        3.2666361119       -5.7506837467  S21       235             1.0000000000
      2032       187  SER       HB1             3.0696492823        2.6388437929       -6.2437278613  S21       235             1.0000000000
      2033       187  SER       HB2             2.8310278893        4.2059205978       -5.4938830553  S21       235             1.0000000000
      2034       187  SER       OG              1.2313626300        3.4719927532       -6.6816516584  S21       235             1.0000000000
      2035       187  SER       HG1             0.8183383341        4.3669832641       -6.5260675767  S21       235             1.0000000000
      2036       187  SER       QQH7            1.9808079172        2.7199181778       -4.8575872981  S21       235             1.0000000000
      2037       188  PNM       S1             -3.1917036171        9.3560928616       -6.2004659743  S21       523             1.0000000000
      2038       188  PNM       C2             -1.8326433597        8.0989973068       -6.7665037204  S21       523             1.0000000000
      2039       188  PNM       C3             -1.4944412594        7.3059043759       -5.4571929002  S21       523             1.0000000000
      2040       188  PNM       N4             -2.7368656744        7.1142138584       -4.6377861326  S21       523             1.0000000000
      2041       188  PNM       C5             -3.7536566016        8.2339021887       -4.8105317499  S21       523             1.0000000000
      2042       188  PNM       C6             -3.5821675468        8.6986629543       -3.3278466761  S21       523             1.0000000000
      2043       188  PNM       C7             -2.5967962745        7.4989678915       -3.1332892205  S21       523             1.0000000000
      2044       188  PNM       O8             -1.4671006851        7.5571043384       -2.5469952726  S21       523             1.0000000000
      2045       188  PNM       C9             -2.4067306369        7.2211133614       -7.8864304391  S21       523             1.0000000000
      2046       188  PNM       C10            -0.6410176383        8.9127940218       -7.2924613384  S21       523             1.0000000000
      2047       188  PNM       C11            -0.8098717317        5.9633251456       -5.7870700750  S21       523             1.0000000000
      2048       188  PNM       O12            -1.4227283748        4.8805103625       -5.5669291252  S21       523             1.0000000000
      2049       188  PNM       O13             0.3876880329        6.0318915442       -6.3143158174  S21       523             1.0000000000
      2050       188  PNM       N14            -2.8943009032        9.9514115226       -3.0811908153  S21       523             1.0000000000
      2051       188  PNM       C15            -3.4764426745       11.1387848024       -3.3538490704  S21       523             1.0000000000
      2052       188  PNM       O16            -4.6648552254       11.1918683146       -3.7951786363  S21       523             1.0000000000
      2053       188  PNM       C17            -2.6490699776       12.4030192849       -3.1527439534  S21       523             1.0000000000
      2054       188  PNM       C18            -1.7808815530       12.7626835237       -4.3584025433  S21       523             1.0000000000
      2055       188  PNM       C19            -0.4364875745       13.1243207393       -4.1873205741  S21       523             1.0000000000
      2056       188  PNM       C20             0.3650984325       13.4458277076       -5.2908798971  S21       523             1.0000000000
      2057       188  PNM       C21            -0.1724853517       13.4262586583       -6.5841238397  S21       523             1.0000000000
      2058       188  PNM       C22            -1.5205799947       13.0875075393       -6.7608041843  S21       523             1.0000000000
      2059       188  PNM       C23            -2.3143451637       12.7560038949       -5.6589498061  S21       523             1.0000000000
      2060       188  PNM       H24            -0.7795199228        7.8982022962       -4.8736119652  S21       523             1.0000000000
      2061       188  PNM       H25            -0.8860158379        9.3609112970       -8.2609955695  S21       523             1.0000000000
      2062       188  PNM       H26             0.2229000922        8.2545220379       -7.4181317168  S21       523             1.0000000000
      2063       188  PNM       H27            -0.3746460534        9.7267499105       -6.6157471890  S21       523             1.0000000000
      2064       188  PNM       H28            -2.7240987867        7.8493339899       -8.7223317702  S21       523             1.0000000000
      2065       188  PNM       H29            -3.2740649515        6.6537165774       -7.5492575583  S21       523             1.0000000000
      2066       188  PNM       H30            -1.6496722194        6.5190397571       -8.2562780333  S21       523             1.0000000000
      2067       188  PNM       H31            -4.7516142080        7.8535414151       -5.0293531090  S21       523             1.0000000000
      2068       188  PNM       H32            -4.5092160046        8.6538044179       -2.7519902362  S21       523             1.0000000000
      2069       188  PNM       H33            -2.0186928031       12.2934509330       -2.2660946802  S21       523             1.0000000000
      2070       188  PNM       H34            -3.3604496379       13.2103272678       -2.9486578371  S21       523             1.0000000000
      2071       188  PNM       H35            -0.0089335652       13.1610934837       -3.1917741613  S21       523             1.0000000000
      2072       188  PNM       H36             1.4110338068       13.6917844071       -5.1419219443  S21       523             1.0000000000
      2073       188  PNM       H37             0.4486892819       13.6598633576       -7.4436563032  S21       523             1.0000000000
      2074       188  PNM       H38            -1.9484106522       13.0636505426       -7.7570825181  S21       523             1.0000000000
      2075       188  PNM       H39            -3.3495787746       12.4739808885       -5.8089534340  S21       523             1.0000000000
      2076       188  PNM       H40            -1.9408718479        9.9043289010       -2.7057017075  S21       523             1.0000000000
      2077       189  TIP3      OH2            -4.4495871263        7.6822046154       -0.0888493908  S21       290             1.0000000000
      2078       189  TIP3      H1             -5.7294497954        7.5181612235        0.1595995070  S21       290             1.0000000000
      2079       189  TIP3      H2             -3.9396173443        8.4152664415        0.3934927710  S21       290             1.0000000000
      2080       190  SER       CB             -2.8257983769        5.1133391312       -2.1235737617  S22       70              1.0000000000
      2081       190  SER       HB1            -3.4276652330        4.3182630447       -2.5694409830  S22       70              1.0000000000
      2082       190  SER       HB2            -1.8598274892        5.1551628280       -2.6270544592  S22       70              1.0000000000
      2083       190  SER       OG             -3.5462759226        6.3707891021       -2.3397288512  S22       70              1.0000000000
      2084       190  SER       HG1            -4.0090595739        7.2639117737       -0.8731338871  S22       70              1.0000000000
      2085       190  SER       QQH1           -2.6440166490        5.0010837237       -1.0461328153  S22       70              1.0000000000
      2086       191  LYS       CD             -6.3013144301        3.3482759620       -1.9503092810  S22       73              1.0000000000
      2087       191  LYS       HD1            -6.9662891924        2.8424998861       -2.6530152604  S22       73              1.0000000000
      2088       191  LYS       HD2            -5.2831173951        3.2374602723       -2.3376272971  S22       73              1.0000000000
      2089       191  LYS       QQH2           -6.3583546622        2.8315888837       -0.9875635932  S22       73              1.0000000000
      2090       191  LYS       CE             -6.6763069253        4.8364317209       -1.8526941709  S22       73              1.0000000000
      2091       191  LYS       HE1            -6.3918001912        5.2987278263       -0.9051405066  S22       73              1.0000000000
      2092       191  LYS       HE2            -7.7540776581        4.9717461261       -1.9637424218  S22       73              1.0000000000
      2093       191  LYS       NZ             -6.0166625970        5.6507949213       -2.9393243021  S22       73              1.0000000000
      2094       191  LYS       HZ1            -5.9022648428        5.1817727776       -3.8540321716  S22       73              1.0000000000
      2095       191  LYS       HZ2            -5.0229392704        5.9539927538       -2.6814058774  S22       73              1.0000000000
      2096       191  LYS       HZ3            -6.5384558076        6.5431427263       -3.0949970507  S22       73              1.0000000000
      2097       192  SER       CB             -4.5449211579        4.4436992980       -6.4046498123  S22       130             1.0000000000
      2098       192  SER       HB1            -4.5639238928        5.3426308927       -7.0202564226  S22       130             1.0000000000
      2099       192  SER       HB2            -3.7823044821        3.7722930166       -6.8134002953  S22       130             1.0000000000
      2100       192  SER       OG             -4.2129989080        4.7631882738       -5.0073154335  S22       130             1.0000000000
      2101       192  SER       HG1            -3.5799938343        5.5822460593       -4.9442964644  S22       130             1.0000000000
      2102       192  SER       QQH3           -5.5080001799        3.9340347234       -6.4738816363  S22       130             1.0000000000
      2103       193  GLU       CB             -9.8949100558        9.4176707024        0.9349778591  S22       166             1.0000000000
      2104       193  GLU       HB1            -9.5786028558       10.0776111393        0.1173258521  S22       166             1.0000000000
      2105       193  GLU       HB2           -10.9373103634        9.1457534788        0.7621144278  S22       166             1.0000000000
      2106       193  GLU       QQH4           -9.8301553319        9.8899489323        1.9240195966  S22       166             1.0000000000
      2107       193  GLU       CG             -9.0249974280        8.1511266374        0.8652293727  S22       166             1.0000000000
      2108       193  GLU       HG1            -9.4023187497        7.4850017534        0.0780375055  S22       166             1.0000000000
      2109       193  GLU       HG2            -9.0798217815        7.5619300794        1.7887432621  S22       166             1.0000000000
      2110       193  GLU       CD             -7.5636972241        8.4246541941        0.5518611444  S22       166             1.0000000000
      2111       193  GLU       OE1            -7.1080483574        9.5891192128        0.4689443655  S22       166             1.0000000000
      2112       193  GLU       OE2            -6.8295483788        7.3280447984        0.3619330971  S22       166             1.0000000000
      2113       194  ASN       CB             -2.6782458635       11.9390800542        1.5649020326  S22       170             1.0000000000
      2114       194  ASN       HB1            -1.6705319177       11.8165655326        1.1559548613  S22       170             1.0000000000
      2115       194  ASN       HB2            -3.0770438878       12.9058548290        1.2470166871  S22       170             1.0000000000
      2116       194  ASN       QQH5           -2.7083817968       11.8652244954        2.6613140483  S22       170             1.0000000000
      2117       194  ASN       CG             -3.5620187887       10.8164089011        1.0349902356  S22       170             1.0000000000
      2118       194  ASN       OD1            -3.2135810597        9.5966254855        1.1752020630  S22       170             1.0000000000
      2119       194  ASN       ND2            -4.7047750813       11.1881317113        0.4375901441  S22       170             1.0000000000
      2120       194  ASN       HD21           -5.4239498621       10.5010711267        0.2108701470  S22       170             1.0000000000
      2121       194  ASN       HD22           -4.8878057811       12.1723711163        0.2217636306  S22       170             1.0000000000
      2122       195  LYS       CE             -3.3008193315        1.5527460112       -4.1586430423  S22       234             1.0000000000
      2123       195  LYS       HE1            -3.6901718219        1.7782833541       -3.1667148607  S22       234             1.0000000000
      2124       195  LYS       HE2            -4.1239872050        1.5039922327       -4.8720821820  S22       234             1.0000000000
      2125       195  LYS       NZ             -2.3850228049        2.6564427764       -4.5998155561  S22       234             1.0000000000
      2126       195  LYS       HZ1            -1.8899510050        2.4126724380       -5.4945802725  S22       234             1.0000000000
      2127       195  LYS       HZ2            -1.6142493010        2.8866171552       -3.9453297744  S22       234             1.0000000000
      2128       195  LYS       HZ3            -2.9194245053        3.5453300560       -4.7579224503  S22       234             1.0000000000
      2129       195  LYS       QQH6           -2.7349442226        0.6213522611       -4.1118400029  S22       234             1.0000000000
      2130       196  SER       CB              2.3275166150        3.2681495759       -5.7498874753  S22       235             1.0000000000
      2131       196  SER       HB1             3.0755434037        2.6424613148       -6.2435054409  S22       235             1.0000000000
      2132       196  SER       HB2             2.8342694819        4.2070777923       -5.4897235342  S22       235             1.0000000000
      2133       196  SER       OG              1.2376537910        3.4752959757       -6.6825375150  S22       235             1.0000000000
      2134       196  SER       HG1             0.8259886882        4.3703801850       -6.5267357063  S22       235             1.0000000000
      2135       196  SER       QQH7            1.9835425659        2.7190202643       -4.8590422673  S22       235             1.0000000000
      2136       197  PNM       S1             -3.2240067631        9.3138256051       -6.2286087893  S22       523             1.0000000000
      2137       197  PNM       C2             -1.8373442616        8.0776926744       -6.7765813763  S22       523             1.0000000000
      2138       197  PNM       C3             -1.5041568906        7.2916959484       -5.4628295923  S22       523             1.0000000000
      2139       197  PNM       N4             -2.7515358393        7.0816009424       -4.6554229912  S22       523             1.0000000000
      2140       197  PNM       C5             -3.7689641863        8.2008102900       -4.8250919817  S22       523             1.0000000000
      2141       197  PNM       C6             -3.5943341416        8.6718609124       -3.3457202752  S22       523             1.0000000000
      2142       197  PNM       C7             -2.6160066876        7.4677956342       -3.1377661035  S22       523             1.0000000000
      2143       197  PNM       O8             -1.4791759202        7.5433653674       -2.5598932946  S22       523             1.0000000000
      2144       197  PNM       C9             -2.3807785244        7.1926527018       -7.9060129915  S22       523             1.0000000000
      2145       197  PNM       C10            -0.6514398401        8.9115431990       -7.2838890824  S22       523             1.0000000000
      2146       197  PNM       C11            -0.7922594164        5.9590129261       -5.7722874428  S22       523             1.0000000000
      2147       197  PNM       O12            -1.3718326894        4.8679079508       -5.5093324118  S22       523             1.0000000000
      2148       197  PNM       O13             0.3944137313        6.0414305793       -6.3217316296  S22       523             1.0000000000
      2149       197  PNM       N14            -2.8968218622        9.9186362571       -3.1020069257  S22       523             1.0000000000
      2150       197  PNM       C15            -3.4736649839       11.1100294359       -3.3664743403  S22       523             1.0000000000
      2151       197  PNM       O16            -4.6635617282       11.1716344211       -3.8025599189  S22       523             1.0000000000
      2152       197  PNM       C17            -2.6393030557       12.3683278256       -3.1616343678  S22       523             1.0000000000
      2153       197  PNM       C18            -1.7765777329       12.7321127357       -4.3698413266  S22       523             1.0000000000
      2154       197  PNM       C19            -0.4350288725       13.1058529454       -4.2018062615  S22       523             1.0000000000
      2155       197  PNM       C20             0.3607355559       13.4359527540       -5.3069741711  S22       523             1.0000000000
      2156       197  PNM       C21            -0.1797611498       13.4123818211       -6.5989329444  S22       523             1.0000000000
      2157       197  PNM       C22            -1.5247216288       13.0600280800       -6.7726375562  S22       523             1.0000000000
      2158       197  PNM       C23            -2.3129342697       12.7206218994       -5.6691079014  S22       523             1.0000000000
      2159       197  PNM       H24            -0.8069879453        7.8977631064       -4.8711566783  S22       523             1.0000000000
      2160       197  PNM       H25            -0.8911911969        9.3620437226       -8.2526167500  S22       523             1.0000000000
      2161       197  PNM       H26             0.2232243663        8.2663730092       -7.4031166826  S22       523             1.0000000000
      2162       197  PNM       H27            -0.4055906443        9.7247572316       -6.5985635483  S22       523             1.0000000000
      2163       197  PNM       H28            -2.6939321702        7.8163136822       -8.7469716781  S22       523             1.0000000000
      2164       197  PNM       H29            -3.2450672059        6.6117825021       -7.5845497469  S22       523             1.0000000000
      2165       197  PNM       H30            -1.6069347912        6.5029388539       -8.2637145583  S22       523             1.0000000000
      2166       197  PNM       H31            -4.7673825763        7.8157028887       -5.0347684192  S22       523             1.0000000000
      2167       197  PNM       H32            -4.5224147183        8.6370139897       -2.7703711001  S22       523             1.0000000000
      2168       197  PNM       H33            -2.0043841550       12.2492854712       -2.2797404651  S22       523             1.0000000000
      2169       197  PNM       H34            -3.3452522986       13.1780870474       -2.9476876794  S22       523             1.0000000000
      2170       197  PNM       H35            -0.0053683800       13.1461556209       -3.2072563188  S22       523             1.0000000000
      2171       197  PNM       H36             1.4047496087       13.6915018891       -5.1601877990  S22       523             1.0000000000
      2172       197  PNM       H37             0.4369902639       13.6528596478       -7.4597442018  S22       523             1.0000000000
      2173       197  PNM       H38            -1.9547930644       13.0325160541       -7.7678749204  S22       523             1.0000000000
      2174       197  PNM       H39            -3.3460919446       12.4298625419       -5.8168656997  S22       523             1.0000000000
      2175       197  PNM       H40            -1.9456642104        9.8626371977       -2.7224091296  S22       523             1.0000000000
      2176       198  TIP3      OH2            -4.4604951962        7.6737735014       -0.0926946176  S22       290             1.0000000000
      2177       198  TIP3      H1             -5.7566330911        7.5141420975        0.1536505349  S22       290             1.0000000000
      2178       198  TIP3      H2             -3.9510258634        8.4042524115        0.3945232847  S22       290             1.0000000000
      2179       199  SER       CB             -2.8371309083        5.0985694882       -2.1372034214  S23       70              1.0000000000
      2180       199  SER       HB1            -3.4434218921        4.2979821748       -2.5670392774  S23       70              1.0000000000
      2181       199  SER       HB2            -1.8750057974        5.1332524669       -2.6482649659  S23       70              1.0000000000
      2182       199  SER       OG             -3.5641773962        6.3511314039       -2.3717599611  S23       70              1.0000000000
      2183       199  SER       HG1            -4.0316966366        7.2536843661       -0.8978830953  S23       70              1.0000000000
      2184       199  SER       QQH1           -2.6481588527        5.0062473751       -1.0590628416  S23       70              1.0000000000
      2185       200  LYS       CD             -6.3381492800        3.3466381071       -1.9376078303  S23       73              1.0000000000
      2186       200  LYS       HD1            -7.0840307307        2.8959161330       -2.5970385996  S23       73              1.0000000000
      2187       200  LYS       HD2            -5.3607881202        3.1834629283       -2.4038661392  S23       73              1.0000000000
      2188       200  LYS       QQH2           -6.3525354882        2.8114282247       -0.9832836571  S23       73              1.0000000000
      2189       200  LYS       CE             -6.6063204954        4.8497263399       -1.7773141175  S23       73              1.0000000000
      2190       200  LYS       HE1            -6.1595222592        5.2715915032       -0.8752800663  S23       73              1.0000000000
      2191       200  LYS       HE2            -7.6758952430        5.0574073782       -1.7207699471  S23       73              1.0000000000
      2192       200  LYS       NZ             -6.0541205149        5.6498698560       -2.9315180102  S23       73              1.0000000000
      2193       200  LYS       HZ1            -6.0701883831        5.1900801200       -3.8525834802  S23       73              1.0000000000
      2194       200  LYS       HZ2            -5.0309490901        5.9203684249       -2.7692877964  S23       73              1.0000000000
      2195       200  LYS       HZ3            -6.5593153962        6.5616681113       -3.0181030960  S23       73              1.0000000000
      2196       201  SER       CB             -4.5353507841        4.4566171077       -6.3984686577  S23       130             1.0000000000
      2197       201  SER       HB1            -4.5639266820        5.3621115835       -7.0046121953  S23       130             1.0000000000
      2198       201  SER       HB2            -3.7732817906        3.7934729314       -6.8226101736  S23       130             1.0000000000
      2199       201  SER       OG             -4.1927220424        4.7621177876       -5.0024494277  S23       130             1.0000000000
      2200       201  SER       HG1            -3.5630787897        5.5868654974       -4.9405741104  S23       130             1.0000000000
      2201       201  SER       QQH3           -5.4962625683        3.9418520144       -6.4674139405  S23       130             1.0000000000
      2202       202  GLU       CB             -9.9071122546        9.4253418928        0.9347165837  S23       166             1.0000000000
      2203       202  GLU       HB1            -9.5886359458       10.0847373456        0.1174169434  S23       166             1.0000000000
      2204       202  GLU       HB2           -10.9505655389        9.1578248965        0.7619172344  S23       166             1.0000000000
      2205       202  GLU       QQH4           -9.8401845976        9.8966654198        1.9240650476  S23       166             1.0000000000
      2206       202  GLU       CG             -9.0425250846        8.1557393058        0.8638730931  S23       166             1.0000000000
      2207       202  GLU       HG1            -9.4233542390        7.4906098841        0.0777241000  S23       166             1.0000000000
      2208       202  GLU       HG2            -9.0976631324        7.5672617722        1.7879050919  S23       166             1.0000000000
      2209       202  GLU       CD             -7.5814025805        8.4251769874        0.5486938420  S23       166             1.0000000000
      2210       202  GLU       OE1            -7.1185096922        9.5870337045        0.4758649504  S23       166             1.0000000000
      2211       202  GLU       OE2            -6.8554236547        7.3251821171        0.3455543895  S23       166             1.0000000000
      2212       203  ASN       CB             -2.6738238123       11.9197756032        1.5640639211  S23       170             1.0000000000
      2213       203  ASN       HB1            -1.6653215255       11.7877689640        1.1602105639  S23       170             1.0000000000
      2214       203  ASN       HB2            -3.0643784436       12.8875183245        1.2389928216  S23       170             1.0000000000
      2215       203  ASN       QQH5           -2.7097708264       11.8514142204        2.6607747635  S23       170             1.0000000000
      2216       203  ASN       CG             -3.5646453455       10.8010779488        1.0344122833  S23       170             1.0000000000
      2217       203  ASN       OD1            -3.2223004788        9.5788984079        1.1672616160  S23       170             1.0000000000
      2218       203  ASN       ND2            -4.7084229695       11.1808307910        0.4432690518  S23       170             1.0000000000
      2219       203  ASN       HD21           -5.4309353491       10.4975474427        0.2163660758  S23       170             1.0000000000
      2220       203  ASN       HD22           -4.8875731666       12.1662026351        0.2300819947  S23       170             1.0000000000
      2221       204  LYS       CE             -3.3003301892        1.5585972885       -4.1515748716  S23       234             1.0000000000
      2222       204  LYS       HE1            -3.6846140285        1.7822858530       -3.1570730214  S23       234             1.0000000000
      2223       204  LYS       HE2            -4.1274697239        1.5108899546       -4.8605212590  S23       234             1.0000000000
      2224       204  LYS       NZ             -2.3880282618        2.6632625867       -4.5957172619  S23       234             1.0000000000
      2225       204  LYS       HZ1            -1.8948764537        2.4202779024       -5.4914531829  S23       234             1.0000000000
      2226       204  LYS       HZ2            -1.6155216467        2.8943371392       -3.9439012167  S23       234             1.0000000000
      2227       204  LYS       HZ3            -2.9287223545        3.5518028312       -4.7519671888  S23       234             1.0000000000
      2228       204  LYS       QQH6           -2.7347739062        0.6267290508       -4.1088007771  S23       234             1.0000000000
      2229       205  SER       CB              2.3289525132        3.2689709425       -5.7492010478  S23       235             1.0000000000
      2230       205  SER       HB1             3.0785302493        2.6448168896       -6.2425393268  S23       235             1.0000000000
      2231       205  SER       HB2             2.8342038017        4.2080337536       -5.4867656039  S23       235             1.0000000000
      2232       205  SER       OG              1.2407069233        3.4766812779       -6.6835681428  S23       235             1.0000000000
      2233       205  SER       HG1             0.8311477681        4.3726973487       -6.5295662078  S23       235             1.0000000000
      2234       205  SER       QQH7            1.9835375800        2.7182133079       -4.8600069822  S23       235             1.0000000000
      2235       206  PNM       S1             -3.2368647431        9.2930175033       -6.2469371439  S23       523             1.0000000000
      2236       206  PNM       C2             -1.8342168418        8.0698277002       -6.7847231241  S23       523             1.0000000000
      2237       206  PNM       C3             -1.5029208617        7.2876896301       -5.4683831017  S23       523             1.0000000000
      2238       206  PNM       N4             -2.7527371823        7.0682434158       -4.6686866651  S23       523             1.0000000000
      2239       206  PNM       C5             -3.7739481237        8.1828528520       -4.8389234262  S23       523             1.0000000000
      2240       206  PNM       C6             -3.6029936542        8.6552069493       -3.3598519590  S23       523             1.0000000000
      2241       206  PNM       C7             -2.6296803080        7.4478876370       -3.1457779815  S23       523             1.0000000000
      2242       206  PNM       O8             -1.4960112497        7.5251250653       -2.5589565480  S23       523             1.0000000000
      2243       206  PNM       C9             -2.3589038053        7.1798916263       -7.9192556955  S23       523             1.0000000000
      2244       206  PNM       C10            -0.6526030928        8.9158498671       -7.2817792501  S23       523             1.0000000000
      2245       206  PNM       C11            -0.7780238827        5.9599335587       -5.7682968600  S23       523             1.0000000000
      2246       206  PNM       O12            -1.3413209297        4.8660602931       -5.4844130944  S23       523             1.0000000000
      2247       206  PNM       O13             0.4027831567        6.0486404725       -6.3294497525  S23       523             1.0000000000
      2248       206  PNM       N14            -2.8992371989        9.8980666754       -3.1152462835  S23       523             1.0000000000
      2249       206  PNM       C15            -3.4716266865       11.0922603229       -3.3760843049  S23       523             1.0000000000
      2250       206  PNM       O16            -4.6613039422       11.1592837954       -3.8119511327  S23       523             1.0000000000
      2251       206  PNM       C17            -2.6334894760       12.3469953328       -3.1673377338  S23       523             1.0000000000
      2252       206  PNM       C18            -1.7738367654       12.7150496933       -4.3764510734  S23       523             1.0000000000
      2253       206  PNM       C19            -0.4339310142       13.0953975432       -4.2096037613  S23       523             1.0000000000
      2254       206  PNM       C20             0.3586735613       13.4313152094       -5.3152639841  S23       523             1.0000000000
      2255       206  PNM       C21            -0.1833242800       13.4067685974       -6.6065668637  S23       523             1.0000000000
      2256       206  PNM       C22            -1.5265072195       13.0472321363       -6.7790679482  S23       523             1.0000000000
      2257       206  PNM       C23            -2.3117264671       12.7024545025       -5.6750411022  S23       523             1.0000000000
      2258       206  PNM       H24            -0.8144790114        7.9005040410       -4.8730527260  S23       523             1.0000000000
      2259       206  PNM       H25            -0.8903504557        9.3683115824       -8.2500863302  S23       523             1.0000000000
      2260       206  PNM       H26             0.2283494955        8.2787304666       -7.3984079145  S23       523             1.0000000000
      2261       206  PNM       H27            -0.4183740573        9.7281597690       -6.5913611422  S23       523             1.0000000000
      2262       206  PNM       H28            -2.6708558874        7.8002187334       -8.7631498707  S23       523             1.0000000000
      2263       206  PNM       H29            -3.2194373733        6.5887191736       -7.6067164301  S23       523             1.0000000000
      2264       206  PNM       H30            -1.5739171676        6.4993183741       -8.2695786803  S23       523             1.0000000000
      2265       206  PNM       H31            -4.7705139215        7.7919920431       -5.0473000887  S23       523             1.0000000000
      2266       206  PNM       H32            -4.5328887017        8.6262600316       -2.7871592376  S23       523             1.0000000000
      2267       206  PNM       H33            -1.9963393764       12.2218677509       -2.2880975352  S23       523             1.0000000000
      2268       206  PNM       H34            -3.3366952099       13.1575556305       -2.9470776909  S23       523             1.0000000000
      2269       206  PNM       H35            -0.0031255312       13.1365570839       -3.2155754096  S23       523             1.0000000000
      2270       206  PNM       H36             1.4016006835       13.6919073165       -5.1693471399  S23       523             1.0000000000
      2271       206  PNM       H37             0.4310594427       13.6517075756       -7.4678014756  S23       523             1.0000000000
      2272       206  PNM       H38            -1.9576291709       13.0185006581       -7.7738216053  S23       523             1.0000000000
      2273       206  PNM       H39            -3.3436218222       12.4068519243       -5.8220361404  S23       523             1.0000000000
      2274       206  PNM       H40            -1.9511141757        9.8370288025       -2.7293899885  S23       523             1.0000000000
      2275       207  TIP3      OH2            -4.4796817256        7.6556893487       -0.1122273443  S23       290             1.0000000000
      2276       207  TIP3      H1             -5.7888488386        7.5064108332        0.1351680020  S23       290             1.0000000000
      2277       207  TIP3      H2             -3.9669882607        8.3810346376        0.3773716060  S23       290             1.0000000000
      2278       208  SER       CB             -2.8486743505        5.0947922869       -2.1485974312  S24       70              1.0000000000
      2279       208  SER       HB1            -3.4589364206        4.2893708927       -2.5629948617  S24       70              1.0000000000
      2280       208  SER       HB2            -1.8894053921        5.1205066979       -2.6652366357  S24       70              1.0000000000
      2281       208  SER       OG             -3.5841776516        6.3434156753       -2.4052072113  S24       70              1.0000000000
      2282       208  SER       HG1            -4.0592833373        7.2466604839       -0.9287459924  S24       70              1.0000000000
      2283       208  SER       QQH1           -2.6549798945        5.0241033128       -1.0695111235  S24       70              1.0000000000
      2284       209  LYS       CD             -6.3792932747        3.3403952375       -1.9310820480  S24       73              1.0000000000
      2285       209  LYS       HD1            -7.2143821764        2.9508599289       -2.5216057875  S24       73              1.0000000000
      2286       209  LYS       HD2            -5.4637360919        3.1090928972       -2.4855599548  S24       73              1.0000000000
      2287       209  LYS       QQH2           -6.3445006863        2.7988236632       -0.9809316065  S24       73              1.0000000000
      2288       209  LYS       CE             -6.5102234585        4.8545735441       -1.7349737828  S24       73              1.0000000000
      2289       209  LYS       HE1            -5.8499518373        5.2337395907       -0.9532506250  S24       73              1.0000000000
      2290       209  LYS       HE2            -7.5214833290        5.1471213276       -1.4502354764  S24       73              1.0000000000
      2291       209  LYS       NZ             -6.1389376266        5.6233977837       -2.9791196917  S24       73              1.0000000000
      2292       209  LYS       HZ1            -6.3977729621        5.1946364568       -3.8743989044  S24       73              1.0000000000
      2293       209  LYS       HZ2            -5.0983010196        5.8029305940       -3.0020346573  S24       73              1.0000000000
      2294       209  LYS       HZ3            -6.5707063202        6.5775343932       -2.9591623776  S24       73              1.0000000000
      2295       210  SER       CB             -4.5318652516        4.4814835568       -6.3791968154  S24       130             1.0000000000
      2296       210  SER       HB1            -4.5695468365        5.3917608393       -6.9780298081  S24       130             1.0000000000
      2297       210  SER       HB2            -3.7683006902        3.8270888454       -6.8148638873  S24       130             1.0000000000
      2298       210  SER       OG             -4.1794170200        4.7788273105       -4.9842846780  S24       130             1.0000000000
      2299       210  SER       HG1            -3.5427018011        5.6084317481       -4.9287247765  S24       130             1.0000000000
      2300       210  SER       QQH3           -5.4905631855        3.9613903646       -6.4454820997  S24       130             1.0000000000
      2301       211  GLU       CB             -9.9121098653        9.4289707289        0.9345289317  S24       166             1.0000000000
      2302       211  GLU       HB1            -9.5913327606       10.0877185072        0.1175601762  S24       166             1.0000000000
      2303       211  GLU       HB2           -10.9563602772        9.1650681269        0.7612450825  S24       166             1.0000000000
      2304       211  GLU       QQH4           -9.8438884588        9.8996408901        1.9240680759  S24       166             1.0000000000
      2305       211  GLU       CG             -9.0521189383        8.1566829021        0.8634850372  S24       166             1.0000000000
      2306       211  GLU       HG1            -9.4370548465        7.4917584916        0.0793188394  S24       166             1.0000000000
      2307       211  GLU       HG2            -9.1070110331        7.5697614249        1.7885772569  S24       166             1.0000000000
      2308       211  GLU       CD             -7.5910828487        8.4211622737        0.5449729616  S24       166             1.0000000000
      2309       211  GLU       OE1            -7.1212146386        9.5803917066        0.4811921679  S24       166             1.0000000000
      2310       211  GLU       OE2            -6.8742262253        7.3172514467        0.3283563902  S24       166             1.0000000000
      2311       212  ASN       CB             -2.6718344423       11.9084514554        1.5627686589  S24       170             1.0000000000
      2312       212  ASN       HB1            -1.6628823298       11.7716110295        1.1617745590  S24       170             1.0000000000
      2313       212  ASN       HB2            -3.0580717621       12.8765857972        1.2337534208  S24       170             1.0000000000
      2314       212  ASN       QQH5           -2.7113148681       11.8430767178        2.6596192044  S24       170             1.0000000000
      2315       212  ASN       CG             -3.5664771732       10.7917612178        1.0322687647  S24       170             1.0000000000
      2316       212  ASN       OD1            -3.2286245012        9.5678457539        1.1590757099  S24       170             1.0000000000
      2317       212  ASN       ND2            -4.7106118364       11.1772403144        0.4446903182  S24       170             1.0000000000
      2318       212  ASN       HD21           -5.4341876409       10.4957632280        0.2167999695  S24       170             1.0000000000
      2319       212  ASN       HD22           -4.8873692315       12.1633131523        0.2333088009  S24       170             1.0000000000
      2320       213  LYS       CE             -3.3014021804        1.5664757457       -4.1490471511  S24       234             1.0000000000
      2321       213  LYS       HE1            -3.6834967313        1.7870183888       -3.1528228591  S24       234             1.0000000000
      2322       213  LYS       HE2            -4.1302655144        1.5190241830       -4.8560680519  S24       234             1.0000000000
      2323       213  LYS       NZ             -2.3928995694        2.6740825774       -4.5928361678  S24       234             1.0000000000
      2324       213  LYS       HZ1            -1.9017668482        2.4342522864       -5.4901355934  S24       234             1.0000000000
      2325       213  LYS       HZ2            -1.6183901850        2.9035079723       -3.9429485653  S24       234             1.0000000000
      2326       213  LYS       HZ3            -2.9374725105        3.5641408492       -4.7437984512  S24       234             1.0000000000
      2327       213  LYS       QQH6           -2.7347115096        0.6350859785       -4.1097726275  S24       234             1.0000000000
      2328       214  SER       CB              2.3288403678        3.2698347131       -5.7490314510  S24       235             1.0000000000
      2329       214  SER       HB1             3.0789585211        2.6461048001       -6.2421339054  S24       235             1.0000000000
      2330       214  SER       HB2             2.8334448588        4.2089555260       -5.4856896779  S24       235             1.0000000000
      2331       214  SER       OG              1.2413731106        3.4777787934       -6.6843216944  S24       235             1.0000000000
      2332       214  SER       HG1             0.8327619990        4.3740858789       -6.5309167833  S24       235             1.0000000000
      2333       214  SER       QQH7            1.9823567252        2.7186508181       -4.8605677778  S24       235             1.0000000000
      2334       215  PNM       S1             -3.2411062817        9.2835642333       -6.2521597086  S24       523             1.0000000000
      2335       215  PNM       C2             -1.8326399519        8.0665931629       -6.7874211964  S24       523             1.0000000000
      2336       215  PNM       C3             -1.5052969364        7.2841209850       -5.4702931746  S24       523             1.0000000000
      2337       215  PNM       N4             -2.7576337232        7.0548189954       -4.6790673722  S24       523             1.0000000000
      2338       215  PNM       C5             -3.7763109852        8.1712068653       -4.8454588610  S24       523             1.0000000000
      2339       215  PNM       C6             -3.6089797326        8.6437546012       -3.3672532764  S24       523             1.0000000000
      2340       215  PNM       C7             -2.6478010231        7.4284230006       -3.1395116117  S24       523             1.0000000000
      2341       215  PNM       O8             -1.5120819179        7.5130643973       -2.5499651985  S24       523             1.0000000000
      2342       215  PNM       C9             -2.3477801679        7.1770619211       -7.9270095306  S24       523             1.0000000000
      2343       215  PNM       C10            -0.6520700829        8.9179563141       -7.2775261326  S24       523             1.0000000000
      2344       215  PNM       C11            -0.7704904712        5.9616577993       -5.7678204309  S24       523             1.0000000000
      2345       215  PNM       O12            -1.3243688019        4.8648245474       -5.4779463100  S24       523             1.0000000000
      2346       215  PNM       O13             0.4082500945        6.0555762686       -6.3328058347  S24       523             1.0000000000
      2347       215  PNM       N14            -2.8989914368        9.8828833575       -3.1215826201  S24       523             1.0000000000
      2348       215  PNM       C15            -3.4674593834       11.0795477550       -3.3790349778  S24       523             1.0000000000
      2349       215  PNM       O16            -4.6572381966       11.1518202425       -3.8145656954  S24       523             1.0000000000
      2350       215  PNM       C17            -2.6275487527       12.3326769699       -3.1673786430  S24       523             1.0000000000
      2351       215  PNM       C18            -1.7712318847       12.7064186942       -4.3772476962  S24       523             1.0000000000
      2352       215  PNM       C19            -0.4322346834       13.0906186826       -4.2114469347  S24       523             1.0000000000
      2353       215  PNM       C20             0.3581285655       13.4309643560       -5.3173645622  S24       523             1.0000000000
      2354       215  PNM       C21            -0.1853153804       13.4073234949       -6.6080797031  S24       523             1.0000000000
      2355       215  PNM       C22            -1.5277697781       13.0445961863       -6.7794797532  S24       523             1.0000000000
      2356       215  PNM       C23            -2.3107710412       12.6954706065       -5.6751906442  S24       523             1.0000000000
      2357       215  PNM       H24            -0.8247965959        7.8999214257       -4.8687526567  S24       523             1.0000000000
      2358       215  PNM       H25            -0.8877859196        9.3726024252       -8.2453094585  S24       523             1.0000000000
      2359       215  PNM       H26             0.2316115548        8.2843070048       -7.3923494416  S24       523             1.0000000000
      2360       215  PNM       H27            -0.4238663380        9.7288911753       -6.5836831376  S24       523             1.0000000000
      2361       215  PNM       H28            -2.6582993125        7.7987463346       -8.7705096422  S24       523             1.0000000000
      2362       215  PNM       H29            -3.2066059759        6.5799628132       -7.6213587657  S24       523             1.0000000000
      2363       215  PNM       H30            -1.5576498971        6.5013138366       -8.2753089416  S24       523             1.0000000000
      2364       215  PNM       H31            -4.7735241346        7.7818070645       -5.0549678608  S24       523             1.0000000000
      2365       215  PNM       H32            -4.5421267745        8.6237048267       -2.7997725446  S24       523             1.0000000000
      2366       215  PNM       H33            -1.9880162115       12.2040757799       -2.2904738356  S24       523             1.0000000000
      2367       215  PNM       H34            -3.3303485205       13.1422627590       -2.9420376542  S24       523             1.0000000000
      2368       215  PNM       H35            -0.0002184820       13.1307836771       -3.2179074979  S24       523             1.0000000000
      2369       215  PNM       H36             1.4006125121       13.6938788116       -5.1721570449  S24       523             1.0000000000
      2370       215  PNM       H37             0.4274484735       13.6552397043       -7.4696484351  S24       523             1.0000000000
      2371       215  PNM       H38            -1.9600319614       13.0164800407       -7.7737645658  S24       523             1.0000000000
      2372       215  PNM       H39            -3.3419983192       12.3972715537       -5.8215651491  S24       523             1.0000000000
      2373       215  PNM       H40            -1.9524336354        9.8159772434       -2.7330583598  S24       523             1.0000000000
      2374       216  TIP3      OH2            -4.4947913586        7.6381917732       -0.1304475114  S24       290             1.0000000000
      2375       216  TIP3      H1             -5.8091079696        7.4936501003        0.1177946792  S24       290             1.0000000000
      2376       216  TIP3      H2             -3.9782998357        8.3603277219        0.3578839890  S24       290             1.0000000000
      2377       217  SER       CB             -2.8484180286        5.1093832662       -2.1463376958  S25       70              1.0000000000
      2378       217  SER       HB1            -3.4739116697        4.3147744285       -2.5584844589  S25       70              1.0000000000
      2379       217  SER       HB2            -1.8897797640        5.1181819978       -2.6654600794  S25       70              1.0000000000
      2380       217  SER       OG             -3.5656092845        6.3701397300       -2.3971106472  S25       70              1.0000000000
      2381       217  SER       HG1            -4.0654899809        7.2508663296       -0.9361632245  S25       70              1.0000000000
      2382       217  SER       QQH1           -2.6512746725        5.0325342540       -1.0678158800  S25       70              1.0000000000
      2383       218  LYS       CD             -6.3859089663        3.3334702591       -1.9313293168  S25       73              1.0000000000
      2384       218  LYS       HD1            -7.2457250953        2.9603770274       -2.4979782797  S25       73              1.0000000000
      2385       218  LYS       HD2            -5.4909012921        3.0689112835       -2.5044462162  S25       73              1.0000000000
      2386       218  LYS       QQH2           -6.3428882214        2.8036059083       -0.9753717601  S25       73              1.0000000000
      2387       218  LYS       CE             -6.4613813368        4.8525215787       -1.7525642969  S25       73              1.0000000000
      2388       218  LYS       HE1            -5.7081411920        5.2326087463       -1.0630125399  S25       73              1.0000000000
      2389       218  LYS       HE2            -7.4282151779        5.1882144074       -1.3743808599  S25       73              1.0000000000
      2390       218  LYS       NZ             -6.2197850446        5.5675578255       -3.0570173543  S25       73              1.0000000000
      2391       218  LYS       HZ1            -6.8611846837        5.2847405188       -3.8089963600  S25       73              1.0000000000
      2392       218  LYS       HZ2            -5.2638222262        5.4303158098       -3.4566100825  S25       73              1.0000000000
      2393       218  LYS       HZ3            -6.3803038006        6.5940903188       -2.9372632471  S25       73              1.0000000000
      2394       219  SER       CB             -4.5362778164        4.4964211240       -6.3500724947  S25       130             1.0000000000
      2395       219  SER       HB1            -4.5710524250        5.4040179328       -6.9519270791  S25       130             1.0000000000
      2396       219  SER       HB2            -3.7668866890        3.8408449227       -6.7715203003  S25       130             1.0000000000
      2397       219  SER       OG             -4.1837819811        4.8119926891       -4.9514764865  S25       130             1.0000000000
      2398       219  SER       HG1            -3.5169145217        5.6557219504       -4.9076845514  S25       130             1.0000000000
      2399       219  SER       QQH3           -5.4938929297        3.9742978692       -6.4149335031  S25       130             1.0000000000
      2400       220  GLU       CB             -9.9109252107        9.4284888009        0.9344263785  S25       166             1.0000000000
      2401       220  GLU       HB1            -9.5898785081       10.0872858497        0.1176020280  S25       166             1.0000000000
      2402       220  GLU       HB2           -10.9551941131        9.1647375435        0.7608389491  S25       166             1.0000000000
      2403       220  GLU       QQH4           -9.8428148610        9.8990799762        1.9239944845  S25       166             1.0000000000
      2404       220  GLU       CG             -9.0508260974        8.1561728490        0.8635374615  S25       166             1.0000000000
      2405       220  GLU       HG1            -9.4360756446        7.4913545565        0.0794051746  S25       166             1.0000000000
      2406       220  GLU       HG2            -9.1053073675        7.5694107367        1.7887873310  S25       166             1.0000000000
      2407       220  GLU       CD             -7.5894600724        8.4199689401        0.5441016187  S25       166             1.0000000000
      2408       220  GLU       OE1            -7.1206092632        9.5796828021        0.4794996650  S25       166             1.0000000000
      2409       220  GLU       OE2            -6.8728731566        7.3161116868        0.3279179077  S25       166             1.0000000000
      2410       221  ASN       CB             -2.6719404086       11.9094019361        1.5625759721  S25       170             1.0000000000
      2411       221  ASN       HB1            -1.6630788005       11.7729190443        1.1612322652  S25       170             1.0000000000
      2412       221  ASN       HB2            -3.0587095460       12.8774998155        1.2340502504  S25       170             1.0000000000
      2413       221  ASN       QQH5           -2.7110314814       11.8436793629        2.6594191596  S25       170             1.0000000000
      2414       221  ASN       CG             -3.5660404690       10.7923230520        1.0319307093  S25       170             1.0000000000
      2415       221  ASN       OD1            -3.2280468005        9.5686310047        1.1590649571  S25       170             1.0000000000
      2416       221  ASN       ND2            -4.7102803245       11.1775721197        0.4441627677  S25       170             1.0000000000
      2417       221  ASN       HD21           -5.4331960202       10.4957155385        0.2155896704  S25       170             1.0000000000
      2418       221  ASN       HD22           -4.8867576113       12.1634405781        0.2317852014  S25       170             1.0000000000
      2419       222  LYS       CE             -3.3017151512        1.5698979419       -4.1498355726  S25       234             1.0000000000
      2420       222  LYS       HE1            -3.6844275006        1.7884231351       -3.1534119760  S25       234             1.0000000000
      2421       222  LYS       HE2            -4.1298841574        1.5225222853       -4.8578019076  S25       234             1.0000000000
      2422       222  LYS       NZ             -2.3934098587        2.6792814909       -4.5903226262  S25       234             1.0000000000
      2423       222  LYS       HZ1            -1.9051491275        2.4440287640       -5.4902908850  S25       234             1.0000000000
      2424       222  LYS       HZ2            -1.6159910451        2.9028291728       -3.9412658500  S25       234             1.0000000000
      2425       222  LYS       HZ3            -2.9309645971        3.5730492117       -4.7310144840  S25       234             1.0000000000
      2426       222  LYS       QQH6           -2.7331906314        0.6397885950       -4.1125664105  S25       234             1.0000000000
      2427       223  SER       CB              2.3291705355        3.2700452797       -5.7492451829  S25       235             1.0000000000
      2428       223  SER       HB1             3.0791591216        2.6464692170       -6.2427154047  S25       235             1.0000000000
      2429       223  SER       HB2             2.8341011810        4.2089605161       -5.4858162537  S25       235             1.0000000000
      2430       223  SER       OG              1.2413920808        3.4783014053       -6.6841018236  S25       235             1.0000000000
      2431       223  SER       HG1             0.8329132430        4.3746443790       -6.5299961668  S25       235             1.0000000000
      2432       223  SER       QQH7            1.9829986872        2.7188277703       -4.8606435909  S25       235             1.0000000000
      2433       224  PNM       S1             -3.2415874858        9.2808679157       -6.2489295594  S25       523             1.0000000000
      2434       224  PNM       C2             -1.8344547163        8.0656202609       -6.7869884981  S25       523             1.0000000000
      2435       224  PNM       C3             -1.5123365881        7.2787652274       -5.4699554613  S25       523             1.0000000000
      2436       224  PNM       N4             -2.7673941380        7.0370542106       -4.6860837080  S25       523             1.0000000000
      2437       224  PNM       C5             -3.7744349106        8.1653257223       -4.8413402796  S25       523             1.0000000000
      2438       224  PNM       C6             -3.6047545816        8.6404381712       -3.3668443035  S25       523             1.0000000000
      2439       224  PNM       C7             -2.6568647535        7.4176426926       -3.1122157918  S25       523             1.0000000000
      2440       224  PNM       O8             -1.5059108781        7.5226976219       -2.5469769693  S25       523             1.0000000000
      2441       224  PNM       C9             -2.3488716883        7.1787654667       -7.9292115607  S25       523             1.0000000000
      2442       224  PNM       C10            -0.6528776065        8.9173403857       -7.2755431004  S25       523             1.0000000000
      2443       224  PNM       C11            -0.7713186689        5.9607121426       -5.7691975449  S25       523             1.0000000000
      2444       224  PNM       O12            -1.3233075221        4.8603510018       -5.4848487254  S25       523             1.0000000000
      2445       224  PNM       O13             0.4078435499        6.0573694723       -6.3322219993  S25       523             1.0000000000
      2446       224  PNM       N14            -2.8953898441        9.8800697611       -3.1241119406  S25       523             1.0000000000
      2447       224  PNM       C15            -3.4652071077       11.0762353070       -3.3792110030  S25       523             1.0000000000
      2448       224  PNM       O16            -4.6561598789       11.1498065050       -3.8134066871  S25       523             1.0000000000
      2449       224  PNM       C17            -2.6269888791       12.3309097400       -3.1672742879  S25       523             1.0000000000
      2450       224  PNM       C18            -1.7713015372       12.7060146555       -4.3769839214  S25       523             1.0000000000
      2451       224  PNM       C19            -0.4323689759       13.0904584984       -4.2112939966  S25       523             1.0000000000
      2452       224  PNM       C20             0.3579046582       13.4311708817       -5.3171265685  S25       523             1.0000000000
      2453       224  PNM       C21            -0.1855254091       13.4077488909       -6.6078120043  S25       523             1.0000000000
      2454       224  PNM       C22            -1.5279039553       13.0447748066       -6.7791392878  S25       523             1.0000000000
      2455       224  PNM       C23            -2.3108290560       12.6952348856       -5.6749494455  S25       523             1.0000000000
      2456       224  PNM       H24            -0.8416204131        7.8969094396       -4.8594673263  S25       523             1.0000000000
      2457       224  PNM       H25            -0.8873218043        9.3737870212       -8.2430899712  S25       523             1.0000000000
      2458       224  PNM       H26             0.2306874564        8.2837198367       -7.3909890219  S25       523             1.0000000000
      2459       224  PNM       H27            -0.4245092314        9.7271453804       -6.5804852854  S25       523             1.0000000000
      2460       224  PNM       H28            -2.6583396569        7.8014685967       -8.7726223566  S25       523             1.0000000000
      2461       224  PNM       H29            -3.2073413970        6.5801213850       -7.6253315736  S25       523             1.0000000000
      2462       224  PNM       H30            -1.5586182251        6.5035023061       -8.2779972983  S25       523             1.0000000000
      2463       224  PNM       H31            -4.7753888426        7.7828158741       -5.0461116909  S25       523             1.0000000000
      2464       224  PNM       H32            -4.5409894885        8.6259854041       -2.8044776500  S25       523             1.0000000000
      2465       224  PNM       H33            -1.9868781170       12.2030711777       -2.2907308111  S25       523             1.0000000000
      2466       224  PNM       H34            -3.3306299858       13.1397028515       -2.9413549368  S25       523             1.0000000000
      2467       224  PNM       H35            -0.0002883591       13.1301386162       -3.2177754649  S25       523             1.0000000000
      2468       224  PNM       H36             1.4004460296       13.6937912574       -5.1719290136  S25       523             1.0000000000
      2469       224  PNM       H37             0.4273042552       13.6554083593       -7.4694110832  S25       523             1.0000000000
      2470       224  PNM       H38            -1.9600368468       13.0164789409       -7.7734410474  S25       523             1.0000000000
      2471       224  PNM       H39            -3.3419250048       12.3965440047       -5.8213114779  S25       523             1.0000000000
      2472       224  PNM       H40            -1.9480359926        9.8108255016       -2.7366966803  S25       523             1.0000000000
      2473       225  TIP3      OH2            -4.4962991812        7.6385147369       -0.1309444356  S25       290             1.0000000000
      2474       225  TIP3      H1             -5.8024960172        7.4930951212        0.1175465398  S25       290             1.0000000000
      2475       225  TIP3      H2             -3.9790991285        8.3605722398        0.3564677802  S25       290             1.0000000000
      2476       226  SER       CB             -2.8508289411        5.1153458232       -2.1451859492  S26       70              1.0000000000
      2477       226  SER       HB1            -3.5105877261        4.3505620862       -2.5513025409  S26       70              1.0000000000
      2478       226  SER       HB2            -1.9024636391        5.0947669394       -2.6797672009  S26       70              1.0000000000
      2479       226  SER       OG             -3.5379566893        6.4011666514       -2.3900033213  S26       70              1.0000000000
      2480       226  SER       HG1            -4.0725971096        7.2566313813       -0.9193567067  S26       70              1.0000000000
      2481       226  SER       QQH1           -2.6451109688        5.0503991758       -1.0677610140  S26       70              1.0000000000
      2482       227  LYS       CD             -6.3903678190        3.3234914290       -1.9342720194  S26       73              1.0000000000
      2483       227  LYS       HD1            -7.2659875780        2.9610122617       -2.4836598369  S26       73              1.0000000000
      2484       227  LYS       HD2            -5.5131121775        3.0338802362       -2.5223026506  S26       73              1.0000000000
      2485       227  LYS       QQH2           -6.3445265511        2.8072085381       -0.9705418620  S26       73              1.0000000000
      2486       227  LYS       CE             -6.4262947304        4.8465560159       -1.7853144933  S26       73              1.0000000000
      2487       227  LYS       HE1            -5.6395170180        5.2190576513       -1.1302293655  S26       73              1.0000000000
      2488       227  LYS       HE2            -7.3709667553        5.2121301223       -1.3766953785  S26       73              1.0000000000
      2489       227  LYS       NZ             -6.2195671911        5.5156017054       -3.1212070676  S26       73              1.0000000000
      2490       227  LYS       HZ1            -6.9993031086        5.3283775260       -3.7655771056  S26       73              1.0000000000
      2491       227  LYS       HZ2            -5.3412247131        5.2230538443       -3.7247445178  S26       73              1.0000000000
      2492       227  LYS       HZ3            -6.2321436231        6.5468605248       -3.0020537783  S26       73              1.0000000000
      2493       228  SER       CB             -4.5555386837        4.4926114046       -6.3012011126  S26       130             1.0000000000
      2494       228  SER       HB1            -4.5709443252        5.4149374057       -6.8912352183  S26       130             1.0000000000
      2495       228  SER       HB2            -3.7773187526        3.8519991421       -6.7394833553  S26       130             1.0000000000
      2496       228  SER       OG             -4.2275415462        4.7542485485       -4.8942676133  S26       130             1.0000000000
      2497       228  SER       HG1            -3.2177460472        6.0413209893       -4.8800484922  S26       130             1.0000000000
      2498       228  SER       QQH3           -5.5139929762        3.9713324759       -6.4580465380  S26       130             1.0000000000
      2499       229  GLU       CB             -9.9118977504        9.4292146774        0.9346550575  S26       166             1.0000000000
      2500       229  GLU       HB1            -9.5908716330       10.0877422893        0.1176339318  S26       166             1.0000000000
      2501       229  GLU       HB2           -10.9561701069        9.1655711675        0.7614920917  S26       166             1.0000000000
      2502       229  GLU       QQH4           -9.8432198059        9.8996945219        1.9243553487  S26       166             1.0000000000
      2503       229  GLU       CG             -9.0520123455        8.1576290895        0.8629398738  S26       166             1.0000000000
      2504       229  GLU       HG1            -9.4368292515        7.4926594344        0.0787891364  S26       166             1.0000000000
      2505       229  GLU       HG2            -9.1051912526        7.5697175993        1.7874684321  S26       166             1.0000000000
      2506       229  GLU       CD             -7.5924103065        8.4223345828        0.5415175756  S26       166             1.0000000000
      2507       229  GLU       OE1            -7.1235972450        9.5814436784        0.4623665679  S26       166             1.0000000000
      2508       229  GLU       OE2            -6.8761086215        7.3159693361        0.3400002717  S26       166             1.0000000000
      2509       230  ASN       CB             -2.6714613944       11.9090646568        1.5622515588  S26       170             1.0000000000
      2510       230  ASN       HB1            -1.6621480946       11.7722783770        1.1620075664  S26       170             1.0000000000
      2511       230  ASN       HB2            -3.0572670231       12.8775645430        1.2337621447  S26       170             1.0000000000
      2512       230  ASN       QQH5           -2.7119916865       11.8428972452        2.6590867316  S26       170             1.0000000000
      2513       230  ASN       CG             -3.5659123586       10.7928726237        1.0308578554  S26       170             1.0000000000
      2514       230  ASN       OD1            -3.2253832383        9.5690024188        1.1545612228  S26       170             1.0000000000
      2515       230  ASN       ND2            -4.7114869937       11.1768080933        0.4454510104  S26       170             1.0000000000
      2516       230  ASN       HD21           -5.4364387977       10.4951101504        0.2200885668  S26       170             1.0000000000
      2517       230  ASN       HD22           -4.8902216252       12.1631467022        0.2371433819  S26       170             1.0000000000
      2518       231  LYS       CE             -3.3143212441        1.5727334634       -4.1484549965  S26       234             1.0000000000
      2519       231  LYS       HE1            -3.6936949415        1.7805759034       -3.1481363355  S26       234             1.0000000000
      2520       231  LYS       HE2            -4.1501270051        1.5128265645       -4.8462330691  S26       234             1.0000000000
      2521       231  LYS       NZ             -2.4431489515        2.7082820948       -4.5973433180  S26       234             1.0000000000
      2522       231  LYS       HZ1            -1.9670352772        2.4891964834       -5.5027498314  S26       234             1.0000000000
      2523       231  LYS       HZ2            -1.6628501937        2.9404868974       -3.9593903106  S26       234             1.0000000000
      2524       231  LYS       HZ3            -3.0515624883        3.6018021202       -4.7136730474  S26       234             1.0000000000
      2525       231  LYS       QQH6           -2.7286758182        0.6521974573       -4.1187289107  S26       234             1.0000000000
      2526       232  SER       CB              2.3329915038        3.2679721042       -5.7504699024  S26       235             1.0000000000
      2527       232  SER       HB1             3.0824810982        2.6436957462       -6.2430620549  S26       235             1.0000000000
      2528       232  SER       HB2             2.8395471547        4.2059444272       -5.4850972592  S26       235             1.0000000000
      2529       232  SER       OG              1.2484914607        3.4780935334       -6.6889097028  S26       235             1.0000000000
      2530       232  SER       HG1             0.8340087779        4.3676872480       -6.5282577285  S26       235             1.0000000000
      2531       232  SER       QQH7            1.9830794785        2.7147399452       -4.8647248221  S26       235             1.0000000000
      2532       233  PNM       S1             -3.2415248928        9.2780252487       -6.2459046694  S26       523             1.0000000000
      2533       233  PNM       C2             -1.8306857333        8.0708472461       -6.8005459220  S26       523             1.0000000000
      2534       233  PNM       C3             -1.5052144398        7.2804997971       -5.4930855603  S26       523             1.0000000000
      2535       233  PNM       N4             -2.7659063946        7.0186262312       -4.7333047625  S26       523             1.0000000000
      2536       233  PNM       C5             -3.7654497185        8.1534191280       -4.8401195182  S26       523             1.0000000000
      2537       233  PNM       C6             -3.5911808570        8.6365444127       -3.3668147836  S26       523             1.0000000000
      2538       233  PNM       C7             -2.6722477152        7.4238445523       -3.0201141644  S26       523             1.0000000000
      2539       233  PNM       O8             -1.5023342511        7.5345238559       -2.5299557417  S26       523             1.0000000000
      2540       233  PNM       C9             -2.3500079800        7.1807253676       -7.9358407389  S26       523             1.0000000000
      2541       233  PNM       C10            -0.6507837955        8.9250861399       -7.2809996037  S26       523             1.0000000000
      2542       233  PNM       C11            -0.7591668283        5.9648702790       -5.7857258121  S26       523             1.0000000000
      2543       233  PNM       O12            -1.3273469653        4.8755943934       -5.5099755078  S26       523             1.0000000000
      2544       233  PNM       O13             0.4223464600        6.0661525754       -6.3357564639  S26       523             1.0000000000
      2545       233  PNM       N14            -2.8882409201        9.8800856231       -3.1247626398  S26       523             1.0000000000
      2546       233  PNM       C15            -3.4647777270       11.0760931286       -3.3784808469  S26       523             1.0000000000
      2547       233  PNM       O16            -4.6544052444       11.1436770895       -3.8127630541  S26       523             1.0000000000
      2548       233  PNM       C17            -2.6280635147       12.3307784189       -3.1660864984  S26       523             1.0000000000
      2549       233  PNM       C18            -1.7724387338       12.7058649780       -4.3764829052  S26       523             1.0000000000
      2550       233  PNM       C19            -0.4333361895       13.0895124806       -4.2103452586  S26       523             1.0000000000
      2551       233  PNM       C20             0.3571491349       13.4302912932       -5.3160429244  S26       523             1.0000000000
      2552       233  PNM       C21            -0.1862006252       13.4073347249       -6.6068300516  S26       523             1.0000000000
      2553       233  PNM       C22            -1.5287343148       13.0449016731       -6.7786608556  S26       523             1.0000000000
      2554       233  PNM       C23            -2.3120695734       12.6957299482       -5.6744497293  S26       523             1.0000000000
      2555       233  PNM       H24            -0.8676064673        7.9030656953       -4.8554347624  S26       523             1.0000000000
      2556       233  PNM       H25            -0.8843780518        9.3839648418       -8.2467499430  S26       523             1.0000000000
      2557       233  PNM       H26             0.2331300991        8.2921257620       -7.3977434632  S26       523             1.0000000000
      2558       233  PNM       H27            -0.4251786678        9.7324393647       -6.5821618328  S26       523             1.0000000000
      2559       233  PNM       H28            -2.6691597293        7.8009034236       -8.7768880834  S26       523             1.0000000000
      2560       233  PNM       H29            -3.2029894719        6.5748770472       -7.6279558412  S26       523             1.0000000000
      2561       233  PNM       H30            -1.5554562187        6.5122718011       -8.2878412422  S26       523             1.0000000000
      2562       233  PNM       H31            -4.7609056933        7.7551262706       -5.0329945638  S26       523             1.0000000000
      2563       233  PNM       H32            -4.5376256233        8.6319594860       -2.8209663697  S26       523             1.0000000000
      2564       233  PNM       H33            -1.9878558318       12.2022167996       -2.2897550285  S26       523             1.0000000000
      2565       233  PNM       H34            -3.3319910540       13.1390624786       -2.9402757678  S26       523             1.0000000000
      2566       233  PNM       H35            -0.0011655943       13.1282835353       -3.2168846130  S26       523             1.0000000000
      2567       233  PNM       H36             1.3995423958       13.6933017304       -5.1705464340  S26       523             1.0000000000
      2568       233  PNM       H37             0.4265222717       13.6564974688       -7.4681018751  S26       523             1.0000000000
      2569       233  PNM       H38            -1.9606073746       13.0179900137       -7.7732015176  S26       523             1.0000000000
      2570       233  PNM       H39            -3.3435399888       12.3986084737       -5.8218903296  S26       523             1.0000000000
      2571       233  PNM       H40            -1.9387963698        9.8224987125       -2.7421239662  S26       523             1.0000000000
      2572       234  TIP3      OH2            -4.4982667340        7.6460044228       -0.1200033962  S26       290             1.0000000000
      2573       234  TIP3      H1             -5.8181307797        7.4894609475        0.1290904363  S26       290             1.0000000000
      2574       234  TIP3      H2             -3.9801236109        8.3691266081        0.3663919689  S26       290             1.0000000000
      2575       235  SER       CB             -2.8494680840        5.1247697125       -2.1369488558  S27       70              1.0000000000
      2576       235  SER       HB1            -3.5261006652        4.3709698783       -2.5345326146  S27       70              1.0000000000
      2577       235  SER       HB2            -1.9083814877        5.0952379470       -2.6842358508  S27       70              1.0000000000
      2578       235  SER       OG             -3.5291163042        6.4180850831       -2.3722375493  S27       70              1.0000000000
      2579       235  SER       HG1            -4.0786622717        7.2629198074       -0.8958810486  S27       70              1.0000000000
      2580       235  SER       QQH1           -2.6309358719        5.0612235996       -1.0621512762  S27       70              1.0000000000
      2581       236  LYS       CD             -6.3935060136        3.3046675283       -1.9636247420  S27       73              1.0000000000
      2582       236  LYS       HD1            -7.3001623905        2.9663990594       -2.4779518077  S27       73              1.0000000000
      2583       236  LYS       HD2            -5.5473257524        2.9734897393       -2.5738903086  S27       73              1.0000000000
      2584       236  LYS       QQH2           -6.3368859051        2.8036653387       -0.9918929031  S27       73              1.0000000000
      2585       236  LYS       CE             -6.3620487154        4.8306217879       -1.8477918081  S27       73              1.0000000000
      2586       236  LYS       HE1            -5.5305491234        5.1783366226       -1.2357248913  S27       73              1.0000000000
      2587       236  LYS       HE2            -7.2686691890        5.2381156467       -1.3919029391  S27       73              1.0000000000
      2588       236  LYS       NZ             -6.1871581204        5.4625970247       -3.2004612707  S27       73              1.0000000000
      2589       236  LYS       HZ1            -7.0129998377        5.3113248064       -3.7922442147  S27       73              1.0000000000
      2590       236  LYS       HZ2            -5.3093979826        5.1111792559       -3.8817194370  S27       73              1.0000000000
      2591       236  LYS       HZ3            -6.1411160682        6.4900130265       -3.0922893680  S27       73              1.0000000000
      2592       237  SER       CB             -4.5818966110        4.4840809881       -6.2555955329  S27       130             1.0000000000
      2593       237  SER       HB1            -4.5746539685        5.4225253519       -6.8212105003  S27       130             1.0000000000
      2594       237  SER       HB2            -3.7927596672        3.8551951775       -6.6913092228  S27       130             1.0000000000
      2595       237  SER       OG             -4.2890013827        4.6947229690       -4.8346294118  S27       130             1.0000000000
      2596       237  SER       HG1            -3.1833974031        6.0547749238       -4.8847669864  S27       130             1.0000000000
      2597       237  SER       QQH3           -5.5342404202        3.9681714790       -6.4562075217  S27       130             1.0000000000
      2598       238  GLU       CB             -9.9126946620        9.4306342320        0.9339236661  S27       166             1.0000000000
      2599       238  GLU       HB1            -9.5909167616       10.0888780796        0.1167906130  S27       166             1.0000000000
      2600       238  GLU       HB2           -10.9570587906        9.1681686737        0.7595856299  S27       166             1.0000000000
      2601       238  GLU       QQH4           -9.8442610933        9.9021289931        1.9230939677  S27       166             1.0000000000
      2602       238  GLU       CG             -9.0555388261        8.1575527561        0.8637911482  S27       166             1.0000000000
      2603       238  GLU       HG1            -9.4359856676        7.4962014395        0.0748246952  S27       166             1.0000000000
      2604       238  GLU       HG2            -9.1170408975        7.5673640413        1.7865156238  S27       166             1.0000000000
      2605       238  GLU       CD             -7.5936582250        8.4183870590        0.5536124329  S27       166             1.0000000000
      2606       238  GLU       OE1            -7.1162810988        9.5761200508        0.4969902115  S27       166             1.0000000000
      2607       238  GLU       OE2            -6.8845174653        7.3112300069        0.3371136460  S27       166             1.0000000000
      2608       239  ASN       CB             -2.6730487468       11.9129778286        1.5633168463  S27       170             1.0000000000
      2609       239  ASN       HB1            -1.6638545247       11.7792121511        1.1618506070  S27       170             1.0000000000
      2610       239  ASN       HB2            -3.0622383577       12.8806256158        1.2363666419  S27       170             1.0000000000
      2611       239  ASN       QQH5           -2.7125605830       11.8459318016        2.6601430673  S27       170             1.0000000000
      2612       239  ASN       CG             -3.5647963046       10.7949685730        1.0329533955  S27       170             1.0000000000
      2613       239  ASN       OD1            -3.2213952611        9.5721284861        1.1598678803  S27       170             1.0000000000
      2614       239  ASN       ND2            -4.7107719242       11.1749612319        0.4461136872  S27       170             1.0000000000
      2615       239  ASN       HD21           -5.4374376662       10.4919481152        0.2294781195  S27       170             1.0000000000
      2616       239  ASN       HD22           -4.8912350681       12.1606286592        0.2361951233  S27       170             1.0000000000
      2617       240  LYS       CE             -3.3363970002        1.5660472170       -4.1389359494  S27       234             1.0000000000
      2618       240  LYS       HE1            -3.7121589171        1.7597673733       -3.1345037767  S27       234             1.0000000000
      2619       240  LYS       HE2            -4.1748145724        1.5054342172       -4.8333095833  S27       234             1.0000000000
      2620       240  LYS       NZ             -2.4767589188        2.7146508341       -4.5787822987  S27       234             1.0000000000
      2621       240  LYS       HZ1            -2.0044197347        2.5102136550       -5.4888163150  S27       234             1.0000000000
      2622       240  LYS       HZ2            -1.6920704171        2.9424744088       -3.9456678820  S27       234             1.0000000000
      2623       240  LYS       HZ3            -3.0961116810        3.5992093766       -4.6739981797  S27       234             1.0000000000
      2624       240  LYS       QQH6           -2.7420719137        0.6508290761       -4.1223937320  S27       234             1.0000000000
      2625       241  SER       CB              2.3302698794        3.2687251666       -5.7423177110  S27       235             1.0000000000
      2626       241  SER       HB1             3.0780054824        2.6427851161       -6.2352991029  S27       235             1.0000000000
      2627       241  SER       HB2             2.8385011847        4.2048630806       -5.4742985948  S27       235             1.0000000000
      2628       241  SER       OG              1.2486237943        3.4843524704       -6.6828943430  S27       235             1.0000000000
      2629       241  SER       HG1             0.8340105055        4.3727822223       -6.5195771700  S27       235             1.0000000000
      2630       241  SER       QQH7            1.9758757384        2.7151318990       -4.8585433696  S27       235             1.0000000000
      2631       242  PNM       S1             -3.2544485651        9.2692770790       -6.2452234922  S27       523             1.0000000000
      2632       242  PNM       C2             -1.8377867132        8.0706741760       -6.8113488701  S27       523             1.0000000000
      2633       242  PNM       C3             -1.5085055979        7.2906253229       -5.4991580917  S27       523             1.0000000000
      2634       242  PNM       N4             -2.7640374249        7.0174389919       -4.7490415132  S27       523             1.0000000000
      2635       242  PNM       C5             -3.7624423576        8.1434532728       -4.8316076293  S27       523             1.0000000000
      2636       242  PNM       C6             -3.5855000074        8.6404706590       -3.3635481387  S27       523             1.0000000000
      2637       242  PNM       C7             -2.6773787524        7.4402780834       -2.9705775956  S27       523             1.0000000000
      2638       242  PNM       O8             -1.5043146144        7.5520871525       -2.5025006533  S27       523             1.0000000000
      2639       242  PNM       C9             -2.3505265321        7.1741784287       -7.9455241400  S27       523             1.0000000000
      2640       242  PNM       C10            -0.6610364578        8.9299313735       -7.2907786255  S27       523             1.0000000000
      2641       242  PNM       C11            -0.7463237795        5.9803313208       -5.7662633190  S27       523             1.0000000000
      2642       242  PNM       O12            -1.2970652923        4.8916834202       -5.4451144154  S27       523             1.0000000000
      2643       242  PNM       O13             0.4226100460        6.0811332402       -6.3384423429  S27       523             1.0000000000
      2644       242  PNM       N14            -2.8799593294        9.8849771897       -3.1356866699  S27       523             1.0000000000
      2645       242  PNM       C15            -3.4630483715       11.0782820477       -3.3865249182  S27       523             1.0000000000
      2646       242  PNM       O16            -4.6540618471       11.1400841471       -3.8164524985  S27       523             1.0000000000
      2647       242  PNM       C17            -2.6302659867       12.3346180541       -3.1734897457  S27       523             1.0000000000
      2648       242  PNM       C18            -1.7702312982       12.7051913723       -4.3815638013  S27       523             1.0000000000
      2649       242  PNM       C19            -0.4311068142       13.0875253604       -4.2135894790  S27       523             1.0000000000
      2650       242  PNM       C20             0.3601361866       13.4276177493       -5.3189530621  S27       523             1.0000000000
      2651       242  PNM       C21            -0.1823104794       13.4046956850       -6.6100223785  S27       523             1.0000000000
      2652       242  PNM       C22            -1.5247132075       13.0428218856       -6.7832619648  S27       523             1.0000000000
      2653       242  PNM       C23            -2.3088993385       12.6941422539       -5.6798182177  S27       523             1.0000000000
      2654       242  PNM       H24            -0.8857798687        7.9323370704       -4.8641527977  S27       523             1.0000000000
      2655       242  PNM       H25            -0.8933031826        9.3956405787       -8.2537133586  S27       523             1.0000000000
      2656       242  PNM       H26             0.2221746505        8.2962847898       -7.4120681801  S27       523             1.0000000000
      2657       242  PNM       H27            -0.4334716317        9.7324616855       -6.5864829553  S27       523             1.0000000000
      2658       242  PNM       H28            -2.6739187740        7.7889328740       -8.7889920147  S27       523             1.0000000000
      2659       242  PNM       H29            -3.1974528019        6.5587369089       -7.6382978888  S27       523             1.0000000000
      2660       242  PNM       H30            -1.5501482159        6.5131016533       -8.2983709903  S27       523             1.0000000000
      2661       242  PNM       H31            -4.7615074451        7.7475924000       -5.0095531614  S27       523             1.0000000000
      2662       242  PNM       H32            -4.5354616939        8.6497481016       -2.8236753118  S27       523             1.0000000000
      2663       242  PNM       H33            -1.9946981784       12.2086840351       -2.2932726223  S27       523             1.0000000000
      2664       242  PNM       H34            -3.3361200561       13.1427634904       -2.9526418658  S27       523             1.0000000000
      2665       242  PNM       H35            -0.0005525400       13.1287101751       -3.2193701812  S27       523             1.0000000000
      2666       242  PNM       H36             1.4019159611       13.6920315075       -5.1726205687  S27       523             1.0000000000
      2667       242  PNM       H37             0.4306944836       13.6543408825       -7.4707064498  S27       523             1.0000000000
      2668       242  PNM       H38            -1.9569152204       13.0180453016       -7.7774971036  S27       523             1.0000000000
      2669       242  PNM       H39            -3.3411647502       12.3994084325       -5.8268025445  S27       523             1.0000000000
      2670       242  PNM       H40            -1.9302075602        9.8320502652       -2.7544704656  S27       523             1.0000000000
      2671       243  TIP3      OH2            -4.5040886699        7.6546851748       -0.1000236554  S27       290             1.0000000000
      2672       243  TIP3      H1             -5.8277544640        7.4855096279        0.1345020175  S27       290             1.0000000000
      2673       243  TIP3      H2             -3.9860061445        8.3775964872        0.3868858165  S27       290             1.0000000000
      2674       244  SER       CB             -2.8490811969        5.1405069513       -2.1298011699  S28       70              1.0000000000
      2675       244  SER       HB1            -3.5593800758        4.4087196340       -2.5085700838  S28       70              1.0000000000
      2676       244  SER       HB2            -1.9178493568        5.0901074597       -2.6927887650  S28       70              1.0000000000
      2677       244  SER       OG             -3.5056715025        6.4466657257       -2.3601483398  S28       70              1.0000000000
      2678       244  SER       HG1            -4.1118347197        7.2691065423       -0.8751736946  S28       70              1.0000000000
      2679       244  SER       QQH1           -2.6174212445        5.0760611451       -1.0575348302  S28       70              1.0000000000
      2680       245  LYS       CD             -6.4010170651        3.2870002137       -1.9542840495  S28       73              1.0000000000
      2681       245  LYS       HD1            -7.3092792892        2.9495669940       -2.4675068702  S28       73              1.0000000000
      2682       245  LYS       HD2            -5.5580044424        2.9624203074       -2.5732979313  S28       73              1.0000000000
      2683       245  LYS       QQH2           -6.3396012422        2.7724643819       -0.9876198229  S28       73              1.0000000000
      2684       245  LYS       CE             -6.3792340066        4.8127801661       -1.8373285676  S28       73              1.0000000000
      2685       245  LYS       HE1            -5.5242201843        5.1521536513       -1.2489174335  S28       73              1.0000000000
      2686       245  LYS       HE2            -7.2684974770        5.1887920725       -1.3151713080  S28       73              1.0000000000
      2687       245  LYS       NZ             -6.2502759313        5.4211911121       -3.1858850822  S28       73              1.0000000000
      2688       245  LYS       HZ1            -7.0836852549        5.2370653763       -3.7523650304  S28       73              1.0000000000
      2689       245  LYS       HZ2            -5.0970702575        4.9692210138       -4.2170281337  S28       73              1.0000000000
      2690       245  LYS       HZ3            -6.2073583088        6.4478472128       -3.1082423135  S28       73              1.0000000000
      2691       246  SER       CB             -4.6104171860        4.4704755738       -6.2772028841  S28       130             1.0000000000
      2692       246  SER       HB1            -4.6028983418        5.4192969798       -6.8171668792  S28       130             1.0000000000
      2693       246  SER       HB2            -3.8063914851        3.8515601359       -6.6838613561  S28       130             1.0000000000
      2694       246  SER       OG             -4.3114528868        4.6529245850       -4.8557105866  S28       130             1.0000000000
      2695       246  SER       HG1            -3.1120547582        6.0770173439       -4.9313935277  S28       130             1.0000000000
      2696       246  SER       QQH3           -5.5495761344        3.9402549334       -6.4814073227  S28       130             1.0000000000
      2697       247  GLU       CB             -9.9202925899        9.4370686025        0.9321970909  S28       166             1.0000000000
      2698       247  GLU       HB1            -9.5988784136       10.0964296100        0.1156972304  S28       166             1.0000000000
      2699       247  GLU       HB2           -10.9652668906        9.1764345422        0.7584468127  S28       166             1.0000000000
      2700       247  GLU       QQH4           -9.8506624214        9.9071702809        1.9221454844  S28       166             1.0000000000
      2701       247  GLU       CG             -9.0643679850        8.1644219262        0.8592769221  S28       166             1.0000000000
      2702       247  GLU       HG1            -9.4446130621        7.5052619409        0.0683664094  S28       166             1.0000000000
      2703       247  GLU       HG2            -9.1257459306        7.5710829713        1.7798300678  S28       166             1.0000000000
      2704       247  GLU       CD             -7.6010775072        8.4238468838        0.5558804931  S28       166             1.0000000000
      2705       247  GLU       OE1            -7.1227336494        9.5811170715        0.4847380736  S28       166             1.0000000000
      2706       247  GLU       OE2            -6.8921692018        7.3136595025        0.3691704428  S28       166             1.0000000000
      2707       248  ASN       CB             -2.6792415775       11.9187783791        1.5630444821  S28       170             1.0000000000
      2708       248  ASN       HB1            -1.6709094528       11.7882449806        1.1582250238  S28       170             1.0000000000
      2709       248  ASN       HB2            -3.0717779467       12.8859460354        1.2387162123  S28       170             1.0000000000
      2710       248  ASN       QQH5           -2.7147294175       11.8500458020        2.6598176056  S28       170             1.0000000000
      2711       248  ASN       CG             -3.5675388009       10.7974498186        1.0345422388  S28       170             1.0000000000
      2712       248  ASN       OD1            -3.2158139226        9.5771661392        1.1643241255  S28       170             1.0000000000
      2713       248  ASN       ND2            -4.7149360829       11.1707155426        0.4467812472  S28       170             1.0000000000
      2714       248  ASN       HD21           -5.4393043429       10.4848908697        0.2277314883  S28       170             1.0000000000
      2715       248  ASN       HD22           -4.9011839348       12.1560267003        0.2412674953  S28       170             1.0000000000
      2716       249  LYS       CE             -3.3321196381        1.5573174037       -4.1399282764  S28       234             1.0000000000
      2717       249  LYS       HE1            -3.7191383273        1.7596904852       -3.1423686527  S28       234             1.0000000000
      2718       249  LYS       HE2            -4.1614372748        1.5079521657       -4.8459328001  S28       234             1.0000000000
      2719       249  LYS       NZ             -2.4415803714        2.6876868827       -4.5684211682  S28       234             1.0000000000
      2720       249  LYS       HZ1            -1.9670623706        2.4764480903       -5.4799524552  S28       234             1.0000000000
      2721       249  LYS       HZ2            -1.6553715460        2.9009567268       -3.9289051045  S28       234             1.0000000000
      2722       249  LYS       HZ3            -3.0155896306        3.5667284179       -4.6657996290  S28       234             1.0000000000
      2723       249  LYS       QQH6           -2.7493276372        0.6355968935       -4.1160434945  S28       234             1.0000000000
      2724       250  SER       CB              2.3335850526        3.2619415446       -5.7456739985  S28       235             1.0000000000
      2725       250  SER       HB1             3.0842146253        2.6330664158       -6.2314950990  S28       235             1.0000000000
      2726       250  SER       HB2             2.8399074984        4.2004944700       -5.4845755708  S28       235             1.0000000000
      2727       250  SER       OG              1.2523549040        3.4691426939       -6.6893560341  S28       235             1.0000000000
      2728       250  SER       HG1             0.8505848376        4.3669035101       -6.5448809993  S28       235             1.0000000000
      2729       250  SER       QQH7            1.9786239331        2.7152541725       -4.8583052843  S28       235             1.0000000000
      2730       251  PNM       S1             -3.2454448895        9.2688763154       -6.2590576987  S28       523             1.0000000000
      2731       251  PNM       C2             -1.8171717698        8.0843366773       -6.8365746333  S28       523             1.0000000000
      2732       251  PNM       C3             -1.4823806070        7.3018927943       -5.5263832504  S28       523             1.0000000000
      2733       251  PNM       N4             -2.7301844421        7.0265093158       -4.7885001163  S28       523             1.0000000000
      2734       251  PNM       C5             -3.7272308216        8.1372620736       -4.8305174159  S28       523             1.0000000000
      2735       251  PNM       C6             -3.5574916000        8.6494753185       -3.3653276141  S28       523             1.0000000000
      2736       251  PNM       C7             -2.6667655255        7.4720294513       -2.8976250767  S28       523             1.0000000000
      2737       251  PNM       O8             -1.4903149022        7.5755165366       -2.4588384812  S28       523             1.0000000000
      2738       251  PNM       C9             -2.3398011999        7.1853680570       -7.9641694548  S28       523             1.0000000000
      2739       251  PNM       C10            -0.6486568262        8.9487783503       -7.3222973347  S28       523             1.0000000000
      2740       251  PNM       C11            -0.7309350796        5.9809826170       -5.7700748587  S28       523             1.0000000000
      2741       251  PNM       O12            -1.2823799413        4.9042812434       -5.3998086202  S28       523             1.0000000000
      2742       251  PNM       O13             0.4308354281        6.0578759532       -6.3560584692  S28       523             1.0000000000
      2743       251  PNM       N14            -2.8594386062        9.9003055268       -3.1480716458  S28       523             1.0000000000
      2744       251  PNM       C15            -3.4592665338       11.0872876865       -3.3881670501  S28       523             1.0000000000
      2745       251  PNM       O16            -4.6514723596       11.1381587415       -3.8142394890  S28       523             1.0000000000
      2746       251  PNM       C17            -2.6379015236       12.3491595542       -3.1690183933  S28       523             1.0000000000
      2747       251  PNM       C18            -1.7753385516       12.7175752245       -4.3745978297  S28       523             1.0000000000
      2748       251  PNM       C19            -0.4355511221       13.0965671639       -4.2076031557  S28       523             1.0000000000
      2749       251  PNM       C20             0.3565461579       13.4314055446       -5.3140313482  S28       523             1.0000000000
      2750       251  PNM       C21            -0.1862745097       13.4066377153       -6.6052079518  S28       523             1.0000000000
      2751       251  PNM       C22            -1.5297686443       13.0471590153       -6.7774335857  S28       523             1.0000000000
      2752       251  PNM       C23            -2.3140079930       12.7032257532       -5.6727058500  S28       523             1.0000000000
      2753       251  PNM       H24            -0.8476425077        7.9382584853       -4.8966452331  S28       523             1.0000000000
      2754       251  PNM       H25            -0.8881261171        9.4185812369       -8.2815229874  S28       523             1.0000000000
      2755       251  PNM       H26             0.2361577735        8.3189728156       -7.4540976826  S28       523             1.0000000000
      2756       251  PNM       H27            -0.4158835365        9.7480648950       -6.6159138748  S28       523             1.0000000000
      2757       251  PNM       H28            -2.6792339997        7.7991661257       -8.8019747127  S28       523             1.0000000000
      2758       251  PNM       H29            -3.1820702643        6.5712880607       -7.6410001770  S28       523             1.0000000000
      2759       251  PNM       H30            -1.5448214071        6.5243901952       -8.3295983444  S28       523             1.0000000000
      2760       251  PNM       H31            -4.7317072680        7.7457277899       -4.9915339488  S28       523             1.0000000000
      2761       251  PNM       H32            -4.5183765472        8.6663923490       -2.8443909778  S28       523             1.0000000000
      2762       251  PNM       H33            -2.0065232759       12.2304849195       -2.2845593687  S28       523             1.0000000000
      2763       251  PNM       H34            -3.3505048120       13.1524518161       -2.9543514892  S28       523             1.0000000000
      2764       251  PNM       H35            -0.0055928848       13.1415711519       -3.2134322212  S28       523             1.0000000000
      2765       251  PNM       H36             1.3987084680       13.6951884497       -5.1685128569  S28       523             1.0000000000
      2766       251  PNM       H37             0.4269480797       13.6546095989       -7.4665010915  S28       523             1.0000000000
      2767       251  PNM       H38            -1.9624362679       13.0214853999       -7.7716405937  S28       523             1.0000000000
      2768       251  PNM       H39            -3.3469125312       12.4104638811       -5.8188629174  S28       523             1.0000000000
      2769       251  PNM       H40            -1.9089339178        9.8619873266       -2.7674858422  S28       523             1.0000000000
      2770       252  TIP3      OH2            -4.5099744758        7.6533063222       -0.0654217132  S28       290             1.0000000000
      2771       252  TIP3      H1             -5.8390167668        7.4812627221        0.1716787054  S28       290             1.0000000000
      2772       252  TIP3      H2             -3.9836482426        8.3778318499        0.4087442514  S28       290             1.0000000000
      2773       253  SER       CB             -2.8603838556        5.1546698472       -2.1166217496  S29       70              1.0000000000
      2774       253  SER       HB1            -3.5849515345        4.4369977813       -2.4949648017  S29       70              1.0000000000
      2775       253  SER       HB2            -1.9365839795        5.0996719819       -2.6914227916  S29       70              1.0000000000
      2776       253  SER       OG             -3.5066423325        6.4706908133       -2.3307982955  S29       70              1.0000000000
      2777       253  SER       HG1            -4.1403383004        7.2727334907       -0.8359610289  S29       70              1.0000000000
      2778       253  SER       QQH1           -2.6195700265        5.0820505124       -1.0468513258  S29       70              1.0000000000
      2779       254  LYS       CD             -6.4306331648        3.2569374515       -1.9466781271  S29       73              1.0000000000
      2780       254  LYS       HD1            -7.3429470650        2.9081057720       -2.4457606621  S29       73              1.0000000000
      2781       254  LYS       HD2            -5.5940729538        2.9364542743       -2.5765768197  S29       73              1.0000000000
      2782       254  LYS       QQH2           -6.3525327003        2.7483162661       -0.9779533088  S29       73              1.0000000000
      2783       254  LYS       CE             -6.4232491674        4.7834458574       -1.8383701071  S29       73              1.0000000000
      2784       254  LYS       HE1            -5.5599186116        5.1361177455       -1.2689815509  S29       73              1.0000000000
      2785       254  LYS       HE2            -7.3068456269        5.1503205317       -1.2990574350  S29       73              1.0000000000
      2786       254  LYS       NZ             -6.3273761494        5.3794124694       -3.1927099444  S29       73              1.0000000000
      2787       254  LYS       HZ1            -7.1524287415        5.1486443727       -3.7540674110  S29       73              1.0000000000
      2788       254  LYS       HZ2            -5.1188839139        4.9355138277       -4.2521530587  S29       73              1.0000000000
      2789       254  LYS       HZ3            -6.3130632045        6.4090221751       -3.1383314822  S29       73              1.0000000000
      2790       255  SER       CB             -4.6277431540        4.4474341036       -6.2904277095  S29       130             1.0000000000
      2791       255  SER       HB1            -4.6110151201        5.3987991617       -6.8255666874  S29       130             1.0000000000
      2792       255  SER       HB2            -3.8270342862        3.8243455057       -6.6969261155  S29       130             1.0000000000
      2793       255  SER       OG             -4.3331508084        4.6193469102       -4.8670066059  S29       130             1.0000000000
      2794       255  SER       HG1            -3.0904539083        6.0829887490       -4.9600366128  S29       130             1.0000000000
      2795       255  SER       QQH3           -5.5697109701        3.9245134907       -6.5016765248  S29       130             1.0000000000
      2796       256  GLU       CB             -9.9286884008        9.4440617738        0.9316388833  S29       166             1.0000000000
      2797       256  GLU       HB1            -9.6017940803       10.1014982798        0.1158582753  S29       166             1.0000000000
      2798       256  GLU       HB2           -10.9743710629        9.1880909836        0.7567239487  S29       166             1.0000000000
      2799       256  GLU       QQH4           -9.8582616025        9.9136781034        1.9218957339  S29       166             1.0000000000
      2800       256  GLU       CG             -9.0786626982        8.1686625416        0.8606607954  S29       166             1.0000000000
      2801       256  GLU       HG1            -9.4530032676        7.5143445978        0.0626541989  S29       166             1.0000000000
      2802       256  GLU       HG2            -9.1501584738        7.5708695368        1.7775236283  S29       166             1.0000000000
      2803       256  GLU       CD             -7.6132218768        8.4245291348        0.5684869285  S29       166             1.0000000000
      2804       256  GLU       OE1            -7.1362635570        9.5808515732        0.4719176069  S29       166             1.0000000000
      2805       256  GLU       OE2            -6.9014814015        7.3114992919        0.4159198995  S29       166             1.0000000000
      2806       257  ASN       CB             -2.6830702129       11.9259083968        1.5609085309  S29       170             1.0000000000
      2807       257  ASN       HB1            -1.6749445992       11.8011694737        1.1536249074  S29       170             1.0000000000
      2808       257  ASN       HB2            -3.0809537249       12.8917598884        1.2393893516  S29       170             1.0000000000
      2809       257  ASN       QQH5           -2.7151805602       11.8556011338        2.6576094271  S29       170             1.0000000000
      2810       257  ASN       CG             -3.5681934919       10.8015333979        1.0350833588  S29       170             1.0000000000
      2811       257  ASN       OD1            -3.2090538876        9.5830250913        1.1646000886  S29       170             1.0000000000
      2812       257  ASN       ND2            -4.7212779898       11.1683464120        0.4548150642  S29       170             1.0000000000
      2813       257  ASN       HD21           -5.4447889447       10.4803433523        0.2389268519  S29       170             1.0000000000
      2814       257  ASN       HD22           -4.9111283553       12.1524482305        0.2471454630  S29       170             1.0000000000
      2815       258  LYS       CE             -3.3245834326        1.5503837054       -4.1374208356  S29       234             1.0000000000
      2816       258  LYS       HE1            -3.7183490671        1.7543199668       -3.1428726408  S29       234             1.0000000000
      2817       258  LYS       HE2            -4.1480489668        1.5063293516       -4.8503013080  S29       234             1.0000000000
      2818       258  LYS       NZ             -2.4252502880        2.6766300747       -4.5595242362  S29       234             1.0000000000
      2819       258  LYS       HZ1            -1.9433390045        2.4633337843       -5.4677171284  S29       234             1.0000000000
      2820       258  LYS       HZ2            -1.6444298299        2.8886720390       -3.9121670239  S29       234             1.0000000000
      2821       258  LYS       HZ3            -2.9939578076        3.5553304970       -4.6685608451  S29       234             1.0000000000
      2822       258  LYS       QQH6           -2.7460797303        0.6261272571       -4.1097436628  S29       234             1.0000000000
      2823       259  SER       CB              2.3294803845        3.2618429546       -5.7473505393  S29       235             1.0000000000
      2824       259  SER       HB1             3.0830585487        2.6345083924       -6.2303557134  S29       235             1.0000000000
      2825       259  SER       HB2             2.8327143503        4.2028858018       -5.4874841370  S29       235             1.0000000000
      2826       259  SER       OG              1.2477326677        3.4629510839       -6.6909610423  S29       235             1.0000000000
      2827       259  SER       HG1             0.8514632388        4.3656498849       -6.5553918427  S29       235             1.0000000000
      2828       259  SER       QQH7            1.9760412800        2.7166512164       -4.8581423196  S29       235             1.0000000000
      2829       260  PNM       S1             -3.2405153634        9.2737609100       -6.2532838858  S29       523             1.0000000000
      2830       260  PNM       C2             -1.8069286219        8.1004436058       -6.8452162169  S29       523             1.0000000000
      2831       260  PNM       C3             -1.4650858086        7.3059974463       -5.5420261635  S29       523             1.0000000000
      2832       260  PNM       N4             -2.7076056596        7.0260529117       -4.8068268147  S29       523             1.0000000000
      2833       260  PNM       C5             -3.6921189419        8.1357046170       -4.8120124025  S29       523             1.0000000000
      2834       260  PNM       C6             -3.5303143619        8.6634322872       -3.3475416790  S29       523             1.0000000000
[truncated: 298,357 more chars]
