# Supplementary material for: Unraveling the energetic significance of chemical events in enzyme catalysis via machine-learning based regression approach
Source: Commun Chem. 2020 Oct 8;3:134. doi: 10.1038/s42004-020-00379-w (PMC9814854; doi:10.1038/s42004-020-00379-w)
Supplement: Supplementary file 3 — Supplementary Data 1 [file 42004_2020_379_MOESM3_ESM.zip › pathways/optimized.path/path.cor.b3lyp/path_13_p.cor]

* RETAIN ONLY THE QM ATOMS, WRITE PSF & COOR
* PREDEFINED VARS:
*     INCOR: DIRECTORY TO INPUT .COR FILE
*     INPSF: DIRECTORY TO INPUT .PSF FILE
*     OUTPSF: DIRECTORY TO OUTPUT .PSF FILE
*     OUTCOR: FILENAME OF OUTPUT .COR FILE
* ZILIN SONG, 17 DEC 2019
*  DATE:    12/17/19     21:13:37      CREATED BY USER: zilins
*
      4950  EXT
         1         1  SER       CB             -3.0798723409        5.0675160053       -2.0394902747  S1        70              1.0000000000
         2         1  SER       HB1            -3.5473863737        4.1817563836       -2.4826496494  S1        70              1.0000000000
         3         1  SER       HB2            -2.1630940785        5.2801135267       -2.5989574030  S1        70              1.0000000000
         4         1  SER       OG             -4.0164575911        6.1540518228       -2.1536144922  S1        70              1.0000000000
         5         1  SER       HG1            -4.1718494555        6.8083016871       -1.2404416251  S1        70              1.0000000000
         6         1  SER       QQH1           -2.7939689542        4.9197506809       -0.9858752508  S1        70              1.0000000000
         7         2  LYS       CD             -6.5009060430        3.3291076117       -1.9873203492  S1        73              1.0000000000
         8         2  LYS       HD1            -7.0574148191        2.7356690565       -2.7177051262  S1        73              1.0000000000
         9         2  LYS       HD2            -5.4612283275        3.3637922560       -2.3321687022  S1        73              1.0000000000
        10         2  LYS       QQH2           -6.5306972943        2.8051532775       -1.0259506567  S1        73              1.0000000000
        11         2  LYS       CE             -7.0792333399        4.7576800638       -1.9070406700  S1        73              1.0000000000
        12         2  LYS       HE1            -6.9531260224        5.2400588640       -0.9333724296  S1        73              1.0000000000
        13         2  LYS       HE2            -8.1469696435        4.7562865858       -2.1378189726  S1        73              1.0000000000
        14         2  LYS       NZ             -6.4141169450        5.6715648439       -2.8983676031  S1        73              1.0000000000
        15         2  LYS       HZ1            -6.4872734039        5.3741797434       -3.8813988504  S1        73              1.0000000000
        16         2  LYS       HZ2            -5.3503694577        5.8165363477       -2.6531766137  S1        73              1.0000000000
        17         2  LYS       HZ3            -6.8301217428        6.6303696618       -2.8561362501  S1        73              1.0000000000
        18         3  SER       CB             -4.5946879281        4.3870169435       -6.4329661004  S1        130             1.0000000000
        19         3  SER       HB1            -4.6052814063        5.3508349670       -6.9397917582  S1        130             1.0000000000
        20         3  SER       HB2            -3.8659383028        3.7421233679       -6.9367074335  S1        130             1.0000000000
        21         3  SER       OG             -4.2020105664        4.5484910775       -5.0237249312  S1        130             1.0000000000
        22         3  SER       HG1            -3.4109770886        5.1605541479       -5.0067526218  S1        130             1.0000000000
        23         3  SER       QQH3           -5.5714577248        3.9127347368       -6.5114717748  S1        130             1.0000000000
        24         4  GLU       CB            -10.0492276869        9.4532798082        0.8456578715  S1        166             1.0000000000
        25         4  GLU       HB1            -9.6858911462       10.0933784381        0.0313045335  S1        166             1.0000000000
        26         4  GLU       HB2           -11.1022838481        9.2308263324        0.6553176429  S1        166             1.0000000000
        27         4  GLU       QQH4           -9.9813305332        9.9314162605        1.8315859214  S1        166             1.0000000000
        28         4  GLU       CG             -9.2345121188        8.1462848482        0.8109824306  S1        166             1.0000000000
        29         4  GLU       HG1            -9.6258937553        7.4824767079        0.0303402063  S1        166             1.0000000000
        30         4  GLU       HG2            -9.3431497119        7.5851828373        1.7497565856  S1        166             1.0000000000
        31         4  GLU       CD             -7.7371155505        8.3252275701        0.5375596882  S1        166             1.0000000000
        32         4  GLU       OE1            -7.2193042555        9.4850039381        0.6553829168  S1        166             1.0000000000
        33         4  GLU       OE2            -7.0826800682        7.2498894063        0.2058310019  S1        166             1.0000000000
        34         5  ASN       CB             -2.6864065695       11.7222927078        1.3421487183  S1        170             1.0000000000
        35         5  ASN       HB1            -1.7152414363       11.5431451372        0.8735700371  S1        170             1.0000000000
        36         5  ASN       HB2            -3.0866688503       12.6780829333        0.9914480644  S1        170             1.0000000000
        37         5  ASN       QQH5           -2.6349135577       11.7252403304        2.4404499913  S1        170             1.0000000000
        38         5  ASN       CG             -3.6263404960       10.5754945864        0.9691719294  S1        170             1.0000000000
        39         5  ASN       OD1            -3.2399894008        9.3719817537        1.1173425179  S1        170             1.0000000000
        40         5  ASN       ND2            -4.8526058615       10.9092701097        0.5366780854  S1        170             1.0000000000
        41         5  ASN       HD21           -5.6093623087       10.2113635843        0.4405944828  S1        170             1.0000000000
        42         5  ASN       HD22           -5.0493712939       11.8617370009        0.2120388661  S1        170             1.0000000000
        43         6  LYS       CE             -3.3230168621        1.2792221761       -4.2414695270  S1        234             1.0000000000
        44         6  LYS       HE1            -3.7284562140        1.4902562821       -3.2521247661  S1        234             1.0000000000
        45         6  LYS       HE2            -4.1371834775        1.1720622263       -4.9617206019  S1        234             1.0000000000
        46         6  LYS       NZ             -2.4821329882        2.4458636695       -4.6862778819  S1        234             1.0000000000
        47         6  LYS       HZ1            -1.9834248114        2.2315381054       -5.5869058528  S1        234             1.0000000000
        48         6  LYS       HZ2            -1.7354001155        2.7306429746       -4.0257006622  S1        234             1.0000000000
        49         6  LYS       HZ3            -3.1102057423        3.2843323769       -4.8202712870  S1        234             1.0000000000
        50         6  LYS       QQH6           -2.6948340425        0.3891922847       -4.1859147088  S1        234             1.0000000000
        51         7  SER       CB              2.2422443367        3.2524677242       -5.8926240047  S1        235             1.0000000000
        52         7  SER       HB1             2.9620934411        2.5996448986       -6.3975679899  S1        235             1.0000000000
        53         7  SER       HB2             2.7529160076        4.2036873776       -5.6910769254  S1        235             1.0000000000
        54         7  SER       OG              1.1095945157        3.4142528684       -6.7823128879  S1        235             1.0000000000
        55         7  SER       HG1             0.6721246671        4.2943646617       -6.6067096371  S1        235             1.0000000000
        56         7  SER       QQH7            1.9445408143        2.7388542818       -4.9641513235  S1        235             1.0000000000
        57         8  PNM       S1             -2.9073849891        9.7092371058       -6.2019591625  S1        523             1.0000000000
        58         8  PNM       C2             -1.6302231957        8.3547649148       -6.7928884230  S1        523             1.0000000000
        59         8  PNM       C3             -1.2635736184        7.5428106256       -5.4861468852  S1        523             1.0000000000
        60         8  PNM       N4             -2.3816228232        7.6737431605       -4.5499942800  S1        523             1.0000000000
        61         8  PNM       C5             -3.5343395558        8.5737720007       -4.8473686778  S1        523             1.0000000000
        62         8  PNM       C6             -3.5207474172        8.9909961597       -3.3226188055  S1        523             1.0000000000
        63         8  PNM       C7             -2.3670847720        7.9727628148       -3.2007914296  S1        523             1.0000000000
        64         8  PNM       O8             -1.5735509748        7.6499028470       -2.3034312327  S1        523             1.0000000000
        65         8  PNM       C9             -2.3038210245        7.4828412159       -7.8625995047  S1        523             1.0000000000
        66         8  PNM       C10            -0.4091898527        9.0835438658       -7.3678681143  S1        523             1.0000000000
        67         8  PNM       C11            -0.8819547182        6.0861891083       -5.7996923959  S1        523             1.0000000000
        68         8  PNM       O12            -1.7017906395        5.1541543763       -5.5452978194  S1        523             1.0000000000
        69         8  PNM       O13             0.2959268964        5.9247972922       -6.3320342023  S1        523             1.0000000000
        70         8  PNM       N14            -2.9961049245       10.3123731434       -3.0123233409  S1        523             1.0000000000
        71         8  PNM       C15            -3.6602907143       11.4422348247       -3.3529685972  S1        523             1.0000000000
        72         8  PNM       O16            -4.7744829583       11.3864947737       -3.9486920182  S1        523             1.0000000000
        73         8  PNM       C17            -3.0067875263       12.7661846704       -2.9790206994  S1        523             1.0000000000
        74         8  PNM       C18            -1.7585927923       13.1589269416       -3.7605475658  S1        523             1.0000000000
        75         8  PNM       C19            -0.7475140043       13.8932709288       -3.1205958109  S1        523             1.0000000000
        76         8  PNM       C20             0.3719079732       14.3512397681       -3.8263314968  S1        523             1.0000000000
        77         8  PNM       C21             0.4984702685       14.0799880759       -5.1936100098  S1        523             1.0000000000
        78         8  PNM       C22            -0.5068855328       13.3507061153       -5.8449500647  S1        523             1.0000000000
        79         8  PNM       C23            -1.6298505743       12.9002172321       -5.1367470900  S1        523             1.0000000000
        80         8  PNM       H24            -0.3801076687        8.0057711883       -5.0320264541  S1        523             1.0000000000
        81         8  PNM       H25            -0.6678613488        9.5933475435       -8.3005365341  S1        523             1.0000000000
        82         8  PNM       H26             0.3817036729        8.3608666278       -7.5895466421  S1        523             1.0000000000
        83         8  PNM       H27            -0.0182815851        9.8280191553       -6.6694731938  S1        523             1.0000000000
        84         8  PNM       H28            -2.6391294419        8.1066417763       -8.6940403973  S1        523             1.0000000000
        85         8  PNM       H29            -3.1739525289        6.9531634603       -7.4668942827  S1        523             1.0000000000
        86         8  PNM       H30            -1.5955566070        6.7428326944       -8.2536034672  S1        523             1.0000000000
        87         8  PNM       H31            -4.4400989510        8.0572449692       -5.1596715785  S1        523             1.0000000000
        88         8  PNM       H32            -4.4394320494        8.7683858778       -2.7792633441  S1        523             1.0000000000
        89         8  PNM       H33            -2.7780193225       12.7568449835       -1.9076994808  S1        523             1.0000000000
        90         8  PNM       H34            -3.7772839620       13.5280662264       -3.1251813159  S1        523             1.0000000000
        91         8  PNM       H35            -0.8606089925       14.1457141906       -2.0705342673  S1        523             1.0000000000
        92         8  PNM       H36             1.1271995265       14.9317770929       -3.3064851943  S1        523             1.0000000000
        93         8  PNM       H37             1.3529100199       14.4484996928       -5.7513618578  S1        523             1.0000000000
        94         8  PNM       H38            -0.4273768891       13.1478524695       -6.9076594041  S1        523             1.0000000000
        95         8  PNM       H39            -2.4014195908       12.3467838183       -5.6572326202  S1        523             1.0000000000
        96         8  PNM       H40            -2.1071068805       10.3677158809       -2.5068086029  S1        523             1.0000000000
        97         9  TIP3      OH2            -4.6002288531        7.5246097404       -0.2688765459  S1        290             1.0000000000
        98         9  TIP3      H1             -5.6060164338        7.4670181500       -0.0364175504  S1        290             1.0000000000
        99         9  TIP3      H2             -4.0773442860        8.1798044901        0.2727259772  S1        290             1.0000000000
       100        10  SER       CB             -3.0837290347        5.0859914055       -2.0449424368  S2        70              1.0000000000
       101        10  SER       HB1            -3.5499587601        4.2005863153       -2.4902681494  S2        70              1.0000000000
       102        10  SER       HB2            -2.1680580380        5.3016597127       -2.6049475992  S2        70              1.0000000000
       103        10  SER       OG             -4.0221188260        6.1716713632       -2.1542055224  S2        70              1.0000000000
       104        10  SER       HG1            -4.1869246092        6.8154313934       -1.2311345064  S2        70              1.0000000000
       105        10  SER       QQH1           -2.7962752342        4.9358323136       -0.9920088751  S2        70              1.0000000000
       106        11  LYS       CD             -6.4897706728        3.3261267306       -1.9957386769  S2        73              1.0000000000
       107        11  LYS       HD1            -7.0338569486        2.7302602783       -2.7332330651  S2        73              1.0000000000
       108        11  LYS       HD2            -5.4462611692        3.3674849586       -2.3279503432  S2        73              1.0000000000
       109        11  LYS       QQH2           -6.5284277259        2.8007648516       -1.0354011190  S2        73              1.0000000000
       110        11  LYS       CE             -7.0782430710        4.7508750568       -1.9215919884  S2        73              1.0000000000
       111        11  LYS       HE1            -6.9622636934        5.2353457563       -0.9477723589  S2        73              1.0000000000
       112        11  LYS       HE2            -8.1443473236        4.7420084313       -2.1596858527  S2        73              1.0000000000
       113        11  LYS       NZ             -6.4121167237        5.6677064178       -2.9093715310  S2        73              1.0000000000
       114        11  LYS       HZ1            -6.4751048851        5.3674707059       -3.8919055709  S2        73              1.0000000000
       115        11  LYS       HZ2            -5.3508300371        5.8224161911       -2.6566040528  S2        73              1.0000000000
       116        11  LYS       HZ3            -6.8340776567        6.6242033371       -2.8721442096  S2        73              1.0000000000
       117        12  SER       CB             -4.5908591918        4.3924518726       -6.4445311378  S2        130             1.0000000000
       118        12  SER       HB1            -4.6000768476        5.3545403513       -6.9546675380  S2        130             1.0000000000
       119        12  SER       HB2            -3.8622402868        3.7448906502       -6.9449683073  S2        130             1.0000000000
       120        12  SER       OG             -4.2000086458        4.5579144286       -5.0350764515  S2        130             1.0000000000
       121        12  SER       HG1            -3.4078445967        5.1683932398       -5.0185799465  S2        130             1.0000000000
       122        12  SER       QQH3           -5.5681273047        3.9191940010       -6.5224861997  S2        130             1.0000000000
       123        13  GLU       CB            -10.0670511195        9.4647594147        0.8471389498  S2        166             1.0000000000
       124        13  GLU       HB1            -9.7045328276       10.1041847263        0.0318864257  S2        166             1.0000000000
       125        13  GLU       HB2           -11.1211499538        9.2450339484        0.6593582780  S2        166             1.0000000000
       126        13  GLU       QQH4           -9.9950654200        9.9431720554        1.8325467450  S2        166             1.0000000000
       127        13  GLU       CG             -9.2563977927        8.1550815594        0.8109633875  S2        166             1.0000000000
       128        13  GLU       HG1            -9.6519030080        7.4918787944        0.0321405960  S2        166             1.0000000000
       129        13  GLU       HG2            -9.3642608846        7.5957143568        1.7509154679  S2        166             1.0000000000
       130        13  GLU       CD             -7.7588894655        8.3291114252        0.5356897352  S2        166             1.0000000000
       131        13  GLU       OE1            -7.2358195867        9.4852986889        0.6638155897  S2        166             1.0000000000
       132        13  GLU       OE2            -7.1099736069        7.2533761727        0.1941111004  S2        166             1.0000000000
       133        14  ASN       CB             -2.6965187433       11.7076366861        1.3562390287  S2        170             1.0000000000
       134        14  ASN       HB1            -1.7262944240       11.5221670008        0.8879648260  S2        170             1.0000000000
       135        14  ASN       HB2            -3.0924970313       12.6635587661        1.0008580931  S2        170             1.0000000000
       136        14  ASN       QQH5           -2.6448335977       11.7150929395        2.4545097984  S2        170             1.0000000000
       137        14  ASN       CG             -3.6435901128       10.5649067953        0.9883624251  S2        170             1.0000000000
       138        14  ASN       OD1            -3.2651552953        9.3587380348        1.1419627655  S2        170             1.0000000000
       139        14  ASN       ND2            -4.8673247719       10.9043426632        0.5545263320  S2        170             1.0000000000
       140        14  ASN       HD21           -5.6276872213       10.2101456370        0.4585909609  S2        170             1.0000000000
       141        14  ASN       HD22           -5.0571521333       11.8563855129        0.2238211528  S2        170             1.0000000000
       142        15  LYS       CE             -3.3205374745        1.2870524205       -4.2524901783  S2        234             1.0000000000
       143        15  LYS       HE1            -3.7283179793        1.4979324736       -3.2640868380  S2        234             1.0000000000
       144        15  LYS       HE2            -4.1329338851        1.1811778528       -4.9749014568  S2        234             1.0000000000
       145        15  LYS       NZ             -2.4770955606        2.4531778997       -4.6941708363  S2        234             1.0000000000
       146        15  LYS       HZ1            -1.9765176410        2.2389052380       -5.5938173409  S2        234             1.0000000000
       147        15  LYS       HZ2            -1.7313786768        2.7364144386       -4.0316328345  S2        234             1.0000000000
       148        15  LYS       HZ3            -3.1031479188        3.2923650196       -4.8289263924  S2        234             1.0000000000
       149        15  LYS       QQH6           -2.6931887193        0.3964767717       -4.1959258691  S2        234             1.0000000000
       150        16  SER       CB              2.2477942862        3.2544068621       -5.8932765216  S2        235             1.0000000000
       151        16  SER       HB1             2.9675844949        2.6006904911       -6.3971492833  S2        235             1.0000000000
       152        16  SER       HB2             2.7596814815        4.2048399495       -5.6908672139  S2        235             1.0000000000
       153        16  SER       OG              1.1167292821        3.4175345757       -6.7846178024  S2        235             1.0000000000
       154        16  SER       HG1             0.6805227483        4.2988172024       -6.6114542989  S2        235             1.0000000000
       155        16  SER       QQH7            1.9479703460        2.7410252928       -4.9653194184  S2        235             1.0000000000
       156        17  PNM       S1             -2.9051503774        9.7087415652       -6.2193639547  S2        523             1.0000000000
       157        17  PNM       C2             -1.6244592053        8.3554613850       -6.8054222401  S2        523             1.0000000000
       158        17  PNM       C3             -1.2601159588        7.5446493113       -5.4972647370  S2        523             1.0000000000
       159        17  PNM       N4             -2.3801246603        7.6751218274       -4.5631950761  S2        523             1.0000000000
       160        17  PNM       C5             -3.5325549214        8.5748494888       -4.8634279596  S2        523             1.0000000000
       161        17  PNM       C6             -3.5201069659        8.9945034431       -3.3389300435  S2        523             1.0000000000
       162        17  PNM       C7             -2.3679772876        7.9764801149       -3.2148169362  S2        523             1.0000000000
       163        17  PNM       O8             -1.5741450127        7.6556165304       -2.3152248629  S2        523             1.0000000000
       164        17  PNM       C9             -2.2928498568        7.4821959759       -7.8774647720  S2        523             1.0000000000
       165        17  PNM       C10            -0.4026027224        9.0856874496       -7.3764795944  S2        523             1.0000000000
       166        17  PNM       C11            -0.8767325054        6.0882755058       -5.8090071518  S2        523             1.0000000000
       167        17  PNM       O12            -1.6961441879        5.1557296616       -5.5547394117  S2        523             1.0000000000
       168        17  PNM       O13             0.3021160657        5.9277699064       -6.3394031431  S2        523             1.0000000000
       169        17  PNM       N14            -2.9933660868       10.3152287576       -3.0300064670  S2        523             1.0000000000
       170        17  PNM       C15            -3.6578246349       11.4451981511       -3.3699133275  S2        523             1.0000000000
       171        17  PNM       O16            -4.7741449284       11.3889158549       -3.9611133061  S2        523             1.0000000000
       172        17  PNM       C17            -3.0042693096       12.7690512249       -2.9963961999  S2        523             1.0000000000
       173        17  PNM       C18            -1.7396642074       13.1531781307       -3.7554546404  S2        523             1.0000000000
       174        17  PNM       C19            -0.7408291673       13.8893155828       -3.0986307218  S2        523             1.0000000000
       175        17  PNM       C20             0.3918984563       14.3447577379       -3.7845019763  S2        523             1.0000000000
       176        17  PNM       C21             0.5449843587       14.0688222667       -5.1479514223  S2        523             1.0000000000
       177        17  PNM       C22            -0.4474228895       13.3372397027       -5.8158349314  S2        523             1.0000000000
       178        17  PNM       C23            -1.5839430464       12.8890515164       -5.1279262654  S2        523             1.0000000000
       179        17  PNM       H24            -0.3775423553        8.0082347453       -5.0417414641  S2        523             1.0000000000
       180        17  PNM       H25            -0.6596883956        9.5975195548       -8.3084400116  S2        523             1.0000000000
       181        17  PNM       H26             0.3882979930        8.3631841114       -7.5985068599  S2        523             1.0000000000
       182        17  PNM       H27            -0.0126179261        9.8281407509       -6.6753491370  S2        523             1.0000000000
       183        17  PNM       H28            -2.6268874103        8.1049270626       -8.7102249407  S2        523             1.0000000000
       184        17  PNM       H29            -3.1630683932        6.9500705249       -7.4851953756  S2        523             1.0000000000
       185        17  PNM       H30            -1.5809701876        6.7444912069       -8.2662052625  S2        523             1.0000000000
       186        17  PNM       H31            -4.4376913173        8.0579092795       -5.1771431652  S2        523             1.0000000000
       187        17  PNM       H32            -4.4397817913        8.7745344953       -2.7963170288  S2        523             1.0000000000
       188        17  PNM       H33            -2.7958649004       12.7664975578       -1.9209774627  S2        523             1.0000000000
       189        17  PNM       H34            -3.7687693086       13.5331751598       -3.1616428247  S2        523             1.0000000000
       190        17  PNM       H35            -0.8742976094       14.1451599041       -2.0516429467  S2        523             1.0000000000
       191        17  PNM       H36             1.1367585577       14.9278308278       -3.2529224727  S2        523             1.0000000000
       192        17  PNM       H37             1.4100769394       14.4355541375       -5.6905316730  S2        523             1.0000000000
       193        17  PNM       H38            -0.3473662565       13.1318482487       -6.8763213339  S2        523             1.0000000000
       194        17  PNM       H39            -2.3450364909       12.3328037946       -5.6608470144  S2        523             1.0000000000
       195        17  PNM       H40            -2.1035599340       10.3703196541       -2.5260398303  S2        523             1.0000000000
       196        18  TIP3      OH2            -4.6205087794        7.5104723719       -0.2514760880  S2        290             1.0000000000
       197        18  TIP3      H1             -5.6303183617        7.4591819501       -0.0334480386  S2        290             1.0000000000
       198        18  TIP3      H2             -4.1021562907        8.1650396876        0.2950935721  S2        290             1.0000000000
       199        19  SER       CB             -3.0791915730        5.0709525131       -2.0387167324  S3        70              1.0000000000
       200        19  SER       HB1            -3.5459669755        4.1857763486       -2.4837587079  S3        70              1.0000000000
       201        19  SER       HB2            -2.1613785403        5.2843602294       -2.5963209343  S3        70              1.0000000000
       202        19  SER       OG             -4.0152362665        6.1581986417       -2.1524876357  S3        70              1.0000000000
       203        19  SER       HG1            -4.1725915206        6.8077592325       -1.2363982425  S3        70              1.0000000000
       204        19  SER       QQH1           -2.7949372159        4.9222276117       -0.9847075809  S3        70              1.0000000000
       205        20  LYS       CD             -6.4987061928        3.3285020781       -1.9917309190  S3        73              1.0000000000
       206        20  LYS       HD1            -7.0533100198        2.7358357099       -2.7241921598  S3        73              1.0000000000
       207        20  LYS       HD2            -5.4592781505        3.3674147698       -2.3367640900  S3        73              1.0000000000
       208        20  LYS       QQH2           -6.5268463740        2.8004173055       -1.0325020862  S3        73              1.0000000000
       209        20  LYS       CE             -7.0818023683        4.7551444397       -1.9058515861  S3        73              1.0000000000
       210        20  LYS       HE1            -6.9611886479        5.2322405882       -0.9290688596  S3        73              1.0000000000
       211        20  LYS       HE2            -8.1485751890        4.7520022156       -2.1406909138  S3        73              1.0000000000
       212        20  LYS       NZ             -6.4168928955        5.6786462232       -2.8880744513  S3        73              1.0000000000
       213        20  LYS       HZ1            -6.4933604943        5.3923332393       -3.8743025458  S3        73              1.0000000000
       214        20  LYS       HZ2            -5.3521884430        5.8204785787       -2.6452006205  S3        73              1.0000000000
       215        20  LYS       HZ3            -6.8320560803        6.6374000136       -2.8341587475  S3        73              1.0000000000
       216        21  SER       CB             -4.5849911751        4.4059708484       -6.4248523500  S3        130             1.0000000000
       217        21  SER       HB1            -4.6008741008        5.3707079637       -6.9297010519  S3        130             1.0000000000
       218        21  SER       HB2            -3.8563542276        3.7647635729       -6.9335868992  S3        130             1.0000000000
       219        21  SER       OG             -4.1871401258        4.5646231209       -5.0171315104  S3        130             1.0000000000
       220        21  SER       HG1            -3.3962705982        5.1764234562       -5.0004149430  S3        130             1.0000000000
       221        21  SER       QQH3           -5.5604362441        3.9284323647       -6.5002552084  S3        130             1.0000000000
       222        22  GLU       CB            -10.0551596825        9.4587246254        0.8446537364  S3        166             1.0000000000
       223        22  GLU       HB1            -9.6930066403       10.0987221505        0.0297157333  S3        166             1.0000000000
       224        22  GLU       HB2           -11.1084659709        9.2360584143        0.6559085795  S3        166             1.0000000000
       225        22  GLU       QQH4           -9.9856284685        9.9376786007        1.8300086822  S3        166             1.0000000000
       226        22  GLU       CG             -9.2407675230        8.1513636994        0.8096986554  S3        166             1.0000000000
       227        22  GLU       HG1            -9.6353256953        7.4858992942        0.0321787692  S3        166             1.0000000000
       228        22  GLU       HG2            -9.3459761243        7.5927583636        1.7503531856  S3        166             1.0000000000
       229        22  GLU       CD             -7.7439598582        8.3286152614        0.5319695164  S3        166             1.0000000000
       230        22  GLU       OE1            -7.2245909592        9.4875722393        0.6507231983  S3        166             1.0000000000
       231        22  GLU       OE2            -7.0918766342        7.2524574560        0.1979819300  S3        166             1.0000000000
       232        23  ASN       CB             -2.6912787795       11.7189303355        1.3425422726  S3        170             1.0000000000
       233        23  ASN       HB1            -1.7207857607       11.5391071867        0.8726272201  S3        170             1.0000000000
       234        23  ASN       HB2            -3.0911579531       12.6750549792        0.9922603471  S3        170             1.0000000000
       235        23  ASN       QQH5           -2.6381376957       11.7217321337        2.4407212284  S3        170             1.0000000000
       236        23  ASN       CG             -3.6332743908       10.5730583967        0.9713001622  S3        170             1.0000000000
       237        23  ASN       OD1            -3.2512255248        9.3690003172        1.1277978723  S3        170             1.0000000000
       238        23  ASN       ND2            -4.8564796706       10.9082005366        0.5317125037  S3        170             1.0000000000
       239        23  ASN       HD21           -5.6151393964       10.2120681291        0.4366911235  S3        170             1.0000000000
       240        23  ASN       HD22           -5.0500315467       11.8603510815        0.2037455546  S3        170             1.0000000000
       241        24  LYS       CE             -3.3153078753        1.2918297469       -4.2542391663  S3        234             1.0000000000
       242        24  LYS       HE1            -3.7219494195        1.5041351405       -3.2656176855  S3        234             1.0000000000
       243        24  LYS       HE2            -4.1283303811        1.1881866441       -4.9762364880  S3        234             1.0000000000
       244        24  LYS       NZ             -2.4683783569        2.4552552373       -4.6964075775  S3        234             1.0000000000
       245        24  LYS       HZ1            -1.9715465084        2.2403591637       -5.5979219170  S3        234             1.0000000000
       246        24  LYS       HZ2            -1.7195147633        2.7344635404       -4.0354893829  S3        234             1.0000000000
       247        24  LYS       HZ3            -3.0916129584        3.2974086330       -4.8262264245  S3        234             1.0000000000
       248        24  LYS       QQH6           -2.6908368730        0.3992121626       -4.1978843816  S3        234             1.0000000000
       249        25  SER       CB              2.2470340767        3.2559483230       -5.8965004212  S3        235             1.0000000000
       250        25  SER       HB1             2.9664451466        2.6034533010       -6.4025312935  S3        235             1.0000000000
       251        25  SER       HB2             2.7585596082        4.2064193441       -5.6935496804  S3        235             1.0000000000
       252        25  SER       OG              1.1142787742        3.4198955994       -6.7855527278  S3        235             1.0000000000
       253        25  SER       HG1             0.6808988960        4.3026277706       -6.6131171956  S3        235             1.0000000000
       254        25  SER       QQH7            1.9488886185        2.7410831227       -4.9688515344  S3        235             1.0000000000
       255        26  PNM       S1             -2.8892349570        9.7195214760       -6.2056377843  S3        523             1.0000000000
       256        26  PNM       C2             -1.6095072890        8.3669345415       -6.7951928191  S3        523             1.0000000000
       257        26  PNM       C3             -1.2461960205        7.5523103981       -5.4889180530  S3        523             1.0000000000
       258        26  PNM       N4             -2.3658905785        7.6825930224       -4.5549559732  S3        523             1.0000000000
       259        26  PNM       C5             -3.5187607795        8.5811678122       -4.8547048645  S3        523             1.0000000000
       260        26  PNM       C6             -3.5106269009        8.9957585267       -3.3287773191  S3        523             1.0000000000
       261        26  PNM       C7             -2.3566824095        7.9775805407       -3.2044442572  S3        523             1.0000000000
       262        26  PNM       O8             -1.5683427693        7.6507822058       -2.3048544711  S3        523             1.0000000000
       263        26  PNM       C9             -2.2783235161        7.4966574243       -7.8693235622  S3        523             1.0000000000
       264        26  PNM       C10            -0.3870081100        9.0974048039       -7.3649197939  S3        523             1.0000000000
       265        26  PNM       C11            -0.8661152072        6.0956532921       -5.8034394674  S3        523             1.0000000000
       266        26  PNM       O12            -1.6850224446        5.1640416639       -5.5454160809  S3        523             1.0000000000
       267        26  PNM       O13             0.3100785590        5.9338109436       -6.3395252768  S3        523             1.0000000000
       268        26  PNM       N14            -2.9879759491       10.3172172657       -3.0156459060  S3        523             1.0000000000
       269        26  PNM       C15            -3.6541314510       11.4464464586       -3.3551078444  S3        523             1.0000000000
       270        26  PNM       O16            -4.7694829085       11.3892644122       -3.9484536867  S3        523             1.0000000000
       271        26  PNM       C17            -3.0024357037       12.7713077077       -2.9814647501  S3        523             1.0000000000
       272        26  PNM       C18            -1.7510944929       13.1658715509       -3.7570636962  S3        523             1.0000000000
       273        26  PNM       C19            -0.7448078836       13.9019468551       -3.1115830402  S3        523             1.0000000000
       274        26  PNM       C20             0.3767053488       14.3636141340       -3.8116460434  S3        523             1.0000000000
       275        26  PNM       C21             0.5106616378       14.0946458126       -5.1785758579  S3        523             1.0000000000
       276        26  PNM       C22            -0.4899551240       13.3640265733       -5.8354055923  S3        523             1.0000000000
       277        26  PNM       C23            -1.6150658523       12.9095473720       -5.1330544741  S3        523             1.0000000000
       278        26  PNM       H24            -0.3627299181        8.0133068761       -5.0327768948  S3        523             1.0000000000
       279        26  PNM       H25            -0.6428353367        9.6076495085       -8.2981104390  S3        523             1.0000000000
       280        26  PNM       H26             0.4047858708        8.3750391442       -7.5845864353  S3        523             1.0000000000
       281        26  PNM       H27             0.0009142644        9.8416215755       -6.6645657073  S3        523             1.0000000000
       282        26  PNM       H28            -2.6128616876        8.1216734629       -8.7001512005  S3        523             1.0000000000
       283        26  PNM       H29            -3.1482749611        6.9630470731       -7.4783016026  S3        523             1.0000000000
       284        26  PNM       H30            -1.5663628567        6.7602837993       -8.2602983114  S3        523             1.0000000000
       285        26  PNM       H31            -4.4222495187        8.0638427558       -5.1720264872  S3        523             1.0000000000
       286        26  PNM       H32            -4.4308268117        8.7726259709       -2.7884391523  S3        523             1.0000000000
       287        26  PNM       H33            -2.7787460012       12.7639986659       -1.9091927458  S3        523             1.0000000000
       288        26  PNM       H34            -3.7730368015       13.5323312965       -3.1315713819  S3        523             1.0000000000
       289        26  PNM       H35            -0.8636810833       14.1529823336       -2.0617196185  S3        523             1.0000000000
       290        26  PNM       H36             1.1278687773       14.9458982788       -3.2880874732  S3        523             1.0000000000
       291        26  PNM       H37             1.3667991695       14.4660269576       -5.7320439490  S3        523             1.0000000000
       292        26  PNM       H38            -0.4049695101       13.1636715859       -6.8980553386  S3        523             1.0000000000
       293        26  PNM       H39            -2.3825106989       12.3545283386       -5.6578126264  S3        523             1.0000000000
       294        26  PNM       H40            -2.0981773754       10.3730095794       -2.5116607198  S3        523             1.0000000000
       295        27  TIP3      OH2            -4.6042303218        7.5155754971       -0.2593771092  S3        290             1.0000000000
       296        27  TIP3      H1             -5.6120974510        7.4624735568       -0.0357304465  S3        290             1.0000000000
       297        27  TIP3      H2             -4.0847684495        8.1721151737        0.2836595581  S3        290             1.0000000000
       298        28  SER       CB             -3.0721534501        5.0743960870       -2.0490788389  S4        70              1.0000000000
       299        28  SER       HB1            -3.5345365279        4.1875653360       -2.4954136715  S4        70              1.0000000000
       300        28  SER       HB2            -2.1538099375        5.2907961295       -2.6041607099  S4        70              1.0000000000
       301        28  SER       OG             -4.0123752584        6.1574194286       -2.1662853822  S4        70              1.0000000000
       302        28  SER       HG1            -4.1643505335        6.8151439260       -1.2557079766  S4        70              1.0000000000
       303        28  SER       QQH1           -2.7907805331        4.9263700038       -0.9942123368  S4        70              1.0000000000
       304        29  LYS       CD             -6.4887137212        3.3297167913       -1.9892604769  S4        73              1.0000000000
       305        29  LYS       HD1            -7.0325294836        2.7333586598       -2.7266736781  S4        73              1.0000000000
       306        29  LYS       HD2            -5.4447518894        3.3695916857       -2.3203094170  S4        73              1.0000000000
       307        29  LYS       QQH2           -6.5291309167        2.8055817240       -1.0283026943  S4        73              1.0000000000
       308        29  LYS       CE             -7.0752342068        4.7551365871       -1.9173739860  S4        73              1.0000000000
       309        29  LYS       HE1            -6.9557455983        5.2426980571       -0.9454007205  S4        73              1.0000000000
       310        29  LYS       HE2            -8.1419781408        4.7472788710       -2.1529192316  S4        73              1.0000000000
       311        29  LYS       NZ             -6.4099944643        5.6678936841       -2.9097075631  S4        73              1.0000000000
       312        29  LYS       HZ1            -6.4797631741        5.3668823439       -3.8917396927  S4        73              1.0000000000
       313        29  LYS       HZ2            -5.3472767555        5.8155987404       -2.6627427432  S4        73              1.0000000000
       314        29  LYS       HZ3            -6.8278973210        6.6260729095       -2.8711171380  S4        73              1.0000000000
       315        30  SER       CB             -4.5984356256        4.3755416190       -6.4463271409  S4        130             1.0000000000
       316        30  SER       HB1            -4.6044671303        5.3363048835       -6.9590872841  S4        130             1.0000000000
       317        30  SER       HB2            -3.8718202923        3.7241583980       -6.9448855597  S4        130             1.0000000000
       318        30  SER       OG             -4.2069931481        4.5440383346       -5.0373862860  S4        130             1.0000000000
       319        30  SER       HG1            -3.4178582601        5.1586108559       -5.0218127038  S4        130             1.0000000000
       320        30  SER       QQH3           -5.5773497895        3.9055354153       -6.5230138457  S4        130             1.0000000000
       321        31  GLU       CB            -10.0396402807        9.4421310014        0.8466373147  S4        166             1.0000000000
       322        31  GLU       HB1            -9.6793590959       10.0816128624        0.0304341531  S4        166             1.0000000000
       323        31  GLU       HB2           -11.0923171623        9.2162823313        0.6583201510  S4        166             1.0000000000
       324        31  GLU       QQH4           -9.9711625899        9.9229710320        1.8310833399  S4        166             1.0000000000
       325        31  GLU       CG             -9.2215748238        8.1370148471        0.8134165037  S4        166             1.0000000000
       326        31  GLU       HG1            -9.6135528765        7.4699079950        0.0359629423  S4        166             1.0000000000
       327        31  GLU       HG2            -9.3258027332        7.5791004956        1.7546280188  S4        166             1.0000000000
       328        31  GLU       CD             -7.7254726501        8.3196950573        0.5359717050  S4        166             1.0000000000
       329        31  GLU       OE1            -7.2091671288        9.4792302198        0.6622462966  S4        166             1.0000000000
       330        31  GLU       OE2            -7.0702266829        7.2481071206        0.1939157221  S4        166             1.0000000000
       331        32  ASN       CB             -2.6820637854       11.7234277657        1.3444768130  S4        170             1.0000000000
       332        32  ASN       HB1            -1.7103665036       11.5443607847        0.8770252432  S4        170             1.0000000000
       333        32  ASN       HB2            -3.0822822992       12.6789138714        0.9928551215  S4        170             1.0000000000
       334        32  ASN       QQH5           -2.6317727549       11.7270490145        2.4428496491  S4        170             1.0000000000
       335        32  ASN       CG             -3.6215900940       10.5767546736        0.9713081376  S4        170             1.0000000000
       336        32  ASN       OD1            -3.2342970535        9.3731210545        1.1170169423  S4        170             1.0000000000
       337        32  ASN       ND2            -4.8488890553       10.9107032043        0.5421935236  S4        170             1.0000000000
       338        32  ASN       HD21           -5.6053874234       10.2122543583        0.4471169610  S4        170             1.0000000000
       339        32  ASN       HD22           -5.0453968993       11.8628295424        0.2165282940  S4        170             1.0000000000
       340        33  LYS       CE             -3.3237716165        1.2791278257       -4.2457123783  S4        234             1.0000000000
       341        33  LYS       HE1            -3.7296403734        1.4912829096       -3.2568102941  S4        234             1.0000000000
       342        33  LYS       HE2            -4.1378004164        1.1710119256       -4.9659628471  S4        234             1.0000000000
       343        33  LYS       NZ             -2.4825861722        2.4453510656       -4.6915147683  S4        234             1.0000000000
       344        33  LYS       HZ1            -1.9825813570        2.2294031935       -5.5911251815  S4        234             1.0000000000
       345        33  LYS       HZ2            -1.7368164542        2.7315830419       -4.0303990469  S4        234             1.0000000000
       346        33  LYS       HZ3            -3.1106829056        3.2833434041       -4.8279778922  S4        234             1.0000000000
       347        33  LYS       QQH6           -2.6954081633        0.3892365595       -4.1887670906  S4        234             1.0000000000
       348        34  SER       CB              2.2408225440        3.2524391594       -5.8935339013  S4        235             1.0000000000
       349        34  SER       HB1             2.9605438695        2.5990623285       -6.3978988012  S4        235             1.0000000000
       350        34  SER       HB2             2.7518738646        4.2035952360       -5.6926846338  S4        235             1.0000000000
       351        34  SER       OG              1.1082569619        3.4136115306       -6.7835176603  S4        235             1.0000000000
       352        34  SER       HG1             0.6706323169        4.2939454934       -6.6088668374  S4        235             1.0000000000
       353        34  SER       QQH7            1.9427378689        2.7394595845       -4.9648083956  S4        235             1.0000000000
       354        35  PNM       S1             -2.8988823840        9.7168737049       -6.2140548278  S4        523             1.0000000000
       355        35  PNM       C2             -1.6239298884        8.3588778301       -6.8020505118  S4        523             1.0000000000
       356        35  PNM       C3             -1.2604864882        7.5462459339       -5.4944238698  S4        523             1.0000000000
       357        35  PNM       N4             -2.3779732587        7.6824204303       -4.5594046831  S4        523             1.0000000000
       358        35  PNM       C5             -3.5290426698        8.5832754561       -4.8591757405  S4        523             1.0000000000
       359        35  PNM       C6             -3.5167699930        9.0013152198       -3.3342529463  S4        523             1.0000000000
       360        35  PNM       C7             -2.3643616704        7.9807069384       -3.2092492166  S4        523             1.0000000000
       361        35  PNM       O8             -1.5746384491        7.6569618989       -2.3117203796  S4        523             1.0000000000
       362        35  PNM       C9             -2.2971735521        7.4877894408       -7.8728024904  S4        523             1.0000000000
       363        35  PNM       C10            -0.4003416714        9.0848692514       -7.3748148873  S4        523             1.0000000000
       364        35  PNM       C11            -0.8841546160        6.0880519320       -5.8064805108  S4        523             1.0000000000
       365        35  PNM       O12            -1.7079273972        5.1588127353       -5.5544492477  S4        523             1.0000000000
       366        35  PNM       O13             0.2948811617        5.9227875580       -6.3349976690  S4        523             1.0000000000
       367        35  PNM       N14            -2.9895773287       10.3216395967       -3.0242840763  S4        523             1.0000000000
       368        35  PNM       C15            -3.6533955905       11.4520772704       -3.3638096751  S4        523             1.0000000000
       369        35  PNM       O16            -4.7693536107       11.3967808804       -3.9560887308  S4        523             1.0000000000
       370        35  PNM       C17            -3.0001962354       12.7756642334       -2.9884250580  S4        523             1.0000000000
       371        35  PNM       C18            -1.7414764666       13.1673372933       -3.7534155744  S4        523             1.0000000000
       372        35  PNM       C19            -0.7433104019       13.9079953462       -3.1004534742  S4        523             1.0000000000
       373        35  PNM       C20             0.3840205071       14.3699110090       -3.7909074715  S4        523             1.0000000000
       374        35  PNM       C21             0.5317761385       14.0970099643       -5.1556264872  S4        523             1.0000000000
       375        35  PNM       C22            -0.4603614040       13.3616344597       -5.8197956598  S4        523             1.0000000000
       376        35  PNM       C23            -1.5910968802       12.9061494742       -5.1270294277  S4        523             1.0000000000
       377        35  PNM       H24            -0.3750107882        8.0057972102       -5.0407165817  S4        523             1.0000000000
       378        35  PNM       H25            -0.6562798424        9.5951874945       -8.3079008617  S4        523             1.0000000000
       379        35  PNM       H26             0.3890531465        8.3602183570       -7.5950170691  S4        523             1.0000000000
       380        35  PNM       H27            -0.0088145360        9.8282222320       -6.6755397576  S4        523             1.0000000000
       381        35  PNM       H28            -2.6315388686        8.1116234354       -8.7045908797  S4        523             1.0000000000
       382        35  PNM       H29            -3.1678886222        6.9577544455       -7.4785176695  S4        523             1.0000000000
       383        35  PNM       H30            -1.5881456348        6.7483066043       -8.2632958862  S4        523             1.0000000000
       384        35  PNM       H31            -4.4343720740        8.0676380944       -5.1736872839  S4        523             1.0000000000
       385        35  PNM       H32            -4.4362977791        8.7813861739       -2.7915534875  S4        523             1.0000000000
       386        35  PNM       H33            -2.7852818037       12.7689188527       -1.9143245656  S4        523             1.0000000000
       387        35  PNM       H34            -3.7676796921       13.5384813709       -3.1455832461  S4        523             1.0000000000
       388        35  PNM       H35            -0.8732410274       14.1619473922       -2.0525294469  S4        523             1.0000000000
       389        35  PNM       H36             1.1290094703       14.9552495700       -3.2619078617  S4        523             1.0000000000
       390        35  PNM       H37             1.3922044586       14.4688216221       -5.7020988888  S4        523             1.0000000000
       391        35  PNM       H38            -0.3647279135       13.1587788001       -6.8811128921  S4        523             1.0000000000
       392        35  PNM       H39            -2.3518183184       12.3469005621       -5.6572976323  S4        523             1.0000000000
       393        35  PNM       H40            -2.0996535024       10.3758585260       -2.5202687173  S4        523             1.0000000000
       394        36  TIP3      OH2            -4.5898501057        7.5338256185       -0.2844042806  S4        290             1.0000000000
       395        36  TIP3      H1             -5.5946864293        7.4718166669       -0.0503794081  S4        290             1.0000000000
       396        36  TIP3      H2             -4.0669022535        8.1848719041        0.2619077068  S4        290             1.0000000000
       397        37  SER       CB             -3.0822169576        5.0768236100       -2.0401261245  S5        70              1.0000000000
       398        37  SER       HB1            -3.5504203708        4.1916692102       -2.4837703497  S5        70              1.0000000000
       399        37  SER       HB2            -2.1666884547        5.2904890791       -2.6012844841  S5        70              1.0000000000
       400        37  SER       OG             -4.0190662289        6.1637418012       -2.1498384842  S5        70              1.0000000000
       401        37  SER       HG1            -4.1771787782        6.8107722497       -1.2304887287  S5        70              1.0000000000
       402        37  SER       QQH1           -2.7939737522        4.9278402286       -0.9872838980  S5        70              1.0000000000
       403        38  LYS       CD             -6.4978099328        3.3284973559       -1.9945859883  S5        73              1.0000000000
       404        38  LYS       HD1            -7.0502572126        2.7338160374       -2.7269090505  S5        73              1.0000000000
       405        38  LYS       HD2            -5.4575437009        3.3671426352       -2.3371031436  S5        73              1.0000000000
       406        38  LYS       QQH2           -6.5282215141        2.8030244469       -1.0339964572  S5        73              1.0000000000
       407        38  LYS       CE             -7.0820409216        4.7549634806       -1.9143809597  S5        73              1.0000000000
       408        38  LYS       HE1            -6.9638592876        5.2354163556       -0.9389039828  S5        73              1.0000000000
       409        38  LYS       HE2            -8.1483275169        4.7502070782       -2.1516083058  S5        73              1.0000000000
       410        38  LYS       NZ             -6.4148843246        5.6748506252       -2.8986172659  S5        73              1.0000000000
       411        38  LYS       HZ1            -6.4831695945        5.3810462948       -3.8829914434  S5        73              1.0000000000
       412        38  LYS       HZ2            -5.3524053785        5.8223791802       -2.6492078517  S5        73              1.0000000000
       413        38  LYS       HZ3            -6.8332444069        6.6326336706       -2.8538951765  S5        73              1.0000000000
       414        39  SER       CB             -4.5886957625        4.3959131731       -6.4315097141  S5        130             1.0000000000
       415        39  SER       HB1            -4.5997711987        5.3593656367       -6.9390201463  S5        130             1.0000000000
       416        39  SER       HB2            -3.8592945716        3.7512015625       -6.9346677609  S5        130             1.0000000000
       417        39  SER       OG             -4.1974708262        4.5579639805       -5.0219918571  S5        130             1.0000000000
       418        39  SER       HG1            -3.4059220301        5.1694205692       -5.0037522916  S5        130             1.0000000000
       419        39  SER       QQH3           -5.5650777310        3.9208772687       -6.5105230880  S5        130             1.0000000000
       420        40  GLU       CB            -10.0580833870        9.4591176734        0.8454778721  S5        166             1.0000000000
       421        40  GLU       HB1            -9.6964857582       10.0992209608        0.0303588672  S5        166             1.0000000000
       422        40  GLU       HB2           -11.1115079507        9.2367586939        0.6573548515  S5        166             1.0000000000
       423        40  GLU       QQH4           -9.9877320863        9.9378181102        1.8308797842  S5        166             1.0000000000
       424        40  GLU       CG             -9.2439658424        8.1516687471        0.8096453118  S5        166             1.0000000000
       425        40  GLU       HG1            -9.6388234965        7.4862929619        0.0322500578  S5        166             1.0000000000
       426        40  GLU       HG2            -9.3484519242        7.5929267493        1.7503330875  S5        166             1.0000000000
       427        40  GLU       CD             -7.7475592281        8.3294531872        0.5311751829  S5        166             1.0000000000
       428        40  GLU       OE1            -7.2276160867        9.4878781875        0.6540489290  S5        166             1.0000000000
       429        40  GLU       OE2            -7.0960223168        7.2546977240        0.1923506858  S5        166             1.0000000000
       430        41  ASN       CB             -2.6968944973       11.7225830408        1.3459213251  S5        170             1.0000000000
       431        41  ASN       HB1            -1.7268051893       11.5436895378        0.8748830121  S5        170             1.0000000000
       432        41  ASN       HB2            -3.0979351189       12.6784207126        0.9963825150  S5        170             1.0000000000
       433        41  ASN       QQH5           -2.6425667752       11.7251174390        2.4440936081  S5        170             1.0000000000
       434        41  ASN       CG             -3.6381227261       10.5758913909        0.9752808930  S5        170             1.0000000000
       435        41  ASN       OD1            -3.2557083133        9.3725444055        1.1310699424  S5        170             1.0000000000
       436        41  ASN       ND2            -4.8620121353       10.9112555083        0.5359815502  S5        170             1.0000000000
       437        41  ASN       HD21           -5.6200974950       10.2145638716        0.4410045010  S5        170             1.0000000000
       438        41  ASN       HD22           -5.0556694829       11.8630776330        0.2081849283  S5        170             1.0000000000
       439        42  LYS       CE             -3.3196860887        1.2862203162       -4.2476415731  S5        234             1.0000000000
       440        42  LYS       HE1            -3.7268005875        1.4962167167       -3.2587796409  S5        234             1.0000000000
       441        42  LYS       HE2            -4.1325100679        1.1808558246       -4.9696391481  S5        234             1.0000000000
       442        42  LYS       NZ             -2.4764510001        2.4526787538       -4.6887382346  S5        234             1.0000000000
       443        42  LYS       HZ1            -1.9781417434        2.2395256771       -5.5898981365  S5        234             1.0000000000
       444        42  LYS       HZ2            -1.7291754493        2.7341693571       -4.0271841056  S5        234             1.0000000000
       445        42  LYS       HZ3            -3.1025264577        3.2926373871       -4.8203232875  S5        234             1.0000000000
       446        42  LYS       QQH6           -2.6923950404        0.3955036484       -4.1922403506  S5        234             1.0000000000
       447        43  SER       CB              2.2393806010        3.2604740559       -5.8994216173  S5        235             1.0000000000
       448        43  SER       HB1             2.9567718789        2.6085086809       -6.4088805335  S5        235             1.0000000000
       449        43  SER       HB2             2.7521197091        4.2102886108       -5.6963611715  S5        235             1.0000000000
       450        43  SER       OG              1.1039952008        3.4269870659       -6.7849522783  S5        235             1.0000000000
       451        43  SER       HG1             0.6696098742        4.3081306276       -6.6071256974  S5        235             1.0000000000
       452        43  SER       QQH7            1.9437290506        2.7438603008       -4.9719519174  S5        235             1.0000000000
       453        44  PNM       S1             -2.9183864947        9.7155498124       -6.1922689900  S5        523             1.0000000000
       454        44  PNM       C2             -1.6383404941        8.3649135902       -6.7853006896  S5        523             1.0000000000
       455        44  PNM       C3             -1.2664368322        7.5539196063       -5.4795976091  S5        523             1.0000000000
       456        44  PNM       N4             -2.3831358006        7.6811840872       -4.5414177978  S5        523             1.0000000000
       457        44  PNM       C5             -3.5385871751        8.5787112883       -4.8357135968  S5        523             1.0000000000
       458        44  PNM       C6             -3.5213101877        8.9961058299       -3.3107018916  S5        523             1.0000000000
       459        44  PNM       C7             -2.3667481812        7.9784685331       -3.1916975051  S5        523             1.0000000000
       460        44  PNM       O8             -1.5715607975        7.6545096686       -2.2966558456  S5        523             1.0000000000
       461        44  PNM       C9             -2.3107307252        7.4906389577       -7.8537775461  S5        523             1.0000000000
       462        44  PNM       C10            -0.4211126519        9.0972398408       -7.3632847397  S5        523             1.0000000000
       463        44  PNM       C11            -0.8810700349        6.0985923222       -5.7941848131  S5        523             1.0000000000
       464        44  PNM       O12            -1.6971688544        5.1639432274       -5.5370241451  S5        523             1.0000000000
       465        44  PNM       O13             0.2956289245        5.9405330992       -6.3299093243  S5        523             1.0000000000
       466        44  PNM       N14            -2.9962071532       10.3179879044       -3.0032304083  S5        523             1.0000000000
       467        44  PNM       C15            -3.6619016051       11.4465536429       -3.3449019982  S5        523             1.0000000000
       468        44  PNM       O16            -4.7787852541       11.3884126524       -3.9355293325  S5        523             1.0000000000
       469        44  PNM       C17            -3.0093807566       12.7722716062       -2.9762993237  S5        523             1.0000000000
       470        44  PNM       C18            -1.7490958744       13.1570852964       -3.7417317404  S5        523             1.0000000000
       471        44  PNM       C19            -0.7457657315       13.8914385423       -3.0898904068  S5        523             1.0000000000
       472        44  PNM       C20             0.3843486580       14.3449038590       -3.7813448641  S5        523             1.0000000000
       473        44  PNM       C21             0.5298478639       14.0692717141       -5.1456853151  S5        523             1.0000000000
       474        44  PNM       C22            -0.4679078130       13.3406653340       -5.8089534573  S5        523             1.0000000000
       475        44  PNM       C23            -1.6015425200       12.8942624255       -5.1153209862  S5        523             1.0000000000
       476        44  PNM       H24            -0.3830495862        8.0189018667       -5.0273288758  S5        523             1.0000000000
       477        44  PNM       H25            -0.6857680213        9.6109364647       -8.2921429486  S5        523             1.0000000000
       478        44  PNM       H26             0.3686747616        8.3758795416       -7.5931679644  S5        523             1.0000000000
       479        44  PNM       H27            -0.0264542602        9.8385725903       -6.6636031357  S5        523             1.0000000000
       480        44  PNM       H28            -2.6491225901        8.1127804006       -8.6851484559  S5        523             1.0000000000
       481        44  PNM       H29            -3.1786187827        6.9582180993       -7.4569471001  S5        523             1.0000000000
       482        44  PNM       H30            -1.6001588461        6.7531605867       -8.2452779244  S5        523             1.0000000000
       483        44  PNM       H31            -4.4437683236        8.0603390616       -5.1466085420  S5        523             1.0000000000
       484        44  PNM       H32            -4.4382238838        8.7741291560       -2.7644588391  S5        523             1.0000000000
       485        44  PNM       H33            -2.7963154944       12.7723044418       -1.9018128535  S5        523             1.0000000000
       486        44  PNM       H34            -3.7761639455       13.5343791465       -3.1399388145  S5        523             1.0000000000
       487        44  PNM       H35            -0.8735400047       14.1473596491       -2.0421891417  S5        523             1.0000000000
       488        44  PNM       H36             1.1332392194       14.9261453082       -3.2534267000  S5        523             1.0000000000
       489        44  PNM       H37             1.3930681262       14.4340897083       -5.6925082847  S5        523             1.0000000000
       490        44  PNM       H38            -0.3740608067       13.1358508900       -6.8700906014  S5        523             1.0000000000
       491        44  PNM       H39            -2.3666158165       12.3400487674       -5.6445736704  S5        523             1.0000000000
       492        44  PNM       H40            -2.1050149267       10.3744562242       -2.5017147172  S5        523             1.0000000000
       493        45  TIP3      OH2            -4.6074086073        7.5153512627       -0.2530694453  S5        290             1.0000000000
       494        45  TIP3      H1             -5.6165282905        7.4635727222       -0.0333961367  S5        290             1.0000000000
       495        45  TIP3      H2             -4.0885185052        8.1731016686        0.2893445113  S5        290             1.0000000000
       496        46  SER       CB             -3.0827479131        5.0772314090       -2.0427644734  S6        70              1.0000000000
       497        46  SER       HB1            -3.5488390686        4.1912422273       -2.4872146645  S6        70              1.0000000000
       498        46  SER       HB2            -2.1659047760        5.2914958431       -2.6014880187  S6        70              1.0000000000
       499        46  SER       OG             -4.0203848796        6.1630963719       -2.1556646481  S6        70              1.0000000000
       500        46  SER       HG1            -4.1817171426        6.8120627384       -1.2365585168  S6        70              1.0000000000
       501        46  SER       QQH1           -2.7972279974        4.9286580545       -0.9890918443  S6        70              1.0000000000
       502        47  LYS       CD             -6.4964557566        3.3247083683       -1.9939144342  S6        73              1.0000000000
       503        47  LYS       HD1            -7.0497232896        2.7293621016       -2.7250348700  S6        73              1.0000000000
       504        47  LYS       HD2            -5.4561575672        3.3616736271       -2.3366369470  S6        73              1.0000000000
       505        47  LYS       QQH2           -6.5272226162        2.8010850006       -1.0323507014  S6        73              1.0000000000
       506        47  LYS       CE             -7.0791467497        4.7517854045       -1.9165532487  S6        73              1.0000000000
       507        47  LYS       HE1            -6.9580190105        5.2351182882       -0.9428340560  S6        73              1.0000000000
       508        47  LYS       HE2            -8.1460771177        4.7473788749       -2.1508751070  S6        73              1.0000000000
       509        47  LYS       NZ             -6.4132973290        5.6670803608       -2.9058886938  S6        73              1.0000000000
       510        47  LYS       HZ1            -6.4805267062        5.3676565147       -3.8884534585  S6        73              1.0000000000
       511        47  LYS       HZ2            -5.3508630504        5.8178059119       -2.6561402084  S6        73              1.0000000000
       512        47  LYS       HZ3            -6.8327037521        6.6246327249       -2.8668662305  S6        73              1.0000000000
       513        48  SER       CB             -4.5940982784        4.3896042733       -6.4428139333  S6        130             1.0000000000
       514        48  SER       HB1            -4.6040665516        5.3520631045       -6.9522470903  S6        130             1.0000000000
       515        48  SER       HB2            -3.8661910022        3.7424422665       -6.9447705661  S6        130             1.0000000000
       516        48  SER       OG             -4.2010172821        4.5540862979       -5.0338433258  S6        130             1.0000000000
       517        48  SER       HG1            -3.4095742463        5.1651080287       -5.0178687199  S6        130             1.0000000000
       518        48  SER       QQH3           -5.5715057429        3.9164827973       -6.5193209837  S6        130             1.0000000000
       519        49  GLU       CB            -10.0596719189        9.4620287710        0.8473111922  S6        166             1.0000000000
       520        49  GLU       HB1            -9.6968958724       10.1012544173        0.0320144606  S6        166             1.0000000000
       521        49  GLU       HB2           -11.1134260242        9.2412562000        0.6588039839  S6        166             1.0000000000
       522        49  GLU       QQH4           -9.9888543420        9.9410848200        1.8324901116  S6        166             1.0000000000
       523        49  GLU       CG             -9.2476648010        8.1530913898        0.8125675670  S6        166             1.0000000000
       524        49  GLU       HG1            -9.6417766131        7.4890708291        0.0336606035  S6        166             1.0000000000
       525        49  GLU       HG2            -9.3558460598        7.5939843014        1.7526558928  S6        166             1.0000000000
       526        49  GLU       CD             -7.7500936218        8.3282674781        0.5381406183  S6        166             1.0000000000
       527        49  GLU       OE1            -7.2280983382        9.4852418566        0.6664444947  S6        166             1.0000000000
       528        49  GLU       OE2            -7.1000471906        7.2533223638        0.1970101929  S6        166             1.0000000000
       529        50  ASN       CB             -2.6877738833       11.7062177482        1.3546102242  S6        170             1.0000000000
       530        50  ASN       HB1            -1.7170405267       11.5200498171        0.8876934197  S6        170             1.0000000000
       531        50  ASN       HB2            -3.0828661434       12.6621561464        0.9985327573  S6        170             1.0000000000
       532        50  ASN       QQH5           -2.6373327108       11.7141026098        2.4529871030  S6        170             1.0000000000
       533        50  ASN       CG             -3.6344464830       10.5631266007        0.9863921562  S6        170             1.0000000000
       534        50  ASN       OD1            -3.2559468581        9.3578730839        1.1375940388  S6        170             1.0000000000
       535        50  ASN       ND2            -4.8595992254       10.9036209341        0.5548173494  S6        170             1.0000000000
       536        50  ASN       HD21           -5.6198298662       10.2091941444        0.4595833838  S6        170             1.0000000000
       537        50  ASN       HD22           -5.0495931280       11.8553618338        0.2246628386  S6        170             1.0000000000
       538        51  LYS       CE             -3.3193167694        1.2852470601       -4.2527558658  S6        234             1.0000000000
       539        51  LYS       HE1            -3.7263705456        1.4977230555       -3.2643702154  S6        234             1.0000000000
       540        51  LYS       HE2            -4.1322625610        1.1789530978       -4.9744728545  S6        234             1.0000000000
       541        51  LYS       NZ             -2.4753552153        2.4501804397       -4.6965534811  S6        234             1.0000000000
       542        51  LYS       HZ1            -1.9751363831        2.2347906292       -5.5961126059  S6        234             1.0000000000
       543        51  LYS       HZ2            -1.7292093659        2.7341283489       -4.0347587976  S6        234             1.0000000000
       544        51  LYS       HZ3            -3.1011107498        3.2893026720       -4.8316484529  S6        234             1.0000000000
       545        51  LYS       QQH6           -2.6926299862        0.3942342045       -4.1953031599  S6        234             1.0000000000
       546        52  SER       CB              2.2522754545        3.2495872367       -5.8893879610  S6        235             1.0000000000
       547        52  SER       HB1             2.9738802462        2.5956153709       -6.3903694146  S6        235             1.0000000000
       548        52  SER       HB2             2.7626585532        4.2009532697       -5.6876795184  S6        235             1.0000000000
       549        52  SER       OG              1.1231133938        3.4094863903       -6.7835115953  S6        235             1.0000000000
       550        52  SER       HG1             0.6853133634        4.2904859142       -6.6126695012  S6        235             1.0000000000
       551        52  SER       QQH7            1.9508884801        2.7378967533       -4.9610074242  S6        235             1.0000000000
       552        53  PNM       S1             -2.8982227422        9.6998379259       -6.2294669851  S6        523             1.0000000000
       553        53  PNM       C2             -1.6166703259        8.3461997786       -6.8122112347  S6        523             1.0000000000
       554        53  PNM       C3             -1.2561371758        7.5351136398       -5.5030869561  S6        523             1.0000000000
       555        53  PNM       N4             -2.3780637029        7.6666896531       -4.5716975160  S6        523             1.0000000000
       556        53  PNM       C5             -3.5295240507        8.5667641590       -4.8748598817  S6        523             1.0000000000
       557        53  PNM       C6             -3.5202137748        8.9873704942       -3.3505245775  S6        523             1.0000000000
       558        53  PNM       C7             -2.3671982538        7.9691630221       -3.2224045756  S6        523             1.0000000000
       559        53  PNM       O8             -1.5763298946        7.6500963961       -2.3228902494  S6        523             1.0000000000
       560        53  PNM       C9             -2.2826517808        7.4736641448       -7.8863931694  S6        523             1.0000000000
       561        53  PNM       C10            -0.3929321506        9.0764519698       -7.3792416966  S6        523             1.0000000000
       562        53  PNM       C11            -0.8739282159        6.0783470043       -5.8136964912  S6        523             1.0000000000
       563        53  PNM       O12            -1.6945753381        5.1468222377       -5.5606455908  S6        523             1.0000000000
       564        53  PNM       O13             0.3058551472        5.9171475759       -6.3420704337  S6        523             1.0000000000
       565        53  PNM       N14            -2.9943252362       10.3081965895       -3.0409891701  S6        523             1.0000000000
       566        53  PNM       C15            -3.6585013999       11.4383971398       -3.3801886266  S6        523             1.0000000000
       567        53  PNM       O16            -4.7742209059       11.3833044876       -3.9730977524  S6        523             1.0000000000
       568        53  PNM       C17            -3.0045693993       12.7614152703       -3.0048399669  S6        523             1.0000000000
       569        53  PNM       C18            -1.7479495362       13.1513323179       -3.7743664968  S6        523             1.0000000000
       570        53  PNM       C19            -0.7450277420       13.8882856946       -3.1245959588  S6        523             1.0000000000
       571        53  PNM       C20             0.3802431795       14.3486425138       -3.8193551398  S6        523             1.0000000000
       572        53  PNM       C21             0.5218646668       14.0767586845       -5.1849476405  S6        523             1.0000000000
       573        53  PNM       C22            -0.4745374643       13.3439569235       -5.8456683238  S6        523             1.0000000000
       574        53  PNM       C23            -1.6037677370       12.8910626627       -5.1488206437  S6        523             1.0000000000
       575        53  PNM       H24            -0.3741398931        7.9977718428       -5.0455240022  S6        523             1.0000000000
       576        53  PNM       H25            -0.6460937702        9.5857824106       -8.3136203049  S6        523             1.0000000000
       577        53  PNM       H26             0.3998856441        8.3543639101       -7.5953946079  S6        523             1.0000000000
       578        53  PNM       H27            -0.0075594691        9.8212503068       -6.6780742212  S6        523             1.0000000000
       579        53  PNM       H28            -2.6148825973        8.0970892377       -8.7193727190  S6        523             1.0000000000
       580        53  PNM       H29            -3.1537954859        6.9412768221       -7.4964053299  S6        523             1.0000000000
       581        53  PNM       H30            -1.5701208350        6.7361802821       -8.2742701812  S6        523             1.0000000000
       582        53  PNM       H31            -4.4341128538        8.0499275371       -5.1897996866  S6        523             1.0000000000
       583        53  PNM       H32            -4.4408020029        8.7676767556       -2.8093955826  S6        523             1.0000000000
       584        53  PNM       H33            -2.7860474203       12.7537223492       -1.9314558324  S6        523             1.0000000000
       585        53  PNM       H34            -3.7719750799       13.5249393738       -3.1588226214  S6        523             1.0000000000
       586        53  PNM       H35            -0.8696722316       14.1412751619       -2.0758576165  S6        523             1.0000000000
       587        53  PNM       H36             1.1280468276       14.9325827293       -3.2928317966  S6        523             1.0000000000
       588        53  PNM       H37             1.3807355789       14.4480032707       -5.7342406059  S6        523             1.0000000000
       589        53  PNM       H38            -0.3833703726       13.1413217320       -6.9073978843  S6        523             1.0000000000
       590        53  PNM       H39            -2.3683080171       12.3347797630       -5.6766143332  S6        523             1.0000000000
       591        53  PNM       H40            -2.1054150663       10.3633977301       -2.5353056514  S6        523             1.0000000000
       592        54  TIP3      OH2            -4.6130548554        7.5142222005       -0.2598609010  S6        290             1.0000000000
       593        54  TIP3      H1             -5.6214802684        7.4614408772       -0.0367055304  S6        290             1.0000000000
       594        54  TIP3      H2             -4.0926210827        8.1670986436        0.2868943581  S6        290             1.0000000000
       595        55  SER       CB             -3.0938870149        5.0797042290       -2.0359429261  S7        70              1.0000000000
       596        55  SER       HB1            -3.5624395150        4.1936847913       -2.4779704977  S7        70              1.0000000000
       597        55  SER       HB2            -2.1792722474        5.2928485529       -2.5989425132  S7        70              1.0000000000
       598        55  SER       OG             -4.0305970971        6.1667787718       -2.1443989727  S7        70              1.0000000000
       599        55  SER       HG1            -4.1975857163        6.8099001500       -1.2181307079  S7        70              1.0000000000
       600        55  SER       QQH1           -2.8036289039        4.9313345815       -0.9835720580  S7        70              1.0000000000
       601        56  LYS       CD             -6.5026605912        3.3214538210       -1.9995454490  S7        73              1.0000000000
       602        56  LYS       HD1            -7.0626133574        2.7253141409       -2.7247859677  S7        73              1.0000000000
       603        56  LYS       HD2            -5.4654211826        3.3567962837       -2.3514723748  S7        73              1.0000000000
       604        56  LYS       QQH2           -6.5252922942        2.7997514045       -1.0367437997  S7        73              1.0000000000
       605        56  LYS       CE             -7.0839512966        4.7493252382       -1.9202479075  S7        73              1.0000000000
       606        56  LYS       HE1            -6.9626319099        5.2308915127       -0.9457843107  S7        73              1.0000000000
       607        56  LYS       HE2            -8.1508287594        4.7461384362       -2.1545100826  S7        73              1.0000000000
       608        56  LYS       NZ             -6.4173670688        5.6658379895       -2.9079474759  S7        73              1.0000000000
       609        56  LYS       HZ1            -6.4796509615        5.3651752624       -3.8902767333  S7        73              1.0000000000
       610        56  LYS       HZ2            -5.3560901299        5.8200032401       -2.6533243217  S7        73              1.0000000000
       611        56  LYS       HZ3            -6.8388143098        6.6225515736       -2.8707441907  S7        73              1.0000000000
       612        57  SER       CB             -4.5921448140        4.3948167989       -6.4419896422  S7        130             1.0000000000
       613        57  SER       HB1            -4.6024019179        5.3582079454       -6.9496715508  S7        130             1.0000000000
       614        57  SER       HB2            -3.8618625586        3.7497578033       -6.9432140533  S7        130             1.0000000000
       615        57  SER       OG             -4.2038943553        4.5570290966       -5.0313286896  S7        130             1.0000000000
       616        57  SER       HG1            -3.4107387945        5.1660018536       -5.0118705069  S7        130             1.0000000000
       617        57  SER       QQH3           -5.5684111344        3.9198618620       -6.5226631256  S7        130             1.0000000000
       618        58  GLU       CB            -10.0730460827        9.4755398559        0.8468799478  S7        166             1.0000000000
       619        58  GLU       HB1            -9.7086424314       10.1147627768        0.0322996121  S7        166             1.0000000000
       620        58  GLU       HB2           -11.1274286409        9.2581387876        0.6581954971  S7        166             1.0000000000
       621        58  GLU       QQH4          -10.0006836888        9.9531442022        1.8326575808  S7        166             1.0000000000
       622        58  GLU       CG             -9.2651070098        8.1642117779        0.8108177137  S7        166             1.0000000000
       623        58  GLU       HG1            -9.6604533633        7.5020556768        0.0310624564  S7        166             1.0000000000
       624        58  GLU       HG2            -9.3753725540        7.6043441639        1.7502424294  S7        166             1.0000000000
       625        58  GLU       CD             -7.7669739650        8.3353165107        0.5382731073  S7        166             1.0000000000
       626        58  GLU       OE1            -7.2410228685        9.4899995402        0.6707198324  S7        166             1.0000000000
       627        58  GLU       OE2            -7.1205305813        7.2589864636        0.1947513110  S7        166             1.0000000000
       628        59  ASN       CB             -2.6925899008       11.6976220640        1.3609254299  S7        170             1.0000000000
       629        59  ASN       HB1            -1.7226190304       11.5059286002        0.8945947007  S7        170             1.0000000000
       630        59  ASN       HB2            -3.0839704007       12.6535948140        1.0008548356  S7        170             1.0000000000
       631        59  ASN       QQH5           -2.6422044338       11.7093618287        2.4592912963  S7        170             1.0000000000
       632        59  ASN       CG             -3.6444139068       10.5571454910        0.9969423463  S7        170             1.0000000000
       633        59  ASN       OD1            -3.2711655639        9.3505606247        1.1507096028  S7        170             1.0000000000
       634        59  ASN       ND2            -4.8686813581       10.9018963142        0.5660622348  S7        170             1.0000000000
       635        59  ASN       HD21           -5.6313095457       10.2100373972        0.4710397025  S7        170             1.0000000000
       636        59  ASN       HD22           -5.0549238304       11.8535874916        0.2336457272  S7        170             1.0000000000
       637        60  LYS       CE             -3.3188316729        1.2870189401       -4.2535528777  S7        234             1.0000000000
       638        60  LYS       HE1            -3.7259227420        1.4978704819       -3.2648110293  S7        234             1.0000000000
       639        60  LYS       HE2            -4.1317444242        1.1808416647       -4.9753315408  S7        234             1.0000000000
       640        60  LYS       NZ             -2.4761593104        2.4532621875       -4.6958970410  S7        234             1.0000000000
       641        60  LYS       HZ1            -1.9761722951        2.2397751911       -5.5959994004  S7        234             1.0000000000
       642        60  LYS       HZ2            -1.7297545528        2.7370221226       -4.0342627728  S7        234             1.0000000000
       643        60  LYS       HZ3            -3.1026288635        3.2917967463       -4.8295730940  S7        234             1.0000000000
       644        60  LYS       QQH6           -2.6913453498        0.3964991782       -4.1973357615  S7        234             1.0000000000
       645        61  SER       CB              2.2488339281        3.2585954503       -5.8920583885  S7        235             1.0000000000
       646        61  SER       HB1             2.9688933999        2.6059626568       -6.3969017256  S7        235             1.0000000000
       647        61  SER       HB2             2.7606275316        4.2086491124       -5.6875576802  S7        235             1.0000000000
       648        61  SER       OG              1.1182325406        3.4234068685       -6.7837275376  S7        235             1.0000000000
       649        61  SER       HG1             0.6801892530        4.3031459979       -6.6078125468  S7        235             1.0000000000
       650        61  SER       QQH7            1.9486219443        2.7433678340       -4.9652475131  S7        235             1.0000000000
       651        62  PNM       S1             -2.9429609957        9.6865398284       -6.2141961498  S7        523             1.0000000000
       652        62  PNM       C2             -1.6545355446        8.3417076573       -6.8011071951  S7        523             1.0000000000
       653        62  PNM       C3             -1.2806921471        7.5369891647       -5.4924087898  S7        523             1.0000000000
       654        62  PNM       N4             -2.4006130118        7.6581341501       -4.5561293964  S7        523             1.0000000000
       655        62  PNM       C5             -3.5581835578        8.5533996004       -4.8528793622  S7        523             1.0000000000
       656        62  PNM       C6             -3.5389151012        8.9787241115       -3.3300235792  S7        523             1.0000000000
       657        62  PNM       C7             -2.3826904414        7.9637762746       -3.2071916277  S7        523             1.0000000000
       658        62  PNM       O8             -1.5835072836        7.6502040468       -2.3129010243  S7        523             1.0000000000
       659        62  PNM       C9             -2.3195089669        7.4618083005       -7.8696933669  S7        523             1.0000000000
       660        62  PNM       C10            -0.4399961711        9.0795331500       -7.3778903167  S7        523             1.0000000000
       661        62  PNM       C11            -0.8844690498        6.0838617038       -5.8026504723  S7        523             1.0000000000
       662        62  PNM       O12            -1.6961127243        5.1450851312       -5.5462945076  S7        523             1.0000000000
       663        62  PNM       O13             0.2949109912        5.9323705906       -6.3343172136  S7        523             1.0000000000
       664        62  PNM       N14            -3.0119681513       10.3014621589       -3.0295212236  S7        523             1.0000000000
       665        62  PNM       C15            -3.6761887073       11.4298135365       -3.3742091656  S7        523             1.0000000000
       666        62  PNM       O16            -4.7944178604       11.3722264213       -3.9621283193  S7        523             1.0000000000
       667        62  PNM       C17            -3.0190473365       12.7548982819       -3.0123511307  S7        523             1.0000000000
       668        62  PNM       C18            -1.7575701963       13.1302393809       -3.7806474683  S7        523             1.0000000000
       669        62  PNM       C19            -0.7491449925       13.8599487058       -3.1314346954  S7        523             1.0000000000
       670        62  PNM       C20             0.3816589200       14.3073664649       -3.8255287371  S7        523             1.0000000000
       671        62  PNM       C21             0.5237074482       14.0287241310       -5.1896608700  S7        523             1.0000000000
       672        62  PNM       C22            -0.4782699142       13.3030549639       -5.8498686164  S7        523             1.0000000000
       673        62  PNM       C23            -1.6133766867       12.8640015913       -5.1539767987  S7        523             1.0000000000
       674        62  PNM       H24            -0.4018307336        8.0096275727       -5.0391856207  S7        523             1.0000000000
       675        62  PNM       H25            -0.7053276032        9.5899702810       -8.3083546571  S7        523             1.0000000000
       676        62  PNM       H26             0.3543060315        8.3622295597       -7.6046529571  S7        523             1.0000000000
       677        62  PNM       H27            -0.0507058381        9.8242425685       -6.6788199014  S7        523             1.0000000000
       678        62  PNM       H28            -2.6572412980        8.0806199649       -8.7038785551  S7        523             1.0000000000
       679        62  PNM       H29            -3.1868490098        6.9271872934       -7.4750353019  S7        523             1.0000000000
       680        62  PNM       H30            -1.6046709480        6.7262281420       -8.2571298544  S7        523             1.0000000000
       681        62  PNM       H31            -4.4630359975        8.0323333841       -5.1601474680  S7        523             1.0000000000
       682        62  PNM       H32            -4.4552895035        8.7596500748       -2.7818783025  S7        523             1.0000000000
       683        62  PNM       H33            -2.8050628893       12.7591127581       -1.9380816969  S7        523             1.0000000000
       684        62  PNM       H34            -3.7827520416       13.5194030745       -3.1792246517  S7        523             1.0000000000
       685        62  PNM       H35            -0.8735547586       14.1175836094       -2.0838388647  S7        523             1.0000000000
       686        62  PNM       H36             1.1333620533       14.8868680768       -3.2997491154  S7        523             1.0000000000
       687        62  PNM       H37             1.3873948574       14.3899027599       -5.7381549443  S7        523             1.0000000000
       688        62  PNM       H38            -0.3866849394       13.0952598324       -6.9106242211  S7        523             1.0000000000
       689        62  PNM       H39            -2.3821592873       12.3132589961       -5.6814818688  S7        523             1.0000000000
       690        62  PNM       H40            -2.1207723440       10.3596967184       -2.5283368350  S7        523             1.0000000000
       691        63  TIP3      OH2            -4.6302267624        7.5022034464       -0.2401343359  S7        290             1.0000000000
       692        63  TIP3      H1             -5.6419494139        7.4566908760       -0.0262233024  S7        290             1.0000000000
       693        63  TIP3      H2             -4.1106757873        8.1567556167        0.3057048128  S7        290             1.0000000000
       694        64  SER       CB             -3.0954124475        5.0762207808       -2.0330526160  S8        70              1.0000000000
       695        64  SER       HB1            -3.5659792869        4.1906256792       -2.4741721189  S8        70              1.0000000000
       696        64  SER       HB2            -2.1777780001        5.2842039925       -2.5932890602  S8        70              1.0000000000
       697        64  SER       OG             -4.0272289310        6.1667670927       -2.1478875805  S8        70              1.0000000000
       698        64  SER       HG1            -4.1993087788        6.8118171044       -1.2202218211  S8        70              1.0000000000
       699        64  SER       QQH1           -2.8094167792        4.9294841609       -0.9792253856  S8        70              1.0000000000
       700        65  LYS       CD             -6.5068633141        3.3162423186       -2.0001037233  S8        73              1.0000000000
       701        65  LYS       HD1            -7.0767795483        2.7232376787       -2.7201070176  S8        73              1.0000000000
       702        65  LYS       HD2            -5.4728005413        3.3458414898       -2.3618499461  S8        73              1.0000000000
       703        65  LYS       QQH2           -6.5229152940        2.7942601249       -1.0373392204  S8        73              1.0000000000
       704        65  LYS       CE             -7.0798840908        4.7471103870       -1.9150541246  S8        73              1.0000000000
       705        65  LYS       HE1            -6.9509651439        5.2258318187       -0.9402774658  S8        73              1.0000000000
       706        65  LYS       HE2            -8.1480633224        4.7500626338       -2.1430802810  S8        73              1.0000000000
       707        65  LYS       NZ             -6.4147862814        5.6625300745       -2.9044099810  S8        73              1.0000000000
       708        65  LYS       HZ1            -6.4804657731        5.3622447205       -3.8866535194  S8        73              1.0000000000
       709        65  LYS       HZ2            -5.3523674727        5.8171746590       -2.6528709460  S8        73              1.0000000000
       710        65  LYS       HZ3            -6.8360669104        6.6193615483       -2.8659498695  S8        73              1.0000000000
       711        66  SER       CB             -4.5950624306        4.3973032355       -6.4412652020  S8        130             1.0000000000
       712        66  SER       HB1            -4.6072839620        5.3613003456       -6.9476378816  S8        130             1.0000000000
       713        66  SER       HB2            -3.8659564707        3.7533176241       -6.9454740115  S8        130             1.0000000000
       714        66  SER       OG             -4.2022991603        4.5574980613       -5.0316127151  S8        130             1.0000000000
       715        66  SER       HG1            -3.4095467661        5.1660758272       -5.0127351614  S8        130             1.0000000000
       716        66  SER       QQH3           -5.5714044941        3.9222472386       -6.5190945163  S8        130             1.0000000000
       717        67  GLU       CB            -10.0733915153        9.4813743370        0.8452672480  S8        166             1.0000000000
       718        67  GLU       HB1            -9.7088739960       10.1207748783        0.0308584447  S8        166             1.0000000000
       719        67  GLU       HB2           -11.1278737436        9.2642043203        0.6563749749  S8        166             1.0000000000
       720        67  GLU       QQH4          -10.0012802627        9.9589654483        1.8310948227  S8        166             1.0000000000
       721        67  GLU       CG             -9.2658088158        8.1697634851        0.8093469854  S8        166             1.0000000000
       722        67  GLU       HG1            -9.6604797743        7.5087626392        0.0282299153  S8        166             1.0000000000
       723        67  GLU       HG2            -9.3784363104        7.6089839859        1.7479101154  S8        166             1.0000000000
       724        67  GLU       CD             -7.7668933867        8.3392969752        0.5395277451  S8        166             1.0000000000
       725        67  GLU       OE1            -7.2404529694        9.4940847167        0.6691588137  S8        166             1.0000000000
       726        67  GLU       OE2            -7.1204622900        7.2612764834        0.2008612434  S8        166             1.0000000000
       727        68  ASN       CB             -2.6827701348       11.6833229256        1.3650297230  S8        170             1.0000000000
       728        68  ASN       HB1            -1.7119165810       11.4861726734        0.9027863791  S8        170             1.0000000000
       729        68  ASN       HB2            -3.0691049006       12.6398030346        1.0007919977  S8        170             1.0000000000
       730        68  ASN       QQH5           -2.6366148416       11.6976465886        2.4636074245  S8        170             1.0000000000
       731        68  ASN       CG             -3.6384511194       10.5461245033        1.0003524764  S8        170             1.0000000000
       732        68  ASN       OD1            -3.2697763544        9.3380106358        1.1538035688  S8        170             1.0000000000
       733        68  ASN       ND2            -4.8613435466       10.8950570138        0.5692954720  S8        170             1.0000000000
       734        68  ASN       HD21           -5.6265613483       10.2061029549        0.4733957947  S8        170             1.0000000000
       735        68  ASN       HD22           -5.0444363691       11.8472774636        0.2362290421  S8        170             1.0000000000
       736        69  LYS       CE             -3.3130586210        1.2914018271       -4.2585239189  S8        234             1.0000000000
       737        69  LYS       HE1            -3.7195097068        1.5053468657       -3.2701272650  S8        234             1.0000000000
       738        69  LYS       HE2            -4.1263508250        1.1866989670       -4.9800776057  S8        234             1.0000000000
       739        69  LYS       NZ             -2.4666767809        2.4541732406       -4.7030073653  S8        234             1.0000000000
       740        69  LYS       HZ1            -1.9664091196        2.2382058074       -5.6022904237  S8        234             1.0000000000
       741        69  LYS       HZ2            -1.7200401339        2.7380279171       -4.0416599611  S8        234             1.0000000000
       742        69  LYS       HZ3            -3.0908583327        3.2932430745       -4.8379889301  S8        234             1.0000000000
       743        69  LYS       QQH6           -2.6885096495        0.3989217213       -4.2007790469  S8        234             1.0000000000
       744        70  SER       CB              2.2683400720        3.2452758882       -5.8820644538  S8        235             1.0000000000
       745        70  SER       HB1             2.9913740643        2.5902022187       -6.3795597481  S8        235             1.0000000000
       746        70  SER       HB2             2.7789490294        4.1962455555       -5.6787991222  S8        235             1.0000000000
       747        70  SER       OG              1.1432690263        3.4050681482       -6.7809646466  S8        235             1.0000000000
       748        70  SER       HG1             0.7018203240        4.2840877871       -6.6089589063  S8        235             1.0000000000
       749        70  SER       QQH7            1.9629361076        2.7348015105       -4.9542749501  S8        235             1.0000000000
       750        71  PNM       S1             -2.9021582406        9.6749673264       -6.2250593136  S8        523             1.0000000000
       751        71  PNM       C2             -1.6164512621        8.3253533939       -6.8057488931  S8        523             1.0000000000
       752        71  PNM       C3             -1.2546180416        7.5169329658       -5.4955569775  S8        523             1.0000000000
       753        71  PNM       N4             -2.3785374643        7.6439562724       -4.5649460474  S8        523             1.0000000000
       754        71  PNM       C5             -3.5315655283        8.5421757845       -4.8696987348  S8        523             1.0000000000
       755        71  PNM       C6             -3.5224555734        8.9666267719       -3.3466160941  S8        523             1.0000000000
       756        71  PNM       C7             -2.3685345476        7.9513301462       -3.2169987759  S8        523             1.0000000000
       757        71  PNM       O8             -1.5741113012        7.6375483696       -2.3163107807  S8        523             1.0000000000
       758        71  PNM       C9             -2.2784259834        7.4499973514       -7.8802506644  S8        523             1.0000000000
       759        71  PNM       C10            -0.3944093009        9.0585796168       -7.3725693039  S8        523             1.0000000000
       760        71  PNM       C11            -0.8670505117        6.0621461215       -5.8072244283  S8        523             1.0000000000
       761        71  PNM       O12            -1.6858051288        5.1283690683       -5.5564900002  S8        523             1.0000000000
       762        71  PNM       O13             0.3133355828        5.9056697774       -6.3357968972  S8        523             1.0000000000
       763        71  PNM       N14            -2.9981987551       10.2889242358       -3.0409148916  S8        523             1.0000000000
       764        71  PNM       C15            -3.6626678648       11.4174195752       -3.3848462946  S8        523             1.0000000000
       765        71  PNM       O16            -4.7780284540       11.3600498298       -3.9782955591  S8        523             1.0000000000
       766        71  PNM       C17            -3.0079403316       12.7418029656       -3.0169549101  S8        523             1.0000000000
       767        71  PNM       C18            -1.7555077192       13.1273313460       -3.7954558265  S8        523             1.0000000000
       768        71  PNM       C19            -0.7451752560       13.8603502902       -3.1529297451  S8        523             1.0000000000
       769        71  PNM       C20             0.3768164192       14.3163445600       -3.8557054527  S8        523             1.0000000000
       770        71  PNM       C21             0.5083932733       14.0425970125       -5.2219657194  S8        523             1.0000000000
       771        71  PNM       C22            -0.4951737649       13.3128391070       -5.8752829942  S8        523             1.0000000000
       772        71  PNM       C23            -1.6217916626       12.8657186000       -5.1706885524  S8        523             1.0000000000
       773        71  PNM       H24            -0.3750253128        7.9831560224       -5.0370888141  S8        523             1.0000000000
       774        71  PNM       H25            -0.6478231174        9.5640888182       -8.3089616973  S8        523             1.0000000000
       775        71  PNM       H26             0.4013415857        8.3387209746       -7.5850772736  S8        523             1.0000000000
       776        71  PNM       H27            -0.0131937340        9.8069397409       -6.6730259780  S8        523             1.0000000000
       777        71  PNM       H28            -2.6104466032        8.0718364803       -8.7145073399  S8        523             1.0000000000
       778        71  PNM       H29            -3.1490904557        6.9161002879       -7.4916261069  S8        523             1.0000000000
       779        71  PNM       H30            -1.5636859648        6.7136426621       -8.2662856864  S8        523             1.0000000000
       780        71  PNM       H31            -4.4356666432        8.0235143941       -5.1836049779  S8        523             1.0000000000
       781        71  PNM       H32            -4.4426913335        8.7472600247       -2.8048583746  S8        523             1.0000000000
       782        71  PNM       H33            -2.7835757509       12.7384365946       -1.9448357073  S8        523             1.0000000000
       783        71  PNM       H34            -3.7761194206       13.5046250699       -3.1702835429  S8        523             1.0000000000
       784        71  PNM       H35            -0.8614415120       14.1137603065       -2.1034651196  S8        523             1.0000000000
       785        71  PNM       H36             1.1298792691       14.8982370709       -3.3346069295  S8        523             1.0000000000
       786        71  PNM       H37             1.3651905010       14.4101458960       -5.7769375239  S8        523             1.0000000000
       787        71  PNM       H38            -0.4113172309       13.1075243451       -6.9371219500  S8        523             1.0000000000
       788        71  PNM       H39            -2.3920727228       12.3126473640       -5.6933506047  S8        523             1.0000000000
       789        71  PNM       H40            -2.1100764927       10.3465554283       -2.5342668581  S8        523             1.0000000000
       790        72  TIP3      OH2            -4.6334803477        7.5016983652       -0.2458349537  S8        290             1.0000000000
       791        72  TIP3      H1             -5.6453471429        7.4563331110       -0.0285653082  S8        290             1.0000000000
       792        72  TIP3      H2             -4.1116564962        8.1516229276        0.3036047453  S8        290             1.0000000000
       793        73  SER       CB             -3.0965571660        5.0781891604       -2.0354022553  S9        70              1.0000000000
       794        73  SER       HB1            -3.5667092805        4.1926191284       -2.4768110544  S9        70              1.0000000000
       795        73  SER       HB2            -2.1816381628        5.2894968218       -2.5986847002  S9        70              1.0000000000
       796        73  SER       OG             -4.0313755524        6.1666804903       -2.1442418944  S9        70              1.0000000000
       797        73  SER       HG1            -4.1981343659        6.8115907776       -1.2160375295  S9        70              1.0000000000
       798        73  SER       QQH1           -2.8064948573        4.9297273291       -0.9829586435  S9        70              1.0000000000
       799        74  LYS       CD             -6.5077812809        3.3175242955       -2.0022021246  S9        73              1.0000000000
       800        74  LYS       HD1            -7.0795241946        2.7232583503       -2.7196756613  S9        73              1.0000000000
       801        74  LYS       HD2            -5.4748743037        3.3470975495       -2.3672581502  S9        73              1.0000000000
       802        74  LYS       QQH2           -6.5207048697        2.7969281482       -1.0386156702  S9        73              1.0000000000
       803        74  LYS       CE             -7.0813395077        4.7483420561       -1.9175814970  S9        73              1.0000000000
       804        74  LYS       HE1            -6.9521493291        5.2276267104       -0.9431232878  S9        73              1.0000000000
       805        74  LYS       HE2            -8.1496425457        4.7506648943       -2.1451733223  S9        73              1.0000000000
       806        74  LYS       NZ             -6.4166261105        5.6635279763       -2.9075088262  S9        73              1.0000000000
       807        74  LYS       HZ1            -6.4797201385        5.3612060306       -3.8892554016  S9        73              1.0000000000
       808        74  LYS       HZ2            -5.3549017203        5.8191959174       -2.6534715386  S9        73              1.0000000000
       809        74  LYS       HZ3            -6.8386951877        6.6199532692       -2.8709226424  S9        73              1.0000000000
       810        75  SER       CB             -4.5975178915        4.3920314790       -6.4424958028  S9        130             1.0000000000
       811        75  SER       HB1            -4.6086898200        5.3558760306       -6.9493197925  S9        130             1.0000000000
       812        75  SER       HB2            -3.8666945114        3.7480753779       -6.9443635586  S9        130             1.0000000000
       813        75  SER       OG             -4.2095248297        4.5532834720       -5.0316467995  S9        130             1.0000000000
       814        75  SER       HG1            -3.4172181287        5.1633895632       -5.0110218918  S9        130             1.0000000000
       815        75  SER       QQH3           -5.5733445473        3.9162434429       -6.5235774659  S9        130             1.0000000000
       816        76  GLU       CB            -10.0673942700        9.4753696266        0.8451620460  S9        166             1.0000000000
       817        76  GLU       HB1            -9.7025684913       10.1146850155        0.0308034031  S9        166             1.0000000000
       818        76  GLU       HB2           -11.1216309600        9.2577761277        0.6557126383  S9        166             1.0000000000
       819        76  GLU       QQH4           -9.9958203126        9.9530936352        1.8309395852  S9        166             1.0000000000
       820        76  GLU       CG             -9.2592400619        8.1642881895        0.8096970340  S9        166             1.0000000000
       821        76  GLU       HG1            -9.6529521390        7.5029147043        0.0284139326  S9        166             1.0000000000
       822        76  GLU       HG2            -9.3716338217        7.6035682895        1.7483386507  S9        166             1.0000000000
       823        76  GLU       CD             -7.7606603927        8.3356041292        0.5403590220  S9        166             1.0000000000
       824        76  GLU       OE1            -7.2345594874        9.4900315273        0.6738577830  S9        166             1.0000000000
       825        76  GLU       OE2            -7.1137958124        7.2590735474        0.1979567627  S9        166             1.0000000000
       826        77  ASN       CB             -2.6818078131       11.6912650707        1.3606227818  S9        170             1.0000000000
       827        77  ASN       HB1            -1.7108696701       11.4948829237        0.8982408071  S9        170             1.0000000000
       828        77  ASN       HB2            -3.0690287315       12.6473418236        0.9963949469  S9        170             1.0000000000
       829        77  ASN       QQH5           -2.6351502258       11.7057661892        2.4591552378  S9        170             1.0000000000
       830        77  ASN       CG             -3.6360346541       10.5529016234        0.9967589197  S9        170             1.0000000000
       831        77  ASN       OD1            -3.2650289204        9.3455162340        1.1503555824  S9        170             1.0000000000
       832        77  ASN       ND2            -4.8599985779       10.8996543165        0.5669874990  S9        170             1.0000000000
       833        77  ASN       HD21           -5.6238456475       10.2090141156        0.4729343193  S9        170             1.0000000000
       834        77  ASN       HD22           -5.0453929224       11.8516597705        0.2346909447  S9        170             1.0000000000
       835        78  LYS       CE             -3.3180107423        1.2871511944       -4.2572725556  S9        234             1.0000000000
       836        78  LYS       HE1            -3.7255708676        1.4980314841       -3.2687273977  S9        234             1.0000000000
       837        78  LYS       HE2            -4.1305564046        1.1809081447       -4.9794278836  S9        234             1.0000000000
       838        78  LYS       NZ             -2.4753407335        2.4534524858       -4.6992286059  S9        234             1.0000000000
       839        78  LYS       HZ1            -1.9748956829        2.2402597855       -5.5991077566  S9        234             1.0000000000
       840        78  LYS       HZ2            -1.7293579971        2.7377264899       -4.0373389692  S9        234             1.0000000000
       841        78  LYS       HZ3            -3.1022212712        3.2913646291       -4.8328730089  S9        234             1.0000000000
       842        78  LYS       QQH6           -2.6904544385        0.3967053215       -4.2007518996  S9        234             1.0000000000
       843        79  SER       CB              2.2496637887        3.2606987593       -5.8907883632  S9        235             1.0000000000
       844        79  SER       HB1             2.9692913578        2.6083547871       -6.3965650625  S9        235             1.0000000000
       845        79  SER       HB2             2.7623179648        4.2100068631       -5.6848144868  S9        235             1.0000000000
       846        79  SER       OG              1.1192595963        3.4274833307       -6.7824307322  S9        235             1.0000000000
       847        79  SER       HG1             0.6790284045        4.3053906103       -6.6027159685  S9        235             1.0000000000
       848        79  SER       QQH7            1.9492016880        2.7442104287       -4.9647400035  S9        235             1.0000000000
       849        80  PNM       S1             -2.9547561609        9.6835854385       -6.2053472497  S9        523             1.0000000000
       850        80  PNM       C2             -1.6664632559        8.3395258449       -6.7936651500  S9        523             1.0000000000
       851        80  PNM       C3             -1.2886352107        7.5367128565       -5.4851277768  S9        523             1.0000000000
       852        80  PNM       N4             -2.4070065613        7.6567880450       -4.5467582688  S9        523             1.0000000000
       853        80  PNM       C5             -3.5657497306        8.5511825653       -4.8413292111  S9        523             1.0000000000
       854        80  PNM       C6             -3.5430121990        8.9777542531       -3.3190425615  S9        523             1.0000000000
       855        80  PNM       C7             -2.3875857049        7.9632828906       -3.1993055355  S9        523             1.0000000000
       856        80  PNM       O8             -1.5842741441        7.6497839166       -2.3047410855  S9        523             1.0000000000
       857        80  PNM       C9             -2.3333881118        7.4572818974       -7.8590271096  S9        523             1.0000000000
       858        80  PNM       C10            -0.4540510100        9.0773879765       -7.3746030572  S9        523             1.0000000000
       859        80  PNM       C11            -0.8906894453        6.0841634682       -5.7960163606  S9        523             1.0000000000
       860        80  PNM       O12            -1.7021140881        5.1445570145       -5.5414064762  S9        523             1.0000000000
       861        80  PNM       O13             0.2890760344        5.9338460711       -6.3270901018  S9        523             1.0000000000
       862        80  PNM       N14            -3.0150807586       10.3008518255       -3.0213785034  S9        523             1.0000000000
       863        80  PNM       C15            -3.6780355173       11.4290454615       -3.3683868394  S9        523             1.0000000000
       864        80  PNM       O16            -4.7967314723       11.3713952428       -3.9556919385  S9        523             1.0000000000
       865        80  PNM       C17            -3.0184875862       12.7542682944       -3.0114121208  S9        523             1.0000000000
       866        80  PNM       C18            -1.7603650936       13.1267544735       -3.7865116230  S9        523             1.0000000000
       867        80  PNM       C19            -0.7471469949       13.8555648271       -3.1437948998  S9        523             1.0000000000
       868        80  PNM       C20             0.3809002522       14.2994970744       -3.8446091154  S9        523             1.0000000000
       869        80  PNM       C21             0.5155449373       14.0177127582       -5.2088946142  S9        523             1.0000000000
       870        80  PNM       C22            -0.4912680425       13.2927308421       -5.8624920122  S9        523             1.0000000000
       871        80  PNM       C23            -1.6238219133       12.8578091366       -5.1600035426  S9        523             1.0000000000
       872        80  PNM       H24            -0.4096191189        8.0108267332       -5.0338210008  S9        523             1.0000000000
       873        80  PNM       H25            -0.7220804877        9.5858569201       -8.3053910193  S9        523             1.0000000000
       874        80  PNM       H26             0.3401685636        8.3601754160       -7.6019058864  S9        523             1.0000000000
       875        80  PNM       H27            -0.0636303833        9.8235766918       -6.6777543912  S9        523             1.0000000000
       876        80  PNM       H28            -2.6735588226        8.0743203142       -8.6934703940  S9        523             1.0000000000
       877        80  PNM       H29            -3.1992170729        6.9228853241       -7.4608849652  S9        523             1.0000000000
       878        80  PNM       H30            -1.6191436475        6.7212398402       -8.2467375988  S9        523             1.0000000000
       879        80  PNM       H31            -4.4712810161        8.0293021675       -5.1459399155  S9        523             1.0000000000
       880        80  PNM       H32            -4.4580816828        8.7594505484       -2.7682364377  S9        523             1.0000000000
       881        80  PNM       H33            -2.7995916126       12.7604401156       -1.9381876036  S9        523             1.0000000000
       882        80  PNM       H34            -3.7823618454       13.5189538245       -3.1764704229  S9        523             1.0000000000
       883        80  PNM       H35            -0.8653068921       14.1150106471       -2.0959796861  S9        523             1.0000000000
       884        80  PNM       H36             1.1365013582       14.8783052901       -3.3237764372  S9        523             1.0000000000
       885        80  PNM       H37             1.3772907353       14.3757468791       -5.7624366660  S9        523             1.0000000000
       886        80  PNM       H38            -0.4054969044       13.0817888756       -6.9231363128  S9        523             1.0000000000
       887        80  PNM       H39            -2.3966434049       12.3080503742       -5.6825469390  S9        523             1.0000000000
       888        80  PNM       H40            -2.1233236482       10.3591830506       -2.5210680383  S9        523             1.0000000000
       889        81  TIP3      OH2            -4.6274389650        7.5035643863       -0.2411827399  S9        290             1.0000000000
       890        81  TIP3      H1             -5.6393975156        7.4571354595       -0.0245731404  S9        290             1.0000000000
       891        81  TIP3      H2             -4.1055951461        8.1558105586        0.3054394745  S9        290             1.0000000000
       892        82  SER       CB             -3.0949906401        5.0765235352       -2.0343842860  S10       70              1.0000000000
       893        82  SER       HB1            -3.5682514627        4.1918480534       -2.4744833529  S10       70              1.0000000000
       894        82  SER       HB2            -2.1778951562        5.2825827734       -2.5962166577  S10       70              1.0000000000
       895        82  SER       OG             -4.0248746719        6.1689240657       -2.1479458136  S10       70              1.0000000000
       896        82  SER       HG1            -4.1948739364        6.8130185898       -1.2202366103  S10       70              1.0000000000
       897        82  SER       QQH1           -2.8075530235        4.9296671895       -0.9809699041  S10       70              1.0000000000
       898        83  LYS       CD             -6.5114545725        3.3165858797       -2.0022054833  S10       73              1.0000000000
       899        83  LYS       HD1            -7.0899748905        2.7260557390       -2.7173994426  S10       73              1.0000000000
       900        83  LYS       HD2            -5.4804479411        3.3417400003       -2.3730296590  S10       73              1.0000000000
       901        83  LYS       QQH2           -6.5211755189        2.7943078210       -1.0394929440  S10       73              1.0000000000
       902        83  LYS       CE             -7.0779978119        4.7498680886       -1.9116761545  S10       73              1.0000000000
       903        83  LYS       HE1            -6.9431501404        5.2256652100       -0.9363596770  S10       73              1.0000000000
       904        83  LYS       HE2            -8.1471465758        4.7576854217       -2.1347177068  S10       73              1.0000000000
       905        83  LYS       NZ             -6.4139913200        5.6657239524       -2.9013562748  S10       73              1.0000000000
       906        83  LYS       HZ1            -6.4816326014        5.3666377405       -3.8838838063  S10       73              1.0000000000
       907        83  LYS       HZ2            -5.3512660424        5.8199845828       -2.6514817629  S10       73              1.0000000000
       908        83  LYS       HZ3            -6.8348947071        6.6226898384       -2.8610361551  S10       73              1.0000000000
       909        84  SER       CB             -4.5907503101        4.3972223607       -6.4391203471  S10       130             1.0000000000
       910        84  SER       HB1            -4.6019349591        5.3608648976       -6.9461739598  S10       130             1.0000000000
       911        84  SER       HB2            -3.8621090077        3.7522366942       -6.9427258424  S10       130             1.0000000000
       912        84  SER       OG             -4.1982770026        4.5581278935       -5.0295030884  S10       130             1.0000000000
       913        84  SER       HG1            -3.4055724833        5.1668620343       -5.0107424068  S10       130             1.0000000000
       914        84  SER       QQH3           -5.5675182273        3.9230221091       -6.5170003016  S10       130             1.0000000000
       915        85  GLU       CB            -10.0712368006        9.4787246217        0.8447486192  S10       166             1.0000000000
       916        85  GLU       HB1            -9.7074396897       10.1186309964        0.0303942126  S10       166             1.0000000000
       917        85  GLU       HB2           -11.1254589326        9.2604274099        0.6559743133  S10       166             1.0000000000
       918        85  GLU       QQH4           -9.9994589124        9.9562329864        1.8306353349  S10       166             1.0000000000
       919        85  GLU       CG             -9.2620553322        8.1681566842        0.8083109326  S10       166             1.0000000000
       920        85  GLU       HG1            -9.6567204371        7.5064042787        0.0278022569  S10       166             1.0000000000
       921        85  GLU       HG2            -9.3727751015        7.6074183502        1.7471280151  S10       166             1.0000000000
       922        85  GLU       CD             -7.7637043218        8.3397823358        0.5366103982  S10       166             1.0000000000
       923        85  GLU       OE1            -7.2388421738        9.4954373170        0.6646427583  S10       166             1.0000000000
       924        85  GLU       OE2            -7.1161578221        7.2624525977        0.1980940121  S10       166             1.0000000000
       925        86  ASN       CB             -2.6849401785       11.6897346764        1.3619545357  S10       170             1.0000000000
       926        86  ASN       HB1            -1.7140326366       11.4940930990        0.8990521334  S10       170             1.0000000000
       927        86  ASN       HB2            -3.0726304685       12.6459739600        0.9986495890  S10       170             1.0000000000
       928        86  ASN       QQH5           -2.6379750472       11.7032730853        2.4604593798  S10       170             1.0000000000
       929        86  ASN       CG             -3.6388587952       10.5512324411        0.9971195445  S10       170             1.0000000000
       930        86  ASN       OD1            -3.2692006552        9.3438084586        1.1540094970  S10       170             1.0000000000
       931        86  ASN       ND2            -4.8608370027       10.8980716160        0.5620006776  S10       170             1.0000000000
       932        86  ASN       HD21           -5.6253484651       10.2083285115        0.4663779747  S10       170             1.0000000000
       933        86  ASN       HD22           -5.0451088654       11.8502265026        0.2291538082  S10       170             1.0000000000
       934        87  LYS       CE             -3.3126189811        1.2906305418       -4.2584607832  S10       234             1.0000000000
       935        87  LYS       HE1            -3.7216251303        1.5028234714       -3.2707633012  S10       234             1.0000000000
       936        87  LYS       HE2            -4.1239585472        1.1867728908       -4.9823232981  S10       234             1.0000000000
       937        87  LYS       NZ             -2.4654377717        2.4543578722       -4.6988836879  S10       234             1.0000000000
       938        87  LYS       HZ1            -1.9640642185        2.2400632173       -5.5979691562  S10       234             1.0000000000
       939        87  LYS       HZ2            -1.7197406176        2.7364708100       -4.0358554378  S10       234             1.0000000000
       940        87  LYS       HZ3            -3.0894011486        3.2938936411       -4.8333412868  S10       234             1.0000000000
       941        87  LYS       QQH6           -2.6879200671        0.3982240906       -4.2006868523  S10       234             1.0000000000
       942        88  SER       CB              2.2700209116        3.2453305002       -5.8826879149  S10       235             1.0000000000
       943        88  SER       HB1             2.9922142960        2.5903024245       -6.3814067408  S10       235             1.0000000000
       944        88  SER       HB2             2.7812739522        4.1959055487       -5.6791684104  S10       235             1.0000000000
       945        88  SER       OG              1.1442474113        3.4064799160       -6.7804854839  S10       235             1.0000000000
       946        88  SER       HG1             0.7031137075        4.2853248194       -6.6069686087  S10       235             1.0000000000
       947        88  SER       QQH7            1.9651358215        2.7342552165       -4.9550586850  S10       235             1.0000000000
       948        89  PNM       S1             -2.8941846987        9.6810399886       -6.2187740687  S10       523             1.0000000000
       949        89  PNM       C2             -1.6110334662        8.3294910536       -6.8007462079  S10       523             1.0000000000
       950        89  PNM       C3             -1.2492327285        7.5202965536       -5.4910279509  S10       523             1.0000000000
       951        89  PNM       N4             -2.3723312229        7.6486463410       -4.5599174569  S10       523             1.0000000000
       952        89  PNM       C5             -3.5244272178        8.5481548309       -4.8638245581  S10       523             1.0000000000
       953        89  PNM       C6             -3.5155478960        8.9705703361       -3.3402725585  S10       523             1.0000000000
       954        89  PNM       C7             -2.3633479206        7.9546481819       -3.2127076339  S10       523             1.0000000000
       955        89  PNM       O8             -1.5682627149        7.6370842164       -2.3103125017  S10       523             1.0000000000
       956        89  PNM       C9             -2.2763644882        7.4552807736       -7.8739121271  S10       523             1.0000000000
       957        89  PNM       C10            -0.3885553674        9.0606941387       -7.3694562363  S10       523             1.0000000000
       958        89  PNM       C11            -0.8636323180        6.0649609334       -5.8031709629  S10       523             1.0000000000
       959        89  PNM       O12            -1.6829686527        5.1318654316       -5.5516078759  S10       523             1.0000000000
       960        89  PNM       O13             0.3159843560        5.9070813788       -6.3328512557  S10       523             1.0000000000
       961        89  PNM       N14            -2.9923658495       10.2928271215       -3.0320363100  S10       523             1.0000000000
       962        89  PNM       C15            -3.6586617505       11.4212215592       -3.3727973639  S10       523             1.0000000000
       963        89  PNM       O16            -4.7740064703       11.3636080420       -3.9664408512  S10       523             1.0000000000
       964        89  PNM       C17            -3.0054929664       12.7458733412       -3.0021631926  S10       523             1.0000000000
       965        89  PNM       C18            -1.7540311933       13.1330148246       -3.7812661774  S10       523             1.0000000000
       966        89  PNM       C19            -0.7421173480       13.8646876681       -3.1396914806  S10       523             1.0000000000
       967        89  PNM       C20             0.3797487159       14.3192203752       -3.8437909554  S10       523             1.0000000000
       968        89  PNM       C21             0.5091434615       14.0457831772       -5.2103565351  S10       523             1.0000000000
       969        89  PNM       C22            -0.4966291481       13.3182968965       -5.8628050690  S10       523             1.0000000000
       970        89  PNM       C23            -1.6226542565       12.8724015026       -5.1567991851  S10       523             1.0000000000
       971        89  PNM       H24            -0.3686406784        7.9852976579       -5.0333154269  S10       523             1.0000000000
       972        89  PNM       H25            -0.6426103490        9.5668386054       -8.3053481439  S10       523             1.0000000000
       973        89  PNM       H26             0.4056151388        8.3395331823       -7.5836004789  S10       523             1.0000000000
       974        89  PNM       H27            -0.0046344582        9.8082810241       -6.6705430384  S10       523             1.0000000000
       975        89  PNM       H28            -2.6088911526        8.0776293012       -8.7073735527  S10       523             1.0000000000
       976        89  PNM       H29            -3.1473852782        6.9232257392       -7.4832054193  S10       523             1.0000000000
       977        89  PNM       H30            -1.5637600081        6.7174201190       -8.2609380891  S10       523             1.0000000000
       978        89  PNM       H31            -4.4290513457        8.0310797287       -5.1790256837  S10       523             1.0000000000
       979        89  PNM       H32            -4.4361014437        8.7504275107       -2.7993323127  S10       523             1.0000000000
       980        89  PNM       H33            -2.7803268581       12.7410653349       -1.9301892642  S10       523             1.0000000000
       981        89  PNM       H34            -3.7743399536       13.5083753356       -3.1536332668  S10       523             1.0000000000
       982        89  PNM       H35            -0.8565114533       14.1182826936       -2.0900705514  S10       523             1.0000000000
       983        89  PNM       H36             1.1345549054       14.8996754265       -3.3236499284  S10       523             1.0000000000
       984        89  PNM       H37             1.3659160084       14.4118649080       -5.7663553988  S10       523             1.0000000000
       985        89  PNM       H38            -0.4148629055       13.1138638263       -6.9249705815  S10       523             1.0000000000
       986        89  PNM       H39            -2.3947098741       12.3209571699       -5.6786048210  S10       523             1.0000000000
       987        89  PNM       H40            -2.1041377703       10.3502961568       -2.5255082113  S10       523             1.0000000000
       988        90  TIP3      OH2            -4.6284094038        7.5030645822       -0.2442698207  S10       290             1.0000000000
       989        90  TIP3      H1             -5.6404464698        7.4579961222       -0.0284547153  S10       290             1.0000000000
       990        90  TIP3      H2             -4.1076385712        8.1540914597        0.3048380518  S10       290             1.0000000000
       991        91  SER       CB             -3.0938324905        5.0805233198       -2.0385425442  S11       70              1.0000000000
       992        91  SER       HB1            -3.5635172649        4.1949587750       -2.4804328263  S11       70              1.0000000000
       993        91  SER       HB2            -2.1796435165        5.2934987770       -2.6021820002  S11       70              1.0000000000
       994        91  SER       OG             -4.0302926688        6.1680427085       -2.1462042350  S11       70              1.0000000000
       995        91  SER       HG1            -4.1964225490        6.8094435501       -1.2196517209  S11       70              1.0000000000
       996        91  SER       QQH1           -2.8030033449        4.9318004291       -0.9863580132  S11       70              1.0000000000
       997        92  LYS       CD             -6.5102028543        3.3174138177       -2.0029021753  S11       73              1.0000000000
       998        92  LYS       HD1            -7.0841790452        2.7222960613       -2.7180052880  S11       73              1.0000000000
       999        92  LYS       HD2            -5.4782832043        3.3459035942       -2.3708804205  S11       73              1.0000000000
      1000        92  LYS       QQH2           -6.5207490731        2.7983255415       -1.0384867003  S11       73              1.0000000000
      1001        92  LYS       CE             -7.0829773360        4.7487415090       -1.9190235686  S11       73              1.0000000000
      1002        92  LYS       HE1            -6.9549566516        5.2281731335       -0.9444614896  S11       73              1.0000000000
      1003        92  LYS       HE2            -8.1509490762        4.7516826913       -2.1480769175  S11       73              1.0000000000
      1004        92  LYS       NZ             -6.4165904758        5.6634776711       -2.9083778368  S11       73              1.0000000000
      1005        92  LYS       HZ1            -6.4791588102        5.3611047477       -3.8901956536  S11       73              1.0000000000
      1006        92  LYS       HZ2            -5.3553809037        5.8190586839       -2.6541480906  S11       73              1.0000000000
      1007        92  LYS       HZ3            -6.8382089470        6.6201632430       -2.8729770240  S11       73              1.0000000000
      1008        93  SER       CB             -4.5974466269        4.3897502607       -6.4441077590  S11       130             1.0000000000
      1009        93  SER       HB1            -4.6081783708        5.3526931333       -6.9526419171  S11       130             1.0000000000
      1010        93  SER       HB2            -3.8671322993        3.7445209566       -6.9451691002  S11       130             1.0000000000
      1011        93  SER       OG             -4.2085822194        4.5534178489       -5.0338292725  S11       130             1.0000000000
      1012        93  SER       HG1            -3.4174349946        5.1653358074       -5.0147907780  S11       130             1.0000000000
      1013        93  SER       QQH3           -5.5736300110        3.9144701502       -6.5240581868  S11       130             1.0000000000
      1014        94  GLU       CB            -10.0701286313        9.4733850094        0.8455674559  S11       166             1.0000000000
      1015        94  GLU       HB1            -9.7053712350       10.1125225316        0.0310418359  S11       166             1.0000000000
      1016        94  GLU       HB2           -11.1245539044        9.2563632653        0.6565863262  S11       166             1.0000000000
      1017        94  GLU       QQH4           -9.9977980148        9.9510595417        1.8313164298  S11       166             1.0000000000
      1018        94  GLU       CG             -9.2625446684        8.1619017238        0.8095759449  S11       166             1.0000000000
      1019        94  GLU       HG1            -9.6576810104        7.5003592054        0.0291878184  S11       166             1.0000000000
      1020        94  GLU       HG2            -9.3738555763        7.6016647176        1.7486508720  S11       166             1.0000000000
      1021        94  GLU       CD             -7.7641447592        8.3325160688        0.5380562246  S11       166             1.0000000000
      1022        94  GLU       OE1            -7.2376109488        9.4868833566        0.6710777638  S11       166             1.0000000000
      1023        94  GLU       OE2            -7.1180839843        7.2559027663        0.1946650185  S11       166             1.0000000000
      1024        95  ASN       CB             -2.6862302693       11.6916825793        1.3604790875  S11       170             1.0000000000
      1025        95  ASN       HB1            -1.7157981959       11.4966507026        0.8964169395  S11       170             1.0000000000
      1026        95  ASN       HB2            -3.0751177691       12.6474681998        0.9972713471  S11       170             1.0000000000
      1027        95  ASN       QQH5           -2.6376852360       11.7058486579        2.4589055016  S11       170             1.0000000000
      1028        95  ASN       CG             -3.6398459230       10.5523074602        0.9977457539  S11       170             1.0000000000
      1029        95  ASN       OD1            -3.2684901593        9.3453346141        1.1539248428  S11       170             1.0000000000
      1030        95  ASN       ND2            -4.8634383076       10.8977317499        0.5659308764  S11       170             1.0000000000
      1031        95  ASN       HD21           -5.6266710440       10.2063994885        0.4716456709  S11       170             1.0000000000
      1032        95  ASN       HD22           -5.0491611144       11.8493227200        0.2326713913  S11       170             1.0000000000
      1033        96  LYS       CE             -3.3202372987        1.2868100416       -4.2562417375  S11       234             1.0000000000
      1034        96  LYS       HE1            -3.7275303459        1.4974004743       -3.2675631782  S11       234             1.0000000000
      1035        96  LYS       HE2            -4.1330066437        1.1800262863       -4.9780789289  S11       234             1.0000000000
      1036        96  LYS       NZ             -2.4783740464        2.4536736408       -4.6985118020  S11       234             1.0000000000
      1037        96  LYS       HZ1            -1.9784307095        2.2401831241       -5.5986472023  S11       234             1.0000000000
      1038        96  LYS       HZ2            -1.7322285847        2.7378854948       -4.0367619093  S11       234             1.0000000000
      1039        96  LYS       HZ3            -3.1057466106        3.2917829219       -4.8320198843  S11       234             1.0000000000
      1040        96  LYS       QQH6           -2.6920857526        0.3967616110       -4.1999928100  S11       234             1.0000000000
      1041        97  SER       CB              2.2422924601        3.2622990512       -5.8966211861  S11       235             1.0000000000
      1042        97  SER       HB1             2.9612631528        2.6104116596       -6.4039245099  S11       235             1.0000000000
      1043        97  SER       HB2             2.7544849846        4.2121031319       -5.6920626484  S11       235             1.0000000000
      1044        97  SER       OG              1.1096418733        3.4283862731       -6.7856987410  S11       235             1.0000000000
      1045        97  SER       HG1             0.6712816846        4.3074012512       -6.6068919723  S11       235             1.0000000000
      1046        97  SER       QQH7            1.9440737671        2.7456757641       -4.9699617906  S11       235             1.0000000000
      1047        98  PNM       S1             -2.9375049141        9.7041614481       -6.2037201266  S11       523             1.0000000000
      1048        98  PNM       C2             -1.6558774926        8.3546193190       -6.7950428519  S11       523             1.0000000000
      1049        98  PNM       C3             -1.2812135693        7.5479024087       -5.4875571099  S11       523             1.0000000000
      1050        98  PNM       N4             -2.3978687221        7.6734967222       -4.5488001282  S11       523             1.0000000000
      1051        98  PNM       C5             -3.5542795036        8.5704142805       -4.8431392986  S11       523             1.0000000000
      1052        98  PNM       C6             -3.5336322148        8.9927608576       -3.3196282032  S11       523             1.0000000000
      1053        98  PNM       C7             -2.3807622272        7.9757130641       -3.2010857242  S11       523             1.0000000000
      1054        98  PNM       O8             -1.5809728085        7.6548269038       -2.3041924037  S11       523             1.0000000000
      1055        98  PNM       C9             -2.3274451582        7.4766873514       -7.8611753578  S11       523             1.0000000000
      1056        98  PNM       C10            -0.4406531777        9.0880400777       -7.3758599141  S11       523             1.0000000000
      1057        98  PNM       C11            -0.8910236032        6.0933270989       -5.7995579248  S11       523             1.0000000000
      1058        98  PNM       O12            -1.7061199791        5.1571376348       -5.5440771742  S11       523             1.0000000000
      1059        98  PNM       O13             0.2875296246        5.9376126193       -6.3317360035  S11       523             1.0000000000
      1060        98  PNM       N14            -3.0052972169       10.3148242891       -3.0182599792  S11       523             1.0000000000
      1061        98  PNM       C15            -3.6677666217       11.4438812758       -3.3639387386  S11       523             1.0000000000
      1062        98  PNM       O16            -4.7862848837       11.3867051190       -3.9514970416  S11       523             1.0000000000
      1063        98  PNM       C17            -3.0085162251       12.7690138720       -3.0053693509  S11       523             1.0000000000
      1064        98  PNM       C18            -1.7499812367       13.1430098763       -3.7792751194  S11       523             1.0000000000
      1065        98  PNM       C19            -0.7360609958       13.8691450929       -3.1347012491  S11       523             1.0000000000
      1066        98  PNM       C20             0.3919892061       14.3148087604       -3.8345098171  S11       523             1.0000000000
      1067        98  PNM       C21             0.5259259697       14.0377006479       -5.1997560844  S11       523             1.0000000000
      1068        98  PNM       C22            -0.4815985070       13.3155480870       -5.8553828994  S11       523             1.0000000000
      1069        98  PNM       C23            -1.6140001151       12.8786631842       -5.1538212731  S11       523             1.0000000000
      1070        98  PNM       H24            -0.3991139267        8.0165871620       -5.0364571864  S11       523             1.0000000000
      1071        98  PNM       H25            -0.7076039527        9.5996784610       -8.3051922146  S11       523             1.0000000000
      1072        98  PNM       H26             0.3500808586        8.3677538434       -7.6058034128  S11       523             1.0000000000
      1073        98  PNM       H27            -0.0462432721        9.8310958948       -6.6779111945  S11       523             1.0000000000
      1074        98  PNM       H28            -2.6664810247        8.0960396776       -8.6944021093  S11       523             1.0000000000
      1075        98  PNM       H29            -3.1947717266        6.9445253513       -7.4630488415  S11       523             1.0000000000
      1076        98  PNM       H30            -1.6160597077        6.7389159893       -8.2509021005  S11       523             1.0000000000
      1077        98  PNM       H31            -4.4602221891        8.0509580065       -5.1504428488  S11       523             1.0000000000
      1078        98  PNM       H32            -4.4499599995        8.7738995600       -2.7711339019  S11       523             1.0000000000
      1079        98  PNM       H33            -2.7905504805       12.7747044709       -1.9319183170  S11       523             1.0000000000
      1080        98  PNM       H34            -3.7726742585       13.5333996990       -3.1705969171  S11       523             1.0000000000
      1081        98  PNM       H35            -0.8539074953       14.1256089680       -2.0861236469  S11       523             1.0000000000
      1082        98  PNM       H36             1.1480432580       14.8915362012       -3.3120122996  S11       523             1.0000000000
      1083        98  PNM       H37             1.3875999365       14.3969499213       -5.7526484795  S11       523             1.0000000000
      1084        98  PNM       H38            -0.3964302300       13.1083419703       -6.9167865067  S11       523             1.0000000000
      1085        98  PNM       H39            -2.3872563552       12.3309931499       -5.6779141075  S11       523             1.0000000000
      1086        98  PNM       H40            -2.1135207833       10.3713547828       -2.5176543019  S11       523             1.0000000000
      1087        99  TIP3      OH2            -4.6282668124        7.5003477235       -0.2392915234  S11       290             1.0000000000
      1088        99  TIP3      H1             -5.6398700433        7.4541915029       -0.0250884858  S11       290             1.0000000000
      1089        99  TIP3      H2             -4.1084224725        8.1530522269        0.3083521641  S11       290             1.0000000000
      1090       100  SER       CB             -3.0925355469        5.0748811556       -2.0346340576  S12       70              1.0000000000
      1091       100  SER       HB1            -3.5640761772        4.1899293226       -2.4759248331  S12       70              1.0000000000
      1092       100  SER       HB2            -2.1753126505        5.2828720302       -2.5955732048  S12       70              1.0000000000
      1093       100  SER       OG             -4.0238354531        6.1658663548       -2.1473728770  S12       70              1.0000000000
      1094       100  SER       HG1            -4.1870046461        6.8158418669       -1.2215504870  S12       70              1.0000000000
      1095       100  SER       QQH1           -2.8055576048        4.9268413768       -0.9811824214  S12       70              1.0000000000
      1096       101  LYS       CD             -6.5100099030        3.3188996924       -2.0016990799  S12       73              1.0000000000
      1097       101  LYS       HD1            -7.0892834708        2.7265891026       -2.7150019595  S12       73              1.0000000000
      1098       101  LYS       HD2            -5.4798568109        3.3447128968       -2.3746799697  S12       73              1.0000000000
      1099       101  LYS       QQH2           -6.5172628402        2.7980400086       -1.0382163504  S12       73              1.0000000000
      1100       101  LYS       CE             -7.0779932459        4.7518357382       -1.9121932691  S12       73              1.0000000000
      1101       101  LYS       HE1            -6.9450472793        5.2279306345       -0.9366268138  S12       73              1.0000000000
      1102       101  LYS       HE2            -8.1467459079        4.7585800752       -2.1372446335  S12       73              1.0000000000
      1103       101  LYS       NZ             -6.4127528319        5.6683504899       -2.9004841058  S12       73              1.0000000000
      1104       101  LYS       HZ1            -6.4808503030        5.3707358069       -3.8834384876  S12       73              1.0000000000
      1105       101  LYS       HZ2            -5.3492727355        5.8203829646       -2.6497743053  S12       73              1.0000000000
      1106       101  LYS       HZ3            -6.8324878209        6.6256739743       -2.8585725293  S12       73              1.0000000000
      1107       102  SER       CB             -4.5893298192        4.3972998882       -6.4386740314  S12       130             1.0000000000
      1108       102  SER       HB1            -4.6006095141        5.3608605804       -6.9459321469  S12       130             1.0000000000
      1109       102  SER       HB2            -3.8609129607        3.7522950439       -6.9426170767  S12       130             1.0000000000
      1110       102  SER       OG             -4.1962131060        4.5584526265       -5.0294014859  S12       130             1.0000000000
      1111       102  SER       HG1            -3.4037691459        5.1676250213       -5.0117438793  S12       130             1.0000000000
      1112       102  SER       QQH3           -5.5661559501        3.9230817281       -6.5160872888  S12       130             1.0000000000
      1113       103  GLU       CB            -10.0588742645        9.4688692245        0.8452139837  S12       166             1.0000000000
      1114       103  GLU       HB1            -9.6956249274       10.1086632188        0.0305127020  S12       166             1.0000000000
      1115       103  GLU       HB2           -11.1122842374        9.2476617382        0.6554920572  S12       166             1.0000000000
      1116       103  GLU       QQH4           -9.9894317939        9.9476091314        1.8306593030  S12       166             1.0000000000
      1117       103  GLU       CG             -9.2463544951        8.1604877275        0.8110557085  S12       166             1.0000000000
      1118       103  GLU       HG1            -9.6376330054        7.4976242357        0.0296742060  S12       166             1.0000000000
      1119       103  GLU       HG2            -9.3576720974        7.5995973351        1.7497013688  S12       166             1.0000000000
      1120       103  GLU       CD             -7.7480332822        8.3360553841        0.5421585273  S12       166             1.0000000000
      1121       103  GLU       OE1            -7.2263399709        9.4931525073        0.6696479007  S12       166             1.0000000000
      1122       103  GLU       OE2            -7.0971189500        7.2601247414        0.2059156502  S12       166             1.0000000000
      1123       104  ASN       CB             -2.6780574592       11.6961191835        1.3604613096  S12       170             1.0000000000
      1124       104  ASN       HB1            -1.7065256771       11.5025400267        0.8981178092  S12       170             1.0000000000
      1125       104  ASN       HB2            -3.0669736902       12.6522658606        0.9982456532  S12       170             1.0000000000
      1126       104  ASN       QQH5           -2.6319142902       11.7082894066        2.4590150007  S12       170             1.0000000000
      1127       104  ASN       CG             -3.6293288509       10.5565235612        0.9938336913  S12       170             1.0000000000
      1128       104  ASN       OD1            -3.2568871030        9.3498658315        1.1495261012  S12       170             1.0000000000
      1129       104  ASN       ND2            -4.8521080258       10.9011989987        0.5593125043  S12       170             1.0000000000
      1130       104  ASN       HD21           -5.6155143333       10.2101041067        0.4652010945  S12       170             1.0000000000
      1131       104  ASN       HD22           -5.0384967877       11.8533721310        0.2279464690  S12       170             1.0000000000
      1132       105  LYS       CE             -3.3130357124        1.2900292365       -4.2593699071  S12       234             1.0000000000
      1133       105  LYS       HE1            -3.7200146926        1.5042598706       -3.2712850506  S12       234             1.0000000000
      1134       105  LYS       HE2            -4.1258825592        1.1851900822       -4.9814068776  S12       234             1.0000000000
      1135       105  LYS       NZ             -2.4661631328        2.4525476326       -4.7034829016  S12       234             1.0000000000
      1136       105  LYS       HZ1            -1.9667992850        2.2366662328       -5.6033173939  S12       234             1.0000000000
      1137       105  LYS       HZ2            -1.7188708954        2.7350409223       -4.0421791476  S12       234             1.0000000000
      1138       105  LYS       HZ3            -3.0896505334        3.2927246222       -4.8369667231  S12       234             1.0000000000
      1139       105  LYS       QQH6           -2.6886629871        0.3974496945       -4.2010555642  S12       234             1.0000000000
      1140       106  SER       CB              2.2639299924        3.2463596513       -5.8852155667  S12       235             1.0000000000
      1141       106  SER       HB1             2.9869570953        2.5917444420       -6.3833252682  S12       235             1.0000000000
      1142       106  SER       HB2             2.7739813926        4.1977130228       -5.6825357384  S12       235             1.0000000000
      1143       106  SER       OG              1.1377737649        3.4055474764       -6.7829900296  S12       235             1.0000000000
      1144       106  SER       HG1             0.6983662906        4.2859267769       -6.6131727810  S12       235             1.0000000000
      1145       106  SER       QQH7            1.9595911293        2.7357088134       -4.9572005501  S12       235             1.0000000000
      1146       107  PNM       S1             -2.8998538541        9.6815818852       -6.2355487546  S12       523             1.0000000000
      1147       107  PNM       C2             -1.6136889246        8.3313290859       -6.8149957929  S12       523             1.0000000000
      1148       107  PNM       C3             -1.2545226359        7.5221918947       -5.5045694281  S12       523             1.0000000000
      1149       107  PNM       N4             -2.3797344712        7.6490570962       -4.5755554034  S12       523             1.0000000000
      1150       107  PNM       C5             -3.5315208500        8.5482599789       -4.8815793225  S12       523             1.0000000000
      1151       107  PNM       C6             -3.5249053271        8.9711712371       -3.3580771106  S12       523             1.0000000000
      1152       107  PNM       C7             -2.3717242697        7.9559392939       -3.2280960570  S12       523             1.0000000000
      1153       107  PNM       O8             -1.5772943488        7.6414527557       -2.3254720823  S12       523             1.0000000000
      1154       107  PNM       C9             -2.2744557154        7.4570355629       -7.8909817614  S12       523             1.0000000000
      1155       107  PNM       C10            -0.3901901108        9.0640665316       -7.3797119563  S12       523             1.0000000000
      1156       107  PNM       C11            -0.8663373869        6.0671105985       -5.8142791412  S12       523             1.0000000000
      1157       107  PNM       O12            -1.6838945461        5.1330062288       -5.5609662102  S12       523             1.0000000000
      1158       107  PNM       O13             0.3140788386        5.9101378940       -6.3425632070  S12       523             1.0000000000
      1159       107  PNM       N14            -3.0016551435       10.2932271882       -3.0491710785  S12       523             1.0000000000
      1160       107  PNM       C15            -3.6677323577       11.4222362866       -3.3883462143  S12       523             1.0000000000
      1161       107  PNM       O16            -4.7833981517       11.3659956581       -3.9813469087  S12       523             1.0000000000
      1162       107  PNM       C17            -3.0149989889       12.7460298970       -3.0141851142  S12       523             1.0000000000
      1163       107  PNM       C18            -1.7597117281       13.1346481918       -3.7862003092  S12       523             1.0000000000
      1164       107  PNM       C19            -0.7526170156       13.8668984148       -3.1376944917  S12       523             1.0000000000
      1165       107  PNM       C20             0.3728898739       14.3237018633       -3.8344063275  S12       523             1.0000000000
      1166       107  PNM       C21             0.5104712092       14.0524870809       -5.2006016934  S12       523             1.0000000000
      1167       107  PNM       C22            -0.4904941104       13.3247368401       -5.8600581670  S12       523             1.0000000000
      1168       107  PNM       C23            -1.6200435195       12.8759569498       -5.1613397401  S12       523             1.0000000000
      1169       107  PNM       H24            -0.3755877185        7.9883577112       -5.0447458027  S12       523             1.0000000000
      1170       107  PNM       H25            -0.6412986777        9.5691013828       -8.3169373707  S12       523             1.0000000000
      1171       107  PNM       H26             0.4059456119        8.3439193412       -7.5902494021  S12       523             1.0000000000
      1172       107  PNM       H27            -0.0099049607        9.8127476621       -6.6799596640  S12       523             1.0000000000
      1173       107  PNM       H28            -2.6050611083        8.0795884238       -8.7252119398  S12       523             1.0000000000
      1174       107  PNM       H29            -3.1459055610        6.9229674388       -7.5042057214  S12       523             1.0000000000
      1175       107  PNM       H30            -1.5590931894        6.7209527865       -8.2764070659  S12       523             1.0000000000
      1176       107  PNM       H31            -4.4352810455        8.0304984177       -5.1981130705  S12       523             1.0000000000
      1177       107  PNM       H32            -4.4464097967        8.7511543060       -2.8186418532  S12       523             1.0000000000
      1178       107  PNM       H33            -2.7947878995       12.7390280893       -1.9412120407  S12       523             1.0000000000
      1179       107  PNM       H34            -3.7828110100       13.5091616690       -3.1678190298  S12       523             1.0000000000
      1180       107  PNM       H35            -0.8736053451       14.1184707806       -2.0882886406  S12       523             1.0000000000
      1181       107  PNM       H36             1.1242389573       14.9038876124       -3.3089835235  S12       523             1.0000000000
      1182       107  PNM       H37             1.3700360146       14.4203585708       -5.7510906383  S12       523             1.0000000000
      1183       107  PNM       H38            -0.4022201164       13.1224373106       -6.9221262679  S12       523             1.0000000000
      1184       107  PNM       H39            -2.3881350321       12.3237686763       -5.6883613417  S12       523             1.0000000000
      1185       107  PNM       H40            -2.1132469457       10.3505849174       -2.5429791092  S12       523             1.0000000000
      1186       108  TIP3      OH2            -4.6139375832        7.5096905108       -0.2474291960  S12       290             1.0000000000
      1187       108  TIP3      H1             -5.6244347908        7.4608570261       -0.0256247552  S12       290             1.0000000000
      1188       108  TIP3      H2             -4.0917628904        8.1615416662        0.2994747132  S12       290             1.0000000000
      1189       109  SER       CB             -3.1021524460        5.0855790093       -2.0294640572  S13       70              1.0000000000
      1190       109  SER       HB1            -3.5786986509        4.2028715633       -2.4703723922  S13       70              1.0000000000
      1191       109  SER       HB2            -2.1880005289        5.2920644368       -2.5961357998  S13       70              1.0000000000
      1192       109  SER       OG             -4.0301645570        6.1801248830       -2.1319165096  S13       70              1.0000000000
      1193       109  SER       HG1            -4.2002631464        6.8233526045       -1.1899974119  S13       70              1.0000000000
      1194       109  SER       QQH1           -2.8084939083        4.9330353101       -0.9784782889  S13       70              1.0000000000
      1195       110  LYS       CD             -6.5085969352        3.3141424794       -2.0068219538  S13       73              1.0000000000
      1196       110  LYS       HD1            -7.0960532704        2.7239431153       -2.7150333637  S13       73              1.0000000000
      1197       110  LYS       HD2            -5.4812666237        3.3345601308       -2.3877843828  S13       73              1.0000000000
      1198       110  LYS       QQH2           -6.5107733340        2.7941889733       -1.0427842853  S13       73              1.0000000000
      1199       110  LYS       CE             -7.0694135326        4.7498290113       -1.9148194580  S13       73              1.0000000000
      1200       110  LYS       HE1            -6.9300343894        5.2243996989       -0.9394976489  S13       73              1.0000000000
      1201       110  LYS       HE2            -8.1393373373        4.7609048482       -2.1342487289  S13       73              1.0000000000
      1202       110  LYS       NZ             -6.4044212971        5.6632356059       -2.9058351950  S13       73              1.0000000000
      1203       110  LYS       HZ1            -6.4599034819        5.3550237590       -3.8858723748  S13       73              1.0000000000
      1204       110  LYS       HZ2            -5.3429103801        5.8284229424       -2.6447097484  S13       73              1.0000000000
      1205       110  LYS       HZ3            -6.8318761611        6.6173882763       -2.8758940205  S13       73              1.0000000000
      1206       111  SER       CB             -4.5989094302        4.3933516137       -6.4409159241  S13       130             1.0000000000
      1207       111  SER       HB1            -4.6098085282        5.3566004488       -6.9488259069  S13       130             1.0000000000
      1208       111  SER       HB2            -3.8679177547        3.7488941962       -6.9419574159  S13       130             1.0000000000
      1209       111  SER       OG             -4.2114890410        4.5561110300       -5.0300731367  S13       130             1.0000000000
      1210       111  SER       HG1            -3.4175894405        5.1643320381       -5.0103415842  S13       130             1.0000000000
      1211       111  SER       QQH3           -5.5747388982        3.9175356273       -6.5219923206  S13       130             1.0000000000
      1212       112  GLU       CB            -10.0609236106        9.4752291859        0.8454869202  S13       166             1.0000000000
      1213       112  GLU       HB1            -9.6957067984       10.1145171213        0.0313097264  S13       166             1.0000000000
      1214       112  GLU       HB2           -11.1143437603        9.2553539708        0.6544775495  S13       166             1.0000000000
      1215       112  GLU       QQH4           -9.9919646798        9.9536589312        1.8311524808  S13       166             1.0000000000
      1216       112  GLU       CG             -9.2503325624        8.1660488137        0.8125766523  S13       166             1.0000000000
      1217       112  GLU       HG1            -9.6393430353        7.5044177272        0.0289824177  S13       166             1.0000000000
      1218       112  GLU       HG2            -9.3651545583        7.6037555336        1.7499191998  S13       166             1.0000000000
      1219       112  GLU       CD             -7.7513670534        8.3398555065        0.5491910025  S13       166             1.0000000000
      1220       112  GLU       OE1            -7.2286526727        9.4970178695        0.6705063326  S13       166             1.0000000000
      1221       112  GLU       OE2            -7.1004722858        7.2606196609        0.2230533309  S13       166             1.0000000000
      1222       113  ASN       CB             -2.6737051889       11.6915558485        1.3588903318  S13       170             1.0000000000
      1223       113  ASN       HB1            -1.7020872471       11.4930574649        0.8988189446  S13       170             1.0000000000
      1224       113  ASN       HB2            -3.0587061540       12.6478727237        0.9929151311  S13       170             1.0000000000
      1225       113  ASN       QQH5           -2.6291058216       11.7067716918        2.4574676935  S13       170             1.0000000000
      1226       113  ASN       CG             -3.6286154471       10.5543406636        0.9945311012  S13       170             1.0000000000
      1227       113  ASN       OD1            -3.2602122407        9.3468902763        1.1548074475  S13       170             1.0000000000
      1228       113  ASN       ND2            -4.8497829217       10.9011815572        0.5576839004  S13       170             1.0000000000
      1229       113  ASN       HD21           -5.6149840358       10.2118950819        0.4654292544  S13       170             1.0000000000
      1230       113  ASN       HD22           -5.0342847714       11.8534257431        0.2250719160  S13       170             1.0000000000
      1231       114  LYS       CE             -3.3184683115        1.2878254106       -4.2587614008  S13       234             1.0000000000
      1232       114  LYS       HE1            -3.7264475102        1.4982928504       -3.2703410814  S13       234             1.0000000000
      1233       114  LYS       HE2            -4.1306282316        1.1815241254       -4.9813370518  S13       234             1.0000000000
      1234       114  LYS       NZ             -2.4759683498        2.4545816858       -4.6998296325  S13       234             1.0000000000
      1235       114  LYS       HZ1            -1.9758296148        2.2420941917       -5.6000135934  S13       234             1.0000000000
      1236       114  LYS       HZ2            -1.7297672043        2.7382187900       -4.0378718124  S13       234             1.0000000000
      1237       114  LYS       HZ3            -3.1025420209        3.2925176691       -4.8323241049  S13       234             1.0000000000
      1238       114  LYS       QQH6           -2.6905694208        0.3976204533       -4.2024112904  S13       234             1.0000000000
      1239       115  SER       CB              2.2483708528        3.2608354753       -5.8946639736  S13       235             1.0000000000
      1240       115  SER       HB1             2.9680427553        2.6089265492       -6.4009439358  S13       235             1.0000000000
      1241       115  SER       HB2             2.7602678150        4.2106627047       -5.6894186125  S13       235             1.0000000000
      1242       115  SER       OG              1.1170467011        3.4265243466       -6.7853842607  S13       235             1.0000000000
      1243       115  SER       HG1             0.6762245673        4.3039559151       -6.6047936242  S13       235             1.0000000000
      1244       115  SER       QQH7            1.9490232987        2.7443613487       -4.9682766798  S13       235             1.0000000000
      1245       116  PNM       S1             -2.9510758502        9.6841029140       -6.1982897117  S13       523             1.0000000000
      1246       116  PNM       C2             -1.6643702753        8.3396439969       -6.7883918251  S13       523             1.0000000000
      1247       116  PNM       C3             -1.2887391984        7.5339977261       -5.4808697946  S13       523             1.0000000000
      1248       116  PNM       N4             -2.4072114388        7.6536949010       -4.5424026638  S13       523             1.0000000000
      1249       116  PNM       C5             -3.5642682946        8.5510059701       -4.8359056769  S13       523             1.0000000000
      1250       116  PNM       C6             -3.5396827023        8.9775381478       -3.3136858870  S13       523             1.0000000000
      1251       116  PNM       C7             -2.3862733595        7.9618302709       -3.1955168957  S13       523             1.0000000000
      1252       116  PNM       O8             -1.5795191603        7.6487950396       -2.3016042594  S13       523             1.0000000000
      1253       116  PNM       C9             -2.3313054002        7.4608273860       -7.8566732039  S13       523             1.0000000000
      1254       116  PNM       C10            -0.4503925288        9.0766628978       -7.3673738516  S13       523             1.0000000000
      1255       116  PNM       C11            -0.8920853600        6.0818389866       -5.7947288608  S13       523             1.0000000000
      1256       116  PNM       O12            -1.7044614085        5.1423279670       -5.5427847615  S13       523             1.0000000000
      1257       116  PNM       O13             0.2876967502        5.9316779436       -6.3257443956  S13       523             1.0000000000
      1258       116  PNM       N14            -3.0107542740       10.3002249969       -3.0162095639  S13       523             1.0000000000
      1259       116  PNM       C15            -3.6737292631       11.4286827081       -3.3625359488  S13       523             1.0000000000
      1260       116  PNM       O16            -4.7925344059       11.3710843273       -3.9496996423  S13       523             1.0000000000
      1261       116  PNM       C17            -3.0147978554       12.7540587657       -3.0051824730  S13       523             1.0000000000
      1262       116  PNM       C18            -1.7591781819       13.1298751936       -3.7826968272  S13       523             1.0000000000
      1263       116  PNM       C19            -0.7461219771       13.8600215824       -3.1412195038  S13       523             1.0000000000
      1264       116  PNM       C20             0.3793578545       14.3075454140       -3.8438200535  S13       523             1.0000000000
      1265       116  PNM       C21             0.5114028969       14.0284270541       -5.2088947834  S13       523             1.0000000000
      1266       116  PNM       C22            -0.4953848710       13.3023400356       -5.8613906460  S13       523             1.0000000000
      1267       116  PNM       C23            -1.6252608127       12.8634942120       -5.1569736600  S13       523             1.0000000000
      1268       116  PNM       H24            -0.4091596402        8.0060265210       -5.0282877004  S13       523             1.0000000000
      1269       116  PNM       H25            -0.7165618689        9.5856910658       -8.2983812713  S13       523             1.0000000000
      1270       116  PNM       H26             0.3433167275        8.3586046865       -7.5938887666  S13       523             1.0000000000
      1271       116  PNM       H27            -0.0602021042        9.8224527488       -6.6700145813  S13       523             1.0000000000
      1272       116  PNM       H28            -2.6692469587        8.0806647914       -8.6899939746  S13       523             1.0000000000
      1273       116  PNM       H29            -3.1986755486        6.9268890385       -7.4613329655  S13       523             1.0000000000
      1274       116  PNM       H30            -1.6176977458        6.7247981904       -8.2456000505  S13       523             1.0000000000
      1275       116  PNM       H31            -4.4711870986        8.0316430876       -5.1408137075  S13       523             1.0000000000
      1276       116  PNM       H32            -4.4549152394        8.7603544756       -2.7628599752  S13       523             1.0000000000
      1277       116  PNM       H33            -2.7933159169       12.7591083332       -1.9324807741  S13       523             1.0000000000
      1278       116  PNM       H34            -3.7801170277       13.5179246208       -3.1673406714  S13       523             1.0000000000
      1279       116  PNM       H35            -0.8626784160       14.1179051932       -2.0928500654  S13       523             1.0000000000
      1280       116  PNM       H36             1.1349305001       14.8871328170       -3.3237952221  S13       523             1.0000000000
      1281       116  PNM       H37             1.3710131962       14.3893232969       -5.7639188179  S13       523             1.0000000000
      1282       116  PNM       H38            -0.4115913987       13.0938412016       -6.9226590941  S13       523             1.0000000000
      1283       116  PNM       H39            -2.3982027010       12.3132597238       -5.6788802292  S13       523             1.0000000000
      1284       116  PNM       H40            -2.1188017331       10.3579109880       -2.5161775009  S13       523             1.0000000000
      1285       117  TIP3      OH2            -4.6217822073        7.4977497758       -0.2168680935  S13       290             1.0000000000
      1286       117  TIP3      H1             -5.6358419029        7.4523663632        0.0014577710  S13       290             1.0000000000
      1287       117  TIP3      H2             -4.0977737619        8.1542933977        0.3235178854  S13       290             1.0000000000
      1288       118  SER       CB             -3.1145937811        5.0919451988       -2.0150663114  S14       70              1.0000000000
      1289       118  SER       HB1            -3.6013136974        4.2130696488       -2.4545842092  S14       70              1.0000000000
      1290       118  SER       HB2            -2.1989620985        5.2862293887       -2.5853417026  S14       70              1.0000000000
      1291       118  SER       OG             -4.0265331035        6.1987754905       -2.1092918693  S14       70              1.0000000000
      1292       118  SER       HG1            -4.2192496488        6.8616194135       -1.1238118762  S14       70              1.0000000000
      1293       118  SER       QQH1           -2.8167696892        4.9293570396       -0.9662017293  S14       70              1.0000000000
      1294       119  LYS       CD             -6.5015332016        3.3130541146       -2.0095288429  S14       73              1.0000000000
      1295       119  LYS       HD1            -7.0989360469        2.7319823177       -2.7169597487  S14       73              1.0000000000
      1296       119  LYS       HD2            -5.4760062755        3.3239197186       -2.3954823030  S14       73              1.0000000000
      1297       119  LYS       QQH2           -6.5041248708        2.7886304125       -1.0477922968  S14       73              1.0000000000
      1298       119  LYS       CE             -7.0461977853        4.7542907384       -1.9086451940  S14       73              1.0000000000
      1299       119  LYS       HE1            -6.8955583075        5.2198482922       -0.9307894580  S14       73              1.0000000000
      1300       119  LYS       HE2            -8.1179255766        4.7760416609       -2.1189815550  S14       73              1.0000000000
      1301       119  LYS       NZ             -6.3777786363        5.6665302863       -2.8970995095  S14       73              1.0000000000
      1302       119  LYS       HZ1            -6.4192397469        5.3511415761       -3.8749041834  S14       73              1.0000000000
      1303       119  LYS       HZ2            -5.3103061719        5.8466108468       -2.6209057674  S14       73              1.0000000000
      1304       119  LYS       HZ3            -6.8135559477        6.6166440704       -2.8761759161  S14       73              1.0000000000
      1305       120  SER       CB             -4.5922446564        4.3980127045       -6.4351101602  S14       130             1.0000000000
      1306       120  SER       HB1            -4.6001623857        5.3597409771       -6.9457425968  S14       130             1.0000000000
      1307       120  SER       HB2            -3.8637101307        3.7496348332       -6.9346526646  S14       130             1.0000000000
      1308       120  SER       OG             -4.2038349434        4.5632436072       -5.0248419437  S14       130             1.0000000000
      1309       120  SER       HG1            -3.4067698830        5.1661372387       -5.0065736569  S14       130             1.0000000000
      1310       120  SER       QQH3           -5.5699250677        3.9257792297       -6.5140279580  S14       130             1.0000000000
      1311       121  GLU       CB            -10.0615858889        9.4811458030        0.8469599411  S14       166             1.0000000000
      1312       121  GLU       HB1            -9.6988428031       10.1222765456        0.0332203970  S14       166             1.0000000000
      1313       121  GLU       HB2           -11.1137775516        9.2562823600        0.6554392269  S14       166             1.0000000000
      1314       121  GLU       QQH4           -9.9959220920        9.9591806289        1.8331378360  S14       166             1.0000000000
      1315       121  GLU       CG             -9.2449476261        8.1760659153        0.8144151311  S14       166             1.0000000000
      1316       121  GLU       HG1            -9.6264726747        7.5150061878        0.0264687273  S14       166             1.0000000000
      1317       121  GLU       HG2            -9.3615845066        7.6094700562        1.7487507908  S14       166             1.0000000000
      1318       121  GLU       CD             -7.7464901188        8.3571152058        0.5588785739  S14       166             1.0000000000
      1319       121  GLU       OE1            -7.2315899060        9.5191006366        0.6568831758  S14       166             1.0000000000
      1320       121  GLU       OE2            -7.0854813305        7.2748613668        0.2604754150  S14       166             1.0000000000
      1321       122  ASN       CB             -2.6763048391       11.6947384080        1.3559127206  S14       170             1.0000000000
      1322       122  ASN       HB1            -1.7043099210       11.4946368182        0.8973190328  S14       170             1.0000000000
      1323       122  ASN       HB2            -3.0584271131       12.6523827176        0.9903324903  S14       170             1.0000000000
      1324       122  ASN       QQH5           -2.6339710849       11.7080014231        2.4545787360  S14       170             1.0000000000
      1325       122  ASN       CG             -3.6334082763       10.5611250584        0.9874351728  S14       170             1.0000000000
      1326       122  ASN       OD1            -3.2707363494        9.3516702074        1.1510365808  S14       170             1.0000000000
      1327       122  ASN       ND2            -4.8495352948       10.9121863020        0.5415079936  S14       170             1.0000000000
      1328       122  ASN       HD21           -5.6183851359       10.2272692115        0.4482344390  S14       170             1.0000000000
      1329       122  ASN       HD22           -5.0299894367       11.8660989649        0.2103747496  S14       170             1.0000000000
      1330       123  LYS       CE             -3.3150678773        1.2889918031       -4.2565530384  S14       234             1.0000000000
      1331       123  LYS       HE1            -3.7255772788        1.4984459255       -3.2689271523  S14       234             1.0000000000
      1332       123  LYS       HE2            -4.1253664013        1.1849688589       -4.9815669126  S14       234             1.0000000000
      1333       123  LYS       NZ             -2.4696255017        2.4551937391       -4.6933247203  S14       234             1.0000000000
      1334       123  LYS       HZ1            -1.9685250043        2.2449079541       -5.5934159362  S14       234             1.0000000000
      1335       123  LYS       HZ2            -1.7238532149        2.7357988233       -4.0298989384  S14       234             1.0000000000
      1336       123  LYS       HZ3            -3.0936873638        3.2942880212       -4.8249105296  S14       234             1.0000000000
      1337       123  LYS       QQH6           -2.6886397719        0.3977407018       -4.2002484321  S14       234             1.0000000000
      1338       124  SER       CB              2.2684288197        3.2447850493       -5.8925322569  S14       235             1.0000000000
      1339       124  SER       HB1             2.9900413095        2.5906221834       -6.3932530539  S14       235             1.0000000000
      1340       124  SER       HB2             2.7790908733        4.1959314286       -5.6902603489  S14       235             1.0000000000
      1341       124  SER       OG              1.1400180244        3.4049341937       -6.7871201148  S14       235             1.0000000000
      1342       124  SER       HG1             0.6991772763        4.2836244216       -6.6118756598  S14       235             1.0000000000
      1343       124  SER       QQH7            1.9664935280        2.7332350011       -4.9642378985  S14       235             1.0000000000
      1344       125  PNM       S1             -2.9247540819        9.6509791839       -6.2161323078  S14       523             1.0000000000
      1345       125  PNM       C2             -1.6329202887        8.3086244972       -6.7966372790  S14       523             1.0000000000
      1346       125  PNM       C3             -1.2693415132        7.5000904486       -5.4877244119  S14       523             1.0000000000
      1347       125  PNM       N4             -2.3965629140        7.6152730127       -4.5577186513  S14       523             1.0000000000
      1348       125  PNM       C5             -3.5482491086        8.5189376540       -4.8576675153  S14       523             1.0000000000
      1349       125  PNM       C6             -3.5290496957        8.9473628121       -3.3360900063  S14       523             1.0000000000
      1350       125  PNM       C7             -2.3776034807        7.9310869090       -3.2108224054  S14       523             1.0000000000
      1351       125  PNM       O8             -1.5673252913        7.6300374040       -2.3174575908  S14       523             1.0000000000
      1352       125  PNM       C9             -2.2907707975        7.4333378217       -7.8734994085  S14       523             1.0000000000
      1353       125  PNM       C10            -0.4136014972        9.0484777807       -7.3606684738  S14       523             1.0000000000
      1354       125  PNM       C11            -0.8702116016        6.0496050299       -5.8037806812  S14       523             1.0000000000
      1355       125  PNM       O12            -1.6826094633        5.1091067316       -5.5582668466  S14       523             1.0000000000
      1356       125  PNM       O13             0.3118061154        5.9033589651       -6.3319202033  S14       523             1.0000000000
      1357       125  PNM       N14            -3.0004038144       10.2684360875       -3.0324679776  S14       523             1.0000000000
      1358       125  PNM       C15            -3.6648368587       11.3992009543       -3.3685759549  S14       523             1.0000000000
      1359       125  PNM       O16            -4.7809006915       11.3465487090       -3.9610120754  S14       523             1.0000000000
      1360       125  PNM       C17            -3.0096364599       12.7203850756       -2.9901162351  S14       523             1.0000000000
      1361       125  PNM       C18            -1.7608750943       13.1151292229       -3.7694837700  S14       523             1.0000000000
      1362       125  PNM       C19            -0.7577591831       13.8595775347       -3.1286207400  S14       523             1.0000000000
      1363       125  PNM       C20             0.3607074180       14.3228577742       -3.8320888901  S14       523             1.0000000000
      1364       125  PNM       C21             0.4947954940       14.0466640094       -5.1977632631  S14       523             1.0000000000
      1365       125  PNM       C22            -0.5021868608       13.3063998149       -5.8493476481  S14       523             1.0000000000
      1366       125  PNM       C23            -1.6245041407       12.8503702393       -5.1435864787  S14       523             1.0000000000
      1367       125  PNM       H24            -0.3943517972        7.9715766150       -5.0253161670  S14       523             1.0000000000
      1368       125  PNM       H25            -0.6691005968        9.5574025407       -8.2946547509  S14       523             1.0000000000
      1369       125  PNM       H26             0.3848909124        8.3327415603       -7.5765426983  S14       523             1.0000000000
      1370       125  PNM       H27            -0.0346821009        9.7951323808       -6.6580426141  S14       523             1.0000000000
      1371       125  PNM       H28            -2.6229594431        8.0561467435       -8.7069509158  S14       523             1.0000000000
      1372       125  PNM       H29            -3.1611464753        6.8978661148       -7.4867946469  S14       523             1.0000000000
      1373       125  PNM       H30            -1.5740470442        6.6990953634       -8.2595381611  S14       523             1.0000000000
      1374       125  PNM       H31            -4.4563377704        8.0040652093       -5.1664437875  S14       523             1.0000000000
      1375       125  PNM       H32            -4.4475053950        8.7313188860       -2.7905715820  S14       523             1.0000000000
      1376       125  PNM       H33            -2.7807515870       12.7060033611       -1.9189309383  S14       523             1.0000000000
      1377       125  PNM       H34            -3.7786600955       13.4846692404       -3.1316824152  S14       523             1.0000000000
      1378       125  PNM       H35            -0.8766558793       14.1154842890       -2.0799283974  S14       523             1.0000000000
      1379       125  PNM       H36             1.1094376891       14.9118990585       -3.3125617255  S14       523             1.0000000000
      1380       125  PNM       H37             1.3484562996       14.4201637506       -5.7536955901  S14       523             1.0000000000
      1381       125  PNM       H38            -0.4167755432       13.1001647808       -6.9108772139  S14       523             1.0000000000
      1382       125  PNM       H39            -2.3899904014       12.2889571073       -5.6644634098  S14       523             1.0000000000
      1383       125  PNM       H40            -2.1108232990       10.3239990897       -2.5280593722  S14       523             1.0000000000
      1384       126  TIP3      OH2            -4.6302616116        7.4991232345       -0.1891138606  S14       290             1.0000000000
      1385       126  TIP3      H1             -5.6542047043        7.4530998216        0.0324838869  S14       290             1.0000000000
      1386       126  TIP3      H2             -4.0997730745        8.1636664662        0.3396671018  S14       290             1.0000000000
      1387       127  SER       CB             -3.1202729773        5.0870260590       -2.0119241165  S15       70              1.0000000000
      1388       127  SER       HB1            -3.6033238468        4.2053655213       -2.4510818380  S15       70              1.0000000000
      1389       127  SER       HB2            -2.2027851291        5.2809864568       -2.5799614680  S15       70              1.0000000000
      1390       127  SER       OG             -4.0319769097        6.1929414304       -2.1086998987  S15       70              1.0000000000
      1391       127  SER       HG1            -4.2421715516        6.8727517494       -1.1003295609  S15       70              1.0000000000
      1392       127  SER       QQH1           -2.8240386426        4.9231401175       -0.9624627106  S15       70              1.0000000000
      1393       128  LYS       CD             -6.5005282337        3.3068447235       -2.0098293539  S15       73              1.0000000000
      1394       128  LYS       HD1            -7.1026479304        2.7263131886       -2.7137204865  S15       73              1.0000000000
      1395       128  LYS       HD2            -5.4768227671        3.3148161872       -2.4004923768  S15       73              1.0000000000
      1396       128  LYS       QQH2           -6.4998273520        2.7834179967       -1.0474803548  S15       73              1.0000000000
      1397       128  LYS       CE             -7.0407028841        4.7495911710       -1.9084026595  S15       73              1.0000000000
      1398       128  LYS       HE1            -6.8836348856        5.2144354934       -0.9314277809  S15       73              1.0000000000
      1399       128  LYS       HE2            -8.1136943310        4.7738491553       -2.1122045438  S15       73              1.0000000000
      1400       128  LYS       NZ             -6.3738750294        5.6581599455       -2.9003472565  S15       73              1.0000000000
      1401       128  LYS       HZ1            -6.4123047884        5.3364704351       -3.8756852137  S15       73              1.0000000000
      1402       128  LYS       HZ2            -5.3011269582        5.8421460710       -2.6207432863  S15       73              1.0000000000
      1403       128  LYS       HZ3            -6.8112521716        6.6072777764       -2.8852622516  S15       73              1.0000000000
      1404       129  SER       CB             -4.5980082448        4.4062924864       -6.4320700684  S15       130             1.0000000000
      1405       129  SER       HB1            -4.6116270293        5.3707256335       -6.9374917539  S15       130             1.0000000000
      1406       129  SER       HB2            -3.8657958184        3.7648472907       -6.9349841188  S15       130             1.0000000000
      1407       129  SER       OG             -4.2111976732        4.5655617980       -5.0207863475  S15       130             1.0000000000
      1408       129  SER       HG1            -3.4165184032        5.1705557186       -4.9974955272  S15       130             1.0000000000
      1409       129  SER       QQH3           -5.5727309380        3.9283194561       -6.5135358319  S15       130             1.0000000000
      1410       130  GLU       CB            -10.0711398193        9.4881986076        0.8458765734  S15       166             1.0000000000
      1411       130  GLU       HB1            -9.7103866424       10.1301100885        0.0318703980  S15       166             1.0000000000
      1412       130  GLU       HB2           -11.1238019126        9.2640039942        0.6563979122  S15       166             1.0000000000
      1413       130  GLU       QQH4          -10.0035255275        9.9652099482        1.8324003573  S15       166             1.0000000000
      1414       130  GLU       CG             -9.2553152396        8.1826600219        0.8104170439  S15       166             1.0000000000
      1415       130  GLU       HG1            -9.6376744788        7.5228779599        0.0219101939  S15       166             1.0000000000
      1416       130  GLU       HG2            -9.3713665748        7.6147737071        1.7440364107  S15       166             1.0000000000
      1417       130  GLU       CD             -7.7575836743        8.3638545161        0.5547134056  S15       166             1.0000000000
      1418       130  GLU       OE1            -7.2405072853        9.5240144774        0.6548080010  S15       166             1.0000000000
      1419       130  GLU       OE2            -7.0970438877        7.2810613419        0.2535198717  S15       166             1.0000000000
      1420       131  ASN       CB             -2.6697291815       11.6724806060        1.3618460851  S15       170             1.0000000000
      1421       131  ASN       HB1            -1.6976127222       11.4607681725        0.9088378022  S15       170             1.0000000000
      1422       131  ASN       HB2            -3.0416921013       12.6310867480        0.9883765971  S15       170             1.0000000000
      1423       131  ASN       QQH5           -2.6331219161       11.6912479630        2.4607370372  S15       170             1.0000000000
      1424       131  ASN       CG             -3.6367240497       10.5466577119        0.9938744049  S15       170             1.0000000000
      1425       131  ASN       OD1            -3.2844302619        9.3331385772        1.1520449345  S15       170             1.0000000000
      1426       131  ASN       ND2            -4.8513934769       10.9087545566        0.5528448053  S15       170             1.0000000000
      1427       131  ASN       HD21           -5.6244246821       10.2293852361        0.4562265202  S15       170             1.0000000000
      1428       131  ASN       HD22           -5.0246481409       11.8639242610        0.2211912603  S15       170             1.0000000000
      1429       132  LYS       CE             -3.3102146424        1.2962254771       -4.2572904207  S15       234             1.0000000000
      1430       132  LYS       HE1            -3.7155668574        1.5087823361       -3.2681370119  S15       234             1.0000000000
      1431       132  LYS       HE2            -4.1243299834        1.1916085425       -4.9779553426  S15       234             1.0000000000
      1432       132  LYS       NZ             -2.4654002426        2.4600174274       -4.7009871353  S15       234             1.0000000000
      1433       132  LYS       HZ1            -1.9669910988        2.2472659485       -5.6018220738  S15       234             1.0000000000
      1434       132  LYS       HZ2            -1.7171052795        2.7427920080       -4.0409143254  S15       234             1.0000000000
      1435       132  LYS       HZ3            -3.0890057392        3.2985842738       -4.8320035598  S15       234             1.0000000000
      1436       132  LYS       QQH6           -2.6849576120        0.4041044584       -4.2016134572  S15       234             1.0000000000
      1437       133  SER       CB              2.2679108713        3.2527122275       -5.8926207448  S15       235             1.0000000000
      1438       133  SER       HB1             2.9899818272        2.5998937901       -6.3943736425  S15       235             1.0000000000
      1439       133  SER       HB2             2.7784263603        4.2033799756       -5.6876647176  S15       235             1.0000000000
      1440       133  SER       OG              1.1402096116        3.4149802886       -6.7877865207  S15       235             1.0000000000
      1441       133  SER       HG1             0.6983979720        4.2929036856       -6.6113416971  S15       235             1.0000000000
      1442       133  SER       QQH7            1.9653486165        2.7388442104       -4.9657765253  S15       235             1.0000000000
      1443       134  PNM       S1             -2.9752650970        9.6249409453       -6.2217827148  S15       523             1.0000000000
      1444       134  PNM       C2             -1.6714229632        8.2939970119       -6.8013125237  S15       523             1.0000000000
      1445       134  PNM       C3             -1.2988755706        7.4928981663       -5.4911861190  S15       523             1.0000000000
      1446       134  PNM       N4             -2.4282438442        7.5941430641       -4.5606776918  S15       523             1.0000000000
      1447       134  PNM       C5             -3.5849812809        8.4941502124       -4.8570367812  S15       523             1.0000000000
      1448       134  PNM       C6             -3.5580031048        8.9297665730       -3.3377513903  S15       523             1.0000000000
      1449       134  PNM       C7             -2.4030780032        7.9157808053       -3.2127952298  S15       523             1.0000000000
      1450       134  PNM       O8             -1.5840413016        7.6287260801       -2.3267243463  S15       523             1.0000000000
      1451       134  PNM       C9             -2.3212887712        7.4111051640       -7.8767012416  S15       523             1.0000000000
      1452       134  PNM       C10            -0.4595885336        9.0436467374       -7.3685164681  S15       523             1.0000000000
      1453       134  PNM       C11            -0.8810893958        6.0471502285       -5.8046530011  S15       523             1.0000000000
      1454       134  PNM       O12            -1.6826562598        5.0979536664       -5.5573778174  S15       523             1.0000000000
      1455       134  PNM       O13             0.3028148654        5.9138257461       -6.3322490792  S15       523             1.0000000000
      1456       134  PNM       N14            -3.0253290819       10.2515087514       -3.0428835058  S15       523             1.0000000000
      1457       134  PNM       C15            -3.6862803206       11.3829758933       -3.3826220991  S15       523             1.0000000000
      1458       134  PNM       O16            -4.8049865873       11.3327913762       -3.9702271114  S15       523             1.0000000000
      1459       134  PNM       C17            -3.0243718994       12.7032906639       -3.0135643552  S15       523             1.0000000000
      1460       134  PNM       C18            -1.7725643028       13.0865031723       -3.7935571263  S15       523             1.0000000000
      1461       134  PNM       C19            -0.7672757228       13.8296918762       -3.1545833013  S15       523             1.0000000000
      1462       134  PNM       C20             0.3538681915       14.2853398791       -3.8585212683  S15       523             1.0000000000
      1463       134  PNM       C21             0.4891028533       14.0017018351       -5.2225588133  S15       523             1.0000000000
      1464       134  PNM       C22            -0.5095723207       13.2618742214       -5.8720490342  S15       523             1.0000000000
      1465       134  PNM       C23            -1.6352163741       12.8143214869       -5.1661018152  S15       523             1.0000000000
      1466       134  PNM       H24            -0.4301919028        7.9764679549       -5.0292974609  S15       523             1.0000000000
      1467       134  PNM       H25            -0.7217268580        9.5504263280       -8.3019079383  S15       523             1.0000000000
      1468       134  PNM       H26             0.3438953027        8.3341832451       -7.5868867055  S15       523             1.0000000000
      1469       134  PNM       H27            -0.0840514785        9.7930013460       -6.6669736808  S15       523             1.0000000000
      1470       134  PNM       H28            -2.6564029952        8.0298603865       -8.7120630367  S15       523             1.0000000000
      1471       134  PNM       H29            -3.1881355081        6.8705626857       -7.4900523282  S15       523             1.0000000000
      1472       134  PNM       H30            -1.5988536462        6.6811192643       -8.2604598689  S15       523             1.0000000000
      1473       134  PNM       H31            -4.4931769767        7.9751417383       -5.1579931566  S15       523             1.0000000000
      1474       134  PNM       H32            -4.4739228833        8.7174053271       -2.7870571316  S15       523             1.0000000000
      1475       134  PNM       H33            -2.7967788147       12.6951035352       -1.9421278219  S15       523             1.0000000000
      1476       134  PNM       H34            -3.7891924284       13.4705909590       -3.1617271471  S15       523             1.0000000000
      1477       134  PNM       H35            -0.8866139175       14.0908524969       -2.1072799074  S15       523             1.0000000000
      1478       134  PNM       H36             1.1035315840       14.8746810714       -3.3407308340  S15       523             1.0000000000
      1479       134  PNM       H37             1.3450622150       14.3700758947       -5.7784008189  S15       523             1.0000000000
      1480       134  PNM       H38            -0.4229337753       13.0500798867       -6.9324327923  S15       523             1.0000000000
      1481       134  PNM       H39            -2.4023321254       12.2541110059       -5.6858775077  S15       523             1.0000000000
      1482       134  PNM       H40            -2.1339806885       10.3078027259       -2.5418623695  S15       523             1.0000000000
      1483       135  TIP3      OH2            -4.6528651463        7.4956120375       -0.1910131794  S15       290             1.0000000000
      1484       135  TIP3      H1             -5.6853220922        7.4513767424        0.0266411959  S15       290             1.0000000000
      1485       135  TIP3      H2             -4.1175008260        8.1571109670        0.3391227022  S15       290             1.0000000000
      1486       136  SER       CB             -3.1198057565        5.0848654458       -2.0155682668  S16       70              1.0000000000
      1487       136  SER       HB1            -3.6065101376        4.2035314838       -2.4534360019  S16       70              1.0000000000
      1488       136  SER       HB2            -2.1983067400        5.2679841539       -2.5823601825  S16       70              1.0000000000
      1489       136  SER       OG             -4.0191816915        6.1991871766       -2.1133276092  S16       70              1.0000000000
      1490       136  SER       HG1            -4.2672779464        6.9183326901       -1.0318476835  S16       70              1.0000000000
      1491       136  SER       QQH1           -2.8245749445        4.9143973962       -0.9662208096  S16       70              1.0000000000
      1492       137  LYS       CD             -6.4822440737        3.3071896748       -2.0103886642  S16       73              1.0000000000
      1493       137  LYS       HD1            -7.0948009114        2.7387957802       -2.7152379300  S16       73              1.0000000000
      1494       137  LYS       HD2            -5.4605791020        3.3069387594       -2.4059487492  S16       73              1.0000000000
      1495       137  LYS       QQH2           -6.4826202818        2.7756064635       -1.0522561739  S16       73              1.0000000000
      1496       137  LYS       CE             -7.0044005255        4.7547096939       -1.8937640109  S16       73              1.0000000000
      1497       137  LYS       HE1            -6.8207247397        5.2092763145       -0.9168985470  S16       73              1.0000000000
      1498       137  LYS       HE2            -8.0821144327        4.7897201508       -2.0704364806  S16       73              1.0000000000
      1499       137  LYS       NZ             -6.3480476812        5.6608720087       -2.8924652263  S16       73              1.0000000000
      1500       137  LYS       HZ1            -6.3894284628        5.3331770820       -3.8650346536  S16       73              1.0000000000
      1501       137  LYS       HZ2            -5.2567690524        5.8549194285       -2.6117000106  S16       73              1.0000000000
      1502       137  LYS       HZ3            -6.7905254573        6.6067561772       -2.8777314165  S16       73              1.0000000000
      1503       138  SER       CB             -4.5984152270        4.4138975944       -6.4240348384  S16       130             1.0000000000
      1504       138  SER       HB1            -4.6154557412        5.3790694767       -6.9277685012  S16       130             1.0000000000
      1505       138  SER       HB2            -3.8650005595        3.7755934102       -6.9290625842  S16       130             1.0000000000
      1506       138  SER       OG             -4.2115549371        4.5711419780       -5.0130481431  S16       130             1.0000000000
      1507       138  SER       HG1            -3.4204453690        5.1784173784       -4.9858045329  S16       130             1.0000000000
      1508       138  SER       QQH3           -5.5717796370        3.9330301731       -6.5053260611  S16       130             1.0000000000
      1509       139  GLU       CB            -10.0709134712        9.4926620492        0.8445834324  S16       166             1.0000000000
      1510       139  GLU       HB1            -9.7147160845       10.1370636397        0.0305808642  S16       166             1.0000000000
      1511       139  GLU       HB2           -11.1222842216        9.2625137623        0.6554660141  S16       166             1.0000000000
      1512       139  GLU       QQH4          -10.0066130317        9.9691880592        1.8316123489  S16       166             1.0000000000
      1513       139  GLU       CG             -9.2479708961        8.1916786293        0.8083632661  S16       166             1.0000000000
      1514       139  GLU       HG1            -9.6225783350        7.5331830541        0.0149314439  S16       166             1.0000000000
      1515       139  GLU       HG2            -9.3660981747        7.6188139144        1.7384685938  S16       166             1.0000000000
      1516       139  GLU       CD             -7.7516990743        8.3827827909        0.5612627602  S16       166             1.0000000000
      1517       139  GLU       OE1            -7.2402876801        9.5445144650        0.6452323142  S16       166             1.0000000000
      1518       139  GLU       OE2            -7.0801650163        7.2982335217        0.2798207159  S16       166             1.0000000000
      1519       140  ASN       CB             -2.6658997738       11.6672977192        1.3599051367  S16       170             1.0000000000
      1520       140  ASN       HB1            -1.6927169002       11.4517352145        0.9111082654  S16       170             1.0000000000
      1521       140  ASN       HB2            -3.0329244937       12.6270846544        0.9845680474  S16       170             1.0000000000
      1522       140  ASN       QQH5           -2.6347687720       11.6851872315        2.4589658711  S16       170             1.0000000000
      1523       140  ASN       CG             -3.6359470559       10.5464827348        0.9861233013  S16       170             1.0000000000
      1524       140  ASN       OD1            -3.2939952129        9.3299726462        1.1499059838  S16       170             1.0000000000
      1525       140  ASN       ND2            -4.8429576305       10.9146409864        0.5306131623  S16       170             1.0000000000
      1526       140  ASN       HD21           -5.6197355517       10.2410986740        0.4329153868  S16       170             1.0000000000
      1527       140  ASN       HD22           -5.0110941281       11.8716704567        0.2000363894  S16       170             1.0000000000
      1528       141  LYS       CE             -3.3014828263        1.3055674391       -4.2621228815  S16       234             1.0000000000
      1529       141  LYS       HE1            -3.7082808199        1.5188971682       -3.2737042630  S16       234             1.0000000000
      1530       141  LYS       HE2            -4.1143813827        1.2038729561       -4.9845384860  S16       234             1.0000000000
      1531       141  LYS       NZ             -2.4519977398        2.4665854800       -4.7030565955  S16       234             1.0000000000
      1532       141  LYS       HZ1            -1.9529563518        2.2548335760       -5.6035055530  S16       234             1.0000000000
      1533       141  LYS       HZ2            -1.7036524368        2.7463651653       -4.0419716144  S16       234             1.0000000000
      1534       141  LYS       HZ3            -3.0717233542        3.3065593578       -4.8332754943  S16       234             1.0000000000
      1535       141  LYS       QQH6           -2.6793119152        0.4112811699       -4.2057721455  S16       234             1.0000000000
      1536       142  SER       CB              2.2899801703        3.2466094771       -5.8934383847  S16       235             1.0000000000
      1537       142  SER       HB1             3.0122463278        2.5925745465       -6.3934623629  S16       235             1.0000000000
      1538       142  SER       HB2             2.8014665833        4.1966756383       -5.6878239652  S16       235             1.0000000000
      1539       142  SER       OG              1.1645749223        3.4094594218       -6.7906941091  S16       235             1.0000000000
      1540       142  SER       HG1             0.7204664085        4.2859346994       -6.6120525864  S16       235             1.0000000000
      1541       142  SER       QQH7            1.9853270545        2.7337997480       -4.9666572705  S16       235             1.0000000000
      1542       143  PNM       S1             -2.9900069731        9.5783796426       -6.2196859207  S16       523             1.0000000000
      1543       143  PNM       C2             -1.6779791520        8.2559190951       -6.7959746655  S16       523             1.0000000000
      1544       143  PNM       C3             -1.3056482785        7.4568335880       -5.4856606017  S16       523             1.0000000000
      1545       143  PNM       N4             -2.4420254510        7.5416316329       -4.5595380134  S16       523             1.0000000000
      1546       143  PNM       C5             -3.5963266898        8.4487866660       -4.8529119945  S16       523             1.0000000000
      1547       143  PNM       C6             -3.5613945414        8.8894425316       -3.3356402240  S16       523             1.0000000000
      1548       143  PNM       C7             -2.4096585077        7.8736583713       -3.2119829914  S16       523             1.0000000000
      1549       143  PNM       O8             -1.5729298512        7.6069618008       -2.3351946837  S16       523             1.0000000000
      1550       143  PNM       C9             -2.3187447815        7.3710997270       -7.8752887134  S16       523             1.0000000000
      1551       143  PNM       C10            -0.4686113821        9.0136767284       -7.3571966740  S16       523             1.0000000000
      1552       143  PNM       C11            -0.8709789949        6.0174983859       -5.8038948392  S16       523             1.0000000000
      1553       143  PNM       O12            -1.6647316928        5.0598320195       -5.5675817636  S16       523             1.0000000000
      1554       143  PNM       O13             0.3170829949        5.8995124140       -6.3270757236  S16       523             1.0000000000
      1555       143  PNM       N14            -3.0226483459       10.2086142221       -3.0403210739  S16       523             1.0000000000
      1556       143  PNM       C15            -3.6820344193       11.3444871907       -3.3676845967  S16       523             1.0000000000
      1557       143  PNM       O16            -4.8015140835       11.3035351929       -3.9541325968  S16       523             1.0000000000
      1558       143  PNM       C17            -3.0166714698       12.6587930043       -2.9844879332  S16       523             1.0000000000
      1559       143  PNM       C18            -1.7764541811       13.0561371985       -3.7758010772  S16       523             1.0000000000
      1560       143  PNM       C19            -0.7781848287       13.8186587281       -3.1484228398  S16       523             1.0000000000
      1561       143  PNM       C20             0.3310688509       14.2861411574       -3.8630963442  S16       523             1.0000000000
      1562       143  PNM       C21             0.4605163437       13.9962454020       -5.2266952632  S16       523             1.0000000000
      1563       143  PNM       C22            -0.5312322410       13.2368303389       -5.8640486928  S16       523             1.0000000000
      1564       143  PNM       C23            -1.6444573260       12.7762828800       -5.1469153341  S16       523             1.0000000000
      1565       143  PNM       H24            -0.4449335470        7.9482965909       -5.0167711141  S16       523             1.0000000000
      1566       143  PNM       H25            -0.7296873229        9.5186556747       -8.2918625157  S16       523             1.0000000000
      1567       143  PNM       H26             0.3407701858        8.3098466388       -7.5710988913  S16       523             1.0000000000
      1568       143  PNM       H27            -0.1020463659        9.7653331890       -6.6534358680  S16       523             1.0000000000
      1569       143  PNM       H28            -2.6536367875        7.9891783595       -8.7112352284  S16       523             1.0000000000
      1570       143  PNM       H29            -3.1842184733        6.8257097067       -7.4930144756  S16       523             1.0000000000
      1571       143  PNM       H30            -1.5911414412        6.6453452608       -8.2571643239  S16       523             1.0000000000
      1572       143  PNM       H31            -4.5083306701        7.9333159737       -5.1486238181  S16       523             1.0000000000
      1573       143  PNM       H32            -4.4767297497        8.6818185001       -2.7828182900  S16       523             1.0000000000
      1574       143  PNM       H33            -2.7748718484       12.6330011569       -1.9164144174  S16       523             1.0000000000
      1575       143  PNM       H34            -3.7840326396       13.4277999628       -3.1092755088  S16       523             1.0000000000
      1576       143  PNM       H35            -0.8938375394       14.0843996057       -2.1018323940  S16       523             1.0000000000
      1577       143  PNM       H36             1.0767378158       14.8882766560       -3.3542840554  S16       523             1.0000000000
      1578       143  PNM       H37             1.3071045017       14.3732773710       -5.7909842669  S16       523             1.0000000000
      1579       143  PNM       H38            -0.4488319848       13.0187572327       -6.9235587082  S16       523             1.0000000000
      1580       143  PNM       H39            -2.4063819846       12.2005843828       -5.6573179866  S16       523             1.0000000000
      1581       143  PNM       H40            -2.1311448782       10.2603004734       -2.5391696252  S16       523             1.0000000000
      1582       144  TIP3      OH2            -4.6704209407        7.4987038314       -0.1699055595  S16       290             1.0000000000
      1583       144  TIP3      H1             -5.7283643317        7.4528842782        0.0498551441  S16       290             1.0000000000
      1584       144  TIP3      H2             -4.1235437859        8.1619422616        0.3519757627  S16       290             1.0000000000
      1585       145  SER       CB             -3.1065851106        5.0907919288       -2.0230182044  S17       70              1.0000000000
      1586       145  SER       HB1            -3.5912232025        4.2076319901       -2.4601005753  S17       70              1.0000000000
      1587       145  SER       HB2            -2.1768093745        5.2648854862       -2.5796602534  S17       70              1.0000000000
      1588       145  SER       OG             -3.9967380613        6.2102675738       -2.1389618832  S17       70              1.0000000000
      1589       145  SER       HG1            -4.2763612740        6.9607359493       -1.0077995881  S17       70              1.0000000000
      1590       145  SER       QQH1           -2.8242042809        4.9241860926       -0.9692853479  S17       70              1.0000000000
      1591       146  LYS       CD             -6.4552152498        3.3125418484       -2.0122049815  S17       73              1.0000000000
      1592       146  LYS       HD1            -7.0712491450        2.7560371804       -2.7235962440  S17       73              1.0000000000
      1593       146  LYS       HD2            -5.4327006874        3.3079641856       -2.4050866255  S17       73              1.0000000000
      1594       146  LYS       QQH2           -6.4620357991        2.7709394701       -1.0596345687  S17       73              1.0000000000
      1595       146  LYS       CE             -6.9646999837        4.7621859557       -1.8805369589  S17       73              1.0000000000
      1596       146  LYS       HE1            -6.7523153784        5.2094033548       -0.9063482635  S17       73              1.0000000000
      1597       146  LYS       HE2            -8.0468504876        4.8043714177       -2.0264259159  S17       73              1.0000000000
      1598       146  LYS       NZ             -6.3266928481        5.6672076612       -2.8904508098  S17       73              1.0000000000
      1599       146  LYS       HZ1            -6.3781804526        5.3353400963       -3.8608240328  S17       73              1.0000000000
      1600       146  LYS       HZ2            -5.2230199123        5.8668232190       -2.6205285843  S17       73              1.0000000000
      1601       146  LYS       HZ3            -6.7735131320        6.6104624293       -2.8723295669  S17       73              1.0000000000
      1602       147  SER       CB             -4.5995189086        4.4259729799       -6.4158105939  S17       130             1.0000000000
      1603       147  SER       HB1            -4.6218778463        5.3910800658       -6.9194083667  S17       130             1.0000000000
      1604       147  SER       HB2            -3.8616784637        3.7927609973       -6.9206845283  S17       130             1.0000000000
      1605       147  SER       OG             -4.2163297238        4.5845481929       -5.0042940884  S17       130             1.0000000000
      1606       147  SER       HG1            -3.4367357817        5.2037712879       -4.9708544226  S17       130             1.0000000000
      1607       147  SER       QQH3           -5.5696849132        3.9387290267       -6.4986241953  S17       130             1.0000000000
      1608       148  GLU       CB            -10.0643456845        9.4884136333        0.8434222693  S17       166             1.0000000000
      1609       148  GLU       HB1            -9.7116341871       10.1345957751        0.0292767466  S17       166             1.0000000000
      1610       148  GLU       HB2           -11.1146027263        9.2536840879        0.6543241691  S17       166             1.0000000000
      1611       148  GLU       QQH4          -10.0025993339        9.9649484438        1.8305978609  S17       166             1.0000000000
      1612       148  GLU       CG             -9.2361318239        8.1908060456        0.8067814123  S17       166             1.0000000000
      1613       148  GLU       HG1            -9.6054893704        7.5325413281        0.0108226871  S17       166             1.0000000000
      1614       148  GLU       HG2            -9.3542239792        7.6157800756        1.7354362249  S17       166             1.0000000000
      1615       148  GLU       CD             -7.7421850008        8.3909468192        0.5638120823  S17       166             1.0000000000
      1616       148  GLU       OE1            -7.2329216496        9.5511366563        0.6477704637  S17       166             1.0000000000
      1617       148  GLU       OE2            -7.0638645246        7.3069280060        0.2824328224  S17       166             1.0000000000
      1618       149  ASN       CB             -2.6508529737       11.6609390853        1.3698343114  S17       170             1.0000000000
      1619       149  ASN       HB1            -1.6766720260       11.4401111165        0.9259825050  S17       170             1.0000000000
      1620       149  ASN       HB2            -3.0124848665       12.6210286839        0.9899524653  S17       170             1.0000000000
      1621       149  ASN       QQH5           -2.6243315937       11.6811888360        2.4690177496  S17       170             1.0000000000
      1622       149  ASN       CG             -3.6246448568       10.5446262281        0.9943068695  S17       170             1.0000000000
      1623       149  ASN       OD1            -3.2903636479        9.3256948907        1.1580171979  S17       170             1.0000000000
      1624       149  ASN       ND2            -4.8285462390       10.9188058528        0.5363942047  S17       170             1.0000000000
      1625       149  ASN       HD21           -5.6059124329       10.2482346106        0.4346391919  S17       170             1.0000000000
      1626       149  ASN       HD22           -4.9930816153       11.8763269977        0.2044862847  S17       170             1.0000000000
      1627       150  LYS       CE             -3.2927989925        1.3265850671       -4.2733973501  S17       234             1.0000000000
      1628       150  LYS       HE1            -3.6980182466        1.5417452667       -3.2845805273  S17       234             1.0000000000
      1629       150  LYS       HE2            -4.1068896600        1.2287942131       -4.9950494617  S17       234             1.0000000000
      1630       150  LYS       NZ             -2.4380977941        2.4830012412       -4.7148233321  S17       234             1.0000000000
      1631       150  LYS       HZ1            -1.9411672762        2.2704995771       -5.6160360514  S17       234             1.0000000000
      1632       150  LYS       HZ2            -1.6866982154        2.7587315259       -4.0552010323  S17       234             1.0000000000
      1633       150  LYS       HZ3            -3.0517003027        3.3261828009       -4.8424074676  S17       234             1.0000000000
      1634       150  LYS       QQH6           -2.6752743473        0.4290557141       -4.2179434820  S17       234             1.0000000000
      1635       151  SER       CB              2.2976549777        3.2539127059       -5.8909487039  S17       235             1.0000000000
      1636       151  SER       HB1             3.0211865727        2.6008998423       -6.3905380091  S17       235             1.0000000000
      1637       151  SER       HB2             2.8093625544        4.2029754818       -5.6810886107  S17       235             1.0000000000
      1638       151  SER       OG              1.1753409614        3.4199411127       -6.7910769295  S17       235             1.0000000000
      1639       151  SER       HG1             0.7323095261        4.2972015364       -6.6132898090  S17       235             1.0000000000
      1640       151  SER       QQH7            1.9899541411        2.7390026006       -4.9663011761  S17       235             1.0000000000
      1641       152  PNM       S1             -3.0304437958        9.5394118360       -6.2256610228  S17       523             1.0000000000
      1642       152  PNM       C2             -1.7077431611        8.2284237008       -6.7989890033  S17       523             1.0000000000
      1643       152  PNM       C3             -1.3394282029        7.4302016484       -5.4893796266  S17       523             1.0000000000
      1644       152  PNM       N4             -2.4893597371        7.4863871036       -4.5732818036  S17       523             1.0000000000
      1645       152  PNM       C5             -3.6368013556        8.4100656967       -4.8599294300  S17       523             1.0000000000
      1646       152  PNM       C6             -3.5873246457        8.8566996954       -3.3452572411  S17       523             1.0000000000
      1647       152  PNM       C7             -2.4434808080        7.8336404854       -3.2253360267  S17       523             1.0000000000
      1648       152  PNM       O8             -1.5784025426        7.5968194699       -2.3666985264  S17       523             1.0000000000
      1649       152  PNM       C9             -2.3346983818        7.3447333323       -7.8871842202  S17       523             1.0000000000
      1650       152  PNM       C10            -0.4985517632        8.9955974273       -7.3477392584  S17       523             1.0000000000
      1651       152  PNM       C11            -0.8730360544        6.0015939909       -5.8113953540  S17       523             1.0000000000
      1652       152  PNM       O12            -1.6486350247        5.0274625297       -5.5861779797  S17       523             1.0000000000
      1653       152  PNM       O13             0.3214206170        5.9093865530       -6.3270102637  S17       523             1.0000000000
      1654       152  PNM       N14            -3.0327367050       10.1700270394       -3.0526279402  S17       523             1.0000000000
      1655       152  PNM       C15            -3.6831472181       11.3142693667       -3.3668727448  S17       523             1.0000000000
      1656       152  PNM       O16            -4.8068098596       11.2890709304       -3.9462759492  S17       523             1.0000000000
      1657       152  PNM       C17            -3.0043704488       12.6186791437       -2.9737974934  S17       523             1.0000000000
      1658       152  PNM       C18            -1.7719914716       13.0235189894       -3.7740753976  S17       523             1.0000000000
      1659       152  PNM       C19            -0.7814216350       13.8027253502       -3.1544718085  S17       523             1.0000000000
      1660       152  PNM       C20             0.3187966253       14.2811908447       -3.8754722324  S17       523             1.0000000000
      1661       152  PNM       C21             0.4466846199       13.9866554937       -5.2384368458  S17       523             1.0000000000
      1662       152  PNM       C22            -0.5366959463       13.2098397798       -5.8675495018  S17       523             1.0000000000
      1663       152  PNM       C23            -1.6405770023       12.7370152684       -5.1436126003  S17       523             1.0000000000
      1664       152  PNM       H24            -0.4939848295        7.9356205933       -5.0068721150  S17       523             1.0000000000
      1665       152  PNM       H25            -0.7521903508        9.4962517322       -8.2868431962  S17       523             1.0000000000
      1666       152  PNM       H26             0.3189983878        8.2978196018       -7.5492932089  S17       523             1.0000000000
      1667       152  PNM       H27            -0.1472612747        9.7518312564       -6.6412257471  S17       523             1.0000000000
      1668       152  PNM       H28            -2.6665443611        7.9649047388       -8.7229593529  S17       523             1.0000000000
      1669       152  PNM       H29            -3.2000443151        6.7930818034       -7.5144980948  S17       523             1.0000000000
      1670       152  PNM       H30            -1.6002031120        6.6249816965       -8.2673653607  S17       523             1.0000000000
      1671       152  PNM       H31            -4.5564575986        7.9045316517       -5.1488632717  S17       523             1.0000000000
      1672       152  PNM       H32            -4.5015674446        8.6611835138       -2.7865817702  S17       523             1.0000000000
      1673       152  PNM       H33            -2.7492104761       12.5752491721       -1.9093565016  S17       523             1.0000000000
      1674       152  PNM       H34            -3.7688210719       13.3941638977       -3.0764470585  S17       523             1.0000000000
      1675       152  PNM       H35            -0.8967594198       14.0726723415       -2.1089000574  S17       523             1.0000000000
      1676       152  PNM       H36             1.0586469083       14.8951395782       -3.3721771872  S17       523             1.0000000000
      1677       152  PNM       H37             1.2860544447       14.3724266890       -5.8076144938  S17       523             1.0000000000
      1678       152  PNM       H38            -0.4550816483       12.9871727397       -6.9261776938  S17       523             1.0000000000
      1679       152  PNM       H39            -2.3957482085       12.1475452665       -5.6482764079  S17       523             1.0000000000
      1680       152  PNM       H40            -2.1388162552       10.2120751415       -2.5551029149  S17       523             1.0000000000
      1681       153  TIP3      OH2            -4.6816279302        7.5180824318       -0.1737121838  S17       290             1.0000000000
      1682       153  TIP3      H1             -5.7659572588        7.4619585953        0.0526946943  S17       290             1.0000000000
      1683       153  TIP3      H2             -4.1254348364        8.1704214245        0.3536335066  S17       290             1.0000000000
      1684       154  SER       CB             -3.0809197982        5.0942668269       -2.0402109009  S18       70              1.0000000000
      1685       154  SER       HB1            -3.5740509848        4.2160018443       -2.4771532496  S18       70              1.0000000000
      1686       154  SER       HB2            -2.1432640913        5.2525202978       -2.5884066687  S18       70              1.0000000000
      1687       154  SER       OG             -3.9522188835        6.2276333380       -2.1720831237  S18       70              1.0000000000
      1688       154  SER       HG1            -4.2676113486        6.9876374805       -0.9989487402  S18       70              1.0000000000
      1689       154  SER       QQH1           -2.8113863878        4.9296247623       -0.9828895079  S18       70              1.0000000000
      1690       155  LYS       CD             -6.4307117274        3.3193596804       -2.0112680686  S18       73              1.0000000000
      1691       155  LYS       HD1            -7.0485132644        2.7717241786       -2.7280544016  S18       73              1.0000000000
      1692       155  LYS       HD2            -5.4066339229        3.3088982323       -2.3995330377  S18       73              1.0000000000
      1693       155  LYS       QQH2           -6.4459133388        2.7721505759       -1.0619572762  S18       73              1.0000000000
      1694       155  LYS       CE             -6.9298212260        4.7709802132       -1.8713533989  S18       73              1.0000000000
      1695       155  LYS       HE1            -6.7030625032        5.2131770535       -0.8984465932  S18       73              1.0000000000
      1696       155  LYS       HE2            -8.0136567718        4.8202395195       -2.0024049359  S18       73              1.0000000000
      1697       155  LYS       NZ             -6.3004349120        5.6762957490       -2.8867776561  S18       73              1.0000000000
      1698       155  LYS       HZ1            -6.3564384135        5.3408415391       -3.8558485742  S18       73              1.0000000000
      1699       155  LYS       HZ2            -5.1998002853        5.8781601001       -2.6322166567  S18       73              1.0000000000
      1700       155  LYS       HZ3            -6.7531495975        6.6168981541       -2.8682261447  S18       73              1.0000000000
      1701       156  SER       CB             -4.6016004016        4.4369243260       -6.3972159529  S18       130             1.0000000000
      1702       156  SER       HB1            -4.6268844544        5.3999450341       -6.9044069864  S18       130             1.0000000000
      1703       156  SER       HB2            -3.8565589996        3.8072541940       -6.8954361151  S18       130             1.0000000000
      1704       156  SER       OG             -4.2295228067        4.6021518607       -4.9835352135  S18       130             1.0000000000
      1705       156  SER       HG1            -3.4730379118        5.2459074312       -4.9365749937  S18       130             1.0000000000
      1706       156  SER       QQH3           -5.5686123067        3.9438040482       -6.4840403928  S18       130             1.0000000000
      1707       157  GLU       CB            -10.0589383551        9.4756297742        0.8434645131  S18       166             1.0000000000
      1708       157  GLU       HB1            -9.7086682584       10.1219504577        0.0284427736  S18       166             1.0000000000
      1709       157  GLU       HB2           -11.1085167956        9.2380745181        0.6561201612  S18       166             1.0000000000
      1710       157  GLU       QQH4           -9.9962947404        9.9515701009        1.8307853227  S18       166             1.0000000000
      1711       157  GLU       CG             -9.2280609896        8.1797197976        0.8051812372  S18       166             1.0000000000
      1712       157  GLU       HG1            -9.5974570040        7.5190877634        0.0112730743  S18       166             1.0000000000
      1713       157  GLU       HG2            -9.3392519111        7.6049187670        1.7347630718  S18       166             1.0000000000
      1714       157  GLU       CD             -7.7379659957        8.3877852014        0.5558428797  S18       166             1.0000000000
      1715       157  GLU       OE1            -7.2301021966        9.5465189570        0.6354178112  S18       166             1.0000000000
      1716       157  GLU       OE2            -7.0554920449        7.3033788747        0.2704552423  S18       166             1.0000000000
      1717       158  ASN       CB             -2.6477505590       11.6642949973        1.3703353614  S18       170             1.0000000000
      1718       158  ASN       HB1            -1.6724405028       11.4425058441        0.9292439326  S18       170             1.0000000000
      1719       158  ASN       HB2            -3.0079635987       12.6238017619        0.9877116181  S18       170             1.0000000000
      1720       158  ASN       QQH5           -2.6241858071       11.6860560600        2.4695749771  S18       170             1.0000000000
      1721       158  ASN       CG             -3.6207004013       10.5479788134        0.9925683744  S18       170             1.0000000000
      1722       158  ASN       OD1            -3.2948049221        9.3287701263        1.1657352092  S18       170             1.0000000000
      1723       158  ASN       ND2            -4.8179541260       10.9240380597        0.5165736795  S18       170             1.0000000000
      1724       158  ASN       HD21           -5.5922735256       10.2537425378        0.4097235302  S18       170             1.0000000000
      1725       158  ASN       HD22           -4.9789341812       11.8816901760        0.1826132851  S18       170             1.0000000000
      1726       159  LYS       CE             -3.2884677992        1.3478831145       -4.2748694556  S18       234             1.0000000000
      1727       159  LYS       HE1            -3.6935461805        1.5610459744       -3.2856274696  S18       234             1.0000000000
      1728       159  LYS       HE2            -4.1023874704        1.2555117971       -4.9973592837  S18       234             1.0000000000
      1729       159  LYS       NZ             -2.4284488057        2.5015673859       -4.7115334903  S18       234             1.0000000000
      1730       159  LYS       HZ1            -1.9338302764        2.2919279630       -5.6144050852  S18       234             1.0000000000
      1731       159  LYS       HZ2            -1.6738076878        2.7691086033       -4.0521293915  S18       234             1.0000000000
      1732       159  LYS       HZ3            -3.0330628794        3.3500090082       -4.8345784017  S18       234             1.0000000000
      1733       159  LYS       QQH6           -2.6746991335        0.4475594139       -4.2222165512  S18       234             1.0000000000
      1734       160  SER       CB              2.3031890946        3.2550196383       -5.8929508442  S18       235             1.0000000000
      1735       160  SER       HB1             3.0267758685        2.6022464789       -6.3929894002  S18       235             1.0000000000
      1736       160  SER       HB2             2.8153869520        4.2035430532       -5.6817976901  S18       235             1.0000000000
      1737       160  SER       OG              1.1811272822        3.4231025980       -6.7926315196  S18       235             1.0000000000
      1738       160  SER       HG1             0.7418177162        4.3024260595       -6.6150782719  S18       235             1.0000000000
      1739       160  SER       QQH7            1.9950566289        2.7396101835       -4.9687376804  S18       235             1.0000000000
      1740       161  PNM       S1             -3.0412986771        9.5039252914       -6.2064936147  S18       523             1.0000000000
      1741       161  PNM       C2             -1.7193020000        8.1965995952       -6.7800724191  S18       523             1.0000000000
      1742       161  PNM       C3             -1.3649138123        7.3910060026       -5.4738120853  S18       523             1.0000000000
      1743       161  PNM       N4             -2.5344958720        7.4143384143       -4.5748117891  S18       523             1.0000000000
      1744       161  PNM       C5             -3.6639797856        8.3701245132       -4.8536881530  S18       523             1.0000000000
      1745       161  PNM       C6             -3.6008364269        8.8184092016       -3.3412134762  S18       523             1.0000000000
      1746       161  PNM       C7             -2.4713000973        7.7779823026       -3.2206316429  S18       523             1.0000000000
      1747       161  PNM       O8             -1.5731940434        7.5803292323       -2.3924990376  S18       523             1.0000000000
      1748       161  PNM       C9             -2.3386497165        7.3225467455       -7.8801628917  S18       523             1.0000000000
      1749       161  PNM       C10            -0.5044467720        8.9654888022       -7.3142949668  S18       523             1.0000000000
      1750       161  PNM       C11            -0.8695285967        5.9747534546       -5.8081937120  S18       523             1.0000000000
      1751       161  PNM       O12            -1.6263592424        4.9837204812       -5.6003783497  S18       523             1.0000000000
      1752       161  PNM       O13             0.3300724700        5.9114254238       -6.3193354235  S18       523             1.0000000000
      1753       161  PNM       N14            -3.0289360225       10.1239091023       -3.0472924467  S18       523             1.0000000000
      1754       161  PNM       C15            -3.6700032371       11.2761249659       -3.3510973318  S18       523             1.0000000000
      1755       161  PNM       O16            -4.7966231431       11.2648157040       -3.9256423818  S18       523             1.0000000000
      1756       161  PNM       C17            -2.9813834227       12.5734022664       -2.9508178789  S18       523             1.0000000000
      1757       161  PNM       C18            -1.7638371553       12.9942848240       -3.7662642601  S18       523             1.0000000000
      1758       161  PNM       C19            -0.7797516501       13.7901803105       -3.1569329829  S18       523             1.0000000000
      1759       161  PNM       C20             0.3071907986       14.2833358885       -3.8877998025  S18       523             1.0000000000
      1760       161  PNM       C21             0.4273610055       13.9886759481       -5.2517299158  S18       523             1.0000000000
      1761       161  PNM       C22            -0.5503447156       13.1969065119       -5.8708967177  S18       523             1.0000000000
      1762       161  PNM       C23            -1.6404292503       12.7079796199       -5.1363710471  S18       523             1.0000000000
      1763       161  PNM       H24            -0.5367627778        7.9044121725       -4.9697616683  S18       523             1.0000000000
      1764       161  PNM       H25            -0.7475791562        9.4645859242       -8.2571263027  S18       523             1.0000000000
      1765       161  PNM       H26             0.3163667334        8.2687265368       -7.5039287482  S18       523             1.0000000000
      1766       161  PNM       H27            -0.1636527939        9.7236155672       -6.6050610606  S18       523             1.0000000000
      1767       161  PNM       H28            -2.6648448866        7.9497098288       -8.7130225140  S18       523             1.0000000000
      1768       161  PNM       H29            -3.2068001156        6.7683093519       -7.5184395895  S18       523             1.0000000000
      1769       161  PNM       H30            -1.6022234860        6.6055478027       -8.2615867178  S18       523             1.0000000000
      1770       161  PNM       H31            -4.5947421893        7.8856940942       -5.1410705265  S18       523             1.0000000000
      1771       161  PNM       H32            -4.5159691059        8.6371192527       -2.7801349369  S18       523             1.0000000000
      1772       161  PNM       H33            -2.7065121635       12.5131393354       -1.8921548566  S18       523             1.0000000000
      1773       161  PNM       H34            -3.7474699692       13.3507305131       -3.0270039337  S18       523             1.0000000000
      1774       161  PNM       H35            -0.8902462578       14.0609046965       -2.1110577573  S18       523             1.0000000000
      1775       161  PNM       H36             1.0426411176       14.9085246633       -3.3917775419  S18       523             1.0000000000
      1776       161  PNM       H37             1.2562182983       14.3851983305       -5.8288744112  S18       523             1.0000000000
      1777       161  PNM       H38            -0.4749453843       12.9738708095       -6.9299926741  S18       523             1.0000000000
      1778       161  PNM       H39            -2.3907104854       12.1062439646       -5.6338330367  S18       523             1.0000000000
      1779       161  PNM       H40            -2.1326938189       10.1540147198       -2.5533680978  S18       523             1.0000000000
      1780       162  TIP3      OH2            -4.6862507283        7.5204995875       -0.1792699339  S18       290             1.0000000000
      1781       162  TIP3      H1             -5.8003348294        7.4572655863        0.0455402835  S18       290             1.0000000000
      1782       162  TIP3      H2             -4.1301891079        8.1700057786        0.3515593031  S18       290             1.0000000000
      1783       163  SER       CB             -3.0427156940        5.1020568791       -2.0682324525  S19       70              1.0000000000
      1784       163  SER       HB1            -3.5434754191        4.2280964138       -2.5043684188  S19       70              1.0000000000
      1785       163  SER       HB2            -2.0940753353        5.2389297778       -2.6025235255  S19       70              1.0000000000
      1786       163  SER       OG             -3.8908241436        6.2526742379       -2.2307700943  S19       70              1.0000000000
      1787       163  SER       HG1            -4.2812105658        7.0239837530       -0.9733242328  S19       70              1.0000000000
      1788       163  SER       QQH1           -2.7944877861        4.9480276204       -1.0045442251  S19       70              1.0000000000
      1789       164  LYS       CD             -6.4025171890        3.3256799157       -2.0191626208  S19       73              1.0000000000
      1790       164  LYS       HD1            -7.0183529991        2.7848201311       -2.7426143655  S19       73              1.0000000000
      1791       164  LYS       HD2            -5.3755407413        3.3104415295       -2.3990088647  S19       73              1.0000000000
      1792       164  LYS       QQH2           -6.4288309022        2.7755990473       -1.0718874823  S19       73              1.0000000000
      1793       164  LYS       CE             -6.8935576531        4.7790245927       -1.8757224249  S19       73              1.0000000000
      1794       164  LYS       HE1            -6.6574486399        5.2156659023       -0.9028696043  S19       73              1.0000000000
      1795       164  LYS       HE2            -7.9782200065        4.8338578928       -1.9989623528  S19       73              1.0000000000
      1796       164  LYS       NZ             -6.2683627086        5.6862064264       -2.8939245814  S19       73              1.0000000000
      1797       164  LYS       HZ1            -6.3258323573        5.3469623255       -3.8622322749  S19       73              1.0000000000
      1798       164  LYS       HZ2            -5.1733032850        5.8909617105       -2.6575962120  S19       73              1.0000000000
      1799       164  LYS       HZ3            -6.7276649219        6.6237288204       -2.8746822896  S19       73              1.0000000000
      1800       165  SER       CB             -4.5996561928        4.4463663292       -6.3855692467  S19       130             1.0000000000
      1801       165  SER       HB1            -4.6249564158        5.4074703306       -6.8961886778  S19       130             1.0000000000
      1802       165  SER       HB2            -3.8459789097        3.8204771561       -6.8748750177  S19       130             1.0000000000
      1803       165  SER       OG             -4.2438286828        4.6163681913       -4.9685652138  S19       130             1.0000000000
      1804       165  SER       HG1            -3.5368686961        5.3113357447       -4.8950496082  S19       130             1.0000000000
      1805       165  SER       QQH3           -5.5634172610        3.9477819417       -6.4817074160  S19       130             1.0000000000
      1806       166  GLU       CB            -10.0756883730        9.4823277223        0.8457791418  S19       166             1.0000000000
      1807       166  GLU       HB1            -9.7267416627       10.1285472083        0.0302942777  S19       166             1.0000000000
      1808       166  GLU       HB2           -11.1252011847        9.2454770124        0.6590914663  S19       166             1.0000000000
      1809       166  GLU       QQH4          -10.0132710762        9.9566190052        1.8339397011  S19       166             1.0000000000
      1810       166  GLU       CG             -9.2467621109        8.1850642624        0.8067032103  S19       166             1.0000000000
      1811       166  GLU       HG1            -9.6159302245        7.5249031818        0.0124822011  S19       166             1.0000000000
      1812       166  GLU       HG2            -9.3577107061        7.6094495964        1.7357119081  S19       166             1.0000000000
      1813       166  GLU       CD             -7.7608709881        8.3980245689        0.5584728815  S19       166             1.0000000000
      1814       166  GLU       OE1            -7.2460801694        9.5479086813        0.6286362456  S19       166             1.0000000000
      1815       166  GLU       OE2            -7.0772851056        7.3031687906        0.2765602682  S19       166             1.0000000000
      1816       167  ASN       CB             -2.6447641368       11.6563458526        1.3727003032  S19       170             1.0000000000
      1817       167  ASN       HB1            -1.6699816071       11.4310426596        0.9322309256  S19       170             1.0000000000
      1818       167  ASN       HB2            -3.0020726593       12.6158866241        0.9875391961  S19       170             1.0000000000
      1819       167  ASN       QQH5           -2.6212141321       11.6804391322        2.4717820651  S19       170             1.0000000000
      1820       167  ASN       CG             -3.6198165556       10.5416261077        0.9972224318  S19       170             1.0000000000
      1821       167  ASN       OD1            -3.3017236992        9.3224776790        1.1779465216  S19       170             1.0000000000
      1822       167  ASN       ND2            -4.8140877937       10.9216730984        0.5148749663  S19       170             1.0000000000
      1823       167  ASN       HD21           -5.5829884270       10.2515327867        0.3979100668  S19       170             1.0000000000
      1824       167  ASN       HD22           -4.9727891972       11.8784853243        0.1768517868  S19       170             1.0000000000
      1825       168  LYS       CE             -3.2831549274        1.3667031580       -4.2838069484  S19       234             1.0000000000
      1826       168  LYS       HE1            -3.6900723031        1.5783132671       -3.2948513005  S19       234             1.0000000000
      1827       168  LYS       HE2            -4.0960394427        1.2774477880       -5.0079232018  S19       234             1.0000000000
      1828       168  LYS       NZ             -2.4195452499        2.5192237893       -4.7162678545  S19       234             1.0000000000
      1829       168  LYS       HZ1            -1.9267196021        2.3115098420       -5.6201870889  S19       234             1.0000000000
      1830       168  LYS       HZ2            -1.6613871319        2.7787727817       -4.0574415070  S19       234             1.0000000000
      1831       168  LYS       HZ3            -3.0135269842        3.3756136822       -4.8348302728  S19       234             1.0000000000
      1832       168  LYS       QQH6           -2.6715320622        0.4650299258       -4.2325257080  S19       234             1.0000000000
      1833       169  SER       CB              2.3020552296        3.2603169368       -5.8931076311  S19       235             1.0000000000
      1834       169  SER       HB1             3.0233802777        2.6076133081       -6.3966611075  S19       235             1.0000000000
      1835       169  SER       HB2             2.8168743477        4.2068749452       -5.6796849212  S19       235             1.0000000000
      1836       169  SER       OG              1.1787829031        3.4344683385       -6.7900425578  S19       235             1.0000000000
      1837       169  SER       HG1             0.7444341661        4.3164077956       -6.6108237326  S19       235             1.0000000000
      1838       169  SER       QQH7            1.9946145320        2.7424579330       -4.9699560759  S19       235             1.0000000000
      1839       170  PNM       S1             -3.0578122563        9.4815196741       -6.1987602023  S19       523             1.0000000000
      1840       170  PNM       C2             -1.7350654931        8.1763788082       -6.7646093708  S19       523             1.0000000000
      1841       170  PNM       C3             -1.4015772123        7.3652666576       -5.4590173256  S19       523             1.0000000000
      1842       170  PNM       N4             -2.5969183311        7.3477790117       -4.5856783396  S19       523             1.0000000000
      1843       170  PNM       C5             -3.6986112866        8.3456478932       -4.8562183452  S19       523             1.0000000000
      1844       170  PNM       C6             -3.6268134378        8.7931684324       -3.3464446759  S19       523             1.0000000000
      1845       170  PNM       C7             -2.5268273790        7.7221016069       -3.2164563120  S19       523             1.0000000000
      1846       170  PNM       O8             -1.5795738859        7.5790621910       -2.4239979750  S19       523             1.0000000000
      1847       170  PNM       C9             -2.3420857968        7.3096863645       -7.8770205582  S19       523             1.0000000000
      1848       170  PNM       C10            -0.5130389649        8.9458348077       -7.2819563369  S19       523             1.0000000000
      1849       170  PNM       C11            -0.8705041885        5.9623105981       -5.8017712194  S19       523             1.0000000000
      1850       170  PNM       O12            -1.6019137803        4.9515678335       -5.6069420010  S19       523             1.0000000000
      1851       170  PNM       O13             0.3337410784        5.9289135222       -6.3099001362  S19       523             1.0000000000
      1852       170  PNM       N14            -3.0334263342       10.0885728636       -3.0500677836  S19       523             1.0000000000
      1853       170  PNM       C15            -3.6621639723       11.2500484181       -3.3433674539  S19       523             1.0000000000
      1854       170  PNM       O16            -4.7931604196       11.2553008681       -3.9108360590  S19       523             1.0000000000
      1855       170  PNM       C17            -2.9624414527       12.5397962643       -2.9363234259  S19       523             1.0000000000
      1856       170  PNM       C18            -1.7553857277       12.9738772564       -3.7609344829  S19       523             1.0000000000
      1857       170  PNM       C19            -0.7770165916       13.7805222496       -3.1559586663  S19       523             1.0000000000
      1858       170  PNM       C20             0.3025356837       14.2838197967       -3.8904875124  S19       523             1.0000000000
      1859       170  PNM       C21             0.4202217676       13.9906694736       -5.2550343861  S19       523             1.0000000000
      1860       170  PNM       C22            -0.5525987235       13.1899952003       -5.8702304018  S19       523             1.0000000000
      1861       170  PNM       C23            -1.6347369430       12.6892630323       -5.1314544670  S19       523             1.0000000000
      1862       170  PNM       H24            -0.5964187532        7.8889963164       -4.9286439061  S19       523             1.0000000000
      1863       170  PNM       H25            -0.7433617436        9.4429740571       -8.2290964855  S19       523             1.0000000000
      1864       170  PNM       H26             0.3103730214        8.2488639218       -7.4571800486  S19       523             1.0000000000
      1865       170  PNM       H27            -0.1837220483        9.7052995219       -6.5690730523  S19       523             1.0000000000
      1866       170  PNM       H28            -2.6607792910        7.9415892919       -8.7093449201  S19       523             1.0000000000
      1867       170  PNM       H29            -3.2125600205        6.7516432870       -7.5273123437  S19       523             1.0000000000
      1868       170  PNM       H30            -1.6001098159        6.5965170622       -8.2547124751  S19       523             1.0000000000
      1869       170  PNM       H31            -4.6433176620        7.8908722721       -5.1472942542  S19       523             1.0000000000
      1870       170  PNM       H32            -4.5484974826        8.6351130069       -2.7878436103  S19       523             1.0000000000
      1871       170  PNM       H33            -2.6725852137       12.4640603529       -1.8826308732  S19       523             1.0000000000
      1872       170  PNM       H34            -3.7282718953       13.3194762329       -2.9906678135  S19       523             1.0000000000
      1873       170  PNM       H35            -0.8858962250       14.0501911310       -2.1097022404  S19       523             1.0000000000
      1874       170  PNM       H36             1.0345117214       14.9150576024       -3.3969997561  S19       523             1.0000000000
      1875       170  PNM       H37             1.2433914478       14.3944440758       -5.8353475840  S19       523             1.0000000000
      1876       170  PNM       H38            -0.4790845121       12.9675502461       -6.9295802650  S19       523             1.0000000000
      1877       170  PNM       H39            -2.3796921042       12.0784584177       -5.6260483251  S19       523             1.0000000000
      1878       170  PNM       H40            -2.1320698145       10.1038709322       -2.5646418266  S19       523             1.0000000000
      1879       171  TIP3      OH2            -4.7171368254        7.5097748706       -0.1704431062  S19       290             1.0000000000
      1880       171  TIP3      H1             -5.9171048328        7.4429312342        0.0648016163  S19       290             1.0000000000
      1881       171  TIP3      H2             -4.1552091454        8.1491438044        0.3610375804  S19       290             1.0000000000
      1882       172  SER       CB             -2.9967131837        5.1189557846       -2.0932696614  S20       70              1.0000000000
      1883       172  SER       HB1            -3.5217568606        4.2592218073       -2.5250670481  S20       70              1.0000000000
      1884       172  SER       HB2            -2.0377129932        5.2210820323       -2.6132002647  S20       70              1.0000000000
      1885       172  SER       OG             -3.8050364392        6.3011491654       -2.2963363372  S20       70              1.0000000000
      1886       172  SER       HG1            -4.2629787953        7.0763295147       -0.9624696230  S20       70              1.0000000000
      1887       172  SER       QQH1           -2.7765618422        4.9878853838       -1.0217510072  S20       70              1.0000000000
      1888       173  LYS       CD             -6.3778498819        3.3349784260       -2.0242318549  S20       73              1.0000000000
      1889       173  LYS       HD1            -6.9930035799        2.8007858585       -2.7529896450  S20       73              1.0000000000
      1890       173  LYS       HD2            -5.3486280135        3.3127490254       -2.3974025034  S20       73              1.0000000000
      1891       173  LYS       QQH2           -6.4143915903        2.7840101830       -1.0782715446  S20       73              1.0000000000
      1892       173  LYS       CE             -6.8594941578        4.7907459323       -1.8777276814  S20       73              1.0000000000
      1893       173  LYS       HE1            -6.6135299247        5.2262899246       -0.9071855101  S20       73              1.0000000000
      1894       173  LYS       HE2            -7.9441575410        4.8538082912       -1.9945945477  S20       73              1.0000000000
      1895       173  LYS       NZ             -6.2417213726        5.7012974754       -2.9031187167  S20       73              1.0000000000
      1896       173  LYS       HZ1            -6.3047466542        5.3603404337       -3.8722115911  S20       73              1.0000000000
      1897       173  LYS       HZ2            -5.1732593986        5.9090240219       -2.6979065166  S20       73              1.0000000000
      1898       173  LYS       HZ3            -6.7097733140        6.6358125262       -2.8823358654  S20       73              1.0000000000
      1899       174  SER       CB             -4.5967801236        4.4511664460       -6.3775871671  S20       130             1.0000000000
      1900       174  SER       HB1            -4.6200749644        5.4070857733       -6.8976978336  S20       130             1.0000000000
      1901       174  SER       HB2            -3.8393813880        3.8226272235       -6.8576050151  S20       130             1.0000000000
      1902       174  SER       OG             -4.2483098903        4.6364096163       -4.9602625455  S20       130             1.0000000000
      1903       174  SER       HG1            -3.5756683709        5.3700534833       -4.8795733266  S20       130             1.0000000000
      1904       174  SER       QQH3           -5.5599718046        3.9506633726       -6.4755891456  S20       130             1.0000000000
      1905       175  GLU       CB            -10.0768096169        9.4826948772        0.8449063783  S20       166             1.0000000000
      1906       175  GLU       HB1            -9.7288950529       10.1295776591        0.0295043712  S20       166             1.0000000000
      1907       175  GLU       HB2           -11.1261229914        9.2459572862        0.6582458437  S20       166             1.0000000000
      1908       175  GLU       QQH4          -10.0147664823        9.9554633299        1.8337659304  S20       166             1.0000000000
      1909       175  GLU       CG             -9.2492604192        8.1848060181        0.8049019307  S20       166             1.0000000000
      1910       175  GLU       HG1            -9.6188282804        7.5248538149        0.0108280992  S20       166             1.0000000000
      1911       175  GLU       HG2            -9.3589869051        7.6092310635        1.7339777072  S20       166             1.0000000000
      1912       175  GLU       CD             -7.7667168304        8.4008795439        0.5564056447  S20       166             1.0000000000
      1913       175  GLU       OE1            -7.2454273972        9.5435540094        0.6251469520  S20       166             1.0000000000
      1914       175  GLU       OE2            -7.0841278403        7.2988244975        0.2703339848  S20       166             1.0000000000
      1915       176  ASN       CB             -2.6408282137       11.6596424465        1.3746112323  S20       170             1.0000000000
      1916       176  ASN       HB1            -1.6659772346       11.4348802134        0.9340742710  S20       170             1.0000000000
      1917       176  ASN       HB2            -2.9981486484       12.6192559682        0.9896788570  S20       170             1.0000000000
      1918       176  ASN       QQH5           -2.6169638456       11.6829249017        2.4736169438  S20       170             1.0000000000
      1919       176  ASN       CG             -3.6143726378       10.5453447196        0.9981082612  S20       170             1.0000000000
      1920       176  ASN       OD1            -3.3013105179        9.3263112820        1.1878153792  S20       170             1.0000000000
      1921       176  ASN       ND2            -4.8040449626       10.9247293705        0.5038536032  S20       170             1.0000000000
      1922       176  ASN       HD21           -5.5664577709       10.2523337051        0.3778161652  S20       170             1.0000000000
      1923       176  ASN       HD22           -4.9616620030       11.8809375879        0.1620874039  S20       170             1.0000000000
      1924       177  LYS       CE             -3.2807535823        1.3784902120       -4.2872209931  S20       234             1.0000000000
      1925       177  LYS       HE1            -3.6887009007        1.5878711702       -3.2981074758  S20       234             1.0000000000
      1926       177  LYS       HE2            -4.0929608621        1.2902073706       -5.0122301099  S20       234             1.0000000000
      1927       177  LYS       NZ             -2.4164322209        2.5314499030       -4.7170685874  S20       234             1.0000000000
      1928       177  LYS       HZ1            -1.9253127055        2.3259686871       -5.6222978243  S20       234             1.0000000000
      1929       177  LYS       HZ2            -1.6542700651        2.7853714397       -4.0606238443  S20       234             1.0000000000
      1930       177  LYS       HZ3            -3.0021261647        3.3949674565       -4.8322717126  S20       234             1.0000000000
      1931       177  LYS       QQH6           -2.6692947700        0.4765710489       -4.2372496902  S20       234             1.0000000000
      1932       178  SER       CB              2.2998715840        3.2648290812       -5.8933331601  S20       235             1.0000000000
      1933       178  SER       HB1             3.0197031164        2.6122458285       -6.3993449401  S20       235             1.0000000000
      1934       178  SER       HB2             2.8161236079        4.2102185423       -5.6783615769  S20       235             1.0000000000
      1935       178  SER       OG              1.1758383296        3.4431368768       -6.7882699930  S20       235             1.0000000000
      1936       178  SER       HG1             0.7439820489        4.3264622595       -6.6064016301  S20       235             1.0000000000
      1937       178  SER       QQH7            1.9930598951        2.7454859211       -4.9706980967  S20       235             1.0000000000
      1938       179  PNM       S1             -3.0672377630        9.4624658737       -6.1858236669  S20       523             1.0000000000
      1939       179  PNM       C2             -1.7470408903        8.1582627684       -6.7448005122  S20       523             1.0000000000
      1940       179  PNM       C3             -1.4371629154        7.3420912626       -5.4375680829  S20       523             1.0000000000
      1941       179  PNM       N4             -2.6616244512        7.2737413790       -4.5974474896  S20       523             1.0000000000
      1942       179  PNM       C5             -3.7246848839        8.3221056218       -4.8540718614  S20       523             1.0000000000
      1943       179  PNM       C6             -3.6501286498        8.7678825913       -3.3491850523  S20       523             1.0000000000
      1944       179  PNM       C7             -2.5940803769        7.6466868516       -3.1889946532  S20       523             1.0000000000
      1945       179  PNM       O8             -1.5843614598        7.5816076927       -2.4500527954  S20       523             1.0000000000
      1946       179  PNM       C9             -2.3441537215        7.2998039372       -7.8694792484  S20       523             1.0000000000
      1947       179  PNM       C10            -0.5194296810        8.9282468227       -7.2494233023  S20       523             1.0000000000
      1948       179  PNM       C11            -0.8710322035        5.9528046628       -5.7893902344  S20       523             1.0000000000
      1949       179  PNM       O12            -1.5768151054        4.9230899123       -5.6040707434  S20       523             1.0000000000
      1950       179  PNM       O13             0.3347767505        5.9438740680       -6.2995066275  S20       523             1.0000000000
      1951       179  PNM       N14            -3.0340421216       10.0507005288       -3.0480208844  S20       523             1.0000000000
      1952       179  PNM       C15            -3.6502731185       11.2210775761       -3.3327938642  S20       523             1.0000000000
      1953       179  PNM       O16            -4.7850918091       11.2429974007       -3.8951586928  S20       523             1.0000000000
      1954       179  PNM       C17            -2.9425282875       12.5054018065       -2.9196248483  S20       523             1.0000000000
      1955       179  PNM       C18            -1.7483980090       12.9565607990       -3.7543852512  S20       523             1.0000000000
      1956       179  PNM       C19            -0.7762330117       13.7743418747       -3.1537303039  S20       523             1.0000000000
      1957       179  PNM       C20             0.2961412035       14.2874858418       -3.8916902661  S20       523             1.0000000000
      1958       179  PNM       C21             0.4118308311       13.9949796027       -5.2567012451  S20       523             1.0000000000
      1959       179  PNM       C22            -0.5563090698       13.1859658307       -5.8681846658  S20       523             1.0000000000
      1960       179  PNM       C23            -1.6307285180       12.6740327200       -5.1253924025  S20       523             1.0000000000
      1961       179  PNM       H24            -0.6579727639        7.8763024467       -4.8790885651  S20       523             1.0000000000
      1962       179  PNM       H25            -0.7424956534        9.4275186574       -8.1973575143  S20       523             1.0000000000
      1963       179  PNM       H26             0.3050430908        8.2314175788       -7.4177704481  S20       523             1.0000000000
      1964       179  PNM       H27            -0.1973493249        9.6870123859       -6.5329010521  S20       523             1.0000000000
      1965       179  PNM       H28            -2.6539985593        7.9377543200       -8.7006747172  S20       523             1.0000000000
      1966       179  PNM       H29            -3.2186203238        6.7408323516       -7.5318884949  S20       523             1.0000000000
      1967       179  PNM       H30            -1.6001143586        6.5875203140       -8.2449198061  S20       523             1.0000000000
      1968       179  PNM       H31            -4.6851160939        7.9031960611       -5.1492643503  S20       523             1.0000000000
      1969       179  PNM       H32            -4.5862123518        8.6463284276       -2.8033070813  S20       523             1.0000000000
      1970       179  PNM       H33            -2.6348952690       12.4146488053       -1.8721135450  S20       523             1.0000000000
      1971       179  PNM       H34            -3.7103787419       13.2847037015       -2.9503940578  S20       523             1.0000000000
      1972       179  PNM       H35            -0.8834917856       14.0427271118       -2.1069177370  S20       523             1.0000000000
      1973       179  PNM       H36             1.0245615767       14.9248041938       -3.4005620269  S20       523             1.0000000000
      1974       179  PNM       H37             1.2301217396       14.4048021449       -5.8397044543  S20       523             1.0000000000
      1975       179  PNM       H38            -0.4841600592       12.9634715285       -6.9275829374  S20       523             1.0000000000
      1976       179  PNM       H39            -2.3698302913       12.0533977485       -5.6165467042  S20       523             1.0000000000
      1977       179  PNM       H40            -2.1261894183       10.0475893219       -2.5741585409  S20       523             1.0000000000
      1978       180  TIP3      OH2            -4.7112222735        7.5163981726       -0.1641617305  S20       290             1.0000000000
      1979       180  TIP3      H1             -5.9742586032        7.4385743253        0.0727335798  S20       290             1.0000000000
      1980       180  TIP3      H2             -4.1515405448        8.1537424468        0.3733652104  S20       290             1.0000000000
      1981       181  SER       CB             -2.9521698850        5.1383535915       -2.1183739101  S21       70              1.0000000000
      1982       181  SER       HB1            -3.5120760215        4.3004551716       -2.5424767594  S21       70              1.0000000000
      1983       181  SER       HB2            -1.9899136324        5.2046696044       -2.6311913801  S21       70              1.0000000000
      1984       181  SER       OG             -3.7225621248        6.3541700960       -2.3567534039  S21       70              1.0000000000
      1985       181  SER       HG1            -4.2452880415        7.1354365919       -0.9540610146  S21       70              1.0000000000
      1986       181  SER       QQH1           -2.7535385967        5.0407347587       -1.0411904949  S21       70              1.0000000000
      1987       182  LYS       CD             -6.3597602564        3.3419162440       -2.0296189292  S21       73              1.0000000000
      1988       182  LYS       HD1            -6.9747920757        2.8121047701       -2.7614667700  S21       73              1.0000000000
      1989       182  LYS       HD2            -5.3292760384        3.3131496075       -2.3985627257  S21       73              1.0000000000
      1990       182  LYS       QQH2           -6.4036174668        2.7919678972       -1.0838587661  S21       73              1.0000000000
      1991       182  LYS       CE             -6.8353057541        4.7994045073       -1.8822315706  S21       73              1.0000000000
      1992       182  LYS       HE1            -6.5828315781        5.2368035345       -0.9144799827  S21       73              1.0000000000
      1993       182  LYS       HE2            -7.9198854371        4.8678714011       -1.9945635594  S21       73              1.0000000000
      1994       182  LYS       NZ             -6.2269499754        5.7133002458       -2.9161743686  S21       73              1.0000000000
      1995       182  LYS       HZ1            -6.2969079451        5.3722083657       -3.8866395275  S21       73              1.0000000000
      1996       182  LYS       HZ2            -5.1826962052        5.9233898539       -2.7394292044  S21       73              1.0000000000
      1997       182  LYS       HZ3            -6.7026424758        6.6454458193       -2.8924350792  S21       73              1.0000000000
      1998       183  SER       CB             -4.5930384340        4.4589384099       -6.3706973330  S21       130             1.0000000000
      1999       183  SER       HB1            -4.6141674372        5.4089502427       -6.9016003648  S21       130             1.0000000000
      2000       183  SER       HB2            -3.8333499586        3.8264544746       -6.8419877012  S21       130             1.0000000000
      2001       183  SER       OG             -4.2480426541        4.6626738081       -4.9545689750  S21       130             1.0000000000
      2002       183  SER       HG1            -3.5999586092        5.4312574585       -4.8776720839  S21       130             1.0000000000
      2003       183  SER       QQH3           -5.5564524517        3.9575523970       -6.4685737198  S21       130             1.0000000000
      2004       184  GLU       CB            -10.0802980794        9.4831313405        0.8450412091  S21       166             1.0000000000
      2005       184  GLU       HB1            -9.7324584574       10.1300291057        0.0296614028  S21       166             1.0000000000
      2006       184  GLU       HB2           -11.1297014665        9.2474902498        0.6585077975  S21       166             1.0000000000
      2007       184  GLU       QQH4          -10.0177739540        9.9545799705        1.8344661084  S21       166             1.0000000000
      2008       184  GLU       CG             -9.2546160964        8.1841426820        0.8042466553  S21       166             1.0000000000
      2009       184  GLU       HG1            -9.6249005167        7.5244278623        0.0103986287  S21       166             1.0000000000
      2010       184  GLU       HG2            -9.3637362388        7.6084777231        1.7333434997  S21       166             1.0000000000
      2011       184  GLU       CD             -7.7741706388        8.4013218167        0.5554505133  S21       166             1.0000000000
      2012       184  GLU       OE1            -7.2475894172        9.5389941029        0.6261446760  S21       166             1.0000000000
      2013       184  GLU       OE2            -7.0925569854        7.2951870423        0.2632356979  S21       166             1.0000000000
      2014       185  ASN       CB             -2.6393401138       11.6575664259        1.3765599148  S21       170             1.0000000000
      2015       185  ASN       HB1            -1.6649715183       11.4300298798        0.9364441005  S21       170             1.0000000000
      2016       185  ASN       HB2            -2.9943550407       12.6172456803        0.9899093717  S21       170             1.0000000000
      2017       185  ASN       QQH5           -2.6156208425       11.6820031494        2.4755122992  S21       170             1.0000000000
      2018       185  ASN       CG             -3.6149571449       10.5458679098        1.0010693092  S21       170             1.0000000000
      2019       185  ASN       OD1            -3.3080305326        9.3259667514        1.1969632206  S21       170             1.0000000000
      2020       185  ASN       ND2            -4.8012855571       10.9270051661        0.5006540347  S21       170             1.0000000000
      2021       185  ASN       HD21           -5.5613334459       10.2545680076        0.3696451932  S21       170             1.0000000000
      2022       185  ASN       HD22           -4.9561712376       11.8825467280        0.1549373914  S21       170             1.0000000000
      2023       186  LYS       CE             -3.2789556820        1.3911131722       -4.2925971993  S21       234             1.0000000000
      2024       186  LYS       HE1            -3.6881401006        1.5979769294       -3.3033335344  S21       234             1.0000000000
      2025       186  LYS       HE2            -4.0904008067        1.3039076407       -5.0185774446  S21       234             1.0000000000
      2026       186  LYS       NZ             -2.4140261887        2.5444796663       -4.7196842249  S21       234             1.0000000000
      2027       186  LYS       HZ1            -1.9248876231        2.3416468659       -5.6264645323  S21       234             1.0000000000
      2028       186  LYS       HZ2            -1.6472430415        2.7922510585       -4.0663526608  S21       234             1.0000000000
      2029       186  LYS       HZ3            -2.9916837047        3.4153023108       -4.8315361020  S21       234             1.0000000000
      2030       186  LYS       QQH6           -2.6677041164        0.4889182574       -4.2438327269  S21       234             1.0000000000
      2031       187  SER       CB              2.2997285877        3.2690885209       -5.8921790424  S21       235             1.0000000000
      2032       187  SER       HB1             3.0190770138        2.6167192148       -6.3993673727  S21       235             1.0000000000
      2033       187  SER       HB2             2.8168810313        4.2135525704       -5.6754804676  S21       235             1.0000000000
      2034       187  SER       OG              1.1759909222        3.4504347133       -6.7865329905  S21       235             1.0000000000
      2035       187  SER       HG1             0.7457948531        4.3348999517       -6.6031868526  S21       235             1.0000000000
      2036       187  SER       QQH7            1.9927558379        2.7488166916       -4.9700095941  S21       235             1.0000000000
      2037       188  PNM       S1             -3.0791450266        9.4392535246       -6.1811058920  S21       523             1.0000000000
      2038       188  PNM       C2             -1.7576795184        8.1387120984       -6.7315846793  S21       523             1.0000000000
      2039       188  PNM       C3             -1.4726941001        7.3171254323       -5.4224874919  S21       523             1.0000000000
      2040       188  PNM       N4             -2.7245767087        7.1968145394       -4.6188488636  S21       523             1.0000000000
      2041       188  PNM       C5             -3.7459785683        8.2940325053       -4.8568172478  S21       523             1.0000000000
      2042       188  PNM       C6             -3.6723829414        8.7386849385       -3.3578921438  S21       523             1.0000000000
      2043       188  PNM       C7             -2.6630860535        7.5655996970       -3.1513221487  S21       523             1.0000000000
      2044       188  PNM       O8             -1.5939597272        7.5852718994       -2.4719137110  S21       523             1.0000000000
      2045       188  PNM       C9             -2.3419107538        7.2880733207       -7.8694526715  S21       523             1.0000000000
      2046       188  PNM       C10            -0.5252871765        8.9114199775       -7.2217583172  S21       523             1.0000000000
      2047       188  PNM       C11            -0.8697569142        5.9426712652       -5.7783833475  S21       523             1.0000000000
      2048       188  PNM       O12            -1.5468307861        4.8936505748       -5.5947186992  S21       523             1.0000000000
      2049       188  PNM       O13             0.3357877530        5.9569022338       -6.2926427600  S21       523             1.0000000000
      2050       188  PNM       N14            -3.0364486884       10.0083296793       -3.0489730792  S21       523             1.0000000000
      2051       188  PNM       C15            -3.6390547531       11.1878539395       -3.3260777877  S21       523             1.0000000000
      2052       188  PNM       O16            -4.7774742996       11.2277282857       -3.8833769846  S21       523             1.0000000000
      2053       188  PNM       C17            -2.9230790282       12.4668657107       -2.9073091305  S21       523             1.0000000000
      2054       188  PNM       C18            -1.7420321870       12.9351239360       -3.7517795293  S21       523             1.0000000000
      2055       188  PNM       C19            -0.7765272069       13.7643004679       -3.1553707471  S21       523             1.0000000000
      2056       188  PNM       C20             0.2884196477       14.2876096860       -3.8966476403  S21       523             1.0000000000
      2057       188  PNM       C21             0.4021912782       13.9959445625       -5.2621625143  S21       523             1.0000000000
      2058       188  PNM       C22            -0.5608175083       13.1782163002       -5.8699887024  S21       523             1.0000000000
      2059       188  PNM       C23            -1.6271902655       12.6546314301       -5.1232714199  S21       523             1.0000000000
      2060       188  PNM       H24            -0.7230648331        7.8615417916       -4.8340724297  S21       523             1.0000000000
      2061       188  PNM       H25            -0.7420000618        9.4159370939       -8.1686160706  S21       523             1.0000000000
      2062       188  PNM       H26             0.3006135750        8.2161613551       -7.3874471826  S21       523             1.0000000000
      2063       188  PNM       H27            -0.2096867691        9.6667144169       -6.4991141104  S21       523             1.0000000000
      2064       188  PNM       H28            -2.6411069571        7.9315159363       -8.7005468744  S21       523             1.0000000000
      2065       188  PNM       H29            -3.2208562712        6.7280495217       -7.5460052536  S21       523             1.0000000000
      2066       188  PNM       H30            -1.5940444557        6.5773476808       -8.2404310913  S21       523             1.0000000000
      2067       188  PNM       H31            -4.7203615530        7.9083619058       -5.1538131356  S21       523             1.0000000000
      2068       188  PNM       H32            -4.6254912867        8.6527581794       -2.8322587209  S21       523             1.0000000000
      2069       188  PNM       H33            -2.5982704536       12.3620408874       -1.8663702761  S21       523             1.0000000000
      2070       188  PNM       H34            -3.6926828649       13.2453402423       -2.9155936767  S21       523             1.0000000000
      2071       188  PNM       H35            -0.8824064476       14.0312338635       -2.1080316271  S21       523             1.0000000000
      2072       188  PNM       H36             1.0130079037       14.9310940043       -3.4077234353  S21       523             1.0000000000
      2073       188  PNM       H37             1.2153312754       14.4122865668       -5.8478146831  S21       523             1.0000000000
      2074       188  PNM       H38            -0.4899928426       12.9559038879       -6.9295341175  S21       523             1.0000000000
      2075       188  PNM       H39            -2.3601200270       12.0240395884       -5.6111564770  S21       523             1.0000000000
      2076       188  PNM       H40            -2.1223021198        9.9841686220       -2.5870542628  S21       523             1.0000000000
      2077       189  TIP3      OH2            -4.7044313057        7.5246548368       -0.1533154302  S21       290             1.0000000000
      2078       189  TIP3      H1             -6.0074383834        7.4375051176        0.0758805340  S21       290             1.0000000000
      2079       189  TIP3      H2             -4.1522721425        8.1655884214        0.3935192967  S21       290             1.0000000000
      2080       190  SER       CB             -2.9249434759        5.1404303766       -2.1347616743  S22       70              1.0000000000
      2081       190  SER       HB1            -3.5042116254        4.3132552348       -2.5499653718  S22       70              1.0000000000
      2082       190  SER       HB2            -1.9639269525        5.1878318172       -2.6478026864  S22       70              1.0000000000
      2083       190  SER       OG             -3.6828898211        6.3674662054       -2.3918247889  S22       70              1.0000000000
      2084       190  SER       HG1            -4.2422230349        7.1610182266       -0.9468327840  S22       70              1.0000000000
      2085       190  SER       QQH1           -2.7321104304        5.0671625805       -1.0555922732  S22       70              1.0000000000
      2086       191  LYS       CD             -6.3442533201        3.3409984474       -2.0342189063  S22       73              1.0000000000
      2087       191  LYS       HD1            -6.9644595418        2.8168995077       -2.7656740821  S22       73              1.0000000000
      2088       191  LYS       HD2            -5.3147895868        3.3052586896       -2.4052805969  S22       73              1.0000000000
      2089       191  LYS       QQH2           -6.3898599593        2.7902781133       -1.0892334806  S22       73              1.0000000000
      2090       191  LYS       CE             -6.8101658462        4.8004999232       -1.8822766833  S22       73              1.0000000000
      2091       191  LYS       HE1            -6.5381445956        5.2390988840       -0.9205751644  S22       73              1.0000000000
      2092       191  LYS       HE2            -7.8960623736        4.8747855334       -1.9748575641  S22       73              1.0000000000
      2093       191  LYS       NZ             -6.2184706741        5.7109334203       -2.9306752370  S22       73              1.0000000000
      2094       191  LYS       HZ1            -6.2956101378        5.3647332437       -3.8991185201  S22       73              1.0000000000
      2095       191  LYS       HZ2            -5.1827326424        5.9212698829       -2.7717621005  S22       73              1.0000000000
      2096       191  LYS       HZ3            -6.6980529298        6.6418166480       -2.9067572016  S22       73              1.0000000000
      2097       192  SER       CB             -4.5884125844        4.4772097696       -6.3671367545  S22       130             1.0000000000
      2098       192  SER       HB1            -4.6092145976        5.4238594437       -6.9043299992  S22       130             1.0000000000
      2099       192  SER       HB2            -3.8263786789        3.8434172308       -6.8334480496  S22       130             1.0000000000
      2100       192  SER       OG             -4.2470488447        4.6915136721       -4.9524346738  S22       130             1.0000000000
      2101       192  SER       HG1            -3.6128505111        5.4847898379       -4.8776710570  S22       130             1.0000000000
      2102       192  SER       QQH3           -5.5510526978        3.9737295672       -6.4679469955  S22       130             1.0000000000
      2103       193  GLU       CB            -10.0900754589        9.4876341232        0.8446578700  S22       166             1.0000000000
      2104       193  GLU       HB1            -9.7414451717       10.1345416876        0.0296295939  S22       166             1.0000000000
      2105       193  GLU       HB2           -11.1402194020        9.2554839042        0.6587322063  S22       166             1.0000000000
      2106       193  GLU       QQH4          -10.0251718123        9.9571743397        1.8348060139  S22       166             1.0000000000
      2107       193  GLU       CG             -9.2687614546        8.1859869423        0.8013444956  S22       166             1.0000000000
      2108       193  GLU       HG1            -9.6419827386        7.5276928801        0.0078776304  S22       166             1.0000000000
      2109       193  GLU       HG2            -9.3774891597        7.6100884765        1.7303766819  S22       166             1.0000000000
      2110       193  GLU       CD             -7.7892333676        8.4005819722        0.5509101146  S22       166             1.0000000000
      2111       193  GLU       OE1            -7.2560960447        9.5334995890        0.6274588556  S22       166             1.0000000000
      2112       193  GLU       OE2            -7.1119089778        7.2916265676        0.2489807756  S22       166             1.0000000000
      2113       194  ASN       CB             -2.6402063189       11.6461768880        1.3801137187  S22       170             1.0000000000
      2114       194  ASN       HB1            -1.6664324079       11.4135272787        0.9413211007  S22       170             1.0000000000
      2115       194  ASN       HB2            -2.9912563431       12.6057193868        0.9895468266  S22       170             1.0000000000
      2116       194  ASN       QQH5           -2.6174233594       11.6738804133        2.4789918304  S22       170             1.0000000000
      2117       194  ASN       CG             -3.6203124755       10.5379221571        1.0069019272  S22       170             1.0000000000
      2118       194  ASN       OD1            -3.3210919066        9.3164666055        1.2080361409  S22       170             1.0000000000
      2119       194  ASN       ND2            -4.8033150836       10.9225724313        0.5014013545  S22       170             1.0000000000
      2120       194  ASN       HD21           -5.5638437165       10.2523686093        0.3679227894  S22       170             1.0000000000
      2121       194  ASN       HD22           -4.9536451066       11.8782896903        0.1529484941  S22       170             1.0000000000
      2122       195  LYS       CE             -3.2808135335        1.4048209317       -4.2988088295  S22       234             1.0000000000
      2123       195  LYS       HE1            -3.6917479883        1.6076599401       -3.3093208186  S22       234             1.0000000000
      2124       195  LYS       HE2            -4.0911369999        1.3202976570       -5.0263113000  S22       234             1.0000000000
      2125       195  LYS       NZ             -2.4148562846        2.5589624138       -4.7202771871  S22       234             1.0000000000
      2126       195  LYS       HZ1            -1.9258626885        2.3597274762       -5.6276750631  S22       234             1.0000000000
      2127       195  LYS       HZ2            -1.6455992909        2.8005164040       -4.0678437805  S22       234             1.0000000000
      2128       195  LYS       HZ3            -2.9865589681        3.4351819601       -4.8290459567  S22       234             1.0000000000
      2129       195  LYS       QQH6           -2.6700441309        0.5021349220       -4.2525487557  S22       234             1.0000000000
      2130       196  SER       CB              2.3031197969        3.2730126523       -5.8877921439  S22       235             1.0000000000
      2131       196  SER       HB1             3.0238361618        2.6216009320       -6.3943922797  S22       235             1.0000000000
      2132       196  SER       HB2             2.8199443518        4.2168929610       -5.6677860927  S22       235             1.0000000000
      2133       196  SER       OG              1.1821007992        3.4564083734       -6.7847919083  S22       235             1.0000000000
      2134       196  SER       HG1             0.7528955776        4.3412857419       -6.6016269429  S22       235             1.0000000000
      2135       196  SER       QQH7            1.9936480327        2.7512707529       -4.9672723922  S22       235             1.0000000000
      2136       197  PNM       S1             -3.1052918181        9.4029273644       -6.1931980488  S22       523             1.0000000000
      2137       197  PNM       C2             -1.7704912975        8.1136456539       -6.7334657694  S22       523             1.0000000000
      2138       197  PNM       C3             -1.5008723779        7.2903141489       -5.4237624657  S22       523             1.0000000000
      2139       197  PNM       N4             -2.7672178453        7.1370368900       -4.6437574216  S22       523             1.0000000000
      2140       197  PNM       C5             -3.7699322477        8.2568261949       -4.8691720299  S22       523             1.0000000000
      2141       197  PNM       C6             -3.6940167398        8.7025590109       -3.3739050310  S22       523             1.0000000000
      2142       197  PNM       C7             -2.7075252770        7.5091354978       -3.1399708052  S22       523             1.0000000000
      2143       197  PNM       O8             -1.6075019165        7.5789187802       -2.4954008626  S22       523             1.0000000000
      2144       197  PNM       C9             -2.3334706476        7.2664634816       -7.8845846554  S22       523             1.0000000000
      2145       197  PNM       C10            -0.5376439304        8.8982602018       -7.2034839970  S22       523             1.0000000000
      2146       197  PNM       C11            -0.8635149477        5.9295725623       -5.7709738569  S22       523             1.0000000000
      2147       197  PNM       O12            -1.5084022588        4.8635151739       -5.5714861959  S22       523             1.0000000000
      2148       197  PNM       O13             0.3388234891        5.9668664016       -6.2924987281  S22       523             1.0000000000
      2149       197  PNM       N14            -3.0412855315        9.9598009293       -3.0582567263  S22       523             1.0000000000
      2150       197  PNM       C15            -3.6288243106       11.1496077731       -3.3210423899  S22       523             1.0000000000
      2151       197  PNM       O16            -4.7685683488       11.2110089035       -3.8745052056  S22       523             1.0000000000
      2152       197  PNM       C17            -2.8962793812       12.4140976576       -2.8876518824  S22       523             1.0000000000
      2153       197  PNM       C18            -1.7332118618       12.9003002614       -3.7474341638  S22       523             1.0000000000
      2154       197  PNM       C19            -0.7775111357       13.7488474140       -3.1618375122  S22       523             1.0000000000
      2155       197  PNM       C20             0.2737189136       14.2854749045       -3.9127530850  S22       523             1.0000000000
      2156       197  PNM       C21             0.3822873599       13.9895098451       -5.2780572700  S22       523             1.0000000000
      2157       197  PNM       C22            -0.5712813084       13.1531022242       -5.8748124453  S22       523             1.0000000000
      2158       197  PNM       C23            -1.6231114123       12.6142984799       -5.1177944564  S22       523             1.0000000000
      2159       197  PNM       H24            -0.7763566297        7.8462300581       -4.8146011380  S22       523             1.0000000000
      2160       197  PNM       H25            -0.7493805944        9.4135218932       -8.1457906959  S22       523             1.0000000000
      2161       197  PNM       H26             0.2934634816        8.2098480204       -7.3705526009  S22       523             1.0000000000
      2162       197  PNM       H27            -0.2328815126        9.6462546578       -6.4688511364  S22       523             1.0000000000
      2163       197  PNM       H28            -2.6205115458        7.9126437956       -8.7180222592  S22       523             1.0000000000
      2164       197  PNM       H29            -3.2161877109        6.7024129824       -7.5793705539  S22       523             1.0000000000
      2165       197  PNM       H30            -1.5772741302        6.5596976157       -8.2461891776  S22       523             1.0000000000
      2166       197  PNM       H31            -4.7507914516        7.8841288733       -5.1630296913  S22       523             1.0000000000
      2167       197  PNM       H32            -4.6547620889        8.6370046479       -2.8575220810  S22       523             1.0000000000
      2168       197  PNM       H33            -2.5456805536       12.2808386807       -1.8584055944  S22       523             1.0000000000
      2169       197  PNM       H34            -3.6616258174       13.1962943994       -2.8574895319  S22       523             1.0000000000
      2170       197  PNM       H35            -0.8797598766       14.0185933688       -2.1148342875  S22       523             1.0000000000
      2171       197  PNM       H36             0.9920113803       14.9418986026       -3.4317453444  S22       523             1.0000000000
      2172       197  PNM       H37             1.1848077961       14.4157694970       -5.8712077697  S22       523             1.0000000000
      2173       197  PNM       H38            -0.5040323970       12.9263278733       -6.9336616213  S22       523             1.0000000000
      2174       197  PNM       H39            -2.3474375530       11.9668993714       -5.5966215723  S22       523             1.0000000000
      2175       197  PNM       H40            -2.1249686324        9.9144686894       -2.6023978897  S22       523             1.0000000000
      2176       198  TIP3      OH2            -4.7094068874        7.5202030158       -0.1450711681  S22       290             1.0000000000
      2177       198  TIP3      H1             -6.0380317835        7.4330482630        0.0709127134  S22       290             1.0000000000
      2178       198  TIP3      H2             -4.1636239030        8.1622418648        0.4103218275  S22       290             1.0000000000
      2179       199  SER       CB             -2.9280646201        5.1343377886       -2.1437325283  S23       70              1.0000000000
      2180       199  SER       HB1            -3.5168078577        4.3084996626       -2.5472361432  S23       70              1.0000000000
      2181       199  SER       HB2            -1.9702531924        5.1719342097       -2.6625380059  S23       70              1.0000000000
      2182       199  SER       OG             -3.6848878322        6.3617361057       -2.4124353297  S23       70              1.0000000000
      2183       199  SER       HG1            -4.2618666648        7.1579818752       -0.9562858822  S23       70              1.0000000000
      2184       199  SER       QQH1           -2.7313499345        5.0763154805       -1.0645745287  S23       70              1.0000000000
      2185       200  LYS       CD             -6.3516341704        3.3273621659       -2.0285114931  S23       73              1.0000000000
      2186       200  LYS       HD1            -7.0178951646        2.8271969838       -2.7363856892  S23       73              1.0000000000
      2187       200  LYS       HD2            -5.3388494932        3.2569825514       -2.4391835482  S23       73              1.0000000000
      2188       200  LYS       QQH2           -6.3789156215        2.7755519328       -1.0834523835  S23       73              1.0000000000
      2189       200  LYS       CE             -6.7578509448        4.8002577247       -1.8541594146  S23       73              1.0000000000
      2190       200  LYS       HE1            -6.3950077104        5.2338946869       -0.9207490787  S23       73              1.0000000000
      2191       200  LYS       HE2            -7.8440913830        4.9108417754       -1.8562699909  S23       73              1.0000000000
      2192       200  LYS       NZ             -6.2199711837        5.6835047758       -2.9531812476  S23       73              1.0000000000
      2193       200  LYS       HZ1            -6.3176508282        5.3080518560       -3.9066955656  S23       73              1.0000000000
      2194       200  LYS       HZ2            -5.1846045672        5.9044365085       -2.8259318770  S23       73              1.0000000000
      2195       200  LYS       HZ3            -6.7049384846        6.6118618123       -2.9406755720  S23       73              1.0000000000
      2196       201  SER       CB             -4.5896044385        4.5105069199       -6.3679873851  S23       130             1.0000000000
      2197       201  SER       HB1            -4.6142288724        5.4601119897       -6.9001189664  S23       130             1.0000000000
      2198       201  SER       HB2            -3.8234307803        3.8834113647       -6.8367479705  S23       130             1.0000000000
      2199       201  SER       OG             -4.2515180582        4.7184995846       -4.9527551134  S23       130             1.0000000000
      2200       201  SER       HG1            -3.6177428965        5.5197571444       -4.8754728947  S23       130             1.0000000000
      2201       201  SER       QQH3           -5.5492269575        4.0020068571       -6.4759750254  S23       130             1.0000000000
      2202       202  GLU       CB            -10.1055048042        9.4950438602        0.8443562600  S23       166             1.0000000000
      2203       202  GLU       HB1            -9.7550898618       10.1411612660        0.0294505268  S23       166             1.0000000000
      2204       202  GLU       HB2           -11.1569790125        9.2687411407        0.6595453977  S23       166             1.0000000000
      2205       202  GLU       QQH4          -10.0367178202        9.9629669001        1.8349903618  S23       166             1.0000000000
      2206       202  GLU       CG             -9.2917052000        8.1891026608        0.7984409413  S23       166             1.0000000000
      2207       202  GLU       HG1            -9.6705621594        7.5326215363        0.0064212491  S23       166             1.0000000000
      2208       202  GLU       HG2            -9.4003840713        7.6140965741        1.7281072626  S23       166             1.0000000000
      2209       202  GLU       CD             -7.8125839215        8.3972260995        0.5441836413  S23       166             1.0000000000
      2210       202  GLU       OE1            -7.2703243160        9.5246996426        0.6297153051  S23       166             1.0000000000
      2211       202  GLU       OE2            -7.1446566102        7.2857176628        0.2277480041  S23       166             1.0000000000
      2212       203  ASN       CB             -2.6406044686       11.6242259582        1.3813491787  S23       170             1.0000000000
      2213       203  ASN       HB1            -1.6672289465       11.3828296757        0.9463165929  S23       170             1.0000000000
      2214       203  ASN       HB2            -2.9846132280       12.5833547596        0.9836534038  S23       170             1.0000000000
      2215       203  ASN       QQH5           -2.6212000359       11.6580003112        2.4801807189  S23       170             1.0000000000
      2216       203  ASN       CG             -3.6279294050       10.5202080563        1.0108674837  S23       170             1.0000000000
      2217       203  ASN       OD1            -3.3364492779        9.2964296568        1.2093464849  S23       170             1.0000000000
      2218       203  ASN       ND2            -4.8105044204       10.9121008969        0.5087944561  S23       170             1.0000000000
      2219       203  ASN       HD21           -5.5733250676       10.2453008673        0.3745357784  S23       170             1.0000000000
      2220       203  ASN       HD22           -4.9556491797       11.8684768939        0.1596693374  S23       170             1.0000000000
      2221       204  LYS       CE             -3.2866407154        1.4162765901       -4.3002199963  S23       234             1.0000000000
      2222       204  LYS       HE1            -3.6958566836        1.6155459988       -3.3091693427  S23       234             1.0000000000
      2223       204  LYS       HE2            -4.0984270266        1.3331131478       -5.0263116647  S23       234             1.0000000000
      2224       204  LYS       NZ             -2.4228320849        2.5722603872       -4.7201617972  S23       234             1.0000000000
      2225       204  LYS       HZ1            -1.9338735015        2.3748138214       -5.6278399838  S23       234             1.0000000000
      2226       204  LYS       HZ2            -1.6521470432        2.8120641784       -4.0689588947  S23       234             1.0000000000
      2227       204  LYS       HZ3            -2.9933473539        3.4497865806       -4.8279499355  S23       234             1.0000000000
      2228       204  LYS       QQH6           -2.6749934863        0.5141306330       -4.2578515974  S23       234             1.0000000000
      2229       205  SER       CB              2.3029703439        3.2755653279       -5.8843285671  S23       235             1.0000000000
      2230       205  SER       HB1             3.0255657032        2.6255518362       -6.3900490552  S23       235             1.0000000000
      2231       205  SER       HB2             2.8184738783        4.2195506041       -5.6617640663  S23       235             1.0000000000
      2232       205  SER       OG              1.1842283223        3.4593145497       -6.7839906806  S23       235             1.0000000000
      2233       205  SER       HG1             0.7554924789        4.3443757969       -6.6019057603  S23       235             1.0000000000
      2234       205  SER       QQH7            1.9913562645        2.7524030345       -4.9653654934  S23       235             1.0000000000
      2235       206  PNM       S1             -3.1288550794        9.3779935244       -6.2096775091  S23       523             1.0000000000
      2236       206  PNM       C2             -1.7794954927        8.1001728504       -6.7407016899  S23       523             1.0000000000
      2237       206  PNM       C3             -1.5159001654        7.2771993486       -5.4302921010  S23       523             1.0000000000
      2238       206  PNM       N4             -2.7869543422        7.1102293754       -4.6594255100  S23       523             1.0000000000
      2239       206  PNM       C5             -3.7861947959        8.2351908270       -4.8803673951  S23       523             1.0000000000
      2240       206  PNM       C6             -3.7066597842        8.6829008655       -3.3866462946  S23       523             1.0000000000
      2241       206  PNM       C7             -2.7293713917        7.4838570777       -3.1435434840  S23       523             1.0000000000
      2242       206  PNM       O8             -1.6220705141        7.5670578292       -2.5069691580  S23       523             1.0000000000
      2243       206  PNM       C9             -2.3245306752        7.2541573649       -7.9011892736  S23       523             1.0000000000
      2244       206  PNM       C10            -0.5480464633        8.8960345567       -7.1956053133  S23       523             1.0000000000
      2245       206  PNM       C11            -0.8602291233        5.9233760442       -5.7682773671  S23       523             1.0000000000
      2246       206  PNM       O12            -1.4865621752        4.8497196163       -5.5528024893  S23       523             1.0000000000
      2247       206  PNM       O13             0.3391194824        5.9720831806       -6.2955351152  S23       523             1.0000000000
      2248       206  PNM       N14            -3.0423697916        9.9322857738       -3.0681721282  S23       523             1.0000000000
      2249       206  PNM       C15            -3.6196432528       11.1289606946       -3.3201215922  S23       523             1.0000000000
      2250       206  PNM       O16            -4.7590948328       11.2045324555       -3.8723031426  S23       523             1.0000000000
      2251       206  PNM       C17            -2.8741218286       12.3813149687       -2.8751959506  S23       523             1.0000000000
      2252       206  PNM       C18            -1.7236040735       12.8774022372       -3.7464299505  S23       523             1.0000000000
      2253       206  PNM       C19            -0.7746647203       13.7410307415       -3.1712153298  S23       523             1.0000000000
      2254       206  PNM       C20             0.2657467362       14.2849953659       -3.9313909988  S23       523             1.0000000000
      2255       206  PNM       C21             0.3697853797       13.9822795143       -5.2958052557  S23       523             1.0000000000
      2256       206  PNM       C22            -0.5767152553       13.1303087933       -5.8816680786  S23       523             1.0000000000
      2257       206  PNM       C23            -1.6171830082       12.5829419154       -5.1150465190  S23       523             1.0000000000
      2258       206  PNM       H24            -0.8038785289        7.8400376505       -4.8125942721  S23       523             1.0000000000
      2259       206  PNM       H25            -0.7569879454        9.4187513780       -8.1344835567  S23       523             1.0000000000
      2260       206  PNM       H26             0.2885305351        8.2145092089       -7.3637964373  S23       523             1.0000000000
      2261       206  PNM       H27            -0.2528121026        9.6391308962       -6.4521113412  S23       523             1.0000000000
      2262       206  PNM       H28            -2.6039134719        7.9020257155       -8.7360888791  S23       523             1.0000000000
      2263       206  PNM       H29            -3.2089771468        6.6855823017       -7.6103810450  S23       523             1.0000000000
      2264       206  PNM       H30            -1.5600898313        6.5525979382       -8.2551704183  S23       523             1.0000000000
      2265       206  PNM       H31            -4.7691333092        7.8642512785       -5.1702020016  S23       523             1.0000000000
      2266       206  PNM       H32            -4.6689224180        8.6261936515       -2.8717067653  S23       523             1.0000000000
      2267       206  PNM       H33            -2.5055794986       12.2261530381       -1.8553234190  S23       523             1.0000000000
      2268       206  PNM       H34            -3.6336449205       13.1675977903       -2.8169018924  S23       523             1.0000000000
      2269       206  PNM       H35            -0.8732116903       14.0160412973       -2.1251434511  S23       523             1.0000000000
      2270       206  PNM       H36             0.9793525112       14.9527239798       -3.4587951856  S23       523             1.0000000000
      2271       206  PNM       H37             1.1634997590       14.4148882413       -5.8960233081  S23       523             1.0000000000
      2272       206  PNM       H38            -0.5125377453       12.8975860432       -6.9394592818  S23       523             1.0000000000
      2273       206  PNM       H39            -2.3356709598       11.9223023077       -5.5849139665  S23       523             1.0000000000
      2274       206  PNM       H40            -2.1268688168        9.8744739681       -2.6123726184  S23       523             1.0000000000
      2275       207  TIP3      OH2            -4.7312637267        7.5007166137       -0.1507294554  S23       290             1.0000000000
      2276       207  TIP3      H1             -6.0762898839        7.4226763265        0.0543129317  S23       290             1.0000000000
      2277       207  TIP3      H2             -4.1873733760        8.1395453930        0.4100478408  S23       290             1.0000000000
      2278       208  SER       CB             -2.9409922185        5.1334515482       -2.1502038795  S24       70              1.0000000000
      2279       208  SER       HB1            -3.5405628740        4.3076807043       -2.5377761642  S24       70              1.0000000000
      2280       208  SER       HB2            -1.9877546565        5.1581318213       -2.6779976245  S24       70              1.0000000000
      2281       208  SER       OG             -3.6979884901        6.3618653215       -2.4328538786  S24       70              1.0000000000
      2282       208  SER       HG1            -4.2838932803        7.1578398882       -0.9768689024  S24       70              1.0000000000
      2283       208  SER       QQH1           -2.7359261765        5.0931324873       -1.0716268918  S24       70              1.0000000000
      2284       209  LYS       CD             -6.3886971717        3.3165910392       -2.0185203074  S24       73              1.0000000000
      2285       209  LYS       HD1            -7.1554858128        2.8724220371       -2.6606459740  S24       73              1.0000000000
      2286       209  LYS       HD2            -5.4269600045        3.1700915231       -2.5219624445  S24       73              1.0000000000
      2287       209  LYS       QQH2           -6.3681634349        2.7635446055       -1.0739824385  S24       73              1.0000000000
      2288       209  LYS       CE             -6.6527114217        4.8138691322       -1.8041388535  S24       73              1.0000000000
      2289       209  LYS       HE1            -6.0773577663        5.2217840005       -0.9707365911  S24       73              1.0000000000
      2290       209  LYS       HE2            -7.7036362857        5.0128529476       -1.5893913694  S24       73              1.0000000000
      2291       209  LYS       NZ             -6.2641041976        5.6451662581       -3.0020812036  S24       73              1.0000000000
      2292       209  LYS       HZ1            -6.4902312412        5.2423121772       -3.9186496133  S24       73              1.0000000000
      2293       209  LYS       HZ2            -5.2246570708        5.8429541561       -2.9953245550  S24       73              1.0000000000
      2294       209  LYS       HZ3            -6.7227193573        6.5865011482       -2.9626838912  S24       73              1.0000000000
      2295       210  SER       CB             -4.5946468681        4.5433994840       -6.3579141983  S24       130             1.0000000000
      2296       210  SER       HB1            -4.6240292354        5.4945284648       -6.8872330140  S24       130             1.0000000000
      2297       210  SER       HB2            -3.8250055646        3.9224120850       -6.8293719697  S24       130             1.0000000000
      2298       210  SER       OG             -4.2561779399        4.7483156525       -4.9427586100  S24       130             1.0000000000
      2299       210  SER       HG1            -3.6143862758        5.5505705052       -4.8688616263  S24       130             1.0000000000
      2300       210  SER       QQH3           -5.5518981725        4.0301299688       -6.4675081652  S24       130             1.0000000000
      2301       211  GLU       CB            -10.1117734560        9.4988877647        0.8443253227  S24       166             1.0000000000
      2302       211  GLU       HB1            -9.7588176752       10.1439346508        0.0296482471  S24       166             1.0000000000
      2303       211  GLU       HB2           -11.1640001002        9.2767647642        0.6590854254  S24       166             1.0000000000
      2304       211  GLU       QQH4          -10.0414389095        9.9663041814        1.8350857763  S24       166             1.0000000000
      2305       211  GLU       CG             -9.3032981926        8.1900169901        0.7984733415  S24       166             1.0000000000
      2306       211  GLU       HG1            -9.6862274576        7.5339051447        0.0082908637  S24       166             1.0000000000
      2307       211  GLU       HG2            -9.4118804431        7.6168329724        1.7293195893  S24       166             1.0000000000
      2308       211  GLU       CD             -7.8244542542        8.3926845457        0.5406083837  S24       166             1.0000000000
      2309       211  GLU       OE1            -7.2754526657        9.5161945256        0.6302166570  S24       166             1.0000000000
      2310       211  GLU       OE2            -7.1652541641        7.2779651429        0.2151612432  S24       166             1.0000000000
      2311       212  ASN       CB             -2.6402014198       11.6139596419        1.3807767625  S24       170             1.0000000000
      2312       212  ASN       HB1            -1.6666719408       11.3689442744        0.9480567610  S24       170             1.0000000000
      2313       212  ASN       HB2            -2.9811494307       12.5725953634        0.9794850502  S24       170             1.0000000000
      2314       212  ASN       QQH5           -2.6229034532       11.6508632520        2.4795977209  S24       170             1.0000000000
      2315       212  ASN       CG             -3.6308439019       10.5112863223        1.0104560079  S24       170             1.0000000000
      2316       212  ASN       OD1            -3.3431072066        9.2863562898        1.2056479254  S24       170             1.0000000000
      2317       212  ASN       ND2            -4.8128907365       10.9076410671        0.5105239220  S24       170             1.0000000000
      2318       212  ASN       HD21           -5.5764014467       10.2414117777        0.3749751480  S24       170             1.0000000000
      2319       212  ASN       HD22           -4.9561802561       11.8639318269        0.1611780545  S24       170             1.0000000000
      2320       213  LYS       CE             -3.2890473849        1.4262930466       -4.2969802931  S24       234             1.0000000000
      2321       213  LYS       HE1            -3.6959207675        1.6230300639       -3.3043087222  S24       234             1.0000000000
      2322       213  LYS       HE2            -4.1024809973        1.3438758136       -5.0214540782  S24       234             1.0000000000
      2323       213  LYS       NZ             -2.4276798741        2.5841300947       -4.7165268044  S24       234             1.0000000000
      2324       213  LYS       HZ1            -1.9405079145        2.3885825026       -5.6254481774  S24       234             1.0000000000
      2325       213  LYS       HZ2            -1.6547350483        2.8217907025       -4.0671076500  S24       234             1.0000000000
      2326       213  LYS       HZ3            -2.9967095008        3.4631279702       -4.8218179988  S24       234             1.0000000000
      2327       213  LYS       QQH6           -2.6763346861        0.5249191607       -4.2580401653  S24       234             1.0000000000
      2328       214  SER       CB              2.3012864407        3.2770571265       -5.8843310616  S24       235             1.0000000000
      2329       214  SER       HB1             3.0247924262        2.6280381060       -6.3900952578  S24       235             1.0000000000
      2330       214  SER       HB2             2.8156877962        4.2215143127       -5.6613375407  S24       235             1.0000000000
      2331       214  SER       OG              1.1825332156        3.4600957557       -6.7840821114  S24       235             1.0000000000
      2332       214  SER       HG1             0.7538580853        4.3451993824       -6.6022066016  S24       235             1.0000000000
      2333       214  SER       QQH7            1.9899467437        2.7533003748       -4.9656537420  S24       235             1.0000000000
      2334       215  PNM       S1             -3.1377123689        9.3676261279       -6.2136521816  S24       523             1.0000000000
      2335       215  PNM       C2             -1.7837057807        8.0941935115       -6.7416103313  S24       523             1.0000000000
      2336       215  PNM       C3             -1.5242743451        7.2705005049       -5.4308995678  S24       523             1.0000000000
      2337       215  PNM       N4             -2.7976510454        7.0967678417       -4.6662029646  S24       523             1.0000000000
      2338       215  PNM       C5             -3.7935681455        8.2254445194       -4.8838468314  S24       523             1.0000000000
      2339       215  PNM       C6             -3.7129306592        8.6746584379       -3.3917650219  S24       523             1.0000000000
      2340       215  PNM       C7             -2.7456054836        7.4693553985       -3.1391844925  S24       523             1.0000000000
      2341       215  PNM       O8             -1.6339594697        7.5593559188       -2.5053625227  S24       523             1.0000000000
      2342       215  PNM       C9             -2.3206152803        7.2500063599       -7.9075081263  S24       523             1.0000000000
      2343       215  PNM       C10            -0.5521782695        8.8939721746       -7.1886531983  S24       523             1.0000000000
      2344       215  PNM       C11            -0.8612248683        5.9201615978       -5.7667269290  S24       523             1.0000000000
      2345       215  PNM       O12            -1.4807481125        4.8433740109       -5.5478276881  S24       523             1.0000000000
      2346       215  PNM       O13             0.3372460523        5.9733224031       -6.2955439414  S24       523             1.0000000000
      2347       215  PNM       N14            -3.0420441027        9.9201057976       -3.0738907711  S24       523             1.0000000000
      2348       215  PNM       C15            -3.6143271839       11.1193751385       -3.3217637159  S24       523             1.0000000000
      2349       215  PNM       O16            -4.7542766915       11.2010085493       -3.8729862694  S24       523             1.0000000000
      2350       215  PNM       C17            -2.8649960278       12.3677779437       -2.8731482727  S24       523             1.0000000000
      2351       215  PNM       C18            -1.7195144668       12.8687882085       -3.7481555035  S24       523             1.0000000000
      2352       215  PNM       C19            -0.7731893801       13.7369105069       -3.1751137793  S24       523             1.0000000000
      2353       215  PNM       C20             0.2635988303       14.2845909795       -3.9371971804  S24       523             1.0000000000
      2354       215  PNM       C21             0.3665750653       13.9817763125       -5.3017265701  S24       523             1.0000000000
      2355       215  PNM       C22            -0.5775182814       13.1254991346       -5.8854488333  S24       523             1.0000000000
      2356       215  PNM       C23            -1.6141819083       12.5738631502       -5.1167210201  S24       523             1.0000000000
      2357       215  PNM       H24            -0.8182235258        7.8351574750       -4.8077559836  S24       523             1.0000000000
      2358       215  PNM       H25            -0.7587724090        9.4214418033       -8.1254123331  S24       523             1.0000000000
      2359       215  PNM       H26             0.2856984051        8.2143298898       -7.3576508095  S24       523             1.0000000000
      2360       215  PNM       H27            -0.2606681333        9.6333619496       -6.4401286313  S24       523             1.0000000000
      2361       215  PNM       H28            -2.5953993669        7.8996825179       -8.7426578639  S24       523             1.0000000000
      2362       215  PNM       H29            -3.2061510519        6.6796211045       -7.6242750107  S24       523             1.0000000000
      2363       215  PNM       H30            -1.5530417070        6.5504908065       -8.2588359157  S24       523             1.0000000000
      2364       215  PNM       H31            -4.7783887403        7.8571303086       -5.1717349011  S24       523             1.0000000000
      2365       215  PNM       H32            -4.6766287748        8.6244731974       -2.8790012036  S24       523             1.0000000000
      2366       215  PNM       H33            -2.4901633084       12.2054210254       -1.8566762034  S24       523             1.0000000000
      2367       215  PNM       H34            -3.6234722450       13.1542557044       -2.8052223931  S24       523             1.0000000000
      2368       215  PNM       H35            -0.8710398410       14.0117764545       -2.1289475823  S24       523             1.0000000000
      2369       215  PNM       H36             0.9754092804       14.9552786059       -3.4660107664  S24       523             1.0000000000
      2370       215  PNM       H37             1.1575183169       14.4173697466       -5.9033243752  S24       523             1.0000000000
      2371       215  PNM       H38            -0.5138751019       12.8926795841       -6.9432512471  S24       523             1.0000000000
      2372       215  PNM       H39            -2.3304991853       11.9093923243       -5.5849023200  S24       523             1.0000000000
      2373       215  PNM       H40            -2.1271506890        9.8555969215       -2.6175863492  S24       523             1.0000000000
      2374       216  TIP3      OH2            -4.7452749106        7.4849879993       -0.1600755519  S24       290             1.0000000000
      2375       216  TIP3      H1             -6.1001637934        7.4103663380        0.0433134278  S24       290             1.0000000000
      2376       216  TIP3      H2             -4.1997359120        8.1209377353        0.4017131099  S24       290             1.0000000000
      2377       217  SER       CB             -2.9411735154        5.1442313468       -2.1495650387  S25       70              1.0000000000
      2378       217  SER       HB1            -3.5517545203        4.3250687334       -2.5341381655  S25       70              1.0000000000
      2379       217  SER       HB2            -1.9881066351        5.1546124426       -2.6786062766  S25       70              1.0000000000
      2380       217  SER       OG             -3.6856433238        6.3814075078       -2.4333227858  S25       70              1.0000000000
      2381       217  SER       HG1            -4.2957028821        7.1620577127       -0.9894548315  S25       70              1.0000000000
      2382       217  SER       QQH1           -2.7346194334        5.1031859230       -1.0709377186  S25       70              1.0000000000
      2383       218  LYS       CD             -6.4040555337        3.3060308988       -2.0192735357  S25       73              1.0000000000
      2384       218  LYS       HD1            -7.2169012274        2.8855980257       -2.6209667576  S25       73              1.0000000000
      2385       218  LYS       HD2            -5.4727910918        3.1149788216       -2.5637203757  S25       73              1.0000000000
      2386       218  LYS       QQH2           -6.3609480195        2.7628704234       -1.0700845776  S25       73              1.0000000000
      2387       218  LYS       CE             -6.5926625020        4.8139417234       -1.8100589362  S25       73              1.0000000000
      2388       218  LYS       HE1            -5.8923608561        5.2239075587       -1.0806712894  S25       73              1.0000000000
      2389       218  LYS       HE2            -7.5956769744        5.0646402941       -1.4610891898  S25       73              1.0000000000
      2390       218  LYS       NZ             -6.3527985714        5.5896046790       -3.0792097539  S25       73              1.0000000000
      2391       218  LYS       HZ1            -6.9024759928        5.2641406918       -3.8838352087  S25       73              1.0000000000
      2392       218  LYS       HZ2            -5.3565502035        5.5653130589       -3.3842711291  S25       73              1.0000000000
      2393       218  LYS       HZ3            -6.6174329262        6.5955852770       -2.9520718708  S25       73              1.0000000000
      2394       219  SER       CB             -4.5999468770        4.5654168801       -6.3365604741  S25       130             1.0000000000
      2395       219  SER       HB1            -4.6276400994        5.5102773782       -6.8766030671  S25       130             1.0000000000
      2396       219  SER       HB2            -3.8246226469        3.9416153572       -6.7938143094  S25       130             1.0000000000
      2397       219  SER       OG             -4.2641946545        4.7918382823       -4.9191831248  S25       130             1.0000000000
      2398       219  SER       HG1            -3.5977555777        5.5948353268       -4.8615106181  S25       130             1.0000000000
      2399       219  SER       QQH3           -5.5560909467        4.0495488835       -6.4414035349  S25       130             1.0000000000
      2400       220  GLU       CB            -10.1112729392        9.4988032543        0.8442982280  S25       166             1.0000000000
      2401       220  GLU       HB1            -9.7572382249       10.1436977581        0.0299807500  S25       166             1.0000000000
      2402       220  GLU       HB2           -11.1636883487        9.2778589080        0.6585061172  S25       166             1.0000000000
      2403       220  GLU       QQH4          -10.0408926948        9.9658781995        1.8352182796  S25       166             1.0000000000
      2404       220  GLU       CG             -9.3038652710        8.1891204004        0.7986188312  S25       166             1.0000000000
      2405       220  GLU       HG1            -9.6881557709        7.5331457506        0.0089246449  S25       166             1.0000000000
      2406       220  GLU       HG2            -9.4125005181        7.6163699098        1.7297312871  S25       166             1.0000000000
      2407       220  GLU       CD             -7.8245789994        8.3897996543        0.5398799111  S25       166             1.0000000000
      2408       220  GLU       OE1            -7.2752412210        9.5133139146        0.6287350193  S25       166             1.0000000000
      2409       220  GLU       OE2            -7.1665768169        7.2741202756        0.2150576280  S25       166             1.0000000000
      2410       221  ASN       CB             -2.6411800856       11.6143376148        1.3805435959  S25       170             1.0000000000
      2411       221  ASN       HB1            -1.6677971697       11.3701744803        0.9470257025  S25       170             1.0000000000
      2412       221  ASN       HB2            -2.9831399005       12.5728105385        0.9797326762  S25       170             1.0000000000
      2413       221  ASN       QQH5           -2.6230946340       11.6509672804        2.4793684551  S25       170             1.0000000000
      2414       221  ASN       CG             -3.6311798836       10.5109283685        1.0103444532  S25       170             1.0000000000
      2415       221  ASN       OD1            -3.3440378668        9.2861634244        1.2059135000  S25       170             1.0000000000
      2416       221  ASN       ND2            -4.8134005567       10.9072987195        0.5095828868  S25       170             1.0000000000
      2417       221  ASN       HD21           -5.5755625398       10.2404780955        0.3727242559  S25       170             1.0000000000
      2418       221  ASN       HD22           -4.9562209616       11.8633135004        0.1592847904  S25       170             1.0000000000
      2419       222  LYS       CE             -3.2885199463        1.4315324308       -4.2958599926  S25       234             1.0000000000
      2420       222  LYS       HE1            -3.6961810908        1.6259964674       -3.3031963479  S25       234             1.0000000000
      2421       222  LYS       HE2            -4.1002983355        1.3512768188       -5.0222384730  S25       234             1.0000000000
      2422       222  LYS       NZ             -2.4244037625        2.5893800692       -4.7106532329  S25       234             1.0000000000
      2423       222  LYS       HZ1            -1.9388739256        2.3973352736       -5.6212674052  S25       234             1.0000000000
      2424       222  LYS       HZ2            -1.6489784885        2.8207907023       -4.0612601926  S25       234             1.0000000000
      2425       222  LYS       HZ3            -2.9839708956        3.4723956288       -4.8101913099  S25       234             1.0000000000
      2426       222  LYS       QQH6           -2.6758467922        0.5298242163       -4.2586218873  S25       234             1.0000000000
      2427       223  SER       CB              2.3004987012        3.2774580368       -5.8841363868  S25       235             1.0000000000
      2428       223  SER       HB1             3.0239303770        2.6285818018       -6.3902121459  S25       235             1.0000000000
      2429       223  SER       HB2             2.8146716568        4.2220761679       -5.6614323715  S25       235             1.0000000000
      2430       223  SER       OG              1.1810596263        3.4601442866       -6.7831032500  S25       235             1.0000000000
      2431       223  SER       HG1             0.7527705094        4.3457186801       -6.6012097000  S25       235             1.0000000000
      2432       223  SER       QQH7            1.9899401336        2.7538774117       -4.9650554819  S25       235             1.0000000000
      2433       224  PNM       S1             -3.1401423692        9.3632941404       -6.2108891053  S25       523             1.0000000000
      2434       224  PNM       C2             -1.7867091893        8.0908577176       -6.7397607822  S25       523             1.0000000000
      2435       224  PNM       C3             -1.5318693979        7.2650439541       -5.4292486125  S25       523             1.0000000000
      2436       224  PNM       N4             -2.8074470311        7.0825271001       -4.6710701922  S25       523             1.0000000000
      2437       224  PNM       C5             -3.7943880806        8.2203801131       -4.8793785316  S25       523             1.0000000000
      2438       224  PNM       C6             -3.7123893184        8.6709670054       -3.3896684230  S25       523             1.0000000000
      2439       224  PNM       C7             -2.7569899153        7.4567235029       -3.1185637816  S25       523             1.0000000000
      2440       224  PNM       O8             -1.6304451400        7.5644599037       -2.5048933726  S25       523             1.0000000000
      2441       224  PNM       C9             -2.3215167232        7.2485522401       -7.9082629087  S25       523             1.0000000000
      2442       224  PNM       C10            -0.5545958844        8.8911131352       -7.1841776632  S25       523             1.0000000000
      2443       224  PNM       C11            -0.8642973365        5.9173961149       -5.7658907528  S25       523             1.0000000000
      2444       224  PNM       O12            -1.4817969041        4.8381563427       -5.5503417908  S25       523             1.0000000000
      2445       224  PNM       O13             0.3345970574        5.9721092981       -6.2938255819  S25       523             1.0000000000
      2446       224  PNM       N14            -3.0404290329        9.9161206859       -3.0736087343  S25       523             1.0000000000
      2447       224  PNM       C15            -3.6121614583       11.1158074168       -3.3215238245  S25       523             1.0000000000
      2448       224  PNM       O16            -4.7524176080       11.1996750555       -3.8718315390  S25       523             1.0000000000
      2449       224  PNM       C17            -2.8631226408       12.3650468239       -2.8733586652  S25       523             1.0000000000
      2450       224  PNM       C18            -1.7188079356       12.8679376574       -3.7487039789  S25       523             1.0000000000
      2451       224  PNM       C19            -0.7732095845       13.7366978392       -3.1760992351  S25       523             1.0000000000
      2452       224  PNM       C20             0.2637429753       14.2847575577       -3.9383095902  S25       523             1.0000000000
      2453       224  PNM       C21             0.3665860002       13.9812535376       -5.3027626793  S25       523             1.0000000000
      2454       224  PNM       C22            -0.5769292998       13.1246963074       -5.8861118430  S25       523             1.0000000000
      2455       224  PNM       C23            -1.6135856544       12.5725141941       -5.1172687847  S25       523             1.0000000000
      2456       224  PNM       H24            -0.8320606747        7.8308809492       -4.7997543856  S25       523             1.0000000000
      2457       224  PNM       H25            -0.7609084531        9.4214117643       -8.1194443073  S25       523             1.0000000000
      2458       224  PNM       H26             0.2831200195        8.2117822872       -7.3550418475  S25       523             1.0000000000
      2459       224  PNM       H27            -0.2633224246        9.6282684752       -6.4334605207  S25       523             1.0000000000
      2460       224  PNM       H28            -2.5938826457        7.8991810635       -8.7435047406  S25       523             1.0000000000
      2461       224  PNM       H29            -3.2080265334        6.6783513953       -7.6277584813  S25       523             1.0000000000
      2462       224  PNM       H30            -1.5537155264        6.5488369459       -8.2589971244  S25       523             1.0000000000
      2463       224  PNM       H31            -4.7826208888        7.8582392260       -5.1642441190  S25       523             1.0000000000
      2464       224  PNM       H32            -4.6784658002        8.6257420129       -2.8807838524  S25       523             1.0000000000
      2465       224  PNM       H33            -2.4874061317       12.2028934033       -1.8572754949  S25       523             1.0000000000
      2466       224  PNM       H34            -3.6227124600       13.1505362687       -2.8049187684  S25       523             1.0000000000
      2467       224  PNM       H35            -0.8711086634       14.0113873827       -2.1298947347  S25       523             1.0000000000
      2468       224  PNM       H36             0.9751255574       14.9557291909       -3.4672412776  S25       523             1.0000000000
      2469       224  PNM       H37             1.1575210746       14.4169575730       -5.9047002089  S25       523             1.0000000000
      2470       224  PNM       H38            -0.5135320679       12.8912368594       -6.9438401494  S25       523             1.0000000000
      2471       224  PNM       H39            -2.3290494129       11.9070345895       -5.5848670538  S25       523             1.0000000000
      2472       224  PNM       H40            -2.1235561854        9.8478939231       -2.6216049664  S25       523             1.0000000000
      2473       225  TIP3      OH2            -4.7486400303        7.4812911090       -0.1626569486  S25       290             1.0000000000
      2474       225  TIP3      H1             -6.0979823344        7.4052514532        0.0437111828  S25       290             1.0000000000
      2475       225  TIP3      H2             -4.2007721150        8.1161645052        0.3976133826  S25       290             1.0000000000
      2476       226  SER       CB             -2.9481353353        5.1558314787       -2.1438799582  S26       70              1.0000000000
      2477       226  SER       HB1            -3.5746545337        4.3474481068       -2.5251179940  S26       70              1.0000000000
      2478       226  SER       HB2            -1.9987937384        5.1547984268       -2.6800977714  S26       70              1.0000000000
      2479       226  SER       OG             -3.6759585003        6.4047453604       -2.4152683861  S26       70              1.0000000000
      2480       226  SER       HG1            -4.3024348754        7.1672304566       -0.9808050711  S26       70              1.0000000000
      2481       226  SER       QQH1           -2.7333257823        5.1082033472       -1.0668031867  S26       70              1.0000000000
      2482       227  LYS       CD             -6.4115098942        3.2871021896       -2.0255615177  S26       73              1.0000000000
      2483       227  LYS       HD1            -7.2632641701        2.8901752804       -2.5893571777  S26       73              1.0000000000
      2484       227  LYS       HD2            -5.5097956339        3.0508216140       -2.6014853741  S26       73              1.0000000000
      2485       227  LYS       QQH2           -6.3520273262        2.7580740595       -1.0693855600  S26       73              1.0000000000
      2486       227  LYS       CE             -6.5240657434        4.8043594853       -1.8415554348  S26       73              1.0000000000
      2487       227  LYS       HE1            -5.7294172205        5.2052831255       -1.2126826556  S26       73              1.0000000000
      2488       227  LYS       HE2            -7.4704221309        5.1091263209       -1.3905041434  S26       73              1.0000000000
      2489       227  LYS       NZ             -6.4048694182        5.5186559709       -3.1613365723  S26       73              1.0000000000
      2490       227  LYS       HZ1            -7.1643529218        5.2716354403       -3.8078092387  S26       73              1.0000000000
      2491       227  LYS       HZ2            -5.5066930844        5.3215828278       -3.6968578431  S26       73              1.0000000000
      2492       227  LYS       HZ3            -6.4990756570        6.5502661776       -3.0306050293  S26       73              1.0000000000
      2493       228  SER       CB             -4.6114226642        4.5883145259       -6.3155711576  S26       130             1.0000000000
      2494       228  SER       HB1            -4.6292565024        5.5231575136       -6.8724144561  S26       130             1.0000000000
      2495       228  SER       HB2            -3.8232625697        3.9602153005       -6.7416898927  S26       130             1.0000000000
      2496       228  SER       OG             -4.3045178811        4.8458315013       -4.8929054404  S26       130             1.0000000000
      2497       228  SER       HG1            -3.6159944399        5.6609509837       -4.8356092219  S26       130             1.0000000000
      2498       228  SER       QQH3           -5.5639349662        4.0683008909       -6.4303340794  S26       130             1.0000000000
      2499       229  GLU       CB            -10.1123054741        9.4996273246        0.8441160473  S26       166             1.0000000000
      2500       229  GLU       HB1            -9.7567374813       10.1440908828        0.0301287126  S26       166             1.0000000000
      2501       229  GLU       HB2           -11.1649759266        9.2802254578        0.6577741615  S26       166             1.0000000000
      2502       229  GLU       QQH4          -10.0416478410        9.9665814776        1.8351086196  S26       166             1.0000000000
      2503       229  GLU       CG             -9.3068036554        8.1889096205        0.7987628405  S26       166             1.0000000000
      2504       229  GLU       HG1            -9.6915880653        7.5337340911        0.0086455311  S26       166             1.0000000000
      2505       229  GLU       HG2            -9.4169210442        7.6159274066        1.7295258540  S26       166             1.0000000000
      2506       229  GLU       CD             -7.8268455153        8.3865097208        0.5406745553  S26       166             1.0000000000
      2507       229  GLU       OE1            -7.2768894278        9.5106110459        0.6245244792  S26       166             1.0000000000
      2508       229  GLU       OE2            -7.1705291586        7.2685868726        0.2230441514  S26       166             1.0000000000
      2509       230  ASN       CB             -2.6432038949       11.6154813758        1.3804334491  S26       170             1.0000000000
      2510       230  ASN       HB1            -1.6700908736       11.3722118782        0.9457815831  S26       170             1.0000000000
      2511       230  ASN       HB2            -2.9862376667       12.5738421982        0.9802322004  S26       170             1.0000000000
      2512       230  ASN       QQH5           -2.6238178835       11.6519234086        2.4792123142  S26       170             1.0000000000
      2513       230  ASN       CG             -3.6326234886       10.5111735175        1.0114748685  S26       170             1.0000000000
      2514       230  ASN       OD1            -3.3446879430        9.2870362852        1.2098654479  S26       170             1.0000000000
      2515       230  ASN       ND2            -4.8149006559       10.9057660417        0.5094386183  S26       170             1.0000000000
      2516       230  ASN       HD21           -5.5764181705       10.2380869132        0.3724683507  S26       170             1.0000000000
      2517       230  ASN       HD22           -4.9579972024       11.8613283938        0.1579687680  S26       170             1.0000000000
      2518       231  LYS       CE             -3.2904826774        1.4354785291       -4.2932208578  S26       234             1.0000000000
      2519       231  LYS       HE1            -3.6993942323        1.6271913116       -3.3004992121  S26       234             1.0000000000
      2520       231  LYS       HE2            -4.1004959656        1.3586551147       -5.0221202568  S26       234             1.0000000000
      2521       231  LYS       NZ             -2.4224147994        2.5933095200       -4.7014854960  S26       234             1.0000000000
      2522       231  LYS       HZ1            -1.9381360211        2.4049200881       -5.6139907020  S26       234             1.0000000000
      2523       231  LYS       HZ2            -1.6443278282        2.8165495898       -4.0516226415  S26       234             1.0000000000
      2524       231  LYS       HZ3            -2.9677906566        3.4801859792       -4.7959319096  S26       234             1.0000000000
      2525       231  LYS       QQH6           -2.6783059078        0.5339078709       -4.2586481039  S26       234             1.0000000000
      2526       232  SER       CB              2.2985561991        3.2777254339       -5.8837498677  S26       235             1.0000000000
      2527       232  SER       HB1             3.0218696003        2.6289780145       -6.3901052070  S26       235             1.0000000000
      2528       232  SER       HB2             2.8125659476        4.2224748994       -5.6614980887  S26       235             1.0000000000
      2529       232  SER       OG              1.1783917520        3.4599787376       -6.7820887182  S26       235             1.0000000000
      2530       232  SER       HG1             0.7496472867        4.3452674564       -6.5995636656  S26       235             1.0000000000
      2531       232  SER       QQH7            1.9886500746        2.7542878713       -4.9643639826  S26       235             1.0000000000
      2532       233  PNM       S1             -3.1473576637        9.3567384992       -6.2088102903  S26       523             1.0000000000
      2533       233  PNM       C2             -1.7948060585        8.0848038275       -6.7375973976  S26       523             1.0000000000
      2534       233  PNM       C3             -1.5466921673        7.2551714616       -5.4280385958  S26       523             1.0000000000
      2535       233  PNM       N4             -2.8257568371        7.0668203720       -4.6732470690  S26       523             1.0000000000
      2536       233  PNM       C5             -3.8011142265        8.2176855057       -4.8730657476  S26       523             1.0000000000
      2537       233  PNM       C6             -3.7109845351        8.6720081775       -3.3861949188  S26       523             1.0000000000
      2538       233  PNM       C7             -2.7657224825        7.4542749930       -3.0998359406  S26       523             1.0000000000
      2539       233  PNM       O8             -1.6267831748        7.5708201806       -2.5082251667  S26       523             1.0000000000
      2540       233  PNM       C9             -2.3256236107        7.2456194790       -7.9101630697  S26       523             1.0000000000
      2541       233  PNM       C10            -0.5611722778        8.8859682634       -7.1772430590  S26       523             1.0000000000
      2542       233  PNM       C11            -0.8731519362        5.9114841966       -5.7636933626  S26       523             1.0000000000
      2543       233  PNM       O12            -1.4880882694        4.8293522156       -5.5489130442  S26       523             1.0000000000
      2544       233  PNM       O13             0.3260391388        5.9695531776       -6.2897898059  S26       523             1.0000000000
      2545       233  PNM       N14            -3.0367140232        9.9166164095       -3.0748215012  S26       523             1.0000000000
      2546       233  PNM       C15            -3.6092675716       11.1155645648       -3.3220849396  S26       523             1.0000000000
      2547       233  PNM       O16            -4.7503169523       11.1987588940       -3.8719752722  S26       523             1.0000000000
      2548       233  PNM       C17            -2.8616808572       12.3656479030       -2.8747741330  S26       523             1.0000000000
      2549       233  PNM       C18            -1.7176493454       12.8677833517       -3.7504229008  S26       523             1.0000000000
      2550       233  PNM       C19            -0.7719938396       13.7372827943       -3.1784769957  S26       523             1.0000000000
      2551       233  PNM       C20             0.2645696373       14.2846523344       -3.9412567836  S26       523             1.0000000000
      2552       233  PNM       C21             0.3674126221       13.9801916738       -5.3054347904  S26       523             1.0000000000
      2553       233  PNM       C22            -0.5761718797       13.1226860407       -5.8880487450  S26       523             1.0000000000
      2554       233  PNM       C23            -1.6123143231       12.5710817062       -5.1185981005  S26       523             1.0000000000
      2555       233  PNM       H24            -0.8538836630        7.8210509441       -4.7907314834  S26       523             1.0000000000
      2556       233  PNM       H25            -0.7674964875        9.4212868335       -8.1097181488  S26       523             1.0000000000
      2557       233  PNM       H26             0.2765752910        8.2075120241       -7.3515307258  S26       523             1.0000000000
      2558       233  PNM       H27            -0.2702752038        9.6194120912       -6.4229205446  S26       523             1.0000000000
      2559       233  PNM       H28            -2.5949697168        7.8977078104       -8.7452447064  S26       523             1.0000000000
      2560       233  PNM       H29            -3.2129998673        6.6744669140       -7.6345080469  S26       523             1.0000000000
      2561       233  PNM       H30            -1.5565366143        6.5467576728       -8.2596717053  S26       523             1.0000000000
      2562       233  PNM       H31            -4.7942214627        7.8644820436       -5.1521954067  S26       523             1.0000000000
      2563       233  PNM       H32            -4.6772528311        8.6321742301       -2.8771806369  S26       523             1.0000000000
      2564       233  PNM       H33            -2.4862566064       12.2047501619       -1.8584207291  S26       523             1.0000000000
      2565       233  PNM       H34            -3.6216695918       13.1508852361       -2.8075641915  S26       523             1.0000000000
      2566       233  PNM       H35            -0.8699006737       14.0125187713       -2.1324435857  S26       523             1.0000000000
      2567       233  PNM       H36             0.9762263450       14.9560333626       -3.4708226424  S26       523             1.0000000000
      2568       233  PNM       H37             1.1580961182       14.4152865263       -5.9078614146  S26       523             1.0000000000
      2569       233  PNM       H38            -0.5124759449       12.8883415345       -6.9455356232  S26       523             1.0000000000
      2570       233  PNM       H39            -2.3278855087       11.9046755526       -5.5853430521  S26       523             1.0000000000
      2571       233  PNM       H40            -2.1182600764        9.8471275566       -2.6257769952  S26       523             1.0000000000
      2572       234  TIP3      OH2            -4.7535819401        7.4788700845       -0.1502982595  S26       290             1.0000000000
      2573       234  TIP3      H1             -6.1001629844        7.3972592059        0.0514938028  S26       290             1.0000000000
      2574       234  TIP3      H2             -4.2068964653        8.1153940020        0.4087650836  S26       290             1.0000000000
      2575       235  SER       CB             -2.9551007678        5.1646240200       -2.1331708492  S27       70              1.0000000000
      2576       235  SER       HB1            -3.5995380158        4.3670771693       -2.5068554594  S27       70              1.0000000000
      2577       235  SER       HB2            -2.0128046966        5.1529996310       -2.6816545079  S27       70              1.0000000000
      2578       235  SER       OG             -3.6703474818        6.4233055260       -2.3931593215  S27       70              1.0000000000
      2579       235  SER       HG1            -4.3173088227        7.1708617497       -0.9511943917  S27       70              1.0000000000
      2580       235  SER       QQH1           -2.7276236936        5.1149684149       -1.0588141990  S27       70              1.0000000000
      2581       236  LYS       CD             -6.4128690935        3.2603301959       -2.0499780170  S27       73              1.0000000000
      2582       236  LYS       HD1            -7.2947106206        2.8756164890       -2.5749826211  S27       73              1.0000000000
      2583       236  LYS       HD2            -5.5404431548        2.9885484446       -2.6546968682  S27       73              1.0000000000
      2584       236  LYS       QQH2           -6.3308413218        2.7480196221       -1.0862380606  S27       73              1.0000000000
      2585       236  LYS       CE             -6.4801016705        4.7830800935       -1.8951135572  S27       73              1.0000000000
      2586       236  LYS       HE1            -5.6396006069        5.1786384446       -1.3265237487  S27       73              1.0000000000
      2587       236  LYS       HE2            -7.3900276068        5.1196989744       -1.3928384542  S27       73              1.0000000000
      2588       236  LYS       NZ             -6.4219885049        5.4608125599       -3.2367921425  S27       73              1.0000000000
      2589       236  LYS       HZ1            -7.2193754347        5.2033350774       -3.8293396122  S27       73              1.0000000000
      2590       236  LYS       HZ2            -5.5356546124        5.2482956044       -3.8203635847  S27       73              1.0000000000
      2591       236  LYS       HZ3            -6.4992101311        6.4958640841       -3.1268177230  S27       73              1.0000000000
      2592       237  SER       CB             -4.6244656894        4.6144853854       -6.3055851288  S27       130             1.0000000000
      2593       237  SER       HB1            -4.6369419724        5.5455030007       -6.8688041621  S27       130             1.0000000000
      2594       237  SER       HB2            -3.8297229261        3.9866126483       -6.7182891050  S27       130             1.0000000000
      2595       237  SER       OG             -4.3308655390        4.8799787962       -4.8817047374  S27       130             1.0000000000
      2596       237  SER       HG1            -3.6177678051        5.7195973394       -4.8227137971  S27       130             1.0000000000
      2597       237  SER       QQH3           -5.5754512302        4.0925204500       -6.4289855220  S27       130             1.0000000000
      2598       238  GLU       CB            -10.1184289136        9.5031841282        0.8438559774  S27       166             1.0000000000
      2599       238  GLU       HB1            -9.7604743397       10.1468862096        0.0303311031  S27       166             1.0000000000
      2600       238  GLU       HB2           -11.1717388008        9.2874062316        0.6568324592  S27       166             1.0000000000
      2601       238  GLU       QQH4          -10.0468657009        9.9693020953        1.8352623643  S27       166             1.0000000000
      2602       238  GLU       CG             -9.3170159538        8.1904803250        0.7985001356  S27       166             1.0000000000
      2603       238  GLU       HG1            -9.7027454188        7.5371536758        0.0072351821  S27       166             1.0000000000
      2604       238  GLU       HG2            -9.4301894998        7.6158889820        1.7278228409  S27       166             1.0000000000
      2605       238  GLU       CD             -7.8359802349        8.3828713253        0.5432486152  S27       166             1.0000000000
      2606       238  GLU       OE1            -7.2844378897        9.5075009388        0.6108744625  S27       166             1.0000000000
      2607       238  GLU       OE2            -7.1809248242        7.2586770539        0.2467450513  S27       166             1.0000000000
      2608       239  ASN       CB             -2.6492305972       11.6181515730        1.3811910988  S27       170             1.0000000000
      2609       239  ASN       HB1            -1.6767606123       11.3772471784        0.9436354891  S27       170             1.0000000000
      2610       239  ASN       HB2            -2.9950026564       12.5761773005        0.9827208219  S27       170             1.0000000000
      2611       239  ASN       QQH5           -2.6264652912       11.6540527494        2.4798960263  S27       170             1.0000000000
      2612       239  ASN       CG             -3.6368324032       10.5114041268        1.0150630663  S27       170             1.0000000000
      2613       239  ASN       OD1            -3.3464199730        9.2887860478        1.2195322324  S27       170             1.0000000000
      2614       239  ASN       ND2            -4.8190940460       10.9014398340        0.5095630459  S27       170             1.0000000000
      2615       239  ASN       HD21           -5.5791290474       10.2320206610        0.3717980167  S27       170             1.0000000000
      2616       239  ASN       HD22           -4.9635510974       11.8564083510        0.1571050112  S27       170             1.0000000000
      2617       240  LYS       CE             -3.3092483772        1.4347149869       -4.2831669947  S27       234             1.0000000000
      2618       240  LYS       HE1            -3.7176138173        1.6150709666       -3.2874599616  S27       234             1.0000000000
      2619       240  LYS       HE2            -4.1213828574        1.3572769953       -5.0105692606  S27       234             1.0000000000
      2620       240  LYS       NZ             -2.4537813228        2.6051430343       -4.6839880308  S27       234             1.0000000000
      2621       240  LYS       HZ1            -1.9701642450        2.4285257604       -5.5993292610  S27       234             1.0000000000
      2622       240  LYS       HZ2            -1.6736380787        2.8270173840       -4.0360719820  S27       234             1.0000000000
      2623       240  LYS       HZ3            -3.0045335663        3.4888228087       -4.7706376529  S27       234             1.0000000000
      2624       240  LYS       QQH6           -2.6893143018        0.5398650395       -4.2582984002  S27       234             1.0000000000
      2625       241  SER       CB              2.2917504616        3.2766388126       -5.8811834053  S27       235             1.0000000000
      2626       241  SER       HB1             3.0142372977        2.6266449686       -6.3870061793  S27       235             1.0000000000
      2627       241  SER       HB2             2.8070570303        4.2207887720       -5.6590711164  S27       235             1.0000000000
      2628       241  SER       OG              1.1723077476        3.4597156878       -6.7804122201  S27       235             1.0000000000
      2629       241  SER       HG1             0.7433349798        4.3446159190       -6.5968496873  S27       235             1.0000000000
      2630       241  SER       QQH7            1.9806745043        2.7541018296       -4.9616769692  S27       235             1.0000000000
      2631       242  PNM       S1             -3.1721890479        9.3415413042       -6.2100064755  S27       523             1.0000000000
      2632       242  PNM       C2             -1.8147016487        8.0746576707       -6.7392930356  S27       523             1.0000000000
      2633       242  PNM       C3             -1.5685936354        7.2446708428       -5.4303788560  S27       523             1.0000000000
      2634       242  PNM       N4             -2.8485589458        7.0495218773       -4.6751168368  S27       523             1.0000000000
      2635       242  PNM       C5             -3.8145427774        8.2111513154       -4.8614035676  S27       523             1.0000000000
      2636       242  PNM       C6             -3.7083968619        8.6741959442       -3.3787769004  S27       523             1.0000000000
      2637       242  PNM       C7             -2.7730886329        7.4562222157       -3.0766516507  S27       523             1.0000000000
      2638       242  PNM       O8             -1.6241906491        7.5756243594       -2.5076851510  S27       523             1.0000000000
      2639       242  PNM       C9             -2.3362531982        7.2362396136       -7.9162935347  S27       523             1.0000000000
      2640       242  PNM       C10            -0.5822489872        8.8814220754       -7.1724031106  S27       523             1.0000000000
      2641       242  PNM       C11            -0.8869300187        5.9043123409       -5.7597187693  S27       523             1.0000000000
      2642       242  PNM       O12            -1.4993929806        4.8216590620       -5.5412153344  S27       523             1.0000000000
      2643       242  PNM       O13             0.3131238258        5.9665617119       -6.2832779736  S27       523             1.0000000000
      2644       242  PNM       N14            -3.0301663102        9.9192399969       -3.0780836387  S27       523             1.0000000000
      2645       242  PNM       C15            -3.6057398484       11.1161150867       -3.3263459972  S27       523             1.0000000000
      2646       242  PNM       O16            -4.7479316579       11.1949402513       -3.8746089351  S27       523             1.0000000000
      2647       242  PNM       C17            -2.8612785678       12.3686311572       -2.8824276887  S27       523             1.0000000000
      2648       242  PNM       C18            -1.7148826971       12.8663262733       -3.7569853941  S27       523             1.0000000000
      2649       242  PNM       C19            -0.7693988645       13.7364879786       -3.1862304379  S27       523             1.0000000000
      2650       242  PNM       C20             0.2676201653       14.2821625536       -3.9497008593  S27       523             1.0000000000
      2651       242  PNM       C21             0.3708194227       13.9748110293       -5.3132104713  S27       523             1.0000000000
      2652       242  PNM       C22            -0.5720889888       13.1156880598       -5.8943624247  S27       523             1.0000000000
      2653       242  PNM       C23            -1.6086113862       12.5655303528       -5.1242948999  S27       523             1.0000000000
      2654       242  PNM       H24            -0.8829285679        7.8151718658       -4.7894329682  S27       523             1.0000000000
      2655       242  PNM       H25            -0.7919144902        9.4256990313       -8.0988927203  S27       523             1.0000000000
      2656       242  PNM       H26             0.2567136039        8.2065329382       -7.3550980150  S27       523             1.0000000000
      2657       242  PNM       H27            -0.2910918948        9.6074141247       -6.4111529750  S27       523             1.0000000000
      2658       242  PNM       H28            -2.6030562982        7.8890929085       -8.7515781550  S27       523             1.0000000000
      2659       242  PNM       H29            -3.2227133374        6.6605850402       -7.6481716494  S27       523             1.0000000000
      2660       242  PNM       H30            -1.5620021562        6.5409505471       -8.2616611702  S27       523             1.0000000000
      2661       242  PNM       H31            -4.8134891216        7.8632734369       -5.1265558697  S27       523             1.0000000000
      2662       242  PNM       H32            -4.6729915812        8.6416579567       -2.8656397182  S27       523             1.0000000000
      2663       242  PNM       H33            -2.4895242196       12.2126991858       -1.8639083693  S27       523             1.0000000000
      2664       242  PNM       H34            -3.6223261244       13.1534160516       -2.8219876411  S27       523             1.0000000000
      2665       242  PNM       H35            -0.8681967512       14.0141618749       -2.1408933869  S27       523             1.0000000000
      2666       242  PNM       H36             0.9788881988       14.9547317257       -3.4805353196  S27       523             1.0000000000
      2667       242  PNM       H37             1.1614856614       14.4091868696       -5.9162803418  S27       523             1.0000000000
      2668       242  PNM       H38            -0.5078970237       12.8792101203       -6.9513026962  S27       523             1.0000000000
      2669       242  PNM       H39            -2.3242082696       11.8980691044       -5.5897606466  S27       523             1.0000000000
      2670       242  PNM       H40            -2.1090020507        9.8522994531       -2.6338444507  S27       523             1.0000000000
      2671       243  TIP3      OH2            -4.7625323860        7.4718475951       -0.1150808508  S27       290             1.0000000000
      2672       243  TIP3      H1             -6.1094486094        7.3834593953        0.0822285368  S27       290             1.0000000000
      2673       243  TIP3      H2             -4.2159849869        8.1131725271        0.4388274770  S27       290             1.0000000000
      2674       244  SER       CB             -2.9535793429        5.1637762125       -2.1329388396  S28       70              1.0000000000
      2675       244  SER       HB1            -3.6374832108        4.3964996983       -2.4904568458  S28       70              1.0000000000
      2676       244  SER       HB2            -2.0186415177        5.1184051982       -2.6913121495  S28       70              1.0000000000
      2677       244  SER       OG             -3.6421479547        6.4417657082       -2.4008102829  S28       70              1.0000000000
      2678       244  SER       HG1            -4.3458327389        7.1667150433       -0.9483750566  S28       70              1.0000000000
      2679       244  SER       QQH1           -2.7218533630        5.1328003365       -1.0592791507  S28       70              1.0000000000
      2680       245  LYS       CD             -6.4118494933        3.2534582784       -2.0500320544  S28       73              1.0000000000
      2681       245  LYS       HD1            -7.2896725062        2.8688214328       -2.5825807525  S28       73              1.0000000000
      2682       245  LYS       HD2            -5.5383150858        2.9906923787       -2.6575101784  S28       73              1.0000000000
      2683       245  LYS       QQH2           -6.3354242219        2.7303525169       -1.0881390548  S28       73              1.0000000000
      2684       245  LYS       CE             -6.4902032773        4.7776569988       -1.9064912084  S28       73              1.0000000000
      2685       245  LYS       HE1            -5.6504085477        5.1613304127       -1.3233940811  S28       73              1.0000000000
      2686       245  LYS       HE2            -7.3977726130        5.0784842138       -1.3662667970  S28       73              1.0000000000
      2687       245  LYS       NZ             -6.4229768477        5.4195626209       -3.2426511460  S28       73              1.0000000000
      2688       245  LYS       HZ1            -7.2443565452        5.1802585886       -3.8051599872  S28       73              1.0000000000
      2689       245  LYS       HZ2            -5.2074282167        5.0696358924       -4.2462085615  S28       73              1.0000000000
      2690       245  LYS       HZ3            -6.4489696446        6.4481785768       -3.1550212803  S28       73              1.0000000000
      2691       246  SER       CB             -4.6530720484        4.6171792554       -6.2947013906  S28       130             1.0000000000
      2692       246  SER       HB1            -4.6623258145        5.5624366500       -6.8374896927  S28       130             1.0000000000
      2693       246  SER       HB2            -3.8317173260        4.0164886881       -6.6926327636  S28       130             1.0000000000
      2694       246  SER       OG             -4.3771707370        4.8236019918       -4.8688093005  S28       130             1.0000000000
      2695       246  SER       HG1            -3.2780830154        6.1065113997       -4.8504383985  S28       130             1.0000000000
      2696       246  SER       QQH3           -5.5827669254        4.0746223948       -6.4963066289  S28       130             1.0000000000
      2697       247  GLU       CB            -10.1185223724        9.5043723645        0.8432117377  S28       166             1.0000000000
      2698       247  GLU       HB1            -9.7621779596       10.1482339925        0.0289614546  S28       166             1.0000000000
      2699       247  GLU       HB2           -11.1716517686        9.2873536043        0.6567328906  S28       166             1.0000000000
      2700       247  GLU       QQH4          -10.0466486464        9.9720293070        1.8339933071  S28       166             1.0000000000
      2701       247  GLU       CG             -9.3165006698        8.1928543869        0.7976512883  S28       166             1.0000000000
      2702       247  GLU       HG1            -9.6989030658        7.5398593991        0.0048550511  S28       166             1.0000000000
      2703       247  GLU       HG2            -9.4300440358        7.6170673607        1.7261604388  S28       166             1.0000000000
      2704       247  GLU       CD             -7.8358584554        8.3854692184        0.5457324907  S28       166             1.0000000000
      2705       247  GLU       OE1            -7.2806886480        9.5093931819        0.6184783137  S28       166             1.0000000000
      2706       247  GLU       OE2            -7.1874242621        7.2609031725        0.2504156779  S28       166             1.0000000000
      2707       248  ASN       CB             -2.6508069048       11.6187442847        1.3815750628  S28       170             1.0000000000
      2708       248  ASN       HB1            -1.6779763115       11.3778996619        0.9445802758  S28       170             1.0000000000
      2709       248  ASN       HB2            -2.9965676623       12.5770951750        0.9835731631  S28       170             1.0000000000
      2710       248  ASN       QQH5           -2.6288386928       11.6541174758        2.4802894755  S28       170             1.0000000000
      2711       248  ASN       CG             -3.6380601979       10.5113995869        1.0147609868  S28       170             1.0000000000
      2712       248  ASN       OD1            -3.3432148052        9.2891252240        1.2177727189  S28       170             1.0000000000
      2713       248  ASN       ND2            -4.8203134321       10.8986461745        0.5083379782  S28       170             1.0000000000
      2714       248  ASN       HD21           -5.5845313918       10.2300507406        0.3781404264  S28       170             1.0000000000
      2715       248  ASN       HD22           -4.9673815368       11.8548481236        0.1606706445  S28       170             1.0000000000
      2716       249  LYS       CE             -3.3184544141        1.4315514800       -4.2786250800  S28       234             1.0000000000
      2717       249  LYS       HE1            -3.7267077997        1.6065662516       -3.2837149749  S28       234             1.0000000000
      2718       249  LYS       HE2            -4.1309071062        1.3508028928       -5.0031380285  S28       234             1.0000000000
      2719       249  LYS       NZ             -2.4691320017        2.6074317088       -4.6789043774  S28       234             1.0000000000
      2720       249  LYS       HZ1            -1.9922624469        2.4364009479       -5.5965602027  S28       234             1.0000000000
      2721       249  LYS       HZ2            -1.6896801138        2.8275273661       -4.0320985762  S28       234             1.0000000000
      2722       249  LYS       HZ3            -3.0392375525        3.4830277006       -4.7523218202  S28       234             1.0000000000
      2723       249  LYS       QQH6           -2.6900068909        0.5390030557       -4.2584411816  S28       234             1.0000000000
      2724       250  SER       CB              2.2914733623        3.2751097048       -5.8801582538  S28       235             1.0000000000
      2725       250  SER       HB1             3.0133693876        2.6251426375       -6.3861896774  S28       235             1.0000000000
      2726       250  SER       HB2             2.8070470398        4.2191210309       -5.6579248615  S28       235             1.0000000000
      2727       250  SER       OG              1.1723900187        3.4588060567       -6.7808752900  S28       235             1.0000000000
      2728       250  SER       HG1             0.7423942749        4.3390958677       -6.5954386082  S28       235             1.0000000000
      2729       250  SER       QQH7            1.9785061368        2.7508042262       -4.9627745158  S28       235             1.0000000000
      2730       251  PNM       S1             -3.1773986597        9.3387515458       -6.2078930477  S28       523             1.0000000000
      2731       251  PNM       C2             -1.8119628370        8.0808909106       -6.7517012582  S28       523             1.0000000000
      2732       251  PNM       C3             -1.5576605386        7.2542851298       -5.4502313818  S28       523             1.0000000000
      2733       251  PNM       N4             -2.8355875191        7.0537997397       -4.7236122350  S28       523             1.0000000000
      2734       251  PNM       C5             -3.8112913355        8.2051735424       -4.8565652606  S28       523             1.0000000000
      2735       251  PNM       C6             -3.7014390832        8.6719333220       -3.3733013482  S28       523             1.0000000000
      2736       251  PNM       C7             -2.7904424406        7.4689420973       -2.9861800922  S28       523             1.0000000000
      2737       251  PNM       O8             -1.6205616455        7.5864119545       -2.5002430619  S28       523             1.0000000000
      2738       251  PNM       C9             -2.3399147720        7.2356796857       -7.9194989105  S28       523             1.0000000000
      2739       251  PNM       C10            -0.5811449699        8.8871141222       -7.1773072809  S28       523             1.0000000000
      2740       251  PNM       C11            -0.8803098571        5.9078830818       -5.7607235300  S28       523             1.0000000000
      2741       251  PNM       O12            -1.5064209194        4.8368463723       -5.5310696255  S28       523             1.0000000000
      2742       251  PNM       O13             0.3150100530        5.9688540454       -6.2811300839  S28       523             1.0000000000
      2743       251  PNM       N14            -3.0262762227        9.9198507850       -3.0779965413  S28       523             1.0000000000
      2744       251  PNM       C15            -3.6066163573       11.1173271376       -3.3271208443  S28       523             1.0000000000
      2745       251  PNM       O16            -4.7447422519       11.1907853713       -3.8792900444  S28       523             1.0000000000
      2746       251  PNM       C17            -2.8614772630       12.3679777104       -2.8822722492  S28       523             1.0000000000
      2747       251  PNM       C18            -1.7142626980       12.8639692379       -3.7575879341  S28       523             1.0000000000
      2748       251  PNM       C19            -0.7688099662       13.7341188702       -3.1867528856  S28       523             1.0000000000
      2749       251  PNM       C20             0.2676442964       14.2803252881       -3.9504072059  S28       523             1.0000000000
      2750       251  PNM       C21             0.3711083875       13.9730438593       -5.3139143164  S28       523             1.0000000000
      2751       251  PNM       C22            -0.5717651608       13.1140555151       -5.8953860414  S28       523             1.0000000000
      2752       251  PNM       C23            -1.6083191303       12.5640379497       -5.1251265895  S28       523             1.0000000000
      2753       251  PNM       H24            -0.8982992900        7.8294472975       -4.7891990019  S28       523             1.0000000000
      2754       251  PNM       H25            -0.7845588542        9.4327894331       -8.1037609122  S28       523             1.0000000000
      2755       251  PNM       H26             0.2570590077        8.2108735593       -7.3583483731  S28       523             1.0000000000
      2756       251  PNM       H27            -0.2922751260        9.6109656321       -6.4130193135  S28       523             1.0000000000
      2757       251  PNM       H28            -2.6163939999        7.8805224057       -8.7577076600  S28       523             1.0000000000
      2758       251  PNM       H29            -3.2238064261        6.6589068509       -7.6434779090  S28       523             1.0000000000
      2759       251  PNM       H30            -1.5646098378        6.5431833547       -8.2674110248  S28       523             1.0000000000
      2760       251  PNM       H31            -4.8065697265        7.8348717006       -5.1008364333  S28       523             1.0000000000
      2761       251  PNM       H32            -4.6737995710        8.6431922657       -2.8755633196  S28       523             1.0000000000
      2762       251  PNM       H33            -2.4902923886       12.2112520800       -1.8637842683  S28       523             1.0000000000
      2763       251  PNM       H34            -3.6213612813       13.1536488025       -2.8214072667  S28       523             1.0000000000
      2764       251  PNM       H35            -0.8678116753       14.0126347812       -2.1417457058  S28       523             1.0000000000
      2765       251  PNM       H36             0.9778845889       14.9541196510       -3.4815883639  S28       523             1.0000000000
      2766       251  PNM       H37             1.1607628021       14.4087790143       -5.9171238173  S28       523             1.0000000000
      2767       251  PNM       H38            -0.5088510879       12.8801202468       -6.9530096033  S28       523             1.0000000000
      2768       251  PNM       H39            -2.3273752043       11.9017000974       -5.5923535924  S28       523             1.0000000000
      2769       251  PNM       H40            -2.1054699354        9.8653274388       -2.6332453690  S28       523             1.0000000000
      2770       252  TIP3      OH2            -4.7660458232        7.4764886723       -0.1122416063  S28       290             1.0000000000
      2771       252  TIP3      H1             -6.1296505544        7.3778005021        0.0831421327  S28       290             1.0000000000
      2772       252  TIP3      H2             -4.2122219319        8.1142913711        0.4352731521  S28       290             1.0000000000
      2773       253  SER       CB             -2.9528819556        5.1775116863       -2.1250795461  S29       70              1.0000000000
      2774       253  SER       HB1            -3.6536631571        4.4251662926       -2.4798421016  S29       70              1.0000000000
      2775       253  SER       HB2            -2.0279985038        5.1225664054       -2.6985287002  S29       70              1.0000000000
      2776       253  SER       OG             -3.6308840291        6.4660052990       -2.3807436133  S29       70              1.0000000000
      2777       253  SER       HG1            -4.3707453049        7.1777294282       -0.9197829979  S29       70              1.0000000000
      2778       253  SER       QQH1           -2.7102219957        5.1449418772       -1.0540729426  S29       70              1.0000000000
      2779       254  LYS       CD             -6.4186870545        3.2387923981       -2.0436283707  S29       73              1.0000000000
      2780       254  LYS       HD1            -7.2932204833        2.8459268109       -2.5753154176  S29       73              1.0000000000
      2781       254  LYS       HD2            -5.5430302610        2.9777914692       -2.6488751443  S29       73              1.0000000000
      2782       254  LYS       QQH2           -6.3412700138        2.7210069434       -1.0786820093  S29       73              1.0000000000
      2783       254  LYS       CE             -6.5078214428        4.7627678901       -1.9091063333  S29       73              1.0000000000
      2784       254  LYS       HE1            -5.6710762241        5.1548649079       -1.3255291692  S29       73              1.0000000000
      2785       254  LYS       HE2            -7.4171701430        5.0621777538       -1.3705595819  S29       73              1.0000000000
      2786       254  LYS       NZ             -6.4401147865        5.3916503972       -3.2497886433  S29       73              1.0000000000
      2787       254  LYS       HZ1            -7.2604808496        5.1458378779       -3.8113079520  S29       73              1.0000000000
      2788       254  LYS       HZ2            -5.2103653501        4.9936764205       -4.2414801569  S29       73              1.0000000000
      2789       254  LYS       HZ3            -6.4585168223        6.4201775610       -3.1762096386  S29       73              1.0000000000
      2790       255  SER       CB             -4.6733591584        4.5840436870       -6.2809063363  S29       130             1.0000000000
      2791       255  SER       HB1            -4.6716168358        5.5577264100       -6.7723024994  S29       130             1.0000000000
      2792       255  SER       HB2            -3.8565051177        3.9960746911       -6.7056913931  S29       130             1.0000000000
      2793       255  SER       OG             -4.3967078551        4.7050297128       -4.8483844721  S29       130             1.0000000000
      2794       255  SER       HG1            -3.2099216603        6.1076724837       -4.9015638795  S29       130             1.0000000000
      2795       255  SER       QQH3           -5.6029916314        4.0538775434       -6.5235093005  S29       130             1.0000000000
      2796       256  GLU       CB            -10.1243824280        9.5082142552        0.8438542454  S29       166             1.0000000000
      2797       256  GLU       HB1            -9.7662146380       10.1517232821        0.0301776362  S29       166             1.0000000000
      2798       256  GLU       HB2           -11.1778409640        9.2932963171        0.6574552476  S29       166             1.0000000000
      2799       256  GLU       QQH4          -10.0518490368        9.9745758343        1.8353077572  S29       166             1.0000000000
      2800       256  GLU       CG             -9.3243952652        8.1970772080        0.7972232286  S29       166             1.0000000000
      2801       256  GLU       HG1            -9.7052924736        7.5462473741        0.0016545421  S29       166             1.0000000000
      2802       256  GLU       HG2            -9.4394880300        7.6172342824        1.7228845019  S29       166             1.0000000000
      2803       256  GLU       CD             -7.8443878262        8.3892026311        0.5474193501  S29       166             1.0000000000
      2804       256  GLU       OE1            -7.2914775429        9.5162651723        0.5853390753  S29       166             1.0000000000
      2805       256  GLU       OE2            -7.1924686236        7.2573466624        0.2909648239  S29       166             1.0000000000
      2806       257  ASN       CB             -2.6522750880       11.6214088472        1.3815601212  S29       170             1.0000000000
      2807       257  ASN       HB1            -1.6792904523       11.3824683872        0.9439636756  S29       170             1.0000000000
      2808       257  ASN       HB2            -2.9996124969       12.5796809322        0.9848594440  S29       170             1.0000000000
      2809       257  ASN       QQH5           -2.6298479112       11.6557745961        2.4803667863  S29       170             1.0000000000
      2810       257  ASN       CG             -3.6374739019       10.5128976269        1.0146441021  S29       170             1.0000000000
      2811       257  ASN       OD1            -3.3356548795        9.2909313601        1.2129645184  S29       170             1.0000000000
      2812       257  ASN       ND2            -4.8229882940       10.8967189933        0.5146837995  S29       170             1.0000000000
      2813       257  ASN       HD21           -5.5863980455       10.2272263048        0.3810510270  S29       170             1.0000000000
      2814       257  ASN       HD22           -4.9730651260       11.8533823300        0.1692557947  S29       170             1.0000000000
      2815       258  LYS       CE             -3.3246765985        1.4243050279       -4.2783879895  S29       234             1.0000000000
      2816       258  LYS       HE1            -3.7358941338        1.5982828485       -3.2835710187  S29       234             1.0000000000
      2817       258  LYS       HE2            -4.1374385091        1.3427886628       -5.0035749195  S29       234             1.0000000000
      2818       258  LYS       NZ             -2.4845354293        2.6075723826       -4.6770182293  S29       234             1.0000000000
      2819       258  LYS       HZ1            -2.0085786329        2.4420350315       -5.5960593912  S29       234             1.0000000000
      2820       258  LYS       HZ2            -1.7031567418        2.8297623459       -4.0333208682  S29       234             1.0000000000
      2821       258  LYS       HZ3            -3.0747604734        3.4749712279       -4.7418639362  S29       234             1.0000000000
      2822       258  LYS       QQH6           -2.6939816978        0.5357450905       -4.2586310212  S29       234             1.0000000000
      2823       259  SER       CB              2.2955895334        3.2711051332       -5.8802660397  S29       235             1.0000000000
      2824       259  SER       HB1             3.0192166719        2.6196677410       -6.3822286508  S29       235             1.0000000000
      2825       259  SER       HB2             2.8108659691        4.2156175297       -5.6586974258  S29       235             1.0000000000
      2826       259  SER       OG              1.1796497842        3.4526757883       -6.7845086859  S29       235             1.0000000000
      2827       259  SER       HG1             0.7535668189        4.3366214958       -6.6052262561  S29       235             1.0000000000
      2828       259  SER       QQH7            1.9800416886        2.7493356953       -4.9622291562  S29       235             1.0000000000
      2829       260  PNM       S1             -3.1728380435        9.3427862085       -6.2123259543  S29       523             1.0000000000
      2830       260  PNM       C2             -1.7965348289        8.1016565446       -6.7804665259  S29       523             1.0000000000
      2831       260  PNM       C3             -1.5317928086        7.2745533999       -5.4810109612  S29       523             1.0000000000
      2832       260  PNM       N4             -2.8023973523        7.0527699362       -4.7667288291  S29       523             1.0000000000
      2833       260  PNM       C5             -3.7720465535        8.1925322977       -4.8490072089  S29       523             1.0000000000
      2834       260  PNM       C6             -3.6735245932        8.6801173066       -3.3697490448  S29       523             1.0000000000
[truncated: 298,357 more chars]
