# Supplementary material for: Unraveling the energetic significance of chemical events in enzyme catalysis via machine-learning based regression approach
Source: Commun Chem. 2020 Oct 8;3:134. doi: 10.1038/s42004-020-00379-w (PMC9814854; doi:10.1038/s42004-020-00379-w)
Supplement: Supplementary file 3 — Supplementary Data 1 [file 42004_2020_379_MOESM3_ESM.zip › pathways/optimized.path/path.cor.b3lyp/path_14_p.cor]

* RETAIN ONLY THE QM ATOMS, WRITE PSF & COOR
* PREDEFINED VARS:
*     INCOR: DIRECTORY TO INPUT .COR FILE
*     INPSF: DIRECTORY TO INPUT .PSF FILE
*     OUTPSF: DIRECTORY TO OUTPUT .PSF FILE
*     OUTCOR: FILENAME OF OUTPUT .COR FILE
* ZILIN SONG, 17 DEC 2019
*  DATE:    12/17/19     21:13:40      CREATED BY USER: zilins
*
      4950  EXT
         1         1  SER       CB             -3.0148667594        5.2806513109       -2.1928513767  S1        70              1.0000000000
         2         1  SER       HB1            -3.4672646813        4.4181827866       -2.6939890320  S1        70              1.0000000000
         3         1  SER       HB2            -2.0797364989        5.5170186182       -2.7102565443  S1        70              1.0000000000
         4         1  SER       OG             -3.9465723855        6.3730010517       -2.2897468717  S1        70              1.0000000000
         5         1  SER       HG1            -4.1303039540        6.9952237248       -1.3474745097  S1        70              1.0000000000
         6         1  SER       QQH1           -2.7654983791        5.0798010424       -1.1385384138  S1        70              1.0000000000
         7         2  LYS       CD             -6.4463163115        3.4361506291       -2.1408851154  S1        73              1.0000000000
         8         2  LYS       HD1            -7.0642532384        2.9101519383       -2.8716722285  S1        73              1.0000000000
         9         2  LYS       HD2            -5.4192921058        3.4274553661       -2.5242465762  S1        73              1.0000000000
        10         2  LYS       QQH2           -6.4695209411        2.8698068301       -1.2037647913  S1        73              1.0000000000
        11         2  LYS       CE             -6.9439630296        4.8847894780       -1.9773855253  S1        73              1.0000000000
        12         2  LYS       HE1            -6.7127341197        5.3318130423       -1.0080438258  S1        73              1.0000000000
        13         2  LYS       HE2            -8.0262709898        4.9399162546       -2.1073496978  S1        73              1.0000000000
        14         2  LYS       NZ             -6.3242424444        5.7904633702       -3.0017080450  S1        73              1.0000000000
        15         2  LYS       HZ1            -6.4121971987        5.4772593762       -3.9795553594  S1        73              1.0000000000
        16         2  LYS       HZ2            -5.2596835807        5.9785458482       -2.7778957271  S1        73              1.0000000000
        17         2  LYS       HZ3            -6.7558853936        6.7424294614       -2.9738080032  S1        73              1.0000000000
        18         3  SER       CB             -4.4732480067        4.5322640336       -6.6561707520  S1        130             1.0000000000
        19         3  SER       HB1            -4.5272230757        5.4766189950       -7.1999240002  S1        130             1.0000000000
        20         3  SER       HB2            -3.7402404607        3.8898359730       -7.1596342170  S1        130             1.0000000000
        21         3  SER       OG             -4.0510067899        4.7553808251       -5.2652530026  S1        130             1.0000000000
        22         3  SER       HG1            -3.2771835208        5.3934762684       -5.2702112091  S1        130             1.0000000000
        23         3  SER       QQH3           -5.4389801856        4.0301778864       -6.6922865323  S1        130             1.0000000000
        24         4  GLU       CB            -10.0451665821        9.5540901442        0.6666643459  S1        166             1.0000000000
        25         4  GLU       HB1            -9.6850229345       10.2038438182       -0.1403056634  S1        166             1.0000000000
        26         4  GLU       HB2           -11.0963181003        9.3177301609        0.4743547981  S1        166             1.0000000000
        27         4  GLU       QQH4           -9.9837897308       10.0307790412        1.6544510493  S1        166             1.0000000000
        28         4  GLU       CG             -9.2147886751        8.2567235340        0.6327630742  S1        166             1.0000000000
        29         4  GLU       HG1            -9.5988279992        7.5866356908       -0.1430814781  S1        166             1.0000000000
        30         4  GLU       HG2            -9.3126867716        7.6942727796        1.5716134225  S1        166             1.0000000000
        31         4  GLU       CD             -7.7218735180        8.4496053028        0.3545928028  S1        166             1.0000000000
        32         4  GLU       OE1            -7.2204269287        9.6194353769        0.4344658440  S1        166             1.0000000000
        33         4  GLU       OE2            -7.0536034134        7.3730708450        0.0577533173  S1        166             1.0000000000
        34         5  ASN       CB             -2.7421272724       11.8603323911        1.3337319186  S1        170             1.0000000000
        35         5  ASN       HB1            -1.7523352224       11.6859246487        0.9033913726  S1        170             1.0000000000
        36         5  ASN       HB2            -3.1329715857       12.8173947224        0.9762979268  S1        170             1.0000000000
        37         5  ASN       QQH5           -2.7369870071       11.8538979757        2.4335206077  S1        170             1.0000000000
        38         5  ASN       CG             -3.6614848544       10.7210619867        0.9037352426  S1        170             1.0000000000
        39         5  ASN       OD1            -3.2597970595        9.5167214942        1.0064735892  S1        170             1.0000000000
        40         5  ASN       ND2            -4.8787219816       11.0673379436        0.4636854663  S1        170             1.0000000000
        41         5  ASN       HD21           -5.6333704372       10.3752278165        0.3189619780  S1        170             1.0000000000
        42         5  ASN       HD22           -5.0819093557       12.0472882473        0.2520874384  S1        170             1.0000000000
        43         6  LYS       CE             -3.2995182103        1.5169257855       -4.4905780465  S1        234             1.0000000000
        44         6  LYS       HE1            -3.7395430866        1.6929297180       -3.5095539727  S1        234             1.0000000000
        45         6  LYS       HE2            -4.0890938982        1.4723695320       -5.2423209062  S1        234             1.0000000000
        46         6  LYS       NZ             -2.4025735510        2.6704912989       -4.8479663984  S1        234             1.0000000000
        47         6  LYS       HZ1            -1.8769225504        2.4771806685       -5.7379285553  S1        234             1.0000000000
        48         6  LYS       HZ2            -1.6826171567        2.9087567619       -4.1419474600  S1        234             1.0000000000
        49         6  LYS       HZ3            -3.0086164796        3.5314998934       -4.9838603153  S1        234             1.0000000000
        50         6  LYS       QQH6           -2.7069155153        0.6015003621       -4.4538326532  S1        234             1.0000000000
        51         7  SER       CB              2.2373920870        3.5053183007       -5.9706178059  S1        235             1.0000000000
        52         7  SER       HB1             2.9160554918        2.8451673198       -6.5208842334  S1        235             1.0000000000
        53         7  SER       HB2             2.8017748551        4.4147150614       -5.7254905355  S1        235             1.0000000000
        54         7  SER       OG              1.1049794562        3.7795755080       -6.8325176980  S1        235             1.0000000000
        55         7  SER       HG1             0.7332211179        4.6839863828       -6.6380471274  S1        235             1.0000000000
        56         7  SER       QQH7            1.9217556253        2.9544004186       -5.0697284732  S1        235             1.0000000000
        57         8  PNM       S1             -2.9628503594       10.0430508064       -6.1868657541  S1        523             1.0000000000
        58         8  PNM       C2             -1.6638121592        8.7316641028       -6.8266561525  S1        523             1.0000000000
        59         8  PNM       C3             -1.2490533113        7.9153842451       -5.5399181307  S1        523             1.0000000000
        60         8  PNM       N4             -2.3656591495        7.9802284411       -4.5954455987  S1        523             1.0000000000
        61         8  PNM       C5             -3.5454365390        8.8559899181       -4.8515360528  S1        523             1.0000000000
        62         8  PNM       C6             -3.5065438927        9.2491066059       -3.3175195708  S1        523             1.0000000000
        63         8  PNM       C7             -2.3339342790        8.2432863165       -3.2383043408  S1        523             1.0000000000
        64         8  PNM       O8             -1.5144837825        7.9082154022       -2.3689581147  S1        523             1.0000000000
        65         8  PNM       C9             -2.3351996627        7.8565293860       -7.8945125309  S1        523             1.0000000000
        66         8  PNM       C10            -0.4751246117        9.5062490711       -7.4085198617  S1        523             1.0000000000
        67         8  PNM       C11            -0.8000346871        6.4821361497       -5.8766913297  S1        523             1.0000000000
        68         8  PNM       O12            -1.5932600105        5.5137014773       -5.6808274176  S1        523             1.0000000000
        69         8  PNM       O13             0.4037448375        6.3705459703       -6.3660264375  S1        523             1.0000000000
        70         8  PNM       N14            -2.9921273121       10.5764158853       -3.0117623004  S1        523             1.0000000000
        71         8  PNM       C15            -3.6974509226       11.6995566861       -3.2818079712  S1        523             1.0000000000
        72         8  PNM       O16            -4.8688313169       11.6426522164       -3.7533979443  S1        523             1.0000000000
        73         8  PNM       C17            -2.9967288474       13.0331229078       -3.0317174816  S1        523             1.0000000000
        74         8  PNM       C18            -1.8350578537       13.2949781747       -3.9787767100  S1        523             1.0000000000
        75         8  PNM       C19            -0.5428734093       13.5132836512       -3.4794148301  S1        523             1.0000000000
        76         8  PNM       C20             0.5450267491       13.7097566717       -4.3378897880  S1        523             1.0000000000
        77         8  PNM       C21             0.3466456855       13.6995387984       -5.7210305388  S1        523             1.0000000000
        78         8  PNM       C22            -0.9459617716       13.5141864689       -6.2293320154  S1        523             1.0000000000
        79         8  PNM       C23            -2.0290868952       13.3221242504       -5.3694124259  S1        523             1.0000000000
        80         8  PNM       H24            -0.3847659528        8.4101834289       -5.0831334439  S1        523             1.0000000000
        81         8  PNM       H25            -0.7571907245        9.9995373406       -8.3438581527  S1        523             1.0000000000
        82         8  PNM       H26             0.3427882224        8.8128756687       -7.6270182863  S1        523             1.0000000000
        83         8  PNM       H27            -0.1138704159       10.2708821662       -6.7157033770  S1        523             1.0000000000
        84         8  PNM       H28            -2.6892604026        8.4767240073       -8.7209440014  S1        523             1.0000000000
        85         8  PNM       H29            -3.1937274692        7.3108391827       -7.4949549999  S1        523             1.0000000000
        86         8  PNM       H30            -1.6200723200        7.1296172665       -8.2982590927  S1        523             1.0000000000
        87         8  PNM       H31            -4.4443381910        8.3272807346       -5.1625347749  S1        523             1.0000000000
        88         8  PNM       H32            -4.4094065501        9.0102510815       -2.7565396053  S1        523             1.0000000000
        89         8  PNM       H33            -2.6469819905       13.0660534731       -1.9941771203  S1        523             1.0000000000
        90         8  PNM       H34            -3.7594369604       13.8085903881       -3.1450570807  S1        523             1.0000000000
        91         8  PNM       H35            -0.3908977179       13.5181339758       -2.4080386035  S1        523             1.0000000000
        92         8  PNM       H36             1.5349141971       13.8611081067       -3.9241135604  S1        523             1.0000000000
        93         8  PNM       H37             1.1844159627       13.8466513782       -6.3950668243  S1        523             1.0000000000
        94         8  PNM       H38            -1.1112191455       13.5149966577       -7.2982242847  S1        523             1.0000000000
        95         8  PNM       H39            -3.0252979086       13.1823643401       -5.7737751807  S1        523             1.0000000000
        96         8  PNM       H40            -2.0521298611       10.6430394672       -2.6115677046  S1        523             1.0000000000
        97         9  TIP3      OH2            -4.5721610285        7.6603830673       -0.3661128369  S1        290             1.0000000000
        98         9  TIP3      H1             -5.5846809302        7.5952815276       -0.1559268437  S1        290             1.0000000000
        99         9  TIP3      H2             -4.0658879102        8.3335178315        0.1741116486  S1        290             1.0000000000
       100        10  SER       CB             -3.0229063425        5.2769823490       -2.1862350268  S2        70              1.0000000000
       101        10  SER       HB1            -3.4788799068        4.4144141820       -2.6842647924  S2        70              1.0000000000
       102        10  SER       HB2            -2.0880259246        5.5090460609       -2.7064004985  S2        70              1.0000000000
       103        10  SER       OG             -3.9508835691        6.3723814688       -2.2830217832  S2        70              1.0000000000
       104        10  SER       HG1            -4.1422315561        6.9922875024       -1.3335589780  S2        70              1.0000000000
       105        10  SER       QQH1           -2.7716340175        5.0778629778       -1.1320498703  S2        70              1.0000000000
       106        11  LYS       CD             -6.4510264092        3.4324520294       -2.1442280802  S2        73              1.0000000000
       107        11  LYS       HD1            -7.0763901502        2.9051363757       -2.8676590848  S2        73              1.0000000000
       108        11  LYS       HD2            -5.4273731239        3.4191636630       -2.5362674673  S2        73              1.0000000000
       109        11  LYS       QQH2           -6.4677006172        2.8701621390       -1.2045577448  S2        73              1.0000000000
       110        11  LYS       CE             -6.9437412006        4.8831395551       -1.9833399636  S2        73              1.0000000000
       111        11  LYS       HE1            -6.7101813965        5.3312642042       -1.0150720421  S2        73              1.0000000000
       112        11  LYS       HE2            -8.0259728771        4.9413256547       -2.1121887962  S2        73              1.0000000000
       113        11  LYS       NZ             -6.3217700231        5.7843570458       -3.0103227869  S2        73              1.0000000000
       114        11  LYS       HZ1            -6.4033744216        5.4648714361       -3.9863000521  S2        73              1.0000000000
       115        11  LYS       HZ2            -5.2586986471        5.9766730621       -2.7810333335  S2        73              1.0000000000
       116        11  LYS       HZ3            -6.7557216215        6.7354588992       -2.9905708157  S2        73              1.0000000000
       117        12  SER       CB             -4.4751411291        4.5305746445       -6.6563212860  S2        130             1.0000000000
       118        12  SER       HB1            -4.5256304863        5.4745918201       -7.2008795263  S2        130             1.0000000000
       119        12  SER       HB2            -3.7412823888        3.8865778374       -7.1565084006  S2        130             1.0000000000
       120        12  SER       OG             -4.0584041316        4.7538358863       -5.2635241562  S2        130             1.0000000000
       121        12  SER       HG1            -3.2817145574        5.3881833409       -5.2659088854  S2        130             1.0000000000
       122        12  SER       QQH3           -5.4415070002        4.0300041766       -6.6960465918  S2        130             1.0000000000
       123        13  GLU       CB            -10.0508597230        9.5568839984        0.6692441002  S2        166             1.0000000000
       124        13  GLU       HB1            -9.6892962702       10.2051926578       -0.1382575036  S2        166             1.0000000000
       125        13  GLU       HB2           -11.1022471497        9.3220705275        0.4764139431  S2        166             1.0000000000
       126        13  GLU       QQH4           -9.9894471875       10.0345607348        1.6565560890  S2        166             1.0000000000
       127        13  GLU       CG             -9.2227094784        8.2581200301        0.6373276368  S2        166             1.0000000000
       128        13  GLU       HG1            -9.6070598087        7.5879438466       -0.1381727740  S2        166             1.0000000000
       129        13  GLU       HG2            -9.3221230655        7.6967230077        1.5766762266  S2        166             1.0000000000
       130        13  GLU       CD             -7.7294616679        8.4482042130        0.3603614063  S2        166             1.0000000000
       131        13  GLU       OE1            -7.2252168471        9.6166151127        0.4408473957  S2        166             1.0000000000
       132        13  GLU       OE2            -7.0633995043        7.3699429972        0.0637993501  S2        166             1.0000000000
       133        14  ASN       CB             -2.7395078154       11.8478860161        1.3383337248  S2        170             1.0000000000
       134        14  ASN       HB1            -1.7497069942       11.6677000971        0.9102741672  S2        170             1.0000000000
       135        14  ASN       HB2            -3.1255465389       12.8051767816        0.9763662719  S2        170             1.0000000000
       136        14  ASN       QQH5           -2.7364305276       11.8453136476        2.4381644515  S2        170             1.0000000000
       137        14  ASN       CG             -3.6641498945       10.7117542672        0.9106482562  S2        170             1.0000000000
       138        14  ASN       OD1            -3.2675633237        9.5054996741        1.0124775335  S2        170             1.0000000000
       139        14  ASN       ND2            -4.8809758580       11.0627616371        0.4733499629  S2        170             1.0000000000
       140        14  ASN       HD21           -5.6377882018       10.3730458574        0.3286517913  S2        170             1.0000000000
       141        14  ASN       HD22           -5.0804088165       12.0433073887        0.2610751913  S2        170             1.0000000000
       142        15  LYS       CE             -3.2965462148        1.5185949469       -4.4892149506  S2        234             1.0000000000
       143        15  LYS       HE1            -3.7351983270        1.6951551826       -3.5076453729  S2        234             1.0000000000
       144        15  LYS       HE2            -4.0870907179        1.4744640130       -5.2400007880  S2        234             1.0000000000
       145        15  LYS       NZ             -2.3994086580        2.6714789273       -4.8480717431  S2        234             1.0000000000
       146        15  LYS       HZ1            -1.8743410498        2.4781871251       -5.7383588296  S2        234             1.0000000000
       147        15  LYS       HZ2            -1.6786069433        2.9104391469       -4.1430989666  S2        234             1.0000000000
       148        15  LYS       HZ3            -3.0053351033        3.5312649687       -4.9836751090  S2        234             1.0000000000
       149        15  LYS       QQH6           -2.7043845990        0.6028870617       -4.4529089016  S2        234             1.0000000000
       150        16  SER       CB              2.2449366369        3.5009497712       -5.9677632833  S2        235             1.0000000000
       151        16  SER       HB1             2.9249086798        2.8408799948       -6.5165357254  S2        235             1.0000000000
       152        16  SER       HB2             2.8084300822        4.4107699731       -5.7220302893  S2        235             1.0000000000
       153        16  SER       OG              1.1139819158        3.7736319028       -6.8317419874  S2        235             1.0000000000
       154        16  SER       HG1             0.7389850982        4.6764780773       -6.6357277157  S2        235             1.0000000000
       155        16  SER       QQH7            1.9282980547        2.9503839004       -5.0669710690  S2        235             1.0000000000
       156        17  PNM       S1             -2.9927706375       10.0022305908       -6.1908669488  S2        523             1.0000000000
       157        17  PNM       C2             -1.6800948594        8.7017932914       -6.8234227369  S2        523             1.0000000000
       158        17  PNM       C3             -1.2616960877        7.8913777082       -5.5345216352  S2        523             1.0000000000
       159        17  PNM       N4             -2.3791060288        7.9489928527       -4.5896695532  S2        523             1.0000000000
       160        17  PNM       C5             -3.5623268503        8.8215143924       -4.8448081259  S2        523             1.0000000000
       161        17  PNM       C6             -3.5162095880        9.2243392973       -3.3136097703  S2        523             1.0000000000
       162        17  PNM       C7             -2.3451031272        8.2204753422       -3.2360286189  S2        523             1.0000000000
       163        17  PNM       O8             -1.5147734934        7.8941857781       -2.3658116213  S2        523             1.0000000000
       164        17  PNM       C9             -2.3403528024        7.8200003743       -7.8926055708  S2        523             1.0000000000
       165        17  PNM       C10            -0.4962046452        9.4864857960       -7.4017408708  S2        523             1.0000000000
       166        17  PNM       C11            -0.8023961141        6.4613436668       -5.8696777687  S2        523             1.0000000000
       167        17  PNM       O12            -1.5899995753        5.4880700946       -5.6729108599  S2        523             1.0000000000
       168        17  PNM       O13             0.4016446977        6.3574228523       -6.3598762611  S2        523             1.0000000000
       169        17  PNM       N14            -2.9965585114       10.5514896869       -3.0155685193  S2        523             1.0000000000
       170        17  PNM       C15            -3.6960773524       11.6779023440       -3.2865385735  S2        523             1.0000000000
       171        17  PNM       O16            -4.8669281902       11.6278941237       -3.7600323271  S2        523             1.0000000000
       172        17  PNM       C17            -2.9879611386       13.0071409693       -3.0347791650  S2        523             1.0000000000
       173        17  PNM       C18            -1.8366749677       13.2709323303       -3.9943701972  S2        523             1.0000000000
       174        17  PNM       C19            -0.5413834704       13.5051867187       -3.5101129788  S2        523             1.0000000000
       175        17  PNM       C20             0.5353307328       13.7056152735       -4.3819169082  S2        523             1.0000000000
       176        17  PNM       C21             0.3226476771       13.6823793268       -5.7628698404  S2        523             1.0000000000
       177        17  PNM       C22            -0.9732794965       13.4799618712       -6.2560631844  S2        523             1.0000000000
       178        17  PNM       C23            -2.0453111159       13.2848492860       -5.3830999775  S2        523             1.0000000000
       179        17  PNM       H24            -0.4014126295        8.3935584787       -5.0779223707  S2        523             1.0000000000
       180        17  PNM       H25            -0.7771972202        9.9712270883       -8.3418778592  S2        523             1.0000000000
       181        17  PNM       H26             0.3312173203        8.8013585729       -7.6103769560  S2        523             1.0000000000
       182        17  PNM       H27            -0.1490232792       10.2595025620       -6.7108227057  S2        523             1.0000000000
       183        17  PNM       H28            -2.6952643122        8.4364553452       -8.7214190317  S2        523             1.0000000000
       184        17  PNM       H29            -3.1968990169        7.2698332384       -7.4953873944  S2        523             1.0000000000
       185        17  PNM       H30            -1.6188117353        7.0972675883       -8.2924335751  S2        523             1.0000000000
       186        17  PNM       H31            -4.4620728672        8.2881491157       -5.1467650090  S2        523             1.0000000000
       187        17  PNM       H32            -4.4171022949        8.9903993201       -2.7472931222  S2        523             1.0000000000
       188        17  PNM       H33            -2.6263624312       13.0324910959       -2.0011601064  S2        523             1.0000000000
       189        17  PNM       H34            -3.7491833565       13.7860501340       -3.1343922955  S2        523             1.0000000000
       190        17  PNM       H35            -0.3766425408       13.5197091393       -2.4405160752  S2        523             1.0000000000
       191        17  PNM       H36             1.5283437868       13.8695950456       -3.9802062958  S2        523             1.0000000000
       192        17  PNM       H37             1.1517614933       13.8320397340       -6.4469129027  S2        523             1.0000000000
       193        17  PNM       H38            -1.1502509383       13.4697822188       -7.3230061908  S2        523             1.0000000000
       194        17  PNM       H39            -3.0443587862       13.1329317267       -5.7757605480  S2        523             1.0000000000
       195        17  PNM       H40            -2.0568423318       10.6158070122       -2.6139293991  S2        523             1.0000000000
       196        18  TIP3      OH2            -4.5840299299        7.6492725634       -0.3558124357  S2        290             1.0000000000
       197        18  TIP3      H1             -5.5987041357        7.5865177872       -0.1476814098  S2        290             1.0000000000
       198        18  TIP3      H2             -4.0769528901        8.3227864802        0.1836313342  S2        290             1.0000000000
       199        19  SER       CB             -3.0203917182        5.2854700960       -2.1912303752  S3        70              1.0000000000
       200        19  SER       HB1            -3.4748348551        4.4235532832       -2.6918433945  S3        70              1.0000000000
       201        19  SER       HB2            -2.0852219761        5.5198356373       -2.7095746955  S3        70              1.0000000000
       202        19  SER       OG             -3.9499161155        6.3798670138       -2.2872134645  S3        70              1.0000000000
       203        19  SER       HG1            -4.1398706123        6.9989239695       -1.3389558516  S3        70              1.0000000000
       204        19  SER       QQH1           -2.7703636798        5.0842314108       -1.1371136356  S3        70              1.0000000000
       205        20  LYS       CD             -6.4495628503        3.4323409642       -2.1431590605  S3        73              1.0000000000
       206        20  LYS       HD1            -7.0742211309        2.9072840142       -2.8689854967  S3        73              1.0000000000
       207        20  LYS       HD2            -5.4254568014        3.4205674706       -2.5341782014  S3        73              1.0000000000
       208        20  LYS       QQH2           -6.4670633717        2.8666068938       -1.2055330892  S3        73              1.0000000000
       209        20  LYS       CE             -6.9423017938        4.8823877826       -1.9769087652  S3        73              1.0000000000
       210        20  LYS       HE1            -6.7069960202        5.3272814720       -1.0075453047  S3        73              1.0000000000
       211        20  LYS       HE2            -8.0248410172        4.9407905129       -2.1031476484  S3        73              1.0000000000
       212        20  LYS       NZ             -6.3232006702        5.7880145310       -3.0014768665  S3        73              1.0000000000
       213        20  LYS       HZ1            -6.4099956037        5.4747620940       -3.9791107445  S3        73              1.0000000000
       214        20  LYS       HZ2            -5.2585562610        5.9800638320       -2.7765803097  S3        73              1.0000000000
       215        20  LYS       HZ3            -6.7560427817        6.7395651339       -2.9729271919  S3        73              1.0000000000
       216        21  SER       CB             -4.4709943142        4.5436104740       -6.6593320967  S3        130             1.0000000000
       217        21  SER       HB1            -4.5272811693        5.4887296569       -7.2015308951  S3        130             1.0000000000
       218        21  SER       HB2            -3.7377551572        3.9031432398       -7.1648823877  S3        130             1.0000000000
       219        21  SER       OG             -4.0471156874        4.7648354698       -5.2686932609  S3        130             1.0000000000
       220        21  SER       HG1            -3.2703539412        5.3992621606       -5.2744312474  S3        130             1.0000000000
       221        21  SER       QQH3           -5.4359072592        4.0398605101       -6.6949956535  S3        130             1.0000000000
       222        22  GLU       CB            -10.0500620445        9.5591985833        0.6689792263  S3        166             1.0000000000
       223        22  GLU       HB1            -9.6871439003       10.2073547872       -0.1380031262  S3        166             1.0000000000
       224        22  GLU       HB2           -11.1014861505        9.3251857879        0.4753401055  S3        166             1.0000000000
       225        22  GLU       QQH4           -9.9891137107       10.0366999233        1.6564252066  S3        166             1.0000000000
       226        22  GLU       CG             -9.2227999803        8.2597542835        0.6376747599  S3        166             1.0000000000
       227        22  GLU       HG1            -9.6076663594        7.5894723087       -0.1375146742  S3        166             1.0000000000
       228        22  GLU       HG2            -9.3225785349        7.6987472098        1.5771859934  S3        166             1.0000000000
       229        22  GLU       CD             -7.7293143367        8.4486848754        0.3604308380  S3        166             1.0000000000
       230        22  GLU       OE1            -7.2257460106        9.6177513217        0.4361648318  S3        166             1.0000000000
       231        22  GLU       OE2            -7.0628192343        7.3695440923        0.0685031850  S3        166             1.0000000000
       232        23  ASN       CB             -2.7428205036       11.8499390135        1.3364301509  S3        170             1.0000000000
       233        23  ASN       HB1            -1.7531243782       11.6722595559        0.9069748097  S3        170             1.0000000000
       234        23  ASN       HB2            -3.1315038902       12.8066429931        0.9757078885  S3        170             1.0000000000
       235        23  ASN       QQH5           -2.7381096652       11.8466872234        2.4362470574  S3        170             1.0000000000
       236        23  ASN       CG             -3.6649780783       10.7113446169        0.9097013872  S3        170             1.0000000000
       237        23  ASN       OD1            -3.2677675885        9.5062202055        1.0174799579  S3        170             1.0000000000
       238        23  ASN       ND2            -4.8807900315       11.0596380095        0.4666882662  S3        170             1.0000000000
       239        23  ASN       HD21           -5.6368175060       10.3688407196        0.3228099907  S3        170             1.0000000000
       240        23  ASN       HD22           -5.0808260674       12.0389268878        0.2494890274  S3        170             1.0000000000
       241        24  LYS       CE             -3.2984312351        1.5219975713       -4.4936335264  S3        234             1.0000000000
       242        24  LYS       HE1            -3.7373026184        1.6981477728       -3.5120957681  S3        234             1.0000000000
       243        24  LYS       HE2            -4.0887854726        1.4775205474       -5.2445684548  S3        234             1.0000000000
       244        24  LYS       NZ             -2.4016463673        2.6754212788       -4.8520495444  S3        234             1.0000000000
       245        24  LYS       HZ1            -1.8761796826        2.4816205866       -5.7420154503  S3        234             1.0000000000
       246        24  LYS       HZ2            -1.6811649897        2.9136971488       -4.1464568459  S3        234             1.0000000000
       247        24  LYS       HZ3            -3.0070846768        3.5366396298       -4.9879286979  S3        234             1.0000000000
       248        24  LYS       QQH6           -2.7058926249        0.6065256130       -4.4575267712  S3        234             1.0000000000
       249        25  SER       CB              2.2414835670        3.5047402225       -5.9698099341  S3        235             1.0000000000
       250        25  SER       HB1             2.9211028498        2.8443180241       -6.5185870065  S3        235             1.0000000000
       251        25  SER       HB2             2.8054790496        4.4141805286       -5.7239196629  S3        235             1.0000000000
       252        25  SER       OG              1.1106996210        3.7786770283       -6.8338339238  S3        235             1.0000000000
       253        25  SER       HG1             0.7395747276        4.6837570941       -6.6416848778  S3        235             1.0000000000
       254        25  SER       QQH7            1.9241434325        2.9541702158       -5.0693230987  S3        235             1.0000000000
       255        26  PNM       S1             -2.9602978008       10.0379745953       -6.1978384218  S3        523             1.0000000000
       256        26  PNM       C2             -1.6586747363        8.7284391502       -6.8351648006  S3        523             1.0000000000
       257        26  PNM       C3             -1.2458792852        7.9124837213       -5.5476587590  S3        523             1.0000000000
       258        26  PNM       N4             -2.3649958100        7.9747090104       -4.6057244512  S3        523             1.0000000000
       259        26  PNM       C5             -3.5440494934        8.8519219787       -4.8624978562  S3        523             1.0000000000
       260        26  PNM       C6             -3.5050608855        9.2459402618       -3.3282475326  S3        523             1.0000000000
       261        26  PNM       C7             -2.3318756732        8.2375769716       -3.2455603117  S3        523             1.0000000000
       262        26  PNM       O8             -1.5160383638        7.9059231885       -2.3801219901  S3        523             1.0000000000
       263        26  PNM       C9             -2.3270725597        7.8533780139       -7.9049629548  S3        523             1.0000000000
       264        26  PNM       C10            -0.4691486716        9.5045289605       -7.4135910383  S3        523             1.0000000000
       265        26  PNM       C11            -0.7939943550        6.4801363338       -5.8838018943  S3        523             1.0000000000
       266        26  PNM       O12            -1.5859809336        5.5106784205       -5.6885994238  S3        523             1.0000000000
       267        26  PNM       O13             0.4103220809        6.3703314303       -6.3719068762  S3        523             1.0000000000
       268        26  PNM       N14            -2.9859631693       10.5712900888       -3.0224613752  S3        523             1.0000000000
       269        26  PNM       C15            -3.6870008833       11.6975836511       -3.2902336539  S3        523             1.0000000000
       270        26  PNM       O16            -4.8591745173       11.6460037560       -3.7603894923  S3        523             1.0000000000
       271        26  PNM       C17            -2.9787073479       13.0272838535       -3.0395629687  S3        523             1.0000000000
       272        26  PNM       C18            -1.8226557787       13.2866930528       -3.9948468189  S3        523             1.0000000000
       273        26  PNM       C19            -0.5269394516       13.5086145143       -3.5059426680  S3        523             1.0000000000
       274        26  PNM       C20             0.5544289031       13.7015759437       -4.3736624411  S3        523             1.0000000000
       275        26  PNM       C21             0.3461472960       13.6830749927       -5.7553039861  S3        523             1.0000000000
       276        26  PNM       C22            -0.9499280066       13.4939097432       -6.2530975342  S3        523             1.0000000000
       277        26  PNM       C23            -2.0265647594       13.3066468197       -5.3841589917  S3        523             1.0000000000
       278        26  PNM       H24            -0.3837530526        8.4087660156       -5.0885760566  S3        523             1.0000000000
       279        26  PNM       H25            -0.7488375358        9.9967147415       -8.3502437577  S3        523             1.0000000000
       280        26  PNM       H26             0.3505659615        8.8122703543       -7.6287708906  S3        523             1.0000000000
       281        26  PNM       H27            -0.1115993264       10.2703359346       -6.7201033231  S3        523             1.0000000000
       282        26  PNM       H28            -2.6805962151        8.4738291458       -8.7314880338  S3        523             1.0000000000
       283        26  PNM       H29            -3.1857264929        7.3065637250       -7.5072995868  S3        523             1.0000000000
       284        26  PNM       H30            -1.6105016504        7.1275712848       -8.3080431974  S3        523             1.0000000000
       285        26  PNM       H31            -4.4430577177        8.3237352011       -5.1729082102  S3        523             1.0000000000
       286        26  PNM       H32            -4.4084383204        9.0094418409       -2.7673760440  S3        523             1.0000000000
       287        26  PNM       H33            -2.6214061198       13.0550399480       -2.0044503300  S3        523             1.0000000000
       288        26  PNM       H34            -3.7384633922       13.8068684898       -3.1446813793  S3        523             1.0000000000
       289        26  PNM       H35            -0.3659802640       13.5189491414       -2.4358480141  S3        523             1.0000000000
       290        26  PNM       H36             1.5473424420       13.8561529585       -3.9682034771  S3        523             1.0000000000
       291        26  PNM       H37             1.1788859282       13.8266074998       -6.4362690692  S3        523             1.0000000000
       292        26  PNM       H38            -1.1232388017       13.4872573079       -7.3206545543  S3        523             1.0000000000
       293        26  PNM       H39            -3.0256065150       13.1641350005       -5.7803835728  S3        523             1.0000000000
       294        26  PNM       H40            -2.0464234623       10.6343827052       -2.6204523721  S3        523             1.0000000000
       295        27  TIP3      OH2            -4.5828682336        7.6532577554       -0.3570577068  S3        290             1.0000000000
       296        27  TIP3      H1             -5.5963502646        7.5885214254       -0.1473745352  S3        290             1.0000000000
       297        27  TIP3      H2             -4.0761924042        8.3248910143        0.1851297636  S3        290             1.0000000000
       298        28  SER       CB             -3.0140827448        5.2798127183       -2.1949350064  S4        70              1.0000000000
       299        28  SER       HB1            -3.4659356187        4.4169665395       -2.6958956837  S4        70              1.0000000000
       300        28  SER       HB2            -2.0791194252        5.5166348473       -2.7123049312  S4        70              1.0000000000
       301        28  SER       OG             -3.9467005111        6.3712725205       -2.2924860097  S4        70              1.0000000000
       302        28  SER       HG1            -4.1285551829        6.9949208688       -1.3522265332  S4        70              1.0000000000
       303        28  SER       QQH1           -2.7648436574        5.0795120585       -1.1404750174  S4        70              1.0000000000
       304        29  LYS       CD             -6.4493868075        3.4355081119       -2.1428589705  S4        73              1.0000000000
       305        29  LYS       HD1            -7.0735133418        2.9090829091       -2.8680944129  S4        73              1.0000000000
       306        29  LYS       HD2            -5.4252480761        3.4239326895       -2.5338058493  S4        73              1.0000000000
       307        29  LYS       QQH2           -6.4668115701        2.8711144943       -1.2044454373  S4        73              1.0000000000
       308        29  LYS       CE             -6.9434972842        4.8854528985       -1.9790799592  S4        73              1.0000000000
       309        29  LYS       HE1            -6.7093290129        5.3327060951       -1.0105556426  S4        73              1.0000000000
       310        29  LYS       HE2            -8.0259781762        4.9427204691       -2.1066359512  S4        73              1.0000000000
       311        29  LYS       NZ             -6.3239045865        5.7890897747       -3.0052180334  S4        73              1.0000000000
       312        29  LYS       HZ1            -6.4116521481        5.4740847187       -3.9825138817  S4        73              1.0000000000
       313        29  LYS       HZ2            -5.2594892529        5.9769857356       -2.7814872263  S4        73              1.0000000000
       314        29  LYS       HZ3            -6.7549945662        6.7413187885       -2.9795717610  S4        73              1.0000000000
       315        30  SER       CB             -4.4762594292        4.5238394832       -6.6562539180  S4        130             1.0000000000
       316        30  SER       HB1            -4.5280671296        5.4674922149       -7.2014910315  S4        130             1.0000000000
       317        30  SER       HB2            -3.7434187351        3.8795815414       -7.1576484764  S4        130             1.0000000000
       318        30  SER       OG             -4.0555424579        4.7489468228       -5.2651292729  S4        130             1.0000000000
       319        30  SER       HG1            -3.2850393420        5.3910319719       -5.2699751560  S4        130             1.0000000000
       320        30  SER       QQH3           -5.4426342337        4.0230600155       -6.6930525973  S4        130             1.0000000000
       321        31  GLU       CB            -10.0427170975        9.5519317202        0.6662357680  S4        166             1.0000000000
       322        31  GLU       HB1            -9.6827372081       10.2018469012       -0.1406996758  S4        166             1.0000000000
       323        31  GLU       HB2           -11.0935803774        9.3147786253        0.4734185014  S4        166             1.0000000000
       324        31  GLU       QQH4           -9.9821066109       10.0287592324        1.6539871774  S4        166             1.0000000000
       325        31  GLU       CG             -9.2114310167        8.2551596463        0.6326620451  S4        166             1.0000000000
       326        31  GLU       HG1            -9.5947260549        7.5848235447       -0.1433219932  S4        166             1.0000000000
       327        31  GLU       HG2            -9.3092350662        7.6927818327        1.5715822333  S4        166             1.0000000000
       328        31  GLU       CD             -7.7185746572        8.4490611241        0.3549961495  S4        166             1.0000000000
       329        31  GLU       OE1            -7.2171479099        9.6185912454        0.4383508290  S4        166             1.0000000000
       330        31  GLU       OE2            -7.0503241289        7.3733527945        0.0550388196  S4        166             1.0000000000
       331        32  ASN       CB             -2.7362547116       11.8564439554        1.3372257730  S4        170             1.0000000000
       332        32  ASN       HB1            -1.7460632090       11.6792913522        0.9089407090  S4        170             1.0000000000
       333        32  ASN       HB2            -3.1245460295       12.8137108314        0.9775957581  S4        170             1.0000000000
       334        32  ASN       QQH5           -2.7331318569       11.8515596981        2.4370631429  S4        170             1.0000000000
       335        32  ASN       CG             -3.6572590663       10.7186421530        0.9071380500  S4        170             1.0000000000
       336        32  ASN       OD1            -3.2561065911        9.5139136622        1.0064897754  S4        170             1.0000000000
       337        32  ASN       ND2            -4.8753523767       11.0668030325        0.4709215529  S4        170             1.0000000000
       338        32  ASN       HD21           -5.6305985407       10.3753538170        0.3256056952  S4        170             1.0000000000
       339        32  ASN       HD22           -5.0782015479       12.0473814796        0.2622373738  S4        170             1.0000000000
       340        33  LYS       CE             -3.3007152941        1.5145665421       -4.4910219453  S4        234             1.0000000000
       341        33  LYS       HE1            -3.7413391643        1.6901778621       -3.5102111398  S4        234             1.0000000000
       342        33  LYS       HE2            -4.0899112963        1.4698007227       -5.2431396960  S4        234             1.0000000000
       343        33  LYS       NZ             -2.4040577675        2.6684941647       -4.8477168889  S4        234             1.0000000000
       344        33  LYS       HZ1            -1.8781148671        2.4755199115       -5.7375822569  S4        234             1.0000000000
       345        33  LYS       HZ2            -1.6845710504        2.9067872008       -4.1412374388  S4        234             1.0000000000
       346        33  LYS       HZ3            -3.0107280725        3.5292504725       -4.9835301362  S4        234             1.0000000000
       347        33  LYS       QQH6           -2.7077301092        0.5994039665       -4.4541846461  S4        234             1.0000000000
       348        34  SER       CB              2.2327405047        3.5079484235       -5.9714901514  S4        235             1.0000000000
       349        34  SER       HB1             2.9108495312        2.8483090688       -6.5230288963  S4        235             1.0000000000
       350        34  SER       HB2             2.7973471652        4.4171919605       -5.7263268256  S4        235             1.0000000000
       351        34  SER       OG              1.0993483659        3.7828222116       -6.8320640420  S4        235             1.0000000000
       352        34  SER       HG1             0.7269978491        4.6867663649       -6.6363765742  S4        235             1.0000000000
       353        34  SER       QQH7            1.9181552646        2.9561612051       -5.0707516822  S4        235             1.0000000000
       354        35  PNM       S1             -2.9626579018       10.0545178296       -6.1826536209  S4        523             1.0000000000
       355        35  PNM       C2             -1.6682468779        8.7398457969       -6.8253066181  S4        523             1.0000000000
       356        35  PNM       C3             -1.2541119239        7.9220277544       -5.5395471224  S4        523             1.0000000000
       357        35  PNM       N4             -2.3700316104        7.9885054235       -4.5945596997  S4        523             1.0000000000
       358        35  PNM       C5             -3.5482298579        8.8665549328       -4.8492587041  S4        523             1.0000000000
       359        35  PNM       C6             -3.5091662825        9.2562470531       -3.3143766044  S4        523             1.0000000000
       360        35  PNM       C7             -2.3380058686        8.2492149471       -3.2378789261  S4        523             1.0000000000
       361        35  PNM       O8             -1.5173001732        7.9116422916       -2.3682312376  S4        523             1.0000000000
       362        35  PNM       C9             -2.3427843731        7.8663333112       -7.8924248073  S4        523             1.0000000000
       363        35  PNM       C10            -0.4784126617        9.5115274187       -7.4086328119  S4        523             1.0000000000
       364        35  PNM       C11            -0.8075868836        6.4880230657       -5.8767505648  S4        523             1.0000000000
       365        35  PNM       O12            -1.6025779719        5.5208274514       -5.6814480478  S4        523             1.0000000000
       366        35  PNM       O13             0.3963516683        6.3743494531       -6.3651733187  S4        523             1.0000000000
       367        35  PNM       N14            -2.9936796450       10.5822078220       -3.0046586979  S4        523             1.0000000000
       368        35  PNM       C15            -3.6972428797       11.7069580513       -3.2717102066  S4        523             1.0000000000
       369        35  PNM       O16            -4.8684043122       11.6526541725       -3.7446095320  S4        523             1.0000000000
       370        35  PNM       C17            -2.9942877475       13.0388398228       -3.0187201413  S4        523             1.0000000000
       371        35  PNM       C18            -1.8393146222       13.3032059866       -3.9733863153  S4        523             1.0000000000
       372        35  PNM       C19            -0.5430193574       13.5206345319       -3.4841832548  S4        523             1.0000000000
       373        35  PNM       C20             0.5380214439       13.7161804479       -4.3516280407  S4        523             1.0000000000
       374        35  PNM       C21             0.3283072021       13.7064087446       -5.7331723772  S4        523             1.0000000000
       375        35  PNM       C22            -0.9685199915       13.5226212132       -6.2309228448  S4        523             1.0000000000
       376        35  PNM       C23            -2.0445432438       13.3310287847       -5.3623111811  S4        523             1.0000000000
       377        35  PNM       H24            -0.3888082684        8.4151210570       -5.0828300956  S4        523             1.0000000000
       378        35  PNM       H25            -0.7607145053       10.0063989951       -8.3430410509  S4        523             1.0000000000
       379        35  PNM       H26             0.3370289836        8.8158701250       -7.6291739997  S4        523             1.0000000000
       380        35  PNM       H27            -0.1135794249       10.2743577639       -6.7157502179  S4        523             1.0000000000
       381        35  PNM       H28            -2.6967456461        8.4871502607       -8.7183857177  S4        523             1.0000000000
       382        35  PNM       H29            -3.2015049351        7.3215298552       -7.4919240603  S4        523             1.0000000000
       383        35  PNM       H30            -1.6290929044        7.1385037834       -8.2970730693  S4        523             1.0000000000
       384        35  PNM       H31            -4.4481032050        8.3401084236       -5.1615264196  S4        523             1.0000000000
       385        35  PNM       H32            -4.4124634551        9.0167558904       -2.7541888462  S4        523             1.0000000000
       386        35  PNM       H33            -2.6371827360       13.0665332596       -1.9835658904  S4        523             1.0000000000
       387        35  PNM       H34            -3.7572637185       13.8153902873       -3.1230620198  S4        523             1.0000000000
       388        35  PNM       H35            -0.3820540750       13.5257869180       -2.4141570611  S4        523             1.0000000000
       389        35  PNM       H36             1.5315292329       13.8663276329       -3.9461016852  S4        523             1.0000000000
       390        35  PNM       H37             1.1606181202       13.8523367754       -6.4141153645  S4        523             1.0000000000
       391        35  PNM       H38            -1.1430084117       13.5233406731       -7.2983030014  S4        523             1.0000000000
       392        35  PNM       H39            -3.0438185182       13.1910234918       -5.7588830088  S4        523             1.0000000000
       393        35  PNM       H40            -2.0531012144       10.6465964957       -2.6051278294  S4        523             1.0000000000
       394        36  TIP3      OH2            -4.5695676441        7.6628922645       -0.3709670680  S4        290             1.0000000000
       395        36  TIP3      H1             -5.5815630812        7.5970551090       -0.1594839475  S4        290             1.0000000000
       396        36  TIP3      H2             -4.0624343278        8.3339854031        0.1708116433  S4        290             1.0000000000
       397        37  SER       CB             -3.0210735612        5.2734773387       -2.1864305754  S5        70              1.0000000000
       398        37  SER       HB1            -3.4779326243        4.4110505372       -2.6839265713  S5        70              1.0000000000
       399        37  SER       HB2            -2.0855230169        5.5040161492       -2.7060768002  S5        70              1.0000000000
       400        37  SER       OG             -3.9478899755        6.3698364702       -2.2850579951  S5        70              1.0000000000
       401        37  SER       HG1            -4.1382991819        6.9893056509       -1.3379250830  S5        70              1.0000000000
       402        37  SER       QQH1           -2.7708713115        5.0751973516       -1.1318498857  S5        70              1.0000000000
       403        38  LYS       CD             -6.4547381343        3.4315992906       -2.1447954925  S5        73              1.0000000000
       404        38  LYS       HD1            -7.0844632996        2.9054981355       -2.8654464315  S5        73              1.0000000000
       405        38  LYS       HD2            -5.4332037892        3.4172442490       -2.5423468445  S5        73              1.0000000000
       406        38  LYS       QQH2           -6.4669549350        2.8683644495       -1.2056141419  S5        73              1.0000000000
       407        38  LYS       CE             -6.9447148775        4.8828366034       -1.9795131584  S5        73              1.0000000000
       408        38  LYS       HE1            -6.7091602312        5.3279796386       -1.0103953955  S5        73              1.0000000000
       409        38  LYS       HE2            -8.0270257026        4.9432413091       -2.1063759922  S5        73              1.0000000000
       410        38  LYS       NZ             -6.3234400457        5.7869013380       -3.0043644702  S5        73              1.0000000000
       411        38  LYS       HZ1            -6.4102489285        5.4728837418       -3.9818609841  S5        73              1.0000000000
       412        38  LYS       HZ2            -5.2592877559        5.9754161071       -2.7790332254  S5        73              1.0000000000
       413        38  LYS       HZ3            -6.7549645748        6.7390707201       -2.9776379819  S5        73              1.0000000000
       414        39  SER       CB             -4.4692633464        4.5408080517       -6.6571184751  S5        130             1.0000000000
       415        39  SER       HB1            -4.5242750529        5.4860327454       -7.1991402512  S5        130             1.0000000000
       416        39  SER       HB2            -3.7350395662        3.9002959167       -7.1612565974  S5        130             1.0000000000
       417        39  SER       OG             -4.0489152265        4.7612999769       -5.2651468380  S5        130             1.0000000000
       418        39  SER       HG1            -3.2710993082        5.3940945965       -5.2672401546  S5        130             1.0000000000
       419        39  SER       QQH3           -5.4341577360        4.0372357213       -6.6952607841  S5        130             1.0000000000
       420        40  GLU       CB            -10.0509967712        9.5556345483        0.6681123447  S5        166             1.0000000000
       421        40  GLU       HB1            -9.6899175749       10.2043919756       -0.1392288070  S5        166             1.0000000000
       422        40  GLU       HB2           -11.1024189505        9.3205545705        0.4757432462  S5        166             1.0000000000
       423        40  GLU       QQH4           -9.9893041626       10.0328936792        1.6556107579  S5        166             1.0000000000
       424        40  GLU       CG             -9.2223041067        8.2571918571        0.6352775499  S5        166             1.0000000000
       425        40  GLU       HG1            -9.6072024533        7.5868006736       -0.1397800001  S5        166             1.0000000000
       426        40  GLU       HG2            -9.3204670544        7.6957434119        1.5747227287  S5        166             1.0000000000
       427        40  GLU       CD             -7.7292990011        8.4479360948        0.3566383317  S5        166             1.0000000000
       428        40  GLU       OE1            -7.2258361275        9.6167303251        0.4359137690  S5        166             1.0000000000
       429        40  GLU       OE2            -7.0630225848        7.3698509948        0.0600804604  S5        166             1.0000000000
       430        41  ASN       CB             -2.7415595819       11.8497419596        1.3361119583  S5        170             1.0000000000
       431        41  ASN       HB1            -1.7518820605       11.6702538250        0.9074250660  S5        170             1.0000000000
       432        41  ASN       HB2            -3.1282998783       12.8070516348        0.9750018335  S5        170             1.0000000000
       433        41  ASN       QQH5           -2.7378350001       11.8464802868        2.4359533187  S5        170             1.0000000000
       434        41  ASN       CG             -3.6655121656       10.7129829829        0.9082191052  S5        170             1.0000000000
       435        41  ASN       OD1            -3.2687068968        9.5071762952        1.0113092228  S5        170             1.0000000000
       436        41  ASN       ND2            -4.8819785638       11.0635890309        0.4690101940  S5        170             1.0000000000
       437        41  ASN       HD21           -5.6383471732       10.3734528015        0.3238814712  S5        170             1.0000000000
       438        41  ASN       HD22           -5.0818919308       12.0440830357        0.2573631488  S5        170             1.0000000000
       439        42  LYS       CE             -3.2936492705        1.5231542380       -4.4913805004  S5        234             1.0000000000
       440        42  LYS       HE1            -3.7320852968        1.7001948687       -3.5097584762  S5        234             1.0000000000
       441        42  LYS       HE2            -4.0842945113        1.4799092059       -5.2421547793  S5        234             1.0000000000
       442        42  LYS       NZ             -2.3950423154        2.6749745028       -4.8502417888  S5        234             1.0000000000
       443        42  LYS       HZ1            -1.8701697280        2.4808185700       -5.7404363044  S5        234             1.0000000000
       444        42  LYS       HZ2            -1.6740158884        2.9129980476       -4.1451838353  S5        234             1.0000000000
       445        42  LYS       HZ3            -2.9998578690        3.5357096921       -4.9859868290  S5        234             1.0000000000
       446        42  LYS       QQH6           -2.7026907884        0.6066508442       -4.4550956822  S5        234             1.0000000000
       447        43  SER       CB              2.2500804082        3.4994628637       -5.9672112635  S5        235             1.0000000000
       448        43  SER       HB1             2.9298944685        2.8388503873       -6.5154548481  S5        235             1.0000000000
       449        43  SER       HB2             2.8139078498        4.4090048935       -5.7212880719  S5        235             1.0000000000
       450        43  SER       OG              1.1199006500        3.7727678649       -6.8318805331  S5        235             1.0000000000
       451        43  SER       HG1             0.7462683288        4.6762869130       -6.6363222656  S5        235             1.0000000000
       452        43  SER       QQH7            1.9323763699        2.9493943506       -5.0665238104  S5        235             1.0000000000
       453        44  PNM       S1             -2.9647214342       10.0123550500       -6.1819816247  S5        523             1.0000000000
       454        44  PNM       C2             -1.6582386539        8.7073280111       -6.8167032772  S5        523             1.0000000000
       455        44  PNM       C3             -1.2430558293        7.8940336138       -5.5284031022  S5        523             1.0000000000
       456        44  PNM       N4             -2.3616386861        7.9541584338       -4.5854906233  S5        523             1.0000000000
       457        44  PNM       C5             -3.5432567939        8.8276853663       -4.8433153376  S5        523             1.0000000000
       458        44  PNM       C6             -3.5043699794        9.2256691223       -3.3105998883  S5        523             1.0000000000
       459        44  PNM       C7             -2.3308290248        8.2214063812       -3.2289094526  S5        523             1.0000000000
       460        44  PNM       O8             -1.5086315295        7.8918749661       -2.3592167574  S5        523             1.0000000000
       461        44  PNM       C9             -2.3229676462        7.8286481592       -7.8858238337  S5        523             1.0000000000
       462        44  PNM       C10            -0.4709239378        9.4864688950       -7.3954354360  S5        523             1.0000000000
       463        44  PNM       C11            -0.7886110756        6.4631753717       -5.8660788004  S5        523             1.0000000000
       464        44  PNM       O12            -1.5787084587        5.4919854228       -5.6705515402  S5        523             1.0000000000
       465        44  PNM       O13             0.4145087558        6.3566305305       -6.3580913261  S5        523             1.0000000000
       466        44  PNM       N14            -2.9897252828       10.5533046813       -3.0068486560  S5        523             1.0000000000
       467        44  PNM       C15            -3.6927562056       11.6778478374       -3.2772316990  S5        523             1.0000000000
       468        44  PNM       O16            -4.8627765407       11.6246361821       -3.7523813398  S5        523             1.0000000000
       469        44  PNM       C17            -2.9886388989       13.0091129122       -3.0245851014  S5        523             1.0000000000
       470        44  PNM       C18            -1.8381954199       13.2756728333       -3.9842879106  S5        523             1.0000000000
       471        44  PNM       C19            -0.5419226960       13.5055364451       -3.5006323345  S5        523             1.0000000000
       472        44  PNM       C20             0.5342983004       13.7066652941       -4.3729253457  S5        523             1.0000000000
       473        44  PNM       C21             0.3198445990       13.6889810471       -5.7537035515  S5        523             1.0000000000
       474        44  PNM       C22            -0.9770853521       13.4914697020       -6.2460747207  S5        523             1.0000000000
       475        44  PNM       C23            -2.0484333871       13.2951916680       -5.3726544759  S5        523             1.0000000000
       476        44  PNM       H24            -0.3817317837        8.3929380033       -5.0706417917  S5        523             1.0000000000
       477        44  PNM       H25            -0.7500945745        9.9728037738       -8.3352925167  S5        523             1.0000000000
       478        44  PNM       H26             0.3527565064        8.7972425884       -7.6045484979  S5        523             1.0000000000
       479        44  PNM       H27            -0.1194088831       10.2575284380       -6.7047319002  S5        523             1.0000000000
       480        44  PNM       H28            -2.6775195584        8.4468324513       -8.7135830637  S5        523             1.0000000000
       481        44  PNM       H29            -3.1805889913        7.2804677944       -7.4879457181  S5        523             1.0000000000
       482        44  PNM       H30            -1.6042962944        7.1040486983       -8.2871725151  S5        523             1.0000000000
       483        44  PNM       H31            -4.4415219445        8.2959124969       -5.1512518459  S5        523             1.0000000000
       484        44  PNM       H32            -4.4071365838        8.9881731083       -2.7490018713  S5        523             1.0000000000
       485        44  PNM       H33            -2.6271670928       13.0355295038       -1.9909900132  S5        523             1.0000000000
       486        44  PNM       H34            -3.7519582514       13.7859874725       -3.1243464372  S5        523             1.0000000000
       487        44  PNM       H35            -0.3765253864       13.5164349336       -2.4311681835  S5        523             1.0000000000
       488        44  PNM       H36             1.5280313036       13.8672084421       -3.9715576561  S5        523             1.0000000000
       489        44  PNM       H37             1.1486198079       13.8391586229       -6.4380614044  S5        523             1.0000000000
       490        44  PNM       H38            -1.1551309163       13.4856108630       -7.3128703268  S5        523             1.0000000000
       491        44  PNM       H39            -3.0480095639       13.1460167993       -5.7649408541  S5        523             1.0000000000
       492        44  PNM       H40            -2.0506910985       10.6195935384       -2.6042585023  S5        523             1.0000000000
       493        45  TIP3      OH2            -4.5820933335        7.6486059566       -0.3586280485  S5        290             1.0000000000
       494        45  TIP3      H1             -5.5964412874        7.5865110865       -0.1514675078  S5        290             1.0000000000
       495        45  TIP3      H2             -4.0761549774        8.3225875597        0.1811362315  S5        290             1.0000000000
       496        46  SER       CB             -3.0136501333        5.2769418321       -2.1937965224  S6        70              1.0000000000
       497        46  SER       HB1            -3.4668022763        4.4141432299       -2.6937290693  S6        70              1.0000000000
       498        46  SER       HB2            -2.0776619981        5.5111865571       -2.7106248472  S6        70              1.0000000000
       499        46  SER       OG             -3.9441137504        6.3699825378       -2.2939991793  S6        70              1.0000000000
       500        46  SER       HG1            -4.1268066282        6.9949616263       -1.3544752755  S6        70              1.0000000000
       501        46  SER       QQH1           -2.7657232186        5.0779467619       -1.1387613288  S6        70              1.0000000000
       502        47  LYS       CD             -6.4521459762        3.4348454887       -2.1422269895  S6        73              1.0000000000
       503        47  LYS       HD1            -7.0804566793        2.9097874798       -2.8648932260  S6        73              1.0000000000
       504        47  LYS       HD2            -5.4297851413        3.4212062962       -2.5377463390  S6        73              1.0000000000
       505        47  LYS       QQH2           -6.4664618757        2.8700820006       -1.2039787936  S6        73              1.0000000000
       506        47  LYS       CE             -6.9425783261        4.8857230664       -1.9756995072  S6        73              1.0000000000
       507        47  LYS       HE1            -6.7053993859        5.3312209594       -1.0071222123  S6        73              1.0000000000
       508        47  LYS       HE2            -8.0251912095        4.9456889719       -2.1006461468  S6        73              1.0000000000
       509        47  LYS       NZ             -6.3235957579        5.7897729471       -3.0017663898  S6        73              1.0000000000
       510        47  LYS       HZ1            -6.4142438438        5.4765678754       -3.9794432934  S6        73              1.0000000000
       511        47  LYS       HZ2            -5.2585096970        5.9760451272       -2.7805439385  S6        73              1.0000000000
       512        47  LYS       HZ3            -6.7535711368        6.7424915019       -2.9732173677  S6        73              1.0000000000
       513        48  SER       CB             -4.4750761352        4.5277781759       -6.6552856673  S6        130             1.0000000000
       514        48  SER       HB1            -4.5285214259        5.4719488383       -7.1994857987  S6        130             1.0000000000
       515        48  SER       HB2            -3.7423520267        3.8847609309       -7.1584043257  S6        130             1.0000000000
       516        48  SER       OG             -4.0525957312        4.7517470144       -5.2645076265  S6        130             1.0000000000
       517        48  SER       HG1            -3.2811327995        5.3923493371       -5.2695274070  S6        130             1.0000000000
       518        48  SER       QQH3           -5.4410157686        4.0261565242       -6.6909925498  S6        130             1.0000000000
       519        49  GLU       CB            -10.0425540857        9.5529697049        0.6658122381  S6        166             1.0000000000
       520        49  GLU       HB1            -9.6827247278       10.2032875132       -0.1408487985  S6        166             1.0000000000
       521        49  GLU       HB2           -11.0933380932        9.3154710433        0.4728747981  S6        166             1.0000000000
       522        49  GLU       QQH4           -9.9823190419       10.0295346985        1.6537316423  S6        166             1.0000000000
       523        49  GLU       CG             -9.2106417766        8.2565352385        0.6319108667  S6        166             1.0000000000
       524        49  GLU       HG1            -9.5943933743        7.5858513971       -0.1435743964  S6        166             1.0000000000
       525        49  GLU       HG2            -9.3076016393        7.6943288471        1.5710123773  S6        166             1.0000000000
       526        49  GLU       CD             -7.7179677786        8.4509970395        0.3530012121  S6        166             1.0000000000
       527        49  GLU       OE1            -7.2173587247        9.6209531015        0.4339957985  S6        166             1.0000000000
       528        49  GLU       OE2            -7.0491440005        7.3751762709        0.0544142042  S6        166             1.0000000000
       529        50  ASN       CB             -2.7367835149       11.8574610706        1.3362142233  S6        170             1.0000000000
       530        50  ASN       HB1            -1.7465232434       11.6806106261        0.9079509141  S6        170             1.0000000000
       531        50  ASN       HB2            -3.1252345359       12.8148118176        0.9769808496  S6        170             1.0000000000
       532        50  ASN       QQH5           -2.7337948421       11.8520463620        2.4360468663  S6        170             1.0000000000
       533        50  ASN       CG             -3.6575080469       10.7196854575        0.9053703429  S6        170             1.0000000000
       534        50  ASN       OD1            -3.2563695960        9.5149115496        1.0049460117  S6        170             1.0000000000
       535        50  ASN       ND2            -4.8751232223       11.0678963762        0.4680213815  S6        170             1.0000000000
       536        50  ASN       HD21           -5.6303359904       10.3765361423        0.3218361603  S6        170             1.0000000000
       537        50  ASN       HD22           -5.0779836803       12.0485101280        0.2592757938  S6        170             1.0000000000
       538        51  LYS       CE             -3.2982028588        1.5171170974       -4.4909617280  S6        234             1.0000000000
       539        51  LYS       HE1            -3.7379746597        1.6935999070       -3.5098999422  S6        234             1.0000000000
       540        51  LYS       HE2            -4.0879596412        1.4729195049       -5.2425442558  S6        234             1.0000000000
       541        51  LYS       NZ             -2.4005760529        2.6699819228       -4.8487904444  S6        234             1.0000000000
       542        51  LYS       HZ1            -1.8751341516        2.4762341454       -5.7388004147  S6        234             1.0000000000
       543        51  LYS       HZ2            -1.6804576865        2.9082331717       -4.1429548632  S6        234             1.0000000000
       544        51  LYS       HZ3            -3.0064584482        3.5309945003       -4.9846772032  S6        234             1.0000000000
       545        51  LYS       QQH6           -2.7061642209        0.6013423003       -4.4541523918  S6        234             1.0000000000
       546        52  SER       CB              2.2399086780        3.5024271815       -5.9703498182  S6        235             1.0000000000
       547        52  SER       HB1             2.9188651237        2.8415332627       -6.5194019789  S6        235             1.0000000000
       548        52  SER       HB2             2.8042325166        4.4120903237       -5.7260329786  S6        235             1.0000000000
       549        52  SER       OG              1.1079629130        3.7754393068       -6.8330774377  S6        235             1.0000000000
       550        52  SER       HG1             0.7355140162        4.6798338543       -6.6391354520  S6        235             1.0000000000
       551        52  SER       QQH7            1.9239618321        2.9526527846       -5.0688363223  S6        235             1.0000000000
       552        53  PNM       S1             -2.9386753123       10.0526206317       -6.1823385580  S6        523             1.0000000000
       553        53  PNM       C2             -1.6485070946        8.7336116177       -6.8244862875  S6        523             1.0000000000
       554        53  PNM       C3             -1.2397386967        7.9132632747       -5.5384957019  S6        523             1.0000000000
       555        53  PNM       N4             -2.3575328032        7.9823364204       -4.5958952878  S6        523             1.0000000000
       556        53  PNM       C5             -3.5330831020        8.8628061229       -4.8542597415  S6        523             1.0000000000
       557        53  PNM       C6             -3.4999978986        9.2502406106       -3.3188456308  S6        523             1.0000000000
       558        53  PNM       C7             -2.3295929524        8.2433760157       -3.2396321476  S6        523             1.0000000000
       559        53  PNM       O8             -1.5110738079        7.9049952783       -2.3668056763  S6        523             1.0000000000
       560        53  PNM       C9             -2.3245695775        7.8633212551       -7.8934615228  S6        523             1.0000000000
       561        53  PNM       C10            -0.4547043585        9.5011892707       -7.4050737868  S6        523             1.0000000000
       562        53  PNM       C11            -0.7973407797        6.4785250626       -5.8770258759  S6        523             1.0000000000
       563        53  PNM       O12            -1.5948449163        5.5132038583       -5.6827879678  S6        523             1.0000000000
       564        53  PNM       O13             0.4061189615        6.3628718869       -6.3662857326  S6        523             1.0000000000
       565        53  PNM       N14            -2.9875673421       10.5761564599       -3.0045240935  S6        523             1.0000000000
       566        53  PNM       C15            -3.6929982141       11.7005457676       -3.2691360347  S6        523             1.0000000000
       567        53  PNM       O16            -4.8632416815       11.6461209086       -3.7437024741  S6        523             1.0000000000
       568        53  PNM       C17            -2.9913314964       13.0324227749       -3.0126436522  S6        523             1.0000000000
       569        53  PNM       C18            -1.8405015276       13.3016034258       -3.9709248067  S6        523             1.0000000000
       570        53  PNM       C19            -0.5422981914       13.5185797582       -3.4866437711  S6        523             1.0000000000
       571        53  PNM       C20             0.5347664200       13.7179837352       -4.3581762653  S6        523             1.0000000000
       572        53  PNM       C21             0.3189421619       13.7125010317       -5.7388213691  S6        523             1.0000000000
       573        53  PNM       C22            -0.9798451732       13.5290897131       -6.2315049577  S6        523             1.0000000000
       574        53  PNM       C23            -2.0518237981       13.3335495191       -5.3588379653  S6        523             1.0000000000
       575        53  PNM       H24            -0.3736850942        8.4031097358       -5.0796691665  S6        523             1.0000000000
       576        53  PNM       H25            -0.7325460238        9.9953808252       -8.3410944234  S6        523             1.0000000000
       577        53  PNM       H26             0.3597267468        8.8031826011       -7.6214452763  S6        523             1.0000000000
       578        53  PNM       H27            -0.0904102710       10.2641509928       -6.7122153601  S6        523             1.0000000000
       579        53  PNM       H28            -2.6762198955        8.4861402117       -8.7189297716  S6        523             1.0000000000
       580        53  PNM       H29            -3.1852716054        7.3201745832       -7.4948222288  S6        523             1.0000000000
       581        53  PNM       H30            -1.6125237864        7.1340384753       -8.2984260981  S6        523             1.0000000000
       582        53  PNM       H31            -4.4325671185        8.3385948395       -5.1716853910  S6        523             1.0000000000
       583        53  PNM       H32            -4.4053668405        9.0089708089       -2.7627836330  S6        523             1.0000000000
       584        53  PNM       H33            -2.6306236726       13.0569117756       -1.9787330776  S6        523             1.0000000000
       585        53  PNM       H34            -3.7556195445       13.8082958109       -3.1117408392  S6        523             1.0000000000
       586        53  PNM       H35            -0.3765186759       13.5204720573       -2.4174015399  S6        523             1.0000000000
       587        53  PNM       H36             1.5299889848       13.8678316321       -3.9566273475  S6        523             1.0000000000
       588        53  PNM       H37             1.1481574269       13.8610460147       -6.4230020360  S6        523             1.0000000000
       589        53  PNM       H38            -1.1589060907       13.5324819374       -7.2981549853  S6        523             1.0000000000
       590        53  PNM       H39            -3.0524788132       13.1928461574       -5.7516868429  S6        523             1.0000000000
       591        53  PNM       H40            -2.0479878846       10.6410578350       -2.6029576132  S6        523             1.0000000000
       592        54  TIP3      OH2            -4.5687968923        7.6645630204       -0.3748727502  S6        290             1.0000000000
       593        54  TIP3      H1             -5.5807769689        7.5987481329       -0.1626980454  S6        290             1.0000000000
       594        54  TIP3      H2             -4.0617294064        8.3352266129        0.1675483988  S6        290             1.0000000000
       595        55  SER       CB             -3.0204984223        5.2857731711       -2.1922247958  S7        70              1.0000000000
       596        55  SER       HB1            -3.4734827599        4.4232654629       -2.6930055686  S7        70              1.0000000000
       597        55  SER       HB2            -2.0860098552        5.5222229826       -2.7107917694  S7        70              1.0000000000
       598        55  SER       OG             -3.9522115278        6.3783016560       -2.2876761217  S7        70              1.0000000000
       599        55  SER       HG1            -4.1407430056        6.9972397827       -1.3408078910  S7        70              1.0000000000
       600        55  SER       QQH1           -2.7698318293        5.0848360513       -1.1382086691  S7        70              1.0000000000
       601        56  LYS       CD             -6.4515095983        3.4324124914       -2.1455958270  S7        73              1.0000000000
       602        56  LYS       HD1            -7.0790308332        2.9058543650       -2.8678535185  S7        73              1.0000000000
       603        56  LYS       HD2            -5.4289749168        3.4194870078       -2.5406620792  S7        73              1.0000000000
       604        56  LYS       QQH2           -6.4655088284        2.8688885976       -1.2066001133  S7        73              1.0000000000
       605        56  LYS       CE             -6.9435789430        4.8830386894       -1.9811071508  S7        73              1.0000000000
       606        56  LYS       HE1            -6.7078541942        5.3292082222       -1.0124601384  S7        73              1.0000000000
       607        56  LYS       HE2            -8.0261180090        4.9416226115       -2.1071496390  S7        73              1.0000000000
       608        56  LYS       NZ             -6.3240449251        5.7867626284       -3.0072433414  S7        73              1.0000000000
       609        56  LYS       HZ1            -6.4087430434        5.4705914525       -3.9840992899  S7        73              1.0000000000
       610        56  LYS       HZ2            -5.2600961709        5.9792475899       -2.7806708098  S7        73              1.0000000000
       611        56  LYS       HZ3            -6.7571573613        6.7381530579       -2.9828761522  S7        73              1.0000000000
       612        57  SER       CB             -4.4715893221        4.5381339413       -6.6599764853  S7        130             1.0000000000
       613        57  SER       HB1            -4.5254364666        5.4827280201       -7.2033169964  S7        130             1.0000000000
       614        57  SER       HB2            -3.7378240289        3.8962379886       -7.1629833337  S7        130             1.0000000000
       615        57  SER       OG             -4.0508753627        4.7606457048       -5.2684830908  S7        130             1.0000000000
       616        57  SER       HG1            -3.2762810986        5.3979744159       -5.2731996039  S7        130             1.0000000000
       617        57  SER       QQH3           -5.4369979208        4.0354829541       -6.6976139247  S7        130             1.0000000000
       618        58  GLU       CB            -10.0508293873        9.5554517980        0.6696984791  S7        166             1.0000000000
       619        58  GLU       HB1            -9.6887203974       10.2034098215       -0.1378219399  S7        166             1.0000000000
       620        58  GLU       HB2           -11.1022899280        9.3210811636        0.4766412669  S7        166             1.0000000000
       621        58  GLU       QQH4           -9.9894757198       10.0334113065        1.6568759226  S7        166             1.0000000000
       622        58  GLU       CG             -9.2230589468        8.2563703827        0.6384254690  S7        166             1.0000000000
       623        58  GLU       HG1            -9.6075809643        7.5859047018       -0.1367163669  S7        166             1.0000000000
       624        58  GLU       HG2            -9.3227055265        7.6955031706        1.5780871996  S7        166             1.0000000000
       625        58  GLU       CD             -7.7296531841        8.4461886199        0.3614070946  S7        166             1.0000000000
       626        58  GLU       OE1            -7.2254766132        9.6146108085        0.4428629959  S7        166             1.0000000000
       627        58  GLU       OE2            -7.0637130002        7.3682052441        0.0640076980  S7        166             1.0000000000
       628        59  ASN       CB             -2.7410784108       11.8480269199        1.3391525597  S7        170             1.0000000000
       629        59  ASN       HB1            -1.7515323504       11.6687678110        0.9101021726  S7        170             1.0000000000
       630        59  ASN       HB2            -3.1285075846       12.8048754316        0.9775373446  S7        170             1.0000000000
       631        59  ASN       QQH5           -2.7367372846       11.8455952110        2.4389805996  S7        170             1.0000000000
       632        59  ASN       CG             -3.6646885854       10.7105609364        0.9128751961  S7        170             1.0000000000
       633        59  ASN       OD1            -3.2672993229        9.5050303341        1.0172361728  S7        170             1.0000000000
       634        59  ASN       ND2            -4.8816532285       11.0599231953        0.4742514979  S7        170             1.0000000000
       635        59  ASN       HD21           -5.6379494633       10.3693690971        0.3303411657  S7        170             1.0000000000
       636        59  ASN       HD22           -5.0818560565       12.0398740211        0.2603472070  S7        170             1.0000000000
       637        60  LYS       CE             -3.2994633643        1.5204281526       -4.4935652741  S7        234             1.0000000000
       638        60  LYS       HE1            -3.7389419253        1.6961000868       -3.5122264097  S7        234             1.0000000000
       639        60  LYS       HE2            -4.0894341398        1.4756820633       -5.2448727181  S7        234             1.0000000000
       640        60  LYS       NZ             -2.4032021687        2.6744164826       -4.8512320611  S7        234             1.0000000000
       641        60  LYS       HZ1            -1.8775405055        2.4811727632       -5.7411913654  S7        234             1.0000000000
       642        60  LYS       HZ2            -1.6830410149        2.9126881529       -4.1452954609  S7        234             1.0000000000
       643        60  LYS       HZ3            -3.0093382469        3.5353583963       -4.9869229194  S7        234             1.0000000000
       644        60  LYS       QQH6           -2.7063581101        0.6053284813       -4.4573842466  S7        234             1.0000000000
       645        61  SER       CB              2.2358598915        3.5097056499       -5.9710911785  S7        235             1.0000000000
       646        61  SER       HB1             2.9147107030        2.8504733158       -6.5222109533  S7        235             1.0000000000
       647        61  SER       HB2             2.8001907548        4.4187277399       -5.7244459704  S7        235             1.0000000000
       648        61  SER       OG              1.1036353516        3.7853074820       -6.8329605698  S7        235             1.0000000000
       649        61  SER       HG1             0.7322806770        4.6898647295       -6.6388368470  S7        235             1.0000000000
       650        61  SER       QQH7            1.9199413586        2.9572583869       -5.0712438272  S7        235             1.0000000000
       651        62  PNM       S1             -2.9793554474       10.0418699418       -6.1972612332  S7        523             1.0000000000
       652        62  PNM       C2             -1.6749166946        8.7350248107       -6.8355912462  S7        523             1.0000000000
       653        62  PNM       C3             -1.2588235764        7.9204856889       -5.5484710772  S7        523             1.0000000000
       654        62  PNM       N4             -2.3763447963        7.9809939916       -4.6043713527  S7        523             1.0000000000
       655        62  PNM       C5             -3.5571039930        8.8564908855       -4.8584025866  S7        523             1.0000000000
       656        62  PNM       C6             -3.5143485779        9.2509685827       -3.3245945829  S7        523             1.0000000000
       657        62  PNM       C7             -2.3428119644        8.2442060503       -3.2473040666  S7        523             1.0000000000
       658        62  PNM       O8             -1.5205498955        7.9109975274       -2.3793867538  S7        523             1.0000000000
       659        62  PNM       C9             -2.3418863962        7.8581667221       -7.9046929135  S7        523             1.0000000000
       660        62  PNM       C10            -0.4881462485        9.5140112236       -7.4157173463  S7        523             1.0000000000
       661        62  PNM       C11            -0.8039530087        6.4885324286       -5.8830445047  S7        523             1.0000000000
       662        62  PNM       O12            -1.5941625935        5.5176404158       -5.6861589138  S7        523             1.0000000000
       663        62  PNM       O13             0.4007267351        6.3796968599       -6.3703345447  S7        523             1.0000000000
       664        62  PNM       N14            -2.9947518908       10.5765904429       -3.0200467679  S7        523             1.0000000000
       665        62  PNM       C15            -3.6954219271       11.7029306470       -3.2883045677  S7        523             1.0000000000
       666        62  PNM       O16            -4.8672373173       11.6511816898       -3.7593115921  S7        523             1.0000000000
       667        62  PNM       C17            -2.9881261857       13.0328981201       -3.0367582951  S7        523             1.0000000000
       668        62  PNM       C18            -1.8302544829       13.2923417627       -3.9895659808  S7        523             1.0000000000
       669        62  PNM       C19            -0.5356999591       13.5146697928       -3.4977981850  S7        523             1.0000000000
       670        62  PNM       C20             0.5476246628       13.7069598822       -4.3631863558  S7        523             1.0000000000
       671        62  PNM       C21             0.3424003894       13.6880070488       -5.7452995477  S7        523             1.0000000000
       672        62  PNM       C22            -0.9525948022       13.4988243866       -6.2458922398  S7        523             1.0000000000
       673        62  PNM       C23            -2.0311320102       13.3116623790       -5.3793154904  S7        523             1.0000000000
       674        62  PNM       H24            -0.3970794893        8.4189368347       -5.0907832860  S7        523             1.0000000000
       675        62  PNM       H25            -0.7709918419       10.0073505327       -8.3508359885  S7        523             1.0000000000
       676        62  PNM       H26             0.3320701539        8.8233435156       -7.6344709569  S7        523             1.0000000000
       677        62  PNM       H27            -0.1298668361       10.2791573028       -6.7218145270  S7        523             1.0000000000
       678        62  PNM       H28            -2.6962803401        8.4774568259       -8.7316986676  S7        523             1.0000000000
       679        62  PNM       H29            -3.1995113288        7.3100654408       -7.5066142289  S7        523             1.0000000000
       680        62  PNM       H30            -1.6239405442        7.1334547014       -8.3074380694  S7        523             1.0000000000
       681        62  PNM       H31            -4.4567435168        8.3268263014       -5.1659505970  S7        523             1.0000000000
       682        62  PNM       H32            -4.4165806589        9.0145558141       -2.7614874414  S7        523             1.0000000000
       683        62  PNM       H33            -2.6326463524       13.0608321134       -2.0010608726  S7        523             1.0000000000
       684        62  PNM       H34            -3.7481680013       13.8120312141       -3.1433609415  S7        523             1.0000000000
       685        62  PNM       H35            -0.3774265245       13.5259862751       -2.4273119202  S7        523             1.0000000000
       686        62  PNM       H36             1.5396703028       13.8613618898       -3.9556362696  S7        523             1.0000000000
       687        62  PNM       H37             1.1766890416       13.8310429420       -6.4245160946  S7        523             1.0000000000
       688        62  PNM       H38            -1.1235995927       13.4920360499       -7.3138253402  S7        523             1.0000000000
       689        62  PNM       H39            -3.0291874535       13.1689162219       -5.7778986399  S7        523             1.0000000000
       690        62  PNM       H40            -2.0544282325       10.6396096830       -2.6198362718  S7        523             1.0000000000
       691        63  TIP3      OH2            -4.5831742107        7.6530943906       -0.3578199502  S7        290             1.0000000000
       692        63  TIP3      H1             -5.5965608600        7.5880411697       -0.1487945171  S7        290             1.0000000000
       693        63  TIP3      H2             -4.0767567865        8.3243830431        0.1847346078  S7        290             1.0000000000
       694        64  SER       CB             -3.0224441546        5.2743413737       -2.1855917429  S8        70              1.0000000000
       695        64  SER       HB1            -3.4809475943        4.4123240808       -2.6824441360  S8        70              1.0000000000
       696        64  SER       HB2            -2.0870444246        5.5033895311       -2.7062238136  S8        70              1.0000000000
       697        64  SER       OG             -3.9476537439        6.3721629934       -2.2832512800  S8        70              1.0000000000
       698        64  SER       HG1            -4.1398906162        6.9914061687       -1.3329046062  S8        70              1.0000000000
       699        64  SER       QQH1           -2.7713627090        5.0759036465       -1.1312321804  S8        70              1.0000000000
       700        65  LYS       CD             -6.4559271878        3.4306393518       -2.1451847288  S8        73              1.0000000000
       701        65  LYS       HD1            -7.0906611814        2.9053586960       -2.8619993752  S8        73              1.0000000000
       702        65  LYS       HD2            -5.4365434590        3.4131921058       -2.5480446052  S8        73              1.0000000000
       703        65  LYS       QQH2           -6.4647038726        2.8684020803       -1.2053726872  S8        73              1.0000000000
       704        65  LYS       CE             -6.9416261142        4.8831940285       -1.9794479421  S8        73              1.0000000000
       705        65  LYS       HE1            -6.7027162109        5.3281855120       -1.0110810827  S8        73              1.0000000000
       706        65  LYS       HE2            -8.0240786169        4.9464166890       -2.1036528273  S8        73              1.0000000000
       707        65  LYS       NZ             -6.3203496214        5.7848450807       -3.0063460487  S8        73              1.0000000000
       708        65  LYS       HZ1            -6.4052428493        5.4674930638       -3.9828123017  S8        73              1.0000000000
       709        65  LYS       HZ2            -5.2566672831        5.9760607257       -2.7794698339  S8        73              1.0000000000
       710        65  LYS       HZ3            -6.7533584363        6.7364225878       -2.9830920682  S8        73              1.0000000000
       711        66  SER       CB             -4.4738130939        4.5330761200       -6.6560179893  S8        130             1.0000000000
       712        66  SER       HB1            -4.5263153654        5.4773974089       -7.1999121800  S8        130             1.0000000000
       713        66  SER       HB2            -3.7400834104        3.8902181414       -7.1578812493  S8        130             1.0000000000
       714        66  SER       OG             -4.0550251774        4.7558045988       -5.2637778107  S8        130             1.0000000000
       715        66  SER       HG1            -3.2771689694        5.3885054942       -5.2663318677  S8        130             1.0000000000
       716        66  SER       QQH3           -5.4396318501        4.0314546890       -6.6943469499  S8        130             1.0000000000
       717        67  GLU       CB            -10.0490557705        9.5589651398        0.6674350700  S8        166             1.0000000000
       718        67  GLU       HB1            -9.6873092474       10.2074658327       -0.1397913682  S8        166             1.0000000000
       719        67  GLU       HB2           -11.1004843348        9.3242924362        0.4746282217  S8        166             1.0000000000
       720        67  GLU       QQH4           -9.9876663241       10.0363266252        1.6549246891  S8        166             1.0000000000
       721        67  GLU       CG             -9.2209551918        8.2601316025        0.6351240883  S8        166             1.0000000000
       722        67  GLU       HG1            -9.6063374972        7.5895902985       -0.1395979388  S8        166             1.0000000000
       723        67  GLU       HG2            -9.3192401565        7.6990173793        1.5747261410  S8        166             1.0000000000
       724        67  GLU       CD             -7.7279604615        8.4499605344        0.3562436209  S8        166             1.0000000000
       725        67  GLU       OE1            -7.2244198476        9.6189470104        0.4312300217  S8        166             1.0000000000
       726        67  GLU       OE2            -7.0615280130        7.3707637342        0.0637265521  S8        166             1.0000000000
       727        68  ASN       CB             -2.7401428157       11.8484281630        1.3352912516  S8        170             1.0000000000
       728        68  ASN       HB1            -1.7502010531       11.6689044565        0.9071696751  S8        170             1.0000000000
       729        68  ASN       HB2            -3.1268867718       12.8054710074        0.9734168757  S8        170             1.0000000000
       730        68  ASN       QQH5           -2.7369090334       11.8457511130        2.4351247177  S8        170             1.0000000000
       731        68  ASN       CG             -3.6638386051       10.7113239215        0.9076819663  S8        170             1.0000000000
       732        68  ASN       OD1            -3.2683727675        9.5053285430        1.0145353207  S8        170             1.0000000000
       733        68  ASN       ND2            -4.8788574042       11.0616754800        0.4644552293  S8        170             1.0000000000
       734        68  ASN       HD21           -5.6356507557       10.3719499348        0.3196248827  S8        170             1.0000000000
       735        68  ASN       HD22           -5.0776386385       12.0415944129        0.2486330919  S8        170             1.0000000000
       736        69  LYS       CE             -3.2939018037        1.5208200593       -4.4912662612  S8        234             1.0000000000
       737        69  LYS       HE1            -3.7328840841        1.6976889639       -3.5098804875  S8        234             1.0000000000
       738        69  LYS       HE2            -4.0841661000        1.4776228308       -5.2424244932  S8        234             1.0000000000
       739        69  LYS       NZ             -2.3954136294        2.6728191261       -4.8495555471  S8        234             1.0000000000
       740        69  LYS       HZ1            -1.8702756612        2.4794246733       -5.7397712533  S8        234             1.0000000000
       741        69  LYS       HZ2            -1.6745976753        2.9111910626       -4.1444169781  S8        234             1.0000000000
       742        69  LYS       HZ3            -3.0006008808        3.5328442015       -4.9850544660  S8        234             1.0000000000
       743        69  LYS       QQH6           -2.7027773555        0.6044500559       -4.4548451522  S8        234             1.0000000000
       744        70  SER       CB              2.2509974837        3.4976923308       -5.9666374751  S8        235             1.0000000000
       745        70  SER       HB1             2.9313890208        2.8368369143       -6.5139569963  S8        235             1.0000000000
       746        70  SER       HB2             2.8144736477        4.4075999105       -5.7211576201  S8        235             1.0000000000
       747        70  SER       OG              1.1212067724        3.7697300699       -6.8320972467  S8        235             1.0000000000
       748        70  SER       HG1             0.7460222248        4.6725936296       -6.6364076552  S8        235             1.0000000000
       749        70  SER       QQH7            1.9331815160        2.9482860829       -5.0655597552  S8        235             1.0000000000
       750        71  PNM       S1             -2.9829033289        9.9944355036       -6.1877046494  S8        523             1.0000000000
       751        71  PNM       C2             -1.6690949978        8.6948344838       -6.8187652583  S8        523             1.0000000000
       752        71  PNM       C3             -1.2514007310        7.8842442644       -5.5294995090  S8        523             1.0000000000
       753        71  PNM       N4             -2.3690036589        7.9428102798       -4.5851401317  S8        523             1.0000000000
       754        71  PNM       C5             -3.5524538448        8.8146967714       -4.8413814020  S8        523             1.0000000000
       755        71  PNM       C6             -3.5068754370        9.2197304483       -3.3106038928  S8        523             1.0000000000
       756        71  PNM       C7             -2.3338245941        8.2144927019       -3.2288022819  S8        523             1.0000000000
       757        71  PNM       O8             -1.5087785609        7.8894678837       -2.3619101197  S8        523             1.0000000000
       758        71  PNM       C9             -2.3290143371        7.8133713275       -7.8884897916  S8        523             1.0000000000
       759        71  PNM       C10            -0.4845543626        9.4793639414       -7.3961287854  S8        523             1.0000000000
       760        71  PNM       C11            -0.7938476664        6.4541814773       -5.8662349876  S8        523             1.0000000000
       761        71  PNM       O12            -1.5824642628        5.4816637297       -5.6708987017  S8        523             1.0000000000
       762        71  PNM       O13             0.4097583018        6.3501774524       -6.3575493623  S8        523             1.0000000000
       763        71  PNM       N14            -2.9872946112       10.5473784309       -3.0150431692  S8        523             1.0000000000
       764        71  PNM       C15            -3.6880126925       11.6729700307       -3.2865828371  S8        523             1.0000000000
       765        71  PNM       O16            -4.8599657716       11.6216172596       -3.7574488484  S8        523             1.0000000000
       766        71  PNM       C17            -2.9800546063       13.0030896249       -3.0382680607  S8        523             1.0000000000
       767        71  PNM       C18            -1.8273800930       13.2647033587       -3.9968623447  S8        523             1.0000000000
       768        71  PNM       C19            -0.5332171089       13.5015114680       -3.5108792103  S8        523             1.0000000000
       769        71  PNM       C20             0.5449465759       13.7009092676       -4.3811279360  S8        523             1.0000000000
       770        71  PNM       C21             0.3349548039       13.6736799907       -5.7623709738  S8        523             1.0000000000
       771        71  PNM       C22            -0.9598201505       13.4687829611       -6.2574726623  S8        523             1.0000000000
       772        71  PNM       C23            -2.0334002673       13.2752432363       -5.3860241021  S8        523             1.0000000000
       773        71  PNM       H24            -0.3906925548        8.3854870786       -5.0729757984  S8        523             1.0000000000
       774        71  PNM       H25            -0.7641066351        9.9624967969       -8.3375124490  S8        523             1.0000000000
       775        71  PNM       H26             0.3436498712        8.7944711731       -7.6022324949  S8        523             1.0000000000
       776        71  PNM       H27            -0.1390066594       10.2537713009       -6.7059944995  S8        523             1.0000000000
       777        71  PNM       H28            -2.6839330851        8.4304315120       -8.7168726863  S8        523             1.0000000000
       778        71  PNM       H29            -3.1857818284        7.2634927982       -7.4914001319  S8        523             1.0000000000
       779        71  PNM       H30            -1.6077426466        7.0906039309       -8.2886497496  S8        523             1.0000000000
       780        71  PNM       H31            -4.4515718372        8.2805455812       -5.1424187979  S8        523             1.0000000000
       781        71  PNM       H32            -4.4077700051        8.9869028105       -2.7442216425  S8        523             1.0000000000
       782        71  PNM       H33            -2.6198436047       13.0316766842       -2.0042118599  S8        523             1.0000000000
       783        71  PNM       H34            -3.7410553223       13.7817909655       -3.1411307376  S8        523             1.0000000000
       784        71  PNM       H35            -0.3707785556       13.5193923507       -2.4410149794  S8        523             1.0000000000
       785        71  PNM       H36             1.5368401567       13.8674725640       -3.9778505913  S8        523             1.0000000000
       786        71  PNM       H37             1.1652013115       13.8227011966       -6.4451834376  S8        523             1.0000000000
       787        71  PNM       H38            -1.1346144244       13.4559165406       -7.3248047117  S8        523             1.0000000000
       788        71  PNM       H39            -3.0318042649       13.1224684071       -5.7800457618  S8        523             1.0000000000
       789        71  PNM       H40            -2.0476307816       10.6127856693       -2.6134869087  S8        523             1.0000000000
       790        72  TIP3      OH2            -4.5822614796        7.6476168642       -0.3552454519  S8        290             1.0000000000
       791        72  TIP3      H1             -5.5973787070        7.5857697992       -0.1479949028  S8        290             1.0000000000
       792        72  TIP3      H2             -4.0755281241        8.3211626711        0.1846901241  S8        290             1.0000000000
       793        73  SER       CB             -3.0278819671        5.2872058164       -2.1867396370  S9        70              1.0000000000
       794        73  SER       HB1            -3.4849424208        4.4255035166       -2.6856125075  S9        70              1.0000000000
       795        73  SER       HB2            -2.0934617684        5.5195083344       -2.7076919359  S9        70              1.0000000000
       796        73  SER       OG             -3.9552281609        6.3836186786       -2.2804497825  S9        70              1.0000000000
       797        73  SER       HG1            -4.1509768470        7.0001748171       -1.3247825304  S9        70              1.0000000000
       798        73  SER       QQH1           -2.7754404016        5.0860721102       -1.1331444432  S9        70              1.0000000000
       799        74  LYS       CD             -6.4549278165        3.4287433235       -2.1470144381  S9        73              1.0000000000
       800        74  LYS       HD1            -7.0899552314        2.9030204208       -2.8632892697  S9        73              1.0000000000
       801        74  LYS       HD2            -5.4356818897        3.4113484494       -2.5502497101  S9        73              1.0000000000
       802        74  LYS       QQH2           -6.4632347815        2.8669965364       -1.2068968687  S9        73              1.0000000000
       803        74  LYS       CE             -6.9408010719        4.8813415188       -1.9818512100  S9        73              1.0000000000
       804        74  LYS       HE1            -6.7011099309        5.3265008569       -1.0137137958  S9        73              1.0000000000
       805        74  LYS       HE2            -8.0234047067        4.9440785600       -2.1049052305  S9        73              1.0000000000
       806        74  LYS       NZ             -6.3203443018        5.7824853806       -3.0096262323  S9        73              1.0000000000
       807        74  LYS       HZ1            -6.4004078366        5.4619899824       -3.9851284397  S9        73              1.0000000000
       808        74  LYS       HZ2            -5.2572299109        5.9807225922       -2.7788641570  S9        73              1.0000000000
       809        74  LYS       HZ3            -6.7564601449        6.7326658112       -2.9900931271  S9        73              1.0000000000
       810        75  SER       CB             -4.4728792308        4.5384876039       -6.6593413606  S9        130             1.0000000000
       811        75  SER       HB1            -4.5254661401        5.4827175834       -7.2033289347  S9        130             1.0000000000
       812        75  SER       HB2            -3.7389453880        3.8956631837       -7.1609060330  S9        130             1.0000000000
       813        75  SER       OG             -4.0542410477        4.7614548362       -5.2671563691  S9        130             1.0000000000
       814        75  SER       HG1            -3.2759111044        5.3940400211       -5.2715644657  S9        130             1.0000000000
       815        75  SER       QQH3           -5.4386032524        4.0365855051       -6.6979076715  S9        130             1.0000000000
       816        76  GLU       CB            -10.0544730517        9.5610774849        0.6711531475  S9        166             1.0000000000
       817        76  GLU       HB1            -9.6905344546       10.2076440655       -0.1366228175  S9        166             1.0000000000
       818        76  GLU       HB2           -11.1062991853        9.3287480898        0.4776783821  S9        166             1.0000000000
       819        76  GLU       QQH4           -9.9927947979       10.0397037743        1.6580079290  S9        166             1.0000000000
       820        76  GLU       CG             -9.2294849504        8.2602033264        0.6415551139  S9        166             1.0000000000
       821        76  GLU       HG1            -9.6148465507        7.5898690748       -0.1332610243  S9        166             1.0000000000
       822        76  GLU       HG2            -9.3306361983        7.7001121434        1.5814914636  S9        166             1.0000000000
       823        76  GLU       CD             -7.7357332260        8.4466078835        0.3652710044  S9        166             1.0000000000
       824        76  GLU       OE1            -7.2297955059        9.6145221720        0.4409184334  S9        166             1.0000000000
       825        76  GLU       OE2            -7.0709434005        7.3659695522        0.0741421414  S9        166             1.0000000000
       826        77  ASN       CB             -2.7434554871       11.8414929751        1.3390044418  S9        170             1.0000000000
       827        77  ASN       HB1            -1.7540169184       11.6610645263        0.9099526038  S9        170             1.0000000000
       828        77  ASN       HB2            -3.1302647033       12.7979509523        0.9755747872  S9        170             1.0000000000
       829        77  ASN       QQH5           -2.7388371310       11.8409163258        2.4388033445  S9        170             1.0000000000
       830        77  ASN       CG             -3.6686547745       10.7041671559        0.9151044292  S9        170             1.0000000000
       831        77  ASN       OD1            -3.2755681720        9.4976507792        1.0272188520  S9        170             1.0000000000
       832        77  ASN       ND2            -4.8827688866       11.0542079834        0.4697008493  S9        170             1.0000000000
       833        77  ASN       HD21           -5.6403284965       10.3648527289        0.3271270121  S9        170             1.0000000000
       834        77  ASN       HD22           -5.0797406915       12.0331716612        0.2477673951  S9        170             1.0000000000
       835        78  LYS       CE             -3.2962640887        1.5222728416       -4.4933292217  S9        234             1.0000000000
       836        78  LYS       HE1            -3.7349446626        1.6984376732       -3.5117021973  S9        234             1.0000000000
       837        78  LYS       HE2            -4.0867654264        1.4780510599       -5.2441297827  S9        234             1.0000000000
       838        78  LYS       NZ             -2.3995640568        2.6755873719       -4.8518046195  S9        234             1.0000000000
       839        78  LYS       HZ1            -1.8741488556        2.4825746734       -5.7419325573  S9        234             1.0000000000
       840        78  LYS       HZ2            -1.6788297806        2.9142799251       -4.1465187814  S9        234             1.0000000000
       841        78  LYS       HZ3            -3.0053517497        3.5356707533       -4.9871342720  S9        234             1.0000000000
       842        78  LYS       QQH6           -2.7037625800        0.6067791570       -4.4573628628  S9        234             1.0000000000
       843        79  SER       CB              2.2450118935        3.5043271776       -5.9673855415  S9        235             1.0000000000
       844        79  SER       HB1             2.9250031981        2.8440963309       -6.5159594821  S9        235             1.0000000000
       845        79  SER       HB2             2.8091770840        4.4133917768       -5.7204372806  S9        235             1.0000000000
       846        79  SER       OG              1.1151888560        3.7787728357       -6.8324009790  S9        235             1.0000000000
       847        79  SER       HG1             0.7415491144        4.6824467317       -6.6383756289  S9        235             1.0000000000
       848        79  SER       QQH7            1.9268791545        2.9532630852       -5.0674427023  S9        235             1.0000000000
       849        80  PNM       S1             -3.0108856302        9.9985706427       -6.2171834414  S9        523             1.0000000000
       850        80  PNM       C2             -1.6890674549        8.7040131872       -6.8440959689  S9        523             1.0000000000
       851        80  PNM       C3             -1.2690408454        7.8983292977       -5.5529555243  S9        523             1.0000000000
       852        80  PNM       N4             -2.3873549550        7.9528806878       -4.6087915419  S9        523             1.0000000000
       853        80  PNM       C5             -3.5723239098        8.8236387682       -4.8629342409  S9        523             1.0000000000
       854        80  PNM       C6             -3.5205672168        9.2324891871       -3.3330251753  S9        523             1.0000000000
       855        80  PNM       C7             -2.3499834833        8.2263167874       -3.2538540398  S9        523             1.0000000000
       856        80  PNM       O8             -1.5204646984        7.9030741616       -2.3869813617  S9        523             1.0000000000
       857        80  PNM       C9             -2.3429868427        7.8178398069       -7.9134671914  S9        523             1.0000000000
       858        80  PNM       C10            -0.5074761757        9.4938936671       -7.4202720583  S9        523             1.0000000000
       859        80  PNM       C11            -0.8031259201        6.4691408293       -5.8829328325  S9        523             1.0000000000
       860        80  PNM       O12            -1.5874859527        5.4936875970       -5.6846099423  S9        523             1.0000000000
       861        80  PNM       O13             0.4026129716        6.3676944041       -6.3692537105  S9        523             1.0000000000
       862        80  PNM       N14            -2.9936414423       10.5584741790       -3.0427564323  S9        523             1.0000000000
       863        80  PNM       C15            -3.6898894916       11.6868428060       -3.3128549280  S9        523             1.0000000000
       864        80  PNM       O16            -4.8641340813       11.6393158874       -3.7784790423  S9        523             1.0000000000
       865        80  PNM       C17            -2.9755267827       13.0139520807       -3.0661014451  S9        523             1.0000000000
       866        80  PNM       C18            -1.8144214154       13.2655327399       -4.0175243905  S9        523             1.0000000000
       867        80  PNM       C19            -0.5242362164       13.5065336698       -3.5228646567  S9        523             1.0000000000
       868        80  PNM       C20             0.5615667957       13.6960085720       -4.3858117210  S9        523             1.0000000000
       869        80  PNM       C21             0.3640412428       13.6530854323       -5.7684708175  S9        523             1.0000000000
       870        80  PNM       C22            -0.9264800904       13.4435913168       -6.2726599593  S9        523             1.0000000000
       871        80  PNM       C23            -2.0080790300       13.2619600998       -5.4085066408  S9        523             1.0000000000
       872        80  PNM       H24            -0.4116344043        8.4051785123       -5.0961738895  S9        523             1.0000000000
       873        80  PNM       H25            -0.7878483249        9.9750512680       -8.3624548541  S9        523             1.0000000000
       874        80  PNM       H26             0.3242115424        8.8125620353       -7.6247956147  S9        523             1.0000000000
       875        80  PNM       H27            -0.1665358821       10.2701529362       -6.7296471552  S9        523             1.0000000000
       876        80  PNM       H28            -2.6990292893        8.4316274133       -8.7438121426  S9        523             1.0000000000
       877        80  PNM       H29            -3.1978434586        7.2648865553       -7.5166801554  S9        523             1.0000000000
       878        80  PNM       H30            -1.6177399359        7.0974840391       -8.3109475366  S9        523             1.0000000000
       879        80  PNM       H31            -4.4723649676        8.2874457449       -5.1582424767  S9        523             1.0000000000
       880        80  PNM       H32            -4.4201501582        9.0039880821       -2.7624479885  S9        523             1.0000000000
       881        80  PNM       H33            -2.6215007590       13.0433214036       -2.0298329300  S9        523             1.0000000000
       882        80  PNM       H34            -3.7312582724       13.7968372368       -3.1758067240  S9        523             1.0000000000
       883        80  PNM       H35            -0.3705336738       13.5344620286       -2.4517411365  S9        523             1.0000000000
       884        80  PNM       H36             1.5499783754       13.8661249136       -3.9757633421  S9        523             1.0000000000
       885        80  PNM       H37             1.2004699520       13.7937082470       -6.4455173504  S9        523             1.0000000000
       886        80  PNM       H38            -1.0915176958       13.4174938489       -7.3413027277  S9        523             1.0000000000
       887        80  PNM       H39            -3.0034203341       13.1069232138       -5.8092670161  S9        523             1.0000000000
       888        80  PNM       H40            -2.0529679463       10.6202964474       -2.6427011926  S9        523             1.0000000000
       889        81  TIP3      OH2            -4.5927684964        7.6447522578       -0.3446375438  S9        290             1.0000000000
       890        81  TIP3      H1             -5.6083026486        7.5808730389       -0.1375171172  S9        290             1.0000000000
       891        81  TIP3      H2             -4.0859873574        8.3165098633        0.1977153670  S9        290             1.0000000000
       892        82  SER       CB             -3.0342806135        5.2789396055       -2.1790073721  S10       70              1.0000000000
       893        82  SER       HB1            -3.4979429315        4.4181340688       -2.6738519686  S10       70              1.0000000000
       894        82  SER       HB2            -2.0996637317        5.5035395029       -2.7034371024  S10       70              1.0000000000
       895        82  SER       OG             -3.9542912431        6.3813893769       -2.2721814009  S10       70              1.0000000000
       896        82  SER       HG1            -4.1585335909        6.9977248657       -1.3059539677  S10       70              1.0000000000
       897        82  SER       QQH1           -2.7796448551        5.0788822688       -1.1257091692  S10       70              1.0000000000
       898        83  LYS       CD             -6.4583871678        3.4257004678       -2.1490124236  S10       73              1.0000000000
       899        83  LYS       HD1            -7.0999706824        2.9010310297       -2.8601562839  S10       73              1.0000000000
       900        83  LYS       HD2            -5.4420406260        3.4038796476       -2.5591489544  S10       73              1.0000000000
       901        83  LYS       QQH2           -6.4621053342        2.8655017605       -1.2079480229  S10       73              1.0000000000
       902        83  LYS       CE             -6.9381562553        4.8802573534       -1.9834337029  S10       73              1.0000000000
       903        83  LYS       HE1            -6.6959893250        5.3239098214       -1.0152239788  S10       73              1.0000000000
       904        83  LYS       HE2            -8.0206149428        4.9472333767       -2.1053590132  S10       73              1.0000000000
       905        83  LYS       NZ             -6.3150804468        5.7794689037       -3.0113161270  S10       73              1.0000000000
       906        83  LYS       HZ1            -6.3916233717        5.4564340880       -3.9860471105  S10       73              1.0000000000
       907        83  LYS       HZ2            -5.2521254866        5.9801376615       -2.7765287623  S10       73              1.0000000000
       908        83  LYS       HZ3            -6.7529747627        6.7289721250       -2.9945860792  S10       73              1.0000000000
       909        84  SER       CB             -4.4745398974        4.5395039849       -6.6587579705  S10       130             1.0000000000
       910        84  SER       HB1            -4.5260930861        5.4839558285       -7.2023901678  S10       130             1.0000000000
       911        84  SER       HB2            -3.7402236625        3.8965345699       -7.1595803891  S10       130             1.0000000000
       912        84  SER       OG             -4.0584912299        4.7611038210       -5.2654442827  S10       130             1.0000000000
       913        84  SER       HG1            -3.2757256965        5.3877388322       -5.2666167277  S10       130             1.0000000000
       914        84  SER       QQH3           -5.4404093444        4.0381354842       -6.6991673032  S10       130             1.0000000000
       915        85  GLU       CB            -10.0556969770        9.5658012384        0.6702824266  S10       166             1.0000000000
       916        85  GLU       HB1            -9.6913795944       10.2122483713       -0.1373894201  S10       166             1.0000000000
       917        85  GLU       HB2           -11.1075782350        9.3338066324        0.4766982140  S10       166             1.0000000000
       918        85  GLU       QQH4           -9.9942349178       10.0443770088        1.6572213886  S10       166             1.0000000000
       919        85  GLU       CG             -9.2312452745        8.2646365569        0.6409000790  S10       166             1.0000000000
       920        85  GLU       HG1            -9.6169766151        7.5944285622       -0.1339029616  S10       166             1.0000000000
       921        85  GLU       HG2            -9.3326943617        7.7044340378        1.5806920970  S10       166             1.0000000000
       922        85  GLU       CD             -7.7375094001        8.4499287177        0.3647106486  S10       166             1.0000000000
       923        85  GLU       OE1            -7.2315627260        9.6181475407        0.4315590592  S10       166             1.0000000000
       924        85  GLU       OE2            -7.0722274938        7.3669276450        0.0822644965  S10       166             1.0000000000
       925        86  ASN       CB             -2.7425563320       11.8391810854        1.3328436347  S10       170             1.0000000000
       926        86  ASN       HB1            -1.7528023138       11.6566670871        0.9053557393  S10       170             1.0000000000
       927        86  ASN       HB2            -3.1274468424       12.7957909515        0.9678289060  S10       170             1.0000000000
       928        86  ASN       QQH5           -2.7396085772       11.8395857763        2.4326705369  S10       170             1.0000000000
       929        86  ASN       CG             -3.6692424129       10.7029095868        0.9086150163  S10       170             1.0000000000
       930        86  ASN       OD1            -3.2789556769        9.4955669599        1.0225533654  S10       170             1.0000000000
       931        86  ASN       ND2            -4.8818598345       11.0547651807        0.4604960036  S10       170             1.0000000000
       932        86  ASN       HD21           -5.6405854508       10.3667737320        0.3181725401  S10       170             1.0000000000
       933        86  ASN       HD22           -5.0770071171       12.0337715436        0.2366586214  S10       170             1.0000000000
       934        87  LYS       CE             -3.2921992913        1.5241919796       -4.4919921671  S10       234             1.0000000000
       935        87  LYS       HE1            -3.7298731940        1.7011809393       -3.5100310204  S10       234             1.0000000000
       936        87  LYS       HE2            -4.0833719230        1.4811131333       -5.2422118119  S10       234             1.0000000000
       937        87  LYS       NZ             -2.3942280717        2.6761784531       -4.8514010678  S10       234             1.0000000000
       938        87  LYS       HZ1            -1.8693044930        2.4830216260       -5.7417506546  S10       234             1.0000000000
       939        87  LYS       HZ2            -1.6728238500        2.9153527167       -4.1470212227  S10       234             1.0000000000
       940        87  LYS       HZ3            -2.9993188493        3.5352167474       -4.9867725363  S10       234             1.0000000000
       941        87  LYS       QQH6           -2.7009901540        0.6078644072       -4.4562546042  S10       234             1.0000000000
       942        88  SER       CB              2.2572115971        3.4951501128       -5.9649050262  S10       235             1.0000000000
       943        88  SER       HB1             2.9385856130        2.8342572058       -6.5109810550  S10       235             1.0000000000
       944        88  SER       HB2             2.8203946915        4.4049572334       -5.7183355576  S10       235             1.0000000000
       945        88  SER       OG              1.1290909573        3.7670137972       -6.8324223992  S10       235             1.0000000000
       946        88  SER       HG1             0.7521388851        4.6689563983       -6.6360512182  S10       235             1.0000000000
       947        88  SER       QQH7            1.9378048951        2.9458006800       -5.0643449875  S10       235             1.0000000000
       948        89  PNM       S1             -3.0184656406        9.9547370052       -6.1974681821  S10       523             1.0000000000
       949        89  PNM       C2             -1.6891199796        8.6683224414       -6.8214732749  S10       523             1.0000000000
       950        89  PNM       C3             -1.2639275350        7.8663633412       -5.5293480929  S10       523             1.0000000000
       951        89  PNM       N4             -2.3804772118        7.9175538658       -4.5823809326  S10       523             1.0000000000
       952        89  PNM       C5             -3.5691258744        8.7839406130       -4.8362280241  S10       523             1.0000000000
       953        89  PNM       C6             -3.5123348796        9.2029311183       -3.3094973931  S10       523             1.0000000000
       954        89  PNM       C7             -2.3406837656        8.1977156680       -3.2277944755  S10       523             1.0000000000
       955        89  PNM       O8             -1.5081051168        7.8809751640       -2.3626833776  S10       523             1.0000000000
       956        89  PNM       C9             -2.3379107138        7.7779915709       -7.8906987812  S10       523             1.0000000000
       957        89  PNM       C10            -0.5118796897        9.4643245070       -7.3983323055  S10       523             1.0000000000
       958        89  PNM       C11            -0.7945673207        6.4398206838       -5.8637010441  S10       523             1.0000000000
       959        89  PNM       O12            -1.5766975350        5.4620769502       -5.6676138288  S10       523             1.0000000000
       960        89  PNM       O13             0.4094948032        6.3441201256       -6.3554904371  S10       523             1.0000000000
       961        89  PNM       N14            -2.9843297657       10.5308918304       -3.0298061700  S10       523             1.0000000000
       962        89  PNM       C15            -3.6803852668       11.6583524507       -3.3044330926  S10       523             1.0000000000
       963        89  PNM       O16            -4.8557992671       11.6106719182       -3.7671255688  S10       523             1.0000000000
       964        89  PNM       C17            -2.9646009800       12.9861368939       -3.0656196522  S10       523             1.0000000000
       965        89  PNM       C18            -1.8082593282       13.2369635968       -4.0231519815  S10       523             1.0000000000
       966        89  PNM       C19            -0.5183324306       13.4915575199       -3.5346311783  S10       523             1.0000000000
       967        89  PNM       C20             0.5627915542       13.6851372594       -4.4025567050  S10       523             1.0000000000
       968        89  PNM       C21             0.3610343611       13.6314707421       -5.7842098440  S10       523             1.0000000000
       969        89  PNM       C22            -0.9293239890       13.4074339211       -6.2826862283  S10       523             1.0000000000
       970        89  PNM       C23            -2.0065597129       13.2228720754       -5.4135199546  S10       523             1.0000000000
       971        89  PNM       H24            -0.4072260974        8.3769311102       -5.0757251756  S10       523             1.0000000000
       972        89  PNM       H25            -0.7930666601        9.9374913706       -8.3443682637  S10       523             1.0000000000
       973        89  PNM       H26             0.3261007462        8.7888352937       -7.5959713577  S10       523             1.0000000000
       974        89  PNM       H27            -0.1800581248       10.2479050069       -6.7115410048  S10       523             1.0000000000
       975        89  PNM       H28            -2.6959257350        8.3898787745       -8.7216044170  S10       523             1.0000000000
       976        89  PNM       H29            -3.1910345683        7.2226313343       -7.4940534193  S10       523             1.0000000000
       977        89  PNM       H30            -1.6098501763        7.0601026040       -8.2874713272  S10       523             1.0000000000
       978        89  PNM       H31            -4.4686698572        8.2425522725       -5.1236288108  S10       523             1.0000000000
       979        89  PNM       H32            -4.4100141482        8.9789528599       -2.7345642032  S10       523             1.0000000000
       980        89  PNM       H33            -2.6059901000       13.0195125476       -2.0310915321  S10       523             1.0000000000
       981        89  PNM       H34            -3.7209254260       13.7685261478       -3.1747277455  S10       523             1.0000000000
       982        89  PNM       H35            -0.3607064590       13.5278646027       -2.4642877747  S10       523             1.0000000000
       983        89  PNM       H36             1.5511731662       13.8666492053       -3.9971579134  S10       523             1.0000000000
       984        89  PNM       H37             1.1941209337       13.7744780780       -6.4649047339  S10       523             1.0000000000
       985        89  PNM       H38            -1.0971446642       13.3721830051       -7.3507626741  S10       523             1.0000000000
       986        89  PNM       H39            -3.0020127348       13.0580429714       -5.8099777406  S10       523             1.0000000000
       987        89  PNM       H40            -2.0432626790       10.5950179421       -2.6309286944  S10       523             1.0000000000
       988        90  TIP3      OH2            -4.5983941519        7.6349927713       -0.3345379941  S10       290             1.0000000000
       989        90  TIP3      H1             -5.6170572041        7.5745115483       -0.1286740889  S10       290             1.0000000000
       990        90  TIP3      H2             -4.0899881691        8.3104480306        0.2027316168  S10       290             1.0000000000
       991        91  SER       CB             -3.0375104474        5.2855641107       -2.1760366229  S11       70              1.0000000000
       992        91  SER       HB1            -3.5003783525        4.4245480101       -2.6715909380  S11       70              1.0000000000
       993        91  SER       HB2            -2.1015587346        5.5095516688       -2.6984862986  S11       70              1.0000000000
       994        91  SER       OG             -3.9565578467        6.3885523946       -2.2713397482  S11       70              1.0000000000
       995        91  SER       HG1            -4.1650087263        7.0068075617       -1.3016099875  S11       70              1.0000000000
       996        91  SER       QQH1           -2.7852567254        5.0851640148       -1.1221285119  S11       70              1.0000000000
       997        92  LYS       CD             -6.4573705124        3.4226482868       -2.1499144691  S11       73              1.0000000000
       998        92  LYS       HD1            -7.1023734620        2.8985158501       -2.8583863491  S11       73              1.0000000000
       999        92  LYS       HD2            -5.4422839093        3.3978096669       -2.5630189415  S11       73              1.0000000000
      1000        92  LYS       QQH2           -6.4594355403        2.8637109484       -1.2080851220  S11       73              1.0000000000
      1001        92  LYS       CE             -6.9332438585        4.8785286813       -1.9850637711  S11       73              1.0000000000
      1002        92  LYS       HE1            -6.6873457251        5.3224407506       -1.0179519108  S11       73              1.0000000000
      1003        92  LYS       HE2            -8.0159036044        4.9478021063       -2.1036677903  S11       73              1.0000000000
      1004        92  LYS       NZ             -6.3105979044        5.7747385982       -3.0156865153  S11       73              1.0000000000
      1005        92  LYS       HZ1            -6.3823636551        5.4463468763       -3.9886721241  S11       73              1.0000000000
      1006        92  LYS       HZ2            -5.2482427086        5.9819419197       -2.7776571475  S11       73              1.0000000000
      1007        92  LYS       HZ3            -6.7514177506        6.7228792048       -3.0057676153  S11       73              1.0000000000
      1008        93  SER       CB             -4.4730695138        4.5403910512       -6.6603986352  S11       130             1.0000000000
      1009        93  SER       HB1            -4.5248596757        5.4845872252       -7.2043898591  S11       130             1.0000000000
      1010        93  SER       HB2            -3.7382655826        3.8975100178       -7.1605389652  S11       130             1.0000000000
      1011        93  SER       OG             -4.0575534383        4.7629128959       -5.2670012146  S11       130             1.0000000000
      1012        93  SER       HG1            -3.2753538085        5.3902236747       -5.2690031218  S11       130             1.0000000000
      1013        93  SER       QQH3           -5.4387206603        4.0386154712       -6.7008834110  S11       130             1.0000000000
      1014        94  GLU       CB            -10.0581633885        9.5673095108        0.6711936943  S11       166             1.0000000000
      1015        94  GLU       HB1            -9.6931561373       10.2128396726       -0.1368912203  S11       166             1.0000000000
      1016        94  GLU       HB2           -11.1103577773        9.3366684697        0.4777697307  S11       166             1.0000000000
      1017        94  GLU       QQH4           -9.9960304614       10.0464725219        1.6577940450  S11       166             1.0000000000
      1018        94  GLU       CG             -9.2354911054        8.2649799125        0.6427065060  S11       166             1.0000000000
      1019        94  GLU       HG1            -9.6221566731        7.5944511507       -0.1312133683  S11       166             1.0000000000
      1020        94  GLU       HG2            -9.3370869385        7.7058792598        1.5831560996  S11       166             1.0000000000
      1021        94  GLU       CD             -7.7419143386        8.4486375867        0.3658303987  S11       166             1.0000000000
      1022        94  GLU       OE1            -7.2343619491        9.6160261050        0.4340926442  S11       166             1.0000000000
      1023        94  GLU       OE2            -7.0778790710        7.3653225373        0.0812394871  S11       166             1.0000000000
      1024        95  ASN       CB             -2.7445371989       11.8312145243        1.3391752995  S11       170             1.0000000000
      1025        95  ASN       HB1            -1.7550556167       11.6474105884        0.9113677352  S11       170             1.0000000000
      1026        95  ASN       HB2            -3.1285883745       12.7876818104        0.9727866222  S11       170             1.0000000000
      1027        95  ASN       QQH5           -2.7410311566       11.8329346450        2.4389605660  S11       170             1.0000000000
      1028        95  ASN       CG             -3.6730981194       10.6956933143        0.9169671092  S11       170             1.0000000000
      1029        95  ASN       OD1            -3.2871868171        9.4874305201        1.0375649793  S11       170             1.0000000000
      1030        95  ASN       ND2            -4.8830235413       11.0486177206        0.4628213115  S11       170             1.0000000000
      1031        95  ASN       HD21           -5.6427036568       10.3616705029        0.3207587658  S11       170             1.0000000000
      1032        95  ASN       HD22           -5.0749794893       12.0267366693        0.2322198926  S11       170             1.0000000000
      1033        96  LYS       CE             -3.2906495859        1.5270092257       -4.4913737111  S11       234             1.0000000000
      1034        96  LYS       HE1            -3.7264456876        1.7047949874       -3.5086928703  S11       234             1.0000000000
      1035        96  LYS       HE2            -4.0832258022        1.4837440884       -5.2401160572  S11       234             1.0000000000
      1036        96  LYS       NZ             -2.3930129746        2.6784507697       -4.8531901089  S11       234             1.0000000000
      1037        96  LYS       HZ1            -1.8687605593        2.4843624900       -5.7437270240  S11       234             1.0000000000
      1038        96  LYS       HZ2            -1.6707357512        2.9184383070       -4.1498037828  S11       234             1.0000000000
      1039        96  LYS       HZ3            -2.9981239709        3.5374660184       -4.9887479907  S11       234             1.0000000000
      1040        96  LYS       QQH6           -2.6997186233        0.6104798276       -4.4561086729  S11       234             1.0000000000
      1041        97  SER       CB              2.2583207029        3.4962232700       -5.9629997854  S11       235             1.0000000000
      1042        97  SER       HB1             2.9401122346        2.8352092775       -6.5084560824  S11       235             1.0000000000
      1043        97  SER       HB2             2.8216280538        4.4057690341       -5.7156540513  S11       235             1.0000000000
      1044        97  SER       OG              1.1312285640        3.7685388440       -6.8317041008  S11       235             1.0000000000
      1045        97  SER       HG1             0.7546665464        4.6710015628       -6.6371050220  S11       235             1.0000000000
      1046        97  SER       QQH7            1.9378665151        2.9467544973       -5.0628815182  S11       235             1.0000000000
      1047        98  PNM       S1             -3.0307299733        9.9498626516       -6.2262616111  S11       523             1.0000000000
      1048        98  PNM       C2             -1.6958249050        8.6651432071       -6.8432163887  S11       523             1.0000000000
      1049        98  PNM       C3             -1.2718257391        7.8683136223       -5.5479829745  S11       523             1.0000000000
      1050        98  PNM       N4             -2.3906049582        7.9179403203       -4.6033818581  S11       523             1.0000000000
      1051        98  PNM       C5             -3.5787703613        8.7851652143       -4.8584130287  S11       523             1.0000000000
      1052        98  PNM       C6             -3.5190084481        9.2088941139       -3.3328477083  S11       523             1.0000000000
      1053        98  PNM       C7             -2.3493735665        8.2016541728       -3.2492507695  S11       523             1.0000000000
      1054        98  PNM       O8             -1.5152439253        7.8885313135       -2.3845730754  S11       523             1.0000000000
      1055        98  PNM       C9             -2.3396061834        7.7705198424       -7.9117218541  S11       523             1.0000000000
      1056        98  PNM       C10            -0.5187720930        9.4628992668       -7.4179551088  S11       523             1.0000000000
      1057        98  PNM       C11            -0.7967335814        6.4420636061       -5.8752663845  S11       523             1.0000000000
      1058        98  PNM       O12            -1.5760856857        5.4627474334       -5.6762507760  S11       523             1.0000000000
      1059        98  PNM       O13             0.4090746225        6.3478879107       -6.3631046084  S11       523             1.0000000000
      1060        98  PNM       N14            -2.9849041958       10.5353391363       -3.0574773702  S11       523             1.0000000000
      1061        98  PNM       C15            -3.6766443318       11.6653980074       -3.3314984131  S11       523             1.0000000000
      1062        98  PNM       O16            -4.8530819620       11.6216945178       -3.7920894911  S11       523             1.0000000000
      1063        98  PNM       C17            -2.9549825963       12.9900511343       -3.0920075106  S11       523             1.0000000000
      1064        98  PNM       C18            -1.7931919791       13.2337179038       -4.0452556673  S11       523             1.0000000000
      1065        98  PNM       C19            -0.5059200745       13.4933777151       -3.5520948475  S11       523             1.0000000000
      1066        98  PNM       C20             0.5798282522       13.6790572266       -4.4160428585  S11       523             1.0000000000
      1067        98  PNM       C21             0.3861892662       13.6107693334       -5.7982142083  S11       523             1.0000000000
      1068        98  PNM       C22            -0.9012815642       13.3811780279       -6.3015793192  S11       523             1.0000000000
      1069        98  PNM       C23            -1.9835408924       13.2064463256       -5.4365339541  S11       523             1.0000000000
      1070        98  PNM       H24            -0.4182342822        8.3832093509       -5.0932485677  S11       523             1.0000000000
      1071        98  PNM       H25            -0.7975678834        9.9327355648       -8.3663258542  S11       523             1.0000000000
      1072        98  PNM       H26             0.3218098907        8.7890873319       -7.6102211615  S11       523             1.0000000000
      1073        98  PNM       H27            -0.1916039855       10.2489116653       -6.7316047221  S11       523             1.0000000000
      1074        98  PNM       H28            -2.6972740895        8.3792156302       -8.7450879997  S11       523             1.0000000000
      1075        98  PNM       H29            -3.1922077974        7.2142252770       -7.5153162457  S11       523             1.0000000000
      1076        98  PNM       H30            -1.6089214068        7.0532275816       -8.3048150107  S11       523             1.0000000000
      1077        98  PNM       H31            -4.4793908973        8.2435580804       -5.1420720843  S11       523             1.0000000000
      1078        98  PNM       H32            -4.4165591397        8.9894219833       -2.7557664045  S11       523             1.0000000000
      1079        98  PNM       H33            -2.5997772148       13.0220480293       -2.0561759594  S11       523             1.0000000000
      1080        98  PNM       H34            -3.7068812910       13.7762928892       -3.2039413790  S11       523             1.0000000000
      1081        98  PNM       H35            -0.3532567126       13.5385693482       -2.4811794257  S11       523             1.0000000000
      1082        98  PNM       H36             1.5659507693       13.8647075400       -4.0071884025  S11       523             1.0000000000
      1083        98  PNM       H37             1.2232095380       13.7464341340       -6.4755927148  S11       523             1.0000000000
      1084        98  PNM       H38            -1.0628254981       13.3331207514       -7.3701334622  S11       523             1.0000000000
      1085        98  PNM       H39            -2.9769035051       13.0378154726       -5.8365760840  S11       523             1.0000000000
      1086        98  PNM       H40            -2.0438992132       10.5963566416       -2.6577435039  S11       523             1.0000000000
      1087        99  TIP3      OH2            -4.6057100934        7.6372742697       -0.3328118227  S11       290             1.0000000000
      1088        99  TIP3      H1             -5.6253567468        7.5742135653       -0.1284928168  S11       290             1.0000000000
      1089        99  TIP3      H2             -4.0975387339        8.3084411677        0.2104436620  S11       290             1.0000000000
      1090       100  SER       CB             -3.0356894829        5.2853515527       -2.1790016552  S12       70              1.0000000000
      1091       100  SER       HB1            -3.4989898041        4.4249318114       -2.6751662002  S12       70              1.0000000000
      1092       100  SER       HB2            -2.1004053778        5.5100485591       -2.7023011016  S12       70              1.0000000000
      1093       100  SER       OG             -3.9549700908        6.3882040374       -2.2716547981  S12       70              1.0000000000
      1094       100  SER       HG1            -4.1619989662        7.0070051541       -1.3009302979  S12       70              1.0000000000
      1095       100  SER       QQH1           -2.7819777386        5.0833885375       -1.1257146536  S12       70              1.0000000000
      1096       101  LYS       CD             -6.4566506432        3.4239999261       -2.1512642763  S12       73              1.0000000000
      1097       101  LYS       HD1            -7.1026956507        2.9005746606       -2.8593613045  S12       73              1.0000000000
      1098       101  LYS       HD2            -5.4421548917        3.3993167220       -2.5657846253  S12       73              1.0000000000
      1099       101  LYS       QQH2           -6.4576454438        2.8641792653       -1.2099511580  S12       73              1.0000000000
      1100       101  LYS       CE             -6.9320894953        4.8798828323       -1.9843331447  S12       73              1.0000000000
      1101       101  LYS       HE1            -6.6858475156        5.3223108428       -1.0165753743  S12       73              1.0000000000
      1102       101  LYS       HE2            -8.0148148428        4.9493632857       -2.1024751129  S12       73              1.0000000000
      1103       101  LYS       NZ             -6.3098425070        5.7780459884       -3.0134263001  S12       73              1.0000000000
      1104       101  LYS       HZ1            -6.3838492673        5.4526474755       -3.9873825146  S12       73              1.0000000000
      1105       101  LYS       HZ2            -5.2464191779        5.9835649513       -2.7764315888  S12       73              1.0000000000
      1106       101  LYS       HZ3            -6.7497288076        6.7265657744       -2.9992152558  S12       73              1.0000000000
      1107       102  SER       CB             -4.4730391458        4.5418919309       -6.6601958659  S12       130             1.0000000000
      1108       102  SER       HB1            -4.5250315997        5.4862491477       -7.2039904977  S12       130             1.0000000000
      1109       102  SER       HB2            -3.7383830725        3.8992537540       -7.1609165652  S12       130             1.0000000000
      1110       102  SER       OG             -4.0568339337        4.7640336521       -5.2670541583  S12       130             1.0000000000
      1111       102  SER       HG1            -3.2757343974        5.3927861321       -5.2689864622  S12       130             1.0000000000
      1112       102  SER       QQH3           -5.4386816506        4.0400627507       -6.7005232660  S12       130             1.0000000000
      1113       103  GLU       CB            -10.0556337578        9.5648070826        0.6706202351  S12       166             1.0000000000
      1114       103  GLU       HB1            -9.6914798695       10.2112247946       -0.1371462974  S12       166             1.0000000000
      1115       103  GLU       HB2           -11.1073526954        9.3323072971        0.4767895291  S12       166             1.0000000000
      1116       103  GLU       QQH4           -9.9946953500       10.0437018105        1.6574413296  S12       166             1.0000000000
      1117       103  GLU       CG             -9.2305948306        8.2640652263        0.6419383779  S12       166             1.0000000000
      1118       103  GLU       HG1            -9.6146071973        7.5942135738       -0.1340313898  S12       166             1.0000000000
      1119       103  GLU       HG2            -9.3334906423        7.7032390945        1.5811969324  S12       166             1.0000000000
      1120       103  GLU       CD             -7.7366082851        8.4501503006        0.3684450245  S12       166             1.0000000000
      1121       103  GLU       OE1            -7.2313111277        9.6186345729        0.4348186916  S12       166             1.0000000000
      1122       103  GLU       OE2            -7.0701521072        7.3672174633        0.0882581876  S12       166             1.0000000000
      1123       104  ASN       CB             -2.7400703977       11.8347747465        1.3356684702  S12       170             1.0000000000
      1124       104  ASN       HB1            -1.7503080869       11.6499770847        0.9091292934  S12       170             1.0000000000
      1125       104  ASN       HB2            -3.1231077786       12.7915025746        0.9689638731  S12       170             1.0000000000
      1126       104  ASN       QQH5           -2.7378644790       11.8365445621        2.4354832428  S12       170             1.0000000000
      1127       104  ASN       CG             -3.6685259643       10.6997456523        0.9124604701  S12       170             1.0000000000
      1128       104  ASN       OD1            -3.2800355629        9.4918220569        1.0276305421  S12       170             1.0000000000
      1129       104  ASN       ND2            -4.8806257280       11.0527463587        0.4642467884  S12       170             1.0000000000
      1130       104  ASN       HD21           -5.6402474669       10.3655901093        0.3223483406  S12       170             1.0000000000
      1131       104  ASN       HD22           -5.0747481960       12.0318040716        0.2393647534  S12       170             1.0000000000
      1132       105  LYS       CE             -3.2918196643        1.5270579620       -4.4935513124  S12       234             1.0000000000
      1133       105  LYS       HE1            -3.7288864553        1.7041571439       -3.5113420256  S12       234             1.0000000000
      1134       105  LYS       HE2            -4.0834207882        1.4838224049       -5.2433039610  S12       234             1.0000000000
      1135       105  LYS       NZ             -2.3941345733        2.6790784004       -4.8535737404  S12       234             1.0000000000
      1136       105  LYS       HZ1            -1.8694403906        2.4855687993       -5.7439704569  S12       234             1.0000000000
      1137       105  LYS       HZ2            -1.6724646711        2.9182008423       -4.1493303583  S12       234             1.0000000000
      1138       105  LYS       HZ3            -2.9992503119        3.5384595134       -4.9887327179  S12       234             1.0000000000
      1139       105  LYS       QQH6           -2.7005182352        0.6107813214       -4.4581039250  S12       234             1.0000000000
      1140       106  SER       CB              2.2556210621        3.4979402292       -5.9652966952  S12       235             1.0000000000
      1141       106  SER       HB1             2.9365328530        2.8369522286       -6.5118496531  S12       235             1.0000000000
      1142       106  SER       HB2             2.8195077050        4.4071541465       -5.7181864939  S12       235             1.0000000000
      1143       106  SER       OG              1.1275881908        3.7712179480       -6.8326151686  S12       235             1.0000000000
      1144       106  SER       HG1             0.7515295300        4.6736387446       -6.6369010934  S12       235             1.0000000000
      1145       106  SER       QQH7            1.9359110583        2.9481003977       -5.0651361006  S12       235             1.0000000000
      1146       107  PNM       S1             -3.0073942101        9.9736759742       -6.2058313462  S12       523             1.0000000000
      1147       107  PNM       C2             -1.6833975386        8.6812878141       -6.8303464694  S12       523             1.0000000000
      1148       107  PNM       C3             -1.2635806221        7.8768169183       -5.5383751332  S12       523             1.0000000000
      1149       107  PNM       N4             -2.3828013899        7.9292688084       -4.5946010380  S12       523             1.0000000000
      1150       107  PNM       C5             -3.5673128404        8.8010763594       -4.8494998082  S12       523             1.0000000000
      1151       107  PNM       C6             -3.5133149918        9.2151852472       -3.3212380568  S12       523             1.0000000000
      1152       107  PNM       C7             -2.3442239027        8.2073734441       -3.2397383132  S12       523             1.0000000000
      1153       107  PNM       O8             -1.5123500626        7.8888119465       -2.3740969738  S12       523             1.0000000000
      1154       107  PNM       C9             -2.3357018100        7.7941451383       -7.9000362782  S12       523             1.0000000000
      1155       107  PNM       C10            -0.5015769713        9.4715211296       -7.4057861607  S12       523             1.0000000000
      1156       107  PNM       C11            -0.7959352799        6.4493109087       -5.8715812000  S12       523             1.0000000000
      1157       107  PNM       O12            -1.5793606798        5.4726479551       -5.6758886108  S12       523             1.0000000000
      1158       107  PNM       O13             0.4090948135        6.3514302531       -6.3606461406  S12       523             1.0000000000
      1159       107  PNM       N14            -2.9836211880       10.5411873628       -3.0358304526  S12       523             1.0000000000
      1160       107  PNM       C15            -3.6778069657       11.6704523563       -3.3073477355  S12       523             1.0000000000
      1161       107  PNM       O16            -4.8530755361       11.6249473237       -3.7708217837  S12       523             1.0000000000
      1162       107  PNM       C17            -2.9598453928       12.9965770305       -3.0649598533  S12       523             1.0000000000
      1163       107  PNM       C18            -1.8035132623       13.2468260219       -4.0228601943  S12       523             1.0000000000
      1164       107  PNM       C19            -0.5123714318       13.4979863499       -3.5355600052  S12       523             1.0000000000
      1165       107  PNM       C20             0.5685905524       13.6872300253       -4.4047092574  S12       523             1.0000000000
      1166       107  PNM       C21             0.3655349711       13.6326525501       -5.7861472094  S12       523             1.0000000000
      1167       107  PNM       C22            -0.9260313183       13.4129213622       -6.2832252805  S12       523             1.0000000000
      1168       107  PNM       C23            -2.0030729547       13.2329751284       -5.4129844159  S12       523             1.0000000000
      1169       107  PNM       H24            -0.4070761013        8.3847651300       -5.0812534665  S12       523             1.0000000000
      1170       107  PNM       H25            -0.7787193779        9.9452481173       -8.3526655304  S12       523             1.0000000000
      1171       107  PNM       H26             0.3334880079        8.7917548013       -7.6011650573  S12       523             1.0000000000
      1172       107  PNM       H27            -0.1669977066       10.2537771421       -6.7188756421  S12       523             1.0000000000
      1173       107  PNM       H28            -2.6915300340        8.4075958872       -8.7307248809  S12       523             1.0000000000
      1174       107  PNM       H29            -3.1907322150        7.2413981655       -7.5036045189  S12       523             1.0000000000
      1175       107  PNM       H30            -1.6102127570        7.0737324048       -8.2969543210  S12       523             1.0000000000
      1176       107  PNM       H31            -4.4681984703        8.2647194432       -5.1419129189  S12       523             1.0000000000
      1177       107  PNM       H32            -4.4128519183        8.9907122154       -2.7492781158  S12       523             1.0000000000
      1178       107  PNM       H33            -2.6003082939       13.0265313909       -2.0306330286  S12       523             1.0000000000
      1179       107  PNM       H34            -3.7147781756       13.7806594245       -3.1716694948  S12       523             1.0000000000
      1180       107  PNM       H35            -0.3533948643       13.5344847685       -2.4654395506  S12       523             1.0000000000
      1181       107  PNM       H36             1.5580534894       13.8655424375       -4.0005877010  S12       523             1.0000000000
      1182       107  PNM       H37             1.1986198084       13.7713275319       -6.4677883656  S12       523             1.0000000000
      1183       107  PNM       H38            -1.0949810340       13.3762562239       -7.3510471958  S12       523             1.0000000000
      1184       107  PNM       H39            -2.9992759335       13.0704712954       -5.8084766184  S12       523             1.0000000000
      1185       107  PNM       H40            -2.0426622564       10.6023645954       -2.6360982719  S12       523             1.0000000000
      1186       108  TIP3      OH2            -4.6002601274        7.6382410956       -0.3330304548  S12       290             1.0000000000
      1187       108  TIP3      H1             -5.6195512779        7.5754480598       -0.1254721691  S12       290             1.0000000000
      1188       108  TIP3      H2             -4.0907402889        8.3116283576        0.2062637999  S12       290             1.0000000000
      1189       109  SER       CB             -3.0435660101        5.2869823074       -2.1716967693  S13       70              1.0000000000
      1190       109  SER       HB1            -3.5105829474        4.4277324673       -2.6674623679  S13       70              1.0000000000
      1191       109  SER       HB2            -2.1073012450        5.5064022814       -2.6964473871  S13       70              1.0000000000
      1192       109  SER       OG             -3.9559320751        6.3949218562       -2.2601506429  S13       70              1.0000000000
      1193       109  SER       HG1            -4.1739477439        7.0273755720       -1.2642956229  S13       70              1.0000000000
      1194       109  SER       QQH1           -2.7881650258        5.0800653491       -1.1194521082  S13       70              1.0000000000
      1195       110  LYS       CD             -6.4532088998        3.4238610194       -2.1505197606  S13       73              1.0000000000
      1196       110  LYS       HD1            -7.1026366341        2.9038945006       -2.8580346855  S13       73              1.0000000000
      1197       110  LYS       HD2            -5.4395614149        3.3960230426       -2.5667488841  S13       73              1.0000000000
      1198       110  LYS       QQH2           -6.4545765819        2.8626793717       -1.2099713378  S13       73              1.0000000000
      1199       110  LYS       CE             -6.9225898159        4.8812602746       -1.9810681410  S13       73              1.0000000000
      1200       110  LYS       HE1            -6.6718671769        5.3201803666       -1.0127894429  S13       73              1.0000000000
      1201       110  LYS       HE2            -8.0056074448        4.9543116508       -2.0953648438  S13       73              1.0000000000
      1202       110  LYS       NZ             -6.2992626050        5.7787561826       -3.0095362573  S13       73              1.0000000000
      1203       110  LYS       HZ1            -6.3676760383        5.4502152971       -3.9825012985  S13       73              1.0000000000
      1204       110  LYS       HZ2            -5.2325006583        5.9917644427       -2.7653138910  S13       73              1.0000000000
      1205       110  LYS       HZ3            -6.7429210409        6.7253430415       -2.9982747197  S13       73              1.0000000000
      1206       111  SER       CB             -4.4739606670        4.5389196104       -6.6579720880  S13       130             1.0000000000
      1207       111  SER       HB1            -4.5247703869        5.4822020106       -7.2036208370  S13       130             1.0000000000
      1208       111  SER       HB2            -3.7401133455        3.8942505997       -7.1573589809  S13       130             1.0000000000
      1209       111  SER       OG             -4.0582652517        4.7631581185       -5.2650985783  S13       130             1.0000000000
      1210       111  SER       HG1            -3.2737043540        5.3875151971       -5.2677199365  S13       130             1.0000000000
      1211       111  SER       QQH3           -5.4402751284        4.0383712743       -6.6974650970  S13       130             1.0000000000
      1212       112  GLU       CB            -10.0504905664        9.5666441920        0.6696284780  S13       166             1.0000000000
      1213       112  GLU       HB1            -9.6869637786       10.2138564622       -0.1377335873  S13       166             1.0000000000
      1214       112  GLU       HB2           -11.1016276987        9.3321606210        0.4753887524  S13       166             1.0000000000
      1215       112  GLU       QQH4           -9.9909961319       10.0449850813        1.6568588780  S13       166             1.0000000000
      1216       112  GLU       CG             -9.2232206859        8.2675738641        0.6410295425  S13       166             1.0000000000
      1217       112  GLU       HG1            -9.6033310191        7.5986666491       -0.1379247568  S13       166             1.0000000000
      1218       112  GLU       HG2            -9.3277954231        7.7039110881        1.5782710007  S13       166             1.0000000000
      1219       112  GLU       CD             -7.7295101745        8.4572566571        0.3723736018  S13       166             1.0000000000
      1220       112  GLU       OE1            -7.2282663983        9.6275966432        0.4237312601  S13       166             1.0000000000
      1221       112  GLU       OE2            -7.0572916809        7.3727215903        0.1094725208  S13       166             1.0000000000
      1222       113  ASN       CB             -2.7387233376       11.8342221340        1.3361113760  S13       170             1.0000000000
      1223       113  ASN       HB1            -1.7484479918       11.6483461032        0.9111191557  S13       170             1.0000000000
      1224       113  ASN       HB2            -3.1194849342       12.7919273625        0.9695153703  S13       170             1.0000000000
      1225       113  ASN       QQH5           -2.7387228911       11.8344635104        2.4359198562  S13       170             1.0000000000
      1226       113  ASN       CG             -3.6684738961       10.7018457253        0.9095267840  S13       170             1.0000000000
      1227       113  ASN       OD1            -3.2856897348        9.4922947754        1.0307057471  S13       170             1.0000000000
      1228       113  ASN       ND2            -4.8753443944       11.0578126488        0.4504686351  S13       170             1.0000000000
      1229       113  ASN       HD21           -5.6367545133       10.3731115073        0.3076245481  S13       170             1.0000000000
      1230       113  ASN       HD22           -5.0654219604       12.0370166609        0.2216808597  S13       170             1.0000000000
      1231       114  LYS       CE             -3.2896658733        1.5270040364       -4.4917471580  S13       234             1.0000000000
      1232       114  LYS       HE1            -3.7268096308        1.7038583595       -3.5095068996  S13       234             1.0000000000
      1233       114  LYS       HE2            -4.0812213989        1.4845672606       -5.2416200294  S13       234             1.0000000000
      1234       114  LYS       NZ             -2.3914699806        2.6786996711       -4.8510396046  S13       234             1.0000000000
      1235       114  LYS       HZ1            -1.8668049720        2.4862820855       -5.7416244233  S13       234             1.0000000000
      1236       114  LYS       HZ2            -1.6696270403        2.9175213735       -4.1468668641  S13       234             1.0000000000
      1237       114  LYS       HZ3            -2.9963206053        3.5375751607       -4.9855252212  S13       234             1.0000000000
      1238       114  LYS       QQH6           -2.6988928085        0.6103590087       -4.4567553554  S13       234             1.0000000000
      1239       115  SER       CB              2.2614081145        3.4961695937       -5.9642204737  S13       235             1.0000000000
      1240       115  SER       HB1             2.9434649666        2.8357947982       -6.5101049581  S13       235             1.0000000000
      1241       115  SER       HB2             2.8243523460        4.4057924571       -5.7163132919  S13       235             1.0000000000
      1242       115  SER       OG              1.1342764384        3.7685687367       -6.8327547867  S13       235             1.0000000000
      1243       115  SER       HG1             0.7567600688        4.6702486758       -6.6364900531  S13       235             1.0000000000
      1244       115  SER       QQH7            1.9411251709        2.9460815942       -5.0644305696  S13       235             1.0000000000
      1245       116  PNM       S1             -3.0517668962        9.9259113069       -6.2208659266  S13       523             1.0000000000
      1246       116  PNM       C2             -1.7079009485        8.6503171786       -6.8355427267  S13       523             1.0000000000
      1247       116  PNM       C3             -1.2798454641        7.8560767511       -5.5400861086  S13       523             1.0000000000
      1248       116  PNM       N4             -2.3986909289        7.8988094244       -4.5945667991  S13       523             1.0000000000
      1249       116  PNM       C5             -3.5895808044        8.7636005468       -4.8473148551  S13       523             1.0000000000
      1250       116  PNM       C6             -3.5246982039        9.1928214685       -3.3236158739  S13       523             1.0000000000
      1251       116  PNM       C7             -2.3543237950        8.1864522819       -3.2404240805  S13       523             1.0000000000
      1252       116  PNM       O8             -1.5137181735        7.8817080182       -2.3794183062  S13       523             1.0000000000
      1253       116  PNM       C9             -2.3452286927        7.7526050229       -7.9052572992  S13       523             1.0000000000
      1254       116  PNM       C10            -0.5352455943        9.4556772286       -7.4087439869  S13       523             1.0000000000
      1255       116  PNM       C11            -0.7971948653        6.4330726162       -5.8699368866  S13       523             1.0000000000
      1256       116  PNM       O12            -1.5723355829        5.4497563389       -5.6741916225  S13       523             1.0000000000
      1257       116  PNM       O13             0.4089650288        6.3457185280       -6.3582935994  S13       523             1.0000000000
      1258       116  PNM       N14            -2.9889867901       10.5197018728       -3.0528887400  S13       523             1.0000000000
      1259       116  PNM       C15            -3.6812749521       11.6500789855       -3.3240556880  S13       523             1.0000000000
      1260       116  PNM       O16            -4.8587336136       11.6079622777       -3.7819390532  S13       523             1.0000000000
      1261       116  PNM       C17            -2.9593992133       12.9743277416       -3.0839433773  S13       523             1.0000000000
      1262       116  PNM       C18            -1.8002639527       13.2209628396       -4.0392861821  S13       523             1.0000000000
      1263       116  PNM       C19            -0.5138871233       13.4887051430       -3.5483191544  S13       523             1.0000000000
      1264       116  PNM       C20             0.5692866049       13.6807121943       -4.4140756453  S13       523             1.0000000000
      1265       116  PNM       C21             0.3736980363       13.6106821925       -5.7958873564  S13       523             1.0000000000
      1266       116  PNM       C22            -0.9130796990       13.3724721935       -6.2970941378  S13       523             1.0000000000
      1267       116  PNM       C23            -1.9927793856       13.1911874873       -5.4301891286  S13       523             1.0000000000
      1268       116  PNM       H24            -0.4290110294        8.3757725750       -5.0856099230  S13       523             1.0000000000
      1269       116  PNM       H25            -0.8161867083        9.9250341632       -8.3567688694  S13       523             1.0000000000
      1270       116  PNM       H26             0.3095306776        8.7872097454       -7.6013751937  S13       523             1.0000000000
      1271       116  PNM       H27            -0.2132911793       10.2429806197       -6.7213311421  S13       523             1.0000000000
      1272       116  PNM       H28            -2.7044126809        8.3599818085       -8.7389356973  S13       523             1.0000000000
      1273       116  PNM       H29            -3.1959373615        7.1928294654       -7.5100408770  S13       523             1.0000000000
      1274       116  PNM       H30            -1.6107290572        7.0387996488       -8.2974739142  S13       523             1.0000000000
      1275       116  PNM       H31            -4.4901485155        8.2186446498       -5.1247221706  S13       523             1.0000000000
      1276       116  PNM       H32            -4.4207385939        8.9761468521       -2.7434841663  S13       523             1.0000000000
      1277       116  PNM       H33            -2.6020516187       13.0049761752       -2.0488281330  S13       523             1.0000000000
      1278       116  PNM       H34            -3.7119260031       13.7604134848       -3.1929172413  S13       523             1.0000000000
      1279       116  PNM       H35            -0.3601224064       13.5360155932       -2.4776471940  S13       523             1.0000000000
      1280       116  PNM       H36             1.5548198094       13.8729624307       -4.0067365199  S13       523             1.0000000000
      1281       116  PNM       H37             1.2085890893       13.7519940795       -6.4746990839  S13       523             1.0000000000
      1282       116  PNM       H38            -1.0762231849       13.3239346964       -7.3653959869  S13       523             1.0000000000
      1283       116  PNM       H39            -2.9858819989       13.0169420140       -5.8284364637  S13       523             1.0000000000
      1284       116  PNM       H40            -2.0472182007       10.5810040980       -2.6550105456  S13       523             1.0000000000
      1285       117  TIP3      OH2            -4.6029189907        7.6412253606       -0.3202887907  S13       290             1.0000000000
      1286       117  TIP3      H1             -5.6279949104        7.5758052735       -0.1092194225  S13       290             1.0000000000
      1287       117  TIP3      H2             -4.0888901062        8.3171745036        0.2144983089  S13       290             1.0000000000
      1288       118  SER       CB             -3.0581583511        5.2923191075       -2.1651413035  S14       70              1.0000000000
      1289       118  SER       HB1            -3.5271859629        4.4328370783       -2.6611402257  S14       70              1.0000000000
      1290       118  SER       HB2            -2.1200970517        5.5060281589       -2.6908266366  S14       70              1.0000000000
      1291       118  SER       OG             -3.9627300385        6.4051500028       -2.2471897206  S14       70              1.0000000000
      1292       118  SER       HG1            -4.2133021762        7.0736334056       -1.1854238790  S14       70              1.0000000000
      1293       118  SER       QQH1           -2.8001635293        5.0758984171       -1.1146056729  S14       70              1.0000000000
      1294       119  LYS       CD             -6.4446708476        3.4179235427       -2.1557228746  S14       73              1.0000000000
      1295       119  LYS       HD1            -7.1002107205        2.9013166919       -2.8600787314  S14       73              1.0000000000
      1296       119  LYS       HD2            -5.4325180220        3.3829268354       -2.5747661777  S14       73              1.0000000000
      1297       119  LYS       QQH2           -6.4468930032        2.8582739246       -1.2140752834  S14       73              1.0000000000
      1298       119  LYS       CE             -6.9025963805        4.8791765538       -1.9882449631  S14       73              1.0000000000
      1299       119  LYS       HE1            -6.6446694529        5.3135953649       -1.0196416757  S14       73              1.0000000000
      1300       119  LYS       HE2            -7.9862286685        4.9577666854       -2.0966642003  S14       73              1.0000000000
      1301       119  LYS       NZ             -6.2740401048        5.7704293771       -3.0172544142  S14       73              1.0000000000
      1302       119  LYS       HZ1            -6.3237724332        5.4285985266       -3.9854532454  S14       73              1.0000000000
      1303       119  LYS       HZ2            -5.1958138712        6.0055026540       -2.7517446249  S14       73              1.0000000000
      1304       119  LYS       HZ3            -6.7265633987        6.7120358295       -3.0223362547  S14       73              1.0000000000
      1305       120  SER       CB             -4.4741611784        4.5508745843       -6.6613287589  S14       130             1.0000000000
      1306       120  SER       HB1            -4.5245625640        5.4949625255       -7.2055786280  S14       130             1.0000000000
      1307       120  SER       HB2            -3.7392160006        3.9073293844       -7.1604464866  S14       130             1.0000000000
      1308       120  SER       OG             -4.0614685206        4.7723033231       -5.2674436587  S14       130             1.0000000000
      1309       120  SER       HG1            -3.2763631814        5.3951570848       -5.2669372706  S14       130             1.0000000000
      1310       120  SER       QQH3           -5.4401764331        4.0498741412       -6.7036634666  S14       130             1.0000000000
      1311       121  GLU       CB            -10.0560584492        9.5713586686        0.6723798645  S14       166             1.0000000000
      1312       121  GLU       HB1            -9.6945938777       10.2188613670       -0.1355846749  S14       166             1.0000000000
      1313       121  GLU       HB2           -11.1062186159        9.3333224389        0.4779630560  S14       166             1.0000000000
      1314       121  GLU       QQH4           -9.9989116967       10.0503625304        1.6594870902  S14       166             1.0000000000
      1315       121  GLU       CG             -9.2250878804        8.2748489068        0.6455960168  S14       166             1.0000000000
      1316       121  GLU       HG1            -9.5976531149        7.6073155579       -0.1383505396  S14       166             1.0000000000
      1317       121  GLU       HG2            -9.3340731044        7.7072513177        1.5798019432  S14       166             1.0000000000
      1318       121  GLU       CD             -7.7319326954        8.4707002059        0.3874173141  S14       166             1.0000000000
      1319       121  GLU       OE1            -7.2354994837        9.6422632901        0.4188957882  S14       166             1.0000000000
      1320       121  GLU       OE2            -7.0498549320        7.3841668529        0.1499912437  S14       166             1.0000000000
      1321       122  ASN       CB             -2.7344452494       11.8241641252        1.3344765586  S14       170             1.0000000000
      1322       122  ASN       HB1            -1.7443388461       11.6296816516        0.9131097880  S14       170             1.0000000000
      1323       122  ASN       HB2            -3.1076220852       12.7828973525        0.9626734610  S14       170             1.0000000000
      1324       122  ASN       QQH5           -2.7379959437       11.8282986846        2.4342935832  S14       170             1.0000000000
      1325       122  ASN       CG             -3.6722180562       10.6984642278        0.9089551787  S14       170             1.0000000000
      1326       122  ASN       OD1            -3.2983450900        9.4850826228        1.0287069567  S14       170             1.0000000000
      1327       122  ASN       ND2            -4.8769916106       11.0621904365        0.4522164407  S14       170             1.0000000000
      1328       122  ASN       HD21           -5.6421615211       10.3825383130        0.3085116268  S14       170             1.0000000000
      1329       122  ASN       HD22           -5.0619027334       12.0422296645        0.2209549178  S14       170             1.0000000000
      1330       123  LYS       CE             -3.2873766239        1.5347190379       -4.4921965941  S14       234             1.0000000000
      1331       123  LYS       HE1            -3.7216081397        1.7125032693       -3.5088272542  S14       234             1.0000000000
      1332       123  LYS       HE2            -4.0811075177        1.4919079009       -5.2397768939  S14       234             1.0000000000
      1333       123  LYS       NZ             -2.3901862352        2.6861600441       -4.8547757365  S14       234             1.0000000000
      1334       123  LYS       HZ1            -1.8663707416        2.4929236151       -5.7455300863  S14       234             1.0000000000
      1335       123  LYS       HZ2            -1.6672099207        2.9260701928       -4.1519362109  S14       234             1.0000000000
      1336       123  LYS       HZ3            -2.9949464866        3.5444314590       -4.9890214621  S14       234             1.0000000000
      1337       123  LYS       QQH6           -2.6965188939        0.6180747069       -4.4582339102  S14       234             1.0000000000
      1338       124  SER       CB              2.2690805677        3.4940183444       -5.9637879380  S14       235             1.0000000000
      1339       124  SER       HB1             2.9521989773        2.8336989728       -6.5084628709  S14       235             1.0000000000
      1340       124  SER       HB2             2.8316775463        4.4034863165       -5.7144530892  S14       235             1.0000000000
      1341       124  SER       OG              1.1437539852        3.7664210335       -6.8343995764  S14       235             1.0000000000
      1342       124  SER       HG1             0.7649273053        4.6676204077       -6.6380484201  S14       235             1.0000000000
      1343       124  SER       QQH7            1.9470903461        2.9437492281       -5.0646897552  S14       235             1.0000000000
      1344       125  PNM       S1             -3.0345673267        9.9254127962       -6.2196941467  S14       523             1.0000000000
      1345       125  PNM       C2             -1.6965298295        8.6442240086       -6.8342405284  S14       523             1.0000000000
      1346       125  PNM       C3             -1.2787339033        7.8448952935       -5.5390555824  S14       523             1.0000000000
      1347       125  PNM       N4             -2.4049782364        7.8829981845       -4.6007202024  S14       523             1.0000000000
      1348       125  PNM       C5             -3.5882553672        8.7586830225       -4.8562962258  S14       523             1.0000000000
      1349       125  PNM       C6             -3.5278591468        9.1831826944       -3.3314594596  S14       523             1.0000000000
      1350       125  PNM       C7             -2.3632748903        8.1714106559       -3.2454666683  S14       523             1.0000000000
      1351       125  PNM       O8             -1.5181566940        7.8739428902       -2.3853498256  S14       523             1.0000000000
      1352       125  PNM       C9             -2.3352050837        7.7531149807       -7.9088497879  S14       523             1.0000000000
      1353       125  PNM       C10            -0.5168442222        9.4434552026       -7.4019197734  S14       523             1.0000000000
      1354       125  PNM       C11            -0.7938900041        6.4235720660       -5.8725590224  S14       523             1.0000000000
      1355       125  PNM       O12            -1.5684023718        5.4391554797       -5.6821207343  S14       523             1.0000000000
      1356       125  PNM       O13             0.4135751453        6.3395275840       -6.3590936402  S14       523             1.0000000000
      1357       125  PNM       N14            -2.9866520768       10.5064566295       -3.0531833101  S14       523             1.0000000000
      1358       125  PNM       C15            -3.6714915013       11.6416094222       -3.3226502954  S14       523             1.0000000000
      1359       125  PNM       O16            -4.8485354365       11.6073877223       -3.7826745498  S14       523             1.0000000000
      1360       125  PNM       C17            -2.9420914443       12.9611018096       -3.0787554907  S14       523             1.0000000000
      1361       125  PNM       C18            -1.7881421784       13.2089254666       -4.0406113761  S14       523             1.0000000000
      1362       125  PNM       C19            -0.4992472003       13.4786142882       -3.5571166207  S14       523             1.0000000000
      1363       125  PNM       C20             0.5785897401       13.6724283343       -4.4292044234  S14       523             1.0000000000
      1364       125  PNM       C21             0.3752481371       13.6014308130       -5.8098563036  S14       523             1.0000000000
      1365       125  PNM       C22            -0.9140361201       13.3613818523       -6.3035220733  S14       523             1.0000000000
      1366       125  PNM       C23            -1.9885553255       13.1793119073       -5.4303737080  S14       523             1.0000000000
      1367       125  PNM       H24            -0.4309551114        8.3622881504       -5.0760234067  S14       523             1.0000000000
      1368       125  PNM       H25            -0.7897556004        9.9111321041       -8.3531013436  S14       523             1.0000000000
      1369       125  PNM       H26             0.3262703000        8.7708678327       -7.5868360617  S14       523             1.0000000000
      1370       125  PNM       H27            -0.1958845855       10.2313754716       -6.7149290111  S14       523             1.0000000000
      1371       125  PNM       H28            -2.6893817367        8.3650515377       -8.7414396972  S14       523             1.0000000000
      1372       125  PNM       H29            -3.1894903267        7.1955042286       -7.5184210562  S14       523             1.0000000000
      1373       125  PNM       H30            -1.6028736112        7.0373739956       -8.3016193152  S14       523             1.0000000000
      1374       125  PNM       H31            -4.4917587113        8.2229313029       -5.1418151923  S14       523             1.0000000000
      1375       125  PNM       H32            -4.4285643311        8.9692518104       -2.7579071838  S14       523             1.0000000000
      1376       125  PNM       H33            -2.5775729550       12.9843790602       -2.0459925416  S14       523             1.0000000000
      1377       125  PNM       H34            -3.6916310994       13.7512972920       -3.1785625963  S14       523             1.0000000000
      1378       125  PNM       H35            -0.3389487175       13.5263808155       -2.4874906252  S14       523             1.0000000000
      1379       125  PNM       H36             1.5662630596       13.8663430242       -4.0277754069  S14       523             1.0000000000
      1380       125  PNM       H37             1.2061964244       13.7431919346       -6.4934230324  S14       523             1.0000000000
      1381       125  PNM       H38            -1.0830603761       13.3112193784       -7.3708163596  S14       523             1.0000000000
      1382       125  PNM       H39            -2.9835247457       13.0037722395       -5.8231877570  S14       523             1.0000000000
      1383       125  PNM       H40            -2.0459088822       10.5614218283       -2.6518404101  S14       523             1.0000000000
      1384       126  TIP3      OH2            -4.6276817484        7.6437113025       -0.2905338560  S14       290             1.0000000000
      1385       126  TIP3      H1             -5.6710187782        7.5737544422       -0.0754420474  S14       290             1.0000000000
      1386       126  TIP3      H2             -4.1013570722        8.3238039217        0.2335475678  S14       290             1.0000000000
      1387       127  SER       CB             -3.0546914622        5.2918690480       -2.1687476172  S15       70              1.0000000000
      1388       127  SER       HB1            -3.5263424272        4.4341741293       -2.6656560236  S15       70              1.0000000000
      1389       127  SER       HB2            -2.1160821402        5.5028960522       -2.6948058330  S15       70              1.0000000000
      1390       127  SER       OG             -3.9548168377        6.4082195557       -2.2475105910  S15       70              1.0000000000
      1391       127  SER       HG1            -4.2121656035        7.0860314968       -1.1643156556  S15       70              1.0000000000
      1392       127  SER       QQH1           -2.7962710071        5.0713881460       -1.1190184308  S15       70              1.0000000000
      1393       128  LYS       CD             -6.4386345547        3.4200059964       -2.1553935025  S15       73              1.0000000000
      1394       128  LYS       HD1            -7.0975550886        2.9079895537       -2.8599509758  S15       73              1.0000000000
      1395       128  LYS       HD2            -5.4274098936        3.3824963406       -2.5764150409  S15       73              1.0000000000
      1396       128  LYS       QQH2           -6.4413093386        2.8571659880       -1.2155745389  S15       73              1.0000000000
      1397       128  LYS       CE             -6.8907721280        4.8821186760       -1.9821799776  S15       73              1.0000000000
      1398       128  LYS       HE1            -6.6263083300        5.3121414230       -1.0134497473  S15       73              1.0000000000
      1399       128  LYS       HE2            -7.9748828414        4.9641216615       -2.0837564701  S15       73              1.0000000000
      1400       128  LYS       NZ             -6.2648059758        5.7747568717       -3.0109130521  S15       73              1.0000000000
      1401       128  LYS       HZ1            -6.3158279931        5.4334591290       -3.9794050430  S15       73              1.0000000000
      1402       128  LYS       HZ2            -5.1819941157        6.0122611306       -2.7454837702  S15       73              1.0000000000
      1403       128  LYS       HZ3            -6.7190242160        6.7152986176       -3.0137289015  S15       73              1.0000000000
      1404       129  SER       CB             -4.4752819564        4.5402910407       -6.6563278878  S15       130             1.0000000000
      1405       129  SER       HB1            -4.5258129063        5.4831532098       -7.2027032797  S15       130             1.0000000000
      1406       129  SER       HB2            -3.7404093561        3.8957745152       -7.1544732171  S15       130             1.0000000000
      1407       129  SER       OG             -4.0626077683        4.7651193478       -5.2631336869  S15       130             1.0000000000
      1408       129  SER       HG1            -3.2785612794        5.3893254346       -5.2630631225  S15       130             1.0000000000
      1409       129  SER       QQH3           -5.4413181869        4.0393233127       -6.6975571992  S15       130             1.0000000000
      1410       130  GLU       CB            -10.0494010750        9.5699616166        0.6671830069  S15       166             1.0000000000
      1411       130  GLU       HB1            -9.6900086914       10.2197250165       -0.1398787777  S15       166             1.0000000000
      1412       130  GLU       HB2           -11.0992461699        9.3300731819        0.4736216588  S15       166             1.0000000000
      1413       130  GLU       QQH4           -9.9925394727       10.0469632835        1.6553269651  S15       166             1.0000000000
      1414       130  GLU       CG             -9.2159258293        8.2752989088        0.6369785390  S15       166             1.0000000000
      1415       130  GLU       HG1            -9.5895896504        7.6071640972       -0.1460316135  S15       166             1.0000000000
      1416       130  GLU       HG2            -9.3199949549        7.7068065881        1.5710587187  S15       166             1.0000000000
      1417       130  GLU       CD             -7.7246653615        8.4746523870        0.3740578620  S15       166             1.0000000000
      1418       130  GLU       OE1            -7.2307234417        9.6467853446        0.3916822659  S15       166             1.0000000000
      1419       130  GLU       OE2            -7.0394651734        7.3869165149        0.1463552561  S15       166             1.0000000000
      1420       131  ASN       CB             -2.7342818647       11.8264532317        1.3374665738  S15       170             1.0000000000
      1421       131  ASN       HB1            -1.7435794701       11.6325109564        0.9169910278  S15       170             1.0000000000
      1422       131  ASN       HB2            -3.1064814685       12.7860108443        0.9669433901  S15       170             1.0000000000
      1423       131  ASN       QQH5           -2.7393220810       11.8278665876        2.4372640051  S15       170             1.0000000000
      1424       131  ASN       CG             -3.6712126201       10.7018821049        0.9073922369  S15       170             1.0000000000
      1425       131  ASN       OD1            -3.3029634213        9.4877329485        1.0373120385  S15       170             1.0000000000
      1426       131  ASN       ND2            -4.8685051533       11.0669413280        0.4325873929  S15       170             1.0000000000
      1427       131  ASN       HD21           -5.6334468683       10.3887994539        0.2835154388  S15       170             1.0000000000
      1428       131  ASN       HD22           -5.0502196934       12.0476815833        0.2005181072  S15       170             1.0000000000
      1429       132  LYS       CE             -3.2856680662        1.5330601337       -4.4935449839  S15       234             1.0000000000
      1430       132  LYS       HE1            -3.7223900285        1.7100135800       -3.5111588849  S15       234             1.0000000000
      1431       132  LYS       HE2            -4.0775346075        1.4917760087       -5.2431908873  S15       234             1.0000000000
      1432       132  LYS       NZ             -2.3865901635        2.6840582589       -4.8521614742  S15       234             1.0000000000
      1433       132  LYS       HZ1            -1.8621929501        2.4927452676       -5.7428751368  S15       234             1.0000000000
      1434       132  LYS       HZ2            -1.6646890780        2.9221799526       -4.1477484469  S15       234             1.0000000000
      1435       132  LYS       HZ3            -2.9910199258        3.5424888984       -4.9850835699  S15       234             1.0000000000
      1436       132  LYS       QQH6           -2.6957807539        0.6158025012       -4.4592535599  S15       234             1.0000000000
      1437       133  SER       CB              2.2685368131        3.4974072711       -5.9650760361  S15       235             1.0000000000
      1438       133  SER       HB1             2.9512531356        2.8381608875       -6.5115243310  S15       235             1.0000000000
      1439       133  SER       HB2             2.8310503216        4.4067999656       -5.7151967530  S15       235             1.0000000000
      1440       133  SER       OG              1.1421013931        3.7707047312       -6.8340683084  S15       235             1.0000000000
      1441       133  SER       HG1             0.7621926374        4.6707568553       -6.6346713737  S15       235             1.0000000000
      1442       133  SER       QQH7            1.9478367607        2.9458192306       -5.0663444642  S15       235             1.0000000000
      1443       134  PNM       S1             -3.0742654959        9.8980593620       -6.2160416704  S15       523             1.0000000000
      1444       134  PNM       C2             -1.7222632045        8.6305477259       -6.8276816136  S15       523             1.0000000000
      1445       134  PNM       C3             -1.2938434244        7.8383178949       -5.5315013901  S15       523             1.0000000000
      1446       134  PNM       N4             -2.4162091549        7.8698341835       -4.5883683932  S15       523             1.0000000000
      1447       134  PNM       C5             -3.6060416191        8.7382029673       -4.8385428256  S15       523             1.0000000000
      1448       134  PNM       C6             -3.5345666889        9.1726766415       -3.3169590300  S15       523             1.0000000000
      1449       134  PNM       C7             -2.3678300892        8.1624406188       -3.2334078520  S15       523             1.0000000000
      1450       134  PNM       O8             -1.5146909701        7.8734789630       -2.3792566084  S15       523             1.0000000000
      1451       134  PNM       C9             -2.3527214608        7.7320248376       -7.9007353850  S15       523             1.0000000000
      1452       134  PNM       C10            -0.5511122614        9.4407472355       -7.3975159774  S15       523             1.0000000000
      1453       134  PNM       C11            -0.7996389326        6.4202208864       -5.8646827276  S15       523             1.0000000000
      1454       134  PNM       O12            -1.5684961821        5.4312146506       -5.6744741747  S15       523             1.0000000000
      1455       134  PNM       O13             0.4079102600        6.3432954050       -6.3521830014  S15       523             1.0000000000
      1456       134  PNM       N14            -2.9909605516       10.4975194064       -3.0499122130  S15       523             1.0000000000
      1457       134  PNM       C15            -3.6781453283       11.6316372147       -3.3173991377  S15       523             1.0000000000
      1458       134  PNM       O16            -4.8576742956       11.5965354909       -3.7706210346  S15       523             1.0000000000
      1459       134  PNM       C17            -2.9497372961       12.9524077594       -3.0773619809  S15       523             1.0000000000
      1460       134  PNM       C18            -1.7958512469       13.2002138034       -4.0388030074  S15       523             1.0000000000
      1461       134  PNM       C19            -0.5093790806       13.4803478255       -3.5548791243  S15       523             1.0000000000
      1462       134  PNM       C20             0.5683315108       13.6766663158       -4.4265434509  S15       523             1.0000000000
      1463       134  PNM       C21             0.3672888271       13.5973733408       -5.8070732418  S15       523             1.0000000000
      1464       134  PNM       C22            -0.9197489337       13.3464772837       -6.3013147127  S15       523             1.0000000000
      1465       134  PNM       C23            -1.9943036213       13.1620811905       -5.4286342792  S15       523             1.0000000000
      1466       134  PNM       H24            -0.4482918410        8.3638459538       -5.0735977021  S15       523             1.0000000000
      1467       134  PNM       H25            -0.8295809271        9.9060571052       -8.3483166527  S15       523             1.0000000000
      1468       134  PNM       H26             0.2977604678        8.7757455726       -7.5841216465  S15       523             1.0000000000
      1469       134  PNM       H27            -0.2359480521       10.2315316273       -6.7109722099  S15       523             1.0000000000
      1470       134  PNM       H28            -2.7103185246        8.3398204657       -8.7348792851  S15       523             1.0000000000
      1471       134  PNM       H29            -3.2035190397        7.1700172715       -7.5094906669  S15       523             1.0000000000
      1472       134  PNM       H30            -1.6149477745        7.0208911447       -8.2915605620  S15       523             1.0000000000
      1473       134  PNM       H31            -4.5091675825        8.1948910867       -5.1106596738  S15       523             1.0000000000
      1474       134  PNM       H32            -4.4312152510        8.9632635937       -2.7356503741  S15       523             1.0000000000
      1475       134  PNM       H33            -2.5858251911       12.9789132770       -2.0444500123  S15       523             1.0000000000
      1476       134  PNM       H34            -3.7002572328       13.7414202133       -3.1796637114  S15       523             1.0000000000
      1477       134  PNM       H35            -0.3505712110       13.5342444934       -2.4852146545  S15       523             1.0000000000
      1478       134  PNM       H36             1.5543671444       13.8784061956       -4.0249213987  S15       523             1.0000000000
      1479       134  PNM       H37             1.1983670985       13.7401923747       -6.4902794113  S15       523             1.0000000000
      1480       134  PNM       H38            -1.0867464058       13.2897358808       -7.3686634038  S15       523             1.0000000000
      1481       134  PNM       H39            -2.9876823537       12.9787328629       -5.8218289036  S15       523             1.0000000000
      1482       134  PNM       H40            -2.0478091401       10.5544011573       -2.6544309102  S15       523             1.0000000000
      1483       135  TIP3      OH2            -4.6252019012        7.6447409123       -0.2815857179  S15       290             1.0000000000
      1484       135  TIP3      H1             -5.6773303919        7.5733788259       -0.0717288473  S15       290             1.0000000000
      1485       135  TIP3      H2             -4.0986640209        8.3260889515        0.2422262338  S15       290             1.0000000000
      1486       136  SER       CB             -3.0542476467        5.2919054761       -2.1668785076  S16       70              1.0000000000
      1487       136  SER       HB1            -3.5280685468        4.4333335771       -2.6611763515  S16       70              1.0000000000
      1488       136  SER       HB2            -2.1130312646        5.4960832757       -2.6917734176  S16       70              1.0000000000
      1489       136  SER       OG             -3.9474610405        6.4127431443       -2.2497823094  S16       70              1.0000000000
      1490       136  SER       HG1            -4.2347330366        7.1105299877       -1.1225005590  S16       70              1.0000000000
      1491       136  SER       QQH1           -2.7977804480        5.0718275714       -1.1164352066  S16       70              1.0000000000
      1492       137  LYS       CD             -6.4231553608        3.4187278057       -2.1583026117  S16       73              1.0000000000
      1493       137  LYS       HD1            -7.0874997757        2.9136141587       -2.8626794849  S16       73              1.0000000000
      1494       137  LYS       HD2            -5.4128477156        3.3746216008       -2.5807979359  S16       73              1.0000000000
      1495       137  LYS       QQH2           -6.4283572929        2.8534751866       -1.2198061708  S16       73              1.0000000000
      1496       137  LYS       CE             -6.8630332809        4.8835826598       -1.9808958528  S16       73              1.0000000000
      1497       137  LYS       HE1            -6.5817612658        5.3087662701       -1.0146989261  S16       73              1.0000000000
      1498       137  LYS       HE2            -7.9481856930        4.9723743428       -2.0656431492  S16       73              1.0000000000
      1499       137  LYS       NZ             -6.2429985181        5.7711904179       -3.0160905306  S16       73              1.0000000000
      1500       137  LYS       HZ1            -6.2874074143        5.4199969654       -3.9804510186  S16       73              1.0000000000
      1501       137  LYS       HZ2            -5.1502316806        6.0221466684       -2.7445986034  S16       73              1.0000000000
      1502       137  LYS       HZ3            -6.7036955358        6.7079512082       -3.0278570363  S16       73              1.0000000000
      1503       138  SER       CB             -4.4746757731        4.5471802476       -6.6528648111  S16       130             1.0000000000
      1504       138  SER       HB1            -4.5237783168        5.4890700815       -7.2008586122  S16       130             1.0000000000
      1505       138  SER       HB2            -3.7392754259        3.9015000157       -7.1487178894  S16       130             1.0000000000
      1506       138  SER       OG             -4.0649211513        4.7733778364       -5.2590810799  S16       130             1.0000000000
      1507       138  SER       HG1            -3.2807499074        5.3963023319       -5.2574528448  S16       130             1.0000000000
      1508       138  SER       QQH3           -5.4408670666        4.0465051732       -6.6951081836  S16       130             1.0000000000
      1509       139  GLU       CB            -10.0585917109        9.5759935135        0.6706813621  S16       166             1.0000000000
      1510       139  GLU       HB1            -9.7003070917       10.2254524213       -0.1370975394  S16       166             1.0000000000
      1511       139  GLU       HB2           -11.1080995703        9.3350973770        0.4772172288  S16       166             1.0000000000
      1512       139  GLU       QQH4          -10.0020990721       10.0533727993        1.6586297712  S16       166             1.0000000000
      1513       139  GLU       CG             -9.2246163112        8.2816817503        0.6413562307  S16       166             1.0000000000
      1514       139  GLU       HG1            -9.5930070245        7.6159926791       -0.1461650145  S16       166             1.0000000000
      1515       139  GLU       HG2            -9.3339494969        7.7098663614        1.5727780679  S16       166             1.0000000000
      1516       139  GLU       CD             -7.7335350734        8.4839030398        0.3870231529  S16       166             1.0000000000
      1517       139  GLU       OE1            -7.2381564919        9.6538380017        0.4065277756  S16       166             1.0000000000
      1518       139  GLU       OE2            -7.0457168728        7.3949096889        0.1615787360  S16       166             1.0000000000
      1519       140  ASN       CB             -2.7361148635       11.8217633267        1.3344858736  S16       170             1.0000000000
      1520       140  ASN       HB1            -1.7456007786       11.6231341966        0.9157196783  S16       170             1.0000000000
      1521       140  ASN       HB2            -3.1039111507       12.7820365846        0.9614355694  S16       170             1.0000000000
      1522       140  ASN       QQH5           -2.7430148610       11.8250274299        2.4342755566  S16       170             1.0000000000
      1523       140  ASN       CG             -3.6775224943       10.7005441243        0.9054036410  S16       170             1.0000000000
      1524       140  ASN       OD1            -3.3197227093        9.4842312801        1.0460900679  S16       170             1.0000000000
      1525       140  ASN       ND2            -4.8685602593       11.0702051288        0.4186299424  S16       170             1.0000000000
      1526       140  ASN       HD21           -5.6364216156       10.3956779981        0.2743214793  S16       170             1.0000000000
      1527       140  ASN       HD22           -5.0446392796       12.0505907528        0.1789683808  S16       170             1.0000000000
      1528       141  LYS       CE             -3.2809401367        1.5408041459       -4.4956990502  S16       234             1.0000000000
      1529       141  LYS       HE1            -3.7173280751        1.7177207772       -3.5130821545  S16       234             1.0000000000
      1530       141  LYS       HE2            -4.0730384451        1.5008548550       -5.2452045177  S16       234             1.0000000000
      1531       141  LYS       NZ             -2.3806046842        2.6909654540       -4.8538497402  S16       234             1.0000000000
      1532       141  LYS       HZ1            -1.8572507352        2.5005902298       -5.7453154320  S16       234             1.0000000000
      1533       141  LYS       HZ2            -1.6571622850        2.9269437122       -4.1502882933  S16       234             1.0000000000
      1534       141  LYS       HZ3            -2.9832556668        3.5497687296       -4.9844446125  S16       234             1.0000000000
      1535       141  LYS       QQH6           -2.6920804330        0.6228586546       -4.4622568542  S16       234             1.0000000000
      1536       142  SER       CB              2.2790817002        3.4952158440       -5.9672253651  S16       235             1.0000000000
      1537       142  SER       HB1             2.9633715318        2.8367562181       -6.5126895160  S16       235             1.0000000000
      1538       142  SER       HB2             2.8401838825        4.4052927458       -5.7165734171  S16       235             1.0000000000
      1539       142  SER       OG              1.1535759828        3.7668089101       -6.8374376629  S16       235             1.0000000000
      1540       142  SER       HG1             0.7726617003        4.6667275089       -6.6389290308  S16       235             1.0000000000
      1541       142  SER       QQH7            1.9579925461        2.9435448097       -5.0686970898  S16       235             1.0000000000
      1542       143  PNM       S1             -3.0737434966        9.8764527034       -6.2185455765  S16       523             1.0000000000
      1543       143  PNM       C2             -1.7201228050        8.6107324995       -6.8273750653  S16       523             1.0000000000
      1544       143  PNM       C3             -1.2976831542        7.8161645818       -5.5315229244  S16       523             1.0000000000
      1545       143  PNM       N4             -2.4266660247        7.8376133012       -4.5946035266  S16       523             1.0000000000
      1546       143  PNM       C5             -3.6114961493        8.7153088968       -4.8440281034  S16       523             1.0000000000
      1547       143  PNM       C6             -3.5376478156        9.1488522479       -3.3224750849  S16       523             1.0000000000
      1548       143  PNM       C7             -2.3751957759        8.1347846659       -3.2389006057  S16       523             1.0000000000
      1549       143  PNM       O8             -1.5123104429        7.8577463621       -2.3904681376  S16       523             1.0000000000
      1550       143  PNM       C9             -2.3469236901        7.7157306898       -7.9055157930  S16       523             1.0000000000
      1551       143  PNM       C10            -0.5460025192        9.4227621417       -7.3882697418  S16       523             1.0000000000
      1552       143  PNM       C11            -0.7947377065        6.4020903546       -5.8674114369  S16       523             1.0000000000
      1553       143  PNM       O12            -1.5583701418        5.4087633347       -5.6805196280  S16       523             1.0000000000
      1554       143  PNM       O13             0.4138461868        6.3335537453       -6.3543965744  S16       523             1.0000000000
      1555       143  PNM       N14            -2.9879928223       10.4702335546       -3.0517091764  S16       523             1.0000000000
      1556       143  PNM       C15            -3.6702950387       11.6085577540       -3.3125954299  S16       523             1.0000000000
      1557       143  PNM       O16            -4.8490364115       11.5818182752       -3.7686704213  S16       523             1.0000000000
      1558       143  PNM       C17            -2.9360224811       12.9238058496       -3.0623388009  S16       523             1.0000000000
      1559       143  PNM       C18            -1.7903486650       13.1794742326       -4.0314441150  S16       523             1.0000000000
      1560       143  PNM       C19            -0.5016467409       13.4652937755       -3.5569241962  S16       523             1.0000000000
      1561       143  PNM       C20             0.5671760477       13.6732132852       -4.4368736834  S16       523             1.0000000000
      1562       143  PNM       C21             0.3545566816       13.5998963649       -5.8160367590  S16       523             1.0000000000
      1563       143  PNM       C22            -0.9348717970       13.3423473456       -6.3004882599  S16       523             1.0000000000
      1564       143  PNM       C23            -2.0004279780       13.1459601529       -5.4195539730  S16       523             1.0000000000
      1565       143  PNM       H24            -0.4576587688        8.3440276290       -5.0657457057  S16       523             1.0000000000
      1566       143  PNM       H25            -0.8181135431        9.8894277385       -8.3401618541  S16       523             1.0000000000
      1567       143  PNM       H26             0.3050568657        8.7592003054       -7.5688940452  S16       523             1.0000000000
      1568       143  PNM       H27            -0.2372328514       10.2126561522       -6.6978462528  S16       523             1.0000000000
      1569       143  PNM       H28            -2.7020457940        8.3263240599       -8.7387041250  S16       523             1.0000000000
      1570       143  PNM       H29            -3.1995207891        7.1533810896       -7.5186656373  S16       523             1.0000000000
      1571       143  PNM       H30            -1.6086563012        7.0051571060       -8.2961462698  S16       523             1.0000000000
      1572       143  PNM       H31            -4.5183109804        8.1787162119       -5.1172253096  S16       523             1.0000000000
      1573       143  PNM       H32            -4.4354719548        8.9433089372       -2.7417461188  S16       523             1.0000000000
      1574       143  PNM       H33            -2.5632815834       12.9376854812       -2.0323900462  S16       523             1.0000000000
      1575       143  PNM       H34            -3.6844941421       13.7165715442       -3.1491696779  S16       523             1.0000000000
      1576       143  PNM       H35            -0.3341385588       13.5150765506       -2.4885043242  S16       523             1.0000000000
      1577       143  PNM       H36             1.5554066333       13.8791841807       -4.0427142949  S16       523             1.0000000000
      1578       143  PNM       H37             1.1785152550       13.7524295769       -6.5056334205  S16       523             1.0000000000
      1579       143  PNM       H38            -1.1111637856       13.2903901160       -7.3665181542  S16       523             1.0000000000
      1580       143  PNM       H39            -2.9958991198       12.9575355501       -5.8049452538  S16       523             1.0000000000
      1581       143  PNM       H40            -2.0466793268       10.5217591027       -2.6511773276  S16       523             1.0000000000
      1582       144  TIP3      OH2            -4.6504575067        7.6453381905       -0.2638845154  S16       290             1.0000000000
      1583       144  TIP3      H1             -5.7227944694        7.5708753043       -0.0546572106  S16       290             1.0000000000
      1584       144  TIP3      H2             -4.1189833353        8.3253584967        0.2589295256  S16       290             1.0000000000
      1585       145  SER       CB             -3.0438821859        5.2898330970       -2.1731724306  S17       70              1.0000000000
      1586       145  SER       HB1            -3.5164495572        4.4298193107       -2.6661204115  S17       70              1.0000000000
      1587       145  SER       HB2            -2.0982223168        5.4881213275       -2.6923845590  S17       70              1.0000000000
      1588       145  SER       OG             -3.9323271771        6.4132507928       -2.2689599855  S17       70              1.0000000000
      1589       145  SER       HG1            -4.2405996966        7.1210488146       -1.1241434269  S17       70              1.0000000000
      1590       145  SER       QQH1           -2.7949854226        5.0749673412       -1.1196738380  S17       70              1.0000000000
      1591       146  LYS       CD             -6.4116192460        3.4218890810       -2.1582484080  S17       73              1.0000000000
      1592       146  LYS       HD1            -7.0820973787        2.9239729637       -2.8619779793  S17       73              1.0000000000
      1593       146  LYS       HD2            -5.4029375278        3.3717945770       -2.5837894830  S17       73              1.0000000000
      1594       146  LYS       QQH2           -6.4177676651        2.8535913475       -1.2215981456  S17       73              1.0000000000
      1595       146  LYS       CE             -6.8403516296        4.8885005854       -1.9740212378  S17       73              1.0000000000
      1596       146  LYS       HE1            -6.5408233426        5.3102937878       -1.0119268212  S17       73              1.0000000000
      1597       146  LYS       HE2            -7.9262739286        4.9838196989       -2.0397868132  S17       73              1.0000000000
      1598       146  LYS       NZ             -6.2323169234        5.7738397951       -3.0178124632  S17       73              1.0000000000
      1599       146  LYS       HZ1            -6.2870032749        5.4211173415       -3.9810505919  S17       73              1.0000000000
      1600       146  LYS       HZ2            -5.1349720517        6.0232606374       -2.7580759729  S17       73              1.0000000000
      1601       146  LYS       HZ3            -6.6936756161        6.7102726577       -3.0242991278  S17       73              1.0000000000
      1602       147  SER       CB             -4.4755527995        4.5523340433       -6.6440374499  S17       130             1.0000000000
      1603       147  SER       HB1            -4.5280110292        5.4944510817       -7.1913554216  S17       130             1.0000000000
      1604       147  SER       HB2            -3.7380568495        3.9096554059       -7.1405858748  S17       130             1.0000000000
      1605       147  SER       OG             -4.0669537235        4.7784508815       -5.2496822375  S17       130             1.0000000000
      1606       147  SER       HG1            -3.2855880895        5.4035043200       -5.2459371233  S17       130             1.0000000000
      1607       147  SER       QQH3           -5.4401529204        4.0488278317       -6.6854670261  S17       130             1.0000000000
      1608       148  GLU       CB            -10.0610612984        9.5773663645        0.6694167709  S17       166             1.0000000000
      1609       148  GLU       HB1            -9.7047651659       10.2282702108       -0.1379745170  S17       166             1.0000000000
      1610       148  GLU       HB2           -11.1105372628        9.3352825992        0.4773509400  S17       166             1.0000000000
      1611       148  GLU       QQH4          -10.0048663996       10.0533571561        1.6581958092  S17       166             1.0000000000
      1612       148  GLU       CG             -9.2248589819        8.2843637775        0.6370688931  S17       166             1.0000000000
      1613       148  GLU       HG1            -9.5984432237        7.6162045179       -0.1459949390  S17       166             1.0000000000
      1614       148  GLU       HG2            -9.3259192917        7.7142238642        1.5703024280  S17       166             1.0000000000
      1615       148  GLU       CD             -7.7366934916        8.4894782968        0.3703160029  S17       166             1.0000000000
      1616       148  GLU       OE1            -7.2447975782        9.6598479296        0.3640660206  S17       166             1.0000000000
      1617       148  GLU       OE2            -7.0448479069        7.3983103395        0.1595128948  S17       166             1.0000000000
      1618       149  ASN       CB             -2.7328027123       11.8147347347        1.3364216633  S17       170             1.0000000000
      1619       149  ASN       HB1            -1.7422625997       11.6132640385        0.9191093051  S17       170             1.0000000000
      1620       149  ASN       HB2            -3.0977486796       12.7756256496        0.9620584060  S17       170             1.0000000000
      1621       149  ASN       QQH5           -2.7416039315       11.8181063022        2.4361768795  S17       170             1.0000000000
      1622       149  ASN       CG             -3.6765762877       10.6960581808        0.9047749850  S17       170             1.0000000000
      1623       149  ASN       OD1            -3.3215151228        9.4783952334        1.0402784965  S17       170             1.0000000000
      1624       149  ASN       ND2            -4.8670090239       11.0701661741        0.4193466278  S17       170             1.0000000000
      1625       149  ASN       HD21           -5.6335604340       10.3976277807        0.2628065447  S17       170             1.0000000000
      1626       149  ASN       HD22           -5.0411973532       12.0512663627        0.1810912533  S17       170             1.0000000000
      1627       150  LYS       CE             -3.2735683119        1.5491013280       -4.4987875485  S17       234             1.0000000000
      1628       150  LYS       HE1            -3.7093777585        1.7269387288       -3.5160117712  S17       234             1.0000000000
      1629       150  LYS       HE2            -4.0660185535        1.5111664388       -5.2480418299  S17       234             1.0000000000
      1630       150  LYS       NZ             -2.3700410885        2.6967894103       -4.8567393747  S17       234             1.0000000000
      1631       150  LYS       HZ1            -1.8483895021        2.5067936436       -5.7491922974  S17       234             1.0000000000
      1632       150  LYS       HZ2            -1.6447218072        2.9293591073       -4.1538898613  S17       234             1.0000000000
      1633       150  LYS       HZ3            -2.9697496055        3.5566946176       -4.9844433529  S17       234             1.0000000000
      1634       150  LYS       QQH6           -2.6874222529        0.6294410920       -4.4657155777  S17       234             1.0000000000
      1635       151  SER       CB              2.2883142477        3.4959648254       -5.9653121246  S17       235             1.0000000000
      1636       151  SER       HB1             2.9738197351        2.8385771022       -6.5106678133  S17       235             1.0000000000
      1637       151  SER       HB2             2.8488796944        4.4057997219       -5.7126130622  S17       235             1.0000000000
      1638       151  SER       OG              1.1643323784        3.7679894452       -6.8367852225  S17       235             1.0000000000
      1639       151  SER       HG1             0.7834697037        4.6682430909       -6.6393702518  S17       235             1.0000000000
      1640       151  SER       QQH7            1.9660059274        2.9433306334       -5.0677581590  S17       235             1.0000000000
      1641       152  PNM       S1             -3.1052312861        9.8344519361       -6.2352468545  S17       523             1.0000000000
      1642       152  PNM       C2             -1.7346939925        8.5830500788       -6.8351812162  S17       523             1.0000000000
      1643       152  PNM       C3             -1.3153682449        7.7919023212       -5.5377489270  S17       523             1.0000000000
      1644       152  PNM       N4             -2.4518622937        7.7963381108       -4.6081522638  S17       523             1.0000000000
      1645       152  PNM       C5             -3.6354443426        8.6789845056       -4.8545542977  S17       523             1.0000000000
      1646       152  PNM       C6             -3.5532380277        9.1197482119       -3.3356990997  S17       523             1.0000000000
      1647       152  PNM       C7             -2.3941813299        8.1027090444       -3.2521444627  S17       523             1.0000000000
      1648       152  PNM       O8             -1.5159384772        7.8457181244       -2.4135981748  S17       523             1.0000000000
      1649       152  PNM       C9             -2.3439388859        7.6857616059       -7.9211260349  S17       523             1.0000000000
      1650       152  PNM       C10            -0.5636882270        9.4071655690       -7.3849347284  S17       523             1.0000000000
      1651       152  PNM       C11            -0.7928860477        6.3844360817       -5.8709223968  S17       523             1.0000000000
      1652       152  PNM       O12            -1.5437892394        5.3817550907       -5.6833653864  S17       523             1.0000000000
      1653       152  PNM       O13             0.4177769965        6.3310111451       -6.3554449732  S17       523             1.0000000000
      1654       152  PNM       N14            -2.9945130464       10.4381504949       -3.0690010912  S17       523             1.0000000000
      1655       152  PNM       C15            -3.6727523173       11.5806058429       -3.3214914836  S17       523             1.0000000000
      1656       152  PNM       O16            -4.8537579405       11.5621733114       -3.7719529440  S17       523             1.0000000000
      1657       152  PNM       C17            -2.9327952992       12.8914113670       -3.0660511241  S17       523             1.0000000000
      1658       152  PNM       C18            -1.7887398794       13.1516260211       -4.0358307723  S17       523             1.0000000000
      1659       152  PNM       C19            -0.5033082231       13.4524606868       -3.5616888941  S17       523             1.0000000000
      1660       152  PNM       C20             0.5633957577       13.6705293655       -4.4417150779  S17       523             1.0000000000
      1661       152  PNM       C21             0.3521605743       13.5920296929       -5.8207852195  S17       523             1.0000000000
      1662       152  PNM       C22            -0.9342172452       13.3193688134       -6.3050614159  S17       523             1.0000000000
      1663       152  PNM       C23            -1.9979762150       13.1131893998       -5.4239455278  S17       523             1.0000000000
      1664       152  PNM       H24            -0.4858062352        8.3293959377       -5.0637187436  S17       523             1.0000000000
      1665       152  PNM       H25            -0.8324688743        9.8724940009       -8.3384644467  S17       523             1.0000000000
      1666       152  PNM       H26             0.2952293854        8.7520107801       -7.5592640653  S17       523             1.0000000000
      1667       152  PNM       H27            -0.2683039600       10.1990990632       -6.6910149450  S17       523             1.0000000000
      1668       152  PNM       H28            -2.6956571496        8.2963929545       -8.7558324387  S17       523             1.0000000000
      1669       152  PNM       H29            -3.1960372044        7.1166691598       -7.5438751794  S17       523             1.0000000000
      1670       152  PNM       H30            -1.5966619171        6.9819446811       -8.3068671789  S17       523             1.0000000000
      1671       152  PNM       H31            -4.5451895157        8.1438292181       -5.1199866255  S17       523             1.0000000000
      1672       152  PNM       H32            -4.4499769636        8.9219502651       -2.7509517097  S17       523             1.0000000000
      1673       152  PNM       H33            -2.5579786099       12.8981994333       -2.0367853511  S17       523             1.0000000000
      1674       152  PNM       H34            -3.6792237841       13.6869152972       -3.1468358640  S17       523             1.0000000000
      1675       152  PNM       H35            -0.3364523407       13.5071814850       -2.4933725823  S17       523             1.0000000000
      1676       152  PNM       H36             1.5491160885       13.8886034608       -4.0476334612  S17       523             1.0000000000
      1677       152  PNM       H37             1.1747599947       13.7521904784       -6.5103068074  S17       523             1.0000000000
      1678       152  PNM       H38            -1.1094891422       13.2642722329       -7.3711298516  S17       523             1.0000000000
      1679       152  PNM       H39            -2.9914402022       12.9146194978       -5.8092696798  S17       523             1.0000000000
      1680       152  PNM       H40            -2.0530996968       10.4850483499       -2.6682992372  S17       523             1.0000000000
      1681       153  TIP3      OH2            -4.6612691268        7.6468375665       -0.2768693917  S17       290             1.0000000000
      1682       153  TIP3      H1             -5.7465521506        7.5711751568       -0.0649085324  S17       290             1.0000000000
      1683       153  TIP3      H2             -4.1264142122        8.3227904145        0.2473946265  S17       290             1.0000000000
      1684       154  SER       CB             -3.0287373287        5.2923320052       -2.1824258725  S18       70              1.0000000000
      1685       154  SER       HB1            -3.5067132607        4.4343440470       -2.6737664024  S18       70              1.0000000000
      1686       154  SER       HB2            -2.0778897881        5.4786851237       -2.6969093797  S18       70              1.0000000000
      1687       154  SER       OG             -3.9045631489        6.4249611657       -2.2876529651  S18       70              1.0000000000
      1688       154  SER       HG1            -4.2445111745        7.1422748006       -1.0944483199  S18       70              1.0000000000
      1689       154  SER       QQH1           -2.7874142397        5.0802705166       -1.1266934337  S18       70              1.0000000000
      1690       155  LYS       CD             -6.3927139243        3.4279382250       -2.1591559030  S18       73              1.0000000000
      1691       155  LYS       HD1            -7.0732376117        2.9430815542       -2.8625493220  S18       73              1.0000000000
      1692       155  LYS       HD2            -5.3867054663        3.3670567250       -2.5893510763  S18       73              1.0000000000
      1693       155  LYS       QQH2           -6.4020504661        2.8541738043       -1.2257570869  S18       73              1.0000000000
      1694       155  LYS       CE             -6.8006092413        4.8979394639       -1.9626817980  S18       73              1.0000000000
      1695       155  LYS       HE1            -6.4722877194        5.3109783647       -1.0062483549  S18       73              1.0000000000
      1696       155  LYS       HE2            -7.8868023903        5.0058726114       -1.9990734994  S18       73              1.0000000000
      1697       155  LYS       NZ             -6.2079726378        5.7811021944       -3.0166655478  S18       73              1.0000000000
      1698       155  LYS       HZ1            -6.2695600042        5.4234611706       -3.9775400726  S18       73              1.0000000000
      1699       155  LYS       HZ2            -5.1056002906        6.0359881834       -2.7676402665  S18       73              1.0000000000
      1700       155  LYS       HZ3            -6.6748060388        6.7146037046       -3.0204907437  S18       73              1.0000000000
      1701       156  SER       CB             -4.4759966996        4.5570949083       -6.6315541512  S18       130             1.0000000000
      1702       156  SER       HB1            -4.5289861209        5.4997371031       -7.1777199508  S18       130             1.0000000000
      1703       156  SER       HB2            -3.7333523735        3.9182001212       -7.1250114047  S18       130             1.0000000000
      1704       156  SER       OG             -4.0769973599        4.7824172292       -5.2340529536  S18       130             1.0000000000
      1705       156  SER       HG1            -3.3081638239        5.4199454006       -5.2201952783  S18       130             1.0000000000
      1706       156  SER       QQH3           -5.4383804644        4.0497639749       -6.6790429491  S18       130             1.0000000000
      1707       157  GLU       CB            -10.0598442966        9.5750674503        0.6668501802  S18       166             1.0000000000
      1708       157  GLU       HB1            -9.7072417218       10.2275933175       -0.1409146143  S18       166             1.0000000000
      1709       157  GLU       HB2           -11.1084503780        9.3294444086        0.4755682894  S18       166             1.0000000000
      1710       157  GLU       QQH4          -10.0046774847       10.0505199099        1.6558496477  S18       166             1.0000000000
      1711       157  GLU       CG             -9.2203944696        8.2844500457        0.6335594973  S18       166             1.0000000000
      1712       157  GLU       HG1            -9.5907551629        7.6157501120       -0.1504583590  S18       166             1.0000000000
      1713       157  GLU       HG2            -9.3194770676        7.7134107171        1.5663418723  S18       166             1.0000000000
      1714       157  GLU       CD             -7.7347493724        8.4957997912        0.3698921481  S18       166             1.0000000000
      1715       157  GLU       OE1            -7.2401335129        9.6622141597        0.3693312076  S18       166             1.0000000000
      1716       157  GLU       OE2            -7.0413394973        7.4021260119        0.1550544110  S18       166             1.0000000000
      1717       158  ASN       CB             -2.7286171211       11.8168663133        1.3396119497  S18       170             1.0000000000
      1718       158  ASN       HB1            -1.7369872058       11.6162114735        0.9244176001  S18       170             1.0000000000
      1719       158  ASN       HB2            -3.0929525456       12.7778708025        0.9648910055  S18       170             1.0000000000
      1720       158  ASN       QQH5           -2.7399762379       11.8193128760        2.4393121330  S18       170             1.0000000000
      1721       158  ASN       CG             -3.6705933674       10.6980629021        0.9051716249  S18       170             1.0000000000
      1722       158  ASN       OD1            -3.3232763724        9.4800205600        1.0536407819  S18       170             1.0000000000
      1723       158  ASN       ND2            -4.8531390380       11.0732682958        0.4011077576  S18       170             1.0000000000
      1724       158  ASN       HD21           -5.6177910536       10.4015517790        0.2430866523  S18       170             1.0000000000
      1725       158  ASN       HD22           -5.0259897553       12.0544936333        0.1608120011  S18       170             1.0000000000
      1726       159  LYS       CE             -3.2637442395        1.5637649386       -4.5023006539  S18       234             1.0000000000
      1727       159  LYS       HE1            -3.7001404091        1.7410426773       -3.5196309373  S18       234             1.0000000000
      1728       159  LYS       HE2            -4.0555243127        1.5297780705       -5.2524791888  S18       234             1.0000000000
      1729       159  LYS       NZ             -2.3558588949        2.7088453380       -4.8566905891  S18       234             1.0000000000
      1730       159  LYS       HZ1            -1.8355493464        2.5207474927       -5.7501088079  S18       234             1.0000000000
      1731       159  LYS       HZ2            -1.6289129206        2.9359532697       -4.1535773098  S18       234             1.0000000000
      1732       159  LYS       HZ3            -2.9511266265        3.5703832001       -4.9802335584  S18       234             1.0000000000
      1733       159  LYS       QQH6           -2.6807708460        0.6420529508       -4.4705226115  S18       234             1.0000000000
      1734       160  SER       CB              2.2958059033        3.5008505146       -5.9654420102  S18       235             1.0000000000
      1735       160  SER       HB1             2.9820095962        2.8459990990       -6.5129953154  S18       235             1.0000000000
      1736       160  SER       HB2             2.8557291037        4.4100957701       -5.7092165816  S18       235             1.0000000000
      1737       160  SER       OG              1.1720917266        3.7751624734       -6.8362566700  S18       235             1.0000000000
      1738       160  SER       HG1             0.7907217627        4.6745679692       -6.6353806745  S18       235             1.0000000000
      1739       160  SER       QQH7            1.9736195985        2.9449383854       -5.0698654845  S18       235             1.0000000000
      1740       161  PNM       S1             -3.1177615756        9.8098611476       -6.2274962071  S18       523             1.0000000000
      1741       161  PNM       C2             -1.7470368669        8.5588838867       -6.8238670406  S18       523             1.0000000000
      1742       161  PNM       C3             -1.3393158576        7.7657340618       -5.5270272507  S18       523             1.0000000000
      1743       161  PNM       N4             -2.4913337514        7.7457133027       -4.6136942373  S18       523             1.0000000000
      1744       161  PNM       C5             -3.6624626013        8.6509084790       -4.8554178268  S18       523             1.0000000000
      1745       161  PNM       C6             -3.5723993113        9.0892502178       -3.3367140461  S18       523             1.0000000000
      1746       161  PNM       C7             -2.4248893695        8.0599046799       -3.2545427607  S18       523             1.0000000000
      1747       161  PNM       O8             -1.5200951897        7.8308441932       -2.4351125393  S18       523             1.0000000000
      1748       161  PNM       C9             -2.3497791274        7.6632835812       -7.9143233162  S18       523             1.0000000000
      1749       161  PNM       C10            -0.5730683097        9.3852187485       -7.3635899978  S18       523             1.0000000000
      1750       161  PNM       C11            -0.7932878030        6.3674264423       -5.8615073656  S18       523             1.0000000000
      1751       161  PNM       O12            -1.5276774783        5.3529790884       -5.6751885734  S18       523             1.0000000000
      1752       161  PNM       O13             0.4190165287        6.3339673903       -6.3458246933  S18       523             1.0000000000
      1753       161  PNM       N14            -2.9987376904       10.4001367218       -3.0659107488  S18       523             1.0000000000
      1754       161  PNM       C15            -3.6670492854       11.5499261170       -3.3085832480  S18       523             1.0000000000
      1755       161  PNM       O16            -4.8495212763       11.5446518146       -3.7563290766  S18       523             1.0000000000
      1756       161  PNM       C17            -2.9174693370       12.8535198359       -3.0464259515  S18       523             1.0000000000
      1757       161  PNM       C18            -1.7849592062       13.1242882798       -4.0269920795  S18       523             1.0000000000
      1758       161  PNM       C19            -0.4982380541       13.4371175610       -3.5641663666  S18       523             1.0000000000
      1759       161  PNM       C20             0.5574338973       13.6705377858       -4.4534868342  S18       523             1.0000000000
      1760       161  PNM       C21             0.3336431873       13.5952666981       -5.8307813370  S18       523             1.0000000000
      1761       161  PNM       C22            -0.9544560654       13.3110954128       -6.3036701693  S18       523             1.0000000000
      1762       161  PNM       C23            -2.0074246247       13.0898495774       -5.4131335667  S18       523             1.0000000000
      1763       161  PNM       H24            -0.5248299415        8.3110017803       -5.0355583626  S18       523             1.0000000000
      1764       161  PNM       H25            -0.8352084554        9.8495008475       -8.3194978389  S18       523             1.0000000000
      1765       161  PNM       H26             0.2893024084        8.7327236243       -7.5289414716  S18       523             1.0000000000
      1766       161  PNM       H27            -0.2871861196       10.1783508138       -6.6671824149  S18       523             1.0000000000
      1767       161  PNM       H28            -2.6993060079        8.2739895903       -8.7497625380  S18       523             1.0000000000
      1768       161  PNM       H29            -3.2018996601        7.0918321166       -7.5409483353  S18       523             1.0000000000
      1769       161  PNM       H30            -1.5998226214        6.9608771786       -8.2974545653  S18       523             1.0000000000
      1770       161  PNM       H31            -4.5813919221        8.1324307653       -5.1230536149  S18       523             1.0000000000
      1771       161  PNM       H32            -4.4714606424        8.9025724765       -2.7518976356  S18       523             1.0000000000
      1772       161  PNM       H33            -2.5300993941       12.8470637942       -2.0219755129  S18       523             1.0000000000
      1773       161  PNM       H34            -3.6619550139       13.6525844097       -3.1090230813  S18       523             1.0000000000
      1774       161  PNM       H35            -0.3217821662       13.4894674185       -2.4973871289  S18       523             1.0000000000
      1775       161  PNM       H36             1.5445924206       13.8972713460       -4.0677883984  S18       523             1.0000000000
      1776       161  PNM       H37             1.1481197021       13.7659117264       -6.5273629202  S18       523             1.0000000000
      1777       161  PNM       H38            -1.1392417562       13.2585169031       -7.3682866413  S18       523             1.0000000000
      1778       161  PNM       H39            -3.0022115776       12.8828380904       -5.7903610442  S18       523             1.0000000000
      1779       161  PNM       H40            -2.0574037123       10.4356389350       -2.6638460684  S18       523             1.0000000000
      1780       162  TIP3      OH2            -4.6717018118        7.6415259695       -0.2611112391  S18       290             1.0000000000
      1781       162  TIP3      H1             -5.7933607716        7.5643888233       -0.0538967311  S18       290             1.0000000000
      1782       162  TIP3      H2             -4.1337281186        8.3143511046        0.2622925271  S18       290             1.0000000000
      1783       163  SER       CB             -3.0044129190        5.2974892626       -2.1962680002  S19       70              1.0000000000
      1784       163  SER       HB1            -3.4873676241        4.4416416160       -2.6864406760  S19       70              1.0000000000
      1785       163  SER       HB2            -2.0459153779        5.4691001349       -2.7011895557  S19       70              1.0000000000
      1786       163  SER       OG             -3.8633719266        6.4424527866       -2.3215224971  S19       70              1.0000000000
      1787       163  SER       HG1            -4.2478911695        7.1677833210       -1.0853075504  S19       70              1.0000000000
      1788       163  SER       QQH1           -2.7779633791        5.0917398887       -1.1360951898  S19       70              1.0000000000
      1789       164  LYS       CD             -6.3737955120        3.4333786333       -2.1617936952  S19       73              1.0000000000
      1790       164  LYS       HD1            -7.0620155950        2.9599799274       -2.8657324048  S19       73              1.0000000000
      1791       164  LYS       HD2            -5.3694508906        3.3624342034       -2.5941326428  S19       73              1.0000000000
      1792       164  LYS       QQH2           -6.3882263014        2.8555884100       -1.2310446223  S19       73              1.0000000000
      1793       164  LYS       CE             -6.7628601627        4.9066088478       -1.9560956684  S19       73              1.0000000000
      1794       164  LYS       HE1            -6.4108210575        5.3124357795       -1.0051228355  S19       73              1.0000000000
      1795       164  LYS       HE2            -7.8484315134        5.0260391367       -1.9693774807  S19       73              1.0000000000
      1796       164  LYS       NZ             -6.1822269671        5.7881011254       -3.0189823925  S19       73              1.0000000000
      1797       164  LYS       HZ1            -6.2500107027        5.4254695863       -3.9777981542  S19       73              1.0000000000
      1798       164  LYS       HZ2            -5.0827567989        6.0459145604       -2.7864851196  S19       73              1.0000000000
      1799       164  LYS       HZ3            -6.6553770414        6.7185062151       -3.0240767684  S19       73              1.0000000000
      1800       165  SER       CB             -4.4745087833        4.5650640818       -6.6208985539  S19       130             1.0000000000
      1801       165  SER       HB1            -4.5289953763        5.5064312526       -7.1690402287  S19       130             1.0000000000
      1802       165  SER       HB2            -3.7270374928        3.9289993123       -7.1107684284  S19       130             1.0000000000
      1803       165  SER       OG             -4.0828380668        4.7930819266       -5.2219578670  S19       130             1.0000000000
      1804       165  SER       HG1            -3.3288245801        5.4457802478       -5.1991143705  S19       130             1.0000000000
      1805       165  SER       QQH3           -5.4342376438        4.0526764167       -6.6734659684  S19       130             1.0000000000
      1806       166  GLU       CB            -10.0640670577        9.5733652629        0.6690912535  S19       166             1.0000000000
      1807       166  GLU       HB1            -9.7119215562       10.2247198691       -0.1397843132  S19       166             1.0000000000
      1808       166  GLU       HB2           -11.1125586579        9.3280016977        0.4782699061  S19       166             1.0000000000
      1809       166  GLU       QQH4          -10.0080244454       10.0492127563        1.6577099171  S19       166             1.0000000000
      1810       166  GLU       CG             -9.2261641886        8.2816981349        0.6370490411  S19       166             1.0000000000
      1811       166  GLU       HG1            -9.5930932036        7.6140079249       -0.1492258325  S19       166             1.0000000000
      1812       166  GLU       HG2            -9.3283684273        7.7095380544        1.5688367334  S19       166             1.0000000000
      1813       166  GLU       CD             -7.7424955748        8.4974242646        0.3788149262  S19       166             1.0000000000
      1814       166  GLU       OE1            -7.2423558633        9.6576508598        0.3910070087  S19       166             1.0000000000
      1815       166  GLU       OE2            -7.0491145842        7.4004730439        0.1507226962  S19       166             1.0000000000
      1816       167  ASN       CB             -2.7249364502       11.8163470013        1.3422042768  S19       170             1.0000000000
      1817       167  ASN       HB1            -1.7329116508       11.6162624910        0.9275980416  S19       170             1.0000000000
      1818       167  ASN       HB2            -3.0892102148       12.7770859307        0.9666792685  S19       170             1.0000000000
      1819       167  ASN       QQH5           -2.7363466890       11.8196443193        2.4418353999  S19       170             1.0000000000
      1820       167  ASN       CG             -3.6666230010       10.6972112581        0.9084373506  S19       170             1.0000000000
      1821       167  ASN       OD1            -3.3279169131        9.4790397909        1.0683681565  S19       170             1.0000000000
      1822       167  ASN       ND2            -4.8434789066       11.0744137488        0.3908096363  S19       170             1.0000000000
      1823       167  ASN       HD21           -5.6056755790       10.4028982530        0.2340758606  S19       170             1.0000000000
      1824       167  ASN       HD22           -5.0131808990       12.0544169142        0.1426888990  S19       170             1.0000000000
      1825       168  LYS       CE             -3.2552893967        1.5806005119       -4.5086272872  S19       234             1.0000000000
      1826       168  LYS       HE1            -3.6925012878        1.7586926707       -3.5263759953  S19       234             1.0000000000
      1827       168  LYS       HE2            -4.0463089143        1.5489066458       -5.2598023503  S19       234             1.0000000000
      1828       168  LYS       NZ             -2.3433373927        2.7227031178       -4.8615408840  S19       234             1.0000000000
      1829       168  LYS       HZ1            -1.8240228506        2.5345712293       -5.7552512382  S19       234             1.0000000000
      1830       168  LYS       HZ2            -1.6146238226        2.9455967753       -4.1586509092  S19       234             1.0000000000
      1831       168  LYS       HZ3            -2.9326824081        3.5871903274       -4.9819514379  S19       234             1.0000000000
      1832       168  LYS       QQH6           -2.6754245260        0.6569239645       -4.4764758871  S19       234             1.0000000000
      1833       169  SER       CB              2.3016666082        3.5040813416       -5.9650270819  S19       235             1.0000000000
      1834       169  SER       HB1             2.9884554378        2.8499573276       -6.5128464734  S19       235             1.0000000000
      1835       169  SER       HB2             2.8617224303        4.4125210733       -5.7063225416  S19       235             1.0000000000
      1836       169  SER       OG              1.1794903440        3.7808482013       -6.8367897878  S19       235             1.0000000000
      1837       169  SER       HG1             0.7985994398        4.6802929472       -6.6347673345  S19       235             1.0000000000
      1838       169  SER       QQH7            1.9780210938        2.9466930597       -5.0709155220  S19       235             1.0000000000
      1839       170  PNM       S1             -3.1296685359        9.7859208210       -6.2336265525  S19       523             1.0000000000
      1840       170  PNM       C2             -1.7533967280        8.5392488701       -6.8216172253  S19       523             1.0000000000
      1841       170  PNM       C3             -1.3608900566        7.7435578068       -5.5235862538  S19       523             1.0000000000
      1842       170  PNM       N4             -2.5307249438        7.6951823331       -4.6300298437  S19       523             1.0000000000
      1843       170  PNM       C5             -3.6863208059        8.6256712170       -4.8675439955  S19       523             1.0000000000
      1844       170  PNM       C6             -3.5911941217        9.0633439480       -3.3501554397  S19       523             1.0000000000
      1845       170  PNM       C7             -2.4591042651        8.0160096995       -3.2630416020  S19       523             1.0000000000
      1846       170  PNM       O8             -1.5243680928        7.8246883000       -2.4666651835  S19       523             1.0000000000
      1847       170  PNM       C9             -2.3467904736        7.6492666693       -7.9215085312  S19       523             1.0000000000
      1848       170  PNM       C10            -0.5730667816        9.3655805219       -7.3483384513  S19       523             1.0000000000
      1849       170  PNM       C11            -0.7897146909        6.3546671093       -5.8576738623  S19       523             1.0000000000
      1850       170  PNM       O12            -1.5050842681        5.3276413432       -5.6694404717  S19       523             1.0000000000
      1851       170  PNM       O13             0.4232185937        6.3409641018       -6.3437144017  S19       523             1.0000000000
      1852       170  PNM       N14            -3.0022606869       10.3666904464       -3.0759906018  S19       523             1.0000000000
      1853       170  PNM       C15            -3.6612738292       11.5238546246       -3.3073831671  S19       523             1.0000000000
      1854       170  PNM       O16            -4.8456929434       11.5326968291       -3.7512929250  S19       523             1.0000000000
      1855       170  PNM       C17            -2.9015415696       12.8196664476       -3.0357439488  S19       523             1.0000000000
      1856       170  PNM       C18            -1.7775701562       13.1006703107       -4.0233260732  S19       523             1.0000000000
      1857       170  PNM       C19            -0.4917274679       13.4262694019       -3.5670096890  S19       523             1.0000000000
      1858       170  PNM       C20             0.5563897243       13.6734184038       -4.4613854248  S19       523             1.0000000000
      1859       170  PNM       C21             0.3254652616       13.6001294285       -5.8376165984  S19       523             1.0000000000
      1860       170  PNM       C22            -0.9621669747       13.3035462289       -6.3039682432  S19       523             1.0000000000
      1861       170  PNM       C23            -2.0076338924       13.0678735113       -5.4081558989  S19       523             1.0000000000
      1862       170  PNM       H24            -0.5627588684        8.2972970308       -5.0139612874  S19       523             1.0000000000
      1863       170  PNM       H25            -0.8229148712        9.8275224540       -8.3087625334  S19       523             1.0000000000
      1864       170  PNM       H26             0.2909406186        8.7123872259       -7.5006347492  S19       523             1.0000000000
      1865       170  PNM       H27            -0.2950297007       10.1606735680       -6.6512407043  S19       523             1.0000000000
      1866       170  PNM       H28            -2.6897330950        8.2641737784       -8.7568184897  S19       523             1.0000000000
      1867       170  PNM       H29            -3.2025650011        7.0773222230       -7.5575171818  S19       523             1.0000000000
      1868       170  PNM       H30            -1.5937830996        6.9485948784       -8.3015290722  S19       523             1.0000000000
      1869       170  PNM       H31            -4.6139315162        8.1243038450       -5.1367154526  S19       523             1.0000000000
      1870       170  PNM       H32            -4.4944304607        8.8918886777       -2.7668850801  S19       523             1.0000000000
      1871       170  PNM       H33            -2.5039408759       12.7979324496       -2.0154469002  S19       523             1.0000000000
      1872       170  PNM       H34            -3.6423011718       13.6236723338       -3.0800880385  S19       523             1.0000000000
      1873       170  PNM       H35            -0.3099868150       13.4775869585       -2.5012312987  S19       523             1.0000000000
      1874       170  PNM       H36             1.5433801776       13.9086740875       -4.0804372934  S19       523             1.0000000000
      1875       170  PNM       H37             1.1338551848       13.7819084438       -6.5383988285  S19       523             1.0000000000
      1876       170  PNM       H38            -1.1528451513       13.2531350931       -7.3676848022  S19       523             1.0000000000
      1877       170  PNM       H39            -3.0022702001       12.8513505086       -5.7803079324  S19       523             1.0000000000
      1878       170  PNM       H40            -2.0603511488       10.3917779598       -2.6744995172  S19       523             1.0000000000
      1879       171  TIP3      OH2            -4.6886163981        7.6434975131       -0.2665204711  S19       290             1.0000000000
      1880       171  TIP3      H1             -5.8574177304        7.5579481979       -0.0529503051  S19       290             1.0000000000
      1881       171  TIP3      H2             -4.1477273347        8.3059145044        0.2633765910  S19       290             1.0000000000
      1882       172  SER       CB             -2.9759581844        5.3071490852       -2.2119300694  S20       70              1.0000000000
      1883       172  SER       HB1            -3.4703330537        4.4572638113       -2.7000345200  S20       70              1.0000000000
      1884       172  SER       HB2            -2.0096412544        5.4582758038       -2.7074790475  S20       70              1.0000000000
      1885       172  SER       OG             -3.8111530589        6.4707193208       -2.3595534548  S20       70              1.0000000000
      1886       172  SER       HG1            -4.2441372196        7.1957777474       -1.0730567161  S20       70              1.0000000000
      1887       172  SER       QQH1           -2.7662345479        5.1117519578       -1.1468584687  S20       70              1.0000000000
      1888       173  LYS       CD             -6.3567348831        3.4396497527       -2.1644132110  S20       73              1.0000000000
      1889       173  LYS       HD1            -7.0504324846        2.9757608222       -2.8693326790  S20       73              1.0000000000
      1890       173  LYS       HD2            -5.3533108688        3.3596803220       -2.5971623022  S20       73              1.0000000000
      1891       173  LYS       QQH2           -6.3765093163        2.8597889236       -1.2352896870  S20       73              1.0000000000
      1892       173  LYS       CE             -6.7298141265        4.9156688161       -1.9518274015  S20       73              1.0000000000
      1893       173  LYS       HE1            -6.3585213637        5.3158560180       -1.0059671197  S20       73              1.0000000000
      1894       173  LYS       HE2            -7.8139796231        5.0463727125       -1.9484705335  S20       73              1.0000000000
      1895       173  LYS       NZ             -6.1586250958        5.7979630881       -3.0221169749  S20       73              1.0000000000
      1896       173  LYS       HZ1            -6.2298756908        5.4315230564       -3.9799680366  S20       73              1.0000000000
      1897       173  LYS       HZ2            -5.0737450603        6.0571176880       -2.8101588425  S20       73              1.0000000000
      1898       173  LYS       HZ3            -6.6393481032        6.7250548032       -3.0270075670  S20       73              1.0000000000
      1899       174  SER       CB             -4.4750005489        4.5753661364       -6.6064244466  S20       130             1.0000000000
      1900       174  SER       HB1            -4.5306457331        5.5156909248       -7.1560396723  S20       130             1.0000000000
      1901       174  SER       HB2            -3.7214413126        3.9429811020       -7.0911962376  S20       130             1.0000000000
      1902       174  SER       OG             -4.0936159125        4.8055080193       -5.2048936386  S20       130             1.0000000000
      1903       174  SER       HG1            -3.3681123331        5.4878646987       -5.1675334413  S20       130             1.0000000000
      1904       174  SER       QQH3           -5.4320425437        4.0581155577       -6.6639269351  S20       130             1.0000000000
      1905       175  GLU       CB            -10.0690909987        9.5740000378        0.6695154296  S20       166             1.0000000000
      1906       175  GLU       HB1            -9.7171009909       10.2254446990       -0.1392865282  S20       166             1.0000000000
      1907       175  GLU       HB2           -11.1175425415        9.3292092316        0.4790007409  S20       166             1.0000000000
      1908       175  GLU       QQH4          -10.0129582394       10.0481676139        1.6590122091  S20       166             1.0000000000
      1909       175  GLU       CG             -9.2325158724        8.2818712754        0.6362949446  S20       166             1.0000000000
      1910       175  GLU       HG1            -9.6006863208        7.6138946501       -0.1490655937  S20       166             1.0000000000
      1911       175  GLU       HG2            -9.3320116960        7.7093609676        1.5680502586  S20       166             1.0000000000
      1912       175  GLU       CD             -7.7526463272        8.5005655711        0.3734709180  S20       166             1.0000000000
      1913       175  GLU       OE1            -7.2495635014        9.6562393067        0.3694690448  S20       166             1.0000000000
      1914       175  GLU       OE2            -7.0582664304        7.3965158289        0.1536966296  S20       166             1.0000000000
      1915       176  ASN       CB             -2.7229784115       11.8154746658        1.3432300719  S20       170             1.0000000000
      1916       176  ASN       HB1            -1.7311973592       11.6126090265        0.9293713721  S20       170             1.0000000000
      1917       176  ASN       HB2            -3.0850392035       12.7763502381        0.9660103331  S20       170             1.0000000000
      1918       176  ASN       QQH5           -2.7346633427       11.8199967313        2.4427940256  S20       170             1.0000000000
      1919       176  ASN       CG             -3.6655370664       10.6975453660        0.9101450199  S20       170             1.0000000000
      1920       176  ASN       OD1            -3.3307901529        9.4793377970        1.0751221155  S20       170             1.0000000000
      1921       176  ASN       ND2            -4.8397982842       11.0761904978        0.3869213539  S20       170             1.0000000000
      1922       176  ASN       HD21           -5.5967849834       10.4041237427        0.2202891173  S20       170             1.0000000000
      1923       176  ASN       HD22           -5.0077899920       12.0558243201        0.1345123726  S20       170             1.0000000000
      1924       177  LYS       CE             -3.2469089964        1.5998929081       -4.5145729850  S20       234             1.0000000000
      1925       177  LYS       HE1            -3.6842362524        1.7780450683       -3.5323631189  S20       234             1.0000000000
      1926       177  LYS       HE2            -4.0376138179        1.5705824384       -5.2662457970  S20       234             1.0000000000
      1927       177  LYS       NZ             -2.3315194964        2.7396015443       -4.8660749199  S20       234             1.0000000000
      1928       177  LYS       HZ1            -1.8147884953        2.5520230886       -5.7612550751  S20       234             1.0000000000
      1929       177  LYS       HZ2            -1.5990499281        2.9565987345       -4.1649731252  S20       234             1.0000000000
      1930       177  LYS       HZ3            -2.9126890629        3.6090651219       -4.9818490414  S20       234             1.0000000000
      1931       177  LYS       QQH6           -2.6695773152        0.6746571401       -4.4831188805  S20       234             1.0000000000
      1932       178  SER       CB              2.3045455577        3.5085947252       -5.9646597202  S20       235             1.0000000000
      1933       178  SER       HB1             2.9910203785        2.8553208901       -6.5140672473  S20       235             1.0000000000
      1934       178  SER       HB2             2.8652510438        4.4160009132       -5.7039203530  S20       235             1.0000000000
      1935       178  SER       OG              1.1826515476        3.7883971219       -6.8355980869  S20       235             1.0000000000
      1936       178  SER       HG1             0.8035509790        4.6886156149       -6.6324369779  S20       235             1.0000000000
      1937       178  SER       QQH7            1.9807677372        2.9496013880       -5.0715781555  S20       235             1.0000000000
      1938       179  PNM       S1             -3.1399925764        9.7654937424       -6.2291601359  S20       523             1.0000000000
      1939       179  PNM       C2             -1.7628306607        8.5200432568       -6.8107507515  S20       523             1.0000000000
      1940       179  PNM       C3             -1.3885066420        7.7205270390       -5.5119717627  S20       523             1.0000000000
      1941       179  PNM       N4             -2.5800056444        7.6347981593       -4.6435473836  S20       523             1.0000000000
      1942       179  PNM       C5             -3.7118124720        8.6018315438       -4.8723936222  S20       523             1.0000000000
      1943       179  PNM       C6             -3.6104785228        9.0372815073       -3.3576169092  S20       523             1.0000000000
      1944       179  PNM       C7             -2.5049232854        7.9607137358       -3.2606466547  S20       523             1.0000000000
      1945       179  PNM       O8             -1.5284459067        7.8189831582       -2.4952731810  S20       523             1.0000000000
      1946       179  PNM       C9             -2.3455203807        7.6363898132       -7.9215789887  S20       523             1.0000000000
      1947       179  PNM       C10            -0.5763719387        9.3474884225       -7.3222885684  S20       523             1.0000000000
      1948       179  PNM       C11            -0.7874936690        6.3432556897       -5.8481253852  S20       523             1.0000000000
      1949       179  PNM       O12            -1.4789547821        5.3013390351       -5.6581954952  S20       523             1.0000000000
      1950       179  PNM       O13             0.4253228573        6.3529410770       -6.3385339089  S20       523             1.0000000000
      1951       179  PNM       N14            -3.0040538015       10.3315583792       -3.0797314141  S20       523             1.0000000000
      1952       179  PNM       C15            -3.6529332868       11.4958631329       -3.3032505130  S20       523             1.0000000000
      1953       179  PNM       O16            -4.8390568567       11.5179666606       -3.7439483111  S20       523             1.0000000000
      1954       179  PNM       C17            -2.8856254412       12.7858973406       -3.0245930937  S20       523             1.0000000000
      1955       179  PNM       C18            -1.7712865484       13.0803063055       -4.0192938122  S20       523             1.0000000000
      1956       179  PNM       C19            -0.4862026136       13.4168658894       -3.5687413048  S20       523             1.0000000000
      1957       179  PNM       C20             0.5553026782       13.6755434966       -4.4673803571  S20       523             1.0000000000
      1958       179  PNM       C21             0.3181622180       13.6039896707       -5.8426306218  S20       523             1.0000000000
      1959       179  PNM       C22            -0.9693691250       13.2984590287       -6.3032733407  S20       523             1.0000000000
      1960       179  PNM       C23            -2.0084020888       13.0507360737       -5.4029766617  S20       523             1.0000000000
      1961       179  PNM       H24            -0.6109213965        8.2832424418       -4.9799902893  S20       523             1.0000000000
      1962       179  PNM       H25            -0.8143236949        9.8097243746       -8.2856116979  S20       523             1.0000000000
      1963       179  PNM       H26             0.2898077301        8.6947885803       -7.4621952428  S20       523             1.0000000000
      1964       179  PNM       H27            -0.3091782140       10.1426465111       -6.6214119781  S20       523             1.0000000000
      1965       179  PNM       H28            -2.6793076132        8.2550374107       -8.7580241814  S20       523             1.0000000000
      1966       179  PNM       H29            -3.2056413793        7.0633326845       -7.5700154115  S20       523             1.0000000000
      1967       179  PNM       H30            -1.5891210276        6.9367710898       -8.2968694283  S20       523             1.0000000000
      1968       179  PNM       H31            -4.6518638791        8.1252185669       -5.1442659427  S20       523             1.0000000000
      1969       179  PNM       H32            -4.5203306685        8.8864014276       -2.7780325587  S20       523             1.0000000000
      1970       179  PNM       H33            -2.4766081925       12.7499369007       -2.0092811765  S20       523             1.0000000000
      1971       179  PNM       H34            -3.6252542510       13.5918398146       -3.0503705079  S20       523             1.0000000000
      1972       179  PNM       H35            -0.2991923638       13.4658992320       -2.5038765813  S20       523             1.0000000000
      1973       179  PNM       H36             1.5424475124       13.9170033596       -4.0907016035  S20       523             1.0000000000
      1974       179  PNM       H37             1.1216215888       13.7933772265       -6.5470527309  S20       523             1.0000000000
      1975       179  PNM       H38            -1.1649514325       13.2493021322       -7.3661929934  S20       523             1.0000000000
      1976       179  PNM       H39            -3.0025745303       12.8252455404       -5.7708212369  S20       523             1.0000000000
      1977       179  PNM       H40            -2.0604154270       10.3437831231       -2.6816271588  S20       523             1.0000000000
      1978       180  TIP3      OH2            -4.6948546892        7.6410656435       -0.2619046399  S20       290             1.0000000000
      1979       180  TIP3      H1             -5.9173909312        7.5486914310       -0.0435025208  S20       290             1.0000000000
      1980       180  TIP3      H2             -4.1535922638        8.3002651708        0.2695101723  S20       290             1.0000000000
      1981       181  SER       CB             -2.9464135463        5.3200763149       -2.2283354951  S21       70              1.0000000000
      1982       181  SER       HB1            -3.4621596200        4.4810600748       -2.7101780211  S21       70              1.0000000000
      1983       181  SER       HB2            -1.9751330436        5.4433498889       -2.7186139363  S21       70              1.0000000000
      1984       181  SER       OG             -3.7512990625        6.5099515395       -2.4025804827  S21       70              1.0000000000
      1985       181  SER       HG1            -4.2333357161        7.2316571312       -1.0656867129  S21       70              1.0000000000
      1986       181  SER       QQH1           -2.7533697188        5.1448527778       -1.1577733599  S21       70              1.0000000000
      1987       182  LYS       CD             -6.3453682384        3.4450710889       -2.1670156241  S21       73              1.0000000000
      1988       182  LYS       HD1            -7.0435462269        2.9879896444       -2.8718923031  S21       73              1.0000000000
      1989       182  LYS       HD2            -5.3432271642        3.3572707332       -2.6009250036  S21       73              1.0000000000
      1990       182  LYS       QQH2           -6.3684478712        2.8648733481       -1.2385337091  S21       73              1.0000000000
      1991       182  LYS       CE             -6.7068165489        4.9230574185       -1.9496529593  S21       73              1.0000000000
      1992       182  LYS       HE1            -6.3233827484        5.3206813856       -1.0078523558  S21       73              1.0000000000
      1993       182  LYS       HE2            -7.7894366609        5.0630257353       -1.9367940022  S21       73              1.0000000000
      1994       182  LYS       NZ             -6.1441885496        5.8081462044       -3.0268014650  S21       73              1.0000000000
      1995       182  LYS       HZ1            -6.2206193398        5.4397136278       -3.9848621007  S21       73              1.0000000000
      1996       182  LYS       HZ2            -5.0823289519        6.0668702191       -2.8403719098  S21       73              1.0000000000
      1997       182  LYS       HZ3            -6.6324907919        6.7325026640       -3.0295502189  S21       73              1.0000000000
      1998       183  SER       CB             -4.4732907168        4.5866910274       -6.5919173375  S21       130             1.0000000000
      1999       183  SER       HB1            -4.5280528354        5.5252425514       -7.1443158837  S21       130             1.0000000000
      2000       183  SER       HB2            -3.7119031017        3.9579485739       -7.0684872240  S21       130             1.0000000000
      2001       183  SER       OG             -4.1057500042        4.8209703878       -5.1867331315  S21       130             1.0000000000
      2002       183  SER       HG1            -3.4365551150        5.5586012212       -5.1255806360  S21       130             1.0000000000
      2003       183  SER       QQH3           -5.4275840266        4.0645301335       -6.6582081372  S21       130             1.0000000000
      2004       184  GLU       CB            -10.0714963290        9.5735642348        0.6691571740  S21       166             1.0000000000
      2005       184  GLU       HB1            -9.7207320513       10.2253767910       -0.1398573458  S21       166             1.0000000000
      2006       184  GLU       HB2           -11.1198649203        9.3285786301        0.4791513358  S21       166             1.0000000000
      2007       184  GLU       QQH4          -10.0153884080       10.0468983611        1.6589754528  S21       166             1.0000000000
      2008       184  GLU       CG             -9.2353654627        8.2812477839        0.6353764770  S21       166             1.0000000000
      2009       184  GLU       HG1            -9.6048867323        7.6123519227       -0.1484663500  S21       166             1.0000000000
      2010       184  GLU       HG2            -9.3322463238        7.7096302662        1.5678969923  S21       166             1.0000000000
      2011       184  GLU       CD             -7.7578541517        8.5020466008        0.3704189671  S21       166             1.0000000000
      2012       184  GLU       OE1            -7.2509401598        9.6531812872        0.3654893477  S21       166             1.0000000000
      2013       184  GLU       OE2            -7.0639977098        7.3934032718        0.1477751197  S21       166             1.0000000000
      2014       185  ASN       CB             -2.7216756030       11.8144376733        1.3441317556  S21       170             1.0000000000
      2015       185  ASN       HB1            -1.7300380736       11.6100040079        0.9307524194  S21       170             1.0000000000
      2016       185  ASN       HB2            -3.0821653571       12.7754776684        0.9660327037  S21       170             1.0000000000
      2017       185  ASN       QQH5           -2.7339434153       11.8193371268        2.4436749667  S21       170             1.0000000000
      2018       185  ASN       CG             -3.6647869500       10.6977901363        0.9109293861  S21       170             1.0000000000
      2019       185  ASN       OD1            -3.3343514633        9.4792339790        1.0804961951  S21       170             1.0000000000
      2020       185  ASN       ND2            -4.8361352279       11.0778506464        0.3817780077  S21       170             1.0000000000
      2021       185  ASN       HD21           -5.5896397103       10.4054478749        0.2088023533  S21       170             1.0000000000
      2022       185  ASN       HD22           -5.0024998495       12.0572853178        0.1267800706  S21       170             1.0000000000
      2023       186  LYS       CE             -3.2400414694        1.6198487295       -4.5197019364  S21       234             1.0000000000
      2024       186  LYS       HE1            -3.6776296911        1.7967508838       -3.5373116974  S21       234             1.0000000000
      2025       186  LYS       HE2            -4.0304748358        1.5924295509       -5.2717626046  S21       234             1.0000000000
      2026       186  LYS       NZ             -2.3222417757        2.7584899521       -4.8693456749  S21       234             1.0000000000
      2027       186  LYS       HZ1            -1.8075457953        2.5713710148       -5.7655927225  S21       234             1.0000000000
      2028       186  LYS       HZ2            -1.5854706919        2.9684002757       -4.1702989196  S21       234             1.0000000000
      2029       186  LYS       HZ3            -2.8925811456        3.6359935281       -4.9811233947  S21       234             1.0000000000
      2030       186  LYS       QQH6           -2.6642444971        0.6936710683       -4.4896730060  S21       234             1.0000000000
      2031       187  SER       CB              2.3059890215        3.5125866804       -5.9639195731  S21       235             1.0000000000
      2032       187  SER       HB1             2.9919703560        2.8599707788       -6.5148957164  S21       235             1.0000000000
      2033       187  SER       HB2             2.8675379369        4.4189016578       -5.7013524366  S21       235             1.0000000000
      2034       187  SER       OG              1.1843690788        3.7954530361       -6.8338802762  S21       235             1.0000000000
      2035       187  SER       HG1             0.8068331888        4.6964893413       -6.6291911537  S21       235             1.0000000000
      2036       187  SER       QQH7            1.9821582169        2.9523069770       -5.0715802509  S21       235             1.0000000000
      2037       188  PNM       S1             -3.1468204082        9.7471589678       -6.2269481622  S21       523             1.0000000000
      2038       188  PNM       C2             -1.7700377630        8.5018321397       -6.8002633323  S21       523             1.0000000000
      2039       188  PNM       C3             -1.4179594784        7.6973499309       -5.4999381499  S21       523             1.0000000000
      2040       188  PNM       N4             -2.6359860473        7.5650329777       -4.6632881866  S21       523             1.0000000000
      2041       188  PNM       C5             -3.7334901166        8.5812400362       -4.8786260307  S21       523             1.0000000000
      2042       188  PNM       C6             -3.6274906104        9.0138833283       -3.3679318977  S21       523             1.0000000000
      2043       188  PNM       C7             -2.5576059476        7.8941312177       -3.2471961680  S21       523             1.0000000000
      2044       188  PNM       O8             -1.5356554979        7.8150471833       -2.5252968899  S21       523             1.0000000000
      2045       188  PNM       C9             -2.3422608690        7.6255286714       -7.9225131416  S21       523             1.0000000000
      2046       188  PNM       C10            -0.5777843127        9.3299878351       -7.2983761159  S21       523             1.0000000000
      2047       188  PNM       C11            -0.7832371209        6.3328984131       -5.8374491265  S21       523             1.0000000000
      2048       188  PNM       O12            -1.4449396824        5.2742830322       -5.6427938641  S21       523             1.0000000000
      2049       188  PNM       O13             0.4283804318        6.3676305170       -6.3350207636  S21       523             1.0000000000
      2050       188  PNM       N14            -3.0040306593       10.2979805388       -3.0838668422  S21       523             1.0000000000
      2051       188  PNM       C15            -3.6439944673       11.4690792285       -3.2987650257  S21       523             1.0000000000
      2052       188  PNM       O16            -4.8331049910       11.5038742223       -3.7337226803  S21       523             1.0000000000
      2053       188  PNM       C17            -2.8720220273       12.7559321617       -3.0160164756  S21       523             1.0000000000
      2054       188  PNM       C18            -1.7660463537       13.0630285996       -4.0161858169  S21       523             1.0000000000
      2055       188  PNM       C19            -0.4821292013       13.4093554387       -3.5697752551  S21       523             1.0000000000
      2056       188  PNM       C20             0.5542599262       13.6775964503       -4.4713250125  S21       523             1.0000000000
      2057       188  PNM       C21             0.3127323956       13.6070381416       -5.8458544030  S21       523             1.0000000000
      2058       188  PNM       C22            -0.9743813299       13.2939762714       -6.3024190095  S21       523             1.0000000000
      2059       188  PNM       C23            -2.0084179914       13.0361817629       -5.3989978007  S21       523             1.0000000000
      2060       188  PNM       H24            -0.6660697449        8.2693407495       -4.9411319209  S21       523             1.0000000000
      2061       188  PNM       H25            -0.8073119583        9.7944028604       -8.2628225040  S21       523             1.0000000000
      2062       188  PNM       H26             0.2890429893        8.6770748511       -7.4305086440  S21       523             1.0000000000
      2063       188  PNM       H27            -0.3176502687       10.1237205832       -6.5936201591  S21       523             1.0000000000
      2064       188  PNM       H28            -2.6654277181        8.2485696417       -8.7600607728  S21       523             1.0000000000
      2065       188  PNM       H29            -3.2074181087        7.0525758930       -7.5836979812  S21       523             1.0000000000
      2066       188  PNM       H30            -1.5829009047        6.9260262159       -8.2920480820  S21       523             1.0000000000
      2067       188  PNM       H31            -4.6892331839        8.1377341526       -5.1524290887  S21       523             1.0000000000
      2068       188  PNM       H32            -4.5480559988        8.8888557082       -2.7976663399  S21       523             1.0000000000
      2069       188  PNM       H33            -2.4539252578       12.7107188224       -2.0048328436  S21       523             1.0000000000
      2070       188  PNM       H34            -3.6125557688       13.5614912547       -3.0280807211  S21       523             1.0000000000
      2071       188  PNM       H35            -0.2914645439       13.4564956807       -2.5055513814  S21       523             1.0000000000
      2072       188  PNM       H36             1.5411179680       13.9245981281       -4.0975167825  S21       523             1.0000000000
      2073       188  PNM       H37             1.1124261367       13.8026167393       -6.5528292175  S21       523             1.0000000000
      2074       188  PNM       H38            -1.1734231312       13.2456440201       -7.3647749139  S21       523             1.0000000000
      2075       188  PNM       H39            -3.0017814261       12.8026215364       -5.7638539770  S21       523             1.0000000000
      2076       188  PNM       H40            -2.0569979407       10.2957791496       -2.6932014464  S21       523             1.0000000000
      2077       189  TIP3      OH2            -4.6914229816        7.6432199904       -0.2566615057  S21       290             1.0000000000
      2078       189  TIP3      H1             -5.9517203692        7.5445911129       -0.0405372697  S21       290             1.0000000000
      2079       189  TIP3      H2             -4.1533070372        8.3030466337        0.2795727868  S21       290             1.0000000000
      2080       190  SER       CB             -2.9177362000        5.3338193289       -2.2450256141  S22       70              1.0000000000
      2081       190  SER       HB1            -3.4610770478        4.5098211791       -2.7180571631  S22       70              1.0000000000
      2082       190  SER       HB2            -1.9453767918        5.4285670174       -2.7341948128  S22       70              1.0000000000
      2083       190  SER       OG             -3.6926957132        6.5515018997       -2.4447441880  S22       70              1.0000000000
      2084       190  SER       HG1            -4.2221148763        7.2745880236       -1.0591590997  S22       70              1.0000000000
      2085       190  SER       QQH1           -2.7388395090        5.1855150907       -1.1695685175  S22       70              1.0000000000
      2086       191  LYS       CD             -6.3367360727        3.4491064951       -2.1692745308  S22       73              1.0000000000
      2087       191  LYS       HD1            -7.0399088991        2.9981775613       -2.8730872885  S22       73              1.0000000000
      2088       191  LYS       HD2            -5.3365280235        3.3534147081       -2.6056656740  S22       73              1.0000000000
      2089       191  LYS       QQH2           -6.3619126839        2.8691676549       -1.2410332225  S22       73              1.0000000000
      2090       191  LYS       CE             -6.6872155564        4.9289368552       -1.9477137206  S22       73              1.0000000000
      2091       191  LYS       HE1            -6.2917655891        5.3251662663       -1.0105772356  S22       73              1.0000000000
      2092       191  LYS       HE2            -7.7682673079        5.0771683266       -1.9246634904  S22       73              1.0000000000
      2093       191  LYS       NZ             -6.1352000261        5.8162162210       -3.0329870437  S22       73              1.0000000000
      2094       191  LYS       HZ1            -6.2192505556        5.4465704479       -3.9912872878  S22       73              1.0000000000
      2095       191  LYS       HZ2            -5.0928643787        6.0741242914       -2.8725088437  S22       73              1.0000000000
      2096       191  LYS       HZ3            -6.6293510253        6.7386813756       -3.0325991556  S22       73              1.0000000000
      2097       192  SER       CB             -4.4704053280        4.5998425147       -6.5786271571  S22       130             1.0000000000
      2098       192  SER       HB1            -4.5243315245        5.5345695768       -7.1373554005  S22       130             1.0000000000
      2099       192  SER       HB2            -3.7034762697        3.9719847200       -7.0470237749  S22       130             1.0000000000
      2100       192  SER       OG             -4.1111988776        4.8444422406       -5.1721742271  S22       130             1.0000000000
      2101       192  SER       HG1            -3.4916678075        5.6307053484       -5.0972400064  S22       130             1.0000000000
      2102       192  SER       QQH3           -5.4230061739        4.0739184125       -6.6495740952  S22       130             1.0000000000
      2103       193  GLU       CB            -10.0739787905        9.5735688907        0.6695725902  S22       166             1.0000000000
      2104       193  GLU       HB1            -9.7235835390       10.2252020205       -0.1397142773  S22       166             1.0000000000
      2105       193  GLU       HB2           -11.1223644740        9.3289863705        0.4798761103  S22       166             1.0000000000
      2106       193  GLU       QQH4          -10.0176524421       10.0463633958        1.6595961878  S22       166             1.0000000000
      2107       193  GLU       CG             -9.2390520178        8.2805741950        0.6357562285  S22       166             1.0000000000
      2108       193  GLU       HG1            -9.6091060908        7.6114707998       -0.1475866317  S22       166             1.0000000000
      2109       193  GLU       HG2            -9.3355306456        7.7093806543        1.5685983639  S22       166             1.0000000000
      2110       193  GLU       CD             -7.7633163833        8.5021919961        0.3701185257  S22       166             1.0000000000
      2111       193  GLU       OE1            -7.2521620771        9.6496327519        0.3667361148  S22       166             1.0000000000
      2112       193  GLU       OE2            -7.0703406546        7.3900486790        0.1425728541  S22       166             1.0000000000
      2113       194  ASN       CB             -2.7201441643       11.8128255552        1.3451420053  S22       170             1.0000000000
      2114       194  ASN       HB1            -1.7286765115       11.6065740945        0.9323303080  S22       170             1.0000000000
      2115       194  ASN       HB2            -3.0788243931       12.7740922719        0.9659142671  S22       170             1.0000000000
      2116       194  ASN       QQH5           -2.7329481338       11.8183907346        2.4446373901  S22       170             1.0000000000
      2117       194  ASN       CG             -3.6647983845       10.6982983238        0.9122799052  S22       170             1.0000000000
      2118       194  ASN       OD1            -3.3391557578        9.4785276489        1.0867174112  S22       170             1.0000000000
      2119       194  ASN       ND2            -4.8331932862       11.0795489300        0.3783240406  S22       170             1.0000000000
      2120       194  ASN       HD21           -5.5847512336       10.4076036722        0.2016559903  S22       170             1.0000000000
      2121       194  ASN       HD22           -4.9972266776       12.0587762188        0.1191175289  S22       170             1.0000000000
      2122       195  LYS       CE             -3.2348749729        1.6374358749       -4.5244932454  S22       234             1.0000000000
      2123       195  LYS       HE1            -3.6728482712        1.8127570832       -3.5418929294  S22       234             1.0000000000
      2124       195  LYS       HE2            -4.0250848479        1.6109958010       -5.2768532281  S22       234             1.0000000000
      2125       195  LYS       NZ             -2.3160704839        2.7760157483       -4.8726770462  S22       234             1.0000000000
      2126       195  LYS       HZ1            -1.8036630751        2.5898858381       -5.7702727873  S22       234             1.0000000000
      2127       195  LYS       HZ2            -1.5745705330        2.9792910515       -4.1765739363  S22       234             1.0000000000
      2128       195  LYS       HZ3            -2.8764203640        3.6616719482       -4.9802276731  S22       234             1.0000000000
      2129       195  LYS       QQH6           -2.6594585338        0.7109803720       -4.4956883050  S22       234             1.0000000000
      2130       196  SER       CB              2.3078096431        3.5161696259       -5.9629257787  S22       235             1.0000000000
      2131       196  SER       HB1             2.9938957298        2.8640307333       -6.5144977943  S22       235             1.0000000000
      2132       196  SER       HB2             2.8697078996        4.4217048797       -5.6986108513  S22       235             1.0000000000
      2133       196  SER       OG              1.1871856988        3.8011717112       -6.8331046526  S22       235             1.0000000000
      2134       196  SER       HG1             0.8098143817        4.7022915328       -6.6268921349  S22       235             1.0000000000
      2135       196  SER       QQH7            1.9832970079        2.9551015736       -5.0712329214  S22       235             1.0000000000
      2136       197  PNM       S1             -3.1555418437        9.7272348917       -6.2279023672  S22       523             1.0000000000
      2137       197  PNM       C2             -1.7772811472        8.4838629187       -6.7928996361  S22       523             1.0000000000
      2138       197  PNM       C3             -1.4475670360        7.6735397645       -5.4911425862  S22       523             1.0000000000
      2139       197  PNM       N4             -2.6896663966        7.4958746977       -4.6871972408  S22       523             1.0000000000
      2140       197  PNM       C5             -3.7516848982        8.5583929848       -4.8858736434  S22       523             1.0000000000
      2141       197  PNM       C6             -3.6435127524        8.9891782395       -3.3801115654  S22       523             1.0000000000
      2142       197  PNM       C7             -2.6120438412        7.8248381046       -3.2252512338  S22       523             1.0000000000
      2143       197  PNM       O8             -1.5448984673        7.8118486693       -2.5494996268  S22       523             1.0000000000
      2144       197  PNM       C9             -2.3379077581        7.6152091405       -7.9271112179  S22       523             1.0000000000
      2145       197  PNM       C10            -0.5805847042        9.3147821007       -7.2772337840  S22       523             1.0000000000
      2146       197  PNM       C11            -0.7787810032        6.3228753986       -5.8269117905  S22       523             1.0000000000
      2147       197  PNM       O12            -1.4082395526        5.2473385358       -5.6230325529  S22       523             1.0000000000
      2148       197  PNM       O13             0.4301879111        6.3811615796       -6.3329599288  S22       523             1.0000000000
      2149       197  PNM       N14            -3.0043263611       10.2631174179       -3.0894767798  S22       523             1.0000000000
      2150       197  PNM       C15            -3.6348657575       11.4410771160       -3.2959736263  S22       523             1.0000000000
      2151       197  PNM       O16            -4.8272346446       11.4893802044       -3.7251089372  S22       523             1.0000000000
      2152       197  PNM       C17            -2.8581583388       12.7247523653       -3.0090350673  S22       523             1.0000000000
      2153       197  PNM       C18            -1.7603439648       13.0447147105       -4.0141508213  S22       523             1.0000000000
      2154       197  PNM       C19            -0.4779505485       13.4014703888       -3.5714878097  S22       523             1.0000000000
      2155       197  PNM       C20             0.5534188417       13.6794980507       -4.4756364341  S22       523             1.0000000000
      2156       197  PNM       C21             0.3080165422       13.6096179492       -5.8494814770  S22       523             1.0000000000
      2157       197  PNM       C22            -0.9783378207       13.2883867663       -6.3023373380  S22       523             1.0000000000
      2158       197  PNM       C23            -2.0074571876       13.0202147611       -5.3961407907  S22       523             1.0000000000
      2159       197  PNM       H24            -0.7224616632        8.2536719973       -4.9057391827  S22       523             1.0000000000
      2160       197  PNM       H25            -0.8038082538        9.7835037481       -8.2412504726  S22       523             1.0000000000
      2161       197  PNM       H26             0.2875165938        8.6631980234       -7.4050015206  S22       523             1.0000000000
      2162       197  PNM       H27            -0.3271728662       10.1056740235       -6.5672162415  S22       523             1.0000000000
      2163       197  PNM       H28            -2.6490231447        8.2430439097       -8.7658552906  S22       523             1.0000000000
      2164       197  PNM       H29            -3.2088695549        7.0431124729       -7.6024724841  S22       523             1.0000000000
      2165       197  PNM       H30            -1.5755061515        6.9155915630       -8.2902477189  S22       523             1.0000000000
      2166       197  PNM       H31            -4.7215792360        8.1456959383       -5.1599585605  S22       523             1.0000000000
      2167       197  PNM       H32            -4.5769423769        8.8921063981       -2.8234893359  S22       523             1.0000000000
      2168       197  PNM       H33            -2.4312566583       12.6702847423       -2.0020437242  S22       523             1.0000000000
      2169       197  PNM       H34            -3.5993616634       13.5298583330       -3.0076292206  S22       523             1.0000000000
      2170       197  PNM       H35            -0.2838860190       13.4470099730       -2.5078862438  S22       523             1.0000000000
      2171       197  PNM       H36             1.5397734097       13.9324431643       -4.1044571208  S22       523             1.0000000000
      2172       197  PNM       H37             1.1040720479       13.8115586124       -6.5587677157  S22       523             1.0000000000
      2173       197  PNM       H38            -1.1804355574       13.2406515120       -7.3641718190  S22       523             1.0000000000
      2174       197  PNM       H39            -2.9996679128       12.7779453057       -5.7583169249  S22       523             1.0000000000
      2175       197  PNM       H40            -2.0528572570       10.2450632922       -2.7089095863  S22       523             1.0000000000
      2176       198  TIP3      OH2            -4.6869883062        7.6476561283       -0.2490945743  S22       290             1.0000000000
      2177       198  TIP3      H1             -5.9781773015        7.5420795778       -0.0385970927  S22       290             1.0000000000
      2178       198  TIP3      H2             -4.1545232961        8.3097672525        0.2941556099  S22       290             1.0000000000
      2179       199  SER       CB             -2.8938333537        5.3404309342       -2.2590630787  S23       70              1.0000000000
      2180       199  SER       HB1            -3.4592313638        4.5282590815       -2.7230233150  S23       70              1.0000000000
      2181       199  SER       HB2            -1.9220223690        5.4134013117       -2.7485581342  S23       70              1.0000000000
      2182       199  SER       OG             -3.6507283722        6.5752418421       -2.4789865177  S23       70              1.0000000000
      2183       199  SER       HG1            -4.2155744951        7.3059083345       -1.0546355595  S23       70              1.0000000000
      2184       199  SER       QQH1           -2.7236561446        5.2175243147       -1.1801634065  S23       70              1.0000000000
      2185       200  LYS       CD             -6.3325492125        3.4506791681       -2.1709610172  S23       73              1.0000000000
      2186       200  LYS       HD1            -7.0460444965        3.0087307264       -2.8701657572  S23       73              1.0000000000
      2187       200  LYS       HD2            -5.3370531096        3.3440600689       -2.6153160281  S23       73              1.0000000000
      2188       200  LYS       QQH2           -6.3567083348        2.8702351847       -1.2432115033  S23       73              1.0000000000
      2189       200  LYS       CE             -6.6647678676        4.9333046254       -1.9424840158  S23       73              1.0000000000
      2190       200  LYS       HE1            -6.2447173741        5.3259726121       -1.0147255269  S23       73              1.0000000000
      2191       200  LYS       HE2            -7.7430883367        5.0933003517       -1.8955383700  S23       73              1.0000000000
      2192       200  LYS       NZ             -6.1307035231        5.8189752432       -3.0406843452  S23       73              1.0000000000
      2193       200  LYS       HZ1            -6.2278584473        5.4475895800       -3.9977710708  S23       73              1.0000000000
      2194       200  LYS       HZ2            -5.0983767025        6.0735481824       -2.9044993058  S23       73              1.0000000000
      2195       200  LYS       HZ3            -6.6271376148        6.7410291885       -3.0349086294  S23       73              1.0000000000
      2196       201  SER       CB             -4.4662837161        4.6173465960       -6.5676037113  S23       130             1.0000000000
      2197       201  SER       HB1            -4.5211818931        5.5490761896       -7.1313415377  S23       130             1.0000000000
      2198       201  SER       HB2            -3.6952618478        3.9908366674       -7.0311930506  S23       130             1.0000000000
      2199       201  SER       OG             -4.1115561020        4.8707762658       -5.1615275613  S23       130             1.0000000000
      2200       201  SER       HG1            -3.5181204390        5.6868780455       -5.0823161755  S23       130             1.0000000000
      2201       201  SER       QQH3           -5.4171823191        4.0877654360       -6.6417078251  S23       130             1.0000000000
      2202       202  GLU       CB            -10.0775503155        9.5740389860        0.6699348222  S23       166             1.0000000000
      2203       202  GLU       HB1            -9.7269024285       10.2252574707       -0.1395575426  S23       166             1.0000000000
      2204       202  GLU       HB2           -11.1261991230        9.3307937711        0.4805198134  S23       166             1.0000000000
      2205       202  GLU       QQH4          -10.0205380839       10.0463838017        1.6601017174  S23       166             1.0000000000
      2206       202  GLU       CG             -9.2447034523        8.2798055136        0.6359866921  S23       166             1.0000000000
      2207       202  GLU       HG1            -9.6162734531        7.6104891859       -0.1462990579  S23       166             1.0000000000
      2208       202  GLU       HG2            -9.3405045151        7.7094590898        1.5694356948  S23       166             1.0000000000
      2209       202  GLU       CD             -7.7702247606        8.5008087842        0.3686377068  S23       166             1.0000000000
      2210       202  GLU       OE1            -7.2546161182        9.6447661386        0.3676796006  S23       166             1.0000000000
      2211       202  GLU       OE2            -7.0795413931        7.3855167328        0.1351987166  S23       166             1.0000000000
      2212       203  ASN       CB             -2.7198388137       11.8085393760        1.3458221419  S23       170             1.0000000000
      2213       203  ASN       HB1            -1.7286370632       11.5995846450        0.9337399357  S23       170             1.0000000000
      2214       203  ASN       HB2            -3.0761118828       12.7699670601        0.9648675470  S23       170             1.0000000000
      2215       203  ASN       QQH5           -2.7333926330       11.8152867531        2.4452889708  S23       170             1.0000000000
      2216       203  ASN       CG             -3.6667071152       10.6960624409        0.9136548197  S23       170             1.0000000000
      2217       203  ASN       OD1            -3.3466879598        9.4752673860        1.0931840679  S23       170             1.0000000000
      2218       203  ASN       ND2            -4.8318155898       11.0791893350        0.3740369069  S23       170             1.0000000000
      2219       203  ASN       HD21           -5.5825350050       10.4079678241        0.1949418759  S23       170             1.0000000000
      2220       203  ASN       HD22           -4.9930321432       12.0581294220        0.1111546125  S23       170             1.0000000000
      2221       204  LYS       CE             -3.2305657029        1.6551251881       -4.5284541232  S23       234             1.0000000000
      2222       204  LYS       HE1            -3.6686012156        1.8281682757       -3.5453643770  S23       234             1.0000000000
      2223       204  LYS       HE2            -4.0208495073        1.6302094156       -5.2808115053  S23       234             1.0000000000
      2224       204  LYS       NZ             -2.3113523051        2.7938304767       -4.8745261282  S23       234             1.0000000000
      2225       204  LYS       HZ1            -1.8013127046        2.6097844359       -5.7736246853  S23       234             1.0000000000
      2226       204  LYS       HZ2            -1.5657511109        2.9911584093       -4.1811551553  S23       234             1.0000000000
      2227       204  LYS       HZ3            -2.8651687902        3.6851742583       -4.9773020269  S23       234             1.0000000000
      2228       204  LYS       QQH6           -2.6556254600        0.7283154657       -4.5016592704  S23       234             1.0000000000
      2229       205  SER       CB              2.3117180970        3.5198654482       -5.9610613650  S23       235             1.0000000000
      2230       205  SER       HB1             2.9987619460        2.8687007764       -6.5126953227  S23       235             1.0000000000
      2231       205  SER       HB2             2.8732832851        4.4248150360       -5.6941721823  S23       235             1.0000000000
      2232       205  SER       OG              1.1930191426        3.8065271590       -6.8328330490  S23       235             1.0000000000
      2233       205  SER       HG1             0.8145868825        4.7067166886       -6.6246924026  S23       235             1.0000000000
      2234       205  SER       QQH7            1.9856360527        2.9575935381       -5.0706856849  S23       235             1.0000000000
      2235       206  PNM       S1             -3.1732173435        9.6979997996       -6.2375294575  S23       523             1.0000000000
      2236       206  PNM       C2             -1.7865937221        8.4619519550       -6.7924594994  S23       523             1.0000000000
      2237       206  PNM       C3             -1.4752415536        7.6478124168       -5.4898283525  S23       523             1.0000000000
      2238       206  PNM       N4             -2.7334983362        7.4361162953       -4.7125807552  S23       523             1.0000000000
      2239       206  PNM       C5             -3.7713865854        8.5281980222       -4.8971296032  S23       523             1.0000000000
      2240       206  PNM       C6             -3.6603523129        8.9594756801       -3.3956521025  S23       523             1.0000000000
      2241       206  PNM       C7             -2.6567886351        7.7664339072       -3.2110445180  S23       523             1.0000000000
      2242       206  PNM       O8             -1.5564732695        7.8047850317       -2.5711987788  S23       523             1.0000000000
      2243       206  PNM       C9             -2.3305500112        7.5991549326       -7.9391747373  S23       523             1.0000000000
      2244       206  PNM       C10            -0.5874067727        9.2998448771       -7.2588944893  S23       523             1.0000000000
      2245       206  PNM       C11            -0.7735830830        6.3114919390       -5.8165513852  S23       523             1.0000000000
      2246       206  PNM       O12            -1.3699988672        5.2212058869       -5.5939048434  S23       523             1.0000000000
      2247       206  PNM       O13             0.4306515584        6.3915032719       -6.3327396738  S23       523             1.0000000000
      2248       206  PNM       N14            -3.0059075227       10.2232704151       -3.1006258391  S23       523             1.0000000000
      2249       206  PNM       C15            -3.6261442969       11.4085787737       -3.2957097947  S23       523             1.0000000000
      2250       206  PNM       O16            -4.8209481370       11.4717415631       -3.7184769861  S23       523             1.0000000000
      2251       206  PNM       C17            -2.8410905725       12.6857923117       -3.0016048142  S23       523             1.0000000000
      2252       206  PNM       C18            -1.7524046039       13.0187443642       -4.0125955540  S23       523             1.0000000000
      2253       206  PNM       C19            -0.4725375035       13.3905505299       -3.5747968181  S23       523             1.0000000000
      2254       206  PNM       C20             0.5520126244       13.6814086710       -4.4825299760  S23       523             1.0000000000
      2255       206  PNM       C21             0.3019828516       13.6103221124       -5.8554967629  S23       523             1.0000000000
      2256       206  PNM       C22            -0.9825244408       13.2755641067       -6.3034733867  S23       523             1.0000000000
      2257       206  PNM       C23            -2.0049939099       12.9940765060       -5.3935580763  S23       523             1.0000000000
      2258       206  PNM       H24            -0.7754155322        8.2362340104       -4.8819517329  S23       523             1.0000000000
      2259       206  PNM       H25            -0.8044381239        9.7770736213       -8.2202446422  S23       523             1.0000000000
      2260       206  PNM       H26             0.2832948043        8.6518041709       -7.3849400007  S23       523             1.0000000000
      2261       206  PNM       H27            -0.3426265755       10.0845817226       -6.5394613396  S23       523             1.0000000000
      2262       206  PNM       H28            -2.6276968652        8.2308412091       -8.7803041780  S23       523             1.0000000000
      2263       206  PNM       H29            -3.2076035714        7.0273798842       -7.6313923680  S23       523             1.0000000000
      2264       206  PNM       H30            -1.5632258410        6.9001758681       -8.2930133504  S23       523             1.0000000000
      2265       206  PNM       H31            -4.7504312215        8.1344051873       -5.1683686013  S23       523             1.0000000000
      2266       206  PNM       H32            -4.6027500663        8.8854180970       -2.8489928204  S23       523             1.0000000000
      2267       206  PNM       H33            -2.4038828708       12.6180233779       -1.9999376958  S23       523             1.0000000000
      2268       206  PNM       H34            -3.5803175664       13.4925687064       -2.9829141839  S23       523             1.0000000000
      2269       206  PNM       H35            -0.2744341607       13.4364705674       -2.5119990705  S23       523             1.0000000000
      2270       206  PNM       H36             1.5371909433       13.9439589059       -4.1149103497  S23       523             1.0000000000
      2271       206  PNM       H37             1.0930646292       13.8210807772       -6.5677771666  S23       523             1.0000000000
      2272       206  PNM       H38            -1.1883090717       13.2270293502       -7.3646250375  S23       523             1.0000000000
      2273       206  PNM       H39            -2.9953688536       12.7396452056       -5.7522031649  S23       523             1.0000000000
      2274       206  PNM       H40            -2.0519407080       10.1882879500       -2.7269492170  S23       523             1.0000000000
      2275       207  TIP3      OH2            -4.6855227001        7.6484888795       -0.2432056644  S23       290             1.0000000000
      2276       207  TIP3      H1             -6.0002675414        7.5380098288       -0.0400856780  S23       290             1.0000000000
      2277       207  TIP3      H2             -4.1587253051        8.3125505038        0.3070283228  S23       290             1.0000000000
      2278       208  SER       CB             -2.8869765728        5.3361781542       -2.2681729150  S24       70              1.0000000000
      2279       208  SER       HB1            -3.4634337861        4.5267451448       -2.7217525311  S24       70              1.0000000000
      2280       208  SER       HB2            -1.9173670739        5.3973670023       -2.7616740182  S24       70              1.0000000000
      2281       208  SER       OG             -3.6402521944        6.5743641866       -2.5018028718  S24       70              1.0000000000
      2282       208  SER       HG1            -4.2204543058        7.3146543782       -1.0585296721  S24       70              1.0000000000
      2283       208  SER       QQH1           -2.7161557849        5.2317083031       -1.1879196536  S24       70              1.0000000000
      2284       209  LYS       CD             -6.3413270592        3.4447894346       -2.1708315917  S24       73              1.0000000000
      2285       209  LYS       HD1            -7.0788445413        3.0179011929       -2.8547660062  S24       73              1.0000000000
      2286       209  LYS       HD2            -5.3583353559        3.3184353538       -2.6373390076  S24       73              1.0000000000
      2287       209  LYS       QQH2           -6.3557702027        2.8638961017       -1.2432442645  S24       73              1.0000000000
      2288       209  LYS       CE             -6.6365960090        4.9328459672       -1.9315244578  S24       73              1.0000000000
      2289       209  LYS       HE1            -6.1650923052        5.3172227583       -1.0252994871  S24       73              1.0000000000
      2290       209  LYS       HE2            -7.7075872096        5.1147882751       -1.8330152747  S24       73              1.0000000000
      2291       209  LYS       NZ             -6.1357500062        5.8087083173       -3.0538430795  S24       73              1.0000000000
      2292       209  LYS       HZ1            -6.2535515482        5.4291756389       -4.0048150273  S24       73              1.0000000000
      2293       209  LYS       HZ2            -5.1056032988        6.0619731175       -2.9438091071  S24       73              1.0000000000
      2294       209  LYS       HZ3            -6.6323334584        6.7308986078       -3.0435981624  S24       73              1.0000000000
      2295       210  SER       CB             -4.4623541486        4.6415116138       -6.5595223830  S24       130             1.0000000000
      2296       210  SER       HB1            -4.5199811175        5.5735551219       -7.1226572886  S24       130             1.0000000000
      2297       210  SER       HB2            -3.6873420352        4.0193835531       -7.0227185156  S24       130             1.0000000000
      2298       210  SER       OG             -4.1116508765        4.8951196702       -5.1533262431  S24       130             1.0000000000
      2299       210  SER       HG1            -3.5288903068        5.7273885145       -5.0704298247  S24       130             1.0000000000
      2300       210  SER       QQH3           -5.4108130557        4.1074988694       -6.6393160248  S24       130             1.0000000000
      2301       211  GLU       CB            -10.0822781057        9.5746654435        0.6705722642  S24       166             1.0000000000
      2302       211  GLU       HB1            -9.7305419704       10.2249046691       -0.1392287843  S24       166             1.0000000000
      2303       211  GLU       HB2           -11.1314744001        9.3338400437        0.4814677682  S24       166             1.0000000000
      2304       211  GLU       QQH4          -10.0239803298       10.0469930209        1.6606601031  S24       166             1.0000000000
      2305       211  GLU       CG             -9.2526746627        8.2784769094        0.6368538088  S24       166             1.0000000000
      2306       211  GLU       HG1            -9.6271841249        7.6084792665       -0.1432042699  S24       166             1.0000000000
      2307       211  GLU       HG2            -9.3470548535        7.7100233816        1.5716446161  S24       166             1.0000000000
      2308       211  GLU       CD             -7.7791332357        8.4967386397        0.3656817290  S24       166             1.0000000000
      2309       211  GLU       OE1            -7.2587456230        9.6377521846        0.3670113929  S24       166             1.0000000000
      2310       211  GLU       OE2            -7.0929801601        7.3785411252        0.1256370352  S24       166             1.0000000000
      2311       212  ASN       CB             -2.7206080946       11.8002396010        1.3459227753  S24       170             1.0000000000
      2312       212  ASN       HB1            -1.7295565139       11.5881300880        0.9350612556  S24       170             1.0000000000
      2313       212  ASN       HB2            -3.0741527629       12.7616510521        0.9624738450  S24       170             1.0000000000
      2314       212  ASN       QQH5           -2.7355012759       11.8089419679        2.4453717136  S24       170             1.0000000000
      2315       212  ASN       CG             -3.6701999281       10.6895036661        0.9141628961  S24       170             1.0000000000
      2316       212  ASN       OD1            -3.3553821453        9.4675811215        1.0958936276  S24       170             1.0000000000
      2317       212  ASN       ND2            -4.8326892961       11.0753241299        0.3706330829  S24       170             1.0000000000
      2318       212  ASN       HD21           -5.5835797505       10.4051675876        0.1900796329  S24       170             1.0000000000
      2319       212  ASN       HD22           -4.9910710372       12.0542377693        0.1054810873  S24       170             1.0000000000
      2320       213  LYS       CE             -3.2285878335        1.6717892941       -4.5300769872  S24       234             1.0000000000
      2321       213  LYS       HE1            -3.6655003002        1.8418784137       -3.5458739013  S24       234             1.0000000000
      2322       213  LYS       HE2            -4.0198109688        1.6485736470       -5.2815263231  S24       234             1.0000000000
      2323       213  LYS       NZ             -2.3103033783        2.8112830045       -4.8742573073  S24       234             1.0000000000
      2324       213  LYS       HZ1            -1.8023544278        2.6299608550       -5.7747617720  S24       234             1.0000000000
      2325       213  LYS       HZ2            -1.5616790260        3.0045232232       -4.1831600828  S24       234             1.0000000000
      2326       213  LYS       HZ3            -2.8614644192        3.7055445998       -4.9726118268  S24       234             1.0000000000
      2327       213  LYS       QQH6           -2.6536512020        0.7449205086       -4.5065083335  S24       234             1.0000000000
      2328       214  SER       CB              2.3168507122        3.5230789017       -5.9587972080  S24       235             1.0000000000
      2329       214  SER       HB1             3.0055712736        2.8732634677       -6.5099530268  S24       235             1.0000000000
      2330       214  SER       HB2             2.8774495843        4.4277299921       -5.6889038267  S24       235             1.0000000000
      2331       214  SER       OG              1.2006181626        3.8106625282       -6.8331695880  S24       235             1.0000000000
      2332       214  SER       HG1             0.8207019085        4.7096069126       -6.6235901502  S24       235             1.0000000000
      2333       214  SER       QQH7            1.9885707053        2.9593469073       -5.0702136348  S24       235             1.0000000000
      2334       215  PNM       S1             -3.1984655124        9.6634976398       -6.2565001964  S24       523             1.0000000000
      2335       215  PNM       C2             -1.7967449323        8.4397115945       -6.7994732807  S24       523             1.0000000000
      2336       215  PNM       C3             -1.4956023394        7.6255356125       -5.4956698013  S24       523             1.0000000000
      2337       215  PNM       N4             -2.7611366204        7.3946543693       -4.7332416510  S24       523             1.0000000000
      2338       215  PNM       C5             -3.7907078432        8.4974340238       -4.9111501099  S24       523             1.0000000000
      2339       215  PNM       C6             -3.6752603549        8.9320522237       -3.4127555531  S24       523             1.0000000000
      2340       215  PNM       C7             -2.6847569919        7.7289803523       -3.2125185655  S24       523             1.0000000000
      2341       215  PNM       O8             -1.5701514035        7.7925910426       -2.5894501545  S24       523             1.0000000000
      2342       215  PNM       C9             -2.3200893281        7.5788966170       -7.9571038558  S24       523             1.0000000000
      2343       215  PNM       C10            -0.5978866339        9.2883461797       -7.2465975955  S24       523             1.0000000000
      2344       215  PNM       C11            -0.7685872300        6.3003695772       -5.8095517572  S24       523             1.0000000000
      2345       215  PNM       O12            -1.3376992004        5.2006376508       -5.5644567998  S24       523             1.0000000000
      2346       215  PNM       O13             0.4305147697        6.3968652650       -6.3350378068  S24       523             1.0000000000
      2347       215  PNM       N14            -3.0080421059       10.1874322126       -3.1167830238  S24       523             1.0000000000
      2348       215  PNM       C15            -3.6187861152       11.3791493025       -3.2991765521  S24       523             1.0000000000
      2349       215  PNM       O16            -4.8147688030       11.4558362454       -3.7168511370  S24       523             1.0000000000
      2350       215  PNM       C17            -2.8228296161       12.6468674609       -2.9956237226  S24       523             1.0000000000
      2351       215  PNM       C18            -1.7421298126       12.9893813861       -4.0122640298  S24       523             1.0000000000
      2352       215  PNM       C19            -0.4660604173       13.3801660387       -3.5795729959  S24       523             1.0000000000
      2353       215  PNM       C20             0.5510624966       13.6838821887       -4.4913379214  S24       523             1.0000000000
      2354       215  PNM       C21             0.2974148064       13.6069378011       -5.8633823196  S24       523             1.0000000000
      2355       215  PNM       C22            -0.9835802040       13.2529470333       -6.3062765217  S24       523             1.0000000000
      2356       215  PNM       C23            -1.9989254536       12.9584042130       -5.3922547766  S24       523             1.0000000000
      2357       215  PNM       H24            -0.8136452520        8.2217208283       -4.8747909795  S24       523             1.0000000000
      2358       215  PNM       H25            -0.8092501084        9.7763733161       -8.2037445431  S24       523             1.0000000000
      2359       215  PNM       H26             0.2768831108        8.6459386014       -7.3725345226  S24       523             1.0000000000
      2360       215  PNM       H27            -0.3637047365       10.0649199875       -6.5152318744  S24       523             1.0000000000
      2361       215  PNM       H28            -2.6059353383        8.2122573623       -8.8010681943  S24       523             1.0000000000
      2362       215  PNM       H29            -3.2003385932        7.0039934132       -7.6654850540  S24       523             1.0000000000
      2363       215  PNM       H30            -1.5451132444        6.8834031218       -8.3006171630  S24       523             1.0000000000
      2364       215  PNM       H31            -4.7734982424        8.1085051385       -5.1767399229  S24       523             1.0000000000
      2365       215  PNM       H32            -4.6205200195        8.8710129179       -2.8687661415  S24       523             1.0000000000
      2366       215  PNM       H33            -2.3757986085       12.5627501897       -1.9995970422  S24       523             1.0000000000
      2367       215  PNM       H34            -3.5568438712       13.4577110663       -2.9583332319  S24       523             1.0000000000
      2368       215  PNM       H35            -0.2643932517       13.4304917910       -2.5175636835  S24       523             1.0000000000
      2369       215  PNM       H36             1.5340572925       13.9597792173       -4.1276233604  S24       523             1.0000000000
      2370       215  PNM       H37             1.0831111638       13.8271677051       -6.5787291805  S24       523             1.0000000000
      2371       215  PNM       H38            -1.1922133086       13.1993767461       -7.3666813147  S24       523             1.0000000000
      2372       215  PNM       H39            -2.9862907634       12.6878338039       -5.7470116014  S24       523             1.0000000000
      2373       215  PNM       H40            -2.0544882070       10.1385121408       -2.7438719140  S24       523             1.0000000000
      2374       216  TIP3      OH2            -4.6914352558        7.6418085729       -0.2452644378  S24       290             1.0000000000
      2375       216  TIP3      H1             -6.0204369168        7.5296789299       -0.0467726550  S24       290             1.0000000000
      2376       216  TIP3      H2             -4.1672569905        8.3056422993        0.3090365354  S24       290             1.0000000000
      2377       217  SER       CB             -2.8929463147        5.3297271311       -2.2740932007  S25       70              1.0000000000
      2378       217  SER       HB1            -3.4762980984        4.5187264408       -2.7152880147  S25       70              1.0000000000
      2379       217  SER       HB2            -1.9260506864        5.3823740412       -2.7732588505  S25       70              1.0000000000
      2380       217  SER       OG             -3.6479153105        6.5668728071       -2.5216374715  S25       70              1.0000000000
      2381       217  SER       HG1            -4.2348933457        7.3137485426       -1.0722024549  S25       70              1.0000000000
      2382       217  SER       QQH1           -2.7183986226        5.2416382917       -1.1931425346  S25       70              1.0000000000
      2383       218  LYS       CD             -6.3638384765        3.4320873689       -2.1683930605  S25       73              1.0000000000
      2384       218  LYS       HD1            -7.1426210519        3.0280718005       -2.8207759922  S25       73              1.0000000000
      2385       218  LYS       HD2            -5.4060584456        3.2735664851       -2.6757139609  S25       73              1.0000000000
      2386       218  LYS       QQH2           -6.3564983275        2.8523300704       -1.2400910930  S25       73              1.0000000000
      2387       218  LYS       CE             -6.5971206477        4.9279350527       -1.9169666894  S25       73              1.0000000000
      2388       218  LYS       HE1            -6.0377461193        5.3002895457       -1.0565317279  S25       73              1.0000000000
      2389       218  LYS       HE2            -7.6484985992        5.1455930673       -1.7270221751  S25       73              1.0000000000
      2390       218  LYS       NZ             -6.1612312961        5.7838614982       -3.0810087023  S25       73              1.0000000000
      2391       218  LYS       HZ1            -6.3297122888        5.3922315960       -4.0175801071  S25       73              1.0000000000
      2392       218  LYS       HZ2            -5.1299753648        6.0289883003       -3.0211295366  S25       73              1.0000000000
      2393       218  LYS       HZ3            -6.6487356045        6.7108638024       -3.0572589013  S25       73              1.0000000000
      2394       219  SER       CB             -4.4611997016        4.6699342300       -6.5497397784  S25       130             1.0000000000
      2395       219  SER       HB1            -4.5227155022        5.6039333030       -7.1093507510  S25       130             1.0000000000
      2396       219  SER       HB2            -3.6813204861        4.0545679636       -7.0142029511  S25       130             1.0000000000
      2397       219  SER       OG             -4.1154709199        4.9195496078       -5.1425415532  S25       130             1.0000000000
      2398       219  SER       HG1            -3.5346686335        5.7606512194       -5.0569146252  S25       130             1.0000000000
      2399       219  SER       QQH3           -5.4062636028        4.1300390607       -6.6361691168  S25       130             1.0000000000
      2400       220  GLU       CB            -10.0863044645        9.5752840145        0.6713972635  S25       166             1.0000000000
      2401       220  GLU       HB1            -9.7329334750       10.2242139046       -0.1387423671  S25       166             1.0000000000
      2402       220  GLU       HB2           -11.1360789223        9.3371768621        0.4823069690  S25       166             1.0000000000
      2403       220  GLU       QQH4          -10.0268317629       10.0479397630        1.6612494007  S25       166             1.0000000000
      2404       220  GLU       CG             -9.2603109692        8.2768853150        0.6386006321  S25       166             1.0000000000
      2405       220  GLU       HG1            -9.6388725391        7.6054471345       -0.1379668555  S25       166             1.0000000000
      2406       220  GLU       HG2            -9.3525469123        7.7114266920        1.5754587487  S25       166             1.0000000000
      2407       220  GLU       CD             -7.7876085179        8.4909831397        0.3620694669  S25       166             1.0000000000
      2408       220  GLU       OE1            -7.2623185061        9.6294969864        0.3653528952  S25       166             1.0000000000
      2409       220  GLU       OE2            -7.1072852331        7.3699822468        0.1150910426  S25       166             1.0000000000
      2410       221  ASN       CB             -2.7212463686       11.7905842333        1.3454854358  S25       170             1.0000000000
      2411       221  ASN       HB1            -1.7301671496       11.5753466581        0.9362927086  S25       170             1.0000000000
      2412       221  ASN       HB2            -3.0720219791       12.7518517395        0.9591677066  S25       170             1.0000000000
      2413       221  ASN       QQH5           -2.7379438352       11.8016293106        2.4449257273  S25       170             1.0000000000
      2414       221  ASN       CG             -3.6735977413       10.6813455564        0.9136576644  S25       170             1.0000000000
      2415       221  ASN       OD1            -3.3629999534        9.4580871320        1.0941974639  S25       170             1.0000000000
      2416       221  ASN       ND2            -4.8346814410       11.0704319612        0.3691249417  S25       170             1.0000000000
      2417       221  ASN       HD21           -5.5858463598       10.4013430063        0.1870274564  S25       170             1.0000000000
      2418       221  ASN       HD22           -4.9905947784       12.0495561504        0.1030148279  S25       170             1.0000000000
      2419       222  LYS       CE             -3.2289297120        1.6855669600       -4.5288613010  S25       234             1.0000000000
      2420       222  LYS       HE1            -3.6642728480        1.8520352837       -3.5432553256  S25       234             1.0000000000
      2421       222  LYS       HE2            -4.0213977760        1.6635966235       -5.2790544245  S25       234             1.0000000000
      2422       222  LYS       NZ             -2.3129312245        2.8270405472       -4.8711858068  S25       234             1.0000000000
      2423       222  LYS       HZ1            -1.8068008389        2.6490081693       -5.7730703323  S25       234             1.0000000000
      2424       222  LYS       HZ2            -1.5618867586        3.0172202087       -4.1819915416  S25       234             1.0000000000
      2425       222  LYS       HZ3            -2.8634103902        3.7227627655       -4.9652460038  S25       234             1.0000000000
      2426       222  LYS       QQH6           -2.6529851076        0.7592476914       -4.5090672305  S25       234             1.0000000000
      2427       223  SER       CB              2.3204307922        3.5253040321       -5.9570828771  S25       235             1.0000000000
      2428       223  SER       HB1             3.0106832561        2.8767229598       -6.5078156728  S25       235             1.0000000000
      2429       223  SER       HB2             2.8799937355        4.4299337246       -5.6849850496  S25       235             1.0000000000
      2430       223  SER       OG              1.2059755960        3.8130996209       -6.8334343914  S25       235             1.0000000000
      2431       223  SER       HG1             0.8249772422        4.7112214283       -6.6231950695  S25       235             1.0000000000
      2432       223  SER       QQH7            1.9906348517        2.9604902705       -5.0698131953  S25       235             1.0000000000
      2433       224  PNM       S1             -3.2218549766        9.6338303503       -6.2755566980  S25       523             1.0000000000
      2434       224  PNM       C2             -1.8058446270        8.4218021650       -6.8076001618  S25       523             1.0000000000
      2435       224  PNM       C3             -1.5102406277        7.6092583582       -5.5019997150  S25       523             1.0000000000
      2436       224  PNM       N4             -2.7790970077        7.3670927429       -4.7481324409  S25       523             1.0000000000
      2437       224  PNM       C5             -3.8060258209        8.4734489191       -4.9228920538  S25       523             1.0000000000
      2438       224  PNM       C6             -3.6870574299        8.9121242626       -3.4269720667  S25       523             1.0000000000
      2439       224  PNM       C7             -2.7056098495        7.7035600698       -3.2164384801  S25       523             1.0000000000
      2440       224  PNM       O8             -1.5848186392        7.7791698653       -2.6000410137  S25       523             1.0000000000
      2441       224  PNM       C9             -2.3095222600        7.5609723036       -7.9740123646  S25       523             1.0000000000
      2442       224  PNM       C10            -0.6089324968        9.2810707290       -7.2389668672  S25       523             1.0000000000
      2443       224  PNM       C11            -0.7658188969        6.2917798499       -5.8052841107  S25       523             1.0000000000
      2444       224  PNM       O12            -1.3159763531        5.1865385773       -5.5426921435  S25       523             1.0000000000
      2445       224  PNM       O13             0.4291932191        6.3989123633       -6.3377609690  S25       523             1.0000000000
      2446       224  PNM       N14            -3.0095237461       10.1612528788       -3.1321972050  S25       523             1.0000000000
      2447       224  PNM       C15            -3.6127896232       11.3577290118       -3.3047674599  S25       523             1.0000000000
      2448       224  PNM       O16            -4.8094890795       11.4447361110       -3.7184435334  S25       523             1.0000000000
      2449       224  PNM       C17            -2.8081378394       12.6175705233       -2.9940131652  S25       523             1.0000000000
      2450       224  PNM       C18            -1.7327290814       12.9660164741       -4.0144326163  S25       523             1.0000000000
      2451       224  PNM       C19            -0.4601495045       13.3720829863       -3.5852123271  S25       523             1.0000000000
      2452       224  PNM       C20             0.5515879925       13.6850126130       -4.4998193045  S25       523             1.0000000000
      2453       224  PNM       C21             0.2961169715       13.6020475064       -5.8712391464  S25       523             1.0000000000
      2454       224  PNM       C22            -0.9814712042       13.2321103683       -6.3106568541  S25       523             1.0000000000
      2455       224  PNM       C23            -1.9916432576       12.9281855298       -5.3937949390  S25       523             1.0000000000
      2456       224  PNM       H24            -0.8401762475        8.2119827992       -4.8742029672  S25       523             1.0000000000
      2457       224  PNM       H25            -0.8164416638        9.7772124881       -8.1927497404  S25       523             1.0000000000
      2458       224  PNM       H26             0.2704124312        8.6448679202       -7.3643648214  S25       523             1.0000000000
      2459       224  PNM       H27            -0.3855628600       10.0514416733       -6.4980148064  S25       523             1.0000000000
      2460       224  PNM       H28            -2.5867942392        8.1949035736       -8.8205854748  S25       523             1.0000000000
      2461       224  PNM       H29            -3.1906157605        6.9806448081       -7.6968971364  S25       523             1.0000000000
      2462       224  PNM       H30            -1.5261560145        6.8705126912       -8.3081213270  S25       523             1.0000000000
      2463       224  PNM       H31            -4.7904314918        8.0845931135       -5.1829762825  S25       523             1.0000000000
      2464       224  PNM       H32            -4.6333723945        8.8604160984       -2.8837390571  S25       523             1.0000000000
      2465       224  PNM       H33            -2.3544441780       12.5207324026       -2.0022245635  S25       523             1.0000000000
      2466       224  PNM       H34            -3.5376282521       13.4317343482       -2.9432544373  S25       523             1.0000000000
      2467       224  PNM       H35            -0.2565613655       13.4271251243       -2.5237110738  S25       523             1.0000000000
      2468       224  PNM       H36             1.5323267278       13.9722530293       -4.1388523805  S25       523             1.0000000000
      2469       224  PNM       H37             1.0778073901       13.8295196536       -6.5886860667  S25       523             1.0000000000
      2470       224  PNM       H38            -1.1915622673       13.1735800695       -7.3705599568  S25       523             1.0000000000
      2471       224  PNM       H39            -2.9761946737       12.6445417191       -5.7459878879  S25       523             1.0000000000
      2472       224  PNM       H40            -2.0569193097       10.1021758551       -2.7589011169  S25       523             1.0000000000
      2473       225  TIP3      OH2            -4.7014372717        7.6308696368       -0.2537036528  S25       290             1.0000000000
      2474       225  TIP3      H1             -6.0377871266        7.5185439920       -0.0563505937  S25       290             1.0000000000
      2475       225  TIP3      H2             -4.1768023328        8.2931244345        0.3018863882  S25       290             1.0000000000
      2476       226  SER       CB             -2.8970968674        5.3326745037       -2.2766498144  S26       70              1.0000000000
      2477       226  SER       HB1            -3.4859177645        4.5213593486       -2.7094287813  S26       70              1.0000000000
      2478       226  SER       HB2            -1.9311015479        5.3760215060       -2.7784532868  S26       70              1.0000000000
      2479       226  SER       OG             -3.6517471797        6.5708171430       -2.5360006861  S26       70              1.0000000000
      2480       226  SER       HG1            -4.2514435339        7.3156660392       -1.0889890515  S26       70              1.0000000000
      2481       226  SER       QQH1           -2.7206889401        5.2553030409       -1.1949589569  S26       70              1.0000000000
      2482       227  LYS       CD             -6.3842037125        3.4183263237       -2.1646554599  S26       73              1.0000000000
      2483       227  LYS       HD1            -7.2043977960        3.0358730293       -2.7795727576  S26       73              1.0000000000
      2484       227  LYS       HD2            -5.4559198433        3.2249907397       -2.7129924441  S26       73              1.0000000000
      2485       227  LYS       QQH2           -6.3534789899        2.8446183453       -1.2332503284  S26       73              1.0000000000
      2486       227  LYS       CE             -6.5514012518        4.9211226696       -1.9131178054  S26       73              1.0000000000
      2487       227  LYS       HE1            -5.8847017021        5.2922418499       -1.1324768886  S26       73              1.0000000000
      2488       227  LYS       HE2            -7.5656192482        5.1788976430       -1.6067932024  S26       73              1.0000000000
      2489       227  LYS       NZ             -6.2263645743        5.7402360352       -3.1360782921  S26       73              1.0000000000
      2490       227  LYS       HZ1            -6.5891646585        5.3763729048       -4.0260551730  S26       73              1.0000000000
      2491       227  LYS       HZ2            -5.1948711522        5.8790328120       -3.2440498459  S26       73              1.0000000000
      2492       227  LYS       HZ3            -6.6176329945        6.7088947889       -3.0441648308  S26       73              1.0000000000
      2493       228  SER       CB             -4.4635294751        4.6973906565       -6.5320237367  S26       130             1.0000000000
      2494       228  SER       HB1            -4.5257541990        5.6297549251       -7.0945332096  S26       130             1.0000000000
      2495       228  SER       HB2            -3.6786964054        4.0844815391       -6.9915319935  S26       130             1.0000000000
      2496       228  SER       OG             -4.1234607199        4.9526961473       -5.1236041318  S26       130             1.0000000000
      2497       228  SER       HG1            -3.5294614144        5.7953559676       -5.0445274301  S26       130             1.0000000000
      2498       228  SER       QQH3           -5.4066139078        4.1540356703       -6.6207877707  S26       130             1.0000000000
      2499       229  GLU       CB            -10.0878530185        9.5754345011        0.6718064644  S26       166             1.0000000000
      2500       229  GLU       HB1            -9.7331431197       10.2235627221       -0.1383864145  S26       166             1.0000000000
      2501       229  GLU       HB2           -11.1380392050        9.3393220297        0.4824673020  S26       166             1.0000000000
      2502       229  GLU       QQH4          -10.0278191740       10.0482752558        1.6615300467  S26       166             1.0000000000
      2503       229  GLU       CG             -9.2643692696        8.2753327173        0.6397961559  S26       166             1.0000000000
      2504       229  GLU       HG1            -9.6461248399        7.6030726534       -0.1343229369  S26       166             1.0000000000
      2505       229  GLU       HG2            -9.3554452681        7.7121333332        1.5781615938  S26       166             1.0000000000
      2506       229  GLU       CD             -7.7919166077        8.4859661232        0.3593655883  S26       166             1.0000000000
      2507       229  GLU       OE1            -7.2638143187        9.6229971356        0.3640166898  S26       166             1.0000000000
      2508       229  GLU       OE2            -7.1153729638        7.3632121664        0.1074619111  S26       166             1.0000000000
      2509       230  ASN       CB             -2.7221347624       11.7853682501        1.3447565614  S26       170             1.0000000000
      2510       230  ASN       HB1            -1.7310919658       11.5689458790        0.9361001958  S26       170             1.0000000000
      2511       230  ASN       HB2            -3.0719768284       12.7464432794        0.9571185974  S26       170             1.0000000000
      2512       230  ASN       QQH5           -2.7394845427       11.7975885801        2.4441869947  S26       170             1.0000000000
      2513       230  ASN       CG             -3.6757773169       10.6765667778        0.9128344606  S26       170             1.0000000000
      2514       230  ASN       OD1            -3.3679058021        9.4525226998        1.0926510650  S26       170             1.0000000000
      2515       230  ASN       ND2            -4.8360211581       11.0676155164        0.3675357509  S26       170             1.0000000000
      2516       230  ASN       HD21           -5.5868125918       10.3988073056        0.1840246015  S26       170             1.0000000000
      2517       230  ASN       HD22           -4.9903485907       12.0466856395        0.1002498438  S26       170             1.0000000000
      2518       231  LYS       CE             -3.2294310983        1.6951767884       -4.5274596226  S26       234             1.0000000000
      2519       231  LYS       HE1            -3.6644736631        1.8582409110       -3.5410786605  S26       234             1.0000000000
      2520       231  LYS       HE2            -4.0218457024        1.6743360627       -5.2777928733  S26       234             1.0000000000
      2521       231  LYS       NZ             -2.3149451540        2.8389432446       -4.8664626486  S26       234             1.0000000000
      2522       231  LYS       HZ1            -1.8104968295        2.6649852328       -5.7699332724  S26       234             1.0000000000
      2523       231  LYS       HZ2            -1.5615010906        3.0247816396       -4.1784730820  S26       234             1.0000000000
      2524       231  LYS       HZ3            -2.8621842560        3.7367220935       -4.9546808022  S26       234             1.0000000000
      2525       231  LYS       QQH6           -2.6520120055        0.7698002408       -4.5107097863  S26       234             1.0000000000
      2526       232  SER       CB              2.3212110721        3.5265410707       -5.9562363810  S26       235             1.0000000000
      2527       232  SER       HB1             3.0123198530        2.8787594873       -6.5068886278  S26       235             1.0000000000
      2528       232  SER       HB2             2.8800869067        4.4313100057       -5.6831698778  S26       235             1.0000000000
      2529       232  SER       OG              1.2071821220        3.8141497815       -6.8330486225  S26       235             1.0000000000
      2530       232  SER       HG1             0.8261393408        4.7124119158       -6.6229439582  S26       235             1.0000000000
      2531       232  SER       QQH7            1.9912682743        2.9611602677       -5.0693796145  S26       235             1.0000000000
      2532       233  PNM       S1             -3.2331940528        9.6184050906       -6.2827096666  S26       523             1.0000000000
      2533       233  PNM       C2             -1.8102425425        8.4130453594       -6.8097175479  S26       523             1.0000000000
      2534       233  PNM       C3             -1.5191507816        7.5998199164       -5.5034304268  S26       523             1.0000000000
      2535       233  PNM       N4             -2.7897874741        7.3494048149       -4.7565586230  S26       523             1.0000000000
      2536       233  PNM       C5             -3.8123628854        8.4600838154       -4.9259872386  S26       523             1.0000000000
      2537       233  PNM       C6             -3.6915318071        8.9016224040       -3.4324058205  S26       523             1.0000000000
      2538       233  PNM       C7             -2.7208080985        7.6854551245       -3.2084752336  S26       523             1.0000000000
      2539       233  PNM       O8             -1.5917513346        7.7734905430       -2.6009953300  S26       523             1.0000000000
      2540       233  PNM       C9             -2.3041031995        7.5529796749       -7.9810780544  S26       523             1.0000000000
      2541       233  PNM       C10            -0.6143416983        9.2774041698       -7.2334921329  S26       523             1.0000000000
      2542       233  PNM       C11            -0.7664596866        6.2866196707       -5.8036246596  S26       523             1.0000000000
      2543       233  PNM       O12            -1.3084275685        5.1783749616       -5.5364262397  S26       523             1.0000000000
      2544       233  PNM       O13             0.4272840221        6.3984919475       -6.3382620741  S26       523             1.0000000000
      2545       233  PNM       N14            -3.0085096358       10.1478896593       -3.1393181317  S26       523             1.0000000000
      2546       233  PNM       C15            -3.6078283487       11.3465821892       -3.3077834403  S26       523             1.0000000000
      2547       233  PNM       O16            -4.8052021158       11.4391842440       -3.7194126199  S26       523             1.0000000000
      2548       233  PNM       C17            -2.8003079389       12.6040605230       -2.9947171513  S26       523             1.0000000000
      2549       233  PNM       C18            -1.7272173372       12.9556448832       -4.0164913975  S26       523             1.0000000000
      2550       233  PNM       C19            -0.4566827120       13.3696490825       -3.5886050684  S26       523             1.0000000000
      2551       233  PNM       C20             0.5530276884       13.6860790634       -4.5042601846  S26       523             1.0000000000
      2552       233  PNM       C21             0.2975579402       13.5988974708       -5.8754437000  S26       523             1.0000000000
      2553       233  PNM       C22            -0.9780701863       13.2208980777       -6.3135696902  S26       523             1.0000000000
      2554       233  PNM       C23            -1.9862465500       12.9132975758       -5.3956864161  S26       523             1.0000000000
      2555       233  PNM       H24            -0.8561921054        8.2047138825       -4.8698153815  S26       523             1.0000000000
      2556       233  PNM       H25            -0.8204957643        9.7774943573       -8.1855771428  S26       523             1.0000000000
      2557       233  PNM       H26             0.2671185407        8.6442162636       -7.3592666756  S26       523             1.0000000000
      2558       233  PNM       H27            -0.3955470845       10.0447462453       -6.4882177547  S26       523             1.0000000000
      2559       233  PNM       H28            -2.5774389327        8.1878069511       -8.8282931305  S26       523             1.0000000000
      2560       233  PNM       H29            -3.1853120060        6.9697694908       -7.7111867110  S26       523             1.0000000000
      2561       233  PNM       H30            -1.5167608866        6.8651520469       -8.3112192126  S26       523             1.0000000000
      2562       233  PNM       H31            -4.7987110064        8.0729331257       -5.1822729779  S26       523             1.0000000000
      2563       233  PNM       H32            -4.6395595929        8.8565198975       -2.8915837940  S26       523             1.0000000000
      2564       233  PNM       H33            -2.3441271034       12.5033610620       -2.0045305905  S26       523             1.0000000000
      2565       233  PNM       H34            -3.5287397636       13.4189216151       -2.9393654696  S26       523             1.0000000000
      2566       233  PNM       H35            -0.2526282230       13.4271572309       -2.5272956458  S26       523             1.0000000000
      2567       233  PNM       H36             1.5326232446       13.9785016972       -4.1443542402  S26       523             1.0000000000
      2568       233  PNM       H37             1.0779548250       13.8284539156       -6.5936814263  S26       523             1.0000000000
      2569       233  PNM       H38            -1.1878383443       13.1582136511       -7.3733717693  S26       523             1.0000000000
      2570       233  PNM       H39            -2.9688795340       12.6220695482       -5.7469767379  S26       523             1.0000000000
      2571       233  PNM       H40            -2.0562739797       10.0826463030       -2.7658538962  S26       523             1.0000000000
      2572       234  TIP3      OH2            -4.7092083346        7.6227536715       -0.2610420638  S26       290             1.0000000000
      2573       234  TIP3      H1             -6.0444147882        7.5102626085       -0.0626052489  S26       290             1.0000000000
      2574       234  TIP3      H2             -4.1829388687        8.2836074119        0.2942848165  S26       290             1.0000000000
      2575       235  SER       CB             -2.9013501339        5.3433115293       -2.2748274155  S27       70              1.0000000000
      2576       235  SER       HB1            -3.5022684491        4.5392910560       -2.7047451765  S27       70              1.0000000000
      2577       235  SER       HB2            -1.9368698704        5.3733942772       -2.7811353667  S27       70              1.0000000000
      2578       235  SER       OG             -3.6395532179        6.5920893762       -2.5269914648  S27       70              1.0000000000
      2579       235  SER       HG1            -4.2576483977        7.3171072855       -1.0956012030  S27       70              1.0000000000
      2580       235  SER       QQH1           -2.7203499491        5.2603461152       -1.1938714760  S27       70              1.0000000000
      2581       236  LYS       CD             -6.3921172015        3.4094664796       -2.1612332608  S27       73              1.0000000000
      2582       236  LYS       HD1            -7.2352461194        3.0412329527       -2.7545541735  S27       73              1.0000000000
      2583       236  LYS       HD2            -5.4812385253        3.1882519086       -2.7282773119  S27       73              1.0000000000
      2584       236  LYS       QQH2           -6.3533316066        2.8431888814       -1.2257874414  S27       73              1.0000000000
      2585       236  LYS       CE             -6.5103697102        4.9180760994       -1.9213067750  S27       73              1.0000000000
      2586       236  LYS       HE1            -5.7700417120        5.2913270754       -1.2131298154  S27       73              1.0000000000
      2587       236  LYS       HE2            -7.4885609730        5.2109132155       -1.5375642993  S27       73              1.0000000000
      2588       236  LYS       NZ             -6.2867697180        5.6888704840       -3.1949256665  S27       73              1.0000000000
      2589       236  LYS       HZ1            -6.9194970995        5.4079030803       -3.9559306369  S27       73              1.0000000000
      2590       236  LYS       HZ2            -5.3244027691        5.6007773434       -3.5846314880  S27       73              1.0000000000
      2591       236  LYS       HZ3            -6.4794510849        6.7076443506       -3.0513475290  S27       73              1.0000000000
      2592       237  SER       CB             -4.4686760853        4.7124754454       -6.5126139005  S27       130             1.0000000000
      2593       237  SER       HB1            -4.5265397142        5.6400761003       -7.0828263699  S27       130             1.0000000000
      2594       237  SER       HB2            -3.6760899381        4.0986813496       -6.9556124614  S27       130             1.0000000000
      2595       237  SER       OG             -4.1396233542        4.9855047657       -5.0993116656  S27       130             1.0000000000
      2596       237  SER       HG1            -3.5265485054        5.8335232063       -5.0277791061  S27       130             1.0000000000
      2597       237  SER       QQH3           -5.4093226463        4.1661605807       -6.6030045935  S27       130             1.0000000000
      2598       238  GLU       CB            -10.0876664872        9.5750448341        0.6718144112  S27       166             1.0000000000
      2599       238  GLU       HB1            -9.7322863796       10.2228790045       -0.1382950307  S27       166             1.0000000000
      2600       238  GLU       HB2           -11.1379402210        9.3394225225        0.4822794723  S27       166             1.0000000000
      2601       238  GLU       QQH4          -10.0275246067       10.0479103723        1.6615053356  S27       166             1.0000000000
      2602       238  GLU       CG             -9.2647310962        8.2745449097        0.6401076096  S27       166             1.0000000000
      2603       238  GLU       HG1            -9.6472123444        7.6020500847       -0.1334087414  S27       166             1.0000000000
      2604       238  GLU       HG2            -9.3554711735        7.7118853982        1.5788269649  S27       166             1.0000000000
      2605       238  GLU       CD             -7.7919699196        8.4839613151        0.3586958361  S27       166             1.0000000000
      2606       238  GLU       OE1            -7.2639143663        9.6210891725        0.3633849343  S27       166             1.0000000000
      2607       238  GLU       OE2            -7.1164219052        7.3608833984        0.1067989167  S27       166             1.0000000000
      2608       239  ASN       CB             -2.7225209336       11.7847579056        1.3444438265  S27       170             1.0000000000
      2609       239  ASN       HB1            -1.7316220210       11.5683134563        0.9354512901  S27       170             1.0000000000
      2610       239  ASN       HB2            -3.0724904915       12.7457744296        0.9567799704  S27       170             1.0000000000
      2611       239  ASN       QQH5           -2.7393916444       11.7971050837        2.4438771512  S27       170             1.0000000000
      2612       239  ASN       CG             -3.6763026589       10.6757675762        0.9127953852  S27       170             1.0000000000
      2613       239  ASN       OD1            -3.3689586475        9.4517469916        1.0929881355  S27       170             1.0000000000
      2614       239  ASN       ND2            -4.8364891627       11.0671012679        0.3672901597  S27       170             1.0000000000
      2615       239  ASN       HD21           -5.5868739562       10.3981015421        0.1830937256  S27       170             1.0000000000
      2616       239  ASN       HD22           -4.9903679245       12.0460274556        0.0993291321  S27       170             1.0000000000
      2617       240  LYS       CE             -3.2293323576        1.6985292669       -4.5271050032  S27       234             1.0000000000
      2618       240  LYS       HE1            -3.6648865523        1.8598515573       -3.5406947327  S27       234             1.0000000000
      2619       240  LYS       HE2            -4.0205404189        1.6786413183       -5.2787601547  S27       234             1.0000000000
      2620       240  LYS       NZ             -2.3134887116        2.8427982962       -4.8625756269  S27       234             1.0000000000
      2621       240  LYS       HZ1            -1.8106824710        2.6720073887       -5.7677864519  S27       234             1.0000000000
      2622       240  LYS       HZ2            -1.5573236078        3.0228827721       -4.1753473024  S27       234             1.0000000000
      2623       240  LYS       HZ3            -2.8515651953        3.7431824718       -4.9436210279  S27       234             1.0000000000
      2624       240  LYS       QQH6           -2.6511694205        0.7737117687       -4.5116998254  S27       234             1.0000000000
      2625       241  SER       CB              2.3205268125        3.5268345313       -5.9563991964  S27       235             1.0000000000
      2626       241  SER       HB1             3.0116148589        2.8791240257       -6.5071828920  S27       235             1.0000000000
      2627       241  SER       HB2             2.8791872394        4.4317669163       -5.6836626797  S27       235             1.0000000000
      2628       241  SER       OG              1.2060609778        3.8140485927       -6.8327869633  S27       235             1.0000000000
      2629       241  SER       HG1             0.8251817332        4.7126371563       -6.6228525585  S27       235             1.0000000000
      2630       241  SER       QQH7            1.9910574987        2.9616885427       -5.0692023004  S27       235             1.0000000000
      2631       242  PNM       S1             -3.2363682695        9.6137309794       -6.2819368743  S27       523             1.0000000000
      2632       242  PNM       C2             -1.8124561984        8.4105754002       -6.8086802658  S27       523             1.0000000000
      2633       242  PNM       C3             -1.5260107328        7.5942443113       -5.5029398215  S27       523             1.0000000000
      2634       242  PNM       N4             -2.7985325772        7.3367572341       -4.7609786793  S27       523             1.0000000000
      2635       242  PNM       C5             -3.8135268698        8.4556031225       -4.9227728801  S27       523             1.0000000000
      2636       242  PNM       C6             -3.6895103944        8.8998720483       -3.4318721419  S27       523             1.0000000000
      2637       242  PNM       C7             -2.7278156329        7.6776297463       -3.1919303452  S27       523             1.0000000000
      2638       242  PNM       O8             -1.5868751058        7.7791586127       -2.6025321789  S27       523             1.0000000000
      2639       242  PNM       C9             -2.3039626449        7.5525867302       -7.9827095875  S27       523             1.0000000000
      2640       242  PNM       C10            -0.6158576891        9.2757919649       -7.2294416248  S27       523             1.0000000000
      2641       242  PNM       C11            -0.7697268221        6.2838755049       -5.8034830026  S27       523             1.0000000000
      2642       242  PNM       O12            -1.3100935268        5.1736433186       -5.5379889912  S27       523             1.0000000000
      2643       242  PNM       O13             0.4243914115        6.3969485843       -6.3369711171  S27       523             1.0000000000
      2644       242  PNM       N14            -3.0060159791       10.1459776463       -3.1409965087  S27       523             1.0000000000
      2645       242  PNM       C15            -3.6053739056       11.3445987430       -3.3079923190  S27       523             1.0000000000
      2646       242  PNM       O16            -4.8032508118       11.4386654035       -3.7189359746  S27       523             1.0000000000
      2647       242  PNM       C17            -2.7982579136       12.6024045403       -2.9945545999  S27       523             1.0000000000
      2648       242  PNM       C18            -1.7258476298       12.9547792870       -4.0165687464  S27       523             1.0000000000
      2649       242  PNM       C19            -0.4557682205       13.3704184773       -3.5890301483  S27       523             1.0000000000
      2650       242  PNM       C20             0.5536524077       13.6868572581       -4.5049314384  S27       523             1.0000000000
      2651       242  PNM       C21             0.2982989031       13.5983614235       -5.8760297941  S27       523             1.0000000000
      2652       242  PNM       C22            -0.9770532669       13.2190846850       -6.3138722751  S27       523             1.0000000000
      2653       242  PNM       C23            -1.9849320309       12.9112678933       -5.3957460881  S27       523             1.0000000000
      2654       242  PNM       H24            -0.8683453727        8.1982025225       -4.8627916943  S27       523             1.0000000000
      2655       242  PNM       H25            -0.8210407164        9.7781657145       -8.1806244718  S27       523             1.0000000000
      2656       242  PNM       H26             0.2659921931        8.6431848942       -7.3558842702  S27       523             1.0000000000
      2657       242  PNM       H27            -0.3980173340       10.0415911674       -6.4823515317  S27       523             1.0000000000
      2658       242  PNM       H28            -2.5763277307        8.1887694999       -8.8292624159  S27       523             1.0000000000
      2659       242  PNM       H29            -3.1854168157        6.9688340616       -7.7149629651  S27       523             1.0000000000
      2660       242  PNM       H30            -1.5161868131        6.8653237979       -8.3130183253  S27       523             1.0000000000
      2661       242  PNM       H31            -4.8032608506        8.0734996252       -5.1743201295  S27       523             1.0000000000
      2662       242  PNM       H32            -4.6391270730        8.8594780072       -2.8935743887  S27       523             1.0000000000
      2663       242  PNM       H33            -2.3416801416       12.5015673205       -2.0045441719  S27       523             1.0000000000
      2664       242  PNM       H34            -3.5269972987       13.4170136388       -2.9388654857  S27       523             1.0000000000
      2665       242  PNM       H35            -0.2518797827       13.4292762049       -2.5277170786  S27       523             1.0000000000
      2666       242  PNM       H36             1.5329154113       13.9805963742       -4.1451840954  S27       523             1.0000000000
      2667       242  PNM       H37             1.0785143588       13.8281484323       -6.5943845275  S27       523             1.0000000000
      2668       242  PNM       H38            -1.1867997053       13.1555507939       -7.3736352009  S27       523             1.0000000000
      2669       242  PNM       H39            -2.9673487897       12.6187523607       -5.7465619793  S27       523             1.0000000000
      2670       242  PNM       H40            -2.0533614588       10.0781526605       -2.7683850804  S27       523             1.0000000000
      2671       243  TIP3      OH2            -4.7124225042        7.6202486838       -0.2623712174  S27       290             1.0000000000
      2672       243  TIP3      H1             -6.0417285128        7.5071229135       -0.0638435953  S27       290             1.0000000000
      2673       243  TIP3      H2             -4.1856418754        8.2806740997        0.2923601748  S27       290             1.0000000000
      2674       244  SER       CB             -2.9101571160        5.3528262961       -2.2688135977  S28       70              1.0000000000
      2675       244  SER       HB1            -3.5248055766        4.5576262359       -2.6944404605  S28       70              1.0000000000
      2676       244  SER       HB2            -1.9492354486        5.3737334208       -2.7828306324  S28       70              1.0000000000
      2677       244  SER       OG             -3.6359753969        6.6100864744       -2.5112883693  S28       70              1.0000000000
      2678       244  SER       HG1            -4.2652791483        7.3203128646       -1.0876889487  S28       70              1.0000000000
      2679       244  SER       QQH1           -2.7211363776        5.2664152171       -1.1893396476  S28       70              1.0000000000
      2680       245  LYS       CD             -6.3996416376        3.3902327478       -2.1666691957  S28       73              1.0000000000
      2681       245  LYS       HD1            -7.2726333414        3.0393267282       -2.7274859216  S28       73              1.0000000000
      2682       245  LYS       HD2            -5.5150256711        3.1328085817       -2.7595626240  S28       73              1.0000000000
      2683       245  LYS       QQH2           -6.3468038039        2.8367853408       -1.2242222555  S28       73              1.0000000000
      2684       245  LYS       CE             -6.4593736276        4.9047137295       -1.9506378817  S28       73              1.0000000000
      2685       245  LYS       HE1            -5.6491494145        5.2711829719       -1.3216458185  S28       73              1.0000000000
      2686       245  LYS       HE2            -7.3916256029        5.2362471730       -1.4898826907  S28       73              1.0000000000
      2687       245  LYS       NZ             -6.3287897626        5.6310201495       -3.2615861312  S28       73              1.0000000000
      2688       245  LYS       HZ1            -7.0892943765        5.3893113056       -3.9106618156  S28       73              1.0000000000
      2689       245  LYS       HZ2            -5.4343570014        5.4462989759       -3.7937077433  S28       73              1.0000000000
      2690       245  LYS       HZ3            -6.4209810256        6.6627319636       -3.1254148765  S28       73              1.0000000000
      2691       246  SER       CB             -4.4779274899        4.7331081586       -6.4916666318  S28       130             1.0000000000
      2692       246  SER       HB1            -4.5269081812        5.6558272297       -7.0702477163  S28       130             1.0000000000
      2693       246  SER       HB2            -3.6745051898        4.1189918750       -6.9124482504  S28       130             1.0000000000
      2694       246  SER       OG             -4.1762544231        5.0216348229       -5.0726337741  S28       130             1.0000000000
      2695       246  SER       HG1            -3.5488869132        5.8787399250       -4.9979825105  S28       130             1.0000000000
      2696       246  SER       QQH3           -5.4153945795        4.1836891970       -6.5951272053  S28       130             1.0000000000
      2697       247  GLU       CB            -10.0885069978        9.5754780610        0.6718815562  S28       166             1.0000000000
      2698       247  GLU       HB1            -9.7317159100       10.2226143027       -0.1381707784  S28       166             1.0000000000
      2699       247  GLU       HB2           -11.1390573505        9.3413746188        0.4818350706  S28       166             1.0000000000
      2700       247  GLU       QQH4          -10.0281727913       10.0486776502        1.6614236789  S28       166             1.0000000000
      2701       247  GLU       CG             -9.2674678595        8.2738340220        0.6411716733  S28       166             1.0000000000
      2702       247  GLU       HG1            -9.6507333671        7.6014113574       -0.1319136763  S28       166             1.0000000000
      2703       247  GLU       HG2            -9.3591511295        7.7118646495        1.5802151234  S28       166             1.0000000000
      2704       247  GLU       CD             -7.7941602079        8.4800947349        0.3596783469  S28       166             1.0000000000
      2705       247  GLU       OE1            -7.2647560307        9.6169448185        0.3616924869  S28       166             1.0000000000
      2706       247  GLU       OE2            -7.1209359831        7.3553669773        0.1116057805  S28       166             1.0000000000
      2707       248  ASN       CB             -2.7246050214       11.7853101433        1.3440237926  S28       170             1.0000000000
      2708       248  ASN       HB1            -1.7338317269       11.5701515589        0.9339887925  S28       170             1.0000000000
      2709       248  ASN       HB2            -3.0759674069       12.7460722031        0.9570204130  S28       170             1.0000000000
      2710       248  ASN       QQH5           -2.7403710744       11.7972859524        2.4434594493  S28       170             1.0000000000
      2711       248  ASN       CG             -3.6775914032       10.6751973671        0.9132827908  S28       170             1.0000000000
      2712       248  ASN       OD1            -3.3698704812        9.4517817433        1.0964159083  S28       170             1.0000000000
      2713       248  ASN       ND2            -4.8374314711       11.0648787829        0.3657305772  S28       170             1.0000000000
      2714       248  ASN       HD21           -5.5873372146       10.3950236936        0.1820093130  S28       170             1.0000000000
      2715       248  ASN       HD22           -4.9914481445       12.0433183917        0.0962305936  S28       170             1.0000000000
      2716       249  LYS       CE             -3.2327364243        1.7037116838       -4.5248962817  S28       234             1.0000000000
      2717       249  LYS       HE1            -3.6695427437        1.8607478807       -3.5384241041  S28       234             1.0000000000
      2718       249  LYS       HE2            -4.0223901138        1.6855666069       -5.2782402973  S28       234             1.0000000000
      2719       249  LYS       NZ             -2.3168057441        2.8501394593       -4.8540847000  S28       234             1.0000000000
      2720       249  LYS       HZ1            -1.8151068146        2.6848933843       -5.7610468367  S28       234             1.0000000000
      2721       249  LYS       HZ2            -1.5584010527        3.0236526933       -4.1671218911  S28       234             1.0000000000
      2722       249  LYS       HZ3            -2.8464166567        3.7523260152       -4.9279406918  S28       234             1.0000000000
      2723       249  LYS       QQH6           -2.6524791351        0.7803131571       -4.5128015743  S28       234             1.0000000000
      2724       250  SER       CB              2.3185701651        3.5274258524       -5.9561719488  S28       235             1.0000000000
      2725       250  SER       HB1             3.0094618949        2.8798428817       -6.5072772394  S28       235             1.0000000000
      2726       250  SER       HB2             2.8772615505        4.4323420519       -5.6835034673  S28       235             1.0000000000
      2727       250  SER       OG              1.2037156801        3.8146384323       -6.8321244601  S28       235             1.0000000000
      2728       250  SER       HG1             0.8221796923        4.7127876983       -6.6212033634  S28       235             1.0000000000
      2729       250  SER       QQH7            1.9895108547        2.9622010285       -5.0688559076  S28       235             1.0000000000
      2730       251  PNM       S1             -3.2488142545        9.6025832145       -6.2848168640  S28       523             1.0000000000
      2731       251  PNM       C2             -1.8221895728        8.4028463338       -6.8088781906  S28       523             1.0000000000
      2732       251  PNM       C3             -1.5403177248        7.5840901888       -5.5034219125  S28       523             1.0000000000
      2733       251  PNM       N4             -2.8144931067        7.3229402854       -4.7624922509  S28       523             1.0000000000
      2734       251  PNM       C5             -3.8218609505        8.4506193416       -4.9184715122  S28       523             1.0000000000
      2735       251  PNM       C6             -3.6889995570        8.9006429977       -3.4308891968  S28       523             1.0000000000
      2736       251  PNM       C7             -2.7348443973        7.6765186493       -3.1795299352  S28       523             1.0000000000
      2737       251  PNM       O8             -1.5856428457        7.7835713049       -2.6060077189  S28       523             1.0000000000
      2738       251  PNM       C9             -2.3058292474        7.5468339278       -7.9876775439  S28       523             1.0000000000
      2739       251  PNM       C10            -0.6251681829        9.2711615356       -7.2228010632  S28       523             1.0000000000
      2740       251  PNM       C11            -0.7789067115        6.2773483348       -5.8027284701  S28       523             1.0000000000
      2741       251  PNM       O12            -1.3164414240        5.1649216199       -5.5388312330  S28       523             1.0000000000
      2742       251  PNM       O13             0.4160207755        6.3943937712       -6.3335065452  S28       523             1.0000000000
      2743       251  PNM       N14            -3.0024159774       10.1459035530       -3.1458481437  S28       523             1.0000000000
      2744       251  PNM       C15            -3.6020822997       11.3443431962       -3.3107058156  S28       523             1.0000000000
      2745       251  PNM       O16            -4.8007239746       11.4384670562       -3.7195839477  S28       523             1.0000000000
      2746       251  PNM       C17            -2.7951398366       12.6019633558       -2.9974639968  S28       523             1.0000000000
      2747       251  PNM       C18            -1.7223327046       12.9530435914       -4.0192646709  S28       523             1.0000000000
      2748       251  PNM       C19            -0.4534814714       13.3722683237       -3.5916700961  S28       523             1.0000000000
      2749       251  PNM       C20             0.5561123188       13.6879946489       -4.5076028025  S28       523             1.0000000000
      2750       251  PNM       C21             0.3022049480       13.5951140479       -5.8786822144  S28       523             1.0000000000
      2751       251  PNM       C22            -0.9718047027       13.2115553752       -6.3166727416  S28       523             1.0000000000
      2752       251  PNM       C23            -1.9798717457       12.9042976110       -5.3985597540  S28       523             1.0000000000
      2753       251  PNM       H24            -0.8873049563        8.1884154729       -4.8588488293  S28       523             1.0000000000
      2754       251  PNM       H25            -0.8289332799        9.7775437195       -8.1721821296  S28       523             1.0000000000
      2755       251  PNM       H26             0.2577879474        8.6403323452       -7.3500961036  S28       523             1.0000000000
      2756       251  PNM       H27            -0.4106870573       10.0338210212       -6.4717037683  S28       523             1.0000000000
      2757       251  PNM       H28            -2.5757705052        8.1842531471       -8.8341141252  S28       523             1.0000000000
      2758       251  PNM       H29            -3.1865437381        6.9591974026       -7.7262924666  S28       523             1.0000000000
      2759       251  PNM       H30            -1.5141653231        6.8629781195       -8.3157393399  S28       523             1.0000000000
      2760       251  PNM       H31            -4.8157937749        8.0744345320       -5.1625093104  S28       523             1.0000000000
      2761       251  PNM       H32            -4.6378011442        8.8647774321       -2.8907508904  S28       523             1.0000000000
      2762       251  PNM       H33            -2.3390906718       12.5014771592       -2.0071878854  S28       523             1.0000000000
      2763       251  PNM       H34            -3.5237724681       13.4167344093       -2.9424234094  S28       523             1.0000000000
      2764       251  PNM       H35            -0.2504962777       13.4341789111       -2.5303091606  S28       523             1.0000000000
      2765       251  PNM       H36             1.5345970642       13.9843186178       -4.1479292194  S28       523             1.0000000000
      2766       251  PNM       H37             1.0826954851       13.8243017205       -6.5969465266  S28       523             1.0000000000
      2767       251  PNM       H38            -1.1801521192       13.1439063123       -7.3764878927  S28       523             1.0000000000
      2768       251  PNM       H39            -2.9611060050       12.6078958028       -5.7494218145  S28       523             1.0000000000
      2769       251  PNM       H40            -2.0492315633       10.0766950970       -2.7746733638  S28       523             1.0000000000
      2770       252  TIP3      OH2            -4.7177298672        7.6167288272       -0.2508092601  S28       290             1.0000000000
      2771       252  TIP3      H1             -6.0440575658        7.4997600654       -0.0576536075  S28       290             1.0000000000
      2772       252  TIP3      H2             -4.1920905147        8.2785559026        0.3027996433  S28       290             1.0000000000
      2773       253  SER       CB             -2.9158994796        5.3606863776       -2.2602344664  S29       70              1.0000000000
      2774       253  SER       HB1            -3.5432397262        4.5739542027       -2.6820276432  S29       70              1.0000000000
      2775       253  SER       HB2            -1.9595948534        5.3734421597       -2.7829944282  S29       70              1.0000000000
      2776       253  SER       OG             -3.6322405217        6.6255429845       -2.4935264136  S29       70              1.0000000000
      2777       253  SER       HG1            -4.2760198369        7.3227024957       -1.0674911442  S29       70              1.0000000000
      2778       253  SER       QQH1           -2.7192983477        5.2728088308       -1.1822460599  S29       70              1.0000000000
      2779       254  LYS       CD             -6.3996804096        3.3669768881       -2.1851547443  S29       73              1.0000000000
      2780       254  LYS       HD1            -7.2917861843        3.0247796593       -2.7211437805  S29       73              1.0000000000
      2781       254  LYS       HD2            -5.5345271060        3.0833289476       -2.7944008754  S29       73              1.0000000000
      2782       254  LYS       QQH2           -6.3352273387        2.8269045117       -1.2356392225  S29       73              1.0000000000
      2783       254  LYS       CE             -6.4254802712        4.8852356553       -1.9938996883  S29       73              1.0000000000
      2784       254  LYS       HE1            -5.5832490339        5.2480637793       -1.4069926823  S29       73              1.0000000000
      2785       254  LYS       HE2            -7.3318253241        5.2398268477       -1.4988140711  S29       73              1.0000000000
      2786       254  LYS       NZ             -6.3387618256        5.5835291459       -3.3224855171  S29       73              1.0000000000
      2787       254  LYS       HZ1            -7.1330849639        5.3399233487       -3.9282528242  S29       73              1.0000000000
      2788       254  LYS       HZ2            -5.4600182035        5.3804735869       -3.8929772261  S29       73              1.0000000000
      2789       254  LYS       HZ3            -6.4112951490        6.6180466185       -3.2009138960  S29       73              1.0000000000
      2790       255  SER       CB             -4.4859484976        4.7518847208       -6.4734117966  S29       130             1.0000000000
      2791       255  SER       HB1            -4.5291103032        5.6770211620       -7.0484174314  S29       130             1.0000000000
      2792       255  SER       HB2            -3.6764359111        4.1410086648       -6.8863877569  S29       130             1.0000000000
      2793       255  SER       OG             -4.1982572253        5.0383680337       -5.0498869696  S29       130             1.0000000000
      2794       255  SER       HG1            -3.5550540135        5.9153685135       -4.9730674256  S29       130             1.0000000000
      2795       255  SER       QQH3           -5.4213539272        4.2010783320       -6.5909948149  S29       130             1.0000000000
      2796       256  GLU       CB            -10.0912707003        9.5774917410        0.6720585141  S29       166             1.0000000000
      2797       256  GLU       HB1            -9.7325118219       10.2235454902       -0.1380299825  S29       166             1.0000000000
      2798       256  GLU       HB2           -11.1422550379        9.3458544831        0.4813888447  S29       166             1.0000000000
      2799       256  GLU       QQH4          -10.0305008406       10.0511540272        1.6613872597  S29       166             1.0000000000
      2800       256  GLU       CG             -9.2734110987        8.2741492406        0.6428486413  S29       166             1.0000000000
      2801       256  GLU       HG1            -9.6573224159        7.6020300645       -0.1300390923  S29       166             1.0000000000
      2802       256  GLU       HG2            -9.3670253227        7.7126862772        1.5819680212  S29       166             1.0000000000
      2803       256  GLU       CD             -7.7995399514        8.4758972253        0.3625246484  S29       166             1.0000000000
      2804       256  GLU       OE1            -7.2671873764        9.6116543673        0.3588216103  S29       166             1.0000000000
      2805       256  GLU       OE2            -7.1293215497        7.3479527147        0.1221150992  S29       166             1.0000000000
      2806       257  ASN       CB             -2.7289321355       11.7870488877        1.3436287694  S29       170             1.0000000000
      2807       257  ASN       HB1            -1.7382413900       11.5748009549        0.9317926954  S29       170             1.0000000000
      2808       257  ASN       HB2            -3.0832031263       12.7473032920        0.9581114164  S29       170             1.0000000000
      2809       257  ASN       QQH5           -2.7430587346       11.7980017327        2.4430891616  S29       170             1.0000000000
      2810       257  ASN       CG             -3.6796448971       10.6746926356        0.9138873776  S29       170             1.0000000000
      2811       257  ASN       OD1            -3.3703428478        9.4523630566        1.1017487268  S29       170             1.0000000000
      2812       257  ASN       ND2            -4.8388653790       11.0606484755        0.3623811471  S29       170             1.0000000000
      2813       257  ASN       HD21           -5.5875918895       10.3891471689        0.1793948025  S29       170             1.0000000000
      2814       257  ASN       HD22           -4.9935985779       12.0381681372        0.0900980987  S29       170             1.0000000000
      2815       258  LYS       CE             -3.2477570313        1.7074603882       -4.5204998586  S29       234             1.0000000000
      2816       258  LYS       HE1            -3.6846195853        1.8544309130       -3.5325356311  S29       234             1.0000000000
      2817       258  LYS       HE2            -4.0381760610        1.6863918388       -5.2730396878  S29       234             1.0000000000
      2818       258  LYS       NZ             -2.3435553776        2.8652511917       -4.8438513032  S29       234             1.0000000000
      2819       258  LYS       HZ1            -1.8426112505        2.7105836778       -5.7524492682  S29       234             1.0000000000
      2820       258  LYS       HZ2            -1.5832213629        3.0386314108       -4.1592985896  S29       234             1.0000000000
      2821       258  LYS       HZ3            -2.8811979187        3.7638140341       -4.9079363537  S29       234             1.0000000000
      2822       258  LYS       QQH6           -2.6581640903        0.7901313603       -4.5151870685  S29       234             1.0000000000
      2823       259  SER       CB              2.3151953651        3.5277421218       -5.9548286303  S29       235             1.0000000000
      2824       259  SER       HB1             3.0054379760        2.8795297892       -6.5058529776  S29       235             1.0000000000
      2825       259  SER       HB2             2.8749697541        4.4317515699       -5.6812900288  S29       235             1.0000000000
      2826       259  SER       OG              1.2015068179        3.8170121363       -6.8318528440  S29       235             1.0000000000
      2827       259  SER       HG1             0.8190798791        4.7138035195       -6.6180216329  S29       235             1.0000000000
      2828       259  SER       QQH7            1.9842720379        2.9623250222       -5.0683608786  S29       235             1.0000000000
      2829       260  PNM       S1             -3.2732497602        9.5821066604       -6.2915559869  S29       523             1.0000000000
      2830       260  PNM       C2             -1.8375333275        8.3929609378       -6.8130169976  S29       523             1.0000000000
      2831       260  PNM       C3             -1.5572487430        7.5751311485       -5.5067386963  S29       523             1.0000000000
      2832       260  PNM       N4             -2.8319184314        7.3035953249       -4.7660562573  S29       523             1.0000000000
      2833       260  PNM       C5             -3.8326083439        8.4390747266       -4.9118149706  S29       523             1.0000000000
      2834       260  PNM       C6             -3.6863841548        8.9008366460       -3.4297481629  S29       523             1.0000000000
[truncated: 298,357 more chars]
