# Supplementary material for: Unraveling the energetic significance of chemical events in enzyme catalysis via machine-learning based regression approach
Source: Commun Chem. 2020 Oct 8;3:134. doi: 10.1038/s42004-020-00379-w (PMC9814854; doi:10.1038/s42004-020-00379-w)
Supplement: Supplementary file 3 — Supplementary Data 1 [file 42004_2020_379_MOESM3_ESM.zip › pathways/optimized.path/path.cor.b3lyp/path_15_p.cor]

* RETAIN ONLY THE QM ATOMS, WRITE PSF & COOR
* PREDEFINED VARS:
*     INCOR: DIRECTORY TO INPUT .COR FILE
*     INPSF: DIRECTORY TO INPUT .PSF FILE
*     OUTPSF: DIRECTORY TO OUTPUT .PSF FILE
*     OUTCOR: FILENAME OF OUTPUT .COR FILE
* ZILIN SONG, 17 DEC 2019
*  DATE:    12/17/19     21:13:42      CREATED BY USER: zilins
*
      4950  EXT
         1         1  SER       CB             -3.0480735804        5.0331896508       -2.2391480286  S1        70              1.0000000000
         2         1  SER       HB1            -3.5080153187        4.1756811009       -2.7407672799  S1        70              1.0000000000
         3         1  SER       HB2            -2.1019483819        5.2577848203       -2.7432037763  S1        70              1.0000000000
         4         1  SER       OG             -3.9680311936        6.1386255345       -2.3549250854  S1        70              1.0000000000
         5         1  SER       HG1            -4.0953785178        6.8038289129       -1.4795371840  S1        70              1.0000000000
         6         1  SER       QQH1           -2.8169721552        4.8417531873       -1.1791977337  S1        70              1.0000000000
         7         2  LYS       CD             -6.5512383707        3.2860662940       -2.1230283824  S1        73              1.0000000000
         8         2  LYS       HD1            -7.2173761652        2.7432786029       -2.7966735047  S1        73              1.0000000000
         9         2  LYS       HD2            -5.5482938358        3.2348784296       -2.5625748966  S1        73              1.0000000000
        10         2  LYS       QQH2           -6.5347017506        2.7646374685       -1.1609954477  S1        73              1.0000000000
        11         2  LYS       CE             -7.0145935435        4.7533705035       -2.0015222887  S1        73              1.0000000000
        12         2  LYS       HE1            -6.7702889384        5.2267320552       -1.0475026992  S1        73              1.0000000000
        13         2  LYS       HE2            -8.0959209975        4.8301796468       -2.1330243833  S1        73              1.0000000000
        14         2  LYS       NZ             -6.3810746614        5.6227021881       -3.0557771471  S1        73              1.0000000000
        15         2  LYS       HZ1            -6.4848757333        5.2888362730       -4.0219873116  S1        73              1.0000000000
        16         2  LYS       HZ2            -5.3170441931        5.7797778009       -2.8453958730  S1        73              1.0000000000
        17         2  LYS       HZ3            -6.7885775726        6.5869223804       -3.0374034842  S1        73              1.0000000000
        18         3  SER       CB             -4.4948047933        4.4025277689       -6.7304648984  S1        130             1.0000000000
        19         3  SER       HB1            -4.5249280990        5.3443898034       -7.2788512621  S1        130             1.0000000000
        20         3  SER       HB2            -3.7849952797        3.7354059819       -7.2336387041  S1        130             1.0000000000
        21         3  SER       OG             -4.0602055474        4.6073806186       -5.3415550309  S1        130             1.0000000000
        22         3  SER       HG1            -3.2676916734        5.2180146293       -5.3471390005  S1        130             1.0000000000
        23         3  SER       QQH3           -5.4730610747        3.9244664823       -6.7652084255  S1        130             1.0000000000
        24         4  GLU       CB            -10.0762029079        9.3877668878        0.6948420505  S1        166             1.0000000000
        25         4  GLU       HB1            -9.7474390079       10.0385578678       -0.1247328774  S1        166             1.0000000000
        26         4  GLU       HB2           -11.1162223082        9.1047317727        0.5057192505  S1        166             1.0000000000
        27         4  GLU       QQH4          -10.0296466288        9.8785557671        1.6759186699  S1        166             1.0000000000
        28         4  GLU       CG             -9.1884156481        8.1282257759        0.6548379348  S1        166             1.0000000000
        29         4  GLU       HG1            -9.5559247663        7.4485040059       -0.1222286926  S1        166             1.0000000000
        30         4  GLU       HG2            -9.2597771045        7.5630765242        1.5940212790  S1        166             1.0000000000
        31         4  GLU       CD             -7.7016872291        8.3766340732        0.3533845095  S1        166             1.0000000000
        32         4  GLU       OE1            -7.2264508533        9.5537432658        0.4854321967  S1        166             1.0000000000
        33         4  GLU       OE2            -7.0170563787        7.3330311164       -0.0107839828  S1        166             1.0000000000
        34         5  ASN       CB             -2.7054401533       11.8757210460        1.2167370185  S1        170             1.0000000000
        35         5  ASN       HB1            -1.7170080694       11.7188754000        0.7764070217  S1        170             1.0000000000
        36         5  ASN       HB2            -3.1105885327       12.8277806663        0.8637083752  S1        170             1.0000000000
        37         5  ASN       QQH5           -2.6895384179       11.8633007637        2.3163617598  S1        170             1.0000000000
        38         5  ASN       CG             -3.6276884780       10.7219867926        0.8026792099  S1        170             1.0000000000
        39         5  ASN       OD1            -3.2225082401        9.5215662659        0.9088302283  S1        170             1.0000000000
        40         5  ASN       ND2            -4.8612917464       11.0594402927        0.3934646329  S1        170             1.0000000000
        41         5  ASN       HD21           -5.6131859864       10.3586587481        0.2834975114  S1        170             1.0000000000
        42         5  ASN       HD22           -5.0732344286       12.0288776233        0.1492194539  S1        170             1.0000000000
        43         6  LYS       CE             -3.1597139813        1.4187646586       -4.4143101160  S1        234             1.0000000000
        44         6  LYS       HE1            -3.5637597889        1.7049214035       -3.4447536637  S1        234             1.0000000000
        45         6  LYS       HE2            -3.9774444135        1.2852052626       -5.1240244132  S1        234             1.0000000000
        46         6  LYS       NZ             -2.2901050205        2.5316138048       -4.9404816534  S1        234             1.0000000000
        47         6  LYS       HZ1            -1.8059934592        2.2475336745       -5.8282066121  S1        234             1.0000000000
        48         6  LYS       HZ2            -1.5420270171        2.8531564184       -4.2981901162  S1        234             1.0000000000
        49         6  LYS       HZ3            -2.9071825343        3.3655145775       -5.1259659448  S1        234             1.0000000000
        50         6  LYS       QQH6           -2.5533406605        0.5197573561       -4.2929107190  S1        234             1.0000000000
        51         7  SER       CB              2.3295089777        3.3715746513       -5.9767790812  S1        235             1.0000000000
        52         7  SER       HB1             3.0345479952        2.7220788685       -6.5056227826  S1        235             1.0000000000
        53         7  SER       HB2             2.8356207231        4.3303708396       -5.8076314525  S1        235             1.0000000000
        54         7  SER       OG              1.1514978724        3.5085780670       -6.8117171175  S1        235             1.0000000000
        55         7  SER       HG1             0.7483966850        4.4064322819       -6.6646331872  S1        235             1.0000000000
        56         7  SER       QQH7            2.0784813881        2.8640059968       -5.0315937683  S1        235             1.0000000000
        57         8  PNM       S1             -2.8820665810        9.7385919728       -6.3589109509  S1        523             1.0000000000
        58         8  PNM       C2             -1.6138505741        8.3862229871       -6.9711726626  S1        523             1.0000000000
        59         8  PNM       C3             -1.2047409188        7.6126109076       -5.6583458152  S1        523             1.0000000000
        60         8  PNM       N4             -2.3293795170        7.6970613647       -4.7243379825  S1        523             1.0000000000
        61         8  PNM       C5             -3.4944609980        8.5875499868       -5.0083705530  S1        523             1.0000000000
        62         8  PNM       C6             -3.4684239015        8.9999401405       -3.4810152243  S1        523             1.0000000000
        63         8  PNM       C7             -2.3068842953        7.9879883515       -3.3754860252  S1        523             1.0000000000
        64         8  PNM       O8             -1.4928938444        7.6797032018       -2.4893931743  S1        523             1.0000000000
        65         8  PNM       C9             -2.3131670045        7.4882577870       -8.0031020180  S1        523             1.0000000000
        66         8  PNM       C10            -0.4126115615        9.1009640023       -7.6018209016  S1        523             1.0000000000
        67         8  PNM       C11            -0.7568283680        6.1773678120       -5.9535450793  S1        523             1.0000000000
        68         8  PNM       O12            -1.5641111389        5.2187012604       -5.7672188893  S1        523             1.0000000000
        69         8  PNM       O13             0.4543389297        6.0550871309       -6.4116087386  S1        523             1.0000000000
        70         8  PNM       N14            -2.9260987150       10.3176537712       -3.1822638425  S1        523             1.0000000000
        71         8  PNM       C15            -3.5633956102       11.4561527756       -3.5370871665  S1        523             1.0000000000
        72         8  PNM       O16            -4.6950285157       11.4258329410       -4.0969880174  S1        523             1.0000000000
        73         8  PNM       C17            -2.8106995059       12.7620772580       -3.2954677412  S1        523             1.0000000000
        74         8  PNM       C18            -1.8044451157       13.0693190854       -4.4030624182  S1        523             1.0000000000
        75         8  PNM       C19            -0.4732732145       13.4006272340       -4.0975937145  S1        523             1.0000000000
        76         8  PNM       C20             0.4532356878       13.6636007973       -5.1154786945  S1        523             1.0000000000
        77         8  PNM       C21             0.0634248857       13.5906987761       -6.4578429509  S1        523             1.0000000000
        78         8  PNM       C22            -1.2641432884       13.2730952353       -6.7731533270  S1        523             1.0000000000
        79         8  PNM       C23            -2.1920013867       13.0243705752       -5.7554514649  S1        523             1.0000000000
        80         8  PNM       H24            -0.3444317616        8.1228122719       -5.2113204808  S1        523             1.0000000000
        81         8  PNM       H25            -0.7042047137        9.5997564271       -8.5307162015  S1        523             1.0000000000
        82         8  PNM       H26             0.3622845738        8.3661166750       -7.8438545701  S1        523             1.0000000000
        83         8  PNM       H27             0.0100697296        9.8524028874       -6.9297042824  S1        523             1.0000000000
        84         8  PNM       H28            -2.6733142945        8.0970568063       -8.8357784338  S1        523             1.0000000000
        85         8  PNM       H29            -3.1689291327        6.9632083554       -7.5733189068  S1        523             1.0000000000
        86         8  PNM       H30            -1.6134443213        6.7438449577       -8.4025386007  S1        523             1.0000000000
        87         8  PNM       H31            -4.3973848938        8.0630590556       -5.3158817618  S1        523             1.0000000000
        88         8  PNM       H32            -4.3789181886        8.7824936456       -2.9230329750  S1        523             1.0000000000
        89         8  PNM       H33            -2.2978250139       12.7203819077       -2.3293240336  S1        523             1.0000000000
        90         8  PNM       H34            -3.5669323692       13.5509018008       -3.2294612121  S1        523             1.0000000000
        91         8  PNM       H35            -0.1585079346       13.4562343976       -3.0610776524  S1        523             1.0000000000
        92         8  PNM       H36             1.4716443409       13.9315121008       -4.8600673917  S1        523             1.0000000000
        93         8  PNM       H37             0.7781141999       13.7897892305       -7.2498264754  S1        523             1.0000000000
        94         8  PNM       H38            -1.5806155765       13.2169625485       -7.8085791556  S1        523             1.0000000000
        95         8  PNM       H39            -3.2157367013       12.7762925822       -6.0088851423  S1        523             1.0000000000
        96         8  PNM       H40            -2.0175334811       10.3666526106       -2.7133773900  S1        523             1.0000000000
        97         9  TIP3      OH2            -4.5275738129        7.6069956820       -0.5119622789  S1        290             1.0000000000
        98         9  TIP3      H1             -5.5324530283        7.5598795310       -0.2801020092  S1        290             1.0000000000
        99         9  TIP3      H2             -4.0232529971        8.2821446324        0.0173840271  S1        290             1.0000000000
       100        10  SER       CB             -3.0543613012        5.0376272257       -2.2424841634  S2        70              1.0000000000
       101        10  SER       HB1            -3.5156675805        4.1796484238       -2.7421852852  S2        70              1.0000000000
       102        10  SER       HB2            -2.1115639170        5.2637332362       -2.7519896964  S2        70              1.0000000000
       103        10  SER       OG             -3.9760666116        6.1421940389       -2.3518208581  S2        70              1.0000000000
       104        10  SER       HG1            -4.1098615210        6.8014803919       -1.4685726372  S2        70              1.0000000000
       105        10  SER       QQH1           -2.8167500426        4.8460924372       -1.1840603431  S2        70              1.0000000000
       106        11  LYS       CD             -6.5463694412        3.2798057991       -2.1317765410  S2        73              1.0000000000
       107        11  LYS       HD1            -7.2102078447        2.7358070921       -2.8066408079  S2        73              1.0000000000
       108        11  LYS       HD2            -5.5420859281        3.2289415703       -2.5681550493  S2        73              1.0000000000
       109        11  LYS       QQH2           -6.5323379264        2.7592103340       -1.1691438415  S2        73              1.0000000000
       110        11  LYS       CE             -7.0110315407        4.7468019308       -2.0132158410  S2        73              1.0000000000
       111        11  LYS       HE1            -6.7650934845        5.2223466358       -1.0606706368  S2        73              1.0000000000
       112        11  LYS       HE2            -8.0926494278        4.8224225338       -2.1427423274  S2        73              1.0000000000
       113        11  LYS       NZ             -6.3789838946        5.6127716185       -3.0711929854  S2        73              1.0000000000
       114        11  LYS       HZ1            -6.4741372923        5.2696946685       -4.0343888736  S2        73              1.0000000000
       115        11  LYS       HZ2            -5.3167376834        5.7784244437       -2.8545270663  S2        73              1.0000000000
       116        11  LYS       HZ3            -6.7920664866        6.5746713084       -3.0627885429  S2        73              1.0000000000
       117        12  SER       CB             -4.4986205516        4.4092092362       -6.7337588320  S2        130             1.0000000000
       118        12  SER       HB1            -4.5265575302        5.3487619349       -7.2861419101  S2        130             1.0000000000
       119        12  SER       HB2            -3.7869538150        3.7399997741       -7.2315905426  S2        130             1.0000000000
       120        12  SER       OG             -4.0698269785        4.6190684434       -5.3436672525  S2        130             1.0000000000
       121        12  SER       HG1            -3.2735056979        5.2245946236       -5.3490550409  S2        130             1.0000000000
       122        12  SER       QQH3           -5.4769030504        3.9314294632       -6.7706936996  S2        130             1.0000000000
       123        13  GLU       CB            -10.0831649350        9.3912024534        0.6978481242  S2        166             1.0000000000
       124        13  GLU       HB1            -9.7513894854       10.0402319261       -0.1218730995  S2        166             1.0000000000
       125        13  GLU       HB2           -11.1240271486        9.1117300142        0.5080963927  S2        166             1.0000000000
       126        13  GLU       QQH4          -10.0357787999        9.8826510794        1.6785910639  S2        166             1.0000000000
       127        13  GLU       CG             -9.1999032459        8.1285595007        0.6597396736  S2        166             1.0000000000
       128        13  GLU       HG1            -9.5703328501        7.4486248654       -0.1156462484  S2        166             1.0000000000
       129        13  GLU       HG2            -9.2717704344        7.5654654881        1.6001162560  S2        166             1.0000000000
       130        13  GLU       CD             -7.7127879139        8.3713127422        0.3567125842  S2        166             1.0000000000
       131        13  GLU       OE1            -7.2340361757        9.5476182423        0.4825399775  S2        166             1.0000000000
       132        13  GLU       OE2            -7.0313181658        7.3236780709       -0.0022278089  S2        166             1.0000000000
       133        14  ASN       CB             -2.7094293070       11.8649635749        1.2195804238  S2        170             1.0000000000
       134        14  ASN       HB1            -1.7212038455       11.7057280747        0.7796816588  S2        170             1.0000000000
       135        14  ASN       HB2            -3.1128515346       12.8170696688        0.8647175330  S2        170             1.0000000000
       136        14  ASN       QQH5           -2.6942053408       11.8541448901        2.3192555202  S2        170             1.0000000000
       137        14  ASN       CG             -3.6336692072       10.7121579698        0.8064823977  S2        170             1.0000000000
       138        14  ASN       OD1            -3.2313680270        9.5106681660        0.9141783687  S2        170             1.0000000000
       139        14  ASN       ND2            -4.8660852230       11.0515621173        0.3951195630  S2        170             1.0000000000
       140        14  ASN       HD21           -5.6187365906       10.3519955135        0.2838804605  S2        170             1.0000000000
       141        14  ASN       HD22           -5.0758282511       12.0212778134        0.1503491928  S2        170             1.0000000000
       142        15  LYS       CE             -3.1618895451        1.4229170961       -4.4277337262  S2        234             1.0000000000
       143        15  LYS       HE1            -3.5695183916        1.7050398672       -3.4584043825  S2        234             1.0000000000
       144        15  LYS       HE2            -3.9769884223        1.2908200259       -5.1406912587  S2        234             1.0000000000
       145        15  LYS       NZ             -2.2920180400        2.5389746554       -4.9466004813  S2        234             1.0000000000
       146        15  LYS       HZ1            -1.8050156499        2.2596659199       -5.8341941079  S2        234             1.0000000000
       147        15  LYS       HZ2            -1.5454409258        2.8579676776       -4.3012247184  S2        234             1.0000000000
       148        15  LYS       HZ3            -2.9076739733        3.3730154319       -5.1296112868  S2        234             1.0000000000
       149        15  LYS       QQH6           -2.5546760726        0.5244926798       -4.3078154382  S2        234             1.0000000000
       150        16  SER       CB              2.3415896150        3.3769395736       -5.9655881129  S2        235             1.0000000000
       151        16  SER       HB1             3.0490476559        2.7272068460       -6.4908319547  S2        235             1.0000000000
       152        16  SER       HB2             2.8485401140        4.3343915694       -5.7908303528  S2        235             1.0000000000
       153        16  SER       OG              1.1702136245        3.5171978722       -6.8089109749  S2        235             1.0000000000
       154        16  SER       HG1             0.7618727764        4.4122302906       -6.6589720001  S2        235             1.0000000000
       155        16  SER       QQH7            2.0832118165        2.8681007053       -5.0230063800  S2        235             1.0000000000
       156        17  PNM       S1             -2.9228221492        9.7109686302       -6.3627652364  S2        523             1.0000000000
       157        17  PNM       C2             -1.6399402239        8.3715670720       -6.9715925939  S2        523             1.0000000000
       158        17  PNM       C3             -1.2260113689        7.6018907403       -5.6582667817  S2        523             1.0000000000
       159        17  PNM       N4             -2.3523001484        7.6747297255       -4.7238656085  S2        523             1.0000000000
       160        17  PNM       C5             -3.5217768893        8.5621053675       -5.0050021354  S2        523             1.0000000000
       161        17  PNM       C6             -3.4876841106        8.9820533305       -3.4799920805  S2        523             1.0000000000
       162        17  PNM       C7             -2.3253124228        7.9726720188       -3.3763178922  S2        523             1.0000000000
       163        17  PNM       O8             -1.5025918970        7.6745776145       -2.4930974070  S2        523             1.0000000000
       164        17  PNM       C9             -2.3280642217        7.4688960870       -8.0067852290  S2        523             1.0000000000
       165        17  PNM       C10            -0.4438445335        9.0982225119       -7.5984933043  S2        523             1.0000000000
       166        17  PNM       C11            -0.7643079753        6.1711335885       -5.9538027656  S2        523             1.0000000000
       167        17  PNM       O12            -1.5658472286        5.2063276485       -5.7723000270  S2        523             1.0000000000
       168        17  PNM       O13             0.4493401053        6.0588728313       -6.4071890035  S2        523             1.0000000000
       169        17  PNM       N14            -2.9402566821       10.2998634373       -3.1900565267  S2        523             1.0000000000
       170        17  PNM       C15            -3.5724731118       11.4389250159       -3.5509568376  S2        523             1.0000000000
       171        17  PNM       O16            -4.7031091507       11.4104841305       -4.1132798225  S2        523             1.0000000000
       172        17  PNM       C17            -2.8167394074       12.7429650047       -3.3105903638  S2        523             1.0000000000
       173        17  PNM       C18            -1.8090116547       13.0494137872       -4.4170931291  S2        523             1.0000000000
       174        17  PNM       C19            -0.4810186165       13.3905005844       -4.1080403001  S2        523             1.0000000000
       175        17  PNM       C20             0.4471666633       13.6577576042       -5.1233854287  S2        523             1.0000000000
       176        17  PNM       C21             0.0621680582       13.5789419359       -6.4668525468  S2        523             1.0000000000
       177        17  PNM       C22            -1.2621242590       13.2511401467       -6.7856816069  S2        523             1.0000000000
       178        17  PNM       C23            -2.1918218490       12.9984457476       -5.7706398235  S2        523             1.0000000000
       179        17  PNM       H24            -0.3713280854        8.1203924549       -5.2099499141  S2        523             1.0000000000
       180        17  PNM       H25            -0.7384819290        9.5976119748       -8.5261272828  S2        523             1.0000000000
       181        17  PNM       H26             0.3374020125        8.3706053605       -7.8423972447  S2        523             1.0000000000
       182        17  PNM       H27            -0.0280151630        9.8510911162       -6.9237125937  S2        523             1.0000000000
       183        17  PNM       H28            -2.6884633231        8.0755747506       -8.8409378874  S2        523             1.0000000000
       184        17  PNM       H29            -3.1825972551        6.9390730116       -7.5810583268  S2        523             1.0000000000
       185        17  PNM       H30            -1.6218786148        6.7291510123       -8.4035676724  S2        523             1.0000000000
       186        17  PNM       H31            -4.4252390484        8.0339572971       -5.3047498446  S2        523             1.0000000000
       187        17  PNM       H32            -4.3955584367        8.7689571374       -2.9161779560  S2        523             1.0000000000
       188        17  PNM       H33            -2.3042759368       12.7003752760       -2.3442630264  S2        523             1.0000000000
       189        17  PNM       H34            -3.5711290890       13.5336109473       -3.2445867084  S2        523             1.0000000000
       190        17  PNM       H35            -0.1703163663       13.4504815366       -3.0704764790  S2        523             1.0000000000
       191        17  PNM       H36             1.4628455628       13.9335575089       -4.8649739479  S2        523             1.0000000000
       192        17  PNM       H37             0.7777835885       13.7817602546       -7.2570705986  S2        523             1.0000000000
       193        17  PNM       H38            -1.5748669327       13.1912490107       -7.8220135663  S2        523             1.0000000000
       194        17  PNM       H39            -3.2132923149       12.7443724306       -6.0268954074  S2        523             1.0000000000
       195        17  PNM       H40            -2.0333708933       10.3485326308       -2.7179076140  S2        523             1.0000000000
       196        18  TIP3      OH2            -4.5424593550        7.5909469412       -0.4975688885  S2        290             1.0000000000
       197        18  TIP3      H1             -5.5489051219        7.5452312021       -0.2678492290  S2        290             1.0000000000
       198        18  TIP3      H2             -4.0379789621        8.2677079950        0.0295956616  S2        290             1.0000000000
       199        19  SER       CB             -3.0521361321        5.0328964423       -2.2409985861  S3        70              1.0000000000
       200        19  SER       HB1            -3.5140568006        4.1752627971       -2.7407561954  S3        70              1.0000000000
       201        19  SER       HB2            -2.1073817480        5.2564244302       -2.7480685207  S3        70              1.0000000000
       202        19  SER       OG             -3.9716162763        6.1389944161       -2.3545890137  S3        70              1.0000000000
       203        19  SER       HG1            -4.1027225405        6.8004204214       -1.4754922439  S3        70              1.0000000000
       204        19  SER       QQH1           -2.8179326718        4.8421684638       -1.1816202016  S3        70              1.0000000000
       205        20  LYS       CD             -6.5506703212        3.2830494624       -2.1264265952  S3        73              1.0000000000
       206        20  LYS       HD1            -7.2171698210        2.7410570948       -2.8003122603  S3        73              1.0000000000
       207        20  LYS       HD2            -5.5478361829        3.2318208584       -2.5661022905  S3        73              1.0000000000
       208        20  LYS       QQH2           -6.5341375194        2.7604380958       -1.1649030450  S3        73              1.0000000000
       209        20  LYS       CE             -7.0132607072        4.7503404662       -2.0031115654  S3        73              1.0000000000
       210        20  LYS       HE1            -6.7656563721        5.2229481859       -1.0495922630  S3        73              1.0000000000
       211        20  LYS       HE2            -8.0949316789        4.8277443793       -2.1309767387  S3        73              1.0000000000
       212        20  LYS       NZ             -6.3824255151        5.6197224270       -3.0589146244  S3        73              1.0000000000
       213        20  LYS       HZ1            -6.4866837849        5.2848602552       -4.0244295696  S3        73              1.0000000000
       214        20  LYS       HZ2            -5.3182315182        5.7789104443       -2.8489101611  S3        73              1.0000000000
       215        20  LYS       HZ3            -6.7911203129        6.5835169682       -3.0404776125  S3        73              1.0000000000
       216        21  SER       CB             -4.4927306461        4.4096347599       -6.7344435256  S3        130             1.0000000000
       217        21  SER       HB1            -4.5234911691        5.3506624232       -7.2843464838  S3        130             1.0000000000
       218        21  SER       HB2            -3.7825287669        3.7422579324       -7.2369021912  S3        130             1.0000000000
       219        21  SER       OG             -4.0577684155        4.6166801239       -5.3459777524  S3        130             1.0000000000
       220        21  SER       HG1            -3.2629790715        5.2239557623       -5.3525424891  S3        130             1.0000000000
       221        21  SER       QQH3           -5.4705280120        3.9309830252       -6.7682029126  S3        130             1.0000000000
       222        22  GLU       CB            -10.0819226513        9.3889799858        0.6973757495  S3        166             1.0000000000
       223        22  GLU       HB1            -9.7510918899       10.0382860631       -0.1225217273  S3        166             1.0000000000
       224        22  GLU       HB2           -11.1223246684        9.1078391193        0.5076002452  S3        166             1.0000000000
       225        22  GLU       QQH4          -10.0353691937        9.8807313865        1.6779951065  S3        166             1.0000000000
       226        22  GLU       CG             -9.1964516741        8.1277368309        0.6595733996  S3        166             1.0000000000
       227        22  GLU       HG1            -9.5652527771        7.4474298023       -0.1163243150  S3        166             1.0000000000
       228        22  GLU       HG2            -9.2686690244        7.5642560564        1.5996982523  S3        166             1.0000000000
       229        22  GLU       CD             -7.7091982947        8.3728367061        0.3578104113  S3        166             1.0000000000
       230        22  GLU       OE1            -7.2322026190        9.5497301686        0.4869143864  S3        166             1.0000000000
       231        22  GLU       OE2            -7.0261921694        7.3272077547       -0.0032303413  S3        166             1.0000000000
       232        23  ASN       CB             -2.7089054386       11.8689825075        1.2178825230  S3        170             1.0000000000
       233        23  ASN       HB1            -1.7207815899       11.7106297084        0.7773479682  S3        170             1.0000000000
       234        23  ASN       HB2            -3.1133061539       12.8209610627        0.8638661496  S3        170             1.0000000000
       235        23  ASN       QQH5           -2.6927212583       11.8577170602        2.3175347573  S3        170             1.0000000000
       236        23  ASN       CG             -3.6325852657       10.7155152307        0.8052737470  S3        170             1.0000000000
       237        23  ASN       OD1            -3.2289289492        9.5148164608        0.9120032610  S3        170             1.0000000000
       238        23  ASN       ND2            -4.8660778520       11.0543534971        0.3961645969  S3        170             1.0000000000
       239        23  ASN       HD21           -5.6185227666       10.3539946128        0.2862522467  S3        170             1.0000000000
       240        23  ASN       HD22           -5.0771448619       12.0236759792        0.1519042564  S3        170             1.0000000000
       241        24  LYS       CE             -3.1601128016        1.4229784148       -4.4227019623  S3        234             1.0000000000
       242        24  LYS       HE1            -3.5655515736        1.7073601763       -3.4530817901  S3        234             1.0000000000
       243        24  LYS       HE2            -3.9768874838        1.2913379382       -5.1338708391  S3        234             1.0000000000
       244        24  LYS       NZ             -2.2891597218        2.5366186939       -4.9450686322  S3        234             1.0000000000
       245        24  LYS       HZ1            -1.8036965464        2.2543331922       -5.8326439326  S3        234             1.0000000000
       246        24  LYS       HZ2            -1.5416557964        2.8560870784       -4.3010787075  S3        234             1.0000000000
       247        24  LYS       HZ3            -2.9048445516        3.3712841963       -5.1296085415  S3        234             1.0000000000
       248        24  LYS       QQH6           -2.5544735002        0.5235074762       -4.3023650928  S3        234             1.0000000000
       249        25  SER       CB              2.3399275888        3.3701785413       -5.9700020397  S3        235             1.0000000000
       250        25  SER       HB1             3.0467690174        2.7198074033       -6.4953986651  S3        235             1.0000000000
       251        25  SER       HB2             2.8462933670        4.3285380030       -5.7987210384  S3        235             1.0000000000
       252        25  SER       OG              1.1659985742        3.5076372145       -6.8101697855  S3        235             1.0000000000
       253        25  SER       HG1             0.7616358907        4.4051921326       -6.6646224956  S3        235             1.0000000000
       254        25  SER       QQH7            2.0843575572        2.8633530812       -5.0256172431  S3        235             1.0000000000
       255        26  PNM       S1             -2.8689270378        9.7366911481       -6.3570735514  S3        523             1.0000000000
       256        26  PNM       C2             -1.6032958216        8.3829715485       -6.9699594038  S3        523             1.0000000000
       257        26  PNM       C3             -1.1967066970        7.6073610608       -5.6575144209  S3        523             1.0000000000
       258        26  PNM       N4             -2.3233576871        7.6907812120       -4.7255373083  S3        523             1.0000000000
       259        26  PNM       C5             -3.4871325164        8.5828774817       -5.0114469461  S3        523             1.0000000000
       260        26  PNM       C6             -3.4654909247        8.9925824739       -3.4833635745  S3        523             1.0000000000
       261        26  PNM       C7             -2.3038238793        7.9812507104       -3.3759924458  S3        523             1.0000000000
       262        26  PNM       O8             -1.4920741587        7.6732575706       -2.4883905733  S3        523             1.0000000000
       263        26  PNM       C9             -2.3043109694        7.4875279825       -8.0030266544  S3        523             1.0000000000
       264        26  PNM       C10            -0.3999243557        9.0953165160       -7.5993276710  S3        523             1.0000000000
       265        26  PNM       C11            -0.7490191433        6.1728282308       -5.9556843334  S3        523             1.0000000000
       266        26  PNM       O12            -1.5572964355        5.2141437520       -5.7731556186  S3        523             1.0000000000
       267        26  PNM       O13             0.4623745563        6.0514808104       -6.4130492807  S3        523             1.0000000000
       268        26  PNM       N14            -2.9253973943       10.3103285200       -3.1810701745  S3        523             1.0000000000
       269        26  PNM       C15            -3.5626036790       11.4480965195       -3.5381405033  S3        523             1.0000000000
       270        26  PNM       O16            -4.6921860227       11.4162048970       -4.1021880360  S3        523             1.0000000000
       271        26  PNM       C17            -2.8120272921       12.7547219101       -3.2951582263  S3        523             1.0000000000
       272        26  PNM       C18            -1.8070499774       13.0640499395       -4.4033547327  S3        523             1.0000000000
       273        26  PNM       C19            -0.4765871360       13.3989228562       -4.0986773548  S3        523             1.0000000000
       274        26  PNM       C20             0.4486923420       13.6637843427       -5.1172043213  S3        523             1.0000000000
       275        26  PNM       C21             0.0584498044       13.5886913932       -6.4593483699  S3        523             1.0000000000
       276        26  PNM       C22            -1.2683826649       13.2672430217       -6.7738046748  S3        523             1.0000000000
       277        26  PNM       C23            -2.1951385843       13.0171940979       -5.7554812878  S3        523             1.0000000000
       278        26  PNM       H24            -0.3368710215        8.1162129113       -5.2081870349  S3        523             1.0000000000
       279        26  PNM       H25            -0.6894761871        9.5948478050       -8.5284368735  S3        523             1.0000000000
       280        26  PNM       H26             0.3735334233        8.3587269998       -7.8404051873  S3        523             1.0000000000
       281        26  PNM       H27             0.0237026652        9.8457048967       -6.9267129126  S3        523             1.0000000000
       282        26  PNM       H28            -2.6628381885        8.0980131352       -8.8351504141  S3        523             1.0000000000
       283        26  PNM       H29            -3.1615760780        6.9640053625       -7.5742384665  S3        523             1.0000000000
       284        26  PNM       H30            -1.6063583451        6.7417803160       -8.4029278208  S3        523             1.0000000000
       285        26  PNM       H31            -4.3894097985        8.0597727351       -5.3228881720  S3        523             1.0000000000
       286        26  PNM       H32            -4.3773353868        8.7731044833       -2.9283931274  S3        523             1.0000000000
       287        26  PNM       H33            -2.2984020979       12.7127024953       -2.3294526515  S3        523             1.0000000000
       288        26  PNM       H34            -3.5692655654       13.5424453290       -3.2279063831  S3        523             1.0000000000
       289        26  PNM       H35            -0.1614597966       13.4560683560       -3.0623362294  S3        523             1.0000000000
       290        26  PNM       H36             1.4664139312       13.9350057553       -4.8624378688  S3        523             1.0000000000
       291        26  PNM       H37             0.7721445129       13.7890711711       -7.2518871355  S3        523             1.0000000000
       292        26  PNM       H38            -1.5851201681       13.2090564070       -7.8090151455  S3        523             1.0000000000
       293        26  PNM       H39            -3.2183340383       12.7662515677       -6.0081389439  S3        523             1.0000000000
       294        26  PNM       H40            -2.0185568448       10.3599449523       -2.7087405190  S3        523             1.0000000000
       295        27  TIP3      OH2            -4.5364900986        7.5965393481       -0.5048720403  S3        290             1.0000000000
       296        27  TIP3      H1             -5.5417507472        7.5505603234       -0.2733816487  S3        290             1.0000000000
       297        27  TIP3      H2             -4.0323811692        8.2726311012        0.0234011864  S3        290             1.0000000000
       298        28  SER       CB             -3.0485485434        5.0327999045       -2.2415401389  S4        70              1.0000000000
       299        28  SER       HB1            -3.5102940825        4.1749866431       -2.7410613913  S4        70              1.0000000000
       300        28  SER       HB2            -2.1042697147        5.2571159889       -2.7490687420  S4        70              1.0000000000
       301        28  SER       OG             -3.9686866994        6.1384447817       -2.3544979308  S4        70              1.0000000000
       302        28  SER       HG1            -4.0966870308        6.8021195363       -1.4764569182  S4        70              1.0000000000
       303        28  SER       QQH1           -2.8138826458        4.8421833048       -1.1823062826  S4        70              1.0000000000
       304        29  LYS       CD             -6.5483363732        3.2842411658       -2.1264427872  S4        73              1.0000000000
       305        29  LYS       HD1            -7.2174291330        2.7421736029       -2.7977454618  S4        73              1.0000000000
       306        29  LYS       HD2            -5.5467334064        3.2303109182       -2.5685702582  S4        73              1.0000000000
       307        29  LYS       QQH2           -6.5304227494        2.7635602148       -1.1639100760  S4        73              1.0000000000
       308        29  LYS       CE             -7.0079665526        4.7525728282       -2.0051571099  S4        73              1.0000000000
       309        29  LYS       HE1            -6.7572002683        5.2271377049       -1.0534281793  S4        73              1.0000000000
       310        29  LYS       HE2            -8.0897911763        4.8317633891       -2.1305636918  S4        73              1.0000000000
       311        29  LYS       NZ             -6.3775959532        5.6176060377       -3.0649083173  S4        73              1.0000000000
       312        29  LYS       HZ1            -6.4780440219        5.2761169787       -4.0284712938  S4        73              1.0000000000
       313        29  LYS       HZ2            -5.3146605464        5.7789468438       -2.8527181121  S4        73              1.0000000000
       314        29  LYS       HZ3            -6.7883646384        6.5804955438       -3.0537194630  S4        73              1.0000000000
       315        30  SER       CB             -4.5034434782        4.3902284731       -6.7302498390  S4        130             1.0000000000
       316        30  SER       HB1            -4.5274282071        5.3300015300       -7.2824928196  S4        130             1.0000000000
       317        30  SER       HB2            -3.7942189277        3.7180768725       -7.2276331784  S4        130             1.0000000000
       318        30  SER       OG             -4.0746734996        4.5987268382       -5.3398134546  S4        130             1.0000000000
       319        30  SER       HG1            -3.2825137855        5.2095852341       -5.3436049998  S4        130             1.0000000000
       320        30  SER       QQH3           -5.4836723723        3.9163930566       -6.7676914239  S4        130             1.0000000000
       321        31  GLU       CB            -10.0736053781        9.3866485931        0.6947077587  S4        166             1.0000000000
       322        31  GLU       HB1            -9.7450814781       10.0374385160       -0.1249653292  S4        166             1.0000000000
       323        31  GLU       HB2           -11.1134412591        9.1030358444        0.5054627867  S4        166             1.0000000000
       324        31  GLU       QQH4          -10.0274440597        9.8776573939        1.6756891268  S4        166             1.0000000000
       325        31  GLU       CG             -9.1852465181        8.1275287488        0.6549773238  S4        166             1.0000000000
       326        31  GLU       HG1            -9.5526313776        7.4475252024       -0.1219177991  S4        166             1.0000000000
       327        31  GLU       HG2            -9.2562463296        7.5624773851        1.5942278298  S4        166             1.0000000000
       328        31  GLU       CD             -7.6986619959        8.3760831204        0.3532383123  S4        166             1.0000000000
       329        31  GLU       OE1            -7.2236090625        9.5534564577        0.4829523401  S4        166             1.0000000000
       330        31  GLU       OE2            -7.0137790779        7.3318745415       -0.0089649186  S4        166             1.0000000000
       331        32  ASN       CB             -2.7035611589       11.8749512688        1.2172100896  S4        170             1.0000000000
       332        32  ASN       HB1            -1.7146805882       11.7181268513        0.7778758375  S4        170             1.0000000000
       333        32  ASN       HB2            -3.1084255153       12.8269261407        0.8636366687  S4        170             1.0000000000
       334        32  ASN       QQH5           -2.6887780925       11.8626309645        2.3168621603  S4        170             1.0000000000
       335        32  ASN       CG             -3.6253595805       10.7212828377        0.8022923933  S4        170             1.0000000000
       336        32  ASN       OD1            -3.2208401661        9.5206884669        0.9090577203  S4        170             1.0000000000
       337        32  ASN       ND2            -4.8585042016       11.0590152473        0.3912541146  S4        170             1.0000000000
       338        32  ASN       HD21           -5.6103499210       10.3585078095        0.2809824867  S4        170             1.0000000000
       339        32  ASN       HD22           -5.0698667570       12.0285276586        0.1468112532  S4        170             1.0000000000
       340        33  LYS       CE             -3.1607977541        1.4140101148       -4.4180369755  S4        234             1.0000000000
       341        33  LYS       HE1            -3.5672958352        1.6990641737       -3.4491563357  S4        234             1.0000000000
       342        33  LYS       HE2            -3.9766815486        1.2807968874       -5.1299285416  S4        234             1.0000000000
       343        33  LYS       NZ             -2.2906433663        2.5279295864       -4.9408977998  S4        234             1.0000000000
       344        33  LYS       HZ1            -1.8044613617        2.2456861948       -5.8280798447  S4        234             1.0000000000
       345        33  LYS       HZ2            -1.5441857542        2.8495331742       -4.2968590381  S4        234             1.0000000000
       346        33  LYS       HZ3            -2.9074394776        3.3608312264       -5.1264371674  S4        234             1.0000000000
       347        33  LYS       QQH6           -2.5540986336        0.5153794679       -4.2961882976  S4        234             1.0000000000
       348        34  SER       CB              2.3345737154        3.3708142767       -5.9700274447  S4        235             1.0000000000
       349        34  SER       HB1             3.0404739702        2.7212966056       -6.4976293911  S4        235             1.0000000000
       350        34  SER       HB2             2.8409293885        4.3292542573       -5.7993718761  S4        235             1.0000000000
       351        34  SER       OG              1.1586070484        3.5080914298       -6.8077279373  S4        235             1.0000000000
       352        34  SER       HG1             0.7502557307        4.4029825210       -6.6563395910  S4        235             1.0000000000
       353        34  SER       QQH7            2.0815850609        2.8630938181       -5.0254124888  S4        235             1.0000000000
       354        35  PNM       S1             -2.9128360127        9.7153957483       -6.3530587999  S4        523             1.0000000000
       355        35  PNM       C2             -1.6376357840        8.3692748499       -6.9638252976  S4        523             1.0000000000
       356        35  PNM       C3             -1.2229840241        7.5995781406       -5.6505369863  S4        523             1.0000000000
       357        35  PNM       N4             -2.3458989496        7.6801082130       -4.7139780667  S4        523             1.0000000000
       358        35  PNM       C5             -3.5138570752        8.5689510297       -4.9941766299  S4        523             1.0000000000
       359        35  PNM       C6             -3.4776613306        8.9891966844       -3.4690407704  S4        523             1.0000000000
       360        35  PNM       C7             -2.3148135577        7.9766717140       -3.3646104974  S4        523             1.0000000000
       361        35  PNM       O8             -1.4956017021        7.6755437829       -2.4855587369  S4        523             1.0000000000
       362        35  PNM       C9             -2.3325554766        7.4670347004       -7.9948134005  S4        523             1.0000000000
       363        35  PNM       C10            -0.4404850459        9.0899170221       -7.5954854836  S4        523             1.0000000000
       364        35  PNM       C11            -0.7693031267        6.1660719444       -5.9453321591  S4        523             1.0000000000
       365        35  PNM       O12            -1.5742955046        5.2048608295       -5.7607340410  S4        523             1.0000000000
       366        35  PNM       O13             0.4427038556        6.0483295474       -6.4018029901  S4        523             1.0000000000
       367        35  PNM       N14            -2.9300589711       10.3069492725       -3.1797777112  S4        523             1.0000000000
       368        35  PNM       C15            -3.5646805570       11.4459123064       -3.5375632132  S4        523             1.0000000000
       369        35  PNM       O16            -4.6973753826       11.4173018627       -4.0950958397  S4        523             1.0000000000
       370        35  PNM       C17            -2.8083856196       12.7504671584       -3.3000743786  S4        523             1.0000000000
       371        35  PNM       C18            -1.8038881630       13.0561637446       -4.4098047224  S4        523             1.0000000000
       372        35  PNM       C19            -0.4745529214       13.3963885705       -4.1056575696  S4        523             1.0000000000
       373        35  PNM       C20             0.4502177637       13.6620532868       -5.1245109641  S4        523             1.0000000000
       374        35  PNM       C21             0.0604593635       13.5826121110       -6.4665596621  S4        523             1.0000000000
       375        35  PNM       C22            -1.2652196334       13.2557817383       -6.7806022311  S4        523             1.0000000000
       376        35  PNM       C23            -2.1914957439       13.0046150878       -5.7620004926  S4        523             1.0000000000
       377        35  PNM       H24            -0.3642351131        8.1145372181       -5.2060317758  S4        523             1.0000000000
       378        35  PNM       H25            -0.7355034255        9.5879860345       -8.5237270071  S4        523             1.0000000000
       379        35  PNM       H26             0.3376098184        8.3589153475       -7.8390406589  S4        523             1.0000000000
       380        35  PNM       H27            -0.0206514303        9.8429759558       -6.9234204245  S4        523             1.0000000000
       381        35  PNM       H28            -2.6940580423        8.0731748058       -8.8288402052  S4        523             1.0000000000
       382        35  PNM       H29            -3.1869718428        6.9403940000       -7.5646684255  S4        523             1.0000000000
       383        35  PNM       H30            -1.6301471793        6.7242561570       -8.3926288596  S4        523             1.0000000000
       384        35  PNM       H31            -4.4182886769        8.0422959326       -5.2927994081  S4        523             1.0000000000
       385        35  PNM       H32            -4.3847359725        8.7763749570       -2.9041364814  S4        523             1.0000000000
       386        35  PNM       H33            -2.2933010012       12.7087490550       -2.3351294789  S4        523             1.0000000000
       387        35  PNM       H34            -3.5629760966       13.5408176794       -3.2327639787  S4        523             1.0000000000
       388        35  PNM       H35            -0.1599827993       13.4571974086       -3.0692824521  S4        523             1.0000000000
       389        35  PNM       H36             1.4670191285       13.9372609898       -4.8699917118  S4        523             1.0000000000
       390        35  PNM       H37             0.7736128395       13.7840696064       -7.2593376519  S4        523             1.0000000000
       391        35  PNM       H38            -1.5816317962       13.1952097219       -7.8158101902  S4        523             1.0000000000
       392        35  PNM       H39            -3.2140048577       12.7508073441       -6.0144546893  S4        523             1.0000000000
       393        35  PNM       H40            -2.0208105378       10.3556615661       -2.7121117931  S4        523             1.0000000000
       394        36  TIP3      OH2            -4.5262930057        7.6041346350       -0.5096385548  S4        290             1.0000000000
       395        36  TIP3      H1             -5.5316187940        7.5574535990       -0.2770607151  S4        290             1.0000000000
       396        36  TIP3      H2             -4.0210281783        8.2794111662        0.0187752588  S4        290             1.0000000000
       397        37  SER       CB             -3.0530089579        5.0332525537       -2.2409122502  S5        70              1.0000000000
       398        37  SER       HB1            -3.5127419746        4.1754538742       -2.7422849950  S5        70              1.0000000000
       399        37  SER       HB2            -2.1080069105        5.2590651475       -2.7465180966  S5        70              1.0000000000
       400        37  SER       OG             -3.9743477421        6.1377463236       -2.3544059584  S5        70              1.0000000000
       401        37  SER       HG1            -4.1047871333        6.7994932573       -1.4761444564  S5        70              1.0000000000
       402        37  SER       QQH1           -2.8199102200        4.8414059926       -1.1814709784  S5        70              1.0000000000
       403        38  LYS       CD             -6.5511721950        3.2812857664       -2.1284109207  S5        73              1.0000000000
       404        38  LYS       HD1            -7.2166272987        2.7388201756       -2.8029525280  S5        73              1.0000000000
       405        38  LYS       HD2            -5.5480555769        3.2315755077       -2.5675971416  S5        73              1.0000000000
       406        38  LYS       QQH2           -6.5344356704        2.7580350477       -1.1672103100  S5        73              1.0000000000
       407        38  LYS       CE             -7.0157160678        4.7479645787       -2.0042330632  S5        73              1.0000000000
       408        38  LYS       HE1            -6.7697587579        5.2198669594       -1.0499563028  S5        73              1.0000000000
       409        38  LYS       HE2            -8.0973346282        4.8240196818       -2.1332316530  S5        73              1.0000000000
       410        38  LYS       NZ             -6.3849847636        5.6194790100       -3.0582558864  S5        73              1.0000000000
       411        38  LYS       HZ1            -6.4898454231        5.2870675281       -4.0245913298  S5        73              1.0000000000
       412        38  LYS       HZ2            -5.3204754558        5.7778466851       -2.8484502517  S5        73              1.0000000000
       413        38  LYS       HZ3            -6.7929730348        6.5834655009       -3.0375319344  S5        73              1.0000000000
       414        39  SER       CB             -4.4886239474        4.4152793980       -6.7326268528  S5        130             1.0000000000
       415        39  SER       HB1            -4.5215782718        5.3564635745       -7.2820605206  S5        130             1.0000000000
       416        39  SER       HB2            -3.7774092568        3.7497381433       -7.2361034182  S5        130             1.0000000000
       417        39  SER       OG             -4.0531534605        4.6222819809       -5.3445302848  S5        130             1.0000000000
       418        39  SER       HG1            -3.2594295406        5.2312199602       -5.3516283939  S5        130             1.0000000000
       419        39  SER       QQH3           -5.4654798705        3.9345103405       -6.7660905149  S5        130             1.0000000000
       420        40  GLU       CB            -10.0828887212        9.3877557573        0.6966968495  S5        166             1.0000000000
       421        40  GLU       HB1            -9.7517396872       10.0369413722       -0.1231724279  S5        166             1.0000000000
       422        40  GLU       HB2           -11.1236900974        9.1077908639        0.5073599351  S5        166             1.0000000000
       423        40  GLU       QQH4          -10.0353279753        9.8791838723        1.6774293840  S5        166             1.0000000000
       424        40  GLU       CG             -9.1988370614        8.1256006915        0.6581638576  S5        166             1.0000000000
       425        40  GLU       HG1            -9.5687152821        7.4457612060       -0.1175724408  S5        166             1.0000000000
       426        40  GLU       HG2            -9.2708001566        7.5620940335        1.5982981960  S5        166             1.0000000000
       427        40  GLU       CD             -7.7116654975        8.3695783941        0.3555634237  S5        166             1.0000000000
       428        40  GLU       OE1            -7.2336331550        9.5459113564        0.4847195912  S5        166             1.0000000000
       429        40  GLU       OE2            -7.0296731580        7.3234323001       -0.0061776450  S5        166             1.0000000000
       430        41  ASN       CB             -2.7110364406       11.8664214570        1.2188378640  S5        170             1.0000000000
       431        41  ASN       HB1            -1.7230551004       11.7082054673        0.7779703771  S5        170             1.0000000000
       432        41  ASN       HB2            -3.1156400389       12.8183983066        0.8649848842  S5        170             1.0000000000
       433        41  ASN       QQH5           -2.6946498988       11.8550082881        2.3184742606  S5        170             1.0000000000
       434        41  ASN       CG             -3.6346489579       10.7129574981        0.8061305180  S5        170             1.0000000000
       435        41  ASN       OD1            -3.2311670418        9.5120128553        0.9139625048  S5        170             1.0000000000
       436        41  ASN       ND2            -4.8675308036       11.0513030692        0.3953926486  S5        170             1.0000000000
       437        41  ASN       HD21           -5.6196863155       10.3508789117        0.2847097608  S5        170             1.0000000000
       438        41  ASN       HD22           -5.0786020829       12.0207883845        0.1512109952  S5        170             1.0000000000
       439        42  LYS       CE             -3.1595929575        1.4268144638       -4.4257210659  S5        234             1.0000000000
       440        42  LYS       HE1            -3.5652792069        1.7103178824       -3.4559474580  S5        234             1.0000000000
       441        42  LYS       HE2            -3.9761323111        1.2953451660       -5.1372121837  S5        234             1.0000000000
       442        42  LYS       NZ             -2.2887369848        2.5410947798       -4.9469999247  S5        234             1.0000000000
       443        42  LYS       HZ1            -1.8037873316        2.2596563092       -5.8350506219  S5        234             1.0000000000
       444        42  LYS       HZ2            -1.5408199765        2.8592808508       -4.3026762188  S5        234             1.0000000000
       445        42  LYS       HZ3            -2.9043713494        3.3766607242       -5.1297325048  S5        234             1.0000000000
       446        42  LYS       QQH6           -2.5537889323        0.5273990169       -4.3059490962  S5        234             1.0000000000
       447        43  SER       CB              2.3343206766        3.3787375885       -5.9728407132  S5        235             1.0000000000
       448        43  SER       HB1             3.0408515848        2.7296469517       -6.5001660851  S5        235             1.0000000000
       449        43  SER       HB2             2.8409541150        4.3365700507       -5.7994604314  S5        235             1.0000000000
       450        43  SER       OG              1.1600311153        3.5188385147       -6.8124106761  S5        235             1.0000000000
       451        43  SER       HG1             0.7573556327        4.4169803049       -6.6663829229  S5        235             1.0000000000
       452        43  SER       QQH7            2.0788089575        2.8694639126       -5.0297569172  S5        235             1.0000000000
       453        44  PNM       S1             -2.8761656779        9.7504292554       -6.3594998836  S5        523             1.0000000000
       454        44  PNM       C2             -1.6102959349        8.3975363586       -6.9741480365  S5        523             1.0000000000
       455        44  PNM       C3             -1.2019853245        7.6219575072       -5.6624957012  S5        523             1.0000000000
       456        44  PNM       N4             -2.3288437896        7.7030256301       -4.7303972191  S5        523             1.0000000000
       457        44  PNM       C5             -3.4933199125        8.5946173324       -5.0149091027  S5        523             1.0000000000
       458        44  PNM       C6             -3.4718796687        9.0017338898       -3.4861721556  S5        523             1.0000000000
       459        44  PNM       C7             -2.3101584506        7.9906461038       -3.3806715510  S5        523             1.0000000000
       460        44  PNM       O8             -1.4987226877        7.6803787408       -2.4924594502  S5        523             1.0000000000
       461        44  PNM       C9             -2.3120636392        7.5018720482       -8.0063294372  S5        523             1.0000000000
       462        44  PNM       C10            -0.4085887376        9.1113997948       -7.6047962255  S5        523             1.0000000000
       463        44  PNM       C11            -0.7511320306        6.1878705299       -5.9594249678  S5        523             1.0000000000
       464        44  PNM       O12            -1.5573600761        5.2277568434       -5.7752862575  S5        523             1.0000000000
       465        44  PNM       O13             0.4606915286        6.0675406243       -6.4158796966  S5        523             1.0000000000
       466        44  PNM       N14            -2.9320328073       10.3193076770       -3.1821374430  S5        523             1.0000000000
       467        44  PNM       C15            -3.5684239079       11.4572565179       -3.5397569949  S5        523             1.0000000000
       468        44  PNM       O16            -4.6974436105       11.4253825919       -4.1051246929  S5        523             1.0000000000
       469        44  PNM       C17            -2.8181759556       12.7640180585       -3.2959578073  S5        523             1.0000000000
       470        44  PNM       C18            -1.8100513311       13.0723256436       -4.4015784193  S5        523             1.0000000000
       471        44  PNM       C19            -0.4798877039       13.4052398424       -4.0934762920  S5        523             1.0000000000
       472        44  PNM       C20             0.4485715894       13.6680651316       -5.1095909003  S5        523             1.0000000000
       473        44  PNM       C21             0.0618589065       13.5930635738       -6.4527718445  S5        523             1.0000000000
       474        44  PNM       C22            -1.2647864897       13.2741514413       -6.7707384664  S5        523             1.0000000000
       475        44  PNM       C23            -2.1947156181       13.0260826228       -5.7547399516  S5        523             1.0000000000
       476        44  PNM       H24            -0.3434263527        8.1325833038       -5.2128959212  S5        523             1.0000000000
       477        44  PNM       H25            -0.7007744914        9.6123450100       -8.5323420654  S5        523             1.0000000000
       478        44  PNM       H26             0.3647032736        8.3756646833       -7.8490898517  S5        523             1.0000000000
       479        44  PNM       H27             0.0160688106        9.8608237608       -6.9316817150  S5        523             1.0000000000
       480        44  PNM       H28            -2.6721304079        8.1124016245       -8.8377336284  S5        523             1.0000000000
       481        44  PNM       H29            -3.1683855907        6.9777373877       -7.5763275043  S5        523             1.0000000000
       482        44  PNM       H30            -1.6142923418        6.7565082383       -8.4072676850  S5        523             1.0000000000
       483        44  PNM       H31            -4.3954575052        8.0713362578       -5.3268332890  S5        523             1.0000000000
       484        44  PNM       H32            -4.3837605924        8.7813839899       -2.9314951678  S5        523             1.0000000000
       485        44  PNM       H33            -2.3073249876       12.7228256394       -2.3287280563  S5        523             1.0000000000
       486        44  PNM       H34            -3.5754764615       13.5518977300       -3.2314434846  S5        523             1.0000000000
       487        44  PNM       H35            -0.1674989984       13.4623436276       -3.0563015503  S5        523             1.0000000000
       488        44  PNM       H36             1.4660310551       13.9377464317       -4.8521637080  S5        523             1.0000000000
       489        44  PNM       H37             0.7781252444       13.7918547315       -7.2433878428  S5        523             1.0000000000
       490        44  PNM       H38            -1.5789735892       13.2162543771       -7.8067748409  S5        523             1.0000000000
       491        44  PNM       H39            -3.2176824550       12.7769544710       -6.0100741652  S5        523             1.0000000000
       492        44  PNM       H40            -2.0253506900       10.3683396447       -2.7094532755  S5        523             1.0000000000
       493        45  TIP3      OH2            -4.5390172546        7.5949032998       -0.5042949894  S5        290             1.0000000000
       494        45  TIP3      H1             -5.5443866561        7.5481284954       -0.2741602195  S5        290             1.0000000000
       495        45  TIP3      H2             -4.0355312702        8.2706109553        0.0248817800  S5        290             1.0000000000
       496        46  SER       CB             -3.0494384815        5.0361383418       -2.2436652222  S6        70              1.0000000000
       497        46  SER       HB1            -3.5110091350        4.1782173965       -2.7432609370  S6        70              1.0000000000
       498        46  SER       HB2            -2.1048320121        5.2600890489       -2.7508407788  S6        70              1.0000000000
       499        46  SER       OG             -3.9692676453        6.1419555863       -2.3572864178  S6        70              1.0000000000
       500        46  SER       HG1            -4.1022489667        6.8040247656       -1.4771867423  S6        70              1.0000000000
       501        46  SER       QQH1           -2.8151567611        4.8457447960       -1.1842760536  S6        70              1.0000000000
       502        47  LYS       CD             -6.5462550310        3.2820286065       -2.1274517118  S6        73              1.0000000000
       503        47  LYS       HD1            -7.2165269011        2.7405623728       -2.7980177521  S6        73              1.0000000000
       504        47  LYS       HD2            -5.5451808819        3.2275296296       -2.5707132819  S6        73              1.0000000000
       505        47  LYS       QQH2           -6.5275097505        2.7610969033       -1.1650473804  S6        73              1.0000000000
       506        47  LYS       CE             -7.0048378837        4.7505595000       -2.0053507823  S6        73              1.0000000000
       507        47  LYS       HE1            -6.7516150893        5.2248989654       -1.0541616766  S6        73              1.0000000000
       508        47  LYS       HE2            -8.0869227653        4.8302850048       -2.1279869316  S6        73              1.0000000000
       509        47  LYS       NZ             -6.3764542431        5.6149114072       -3.0668049035  S6        73              1.0000000000
       510        47  LYS       HZ1            -6.4776821794        5.2722588205       -4.0296901549  S6        73              1.0000000000
       511        47  LYS       HZ2            -5.3131980793        5.7785454906       -2.8557022474  S6        73              1.0000000000
       512        47  LYS       HZ3            -6.7880603118        6.5775012157       -3.0561394537  S6        73              1.0000000000
       513        48  SER       CB             -4.5000472750        4.4048331860       -6.7358407139  S6        130             1.0000000000
       514        48  SER       HB1            -4.5287379304        5.3452398266       -7.2868692144  S6        130             1.0000000000
       515        48  SER       HB2            -3.7892708697        3.7361298323       -7.2355262682  S6        130             1.0000000000
       516        48  SER       OG             -4.0686093235        4.6131986285       -5.3461955123  S6        130             1.0000000000
       517        48  SER       HG1            -3.2738296188        5.2202517933       -5.3520975360  S6        130             1.0000000000
       518        48  SER       QQH3           -5.4783919527        3.9273297505       -6.7713375298  S6        130             1.0000000000
       519        49  GLU       CB            -10.0801595717        9.3895069244        0.6983529257  S6        166             1.0000000000
       520        49  GLU       HB1            -9.7498705519       10.0389131389       -0.1216814481  S6        166             1.0000000000
       521        49  GLU       HB2           -11.1201907889        9.1071146723        0.5082781013  S6        166             1.0000000000
       522        49  GLU       QQH4          -10.0345246424        9.8816855753        1.6787877355  S6        166             1.0000000000
       523        49  GLU       CG             -9.1934594349        8.1290386920        0.6613200639  S6        166             1.0000000000
       524        49  GLU       HG1            -9.5614850018        7.4481504882       -0.1144488781  S6        166             1.0000000000
       525        49  GLU       HG2            -9.2655269592        7.5659050532        1.6016661843  S6        166             1.0000000000
       526        49  GLU       CD             -7.7063272146        8.3751512843        0.3599006522  S6        166             1.0000000000
       527        49  GLU       OE1            -7.2300379385        9.5521735260        0.4891605610  S6        166             1.0000000000
       528        49  GLU       OE2            -7.0226687828        7.3297964898       -0.0012815198  S6        166             1.0000000000
       529        50  ASN       CB             -2.7053986827       11.8675673652        1.2194668651  S6        170             1.0000000000
       530        50  ASN       HB1            -1.7168260869       11.7081921375        0.7803668627  S6        170             1.0000000000
       531        50  ASN       HB2            -3.1085271460       12.8196184942        0.8641144719  S6        170             1.0000000000
       532        50  ASN       QQH5           -2.6908078484       11.8570826474        2.3191484589  S6        170             1.0000000000
       533        50  ASN       CG             -3.6297074624       10.7150278684        0.8063043833  S6        170             1.0000000000
       534        50  ASN       OD1            -3.2267275210        9.5135971450        0.9119479799  S6        170             1.0000000000
       535        50  ASN       ND2            -4.8630446528       11.0546612621        0.3980519472  S6        170             1.0000000000
       536        50  ASN       HD21           -5.6162007777       10.3551673786        0.2883166293  S6        170             1.0000000000
       537        50  ASN       HD22           -5.0731221679       12.0242489194        0.1531702004  S6        170             1.0000000000
       538        51  LYS       CE             -3.1592193830        1.4227746566       -4.4255106990  S6        234             1.0000000000
       539        51  LYS       HE1            -3.5652515605        1.7071620394       -3.4561738182  S6        234             1.0000000000
       540        51  LYS       HE2            -3.9754309003        1.2910744390       -5.1373036043  S6        234             1.0000000000
       541        51  LYS       NZ             -2.2881122803        2.5364437189       -4.9473358317  S6        234             1.0000000000
       542        51  LYS       HZ1            -1.8014383428        2.2545332519       -5.8343441468  S6        234             1.0000000000
       543        51  LYS       HZ2            -1.5414749726        2.8568078718       -4.3028294616  S6        234             1.0000000000
       544        51  LYS       HZ3            -2.9034951398        3.3701316266       -5.1327689568  S6        234             1.0000000000
       545        51  LYS       QQH6           -2.5534272708        0.5234643781       -4.3047775181  S6        234             1.0000000000
       546        52  SER       CB              2.3457225772        3.3693383960       -5.9651261703  S6        235             1.0000000000
       547        52  SER       HB1             3.0537485969        2.7187500313       -6.4886022728  S6        235             1.0000000000
       548        52  SER       HB2             2.8517663428        4.3278339477       -5.7934000582  S6        235             1.0000000000
       549        52  SER       OG              1.1737148618        3.5056781992       -6.8079536042  S6        235             1.0000000000
       550        52  SER       HG1             0.7661730933        4.4018668148       -6.6620869445  S6        235             1.0000000000
       551        52  SER       QQH7            2.0884241145        2.8633511585       -5.0207294794  S6        235             1.0000000000
       552        53  PNM       S1             -2.9006259218        9.7101526989       -6.3725561998  S6        523             1.0000000000
       553        53  PNM       C2             -1.6222399260        8.3655513715       -6.9794531422  S6        523             1.0000000000
       554        53  PNM       C3             -1.2123463802        7.5951181354       -5.6651029280  S6        523             1.0000000000
       555        53  PNM       N4             -2.3386283479        7.6741160325       -4.7317491864  S6        523             1.0000000000
       556        53  PNM       C5             -3.5058858487        8.5630489241       -5.0159700365  S6        523             1.0000000000
       557        53  PNM       C6             -3.4748556916        8.9832153785       -3.4907725827  S6        523             1.0000000000
       558        53  PNM       C7             -2.3127627391        7.9725409701       -3.3834974299  S6        523             1.0000000000
       559        53  PNM       O8             -1.4942947039        7.6733629651       -2.4994183086  S6        523             1.0000000000
       560        53  PNM       C9             -2.3126687103        7.4645343038       -8.0146641899  S6        523             1.0000000000
       561        53  PNM       C10            -0.4228740620        9.0874966241       -7.6055645216  S6        523             1.0000000000
       562        53  PNM       C11            -0.7573735932        6.1620629237       -5.9593668297  S6        523             1.0000000000
       563        53  PNM       O12            -1.5628366608        5.2008704925       -5.7774538633  S6        523             1.0000000000
       564        53  PNM       O13             0.4560697242        6.0450061827       -6.4124606141  S6        523             1.0000000000
       565        53  PNM       N14            -2.9287564873       10.3010659271       -3.1994834040  S6        523             1.0000000000
       566        53  PNM       C15            -3.5634043914       11.4397007181       -3.5577841228  S6        523             1.0000000000
       567        53  PNM       O16            -4.6950836311       11.4102430528       -4.1179874102  S6        523             1.0000000000
       568        53  PNM       C17            -2.8084642149       12.7443689418       -3.3180920727  S6        523             1.0000000000
       569        53  PNM       C18            -1.8031858690       13.0508133403       -4.4270054579  S6        523             1.0000000000
       570        53  PNM       C19            -0.4742646930       13.3918369779       -4.1215825308  S6        523             1.0000000000
       571        53  PNM       C20             0.4513173117       13.6575544105       -5.1397702232  S6        523             1.0000000000
       572        53  PNM       C21             0.0629533946       13.5769624572       -6.4821672338  S6        523             1.0000000000
       573        53  PNM       C22            -1.2621320955       13.2490779406       -6.7972868069  S6        523             1.0000000000
       574        53  PNM       C23            -2.1893050726       12.9982189838       -5.7795708645  S6        523             1.0000000000
       575        53  PNM       H24            -0.3553770954        8.1098868026       -5.2168903763  S6        523             1.0000000000
       576        53  PNM       H25            -0.7142137146        9.5860730615       -8.5346785370  S6        523             1.0000000000
       577        53  PNM       H26             0.3565747345        8.3571006388       -7.8463801904  S6        523             1.0000000000
       578        53  PNM       H27            -0.0060004880        9.8401522187       -6.9312466690  S6        523             1.0000000000
       579        53  PNM       H28            -2.6713751157        8.0721998668       -8.8488377465  S6        523             1.0000000000
       580        53  PNM       H29            -3.1684028418        6.9364638650       -7.5889513531  S6        523             1.0000000000
       581        53  PNM       H30            -1.6083859963        6.7229772397       -8.4113951569  S6        523             1.0000000000
       582        53  PNM       H31            -4.4093983558        8.0362209512       -5.3176507248  S6        523             1.0000000000
       583        53  PNM       H32            -4.3838053667        8.7697516563       -2.9288710984  S6        523             1.0000000000
       584        53  PNM       H33            -2.2939305332       12.7018163028       -2.3528651569  S6        523             1.0000000000
       585        53  PNM       H34            -3.5633963944       13.5343809411       -3.2503646942  S6        523             1.0000000000
       586        53  PNM       H35            -0.1606947054       13.4528871593       -3.0848618943  S6        523             1.0000000000
       587        53  PNM       H36             1.4676562600       13.9335083086       -4.8843312571  S6        523             1.0000000000
       588        53  PNM       H37             0.7767039521       13.7784407357       -7.2743995011  S6        523             1.0000000000
       589        53  PNM       H38            -1.5773713090       13.1872828112       -7.8327552141  S6        523             1.0000000000
       590        53  PNM       H39            -3.2114542344       12.7438096304       -6.0328835501  S6        523             1.0000000000
       591        53  PNM       H40            -2.0215577791       10.3502544183       -2.7279950474  S6        523             1.0000000000
       592        54  TIP3      OH2            -4.5354073434        7.5996033505       -0.5087891083  S6        290             1.0000000000
       593        54  TIP3      H1             -5.5406699114        7.5529741873       -0.2750518070  S6        290             1.0000000000
       594        54  TIP3      H2             -4.0301968427        8.2742048317        0.0204872387  S6        290             1.0000000000
       595        55  SER       CB             -3.0491468993        5.0350717585       -2.2433232730  S7        70              1.0000000000
       596        55  SER       HB1            -3.5102023126        4.1776857186       -2.7442196379  S7        70              1.0000000000
       597        55  SER       HB2            -2.1038955123        5.2594676136       -2.7490704566  S7        70              1.0000000000
       598        55  SER       OG             -3.9691936641        6.1407005192       -2.3573494173  S7        70              1.0000000000
       599        55  SER       HG1            -4.0989662494        6.8037845199       -1.4798437213  S7        70              1.0000000000
       600        55  SER       QQH1           -2.8163007167        4.8436781280       -1.1837667948  S7        70              1.0000000000
       601        56  LYS       CD             -6.5484659011        3.2837749266       -2.1270186079  S7        73              1.0000000000
       602        56  LYS       HD1            -7.2161541379        2.7419649251       -2.7999030033  S7        73              1.0000000000
       603        56  LYS       HD2            -5.5461116143        3.2312617934       -2.5676148677  S7        73              1.0000000000
       604        56  LYS       QQH2           -6.5315421162        2.7618910768       -1.1650956926  S7        73              1.0000000000
       605        56  LYS       CE             -7.0095262052        4.7515932390       -2.0044463564  S7        73              1.0000000000
       606        56  LYS       HE1            -6.7600969281        5.2250599188       -1.0518285817  S7        73              1.0000000000
       607        56  LYS       HE2            -8.0913518056        4.8297640842       -2.1306061486  S7        73              1.0000000000
       608        56  LYS       NZ             -6.3793764851        5.6189889042       -3.0623722964  S7        73              1.0000000000
       609        56  LYS       HZ1            -6.4825917471        5.2812174447       -4.0269223218  S7        73              1.0000000000
       610        56  LYS       HZ2            -5.3155507833        5.7796034608       -2.8520619803  S7        73              1.0000000000
       611        56  LYS       HZ3            -6.7890246463        6.5823931612       -3.0469447576  S7        73              1.0000000000
       612        57  SER       CB             -4.4952711245        4.4074381359       -6.7353456665  S7        130             1.0000000000
       613        57  SER       HB1            -4.5243846302        5.3482266583       -7.2856446088  S7        130             1.0000000000
       614        57  SER       HB2            -3.7852452460        3.7390104621       -7.2364327673  S7        130             1.0000000000
       615        57  SER       OG             -4.0618034933        4.6146000621       -5.3463266517  S7        130             1.0000000000
       616        57  SER       HG1            -3.2680008304        5.2231124153       -5.3528582619  S7        130             1.0000000000
       617        57  SER       QQH3           -5.4738018627        3.9300563896       -6.7699262975  S7        130             1.0000000000
       618        58  GLU       CB            -10.0792599550        9.3877840894        0.6978409869  S7        166             1.0000000000
       619        58  GLU       HB1            -9.7494613625       10.0375610554       -0.1221068494  S7        166             1.0000000000
       620        58  GLU       HB2           -11.1192649229        9.1051412997        0.5080377218  S7        166             1.0000000000
       621        58  GLU       QQH4          -10.0333448432        9.8795902264        1.6784386649  S7        166             1.0000000000
       622        58  GLU       CG             -9.1920993571        8.1276518312        0.6599070304  S7        166             1.0000000000
       623        58  GLU       HG1            -9.5599009802        7.4470977913       -0.1162690220  S7        166             1.0000000000
       624        58  GLU       HG2            -9.2638860876        7.5638876641        1.5998955014  S7        166             1.0000000000
       625        58  GLU       CD             -7.7050907997        8.3747421363        0.3583515360  S7        166             1.0000000000
       626        58  GLU       OE1            -7.2294175168        9.5518261013        0.4891685392  S7        166             1.0000000000
       627        58  GLU       OE2            -7.0210043405        7.3303135189       -0.0044820687  S7        166             1.0000000000
       628        59  ASN       CB             -2.7083974005       11.8724829007        1.2193418493  S7        170             1.0000000000
       629        59  ASN       HB1            -1.7201659707       11.7152454018        0.7786877238  S7        170             1.0000000000
       630        59  ASN       HB2            -3.1133841266       12.8245032939        0.8660117102  S7        170             1.0000000000
       631        59  ASN       QQH5           -2.6921922768       11.8605258896        2.3189684863  S7        170             1.0000000000
       632        59  ASN       CG             -3.6313853999       10.7190386245        0.8059657513  S7        170             1.0000000000
       633        59  ASN       OD1            -3.2271268154        9.5181946787        0.9122387552  S7        170             1.0000000000
       634        59  ASN       ND2            -4.8649485605       11.0571064066        0.3969149956  S7        170             1.0000000000
       635        59  ASN       HD21           -5.6170948688       10.3566612321        0.2871380058  S7        170             1.0000000000
       636        59  ASN       HD22           -5.0761601811       12.0266177605        0.1523742205  S7        170             1.0000000000
       637        60  LYS       CE             -3.1599165912        1.4225992390       -4.4238471915  S7        234             1.0000000000
       638        60  LYS       HE1            -3.5661180006        1.7070426429       -3.4546316092  S7        234             1.0000000000
       639        60  LYS       HE2            -3.9760381898        1.2904993922       -5.1356658890  S7        234             1.0000000000
       640        60  LYS       NZ             -2.2889586186        2.5364288438       -4.9459290572  S7        234             1.0000000000
       641        60  LYS       HZ1            -1.8029518015        2.2540529337       -5.8331684573  S7        234             1.0000000000
       642        60  LYS       HZ2            -1.5419718213        2.8563206884       -4.3016132331  S7        234             1.0000000000
       643        60  LYS       HZ3            -2.9047334694        3.3707215352       -5.1310636218  S7        234             1.0000000000
       644        60  LYS       QQH6           -2.5539285353        0.5234129408       -4.3028887903  S7        234             1.0000000000
       645        61  SER       CB              2.3401449646        3.3699929892       -5.9696823163  S7        235             1.0000000000
       646        61  SER       HB1             3.0474291429        2.7197418401       -6.4945756631  S7        235             1.0000000000
       647        61  SER       HB2             2.8458080090        4.3288811036       -5.7992898084  S7        235             1.0000000000
       648        61  SER       OG              1.1661319929        3.5058685712       -6.8099382405  S7        235             1.0000000000
       649        61  SER       HG1             0.7611907017        4.4034120083       -6.6654864717  S7        235             1.0000000000
       650        61  SER       QQH7            2.0849871054        2.8639304801       -5.0247592352  S7        235             1.0000000000
       651        62  PNM       S1             -2.8704750280        9.7359353054       -6.3651012084  S7        523             1.0000000000
       652        62  PNM       C2             -1.6038719889        8.3821058232       -6.9764024579  S7        523             1.0000000000
       653        62  PNM       C3             -1.1986926203        7.6063331426       -5.6636255840  S7        523             1.0000000000
       654        62  PNM       N4             -2.3253115093        7.6910117895       -4.7318347750  S7        523             1.0000000000
       655        62  PNM       C5             -3.4884394610        8.5840184065       -5.0178211661  S7        523             1.0000000000
       656        62  PNM       C6             -3.4652487218        8.9951035339       -3.4900746677  S7        523             1.0000000000
       657        62  PNM       C7             -2.3041385089        7.9829495115       -3.3824415794  S7        523             1.0000000000
       658        62  PNM       O8             -1.4918715807        7.6759650761       -2.4956159016  S7        523             1.0000000000
       659        62  PNM       C9             -2.3036016426        7.4873533177       -8.0108854777  S7        523             1.0000000000
       660        62  PNM       C10            -0.3997080337        9.0949612522       -7.6036852779  S7        523             1.0000000000
       661        62  PNM       C11            -0.7519024310        6.1710735816       -5.9601370699  S7        523             1.0000000000
       662        62  PNM       O12            -1.5611686072        5.2132780004       -5.7778937789  S7        523             1.0000000000
       663        62  PNM       O13             0.4603733243        6.0485979114       -6.4150239565  S7        523             1.0000000000
       664        62  PNM       N14            -2.9237259977       10.3123430660       -3.1885564022  S7        523             1.0000000000
       665        62  PNM       C15            -3.5607449372       11.4507829517       -3.5435471887  S7        523             1.0000000000
       666        62  PNM       O16            -4.6910308356       11.4200979941       -4.1063157435  S7        523             1.0000000000
       667        62  PNM       C17            -2.8092574359       12.7567360459       -3.2992158625  S7        523             1.0000000000
       668        62  PNM       C18            -1.8026835918       13.0658333967       -4.4060823688  S7        523             1.0000000000
       669        62  PNM       C19            -0.4720909166       13.3986394607       -4.0996619540  S7        523             1.0000000000
       670        62  PNM       C20             0.4546394874       13.6630193939       -5.1169564797  S7        523             1.0000000000
       671        62  PNM       C21             0.0657670658       13.5898431355       -6.4595835677  S7        523             1.0000000000
       672        62  PNM       C22            -1.2612110122       13.2706811700       -6.7758361889  S7        523             1.0000000000
       673        62  PNM       C23            -2.1894121792       13.0207588796       -5.7587232108  S7        523             1.0000000000
       674        62  PNM       H24            -0.3386867564        8.1147008399       -5.2139430284  S7        523             1.0000000000
       675        62  PNM       H25            -0.6879975309        9.5953571298       -8.5327192934  S7        523             1.0000000000
       676        62  PNM       H26             0.3741192612        8.3587248855       -7.8445407637  S7        523             1.0000000000
       677        62  PNM       H27             0.0230913319        9.8447286690       -6.9298219676  S7        523             1.0000000000
       678        62  PNM       H28            -2.6607809563        8.0986729900       -8.8430262087  S7        523             1.0000000000
       679        62  PNM       H29            -3.1615788153        6.9638580215       -7.5835028866  S7        523             1.0000000000
       680        62  PNM       H30            -1.6053248451        6.7417632463       -8.4104624056  S7        523             1.0000000000
       681        62  PNM       H31            -4.3915277103        8.0616500710       -5.3281027011  S7        523             1.0000000000
       682        62  PNM       H32            -4.3768874421        8.7769545543       -2.9343037770  S7        523             1.0000000000
       683        62  PNM       H33            -2.2967688860       12.7137714333       -2.3329033072  S7        523             1.0000000000
       684        62  PNM       H34            -3.5659757016       13.5450120680       -3.2322509556  S7        523             1.0000000000
       685        62  PNM       H35            -0.1580270701       13.4543706939       -3.0628693437  S7        523             1.0000000000
       686        62  PNM       H36             1.4724971539       13.9324491360       -4.8608432674  S7        523             1.0000000000
       687        62  PNM       H37             0.7806607901       13.7902695181       -7.2510096068  S7        523             1.0000000000
       688        62  PNM       H38            -1.5770648323       13.2143271907       -7.8114169112  S7        523             1.0000000000
       689        62  PNM       H39            -3.2127329608       12.7716020553       -6.0126904102  S7        523             1.0000000000
       690        62  PNM       H40            -2.0167286605       10.3610671391       -2.7164617431  S7        523             1.0000000000
       691        63  TIP3      OH2            -4.5321237195        7.6028487747       -0.5103163085  S7        290             1.0000000000
       692        63  TIP3      H1             -5.5369070796        7.5555494249       -0.2772490025  S7        290             1.0000000000
       693        63  TIP3      H2             -4.0279673795        8.2779036360        0.0192374520  S7        290             1.0000000000
       694        64  SER       CB             -3.0499440356        5.0325979511       -2.2419812339  S8        70              1.0000000000
       695        64  SER       HB1            -3.5108019547        4.1746963672       -2.7421392620  S8        70              1.0000000000
       696        64  SER       HB2            -2.1052012728        5.2573341550       -2.7485610281  S8        70              1.0000000000
       697        64  SER       OG             -3.9705445902        6.1376977545       -2.3556470297  S8        70              1.0000000000
       698        64  SER       HG1            -4.1005171411        6.8000315100       -1.4771712680  S8        70              1.0000000000
       699        64  SER       QQH1           -2.8161431141        4.8418894271       -1.1825296660  S8        70              1.0000000000
       700        65  LYS       CD             -6.5497364051        3.2820362859       -2.1277085061  S8        73              1.0000000000
       701        65  LYS       HD1            -7.2204885467        2.7407399877       -2.7980032091  S8        73              1.0000000000
       702        65  LYS       HD2            -5.5492023110        3.2285180674       -2.5723142457  S8        73              1.0000000000
       703        65  LYS       QQH2           -6.5294505332        2.7600390812       -1.1659144568  S8        73              1.0000000000
       704        65  LYS       CE             -7.0090149398        4.7502498199       -2.0032440015  S8        73              1.0000000000
       705        65  LYS       HE1            -6.7568224195        5.2228039771       -1.0509441657  S8        73              1.0000000000
       706        65  LYS       HE2            -8.0910081498        4.8297730205       -2.1266371829  S8        73              1.0000000000
       707        65  LYS       NZ             -6.3804310771        5.6177879417       -3.0618622431  S8        73              1.0000000000
       708        65  LYS       HZ1            -6.4848468033        5.2802292106       -4.0263979871  S8        73              1.0000000000
       709        65  LYS       HZ2            -5.3164613147        5.7777402420       -2.8524456269  S8        73              1.0000000000
       710        65  LYS       HZ3            -6.7897903104        6.5812630259       -3.0457697042  S8        73              1.0000000000
       711        66  SER       CB             -4.4968185782        4.4025496591       -6.7314928436  S8        130             1.0000000000
       712        66  SER       HB1            -4.5259985196        5.3431038841       -7.2821513626  S8        130             1.0000000000
       713        66  SER       HB2            -3.7862587982        3.7342407154       -7.2321503828  S8        130             1.0000000000
       714        66  SER       OG             -4.0647964695        4.6102043729       -5.3421763169  S8        130             1.0000000000
       715        66  SER       HG1            -3.2720284135        5.2203254535       -5.3473376025  S8        130             1.0000000000
       716        66  SER       QQH3           -5.4751059537        3.9246005904       -6.7669550416  S8        130             1.0000000000
       717        67  GLU       CB            -10.0777956204        9.3868326255        0.6954624717  S8        166             1.0000000000
       718        67  GLU       HB1            -9.7479537116       10.0366553598       -0.1244286777  S8        166             1.0000000000
       719        67  GLU       HB2           -11.1181095509        9.1050050287        0.5061482128  S8        166             1.0000000000
       720        67  GLU       QQH4          -10.0310205585        9.8782755585        1.6762120012  S8        166             1.0000000000
       721        67  GLU       CG             -9.1915024733        8.1262183382        0.6566956896  S8        166             1.0000000000
       722        67  GLU       HG1            -9.5602857556        7.4459251179       -0.1192172989  S8        166             1.0000000000
       723        67  GLU       HG2            -9.2627821360        7.5623120136        1.5966357635  S8        166             1.0000000000
       724        67  GLU       CD             -7.7046658607        8.3724753812        0.3541838178  S8        166             1.0000000000
       725        67  GLU       OE1            -7.2281006778        9.5493261046        0.4830697864  S8        166             1.0000000000
       726        67  GLU       OE2            -7.0212823042        7.3270899482       -0.0075081015  S8        166             1.0000000000
       727        68  ASN       CB             -2.7058258429       11.8687871988        1.2176534977  S8        170             1.0000000000
       728        68  ASN       HB1            -1.7172442476       11.7105766467        0.7781229569  S8        170             1.0000000000
       729        68  ASN       HB2            -3.1099462885       12.8207486964        0.8631690895  S8        170             1.0000000000
       730        68  ASN       QQH5           -2.6908241492       11.8575124599        2.3173036776  S8        170             1.0000000000
       731        68  ASN       CG             -3.6290218447       10.7156039290        0.8038992118  S8        170             1.0000000000
       732        68  ASN       OD1            -3.2254585043        9.5144967702        0.9111552446  S8        170             1.0000000000
       733        68  ASN       ND2            -4.8618843977       11.0539936550        0.3931541592  S8        170             1.0000000000
       734        68  ASN       HD21           -5.6141763494       10.3538929218        0.2826071898  S8        170             1.0000000000
       735        68  ASN       HD22           -5.0728137593       12.0236477206        0.1488341119  S8        170             1.0000000000
       736        69  LYS       CE             -3.1592534186        1.4215272891       -4.4233395642  S8        234             1.0000000000
       737        69  LYS       HE1            -3.5650370666        1.7060062401       -3.4539350269  S8        234             1.0000000000
       738        69  LYS       HE2            -3.9756200549        1.2895826183       -5.1349163108  S8        234             1.0000000000
       739        69  LYS       NZ             -2.2882908645        2.5351827680       -4.9454551454  S8        234             1.0000000000
       740        69  LYS       HZ1            -1.8027224813        2.2532604619       -5.8330234456  S8        234             1.0000000000
       741        69  LYS       HZ2            -1.5410774667        2.8550351311       -4.3012660141  S8        234             1.0000000000
       742        69  LYS       HZ3            -2.9042372894        3.3694457279       -5.1296024329  S8        234             1.0000000000
       743        69  LYS       QQH6           -2.5534440640        0.5221785946       -4.3026438439  S8        234             1.0000000000
       744        70  SER       CB              2.3362264305        3.3749860332       -5.9708462274  S8        235             1.0000000000
       745        70  SER       HB1             3.0424652599        2.7255589191       -6.4981279239  S8        235             1.0000000000
       746        70  SER       HB2             2.8429958234        4.3329028831       -5.7983120021  S8        235             1.0000000000
       747        70  SER       OG              1.1616004523        3.5141542841       -6.8100428038  S8        235             1.0000000000
       748        70  SER       HG1             0.7555691819        4.4104033183       -6.6608263245  S8        235             1.0000000000
       749        70  SER       QQH7            2.0814283653        2.8663461992       -5.0272043599  S8        235             1.0000000000
       750        71  PNM       S1             -2.9000461607        9.7283852181       -6.3570338368  S8        523             1.0000000000
       751        71  PNM       C2             -1.6266436267        8.3810906448       -6.9688780252  S8        523             1.0000000000
       752        71  PNM       C3             -1.2144700290        7.6092055048       -5.6562353873  S8        523             1.0000000000
       753        71  PNM       N4             -2.3391136261        7.6889362380       -4.7212954584  S8        523             1.0000000000
       754        71  PNM       C5             -3.5062178397        8.5780533330       -5.0032854254  S8        523             1.0000000000
       755        71  PNM       C6             -3.4759251120        8.9934226254       -3.4769499295  S8        523             1.0000000000
       756        71  PNM       C7             -2.3147216388        7.9825185714       -3.3736176674  S8        523             1.0000000000
       757        71  PNM       O8             -1.4960940427        7.6771263737       -2.4880194978  S8        523             1.0000000000
       758        71  PNM       C9             -2.3229357645        7.4811710619       -8.0010099615  S8        523             1.0000000000
       759        71  PNM       C10            -0.4280981466        9.1002363633       -7.5995689932  S8        523             1.0000000000
       760        71  PNM       C11            -0.7608090722        6.1758393902       -5.9519426145  S8        523             1.0000000000
       761        71  PNM       O12            -1.5656631586        5.2145253814       -5.7673785569  S8        523             1.0000000000
       762        71  PNM       O13             0.4511927728        6.0577596092       -6.4085175236  S8        523             1.0000000000
       763        71  PNM       N14            -2.9315683141       10.3113654229       -3.1823817383  S8        523             1.0000000000
       764        71  PNM       C15            -3.5666922196       11.4497688812       -3.5406484792  S8        523             1.0000000000
       765        71  PNM       O16            -4.6980406852       11.4195438292       -4.1014439458  S8        523             1.0000000000
       766        71  PNM       C17            -2.8129988301       12.7553326438       -3.3013010033  S8        523             1.0000000000
       767        71  PNM       C18            -1.8074879882       13.0619756050       -4.4098133993  S8        523             1.0000000000
       768        71  PNM       C19            -0.4782113859       13.4013204396       -4.1044709332  S8        523             1.0000000000
       769        71  PNM       C20             0.4476174216       13.6660470982       -5.1225756026  S8        523             1.0000000000
       770        71  PNM       C21             0.0591070121       13.5862973565       -6.4649814578  S8        523             1.0000000000
       771        71  PNM       C22            -1.2665450639       13.2605909064       -6.7801686425  S8        523             1.0000000000
       772        71  PNM       C23            -2.1939267793       13.0107382297       -5.7623323102  S8        523             1.0000000000
       773        71  PNM       H24            -0.3561723562        8.1229099831       -5.2093991503  S8        523             1.0000000000
       774        71  PNM       H25            -0.7220608367        9.5992989528       -8.5275841287  S8        523             1.0000000000
       775        71  PNM       H26             0.3488112998        8.3680356921       -7.8432952082  S8        523             1.0000000000
       776        71  PNM       H27            -0.0070225986        9.8521600281       -6.9270092906  S8        523             1.0000000000
       777        71  PNM       H28            -2.6838715062        8.0891799953       -8.8339188710  S8        523             1.0000000000
       778        71  PNM       H29            -3.1779025357        6.9547816935       -7.5714977561  S8        523             1.0000000000
       779        71  PNM       H30            -1.6215451565        6.7380901471       -8.4000375561  S8        523             1.0000000000
       780        71  PNM       H31            -4.4096620028        8.0519173705       -5.3069091086  S8        523             1.0000000000
       781        71  PNM       H32            -4.3850066509        8.7776902629       -2.9159702892  S8        523             1.0000000000
       782        71  PNM       H33            -2.2992554252       12.7141608796       -2.3356002922  S8        523             1.0000000000
       783        71  PNM       H34            -3.5687469690       13.5446238421       -3.2350930597  S8        523             1.0000000000
       784        71  PNM       H35            -0.1645215374       13.4622989111       -3.0678530382  S8        523             1.0000000000
       785        71  PNM       H36             1.4641733010       13.9411893195       -4.8671708394  S8        523             1.0000000000
       786        71  PNM       H37             0.7731008288       13.7870953764       -7.2571560611  S8        523             1.0000000000
       787        71  PNM       H38            -1.5820391855       13.1997194209       -7.8156545485  S8        523             1.0000000000
       788        71  PNM       H39            -3.2163791189       12.7575359727       -6.0156560299  S8        523             1.0000000000
       789        71  PNM       H40            -2.0234116578       10.3603985356       -2.7125136503  S8        523             1.0000000000
       790        72  TIP3      OH2            -4.5327466199        7.5984469826       -0.5079851987  S8        290             1.0000000000
       791        72  TIP3      H1             -5.5381883172        7.5517906876       -0.2762418216  S8        290             1.0000000000
       792        72  TIP3      H2             -4.0281004375        8.2735032897        0.0210743507  S8        290             1.0000000000
       793        73  SER       CB             -3.0521674149        5.0387474247       -2.2440225086  S9        70              1.0000000000
       794        73  SER       HB1            -3.5159049843        4.1808413993       -2.7417768484  S9        70              1.0000000000
       795        73  SER       HB2            -2.1090759907        5.2617119197       -2.7544730831  S9        70              1.0000000000
       796        73  SER       OG             -3.9714325702        6.1453336487       -2.3546329800  S9        70              1.0000000000
       797        73  SER       HG1            -4.1093310763        6.8028871362       -1.4692680238  S9        70              1.0000000000
       798        73  SER       QQH1           -2.8144129022        4.8487079798       -1.1853857808  S9        70              1.0000000000
       799        74  LYS       CD             -6.5453277591        3.2796852119       -2.1299433825  S9        73              1.0000000000
       800        74  LYS       HD1            -7.2187765180        2.7387373776       -2.7977686680  S9        73              1.0000000000
       801        74  LYS       HD2            -5.5459046594        3.2233837533       -2.5767157885  S9        73              1.0000000000
       802        74  LYS       QQH2           -6.5238430892        2.7593857666       -1.1672918501  S9        73              1.0000000000
       803        74  LYS       CE             -7.0014594804        4.7489217376       -2.0073985531  S9        73              1.0000000000
       804        74  LYS       HE1            -6.7451526435        5.2229487220       -1.0568956513  S9        73              1.0000000000
       805        74  LYS       HE2            -8.0837273093        4.8301808628       -2.1270415845  S9        73              1.0000000000
       806        74  LYS       NZ             -6.3742269459        5.6119054796       -3.0706398742  S9        73              1.0000000000
       807        74  LYS       HZ1            -6.4734756130        5.2662423910       -4.0323984711  S9        73              1.0000000000
       808        74  LYS       HZ2            -5.3113013255        5.7791503883       -2.8579066492  S9        73              1.0000000000
       809        74  LYS       HZ3            -6.7876916553        6.5737341884       -3.0623971944  S9        73              1.0000000000
       810        75  SER       CB             -4.4974061019        4.4111763879       -6.7391115288  S9        130             1.0000000000
       811        75  SER       HB1            -4.5264090827        5.3508766672       -7.2911844454  S9        130             1.0000000000
       812        75  SER       HB2            -3.7861160426        3.7423012050       -7.2377611139  S9        130             1.0000000000
       813        75  SER       OG             -4.0668542085        4.6208337524       -5.3494172112  S9        130             1.0000000000
       814        75  SER       HG1            -3.2690421613        5.2239370167       -5.3555312945  S9        130             1.0000000000
       815        75  SER       QQH3           -5.4756046547        3.9332259549       -6.7745463684  S9        130             1.0000000000
       816        76  GLU       CB            -10.0854947396        9.3925725419        0.7004157794  S9        166             1.0000000000
       817        76  GLU       HB1            -9.7534801040       10.0409021386       -0.1197415489  S9        166             1.0000000000
       818        76  GLU       HB2           -11.1258041482        9.1117001764        0.5096180204  S9        166             1.0000000000
       819        76  GLU       QQH4          -10.0400132554        9.8854139959        1.6805537901  S9        166             1.0000000000
       820        76  GLU       CG             -9.2006852321        8.1307935807        0.6652545117  S9        166             1.0000000000
       821        76  GLU       HG1            -9.5691107990        7.4496541792       -0.1100770848  S9        166             1.0000000000
       822        76  GLU       HG2            -9.2738746468        7.5686497184        1.6061172651  S9        166             1.0000000000
       823        76  GLU       CD             -7.7130426530        8.3743930663        0.3646283472  S9        166             1.0000000000
       824        76  GLU       OE1            -7.2353939972        9.5511977332        0.4908223186  S9        166             1.0000000000
       825        76  GLU       OE2            -7.0305388413        7.3269230163        0.0073169824  S9        166             1.0000000000
       826        77  ASN       CB             -2.7054351166       11.8601518203        1.2210185701  S9        170             1.0000000000
       827        77  ASN       HB1            -1.7168349583       11.6980302127        0.7829553197  S9        170             1.0000000000
       828        77  ASN       HB2            -3.1064742142       12.8122502565        0.8634276074  S9        170             1.0000000000
       829        77  ASN       QQH5           -2.6918199475       11.8516896694        2.3207339294  S9        170             1.0000000000
       830        77  ASN       CG             -3.6317233564       10.7085171695        0.8091934613  S9        170             1.0000000000
       831        77  ASN       OD1            -3.2307828791        9.5064835485        0.9156384163  S9        170             1.0000000000
       832        77  ASN       ND2            -4.8647431595       11.0499140848        0.4009768934  S9        170             1.0000000000
       833        77  ASN       HD21           -5.6189417004       10.3516729316        0.2913237878  S9        170             1.0000000000
       834        77  ASN       HD22           -5.0732223865       12.0197141602        0.1554604967  S9        170             1.0000000000
       835        78  LYS       CE             -3.1592659086        1.4253597514       -4.4296805208  S9        234             1.0000000000
       836        78  LYS       HE1            -3.5663474182        1.7082536994       -3.4603415730  S9        234             1.0000000000
       837        78  LYS       HE2            -3.9745981712        1.2944703718       -5.1425816204  S9        234             1.0000000000
       838        78  LYS       NZ             -2.2877394214        2.5399087900       -4.9488698180  S9        234             1.0000000000
       839        78  LYS       HZ1            -1.8000638456        2.2595022980       -5.8357779000  S9        234             1.0000000000
       840        78  LYS       HZ2            -1.5416162391        2.8591938899       -4.3032628114  S9        234             1.0000000000
       841        78  LYS       HZ3            -2.9023534224        3.3739125504       -5.1338459072  S9        234             1.0000000000
       842        78  LYS       QQH6           -2.5534418529        0.5259858005       -4.3096148285  S9        234             1.0000000000
       843        79  SER       CB              2.3526858187        3.3693118384       -5.9621818123  S9        235             1.0000000000
       844        79  SER       HB1             3.0611070059        2.7181079220       -6.4843342205  S9        235             1.0000000000
       845        79  SER       HB2             2.8594300130        4.3272114386       -5.7889521554  S9        235             1.0000000000
       846        79  SER       OG              1.1828913869        3.5070807879       -6.8076273567  S9        235             1.0000000000
       847        79  SER       HG1             0.7743422877        4.4025754834       -6.6606652712  S9        235             1.0000000000
       848        79  SER       QQH7            2.0928433353        2.8633214813       -5.0184586500  S9        235             1.0000000000
       849        80  PNM       S1             -2.9038319910        9.7009327216       -6.3690437394  S9        523             1.0000000000
       850        80  PNM       C2             -1.6213394303        8.3601872528       -6.9744809276  S9        523             1.0000000000
       851        80  PNM       C3             -1.2107478666        7.5902249733       -5.6601855292  S9        523             1.0000000000
       852        80  PNM       N4             -2.3379673207        7.6659457945       -4.7273008839  S9        523             1.0000000000
       853        80  PNM       C5             -3.5065973101        8.5533848037       -5.0117828110  S9        523             1.0000000000
       854        80  PNM       C6             -3.4755696776        8.9748768967       -3.4870392198  S9        523             1.0000000000
       855        80  PNM       C7             -2.3132947443        7.9657191558       -3.3796482006  S9        523             1.0000000000
       856        80  PNM       O8             -1.4935010606        7.6684166944       -2.4945483659  S9        523             1.0000000000
       857        80  PNM       C9             -2.3092974803        7.4583123470       -8.0105452264  S9        523             1.0000000000
       858        80  PNM       C10            -0.4229738770        9.0847471060       -7.5993411387  S9        523             1.0000000000
       859        80  PNM       C11            -0.7525515457        6.1587735865       -5.9565552551  S9        523             1.0000000000
       860        80  PNM       O12            -1.5566885531        5.1958778051       -5.7778085774  S9        523             1.0000000000
       861        80  PNM       O13             0.4613473617        6.0448959669       -6.4091428932  S9        523             1.0000000000
       862        80  PNM       N14            -2.9297835967       10.2931248448       -3.1971417784  S9        523             1.0000000000
       863        80  PNM       C15            -3.5630675274       11.4311850280       -3.5591608264  S9        523             1.0000000000
       864        80  PNM       O16            -4.6933226502       11.4011533164       -4.1219234254  S9        523             1.0000000000
       865        80  PNM       C17            -2.8078131385       12.7357945526       -3.3206664861  S9        523             1.0000000000
       866        80  PNM       C18            -1.8045281500       13.0421087725       -4.4315358035  S9        523             1.0000000000
       867        80  PNM       C19            -0.4758854679       13.3863237831       -4.1283052559  S9        523             1.0000000000
       868        80  PNM       C20             0.4477654085       13.6526259310       -5.1481493962  S9        523             1.0000000000
       869        80  PNM       C21             0.0577817297       13.5692173594       -6.4899349071  S9        523             1.0000000000
       870        80  PNM       C22            -1.2670299930       13.2380139004       -6.8028081289  S9        523             1.0000000000
       871        80  PNM       C23            -2.1923015174       12.9867164433       -5.7835075927  S9        523             1.0000000000
       872        80  PNM       H24            -0.3551375543        8.1062244673       -5.2109063358  S9        523             1.0000000000
       873        80  PNM       H25            -0.7145221504        9.5825804851       -8.5287553209  S9        523             1.0000000000
       874        80  PNM       H26             0.3582200335        8.3559118619       -7.8392410381  S9        523             1.0000000000
       875        80  PNM       H27            -0.0084945807        9.8384812514       -6.9247876104  S9        523             1.0000000000
       876        80  PNM       H28            -2.6682343481        8.0659572787       -8.8445987184  S9        523             1.0000000000
       877        80  PNM       H29            -3.1647542168        6.9292801791       -7.5856111451  S9        523             1.0000000000
       878        80  PNM       H30            -1.6039309765        6.7177261200       -8.4070685817  S9        523             1.0000000000
       879        80  PNM       H31            -4.4095213318        8.0248186281       -5.3124161337  S9        523             1.0000000000
       880        80  PNM       H32            -4.3841743622        8.7615411220       -2.9245270506  S9        523             1.0000000000
       881        80  PNM       H33            -2.2913654531       12.6931533038       -2.3564775563  S9        523             1.0000000000
       882        80  PNM       H34            -3.5625640173       13.5258643258       -3.2515278837  S9        523             1.0000000000
       883        80  PNM       H35            -0.1610144542       13.4496599923       -3.0920531672  S9        523             1.0000000000
       884        80  PNM       H36             1.4638284505       13.9313810160       -4.8944500729  S9        523             1.0000000000
       885        80  PNM       H37             0.7699761883       13.7713604711       -7.2833833194  S9        523             1.0000000000
       886        80  PNM       H38            -1.5835634717       13.1741524219       -7.8377592684  S9        523             1.0000000000
       887        80  PNM       H39            -3.2143047560       12.7300247304       -6.0349353371  S9        523             1.0000000000
       888        80  PNM       H40            -2.0239259041       10.3427080388       -2.7228565627  S9        523             1.0000000000
       889        81  TIP3      OH2            -4.5437162563        7.5895056925       -0.4983534309  S9        290             1.0000000000
       890        81  TIP3      H1             -5.5499372085        7.5450305374       -0.2655933914  S9        290             1.0000000000
       891        81  TIP3      H2             -4.0378518913        8.2648257077        0.0294378099  S9        290             1.0000000000
       892        82  SER       CB             -3.0529012265        5.0390361457       -2.2444564610  S10       70              1.0000000000
       893        82  SER       HB1            -3.5163091691        4.1805583299       -2.7415676208  S10       70              1.0000000000
       894        82  SER       HB2            -2.1095692225        5.2615796471       -2.7547959585  S10       70              1.0000000000
       895        82  SER       OG             -3.9719024263        6.1455834984       -2.3563689171  S10       70              1.0000000000
       896        82  SER       HG1            -4.1130622684        6.8037184532       -1.4695044964  S10       70              1.0000000000
       897        82  SER       QQH1           -2.8154800427        4.8501316522       -1.1855420405  S10       70              1.0000000000
       898        83  LYS       CD             -6.5430715482        3.2776763576       -2.1294464437  S10       73              1.0000000000
       899        83  LYS       HD1            -7.2190874237        2.7376508805       -2.7954160540  S10       73              1.0000000000
       900        83  LYS       HD2            -5.5448486001        3.2196939137       -2.5786765347  S10       73              1.0000000000
       901        83  LYS       QQH2           -6.5199005663        2.7575348991       -1.1667416658  S10       73              1.0000000000
       902        83  LYS       CE             -6.9965687878        4.7475133786       -2.0061615113  S10       73              1.0000000000
       903        83  LYS       HE1            -6.7350786755        5.2219671475       -1.0573231845  S10       73              1.0000000000
       904        83  LYS       HE2            -8.0792145397        4.8304497345       -2.1206085094  S10       73              1.0000000000
       905        83  LYS       NZ             -6.3727043625        5.6079856262       -3.0733267767  S10       73              1.0000000000
       906        83  LYS       HZ1            -6.4725096650        5.2586427608       -4.0335073538  S10       73              1.0000000000
       907        83  LYS       HZ2            -5.3097159729        5.7773770708       -2.8618636487  S10       73              1.0000000000
       908        83  LYS       HZ3            -6.7873748409        6.5693039165       -3.0678224292  S10       73              1.0000000000
       909        84  SER       CB             -4.4994727998        4.4137953399       -6.7400459396  S10       130             1.0000000000
       910        84  SER       HB1            -4.5306249574        5.3531255866       -7.2925363893  S10       130             1.0000000000
       911        84  SER       HB2            -3.7872448057        3.7459665876       -7.2386473682  S10       130             1.0000000000
       912        84  SER       OG             -4.0689432804        4.6249841495       -5.3504751412  S10       130             1.0000000000
       913        84  SER       HG1            -3.2696523721        5.2258003036       -5.3577561912  S10       130             1.0000000000
       914        84  SER       QQH3           -5.4768079921        3.9339894083       -6.7745392922  S10       130             1.0000000000
       915        85  GLU       CB            -10.0866785166        9.3943047828        0.7018794049  S10       166             1.0000000000
       916        85  GLU       HB1            -9.7538401436       10.0421587556       -0.1182954137  S10       166             1.0000000000
       917        85  GLU       HB2           -11.1270956461        9.1140930985        0.5106239063  S10       166             1.0000000000
       918        85  GLU       QQH4          -10.0414597532        9.8874222206        1.6819042280  S10       166             1.0000000000
       919        85  GLU       CG             -9.2025858115        8.1319322541        0.6676990371  S10       166             1.0000000000
       920        85  GLU       HG1            -9.5716097995        7.4502905413       -0.1068895905  S10       166             1.0000000000
       921        85  GLU       HG2            -9.2759576990        7.5706343246        1.6090562131  S10       166             1.0000000000
       922        85  GLU       CD             -7.7148110068        8.3744271264        0.3666906595  S10       166             1.0000000000
       923        85  GLU       OE1            -7.2364781740        9.5510670389        0.4915934058  S10       166             1.0000000000
       924        85  GLU       OE2            -7.0328892733        7.3261317200        0.0103212964  S10       166             1.0000000000
       925        86  ASN       CB             -2.7031378984       11.8540196538        1.2222089016  S10       170             1.0000000000
       926        86  ASN       HB1            -1.7142448635       11.6898937006        0.7855994925  S10       170             1.0000000000
       927        86  ASN       HB2            -3.1023421132       12.8061579230        0.8626830502  S10       170             1.0000000000
       928        86  ASN       QQH5           -2.6911088721       11.8469646423        2.3219703522  S10       170             1.0000000000
       929        86  ASN       CG             -3.6308828819       10.7035409065        0.8103226003  S10       170             1.0000000000
       930        86  ASN       OD1            -3.2314497536        9.5007304480        0.9152162727  S10       170             1.0000000000
       931        86  ASN       ND2            -4.8638392672       11.0467898115        0.4033825079  S10       170             1.0000000000
       932        86  ASN       HD21           -5.6190637382       10.3497338271        0.2935688567  S10       170             1.0000000000
       933        86  ASN       HD22           -5.0709212559       12.0168272683        0.1577531631  S10       170             1.0000000000
       934        87  LYS       CE             -3.1574564621        1.4284856245       -4.4325006767  S10       234             1.0000000000
       935        87  LYS       HE1            -3.5639040102        1.7113499142       -3.4628341896  S10       234             1.0000000000
       936        87  LYS       HE2            -3.9731768271        1.2982614133       -5.1450749370  S10       234             1.0000000000
       937        87  LYS       NZ             -2.2854420859        2.5425263421       -4.9516331078  S10       234             1.0000000000
       938        87  LYS       HZ1            -1.7973176805        2.2625771620       -5.8383997387  S10       234             1.0000000000
       939        87  LYS       HZ2            -1.5392494451        2.8617019929       -4.3059657414  S10       234             1.0000000000
       940        87  LYS       HZ3            -2.8990280952        3.3765609069       -5.1367188939  S10       234             1.0000000000
       941        87  LYS       QQH6           -2.5521846541        0.5286707108       -4.3129266944  S10       234             1.0000000000
       942        88  SER       CB              2.3606391779        3.3703171437       -5.9561120131  S10       235             1.0000000000
       943        88  SER       HB1             3.0705856426        2.7186868568       -6.4756697757  S10       235             1.0000000000
       944        88  SER       HB2             2.8676336303        4.3277292900       -5.7806845558  S10       235             1.0000000000
       945        88  SER       OG              1.1943696313        3.5087823618       -6.8059838914  S10       235             1.0000000000
       946        88  SER       HG1             0.7845673387        4.4039825435       -6.6607399074  S10       235             1.0000000000
       947        88  SER       QQH7            2.0969563546        2.8644616197       -5.0133556501  S10       235             1.0000000000
       948        89  PNM       S1             -2.9436665647        9.6667385233       -6.3968765797  S10       523             1.0000000000
       949        89  PNM       C2             -1.6421318759        8.3405474265       -6.9940151195  S10       523             1.0000000000
       950        89  PNM       C3             -1.2270854014        7.5787060239       -5.6765485832  S10       523             1.0000000000
       951        89  PNM       N4             -2.3559295282        7.6444399403       -4.7437440536  S10       523             1.0000000000
       952        89  PNM       C5             -3.5301128663        8.5258972773       -5.0274593153  S10       523             1.0000000000
       953        89  PNM       C6             -3.4915000676        8.9589051642       -3.5060583617  S10       523             1.0000000000
       954        89  PNM       C7             -2.3277717265        7.9525793771       -3.3976765313  S10       523             1.0000000000
       955        89  PNM       O8             -1.5006562906        7.6666883938       -2.5144810056  S10       523             1.0000000000
       956        89  PNM       C9             -2.3134573266        7.4295946226       -8.0329093073  S10       523             1.0000000000
       957        89  PNM       C10            -0.4504908869        9.0804587986       -7.6141372084  S10       523             1.0000000000
       958        89  PNM       C11            -0.7545662453        6.1507196632       -5.9665645175  S10       523             1.0000000000
       959        89  PNM       O12            -1.5517217369        5.1820537380       -5.7873732627  S10       523             1.0000000000
       960        89  PNM       O13             0.4619567173        6.0454403785       -6.4141587550  S10       523             1.0000000000
       961        89  PNM       N14            -2.9401576710       10.2774805141       -3.2272846329  S10       523             1.0000000000
       962        89  PNM       C15            -3.5709090622       11.4165087737       -3.5905936638  S10       523             1.0000000000
       963        89  PNM       O16            -4.7027518988       11.3892798059       -4.1502848036  S10       523             1.0000000000
       964        89  PNM       C17            -2.8114971538       12.7187405067       -3.3537979560  S10       523             1.0000000000
       965        89  PNM       C18            -1.8061119587       13.0222372483       -4.4636217407  S10       523             1.0000000000
       966        89  PNM       C19            -0.4812348032       13.3783885511       -4.1566332960  S10       523             1.0000000000
       967        89  PNM       C20             0.4445738329       13.6470342900       -5.1740552885  S10       523             1.0000000000
       968        89  PNM       C21             0.0606302475       13.5534844047       -6.5169417208  S10       523             1.0000000000
       969        89  PNM       C22            -1.2601339344       13.2098838141       -6.8334492834  S10       523             1.0000000000
       970        89  PNM       C23            -2.1878346013       12.9566202476       -5.8169239458  S10       523             1.0000000000
       971        89  PNM       H24            -0.3780393533        8.1057484957       -5.2276395638  S10       523             1.0000000000
       972        89  PNM       H25            -0.7446184169        9.5736306910       -8.5452878287  S10       523             1.0000000000
       973        89  PNM       H26             0.3414692961        8.3620499022       -7.8506324238  S10       523             1.0000000000
       974        89  PNM       H27            -0.0490874496        9.8405051657       -6.9385956794  S10       523             1.0000000000
       975        89  PNM       H28            -2.6739765153        8.0319357531       -8.8701513141  S10       523             1.0000000000
       976        89  PNM       H29            -3.1655098862        6.8922398813       -7.6122936524  S10       523             1.0000000000
       977        89  PNM       H30            -1.5977253294        6.6963146688       -8.4246067375  S10       523             1.0000000000
       978        89  PNM       H31            -4.4327566951        7.9906481500       -5.3174275260  S10       523             1.0000000000
       979        89  PNM       H32            -4.3976821642        8.7514970940       -2.9374506380  S10       523             1.0000000000
       980        89  PNM       H33            -2.2956934355       12.6748260486       -2.3892902803  S10       523             1.0000000000
       981        89  PNM       H34            -3.5635802395       13.5115073781       -3.2848157148  S10       523             1.0000000000
       982        89  PNM       H35            -0.1712074621       13.4492566328       -3.1192666617  S10       523             1.0000000000
       983        89  PNM       H36             1.4571766592       13.9357340420       -4.9172464909  S10       523             1.0000000000
       984        89  PNM       H37             0.7741617318       13.7580734963       -7.3085545173  S10       523             1.0000000000
       985        89  PNM       H38            -1.5718647273       13.1389808642       -7.8693916518  S10       523             1.0000000000
       986        89  PNM       H39            -3.2071504569       12.6926399770       -6.0714585282  S10       523             1.0000000000
       987        89  PNM       H40            -2.0346967471       10.3272185932       -2.7526622849  S10       523             1.0000000000
       988        90  TIP3      OH2            -4.5480511532        7.5876408663       -0.5006993506  S10       290             1.0000000000
       989        90  TIP3      H1             -5.5543875401        7.5429207155       -0.2661716607  S10       290             1.0000000000
       990        90  TIP3      H2             -4.0412636975        8.2619916328        0.0276394523  S10       290             1.0000000000
       991        91  SER       CB             -3.0546511363        5.0425744314       -2.2447987309  S11       70              1.0000000000
       992        91  SER       HB1            -3.5222556361        4.1836520162       -2.7376246065  S11       70              1.0000000000
       993        91  SER       HB2            -2.1118809698        5.2597594213       -2.7584621640  S11       70              1.0000000000
       994        91  SER       OG             -3.9698303804        6.1521680072       -2.3578179233  S11       70              1.0000000000
       995        91  SER       HG1            -4.1213422539        6.8054843290       -1.4638720991  S11       70              1.0000000000
       996        91  SER       QQH1           -2.8148824932        4.8567733800       -1.1859182079  S11       70              1.0000000000
       997        92  LYS       CD             -6.5380131428        3.2742060236       -2.1321193540  S11       73              1.0000000000
       998        92  LYS       HD1            -7.2185459617        2.7362159277       -2.7951065386  S11       73              1.0000000000
       999        92  LYS       HD2            -5.5416064305        3.2119294101       -2.5847793950  S11       73              1.0000000000
      1000        92  LYS       QQH2           -6.5132883755        2.7549732342       -1.1690036383  S11       73              1.0000000000
      1001        92  LYS       CE             -6.9855875460        4.7456380252       -2.0089210507  S11       73              1.0000000000
      1002        92  LYS       HE1            -6.7168862333        5.2203884991       -1.0622383919  S11       73              1.0000000000
      1003        92  LYS       HE2            -8.0685968921        4.8322262284       -2.1166460809  S11       73              1.0000000000
      1004        92  LYS       NZ             -6.3647893081        5.6017900746       -3.0814076533  S11       73              1.0000000000
      1005        92  LYS       HZ1            -6.4620420352        5.2455859609       -4.0389426066  S11       73              1.0000000000
      1006        92  LYS       HZ2            -5.3024249664        5.7776850988       -2.8691909937  S11       73              1.0000000000
      1007        92  LYS       HZ3            -6.7831037342        6.5615896911       -3.0810184324  S11       73              1.0000000000
      1008        93  SER       CB             -4.5002555572        4.4219222704       -6.7458177945  S11       130             1.0000000000
      1009        93  SER       HB1            -4.5309821233        5.3610092157       -7.2987477223  S11       130             1.0000000000
      1010        93  SER       HB2            -3.7871017100        3.7540674347       -7.2429395950  S11       130             1.0000000000
      1011        93  SER       OG             -4.0719630598        4.6332070718       -5.3553687808  S11       130             1.0000000000
      1012        93  SER       HG1            -3.2695135413        5.2292111735       -5.3604508249  S11       130             1.0000000000
      1013        93  SER       QQH3           -5.4774471699        3.9420492549       -6.7815220628  S11       130             1.0000000000
      1014        94  GLU       CB            -10.0927644592        9.3991068179        0.7044690583  S11       166             1.0000000000
      1015        94  GLU       HB1            -9.7577480224       10.0458960454       -0.1156061875  S11       166             1.0000000000
      1016        94  GLU       HB2           -11.1330953600        9.1197222986        0.5115859746  S11       166             1.0000000000
      1017        94  GLU       QQH4          -10.0489878638        9.8931966561        1.6841244762  S11       166             1.0000000000
      1018        94  GLU       CG             -9.2098677898        8.1358581624        0.6733595673  S11       166             1.0000000000
      1019        94  GLU       HG1            -9.5788573051        7.4533574309       -0.1004877614  S11       166             1.0000000000
      1020        94  GLU       HG2            -9.2845619934        7.5761415222        1.6155387493  S11       166             1.0000000000
      1021        94  GLU       CD             -7.7215566564        8.3760387572        0.3734258828  S11       166             1.0000000000
      1022        94  GLU       OE1            -7.2430750299        9.5533850333        0.4912934478  S11       166             1.0000000000
      1023        94  GLU       OE2            -7.0397014188        7.3249827055        0.0249931878  S11       166             1.0000000000
      1024        95  ASN       CB             -2.7016956531       11.8440925485        1.2226443979  S11       170             1.0000000000
      1025        95  ASN       HB1            -1.7125391143       11.6750294880        0.7884896377  S11       170             1.0000000000
      1026        95  ASN       HB2            -3.0967434698       12.7965713080        0.8594712742  S11       170             1.0000000000
      1027        95  ASN       QQH5           -2.6921345104       11.8399758438        2.3224689033  S11       170             1.0000000000
      1028        95  ASN       CG             -3.6330393585       10.6958206542        0.8117213168  S11       170             1.0000000000
      1029        95  ASN       OD1            -3.2365229593        9.4918799905        0.9145140157  S11       170             1.0000000000
      1030        95  ASN       ND2            -4.8660134107       11.0427828076        0.4077279435  S11       170             1.0000000000
      1031        95  ASN       HD21           -5.6231944633       10.3478096009        0.2975169833  S11       170             1.0000000000
      1032        95  ASN       HD22           -5.0707801878       12.0134345882        0.1626014247  S11       170             1.0000000000
      1033        96  LYS       CE             -3.1558026520        1.4339225090       -4.4372568337  S11       234             1.0000000000
      1034        96  LYS       HE1            -3.5616543813        1.7161124661       -3.4670639666  S11       234             1.0000000000
      1035        96  LYS       HE2            -3.9718141487        1.3055050521       -5.1498339111  S11       234             1.0000000000
      1036        96  LYS       NZ             -2.2825545888        2.5474932360       -4.9551552120  S11       234             1.0000000000
      1037        96  LYS       HZ1            -1.7934057109        2.2679484688       -5.8414872606  S11       234             1.0000000000
      1038        96  LYS       HZ2            -1.5368285212        2.8662985372       -4.3089138745  S11       234             1.0000000000
      1039        96  LYS       HZ3            -2.8945599367        3.3814369748       -5.1409866923  S11       234             1.0000000000
      1040        96  LYS       QQH6           -2.5516077120        0.5332593186       -4.3189113878  S11       234             1.0000000000
      1041        97  SER       CB              2.3784839707        3.3635136421       -5.9477636181  S11       235             1.0000000000
      1042        97  SER       HB1             3.0902037075        2.7104675402       -6.4630810983  S11       235             1.0000000000
      1043        97  SER       HB2             2.8853480438        4.3209842293       -5.7717017255  S11       235             1.0000000000
      1044        97  SER       OG              1.2162194918        3.5006361858       -6.8026807625  S11       235             1.0000000000
      1045        97  SER       HG1             0.8026103142        4.3940344517       -6.6564682016  S11       235             1.0000000000
      1046        97  SER       QQH7            2.1108420344        2.8599406565       -5.0048581780  S11       235             1.0000000000
      1047        98  PNM       S1             -2.9194394703        9.6560696511       -6.3766341341  S11       523             1.0000000000
      1048        98  PNM       C2             -1.6221767436        8.3277575702       -6.9748526347  S11       523             1.0000000000
      1049        98  PNM       C3             -1.2098831793        7.5624515567       -5.6582745815  S11       523             1.0000000000
      1050        98  PNM       N4             -2.3390969336        7.6302887718       -4.7259806993  S11       523             1.0000000000
      1051        98  PNM       C5             -3.5120002929        8.5128037934       -5.0122025882  S11       523             1.0000000000
      1052        98  PNM       C6             -3.4770935885        8.9456278648       -3.4908439984  S11       523             1.0000000000
      1053        98  PNM       C7             -2.3133571498        7.9395827553       -3.3793314199  S11       523             1.0000000000
      1054        98  PNM       O8             -1.4888961763        7.6542141472       -2.4949288405  S11       523             1.0000000000
      1055        98  PNM       C9             -2.2968030136        7.4208443134       -8.0153734549  S11       523             1.0000000000
      1056        98  PNM       C10            -0.4276020583        9.0633625552       -7.5942508995  S11       523             1.0000000000
      1057        98  PNM       C11            -0.7427464501        6.1345463079       -5.9553302368  S11       523             1.0000000000
      1058        98  PNM       O12            -1.5440133916        5.1682346528       -5.7829023048  S11       523             1.0000000000
      1059        98  PNM       O13             0.4731912330        6.0283724130       -6.4043964283  S11       523             1.0000000000
      1060        98  PNM       N14            -2.9283314983       10.2650057178       -3.2119284380  S11       523             1.0000000000
      1061        98  PNM       C15            -3.5587668566       11.4019611189       -3.5816982609  S11       523             1.0000000000
      1062        98  PNM       O16            -4.6890342529       11.3714495356       -4.1443063898  S11       523             1.0000000000
      1063        98  PNM       C17            -2.8000811737       12.7055435444       -3.3509290299  S11       523             1.0000000000
      1064        98  PNM       C18            -1.8019855864       13.0082403772       -4.4678940959  S11       523             1.0000000000
      1065        98  PNM       C19            -0.4752926121       13.3656681659       -4.1702686118  S11       523             1.0000000000
      1066        98  PNM       C20             0.4434751056       13.6336971279       -5.1943769638  S11       523             1.0000000000
      1067        98  PNM       C21             0.0506822008       13.5379229021       -6.5345769429  S11       523             1.0000000000
      1068        98  PNM       C22            -1.2718369219       13.1925803413       -6.8416915804  S11       523             1.0000000000
      1069        98  PNM       C23            -2.1924467347       12.9402122736       -5.8185726308  S11       523             1.0000000000
      1070        98  PNM       H24            -0.3587000682        8.0847131364       -5.2081656247  S11       523             1.0000000000
      1071        98  PNM       H25            -0.7191712950        9.5563072125       -8.5262983644  S11       523             1.0000000000
      1072        98  PNM       H26             0.3621824945        8.3420963932       -7.8287656541  S11       523             1.0000000000
      1073        98  PNM       H27            -0.0246999099        9.8229211622       -6.9193247420  S11       523             1.0000000000
      1074        98  PNM       H28            -2.6548076915        8.0263663800       -8.8514327066  S11       523             1.0000000000
      1075        98  PNM       H29            -3.1512117781        6.8861826817       -7.5961913819  S11       523             1.0000000000
      1076        98  PNM       H30            -1.5842310023        6.6853556103       -8.4085302831  S11       523             1.0000000000
      1077        98  PNM       H31            -4.4140551451        7.9785484012       -5.3055951255  S11       523             1.0000000000
      1078        98  PNM       H32            -4.3841630411        8.7374541388       -2.9242137374  S11       523             1.0000000000
      1079        98  PNM       H33            -2.2780660450       12.6639115934       -2.3897489573  S11       523             1.0000000000
      1080        98  PNM       H34            -3.5529409459       13.4972940440       -3.2789978032  S11       523             1.0000000000
      1081        98  PNM       H35            -0.1582182787       13.4381923080       -3.1350883568  S11       523             1.0000000000
      1082        98  PNM       H36             1.4576810188       13.9233317398       -4.9448297148  S11       523             1.0000000000
      1083        98  PNM       H37             0.7587809219       13.7420978694       -7.3311904078  S11       523             1.0000000000
      1084        98  PNM       H38            -1.5902247310       13.1194945849       -7.8754861552  S11       523             1.0000000000
      1085        98  PNM       H39            -3.2130995658       12.6747166838       -6.0659549312  S11       523             1.0000000000
      1086        98  PNM       H40            -2.0245349591       10.3162959175       -2.7340139337  S11       523             1.0000000000
      1087        99  TIP3      OH2            -4.5592233124        7.5790758351       -0.4961607846  S11       290             1.0000000000
      1088        99  TIP3      H1             -5.5664104073        7.5360606809       -0.2590102546  S11       290             1.0000000000
      1089        99  TIP3      H2             -4.0502887306        8.2528015858        0.0312346104  S11       290             1.0000000000
      1090       100  SER       CB             -3.0510500002        5.0394317863       -2.2464352458  S12       70              1.0000000000
      1091       100  SER       HB1            -3.5155544660        4.1804327158       -2.7417812040  S12       70              1.0000000000
      1092       100  SER       HB2            -2.1055923666        5.2573595609       -2.7549997059  S12       70              1.0000000000
      1093       100  SER       OG             -3.9661336304        6.1483247168       -2.3645829451  S12       70              1.0000000000
      1094       100  SER       HG1            -4.1141223551        6.8086540895       -1.4749878154  S12       70              1.0000000000
      1095       100  SER       QQH1           -2.8168476831        4.8538660499       -1.1861739194  S12       70              1.0000000000
      1096       101  LYS       CD             -6.5344731661        3.2752207976       -2.1293628884  S12       73              1.0000000000
      1097       101  LYS       HD1            -7.2173254917        2.7409330445       -2.7930567085  S12       73              1.0000000000
      1098       101  LYS       HD2            -5.5390073399        3.2125890190       -2.5840957542  S12       73              1.0000000000
      1099       101  LYS       QQH2           -6.5088367055        2.7518859534       -1.1684489649  S12       73              1.0000000000
      1100       101  LYS       CE             -6.9787066790        4.7467448111       -1.9987868355  S12       73              1.0000000000
      1101       101  LYS       HE1            -6.7007781772        5.2184891746       -1.0533217682  S12       73              1.0000000000
      1102       101  LYS       HE2            -8.0623295864        4.8358926238       -2.0962575234  S12       73              1.0000000000
      1103       101  LYS       NZ             -6.3662942788        5.6054334366       -3.0735979760  S12       73              1.0000000000
      1104       101  LYS       HZ1            -6.4742890526        5.2544690726       -4.0321827994  S12       73              1.0000000000
      1105       101  LYS       HZ2            -5.3016773212        5.7766694121       -2.8707390681  S12       73              1.0000000000
      1106       101  LYS       HZ3            -6.7821394610        6.5662495801       -3.0643056104  S12       73              1.0000000000
      1107       102  SER       CB             -4.5014068271        4.4197482692       -6.7372697057  S12       130             1.0000000000
      1108       102  SER       HB1            -4.5370985624        5.3599001609       -7.2880650352  S12       130             1.0000000000
      1109       102  SER       HB2            -3.7872736706        3.7557161277       -7.2380969634  S12       130             1.0000000000
      1110       102  SER       OG             -4.0702283541        4.6299463434       -5.3476801027  S12       130             1.0000000000
      1111       102  SER       HG1            -3.2714908189        5.2305895582       -5.3538024865  S12       130             1.0000000000
      1112       102  SER       QQH3           -5.4769024686        3.9362279047       -6.7711351989  S12       130             1.0000000000
      1113       103  GLU       CB            -10.0824362848        9.3934359692        0.7007902222  S12       166             1.0000000000
      1114       103  GLU       HB1            -9.7487198026       10.0418218157       -0.1185849893  S12       166             1.0000000000
      1115       103  GLU       HB2           -11.1224667050        9.1127470362        0.5081211346  S12       166             1.0000000000
      1116       103  GLU       QQH4          -10.0389662040        9.8862631156        1.6810998036  S12       166             1.0000000000
      1117       103  GLU       CG             -9.1975838226        8.1315436279        0.6675672116  S12       166             1.0000000000
      1118       103  GLU       HG1            -9.5664647766        7.4491603848       -0.1064891948  S12       166             1.0000000000
      1119       103  GLU       HG2            -9.2707382835        7.5708489301        1.6092230137  S12       166             1.0000000000
      1120       103  GLU       CD             -7.7099560286        8.3742362606        0.3661636873  S12       166             1.0000000000
      1121       103  GLU       OE1            -7.2337676595        9.5526022593        0.4816507942  S12       166             1.0000000000
      1122       103  GLU       OE2            -7.0260109444        7.3241367805        0.0185421698  S12       166             1.0000000000
      1123       104  ASN       CB             -2.6967551979       11.8446090411        1.2218310642  S12       170             1.0000000000
      1124       104  ASN       HB1            -1.7068856300       11.6755195711        0.7893499045  S12       170             1.0000000000
      1125       104  ASN       HB2            -3.0908485629       12.7974105684        0.8585495455  S12       170             1.0000000000
      1126       104  ASN       QQH5           -2.6892618409       11.8393881177        2.3216814575  S12       170             1.0000000000
      1127       104  ASN       CG             -3.6272863069       10.6971128155        0.8078829337  S12       170             1.0000000000
      1128       104  ASN       OD1            -3.2304088654        9.4930183526        0.9088294967  S12       170             1.0000000000
      1129       104  ASN       ND2            -4.8597577932       11.0441504808        0.4028900196  S12       170             1.0000000000
      1130       104  ASN       HD21           -5.6164379112       10.3489667982        0.2904563338  S12       170             1.0000000000
      1131       104  ASN       HD22           -5.0648585210       12.0152248612        0.1596798345  S12       170             1.0000000000
      1132       105  LYS       CE             -3.1513824356        1.4368551114       -4.4375141811  S12       234             1.0000000000
      1133       105  LYS       HE1            -3.5556045381        1.7205924086       -3.4670642935  S12       234             1.0000000000
      1134       105  LYS       HE2            -3.9684744206        1.3094079851       -5.1490637356  S12       234             1.0000000000
      1135       105  LYS       NZ             -2.2766146643        2.5482434266       -4.9570528508  S12       234             1.0000000000
      1136       105  LYS       HZ1            -1.7886194151        2.2679576127       -5.8437129343  S12       234             1.0000000000
      1137       105  LYS       HZ2            -1.5297681761        2.8665145789       -4.3115506656  S12       234             1.0000000000
      1138       105  LYS       HZ3            -2.8874972923        3.3831075857       -5.1419462405  S12       234             1.0000000000
      1139       105  LYS       QQH6           -2.5489556601        0.5350202108       -4.3191630994  S12       234             1.0000000000
      1140       106  SER       CB              2.3792357500        3.3687744818       -5.9448178431  S12       235             1.0000000000
      1141       106  SER       HB1             3.0911239953        2.7159409026       -6.4602459096  S12       235             1.0000000000
      1142       106  SER       HB2             2.8874551936        4.3250374939       -5.7659134264  S12       235             1.0000000000
      1143       106  SER       OG              1.2183856656        3.5089799127       -6.8013444210  S12       235             1.0000000000
      1144       106  SER       HG1             0.8053605025        4.4026744076       -6.6555361837  S12       235             1.0000000000
      1145       106  SER       QQH7            2.1097868827        2.8634688713       -5.0033235571  S12       235             1.0000000000
      1146       107  PNM       S1             -2.9656672160        9.6348230284       -6.4094978648  S12       523             1.0000000000
      1147       107  PNM       C2             -1.6488476084        8.3199807822       -6.9987757425  S12       523             1.0000000000
      1148       107  PNM       C3             -1.2319204004        7.5638448323       -5.6789033256  S12       523             1.0000000000
      1149       107  PNM       N4             -2.3623311886        7.6225112692       -4.7472317378  S12       523             1.0000000000
      1150       107  PNM       C5             -3.5407101582        8.4990650078       -5.0311601716  S12       523             1.0000000000
      1151       107  PNM       C6             -3.4978861612        8.9405018342       -3.5119735450  S12       523             1.0000000000
      1152       107  PNM       C7             -2.3324426805        7.9364754448       -3.4015714618  S12       523             1.0000000000
      1153       107  PNM       O8             -1.5007034197        7.6605468923       -2.5207456784  S12       523             1.0000000000
      1154       107  PNM       C9             -2.3059967456        7.4021170247       -8.0405528779  S12       523             1.0000000000
      1155       107  PNM       C10            -0.4605806468        9.0700299450       -7.6131172454  S12       523             1.0000000000
      1156       107  PNM       C11            -0.7499207386        6.1387412190       -5.9665045044  S12       523             1.0000000000
      1157       107  PNM       O12            -1.5430271773        5.1666359649       -5.7889223431  S12       523             1.0000000000
      1158       107  PNM       O13             0.4683327676        6.0400516637       -6.4110641933  S12       523             1.0000000000
      1159       107  PNM       N14            -2.9429304797       10.2589867201       -3.2403755772  S12       523             1.0000000000
      1160       107  PNM       C15            -3.5717856244       11.3988139905       -3.6036863958  S12       523             1.0000000000
      1161       107  PNM       O16            -4.7055778155       11.3742165413       -4.1592030297  S12       523             1.0000000000
      1162       107  PNM       C17            -2.8071035192       12.6984209537       -3.3710327972  S12       523             1.0000000000
      1163       107  PNM       C18            -1.8058407988       12.9991209037       -4.4855876586  S12       523             1.0000000000
      1164       107  PNM       C19            -0.4833185953       13.3688926735       -4.1834735424  S12       523             1.0000000000
      1165       107  PNM       C20             0.4384145639       13.6385174800       -5.2046181672  S12       523             1.0000000000
      1166       107  PNM       C21             0.0528811460       13.5316053174       -6.5461468842  S12       523             1.0000000000
      1167       107  PNM       C22            -1.2651914140       13.1734798189       -6.8576291492  S12       523             1.0000000000
      1168       107  PNM       C23            -2.1889987964       12.9199062590       -5.8377430381  S12       523             1.0000000000
      1169       107  PNM       H24            -0.3873637059        8.0971720886       -5.2293002262  S12       523             1.0000000000
      1170       107  PNM       H25            -0.7520400853        9.5539072259       -8.5499039685  S12       523             1.0000000000
      1171       107  PNM       H26             0.3413389435        8.3589210669       -7.8380572834  S12       523             1.0000000000
      1172       107  PNM       H27            -0.0741210099        9.8387978827       -6.9387219992  S12       523             1.0000000000
      1173       107  PNM       H28            -2.6666920896        8.0003236456       -8.8806119968  S12       523             1.0000000000
      1174       107  PNM       H29            -3.1554832448        6.8577316994       -7.6243459780  S12       523             1.0000000000
      1175       107  PNM       H30            -1.5816925047        6.6746868266       -8.4276025480  S12       523             1.0000000000
      1176       107  PNM       H31            -4.4423578818        7.9578131220       -5.3134537875  S12       523             1.0000000000
      1177       107  PNM       H32            -4.4021598250        8.7368398252       -2.9391419906  S12       523             1.0000000000
      1178       107  PNM       H33            -2.2862610264       12.6522365120       -2.4093973926  S12       523             1.0000000000
      1179       107  PNM       H34            -3.5561306725       13.4937141496       -3.2980605554  S12       523             1.0000000000
      1180       107  PNM       H35            -0.1716815290       13.4488284022       -3.1471778831  S12       523             1.0000000000
      1181       107  PNM       H36             1.4491057977       13.9376610631       -4.9519044926  S12       523             1.0000000000
      1182       107  PNM       H37             0.7629205744       13.7365974663       -7.3408496414  S12       523             1.0000000000
      1183       107  PNM       H38            -1.5778465277       13.0911498763       -7.8925528721  S12       523             1.0000000000
      1184       107  PNM       H39            -3.2062964139       12.6452595862       -6.0888565796  S12       523             1.0000000000
      1185       107  PNM       H40            -2.0375052964       10.3083103998       -2.7656091755  S12       523             1.0000000000
      1186       108  TIP3      OH2            -4.5497119869        7.5894678987       -0.5131145615  S12       290             1.0000000000
      1187       108  TIP3      H1             -5.5557728609        7.5420703679       -0.2714044975  S12       290             1.0000000000
      1188       108  TIP3      H2             -4.0402862234        8.2612754496        0.0164568711  S12       290             1.0000000000
      1189       109  SER       CB             -3.0519317794        5.0395596204       -2.2465305860  S13       70              1.0000000000
      1190       109  SER       HB1            -3.5199308031        4.1815969949       -2.7405432442  S13       70              1.0000000000
      1191       109  SER       HB2            -2.1086655343        5.2564947221       -2.7593814338  S13       70              1.0000000000
      1192       109  SER       OG             -3.9659646825        6.1500836830       -2.3587528080  S13       70              1.0000000000
      1193       109  SER       HG1            -4.1156213621        6.8043272100       -1.4641025550  S13       70              1.0000000000
      1194       109  SER       QQH1           -2.8130008463        4.8526147031       -1.1876553819  S13       70              1.0000000000
      1195       110  LYS       CD             -6.5317944002        3.2748910644       -2.1320880926  S13       73              1.0000000000
      1196       110  LYS       HD1            -7.2180966463        2.7424269280       -2.7937305831  S13       73              1.0000000000
      1197       110  LYS       HD2            -5.5379167877        3.2095189240       -2.5898677584  S13       73              1.0000000000
      1198       110  LYS       QQH2           -6.5047295325        2.7514433566       -1.1712506619  S13       73              1.0000000000
      1199       110  LYS       CE             -6.9714685146        4.7476003934       -2.0002582978  S13       73              1.0000000000
      1200       110  LYS       HE1            -6.6873383126        5.2187248492       -1.0563141284  S13       73              1.0000000000
      1201       110  LYS       HE2            -8.0553070656        4.8398425452       -2.0918031807  S13       73              1.0000000000
      1202       110  LYS       NZ             -6.3613996405        5.6037264196       -3.0785369559  S13       73              1.0000000000
      1203       110  LYS       HZ1            -6.4666670600        5.2478171035       -4.0353380637  S13       73              1.0000000000
      1204       110  LYS       HZ2            -5.2975705157        5.7788836617       -2.8733682882  S13       73              1.0000000000
      1205       110  LYS       HZ3            -6.7797969462        6.5634478665       -3.0734904820  S13       73              1.0000000000
      1206       111  SER       CB             -4.5010803503        4.4190072432       -6.7405976171  S13       130             1.0000000000
      1207       111  SER       HB1            -4.5328987620        5.3588610691       -7.2921411563  S13       130             1.0000000000
      1208       111  SER       HB2            -3.7871409655        3.7529016467       -7.2390305768  S13       130             1.0000000000
      1209       111  SER       OG             -4.0733955022        4.6286110079       -5.3498527920  S13       130             1.0000000000
      1210       111  SER       HG1            -3.2731675318        5.2276058154       -5.3529381609  S13       130             1.0000000000
      1211       111  SER       QQH3           -5.4776369624        3.9378173373       -6.7773285543  S13       130             1.0000000000
      1212       112  GLU       CB            -10.0843577260        9.3940814536        0.7009725025  S13       166             1.0000000000
      1213       112  GLU       HB1            -9.7507036307       10.0418149051       -0.1189458969  S13       166             1.0000000000
      1214       112  GLU       HB2           -11.1242626885        9.1128441847        0.5083802159  S13       166             1.0000000000
      1215       112  GLU       QQH4          -10.0411522482        9.8877430279        1.6808705001  S13       166             1.0000000000
      1216       112  GLU       CG             -9.1991126083        8.1326082866        0.6689818256  S13       166             1.0000000000
      1217       112  GLU       HG1            -9.5663622424        7.4503780198       -0.1060290853  S13       166             1.0000000000
      1218       112  GLU       HG2            -9.2734902604        7.5714561367        1.6102683214  S13       166             1.0000000000
      1219       112  GLU       CD             -7.7110376098        8.3753733933        0.3702088105  S13       166             1.0000000000
      1220       112  GLU       OE1            -7.2351029804        9.5540422230        0.4838825215  S13       166             1.0000000000
      1221       112  GLU       OE2            -7.0267867727        7.3242645897        0.0265159898  S13       166             1.0000000000
      1222       113  ASN       CB             -2.6951863106       11.8437111706        1.2213205945  S13       170             1.0000000000
      1223       113  ASN       HB1            -1.7051954505       11.6727803328        0.7897492180  S13       170             1.0000000000
      1224       113  ASN       HB2            -3.0878966186       12.7965939473        0.8567157663  S13       170             1.0000000000
      1225       113  ASN       QQH5           -2.6882857591       11.8396908026        2.3211679734  S13       170             1.0000000000
      1226       113  ASN       CG             -3.6267489401       10.6965806870        0.8084723908  S13       170             1.0000000000
      1227       113  ASN       OD1            -3.2311490172        9.4924335838        0.9123373809  S13       170             1.0000000000
      1228       113  ASN       ND2            -4.8585904223       11.0442485826        0.4017809052  S13       170             1.0000000000
      1229       113  ASN       HD21           -5.6159257649       10.3496542293        0.2905923414  S13       170             1.0000000000
      1230       113  ASN       HD22           -5.0629956399       12.0153365100        0.1575833307  S13       170             1.0000000000
      1231       114  LYS       CE             -3.1526040925        1.4348216910       -4.4419128453  S13       234             1.0000000000
      1232       114  LYS       HE1            -3.5588745427        1.7174590888       -3.4720668198  S13       234             1.0000000000
      1233       114  LYS       HE2            -3.9680890598        1.3076556094       -5.1552593498  S13       234             1.0000000000
      1234       114  LYS       NZ             -2.2774393800        2.5472220848       -4.9585944688  S13       234             1.0000000000
      1235       114  LYS       HZ1            -1.7881827107        2.2678671380       -5.8448574246  S13       234             1.0000000000
      1236       114  LYS       HZ2            -1.5317101731        2.8650237558       -4.3117106253  S13       234             1.0000000000
      1237       114  LYS       HZ3            -2.8884006120        3.3818022596       -5.1433032860  S13       234             1.0000000000
      1238       114  LYS       QQH6           -2.5497730330        0.5333006643       -4.3232447240  S13       234             1.0000000000
      1239       115  SER       CB              2.3804450506        3.3666801932       -5.9476584384  S13       235             1.0000000000
      1240       115  SER       HB1             3.0908976198        2.7135970802       -6.4646638630  S13       235             1.0000000000
      1241       115  SER       HB2             2.8896506171        4.3224982826       -5.7690432601  S13       235             1.0000000000
      1242       115  SER       OG              1.2183695126        3.5082202999       -6.8024236601  S13       235             1.0000000000
      1243       115  SER       HG1             0.8028625282        4.3997031339       -6.6499672066  S13       235             1.0000000000
      1244       115  SER       QQH7            2.1121601928        2.8609662244       -5.0060431543  S13       235             1.0000000000
      1245       116  PNM       S1             -2.9302075167        9.6571154909       -6.3633131036  S13       523             1.0000000000
      1246       116  PNM       C2             -1.6310808128        8.3304890134       -6.9620930749  S13       523             1.0000000000
      1247       116  PNM       C3             -1.2167595701        7.5659490035       -5.6460167931  S13       523             1.0000000000
      1248       116  PNM       N4             -2.3452634960        7.6320484273       -4.7131048596  S13       523             1.0000000000
      1249       116  PNM       C5             -3.5190064692        8.5141516652       -4.9967472024  S13       523             1.0000000000
      1250       116  PNM       C6             -3.4809178571        8.9471010758       -3.4753551893  S13       523             1.0000000000
      1251       116  PNM       C7             -2.3173335428        7.9403099175       -3.3665478723  S13       523             1.0000000000
      1252       116  PNM       O8             -1.4899707008        7.6548209401       -2.4846411692  S13       523             1.0000000000
      1253       116  PNM       C9             -2.3043191610        7.4209920987       -8.0010943075  S13       523             1.0000000000
      1254       116  PNM       C10            -0.4374516347        9.0672279489       -7.5818151159  S13       523             1.0000000000
      1255       116  PNM       C11            -0.7477660323        6.1388342535       -5.9445181832  S13       523             1.0000000000
      1256       116  PNM       O12            -1.5479368840        5.1715507539       -5.7722760254  S13       523             1.0000000000
      1257       116  PNM       O13             0.4677311951        6.0340797341       -6.3949293394  S13       523             1.0000000000
      1258       116  PNM       N14            -2.9301214537       10.2658052847       -3.1971234378  S13       523             1.0000000000
      1259       116  PNM       C15            -3.5588712069       11.4040668987       -3.5658350998  S13       523             1.0000000000
      1260       116  PNM       O16            -4.6900634960       11.3757392723       -4.1267740450  S13       523             1.0000000000
      1261       116  PNM       C17            -2.7967652452       12.7059558440       -3.3368097935  S13       523             1.0000000000
      1262       116  PNM       C18            -1.8035635278       13.0080140575       -4.4583408206  S13       523             1.0000000000
      1263       116  PNM       C19            -0.4764970561       13.3699016310       -4.1674930669  S13       523             1.0000000000
      1264       116  PNM       C20             0.4373842378       13.6362188029       -5.1965487004  S13       523             1.0000000000
      1265       116  PNM       C21             0.0393276552       13.5340616727       -6.5347791423  S13       523             1.0000000000
      1266       116  PNM       C22            -1.2836131127       13.1844978539       -6.8350575639  S13       523             1.0000000000
      1267       116  PNM       C23            -2.1993307824       12.9342168611       -5.8071084181  S13       523             1.0000000000
      1268       116  PNM       H24            -0.3660504710        8.0890538504       -5.1961883890  S13       523             1.0000000000
      1269       116  PNM       H25            -0.7276748936        9.5540888335       -8.5173944245  S13       523             1.0000000000
      1270       116  PNM       H26             0.3555940277        8.3472598173       -7.8094827287  S13       523             1.0000000000
      1271       116  PNM       H27            -0.0396646519        9.8317547960       -6.9094719886  S13       523             1.0000000000
      1272       116  PNM       H28            -2.6640912077        8.0239649869       -8.8380996281  S13       523             1.0000000000
      1273       116  PNM       H29            -3.1569384594        6.8848603220       -7.5802249612  S13       523             1.0000000000
      1274       116  PNM       H30            -1.5901753407        6.6862775555       -8.3930651350  S13       523             1.0000000000
      1275       116  PNM       H31            -4.4214866353        7.9789487887       -5.2873984883  S13       523             1.0000000000
      1276       116  PNM       H32            -4.3868764640        8.7395720091       -2.9067425664  S13       523             1.0000000000
      1277       116  PNM       H33            -2.2700234738       12.6619668456       -2.3783737851  S13       523             1.0000000000
      1278       116  PNM       H34            -3.5476758689       13.4990840786       -3.2604704903  S13       523             1.0000000000
      1279       116  PNM       H35            -0.1548168438       13.4466957494       -3.1341095134  S13       523             1.0000000000
      1280       116  PNM       H36             1.4521105824       13.9289117243       -4.9527814244  S13       523             1.0000000000
      1281       116  PNM       H37             0.7436415561       13.7357187116       -7.3354340760  S13       523             1.0000000000
      1282       116  PNM       H38            -1.6060276138       13.1052876871       -7.8672539373  S13       523             1.0000000000
      1283       116  PNM       H39            -3.2200453210       12.6642717660       -6.0493024402  S13       523             1.0000000000
      1284       116  PNM       H40            -2.0255039744       10.3154665504       -2.7206511997  S13       523             1.0000000000
      1285       117  TIP3      OH2            -4.5499052618        7.5794533513       -0.4980790208  S13       290             1.0000000000
      1286       117  TIP3      H1             -5.5571316928        7.5359685070       -0.2586158464  S13       290             1.0000000000
      1287       117  TIP3      H2             -4.0401450305        8.2534668832        0.0283079914  S13       290             1.0000000000
      1288       118  SER       CB             -3.0535468925        5.0472569706       -2.2463713422  S14       70              1.0000000000
      1289       118  SER       HB1            -3.5224869059        4.1917421757       -2.7437801177  S14       70              1.0000000000
      1290       118  SER       HB2            -2.1091322634        5.2637097255       -2.7577164685  S14       70              1.0000000000
      1291       118  SER       OG             -3.9641995799        6.1605604444       -2.3550040650  S14       70              1.0000000000
      1292       118  SER       HG1            -4.1120465785        6.8185379640       -1.4551945871  S14       70              1.0000000000
      1293       118  SER       QQH1           -2.8156374815        4.8555415775       -1.1880528737  S14       70              1.0000000000
      1294       119  LYS       CD             -6.5249660563        3.2793205737       -2.1300243726  S14       73              1.0000000000
      1295       119  LYS       HD1            -7.2129437758        2.7503334840       -2.7929237008  S14       73              1.0000000000
      1296       119  LYS       HD2            -5.5314884449        3.2131753782       -2.5883736534  S14       73              1.0000000000
      1297       119  LYS       QQH2           -6.4988580974        2.7528033481       -1.1708469561  S14       73              1.0000000000
      1298       119  LYS       CE             -6.9615042846        4.7524360943       -1.9929951788  S14       73              1.0000000000
      1299       119  LYS       HE1            -6.6717695714        5.2209415517       -1.0493247483  S14       73              1.0000000000
      1300       119  LYS       HE2            -8.0458177620        4.8460827356       -2.0780861636  S14       73              1.0000000000
      1301       119  LYS       NZ             -6.3563974638        5.6106961528       -3.0723051238  S14       73              1.0000000000
      1302       119  LYS       HZ1            -6.4634455114        5.2554893112       -4.0291072159  S14       73              1.0000000000
      1303       119  LYS       HZ2            -5.2914789859        5.7886011335       -2.8682261889  S14       73              1.0000000000
      1304       119  LYS       HZ3            -6.7770960527        6.5693000068       -3.0634805536  S14       73              1.0000000000
      1305       120  SER       CB             -4.5035415765        4.4189525891       -6.7347131874  S14       130             1.0000000000
      1306       120  SER       HB1            -4.5353054050        5.3568394490       -7.2894601746  S14       130             1.0000000000
      1307       120  SER       HB2            -3.7896716824        3.7512399148       -7.2311730914  S14       130             1.0000000000
      1308       120  SER       OG             -4.0756881802        4.6339344490       -5.3447527398  S14       130             1.0000000000
      1309       120  SER       HG1            -3.2754731346        5.2323908922       -5.3526011247  S14       130             1.0000000000
      1310       120  SER       QQH3           -5.4801207220        3.9376778608       -6.7692591383  S14       130             1.0000000000
      1311       121  GLU       CB            -10.0748484394        9.3909070467        0.7022679905  S14       166             1.0000000000
      1312       121  GLU       HB1            -9.7434432338       10.0394045940       -0.1179770037  S14       166             1.0000000000
      1313       121  GLU       HB2           -11.1134829135        9.1052139279        0.5094396157  S14       166             1.0000000000
      1314       121  GLU       QQH4          -10.0340383598        9.8851442741        1.6819604950  S14       166             1.0000000000
      1315       121  GLU       CG             -9.1847167087        8.1331841059        0.6717630390  S14       166             1.0000000000
      1316       121  GLU       HG1            -9.5437823370        7.4527490318       -0.1089680288  S14       166             1.0000000000
      1317       121  GLU       HG2            -9.2643550415        7.5673000764        1.6097441176  S14       166             1.0000000000
      1318       121  GLU       CD             -7.6955208098        8.3816737775        0.3841340059  S14       166             1.0000000000
      1319       121  GLU       OE1            -7.2249527028        9.5627056310        0.4940046296  S14       166             1.0000000000
      1320       121  GLU       OE2            -7.0047788035        7.3312068699        0.0517270979  S14       166             1.0000000000
      1321       122  ASN       CB             -2.6886152813       11.8502443454        1.2213726839  S14       170             1.0000000000
      1322       122  ASN       HB1            -1.6977404358       11.6814337631        0.7911888451  S14       170             1.0000000000
      1323       122  ASN       HB2            -3.0819687267       12.8033945214        0.8580792217  S14       170             1.0000000000
      1324       122  ASN       QQH5           -2.6835719884       11.8440313611        2.3212257418  S14       170             1.0000000000
      1325       122  ASN       CG             -3.6178610816       10.7031404068        0.8053460323  S14       170             1.0000000000
      1326       122  ASN       OD1            -3.2214659461        9.4992874381        0.9109088732  S14       170             1.0000000000
      1327       122  ASN       ND2            -4.8486311509       11.0498788905        0.3951775744  S14       170             1.0000000000
      1328       122  ASN       HD21           -5.6068638293       10.3556648536        0.2879959323  S14       170             1.0000000000
      1329       122  ASN       HD22           -5.0534499651       12.0210297087        0.1510401011  S14       170             1.0000000000
      1330       123  LYS       CE             -3.1528715825        1.4343085051       -4.4423480492  S14       234             1.0000000000
      1331       123  LYS       HE1            -3.5608496000        1.7164494714       -3.4731203108  S14       234             1.0000000000
      1332       123  LYS       HE2            -3.9672391147        1.3059869085       -5.1567360304  S14       234             1.0000000000
      1333       123  LYS       NZ             -2.2784094698        2.5477971838       -4.9580192117  S14       234             1.0000000000
      1334       123  LYS       HZ1            -1.7896280204        2.2699370069       -5.8450170820  S14       234             1.0000000000
      1335       123  LYS       HZ2            -1.5317608470        2.8639988074       -4.3112553706  S14       234             1.0000000000
      1336       123  LYS       HZ3            -2.8883926329        3.3831056868       -5.1407937275  S14       234             1.0000000000
      1337       123  LYS       QQH6           -2.5489163797        0.5336555106       -4.3229034668  S14       234             1.0000000000
      1338       124  SER       CB              2.3781425944        3.3695675499       -5.9503651645  S14       235             1.0000000000
      1339       124  SER       HB1             3.0898431556        2.7173074868       -6.4666666408  S14       235             1.0000000000
      1340       124  SER       HB2             2.8858169420        4.3261273427       -5.7716057225  S14       235             1.0000000000
      1341       124  SER       OG              1.2165948222        3.5094809429       -6.8059264032  S14       235             1.0000000000
      1342       124  SER       HG1             0.8025793492        4.4023692364       -6.6582082253  S14       235             1.0000000000
      1343       124  SER       QQH7            2.1095545906        2.8637811768       -5.0088743049  S14       235             1.0000000000
      1344       125  PNM       S1             -2.9657640293        9.6338036082       -6.4062439319  S14       523             1.0000000000
      1345       125  PNM       C2             -1.6518382099        8.3177482966       -6.9975311507  S14       523             1.0000000000
      1346       125  PNM       C3             -1.2386778523        7.5579172400       -5.6788712880  S14       523             1.0000000000
      1347       125  PNM       N4             -2.3722242556        7.6127111802       -4.7496104795  S14       523             1.0000000000
      1348       125  PNM       C5             -3.5464861748        8.4965694832       -5.0320185538  S14       523             1.0000000000
      1349       125  PNM       C6             -3.5017521387        8.9354904351       -3.5119871565  S14       523             1.0000000000
      1350       125  PNM       C7             -2.3389004333        7.9286886875       -3.4035111006  S14       523             1.0000000000
      1351       125  PNM       O8             -1.5029844948        7.6561640022       -2.5263877293  S14       523             1.0000000000
      1352       125  PNM       C9             -2.3104716286        7.4042204102       -8.0420811239  S14       523             1.0000000000
      1353       125  PNM       C10            -0.4614053786        9.0671616364       -7.6089958598  S14       523             1.0000000000
      1354       125  PNM       C11            -0.7544094228        6.1341694725       -5.9694875156  S14       523             1.0000000000
      1355       125  PNM       O12            -1.5469566595        5.1604783165       -5.7986068960  S14       523             1.0000000000
      1356       125  PNM       O13             0.4656629222        6.0384459931       -6.4098084871  S14       523             1.0000000000
      1357       125  PNM       N14            -2.9439848871       10.2516021509       -3.2357046596  S14       523             1.0000000000
      1358       125  PNM       C15            -3.5725220060       11.3942147992       -3.5903061678  S14       523             1.0000000000
      1359       125  PNM       O16            -4.7075460131       11.3738375346       -4.1433740543  S14       523             1.0000000000
      1360       125  PNM       C17            -2.8058700502       12.6917762305       -3.3520495914  S14       523             1.0000000000
      1361       125  PNM       C18            -1.8076945921       12.9973460092       -4.4680162406  S14       523             1.0000000000
      1362       125  PNM       C19            -0.4857225104       13.3715847786       -4.1690870334  S14       523             1.0000000000
      1363       125  PNM       C20             0.4324263660       13.6447387511       -5.1925322019  S14       523             1.0000000000
      1364       125  PNM       C21             0.0438182456       13.5370874767       -6.5331660830  S14       523             1.0000000000
      1365       125  PNM       C22            -1.2741603550       13.1757824253       -6.8414245457  S14       523             1.0000000000
      1366       125  PNM       C23            -2.1943888973       12.9189132485       -5.8191401866  S14       523             1.0000000000
      1367       125  PNM       H24            -0.3959529913        8.0906487570       -5.2248983534  S14       523             1.0000000000
      1368       125  PNM       H25            -0.7492659810        9.5473568564       -8.5488855904  S14       523             1.0000000000
      1369       125  PNM       H26             0.3425789239        8.3565526387       -7.8277130282  S14       523             1.0000000000
      1370       125  PNM       H27            -0.0791772420        9.8392317716       -6.9358983033  S14       523             1.0000000000
      1371       125  PNM       H28            -2.6710304438        8.0059518148       -8.8797167393  S14       523             1.0000000000
      1372       125  PNM       H29            -3.1605655265        6.8597637137       -7.6271969664  S14       523             1.0000000000
      1373       125  PNM       H30            -1.5873589800        6.6772498753       -8.4319644883  S14       523             1.0000000000
      1374       125  PNM       H31            -4.4508244738        7.9613041585       -5.3166730001  S14       523             1.0000000000
      1375       125  PNM       H32            -4.4068166528        8.7331491629       -2.9400569794  S14       523             1.0000000000
      1376       125  PNM       H33            -2.2823835344       12.6404435484       -2.3921614207  S14       523             1.0000000000
      1377       125  PNM       H34            -3.5537514231       13.4875877316       -3.2731242770  S14       523             1.0000000000
      1378       125  PNM       H35            -0.1714228126       13.4530545951       -3.1337641438  S14       523             1.0000000000
      1379       125  PNM       H36             1.4428702401       13.9471309311       -4.9425684627  S14       523             1.0000000000
      1380       125  PNM       H37             0.7514672903       13.7437257229       -7.3296049037  S14       523             1.0000000000
      1381       125  PNM       H38            -1.5894507141       13.0937379425       -7.8755912523  S14       523             1.0000000000
      1382       125  PNM       H39            -3.2118354114       12.6425955043       -6.0676583084  S14       523             1.0000000000
      1383       125  PNM       H40            -2.0379567602       10.2976932530       -2.7615131897  S14       523             1.0000000000
      1384       126  TIP3      OH2            -4.5374373121        7.5856112705       -0.4908524019  S14       290             1.0000000000
      1385       126  TIP3      H1             -5.5439077317        7.5408676011       -0.2428864759  S14       290             1.0000000000
      1386       126  TIP3      H2             -4.0251309764        8.2625542274        0.0298889984  S14       290             1.0000000000
      1387       127  SER       CB             -3.0628870388        5.0589919903       -2.2366974729  S15       70              1.0000000000
      1388       127  SER       HB1            -3.5428403271        4.2080766695       -2.7327998528  S15       70              1.0000000000
      1389       127  SER       HB2            -2.1190626793        5.2651908267       -2.7540352201  S15       70              1.0000000000
      1390       127  SER       OG             -3.9593646676        6.1839221572       -2.3342581368  S15       70              1.0000000000
      1391       127  SER       HG1            -4.1306918617        6.8399435656       -1.4054242755  S15       70              1.0000000000
      1392       127  SER       QQH1           -2.8192717446        4.8607013397       -1.1807864958  S15       70              1.0000000000
      1393       128  LYS       CD             -6.5017973986        3.2783460011       -2.1364652361  S15       73              1.0000000000
      1394       128  LYS       HD1            -7.1937902168        2.7580230396       -2.8019593531  S15       73              1.0000000000
      1395       128  LYS       HD2            -5.5081596166        3.2056436588       -2.5930962809  S15       73              1.0000000000
      1396       128  LYS       QQH2           -6.4815253628        2.7480808491       -1.1791786702  S15       73              1.0000000000
      1397       128  LYS       CE             -6.9255923830        4.7541637157       -1.9945205180  S15       73              1.0000000000
      1398       128  LYS       HE1            -6.6203644390        5.2179259884       -1.0533191325  S15       73              1.0000000000
      1399       128  LYS       HE2            -8.0103854831        4.8554146081       -2.0638070109  S15       73              1.0000000000
      1400       128  LYS       NZ             -6.3262456094        5.6086629726       -3.0796578988  S15       73              1.0000000000
      1401       128  LYS       HZ1            -6.4182320172        5.2397460542       -4.0320390868  S15       73              1.0000000000
      1402       128  LYS       HZ2            -5.2619394696        5.8072185621       -2.8635873713  S15       73              1.0000000000
      1403       128  LYS       HZ3            -6.7605612513        6.5609380073       -3.0834351682  S15       73              1.0000000000
      1404       129  SER       CB             -4.5045258476        4.4280531390       -6.7384919439  S15       130             1.0000000000
      1405       129  SER       HB1            -4.5342958432        5.3647221848       -7.2953007854  S15       130             1.0000000000
      1406       129  SER       HB2            -3.7895759876        3.7589247887       -7.2313771571  S15       130             1.0000000000
      1407       129  SER       OG             -4.0811113894        4.6451349215       -5.3473650140  S15       130             1.0000000000
      1408       129  SER       HG1            -3.2764314024        5.2373845662       -5.3529900487  S15       130             1.0000000000
      1409       129  SER       QQH3           -5.4814372464        3.9476498310       -6.7750481335  S15       130             1.0000000000
      1410       130  GLU       CB            -10.0814423568        9.3979218085        0.7044396380  S15       166             1.0000000000
      1411       130  GLU       HB1            -9.7500706537       10.0463486345       -0.1157696491  S15       166             1.0000000000
      1412       130  GLU       HB2           -11.1191426123        9.1099751976        0.5108161876  S15       166             1.0000000000
      1413       130  GLU       QQH4          -10.0426708649        9.8925441802        1.6841250430  S15       166             1.0000000000
      1414       130  GLU       CG             -9.1890945756        8.1425234187        0.6761221570  S15       166             1.0000000000
      1415       130  GLU       HG1            -9.5433155744        7.4619108888       -0.1067601176  S15       166             1.0000000000
      1416       130  GLU       HG2            -9.2697010283        7.5747791405        1.6128137749  S15       166             1.0000000000
      1417       130  GLU       CD             -7.7004573564        8.3937776047        0.3935152036  S15       166             1.0000000000
      1418       130  GLU       OE1            -7.2338228842        9.5777432614        0.4810402024  S15       166             1.0000000000
      1419       130  GLU       OE2            -7.0049269872        7.3384209030        0.0857928450  S15       166             1.0000000000
      1420       131  ASN       CB             -2.6821780489       11.8417261174        1.2189077626  S15       170             1.0000000000
      1421       131  ASN       HB1            -1.6909773982       11.6639332740        0.7930407783  S15       170             1.0000000000
      1422       131  ASN       HB2            -3.0668437071       12.7964638382        0.8503868501  S15       170             1.0000000000
      1423       131  ASN       QQH5           -2.6810900247       11.8392008498        2.3187808956  S15       170             1.0000000000
      1424       131  ASN       CG             -3.6196553450       10.7010145501        0.8029187856  S15       170             1.0000000000
      1425       131  ASN       OD1            -3.2328683779        9.4938970720        0.9092013393  S15       170             1.0000000000
      1426       131  ASN       ND2            -4.8473617644       11.0566884626        0.3916928979  S15       170             1.0000000000
      1427       131  ASN       HD21           -5.6098101101       10.3675279145        0.2834502198  S15       170             1.0000000000
      1428       131  ASN       HD22           -5.0461126905       12.0294474042        0.1476242722  S15       170             1.0000000000
      1429       132  LYS       CE             -3.1528096458        1.4410415374       -4.4479218193  S15       234             1.0000000000
      1430       132  LYS       HE1            -3.5608062298        1.7215401466       -3.4781945801  S15       234             1.0000000000
      1431       132  LYS       HE2            -3.9669335842        1.3146569147       -5.1629342956  S15       234             1.0000000000
      1432       132  LYS       NZ             -2.2773372896        2.5547176536       -4.9608199968  S15       234             1.0000000000
      1433       132  LYS       HZ1            -1.7883473380        2.2786571902       -5.8482030782  S15       234             1.0000000000
      1434       132  LYS       HZ2            -1.5304000934        2.8691884160       -4.3136635296  S15       234             1.0000000000
      1435       132  LYS       HZ3            -2.8853018450        3.3904776559       -5.1423803861  S15       234             1.0000000000
      1436       132  LYS       QQH6           -2.5495392470        0.5396871806       -4.3304624313  S15       234             1.0000000000
      1437       133  SER       CB              2.3897347341        3.3657713337       -5.9503146704  S15       235             1.0000000000
      1438       133  SER       HB1             3.1014720747        2.7127258620       -6.4655756719  S15       235             1.0000000000
      1439       133  SER       HB2             2.8983140347        4.3218147819       -5.7710182066  S15       235             1.0000000000
      1440       133  SER       OG              1.2294495344        3.5065247666       -6.8071591984  S15       235             1.0000000000
      1441       133  SER       HG1             0.8123521653        4.3972261190       -6.6551258738  S15       235             1.0000000000
      1442       133  SER       QQH7            2.1198709379        2.8605623679       -5.0088343788  S15       235             1.0000000000
      1443       134  PNM       S1             -2.9531234587        9.6221234671       -6.3716086371  S15       523             1.0000000000
      1444       134  PNM       C2             -1.6419647856        8.3058892350       -6.9663398946  S15       523             1.0000000000
      1445       134  PNM       C3             -1.2326114263        7.5404132149       -5.6495848008  S15       523             1.0000000000
      1446       134  PNM       N4             -2.3680327262        7.5914528045       -4.7213870358  S15       523             1.0000000000
      1447       134  PNM       C5             -3.5392620821        8.4803435337       -5.0039606168  S15       523             1.0000000000
      1448       134  PNM       C6             -3.4942342250        8.9198200166       -3.4845783559  S15       523             1.0000000000
      1449       134  PNM       C7             -2.3326872488        7.9122569028       -3.3751895338  S15       523             1.0000000000
      1450       134  PNM       O8             -1.4902607187        7.6473848659       -2.5018399788  S15       523             1.0000000000
      1451       134  PNM       C9             -2.3028823922        7.3995805643       -8.0159996076  S15       523             1.0000000000
      1452       134  PNM       C10            -0.4457947569        9.0486101460       -7.5750595039  S15       523             1.0000000000
      1453       134  PNM       C11            -0.7493457711        6.1193687115       -5.9522054266  S15       523             1.0000000000
      1454       134  PNM       O12            -1.5429858552        5.1450176457       -5.7910479617  S15       523             1.0000000000
      1455       134  PNM       O13             0.4695734213        6.0274834914       -6.3965619744  S15       523             1.0000000000
      1456       134  PNM       N14            -2.9366111362       10.2356801373       -3.2082075999  S15       523             1.0000000000
      1457       134  PNM       C15            -3.5636901622       11.3781599706       -3.5657623696  S15       523             1.0000000000
      1458       134  PNM       O16            -4.6980102013       11.3578962296       -4.1203238217  S15       523             1.0000000000
      1459       134  PNM       C17            -2.7962551997       12.6752015732       -3.3298252016  S15       523             1.0000000000
      1460       134  PNM       C18            -1.8065520007       12.9843889292       -4.4524024960  S15       523             1.0000000000
      1461       134  PNM       C19            -0.4835807058       13.3610549252       -4.1617529638  S15       523             1.0000000000
      1462       134  PNM       C20             0.4267219184       13.6398452004       -5.1906539262  S15       523             1.0000000000
      1463       134  PNM       C21             0.0290974565       13.5353431405       -6.5288650160  S15       523             1.0000000000
      1464       134  PNM       C22            -1.2899153835       13.1708483775       -6.8289758366  S15       523             1.0000000000
      1465       134  PNM       C23            -2.2022617991       12.9082589691       -5.8010079078  S15       523             1.0000000000
      1466       134  PNM       H24            -0.3895158293        8.0698518661       -5.1924021691  S15       523             1.0000000000
      1467       134  PNM       H25            -0.7277338197        9.5317475376       -8.5151341930  S15       523             1.0000000000
      1468       134  PNM       H26             0.3530052994        8.3317654883       -7.7928639416  S15       523             1.0000000000
      1469       134  PNM       H27            -0.0581159312        9.8167625436       -6.9011737632  S15       523             1.0000000000
      1470       134  PNM       H28            -2.6566632419        8.0068530212       -8.8526554961  S15       523             1.0000000000
      1471       134  PNM       H29            -3.1583687048        6.8596997724       -7.6067303605  S15       523             1.0000000000
      1472       134  PNM       H30            -1.5835189890        6.6693946689       -8.4067890810  S15       523             1.0000000000
      1473       134  PNM       H31            -4.4448822555        7.9493736200       -5.2923283812  S15       523             1.0000000000
      1474       134  PNM       H32            -4.4004797691        8.7185756159       -2.9148021770  S15       523             1.0000000000
      1475       134  PNM       H33            -2.2656737356       12.6216036599       -2.3740399679  S15       523             1.0000000000
      1476       134  PNM       H34            -3.5440706787       13.4703181126       -3.2437350236  S15       523             1.0000000000
      1477       134  PNM       H35            -0.1625806609       13.4406297737       -3.1284098241  S15       523             1.0000000000
      1478       134  PNM       H36             1.4378610989       13.9445135818       -4.9464388130  S15       523             1.0000000000
      1479       134  PNM       H37             0.7307155762       13.7471389807       -7.3292629240  S15       523             1.0000000000
      1480       134  PNM       H38            -1.6121041902       13.0913918863       -7.8612080966  S15       523             1.0000000000
      1481       134  PNM       H39            -3.2205446104       12.6294940413       -6.0433116706  S15       523             1.0000000000
      1482       134  PNM       H40            -2.0303718894       10.2815052147       -2.7346257235  S15       523             1.0000000000
      1483       135  TIP3      OH2            -4.5549237183        7.5718479995       -0.4574075958  S15       290             1.0000000000
      1484       135  TIP3      H1             -5.5681718191        7.5318784872       -0.2090792434  S15       290             1.0000000000
      1485       135  TIP3      H2             -4.0383198300        8.2553872573        0.0524293682  S15       290             1.0000000000
      1486       136  SER       CB             -3.0789569532        5.0608909250       -2.2366188279  S16       70              1.0000000000
      1487       136  SER       HB1            -3.5587729001        4.2092689417       -2.7372467268  S16       70              1.0000000000
      1488       136  SER       HB2            -2.1302179983        5.2580236923       -2.7524060069  S16       70              1.0000000000
      1489       136  SER       OG             -3.9587056630        6.1968007210       -2.3186820339  S16       70              1.0000000000
      1490       136  SER       HG1            -4.2164907437        6.9680716383       -1.2219592887  S16       70              1.0000000000
      1491       136  SER       QQH1           -2.8324002884        4.8366691688       -1.1845600350  S16       70              1.0000000000
      1492       137  LYS       CD             -6.4862713668        3.2695309314       -2.1407772141  S16       73              1.0000000000
      1493       137  LYS       HD1            -7.1871079167        2.7598727060       -2.8053205707  S16       73              1.0000000000
      1494       137  LYS       HD2            -5.4944380946        3.1861048292       -2.5993547075  S16       73              1.0000000000
      1495       137  LYS       QQH2           -6.4704933872        2.7357440784       -1.1847904993  S16       73              1.0000000000
      1496       137  LYS       CE             -6.8873232691        4.7511781851       -1.9955111530  S16       73              1.0000000000
      1497       137  LYS       HE1            -6.5716743107        5.1961616290       -1.0486109571  S16       73              1.0000000000
      1498       137  LYS       HE2            -7.9724406757        4.8638982890       -2.0554805291  S16       73              1.0000000000
      1499       137  LYS       NZ             -6.2723971275        5.6011086322       -3.0703548242  S16       73              1.0000000000
      1500       137  LYS       HZ1            -6.3274898848        5.2142875512       -4.0170465091  S16       73              1.0000000000
      1501       137  LYS       HZ2            -5.1671040517        5.8366337630       -2.8109902745  S16       73              1.0000000000
      1502       137  LYS       HZ3            -6.7202240928        6.5436504709       -3.0994593819  S16       73              1.0000000000
      1503       138  SER       CB             -4.5027179806        4.4236654097       -6.7355910049  S16       130             1.0000000000
      1504       138  SER       HB1            -4.5317427566        5.3605078297       -7.2920457166  S16       130             1.0000000000
      1505       138  SER       HB2            -3.7877471785        3.7543496854       -7.2283831956  S16       130             1.0000000000
      1506       138  SER       OG             -4.0811380911        4.6392589047       -5.3447950017  S16       130             1.0000000000
      1507       138  SER       HG1            -3.2848901355        5.2413152075       -5.3448864668  S16       130             1.0000000000
      1508       138  SER       QQH3           -5.4797129471        3.9434207548       -6.7735680217  S16       130             1.0000000000
      1509       139  GLU       CB            -10.0857670005        9.3968162417        0.7031847874  S16       166             1.0000000000
      1510       139  GLU       HB1            -9.7618678143       10.0480537859       -0.1175721335  S16       166             1.0000000000
      1511       139  GLU       HB2           -11.1215696247        9.1019943417        0.5118852478  S16       166             1.0000000000
      1512       139  GLU       QQH4          -10.0492330813        9.8891029033        1.6841358364  S16       166             1.0000000000
      1513       139  GLU       CG             -9.1860216774        8.1468011979        0.6709407438  S16       166             1.0000000000
      1514       139  GLU       HG1            -9.5320534668        7.4682745010       -0.1174437420  S16       166             1.0000000000
      1515       139  GLU       HG2            -9.2651349801        7.5720696841        1.6030777788  S16       166             1.0000000000
      1516       139  GLU       CD             -7.7033800080        8.4141432445        0.3975127286  S16       166             1.0000000000
      1517       139  GLU       OE1            -7.2417877662        9.5960559978        0.4557334770  S16       166             1.0000000000
      1518       139  GLU       OE2            -6.9886818964        7.3541908692        0.1199385630  S16       166             1.0000000000
      1519       140  ASN       CB             -2.6733224059       11.8282994326        1.2195028512  S16       170             1.0000000000
      1520       140  ASN       HB1            -1.6815467618       11.6373925620        0.8011090440  S16       170             1.0000000000
      1521       140  ASN       HB2            -3.0445083593       12.7855109028        0.8437493172  S16       170             1.0000000000
      1522       140  ASN       QQH5           -2.6814145643       11.8284247976        2.3194126570  S16       170             1.0000000000
      1523       140  ASN       CG             -3.6224165926       10.6998365282        0.7976413739  S16       170             1.0000000000
      1524       140  ASN       OD1            -3.2565381922        9.4846034250        0.9023496697  S16       170             1.0000000000
      1525       140  ASN       ND2            -4.8411702345       11.0726637384        0.3770046077  S16       170             1.0000000000
      1526       140  ASN       HD21           -5.6074601035       10.3933594132        0.2581841345  S16       170             1.0000000000
      1527       140  ASN       HD22           -5.0285062487       12.0485505130        0.1328456584  S16       170             1.0000000000
      1528       141  LYS       CE             -3.1521508431        1.4421726052       -4.4425620872  S16       234             1.0000000000
      1529       141  LYS       HE1            -3.5596660008        1.7219625721       -3.4725651115  S16       234             1.0000000000
      1530       141  LYS       HE2            -3.9666539264        1.3163472029       -5.1572981396  S16       234             1.0000000000
      1531       141  LYS       NZ             -2.2774667019        2.5567133014       -4.9543090290  S16       234             1.0000000000
      1532       141  LYS       HZ1            -1.7881087797        2.2822838990       -5.8414785046  S16       234             1.0000000000
      1533       141  LYS       HZ2            -1.5318515375        2.8717532274       -4.3057692667  S16       234             1.0000000000
      1534       141  LYS       HZ3            -2.8868584982        3.3923726375       -5.1350472138  S16       234             1.0000000000
      1535       141  LYS       QQH6           -2.5486117823        0.5407122572       -4.3265607597  S16       234             1.0000000000
      1536       142  SER       CB              2.3833658464        3.3710707326       -5.9553907695  S16       235             1.0000000000
      1537       142  SER       HB1             3.0928138270        2.7185010745       -6.4744208918  S16       235             1.0000000000
      1538       142  SER       HB2             2.8938637590        4.3258293801       -5.7746514381  S16       235             1.0000000000
      1539       142  SER       OG              1.2213970280        3.5162993093       -6.8093258674  S16       235             1.0000000000
      1540       142  SER       HG1             0.8063243999        4.4075275155       -6.6542817249  S16       235             1.0000000000
      1541       142  SER       QQH7            2.1147501598        2.8633423356       -5.0149301844  S16       235             1.0000000000
      1542       143  PNM       S1             -2.9912744029        9.6045022327       -6.3858931759  S16       523             1.0000000000
      1543       143  PNM       C2             -1.6641202536        8.3014729898       -6.9723481690  S16       523             1.0000000000
      1544       143  PNM       C3             -1.2545875250        7.5396014485       -5.6541323205  S16       523             1.0000000000
      1545       143  PNM       N4             -2.3950031638        7.5755842198       -4.7300785224  S16       523             1.0000000000
      1546       143  PNM       C5             -3.5663416847        8.4663472471       -5.0095835235  S16       523             1.0000000000
      1547       143  PNM       C6             -3.5126855549        8.9129069730       -3.4929090066  S16       523             1.0000000000
      1548       143  PNM       C7             -2.3562969325        7.8989084903       -3.3815416330  S16       523             1.0000000000
      1549       143  PNM       O8             -1.4978218585        7.6559633738       -2.5177193757  S16       523             1.0000000000
      1550       143  PNM       C9             -2.3092860940        7.3888618407       -8.0259211175  S16       523             1.0000000000
      1551       143  PNM       C10            -0.4734026062        9.0600663967       -7.5721129252  S16       523             1.0000000000
      1552       143  PNM       C11            -0.7552061906        6.1235180622       -5.9571662123  S16       523             1.0000000000
      1553       143  PNM       O12            -1.5400934084        5.1419442100       -5.8022770877  S16       523             1.0000000000
      1554       143  PNM       O13             0.4669915062        6.0429380261       -6.3969444917  S16       523             1.0000000000
      1555       143  PNM       N14            -2.9444577416       10.2265916560       -3.2225615778  S16       523             1.0000000000
      1556       143  PNM       C15            -3.5663207558       11.3737895496       -3.5739517598  S16       523             1.0000000000
      1557       143  PNM       O16            -4.7055734722       11.3629129372       -4.1187660328  S16       523             1.0000000000
      1558       143  PNM       C17            -2.7908551468       12.6665269657       -3.3370973955  S16       523             1.0000000000
      1559       143  PNM       C18            -1.8022384567       12.9769236542       -4.4602372300  S16       523             1.0000000000
      1560       143  PNM       C19            -0.4810995663       13.3607116624       -4.1698128717  S16       523             1.0000000000
      1561       143  PNM       C20             0.4278272026       13.6428329404       -5.1990781183  S16       523             1.0000000000
      1562       143  PNM       C21             0.0305532242       13.5347629787       -6.5371597094  S16       523             1.0000000000
      1563       143  PNM       C22            -1.2867022035       13.1635519940       -6.8368548929  S16       523             1.0000000000
      1564       143  PNM       C23            -2.1977983922       12.8974917758       -5.8086643729  S16       523             1.0000000000
      1565       143  PNM       H24            -0.4201878028        8.0780791208       -5.1913040897  S16       523             1.0000000000
      1566       143  PNM       H25            -0.7536434995        9.5336485209       -8.5175808433  S16       523             1.0000000000
      1567       143  PNM       H26             0.3397350755        8.3556215228       -7.7766437923  S16       523             1.0000000000
      1568       143  PNM       H27            -0.1073171261        9.8384869357       -6.8975078752  S16       523             1.0000000000
      1569       143  PNM       H28            -2.6654891854        7.9921839555       -8.8642629999  S16       523             1.0000000000
      1570       143  PNM       H29            -3.1602916462        6.8395918905       -7.6201719956  S16       523             1.0000000000
      1571       143  PNM       H30            -1.5798642600        6.6664721304       -8.4123915102  S16       523             1.0000000000
      1572       143  PNM       H31            -4.4749364662        7.9351884051       -5.2882644651  S16       523             1.0000000000
      1573       143  PNM       H32            -4.4201992676        8.7217074307       -2.9222434269  S16       523             1.0000000000
      1574       143  PNM       H33            -2.2574324034       12.6075962278       -2.3830327906  S16       523             1.0000000000
      1575       143  PNM       H34            -3.5346521671       13.4650457065       -3.2459506096  S16       523             1.0000000000
      1576       143  PNM       H35            -0.1601445227       13.4429732889       -3.1365115292  S16       523             1.0000000000
      1577       143  PNM       H36             1.4377203407       13.9523218789       -4.9554999461  S16       523             1.0000000000
      1578       143  PNM       H37             0.7310812679       13.7480777308       -7.3380570719  S16       523             1.0000000000
      1579       143  PNM       H38            -1.6087471458       13.0811802557       -7.8688731546  S16       523             1.0000000000
      1580       143  PNM       H39            -3.2149198424       12.6142023023       -6.0504615324  S16       523             1.0000000000
      1581       143  PNM       H40            -2.0326225494       10.2672736133       -2.7592186921  S16       523             1.0000000000
      1582       144  TIP3      OH2            -4.6170421143        7.5800329865       -0.4053848015  S16       290             1.0000000000
      1583       144  TIP3      H1             -5.6958054773        7.5249673112       -0.1534153708  S16       290             1.0000000000
      1584       144  TIP3      H2             -4.0721552920        8.2664332360        0.0810729775  S16       290             1.0000000000
      1585       145  SER       CB             -3.0613008159        5.0454957291       -2.2640914158  S17       70              1.0000000000
      1586       145  SER       HB1            -3.5413690152        4.1905232093       -2.7572968137  S17       70              1.0000000000
      1587       145  SER       HB2            -2.1095737401        5.2378656991       -2.7742379133  S17       70              1.0000000000
      1588       145  SER       OG             -3.9346121823        6.1865308882       -2.3659864223  S17       70              1.0000000000
      1589       145  SER       HG1            -4.2556281331        7.0559401403       -1.1318988812  S17       70              1.0000000000
      1590       145  SER       QQH1           -2.8249831197        4.8364909559       -1.2073813066  S17       70              1.0000000000
      1591       146  LYS       CD             -6.4727784758        3.2613979911       -2.1415310089  S17       73              1.0000000000
      1592       146  LYS       HD1            -7.1845057105        2.7677437126       -2.8068285303  S17       73              1.0000000000
      1593       146  LYS       HD2            -5.4839482869        3.1649160006       -2.6043516426  S17       73              1.0000000000
      1594       146  LYS       QQH2           -6.4631781617        2.7190277103       -1.1893009010  S17       73              1.0000000000
      1595       146  LYS       CE             -6.8435558348        4.7492170003       -1.9870682304  S17       73              1.0000000000
      1596       146  LYS       HE1            -6.4939223256        5.1732897525       -1.0416338775  S17       73              1.0000000000
      1597       146  LYS       HE2            -7.9305936331        4.8733698942       -2.0072903858  S17       73              1.0000000000
      1598       146  LYS       NZ             -6.2363447911        5.5830700278       -3.0680610377  S17       73              1.0000000000
      1599       146  LYS       HZ1            -6.2810370394        5.1751018825       -4.0039579382  S17       73              1.0000000000
      1600       146  LYS       HZ2            -5.0161136201        5.8649059280       -2.7811947188  S17       73              1.0000000000
      1601       146  LYS       HZ3            -6.6830982358        6.5212370431       -3.1147682744  S17       73              1.0000000000
      1602       147  SER       CB             -4.5034730929        4.4302572746       -6.7368252673  S17       130             1.0000000000
      1603       147  SER       HB1            -4.5324243354        5.3680047990       -7.2914860641  S17       130             1.0000000000
      1604       147  SER       HB2            -3.7902132043        3.7608267620       -7.2319499794  S17       130             1.0000000000
      1605       147  SER       OG             -4.0782846098        4.6416919010       -5.3471915762  S17       130             1.0000000000
      1606       147  SER       HG1            -3.2895372126        5.2512406405       -5.3452479119  S17       130             1.0000000000
      1607       147  SER       QQH3           -5.4812479999        3.9517468139       -6.7735080941  S17       130             1.0000000000
      1608       148  GLU       CB            -10.1037631632        9.4030462456        0.7061125219  S17       166             1.0000000000
      1609       148  GLU       HB1            -9.7843609856       10.0542319685       -0.1162557729  S17       166             1.0000000000
      1610       148  GLU       HB2           -11.1387035751        9.1064643892        0.5168463476  S17       166             1.0000000000
      1611       148  GLU       QQH4          -10.0673599258        9.8936012143        1.6879226052  S17       166             1.0000000000
      1612       148  GLU       CG             -9.2048879151        8.1541270939        0.6727661784  S17       166             1.0000000000
      1613       148  GLU       HG1            -9.5426064838        7.4784549355       -0.1213333181  S17       166             1.0000000000
      1614       148  GLU       HG2            -9.2857571448        7.5727838684        1.6004386421  S17       166             1.0000000000
      1615       148  GLU       CD             -7.7311388546        8.4343974279        0.4099986174  S17       166             1.0000000000
      1616       148  GLU       OE1            -7.2558147137        9.6014423900        0.4513063603  S17       166             1.0000000000
      1617       148  GLU       OE2            -7.0138732791        7.3561819538        0.1464745017  S17       166             1.0000000000
      1618       149  ASN       CB             -2.6628406025       11.8409744352        1.2241793246  S17       170             1.0000000000
      1619       149  ASN       HB1            -1.6692664581       11.6537183765        0.8081625211  S17       170             1.0000000000
      1620       149  ASN       HB2            -3.0346151500       12.7982523045        0.8492616876  S17       170             1.0000000000
      1621       149  ASN       QQH5           -2.6728872491       11.8388068081        2.3239114485  S17       170             1.0000000000
      1622       149  ASN       CG             -3.6053815780       10.7103084213        0.7998267324  S17       170             1.0000000000
      1623       149  ASN       OD1            -3.2481836294        9.4971708225        0.9315519814  S17       170             1.0000000000
      1624       149  ASN       ND2            -4.8139425735       11.0831081134        0.3468340686  S17       170             1.0000000000
      1625       149  ASN       HD21           -5.5694544881       10.4024334558        0.2122003031  S17       170             1.0000000000
      1626       149  ASN       HD22           -4.9975753838       12.0567928971        0.0890405669  S17       170             1.0000000000
      1627       150  LYS       CE             -3.1530344342        1.4464058782       -4.4465580358  S17       234             1.0000000000
      1628       150  LYS       HE1            -3.5617562069        1.7260918354       -3.4770301284  S17       234             1.0000000000
      1629       150  LYS       HE2            -3.9673745112        1.3204476764       -5.1613652381  S17       234             1.0000000000
      1630       150  LYS       NZ             -2.2782435591        2.5607252242       -4.9581152230  S17       234             1.0000000000
      1631       150  LYS       HZ1            -1.7882149201        2.2866596300       -5.8447259846  S17       234             1.0000000000
      1632       150  LYS       HZ2            -1.5330758611        2.8754157545       -4.3093497295  S17       234             1.0000000000
      1633       150  LYS       HZ3            -2.8878009352        3.3969576189       -5.1396947680  S17       234             1.0000000000
      1634       150  LYS       QQH6           -2.5495405183        0.5448801205       -4.3299625421  S17       234             1.0000000000
      1635       151  SER       CB              2.3915183958        3.3690510084       -5.9551887114  S17       235             1.0000000000
      1636       151  SER       HB1             3.1020145965        2.7157082545       -6.4718588841  S17       235             1.0000000000
      1637       151  SER       HB2             2.9018259405        4.3239458044       -5.7741958690  S17       235             1.0000000000
      1638       151  SER       OG              1.2319012789        3.5134822861       -6.8117127503  S17       235             1.0000000000
      1639       151  SER       HG1             0.8170534411        4.4053802723       -6.6596241705  S17       235             1.0000000000
      1640       151  SER       QQH7            2.1204695227        2.8625921360       -5.0147171963  S17       235             1.0000000000
      1641       152  PNM       S1             -2.9913823524        9.5882766597       -6.3915430384  S17       523             1.0000000000
      1642       152  PNM       C2             -1.6607223318        8.2894252091       -6.9783435148  S17       523             1.0000000000
      1643       152  PNM       C3             -1.2549021014        7.5240733013       -5.6617885821  S17       523             1.0000000000
      1644       152  PNM       N4             -2.3992234569        7.5524382702       -4.7415852368  S17       523             1.0000000000
      1645       152  PNM       C5             -3.5698193989        8.4464005935       -5.0195918157  S17       523             1.0000000000
      1646       152  PNM       C6             -3.5152859385        8.8913942204       -3.5022799706  S17       523             1.0000000000
      1647       152  PNM       C7             -2.3592022149        7.8773820116       -3.3923049492  S17       523             1.0000000000
      1648       152  PNM       O8             -1.4955762661        7.6432928318       -2.5319045236  S17       523             1.0000000000
      1649       152  PNM       C9             -2.3040844571        7.3825589526       -8.0377264092  S17       523             1.0000000000
      1650       152  PNM       C10            -0.4673522200        9.0487427397       -7.5722005968  S17       523             1.0000000000
      1651       152  PNM       C11            -0.7485054564        6.1109846801       -5.9677435748  S17       523             1.0000000000
      1652       152  PNM       O12            -1.5289964714        5.1257909579       -5.8191075923  S17       523             1.0000000000
      1653       152  PNM       O13             0.4762870066        6.0379189042       -6.4030797860  S17       523             1.0000000000
      1654       152  PNM       N14            -2.9452554218       10.2040357293       -3.2290637375  S17       523             1.0000000000
      1655       152  PNM       C15            -3.5654906832       11.3532989764       -3.5755242352  S17       523             1.0000000000
      1656       152  PNM       O16            -4.7060883140       11.3473091596       -4.1176007107  S17       523             1.0000000000
      1657       152  PNM       C17            -2.7885663852       12.6445525338       -3.3352666178  S17       523             1.0000000000
      1658       152  PNM       C18            -1.8016667781       12.9605542414       -4.4582171304  S17       523             1.0000000000
      1659       152  PNM       C19            -0.4822355771       13.3492732293       -4.1669875974  S17       523             1.0000000000
      1660       152  PNM       C20             0.4250331762       13.6395634607       -5.1953420484  S17       523             1.0000000000
      1661       152  PNM       C21             0.0276671689       13.5351755218       -6.5336262654  S17       523             1.0000000000
      1662       152  PNM       C22            -1.2881548919       13.1595591398       -6.8341799768  S17       523             1.0000000000
      1663       152  PNM       C23            -2.1976639428       12.8851022779       -5.8067345908  S17       523             1.0000000000
      1664       152  PNM       H24            -0.4241203033        8.0638240088       -5.1937543072  S17       523             1.0000000000
      1665       152  PNM       H25            -0.7426171138        9.5231884222       -8.5187137184  S17       523             1.0000000000
      1666       152  PNM       H26             0.3454534591        8.3431605882       -7.7737413343  S17       523             1.0000000000
      1667       152  PNM       H27            -0.1020162619        9.8260195728       -6.8958265357  S17       523             1.0000000000
      1668       152  PNM       H28            -2.6568460862        7.9921775213       -8.8730706507  S17       523             1.0000000000
      1669       152  PNM       H29            -3.1575993592        6.8337806085       -7.6368696927  S17       523             1.0000000000
      1670       152  PNM       H30            -1.5755127083        6.6606726643       -8.4265550046  S17       523             1.0000000000
      1671       152  PNM       H31            -4.4796163836        7.9179462216       -5.2993078335  S17       523             1.0000000000
      1672       152  PNM       H32            -4.4224080365        8.7000397738       -2.9307821876  S17       523             1.0000000000
      1673       152  PNM       H33            -2.2538007422       12.5822149591       -2.3822090799  S17       523             1.0000000000
      1674       152  PNM       H34            -3.5321417573       13.4429352555       -3.2406648880  S17       523             1.0000000000
      1675       152  PNM       H35            -0.1613846054       13.4303106512       -3.1336484543  S17       523             1.0000000000
      1676       152  PNM       H36             1.4333035361       13.9535544517       -4.9508188150  S17       523             1.0000000000
      1677       152  PNM       H37             0.7267860066       13.7557576862       -7.3338112773  S17       523             1.0000000000
      1678       152  PNM       H38            -1.6103280970       13.0816917838       -7.8664910477  S17       523             1.0000000000
      1679       152  PNM       H39            -3.2139937886       12.5999811687       -6.0496368402  S17       523             1.0000000000
      1680       152  PNM       H40            -2.0329165587       10.2424764498       -2.7666896976  S17       523             1.0000000000
      1681       153  TIP3      OH2            -4.6654980022        7.6002100228       -0.3631809602  S17       290             1.0000000000
      1682       153  TIP3      H1             -5.9000799554        7.5154143437       -0.0867420279  S17       290             1.0000000000
      1683       153  TIP3      H2             -4.0971389770        8.2651568145        0.1169526449  S17       290             1.0000000000
      1684       154  SER       CB             -3.0413534180        5.0532624248       -2.2707565879  S18       70              1.0000000000
      1685       154  SER       HB1            -3.5216781697        4.1995714884       -2.7670989392  S18       70              1.0000000000
      1686       154  SER       HB2            -2.0833162907        5.2373593596       -2.7733884576  S18       70              1.0000000000
      1687       154  SER       OG             -3.9052838397        6.1992410282       -2.3811270542  S18       70              1.0000000000
      1688       154  SER       HG1            -4.2461760357        7.0530302179       -1.1453155247  S18       70              1.0000000000
      1689       154  SER       QQH1           -2.8131599783        4.8420041901       -1.2123828363  S18       70              1.0000000000
      1690       155  LYS       CD             -6.4507459499        3.2690455747       -2.1423148552  S18       73              1.0000000000
      1691       155  LYS       HD1            -7.1736232857        2.7912329936       -2.8073779761  S18       73              1.0000000000
      1692       155  LYS       HD2            -5.4654225176        3.1593451423       -2.6095808193  S18       73              1.0000000000
      1693       155  LYS       QQH2           -6.4452915172        2.7206546037       -1.1937408394  S18       73              1.0000000000
      1694       155  LYS       CE             -6.7967612315        4.7602119963       -1.9739748021  S18       73              1.0000000000
      1695       155  LYS       HE1            -6.4116531117        5.1766105638       -1.0392795740  S18       73              1.0000000000
      1696       155  LYS       HE2            -7.8808168256        4.9032280372       -1.9612785457  S18       73              1.0000000000
      1697       155  LYS       NZ             -6.2098777762        5.5917898853       -3.0709172691  S18       73              1.0000000000
      1698       155  LYS       HZ1            -6.2585340156        5.1758313438       -4.0038668707  S18       73              1.0000000000
      1699       155  LYS       HZ2            -5.0297421628        5.8661337065       -2.8073748782  S18       73              1.0000000000
      1700       155  LYS       HZ3            -6.6688927216        6.5246630707       -3.1215143719  S18       73              1.0000000000
      1701       156  SER       CB             -4.5072734686        4.4353119025       -6.7199576902  S18       130             1.0000000000
      1702       156  SER       HB1            -4.5391726676        5.3730653978       -7.2743502513  S18       130             1.0000000000
      1703       156  SER       HB2            -3.7867352693        3.7714847862       -7.2118682543  S18       130             1.0000000000
      1704       156  SER       OG             -4.0928729088        4.6490430858       -5.3270952045  S18       130             1.0000000000
      1705       156  SER       HG1            -3.3131875773        5.2681576127       -5.3178671253  S18       130             1.0000000000
      1706       156  SER       QQH3           -5.4817809779        3.9502918129       -6.7630151865  S18       130             1.0000000000
      1707       157  GLU       CB            -10.1057157815        9.4062444409        0.7045524757  S18       166             1.0000000000
      1708       157  GLU       HB1            -9.7862582012       10.0584751830       -0.1170019511  S18       166             1.0000000000
      1709       157  GLU       HB2           -11.1409639037        9.1108416273        0.5147268919  S18       166             1.0000000000
      1710       157  GLU       QQH4          -10.0694328861        9.8955353382        1.6870880608  S18       166             1.0000000000
      1711       157  GLU       CG             -9.2086213803        8.1556727178        0.6692686276  S18       166             1.0000000000
      1712       157  GLU       HG1            -9.5516866575        7.4799063133       -0.1222015460  S18       166             1.0000000000
      1713       157  GLU       HG2            -9.2866713648        7.5771124100        1.5988764732  S18       166             1.0000000000
      1714       157  GLU       CD             -7.7355155379        8.4325895789        0.3991155074  S18       166             1.0000000000
      1715       157  GLU       OE1            -7.2563120345        9.5969809647        0.4455420244  S18       166             1.0000000000
      1716       157  GLU       OE2            -7.0225323832        7.3532366194        0.1229675294  S18       166             1.0000000000
      1717       158  ASN       CB             -2.6652411934       11.8372821746        1.2224107594  S18       170             1.0000000000
      1718       158  ASN       HB1            -1.6712737077       11.6511027105        0.8067598427  S18       170             1.0000000000
      1719       158  ASN       HB2            -3.0384848237       12.7940692159        0.8477204443  S18       170             1.0000000000
      1720       158  ASN       QQH5           -2.6758223713       11.8349078234        2.3221347468  S18       170             1.0000000000
      1721       158  ASN       CG             -3.6065500763       10.7062302851        0.7958029971  S18       170             1.0000000000
      1722       158  ASN       OD1            -3.2534583964        9.4925459513        0.9326500900  S18       170             1.0000000000
      1723       158  ASN       ND2            -4.8113472194       11.0797433500        0.3317618856  S18       170             1.0000000000
      1724       158  ASN       HD21           -5.5657859223       10.3996916696        0.1958487869  S18       170             1.0000000000
      1725       158  ASN       HD22           -4.9929978513       12.0537114491        0.0718290640  S18       170             1.0000000000
      1726       159  LYS       CE             -3.1473331767        1.4575442103       -4.4517287966  S18       234             1.0000000000
      1727       159  LYS       HE1            -3.5556094323        1.7369420211       -3.4818967416  S18       234             1.0000000000
      1728       159  LYS       HE2            -3.9614444600        1.3349677434       -5.1672982330  S18       234             1.0000000000
      1729       159  LYS       NZ             -2.2682313405        2.5691810963       -4.9604176998  S18       234             1.0000000000
      1730       159  LYS       HZ1            -1.7797149518        2.2968865557       -5.8482619413  S18       234             1.0000000000
      1731       159  LYS       HZ2            -1.5210082755        2.8788948300       -4.3114249516  S18       234             1.0000000000
      1732       159  LYS       HZ3            -2.8712468926        3.4085743249       -5.1383733201  S18       234             1.0000000000
      1733       159  LYS       QQH6           -2.5470143038        0.5536367962       -4.3363511733  S18       234             1.0000000000
      1734       160  SER       CB              2.3989389651        3.3720893864       -5.9553391499  S18       235             1.0000000000
      1735       160  SER       HB1             3.1095670446        2.7194736466       -6.4727789797  S18       235             1.0000000000
      1736       160  SER       HB2             2.9097744338        4.3262071827       -5.7716763411  S18       235             1.0000000000
      1737       160  SER       OG              1.2404162157        3.5190552297       -6.8125273651  S18       235             1.0000000000
      1738       160  SER       HG1             0.8246897168        4.4102240751       -6.6575813291  S18       235             1.0000000000
      1739       160  SER       QQH7            2.1269596818        2.8639399896       -5.0159895082  S18       235             1.0000000000
      1740       161  PNM       S1             -3.0248348611        9.5503119485       -6.3910881312  S18       523             1.0000000000
      1741       161  PNM       C2             -1.6822392935        8.2630431592       -6.9734575251  S18       523             1.0000000000
      1742       161  PNM       C3             -1.2835854054        7.4961868812       -5.6571954114  S18       523             1.0000000000
      1743       161  PNM       N4             -2.4387151682        7.5002100380       -4.7471825809  S18       523             1.0000000000
      1744       161  PNM       C5             -3.6021686312        8.4094670497       -5.0186485306  S18       523             1.0000000000
      1745       161  PNM       C6             -3.5344998279        8.8599687035       -3.5040602198  S18       523             1.0000000000
      1746       161  PNM       C7             -2.3865729402        7.8374052195       -3.3958241865  S18       523             1.0000000000
      1747       161  PNM       O8             -1.4965751008        7.6327015126       -2.5550640888  S18       523             1.0000000000
      1748       161  PNM       C9             -2.3083221392        7.3581912096       -8.0446394189  S18       523             1.0000000000
      1749       161  PNM       C10            -0.4885015675        9.0343013892       -7.5513597101  S18       523             1.0000000000
      1750       161  PNM       C11            -0.7545795647        6.0921651107       -5.9668212326  S18       523             1.0000000000
      1751       161  PNM       O12            -1.5219033811        5.0954351448       -5.8295224527  S18       523             1.0000000000
      1752       161  PNM       O13             0.4743292495        6.0389222780       -6.3953302046  S18       523             1.0000000000
      1753       161  PNM       N14            -2.9509507879       10.1673213436       -3.2350344083  S18       523             1.0000000000
      1754       161  PNM       C15            -3.5646442224       11.3226005841       -3.5719714508  S18       523             1.0000000000
      1755       161  PNM       O16            -4.7084109594       11.3284709850       -4.1075975369  S18       523             1.0000000000
      1756       161  PNM       C17            -2.7786712891       12.6071518283       -3.3270191064  S18       523             1.0000000000
      1757       161  PNM       C18            -1.7982711341       12.9303720181       -4.4535495113  S18       523             1.0000000000
      1758       161  PNM       C19            -0.4816389084       13.3312825508       -4.1660879164  S18       523             1.0000000000
      1759       161  PNM       C20             0.4189716287       13.6341076995       -5.1967207417  S18       523             1.0000000000
      1760       161  PNM       C21             0.0174836030       13.5303180382       -6.5338824517  S18       523             1.0000000000
      1761       161  PNM       C22            -1.2955817438       13.1420154448       -6.8306997797  S18       523             1.0000000000
      1762       161  PNM       C23            -2.1984514162       12.8548296337       -5.8007904095  S18       523             1.0000000000
      1763       161  PNM       H24            -0.4661057243        8.0457158092       -5.1765550770  S18       523             1.0000000000
      1764       161  PNM       H25            -0.7556693742        9.5055576165       -8.5017940305  S18       523             1.0000000000
      1765       161  PNM       H26             0.3348922323        8.3376583126       -7.7406527650  S18       523             1.0000000000
      1766       161  PNM       H27            -0.1420287051        9.8163204176       -6.8706457905  S18       523             1.0000000000
      1767       161  PNM       H28            -2.6555127242        7.9697419249       -8.8810335930  S18       523             1.0000000000
      1768       161  PNM       H29            -3.1624209881        6.8019009742       -7.6562551533  S18       523             1.0000000000
      1769       161  PNM       H30            -1.5711314075        6.6430570527       -8.4296213642  S18       523             1.0000000000
      1770       161  PNM       H31            -4.5187516985        7.8898445630       -5.2921643884  S18       523             1.0000000000
      1771       161  PNM       H32            -4.4399143762        8.6799521285       -2.9267376986  S18       523             1.0000000000
      1772       161  PNM       H33            -2.2376483946       12.5340099183       -2.3783886471  S18       523             1.0000000000
      1773       161  PNM       H34            -3.5176094976       13.4084091816       -3.2204696431  S18       523             1.0000000000
      1774       161  PNM       H35            -0.1577632467       13.4118574585       -3.1336933946  S18       523             1.0000000000
      1775       161  PNM       H36             1.4252154720       13.9567277381       -4.9546500882  S18       523             1.0000000000
      1776       161  PNM       H37             0.7115570817       13.7601344473       -7.3358615743  S18       523             1.0000000000
      1777       161  PNM       H38            -1.6207894306       13.0645206914       -7.8621354572  S18       523             1.0000000000
      1778       161  PNM       H39            -3.2129182447       12.5608868039       -6.0408944431  S18       523             1.0000000000
      1779       161  PNM       H40            -2.0374861000       10.1973458515       -2.7747649928  S18       523             1.0000000000
      1780       162  TIP3      OH2            -4.6681687089        7.5938169382       -0.3783897434  S18       290             1.0000000000
      1781       162  TIP3      H1             -5.9117986066        7.5113954864       -0.1075318946  S18       290             1.0000000000
      1782       162  TIP3      H2             -4.1037122076        8.2553101140        0.1105286290  S18       290             1.0000000000
      1783       163  SER       CB             -3.0155443163        5.0683584451       -2.2813113260  S19       70              1.0000000000
      1784       163  SER       HB1            -3.5001683341        4.2190419272       -2.7817008106  S19       70              1.0000000000
      1785       163  SER       HB2            -2.0484478367        5.2370882608       -2.7729834935  S19       70              1.0000000000
      1786       163  SER       OG             -3.8610441024        6.2269369298       -2.4053560252  S19       70              1.0000000000
      1787       163  SER       HG1            -4.2269792769        7.0579560699       -1.1650385229  S19       70              1.0000000000
      1788       163  SER       QQH1           -2.8019194801        4.8560754752       -1.2197758130  S19       70              1.0000000000
      1789       164  LYS       CD             -6.4294702543        3.2823615796       -2.1451881367  S19       73              1.0000000000
      1790       164  LYS       HD1            -7.1563350767        2.8126392554       -2.8116712372  S19       73              1.0000000000
      1791       164  LYS       HD2            -5.4446414325        3.1661919015       -2.6115413331  S19       73              1.0000000000
      1792       164  LYS       QQH2           -6.4285809884        2.7320747592       -1.1980731675  S19       73              1.0000000000
      1793       164  LYS       CE             -6.7648392286        4.7746203843       -1.9696014685  S19       73              1.0000000000
      1794       164  LYS       HE1            -6.3649865968        5.1892903736       -1.0409799720  S19       73              1.0000000000
      1795       164  LYS       HE2            -7.8465434002        4.9282463150       -1.9456868962  S19       73              1.0000000000
      1796       164  LYS       NZ             -6.1888067783        5.6107162700       -3.0741390416  S19       73              1.0000000000
      1797       164  LYS       HZ1            -6.2440235548        5.1963085763       -4.0087182962  S19       73              1.0000000000
      1798       164  LYS       HZ2            -5.0599397950        5.8709550303       -2.8402786043  S19       73              1.0000000000
      1799       164  LYS       HZ3            -6.6573263268        6.5408337264       -3.1195799979  S19       73              1.0000000000
      1800       165  SER       CB             -4.5087404672        4.4427930763       -6.6985294551  S19       130             1.0000000000
      1801       165  SER       HB1            -4.5415456499        5.3797521314       -7.2539955323  S19       130             1.0000000000
      1802       165  SER       HB2            -3.7786619477        3.7843550346       -7.1831885834  S19       130             1.0000000000
      1803       165  SER       OG             -4.1116361758        4.6607322574       -5.3008696686  S19       130             1.0000000000
      1804       165  SER       HG1            -3.3550928993        5.3053105572       -5.2770166053  S19       130             1.0000000000
      1805       165  SER       QQH3           -5.4794658101        3.9504219267       -6.7511188051  S19       130             1.0000000000
      1806       166  GLU       CB            -10.0985178103        9.3998280853        0.7031886788  S19       166             1.0000000000
      1807       166  GLU       HB1            -9.7796973835       10.0525934538       -0.1182021056  S19       166             1.0000000000
      1808       166  GLU       HB2           -11.1335102284        9.1032941567        0.5135136852  S19       166             1.0000000000
      1809       166  GLU       QQH4          -10.0621383383        9.8887693204        1.6857374223  S19       166             1.0000000000
      1810       166  GLU       CG             -9.1995069195        8.1500672186        0.6668153444  S19       166             1.0000000000
      1811       166  GLU       HG1            -9.5444488836        7.4728835222       -0.1226131762  S19       166             1.0000000000
      1812       166  GLU       HG2            -9.2748265805        7.5723914702        1.5972067723  S19       166             1.0000000000
      1813       166  GLU       CD             -7.7271822864        8.4290269511        0.3918603550  S19       166             1.0000000000
      1814       166  GLU       OE1            -7.2494321493        9.5938806511        0.4450861429  S19       166             1.0000000000
      1815       166  GLU       OE2            -7.0138068015        7.3527568286        0.1042485537  S19       166             1.0000000000
      1816       167  ASN       CB             -2.6635045070       11.8328900293        1.2221069551  S19       170             1.0000000000
      1817       167  ASN       HB1            -1.6696218723       11.6440158941        0.8076079410  S19       170             1.0000000000
      1818       167  ASN       HB2            -3.0337869672       12.7902456227        0.8459347473  S19       170             1.0000000000
      1819       167  ASN       QQH5           -2.6754997550       11.8314472423        2.3218218296  S19       170             1.0000000000
      1820       167  ASN       CG             -3.6075670150       10.7039008219        0.7952677487  S19       170             1.0000000000
      1821       167  ASN       OD1            -3.2571068747        9.4889437540        0.9302241596  S19       170             1.0000000000
      1822       167  ASN       ND2            -4.8114420787       11.0806335044        0.3332668686  S19       170             1.0000000000
      1823       167  ASN       HD21           -5.5672571979       10.4013168045        0.1965720642  S19       170             1.0000000000
      1824       167  ASN       HD22           -4.9916555775       12.0547475555        0.0735142237  S19       170             1.0000000000
      1825       168  LYS       CE             -3.1408791089        1.4753624332       -4.4584181398  S19       234             1.0000000000
      1826       168  LYS       HE1            -3.5496846017        1.7536372034       -3.4884249315  S19       234             1.0000000000
      1827       168  LYS       HE2            -3.9541971038        1.3571356721       -5.1756831977  S19       234             1.0000000000
      1828       168  LYS       NZ             -2.2563934418        2.5843301838       -4.9621062088  S19       234             1.0000000000
      1829       168  LYS       HZ1            -1.7698053096        2.3145086345       -5.8515317552  S19       234             1.0000000000
      1830       168  LYS       HZ2            -1.5060043131        2.8859084510       -4.3125093811  S19       234             1.0000000000
      1831       168  LYS       HZ3            -2.8493624760        3.4295975004       -5.1350354620  S19       234             1.0000000000
      1832       168  LYS       QQH6           -2.5442958351        0.5688450160       -4.3446747173  S19       234             1.0000000000
      1833       169  SER       CB              2.4029749339        3.3762115774       -5.9560343463  S19       235             1.0000000000
      1834       169  SER       HB1             3.1131143811        2.7242548130       -6.4750222065  S19       235             1.0000000000
      1835       169  SER       HB2             2.9147102133        4.3293153801       -5.7696972633  S19       235             1.0000000000
      1836       169  SER       OG              1.2449541245        3.5266490965       -6.8130377639  S19       235             1.0000000000
      1837       169  SER       HG1             0.8306640505        4.4183673178       -6.6560934878  S19       235             1.0000000000
      1838       169  SER       QQH7            2.1303732762        2.8661689588       -5.0178301374  S19       235             1.0000000000
      1839       170  PNM       S1             -3.0391287269        9.5256355155       -6.3877006205  S19       523             1.0000000000
      1840       170  PNM       C2             -1.6946133985        8.2410823788       -6.9641194708  S19       523             1.0000000000
      1841       170  PNM       C3             -1.3135362864        7.4685801279       -5.6481253354  S19       523             1.0000000000
      1842       170  PNM       N4             -2.4883607914        7.4412490835       -4.7584366859  S19       523             1.0000000000
      1843       170  PNM       C5             -3.6320345590        8.3827640842       -5.0242266189  S19       523             1.0000000000
      1844       170  PNM       C6             -3.5554401017        8.8331446660       -3.5116465726  S19       523             1.0000000000
      1845       170  PNM       C7             -2.4271022137        7.7899292938       -3.3996338332  S19       523             1.0000000000
      1846       170  PNM       O8             -1.5009136687        7.6251876581       -2.5857156261  S19       523             1.0000000000
      1847       170  PNM       C9             -2.3090789020        7.3436726701       -8.0481393845  S19       523             1.0000000000
      1848       170  PNM       C10            -0.4939104936        9.0149991785       -7.5244657177  S19       523             1.0000000000
      1849       170  PNM       C11            -0.7578796603        6.0756265990       -5.9644825115  S19       523             1.0000000000
      1850       170  PNM       O12            -1.5078496063        5.0648902548       -5.8411500333  S19       523             1.0000000000
      1851       170  PNM       O13             0.4751358814        6.0462350850       -6.3873778930  S19       523             1.0000000000
      1852       170  PNM       N14            -2.9546266886       10.1319437876       -3.2407020412  S19       523             1.0000000000
      1853       170  PNM       C15            -3.5594755439       11.2946003057       -3.5670390964  S19       523             1.0000000000
      1854       170  PNM       O16            -4.7065488500       11.3136752049       -4.0966428569  S19       523             1.0000000000
      1855       170  PNM       C17            -2.7649426887       12.5726549444       -3.3166451927  S19       523             1.0000000000
      1856       170  PNM       C18            -1.7930914779       12.9068269579       -4.4475647391  S19       523             1.0000000000
      1857       170  PNM       C19            -0.4793671839       13.3205687926       -4.1647743479  S19       523             1.0000000000
      1858       170  PNM       C20             0.4136129177       13.6365016774       -5.1981036094  S19       523             1.0000000000
      1859       170  PNM       C21             0.0074519182       13.5332443132       -6.5339332690  S19       523             1.0000000000
      1860       170  PNM       C22            -1.3031046273       13.1330447489       -6.8261280015  S19       523             1.0000000000
      1861       170  PNM       C23            -2.1985744903       12.8331068572       -5.7932741868  S19       523             1.0000000000
      1862       170  PNM       H24            -0.5145002295        8.0260551840       -5.1452806915  S19       523             1.0000000000
      1863       170  PNM       H25            -0.7470347283        9.4817246169       -8.4810487366  S19       523             1.0000000000
      1864       170  PNM       H26             0.3354421703        8.3211877417       -7.6957391328  S19       523             1.0000000000
      1865       170  PNM       H27            -0.1632199570        9.8013337699       -6.8411228524  S19       523             1.0000000000
      1866       170  PNM       H28            -2.6481917797        7.9600885228       -8.8843964468  S19       523             1.0000000000
      1867       170  PNM       H29            -3.1670898471        6.7842090276       -7.6733589542  S19       523             1.0000000000
      1868       170  PNM       H30            -1.5671622339        6.6318154204       -8.4298743086  S19       523             1.0000000000
      1869       170  PNM       H31            -4.5599362327        7.8850285535       -5.2997754004  S19       523             1.0000000000
      1870       170  PNM       H32            -4.4646111881        8.6701591759       -2.9353003358  S19       523             1.0000000000
      1871       170  PNM       H33            -2.2157789691       12.4877894659       -2.3738314986  S19       523             1.0000000000
      1872       170  PNM       H34            -3.5001212487       13.3754647836       -3.1953355157  S19       523             1.0000000000
      1873       170  PNM       H35            -0.1515197820       13.4005527326       -3.1336186616  S19       523             1.0000000000
      1874       170  PNM       H36             1.4178605289       13.9676875088       -4.9591738680  S19       523             1.0000000000
      1875       170  PNM       H37             0.6961707798       13.7713765373       -7.3381063690  S19       523             1.0000000000
      1876       170  PNM       H38            -1.6321011111       13.0560349836       -7.8564076624  S19       523             1.0000000000
      1877       170  PNM       H39            -3.2114635350       12.5313569010       -6.0301965064  S19       523             1.0000000000
      1878       170  PNM       H40            -2.0387739094       10.1498439688       -2.7848901096  S19       523             1.0000000000
      1879       171  TIP3      OH2            -4.6592700421        7.5925945622       -0.3961182912  S19       290             1.0000000000
      1880       171  TIP3      H1             -5.8984272510        7.5112023839       -0.1271424246  S19       290             1.0000000000
      1881       171  TIP3      H2             -4.1005972186        8.2552938665        0.0988841484  S19       290             1.0000000000
      1882       172  SER       CB             -2.9819200956        5.0822084425       -2.2985248669  S20       70              1.0000000000
      1883       172  SER       HB1            -3.4788994367        4.2412229488       -2.7997427671  S20       70              1.0000000000
      1884       172  SER       HB2            -2.0059725150        5.2287293426       -2.7791044673  S20       70              1.0000000000
      1885       172  SER       OG             -3.8004045723        6.2619519108       -2.4435204006  S20       70              1.0000000000
      1886       172  SER       HG1            -4.2121878880        7.0823232892       -1.1641220620  S20       70              1.0000000000
      1887       172  SER       QQH1           -2.7868663220        4.8776507727       -1.2322909679  S20       70              1.0000000000
      1888       173  LYS       CD             -6.4118998631        3.2909038346       -2.1489404361  S20       73              1.0000000000
      1889       173  LYS       HD1            -7.1417340987        2.8280593797       -2.8168901228  S20       73              1.0000000000
      1890       173  LYS       HD2            -5.4273987298        3.1681473397       -2.6139640040  S20       73              1.0000000000
      1891       173  LYS       QQH2           -6.4159634011        2.7400002908       -1.2025720954  S20       73              1.0000000000
      1892       173  LYS       CE             -6.7375364727        4.7846109874       -1.9689567334  S20       73              1.0000000000
      1893       173  LYS       HE1            -6.3291481408        5.1973381612       -1.0436146665  S20       73              1.0000000000
      1894       173  LYS       HE2            -7.8174551363        4.9470172256       -1.9398318621  S20       73              1.0000000000
      1895       173  LYS       NZ             -6.1670887392        5.6251078734       -3.0779760534  S20       73              1.0000000000
      1896       173  LYS       HZ1            -6.2238180033        5.2106897554       -4.0138464412  S20       73              1.0000000000
      1897       173  LYS       HZ2            -5.0724677555        5.8811214762       -2.8689561054  S20       73              1.0000000000
      1898       173  LYS       HZ3            -6.6449248056        6.5520034781       -3.1210833829  S20       73              1.0000000000
      1899       174  SER       CB             -4.5077072728        4.4527585206       -6.6784320509  S20       130             1.0000000000
      1900       174  SER       HB1            -4.5388232460        5.3888928529       -7.2352712636  S20       130             1.0000000000
      1901       174  SER       HB2            -3.7678026743        3.7993348046       -7.1545399859  S20       130             1.0000000000
      1902       174  SER       OG             -4.1291447636        4.6733902381       -5.2756339545  S20       130             1.0000000000
      1903       174  SER       HG1            -3.4252127499        5.3730248667       -5.2238620718  S20       130             1.0000000000
      1904       174  SER       QQH3           -5.4750232148        3.9547890951       -6.7425091317  S20       130             1.0000000000
      1905       175  GLU       CB            -10.1003372183        9.3983641427        0.7035943815  S20       166             1.0000000000
      1906       175  GLU       HB1            -9.7818380035       10.0510748195       -0.1179483370  S20       166             1.0000000000
      1907       175  GLU       HB2           -11.1352385100        9.1019732460        0.5141613396  S20       166             1.0000000000
      1908       175  GLU       QQH4          -10.0638359852        9.8866516376        1.6863932112  S20       166             1.0000000000
      1909       175  GLU       CG             -9.2021503400        8.1479409729        0.6669132841  S20       166             1.0000000000
      1910       175  GLU       HG1            -9.5478020427        7.4704826253       -0.1219695001  S20       166             1.0000000000
      1911       175  GLU       HG2            -9.2761281646        7.5708484131        1.5977855096  S20       166             1.0000000000
      1912       175  GLU       CD             -7.7313134028        8.4276936804        0.3906548980  S20       166             1.0000000000
      1913       175  GLU       OE1            -7.2503457916        9.5894965989        0.4452564252  S20       166             1.0000000000
      1914       175  GLU       OE2            -7.0188945712        7.3487911724        0.0978569774  S20       166             1.0000000000
      1915       176  ASN       CB             -2.6607068430       11.8320771372        1.2234553964  S20       170             1.0000000000
      1916       176  ASN       HB1            -1.6667706643       11.6415222951        0.8099111667  S20       170             1.0000000000
      1917       176  ASN       HB2            -3.0294353793       12.7895209314        0.8460929224  S20       170             1.0000000000
      1918       176  ASN       QQH5           -2.6735652186       11.8311494360        2.3231386143  S20       170             1.0000000000
      1919       176  ASN       CG             -3.6055720290       10.7044381090        0.7965259351  S20       170             1.0000000000
      1920       176  ASN       OD1            -3.2593818643        9.4888695840        0.9357865170  S20       170             1.0000000000
      1921       176  ASN       ND2            -4.8070807155       11.0829249192        0.3290395630  S20       170             1.0000000000
      1922       176  ASN       HD21           -5.5612627635       10.4039334551        0.1892852273  S20       170             1.0000000000
      1923       176  ASN       HD22           -4.9855082692       12.0570006361        0.0669577765  S20       170             1.0000000000
      1924       177  LYS       CE             -3.1367490786        1.4929753255       -4.4656816227  S20       234             1.0000000000
      1925       177  LYS       HE1            -3.5469277979        1.7690860826       -3.4954540839  S20       234             1.0000000000
      1926       177  LYS       HE2            -3.9491804240        1.3778095732       -5.1846569874  S20       234             1.0000000000
      1927       177  LYS       NZ             -2.2492202178        2.6014595029       -4.9644512276  S20       234             1.0000000000
      1928       177  LYS       HZ1            -1.7649833669        2.3343957057       -5.8557088408  S20       234             1.0000000000
      1929       177  LYS       HZ2            -1.4944066068        2.8936411055       -4.3153138130  S20       234             1.0000000000
      1930       177  LYS       HZ3            -2.8306479769        3.4556024591       -5.1317841278  S20       234             1.0000000000
      1931       177  LYS       QQH6           -2.5423802172        0.5851141907       -4.3538091442  S20       234             1.0000000000
      1932       178  SER       CB              2.4039415312        3.3802693627       -5.9568134796  S20       235             1.0000000000
      1933       178  SER       HB1             3.1132023401        2.7285229280       -6.4774338885  S20       235             1.0000000000
      1934       178  SER       HB2             2.9170601008        4.3321416968       -5.7682018597  S20       235             1.0000000000
      1935       178  SER       OG              1.2460020362        3.5350433688       -6.8130083704  S20       235             1.0000000000
      1936       178  SER       HG1             0.8344191915        4.4281659181       -6.6546413320  S20       235             1.0000000000
      1937       178  SER       QQH7            2.1310134583        2.8684041295       -5.0196000916  S20       235             1.0000000000
      1938       179  PNM       S1             -3.0475448997        9.5062378727       -6.3810194086  S20       523             1.0000000000
      1939       179  PNM       C2             -1.7036909390        8.2223812011       -6.9504977235  S20       523             1.0000000000
      1940       179  PNM       C3             -1.3438469619        7.4435217131       -5.6343203831  S20       523             1.0000000000
      1941       179  PNM       N4             -2.5436354852        7.3760820772       -4.7714205945  S20       523             1.0000000000
      1942       179  PNM       C5             -3.6588930094        8.3613667562       -5.0282217823  S20       523             1.0000000000
      1943       179  PNM       C6             -3.5750160969        8.8099044329       -3.5184436601  S20       523             1.0000000000
      1944       179  PNM       C7             -2.4760446517        7.7333263249       -3.3935595243  S20       523             1.0000000000
      1945       179  PNM       O8             -1.5064056425        7.6209983649       -2.6169081277  S20       523             1.0000000000
      1946       179  PNM       C9             -2.3077222817        7.3337066153       -8.0475791313  S20       523             1.0000000000
      1947       179  PNM       C10            -0.4959979047        8.9974629242       -7.4945406014  S20       523             1.0000000000
      1948       179  PNM       C11            -0.7585315705        6.0630271360       -5.9591988273  S20       523             1.0000000000
      1949       179  PNM       O12            -1.4867173920        5.0367975311       -5.8498814990  S20       523             1.0000000000
      1950       179  PNM       O13             0.4777886871        6.0600031130       -6.3797658855  S20       523             1.0000000000
      1951       179  PNM       N14            -2.9555852263       10.0988706879       -3.2441359547  S20       523             1.0000000000
      1952       179  PNM       C15            -3.5513958073       11.2686771499       -3.5616722524  S20       523             1.0000000000
      1953       179  PNM       O16            -4.7020879660       11.3006157967       -4.0844997246  S20       523             1.0000000000
      1954       179  PNM       C17            -2.7503903151       12.5422876479       -3.3080204404  S20       523             1.0000000000
      1955       179  PNM       C18            -1.7873521384       12.8883106299       -4.4430619082  S20       523             1.0000000000
      1956       179  PNM       C19            -0.4758395287       13.3117268649       -4.1642623451  S20       523             1.0000000000
      1957       179  PNM       C20             0.4108119993       13.6379993220       -5.1997542144  S20       523             1.0000000000
      1958       179  PNM       C21             0.0003224478       13.5360347949       -6.5343847590  S20       523             1.0000000000
      1959       179  PNM       C22            -1.3086574880       13.1278090709       -6.8226937976  S20       523             1.0000000000
      1960       179  PNM       C23            -2.1979533739       12.8175736545       -5.7873727129  S20       523             1.0000000000
      1961       179  PNM       H24            -0.5663999115        8.0084348978       -5.1059046433  S20       523             1.0000000000
      1962       179  PNM       H25            -0.7365692615        9.4621727400       -8.4554307913  S20       523             1.0000000000
      1963       179  PNM       H26             0.3364108017        8.3043487971       -7.6509828763  S20       523             1.0000000000
      1964       179  PNM       H27            -0.1778803147        9.7862669586       -6.8084521454  S20       523             1.0000000000
      1965       179  PNM       H28            -2.6376665048        7.9565932926       -8.8828407103  S20       523             1.0000000000
      1966       179  PNM       H29            -3.1699642428        6.7724153120       -7.6857869157  S20       523             1.0000000000
      1967       179  PNM       H30            -1.5628366895        6.6237030359       -8.4269972751  S20       523             1.0000000000
      1968       179  PNM       H31            -4.6015993828        7.8939418821       -5.3069518296  S20       523             1.0000000000
      1969       179  PNM       H32            -4.4919913716        8.6705864442       -2.9473602123  S20       523             1.0000000000
      1970       179  PNM       H33            -2.1933514404       12.4484052662       -2.3708157460  S20       523             1.0000000000
      1971       179  PNM       H34            -3.4839223345       13.3446566403       -3.1735989162  S20       523             1.0000000000
      1972       179  PNM       H35            -0.1442912942       13.3899110088       -3.1341536305  S20       523             1.0000000000
      1973       179  PNM       H36             1.4135780363       13.9755779523       -4.9633827191  S20       523             1.0000000000
      1974       179  PNM       H37             0.6844674369       13.7808506620       -7.3404243433  S20       523             1.0000000000
      1975       179  PNM       H38            -1.6411546880       13.0518118581       -7.8519477914  S20       523             1.0000000000
      1976       179  PNM       H39            -3.2094582225       12.5090693437       -6.0214264483  S20       523             1.0000000000
      1977       179  PNM       H40            -2.0358202865       10.1032002215       -2.7959917491  S20       523             1.0000000000
      1978       180  TIP3      OH2            -4.6553053019        7.5924325977       -0.3945992805  S20       290             1.0000000000
      1979       180  TIP3      H1             -5.9201005875        7.5072665529       -0.1276536389  S20       290             1.0000000000
      1980       180  TIP3      H2             -4.1004237462        8.2562889634        0.1045843538  S20       290             1.0000000000
      1981       181  SER       CB             -2.9446253796        5.0997402720       -2.3199484373  S21       70              1.0000000000
      1982       181  SER       HB1            -3.4614990550        4.2710809690       -2.8185128510  S21       70              1.0000000000
      1983       181  SER       HB2            -1.9622664503        5.2200188867       -2.7910712130  S21       70              1.0000000000
      1984       181  SER       OG             -3.7307086247        6.3069373829       -2.4920646290  S21       70              1.0000000000
      1985       181  SER       HG1            -4.1976908984        7.1224450075       -1.1591868029  S21       70              1.0000000000
      1986       181  SER       QQH1           -2.7702718952        4.9141933484       -1.2478431567  S21       70              1.0000000000
      1987       182  LYS       CD             -6.3968326008        3.2981776540       -2.1532601508  S21       73              1.0000000000
      1988       182  LYS       HD1            -7.1295844132        2.8412149041       -2.8219629785  S21       73              1.0000000000
      1989       182  LYS       HD2            -5.4131168847        3.1679392359       -2.6175627493  S21       73              1.0000000000
      1990       182  LYS       QQH2           -6.4058396462        2.7480843829       -1.2068776283  S21       73              1.0000000000
      1991       182  LYS       CE             -6.7123802202        4.7937715793       -1.9707784804  S21       73              1.0000000000
      1992       182  LYS       HE1            -6.2962563776        5.2057891268       -1.0489162527  S21       73              1.0000000000
      1993       182  LYS       HE2            -7.7905513936        4.9642971445       -1.9369757999  S21       73              1.0000000000
      1994       182  LYS       NZ             -6.1489703480        5.6382540387       -3.0859687804  S21       73              1.0000000000
      1995       182  LYS       HZ1            -6.2093822689        5.2234003000       -4.0229907170  S21       73              1.0000000000
      1996       182  LYS       HZ2            -5.0836532952        5.8942432814       -2.9049155778  S21       73              1.0000000000
      1997       182  LYS       HZ3            -6.6360493601        6.5620148401       -3.1264774414  S21       73              1.0000000000
      1998       183  SER       CB             -4.5057377915        4.4611553942       -6.6653487918  S21       130             1.0000000000
      1999       183  SER       HB1            -4.5361410965        5.3946970570       -7.2263064087  S21       130             1.0000000000
      2000       183  SER       HB2            -3.7599056730        3.8095895272       -7.1342859700  S21       130             1.0000000000
      2001       183  SER       OG             -4.1366735306        4.6893611688       -5.2605875184  S21       130             1.0000000000
      2002       183  SER       HG1            -3.4737315645        5.4320572532       -5.1933473070  S21       130             1.0000000000
      2003       183  SER       QQH3           -5.4713736631        3.9595771027       -6.7350178448  S21       130             1.0000000000
      2004       184  GLU       CB            -10.1027685079        9.3981628708        0.7038902969  S21       166             1.0000000000
      2005       184  GLU       HB1            -9.7844625247       10.0508542141       -0.1176907333  S21       166             1.0000000000
      2006       184  GLU       HB2           -11.1377338350        9.1022300841        0.5146528993  S21       166             1.0000000000
      2007       184  GLU       QQH4          -10.0661697759        9.8856737140        1.6870432794  S21       166             1.0000000000
      2008       184  GLU       CG             -9.2057000942        8.1470226974        0.6668611928  S21       166             1.0000000000
      2009       184  GLU       HG1            -9.5520981301        7.4694943162       -0.1215800904  S21       166             1.0000000000
      2010       184  GLU       HG2            -9.2789626358        7.5704073013        1.5980572523  S21       166             1.0000000000
      2011       184  GLU       CD             -7.7364048080        8.4276113098        0.3899623599  S21       166             1.0000000000
      2012       184  GLU       OE1            -7.2516403514        9.5856421863        0.4453488585  S21       166             1.0000000000
      2013       184  GLU       OE2            -7.0248309781        7.3453200563        0.0928572011  S21       166             1.0000000000
      2014       185  ASN       CB             -2.6588090704       11.8311338107        1.2240439072  S21       170             1.0000000000
      2015       185  ASN       HB1            -1.6650403284       11.6386439863        0.8111277579  S21       170             1.0000000000
      2016       185  ASN       HB2            -3.0256137825       12.7889344257        0.8457517621  S21       170             1.0000000000
      2017       185  ASN       QQH5           -2.6723011080       11.8307630297        2.3236916318  S21       170             1.0000000000
      2018       185  ASN       CG             -3.6048859926       10.7054795355        0.7969744113  S21       170             1.0000000000
      2019       185  ASN       OD1            -3.2633456663        9.4888132927        0.9406868174  S21       170             1.0000000000
      2020       185  ASN       ND2            -4.8037711073       11.0854497001        0.3240827833  S21       170             1.0000000000
      2021       185  ASN       HD21           -5.5562838137       10.4071069416        0.1807534326  S21       170             1.0000000000
      2022       185  ASN       HD22           -4.9797556475       12.0596706580        0.0590150309  S21       170             1.0000000000
      2023       186  LYS       CE             -3.1348958811        1.5038832183       -4.4708573449  S21       234             1.0000000000
      2024       186  LYS       HE1            -3.5461795735        1.7774008227       -3.5003204308  S21       234             1.0000000000
      2025       186  LYS       HE2            -3.9465386239        1.3897151807       -5.1908470186  S21       234             1.0000000000
      2026       186  LYS       NZ             -2.2468448448        2.6131715558       -4.9664726802  S21       234             1.0000000000
      2027       186  LYS       HZ1            -1.7649799322        2.3491549013       -5.8596620863  S21       234             1.0000000000
      2028       186  LYS       HZ2            -1.4877087778        2.8985189869       -4.3192709572  S21       234             1.0000000000
      2029       186  LYS       HZ3            -2.8201334157        3.4748657763       -5.1289563319  S21       234             1.0000000000
      2030       186  LYS       QQH6           -2.5406871512        0.5956663063       -4.3604689516  S21       234             1.0000000000
      2031       187  SER       CB              2.4036939050        3.3838131006       -5.9570807979  S21       235             1.0000000000
      2032       187  SER       HB1             3.1122625857        2.7321486199       -6.4788963305  S21       235             1.0000000000
      2033       187  SER       HB2             2.9178160571        4.3347642104       -5.7668984608  S21       235             1.0000000000
      2034       187  SER       OG              1.2458434311        3.5417564805       -6.8126210856  S21       235             1.0000000000
      2035       187  SER       HG1             0.8352931444        4.4354348800       -6.6521339145  S21       235             1.0000000000
      2036       187  SER       QQH7            2.1306938631        2.8708102165       -5.0203809817  S21       235             1.0000000000
      2037       188  PNM       S1             -3.0551465470        9.4892051038       -6.3748214071  S21       523             1.0000000000
      2038       188  PNM       C2             -1.7118854051        8.2065864322       -6.9362874592  S21       523             1.0000000000
      2039       188  PNM       C3             -1.3737588357        7.4220610258       -5.6182329973  S21       523             1.0000000000
      2040       188  PNM       N4             -2.5984894725        7.3103792875       -4.7850660573  S21       523             1.0000000000
      2041       188  PNM       C5             -3.6796331319        8.3421058315       -5.0295846182  S21       523             1.0000000000
      2042       188  PNM       C6             -3.5924167264        8.7892200760       -3.5240779804  S21       523             1.0000000000
      2043       188  PNM       C7             -2.5307643494        7.6684720678       -3.3715171991  S21       523             1.0000000000
      2044       188  PNM       O8             -1.5130644908        7.6212782418       -2.6408311016  S21       523             1.0000000000
      2045       188  PNM       C9             -2.3056197850        7.3251142654       -8.0450755620  S21       523             1.0000000000
      2046       188  PNM       C10            -0.4988298684        8.9830457887       -7.4677109241  S21       523             1.0000000000
      2047       188  PNM       C11            -0.7590207851        6.0542950551       -5.9511420498  S21       523             1.0000000000
      2048       188  PNM       O12            -1.4649592116        5.0123405387       -5.8533418793  S21       523             1.0000000000
      2049       188  PNM       O13             0.4789959380        6.0737379393       -6.3715473885  S21       523             1.0000000000
      2050       188  PNM       N14            -2.9556524876       10.0679810655       -3.2449935018  S21       523             1.0000000000
      2051       188  PNM       C15            -3.5430111648       11.2440580522       -3.5564572583  S21       523             1.0000000000
      2052       188  PNM       O16            -4.6970461675       11.2879979217       -4.0733281597  S21       523             1.0000000000
      2053       188  PNM       C17            -2.7377813050       12.5153658321       -3.3013357936  S21       523             1.0000000000
      2054       188  PNM       C18            -1.7826922474       12.8728256622       -4.4396930624  S21       523             1.0000000000
      2055       188  PNM       C19            -0.4734765420       13.3052083814       -4.1637677232  S21       523             1.0000000000
      2056       188  PNM       C20             0.4082918977       13.6401675675       -5.2006147761  S21       523             1.0000000000
      2057       188  PNM       C21            -0.0050546525       13.5388554709       -6.5344049955  S21       523             1.0000000000
      2058       188  PNM       C22            -1.3124742219       13.1236530042       -6.8199211586  S21       523             1.0000000000
      2059       188  PNM       C23            -2.1969608776       12.8045715416       -5.7829829248  S21       523             1.0000000000
      2060       188  PNM       H24            -0.6187547198        7.9938013999       -5.0649877893  S21       523             1.0000000000
      2061       188  PNM       H25            -0.7313902853        9.4473127275       -8.4309646663  S21       523             1.0000000000
      2062       188  PNM       H26             0.3361231660        8.2913487896       -7.6146513921  S21       523             1.0000000000
      2063       188  PNM       H27            -0.1899362911        9.7730656311       -6.7792052706  S21       523             1.0000000000
      2064       188  PNM       H28            -2.6272647252        7.9529804104       -8.8800121120  S21       523             1.0000000000
      2065       188  PNM       H29            -3.1715707850        6.7621848067       -7.6953405159  S21       523             1.0000000000
      2066       188  PNM       H30            -1.5571022558        6.6170766527       -8.4210980638  S21       523             1.0000000000
      2067       188  PNM       H31            -4.6370911988        7.9069448752       -5.3116216122  S21       523             1.0000000000
      2068       188  PNM       H32            -4.5213381800        8.6779791401       -2.9647346551  S21       523             1.0000000000
      2069       188  PNM       H33            -2.1738557036       12.4154720150       -2.3690145231  S21       523             1.0000000000
      2070       188  PNM       H34            -3.4711393599       13.3162209798       -3.1564013460  S21       523             1.0000000000
      2071       188  PNM       H35            -0.1392687734       13.3818861861       -3.1344299626  S21       523             1.0000000000
      2072       188  PNM       H36             1.4096956498       13.9829965409       -4.9659307803  S21       523             1.0000000000
      2073       188  PNM       H37             0.6757072634       13.7888349973       -7.3417534248  S21       523             1.0000000000
      2074       188  PNM       H38            -1.6473495769       13.0480320187       -7.8484361644  S21       523             1.0000000000
      2075       188  PNM       H39            -3.2069170905       12.4896934873       -6.0150844033  S21       523             1.0000000000
      2076       188  PNM       H40            -2.0307218154       10.0580706061       -2.8071634811  S21       523             1.0000000000
      2077       189  TIP3      OH2            -4.6498791825        7.5980278980       -0.3874059604  S21       290             1.0000000000
      2078       189  TIP3      H1             -5.9436696508        7.5056067723       -0.1249072248  S21       290             1.0000000000
      2079       189  TIP3      H2             -4.1000954655        8.2649808852        0.1169672269  S21       290             1.0000000000
      2080       190  SER       CB             -2.9058550538        5.1190861570       -2.3411099145  S22       70              1.0000000000
      2081       190  SER       HB1            -3.4465566483        4.3063613381       -2.8363400339  S22       70              1.0000000000
      2082       190  SER       HB2            -1.9198359804        5.2141781001       -2.8040750345  S22       70              1.0000000000
      2083       190  SER       OG             -3.6610476384        6.3546619098       -2.5394871176  S22       70              1.0000000000
      2084       190  SER       HG1            -4.1819922695        7.1724648162       -1.1529402002  S22       70              1.0000000000
      2085       190  SER       QQH1           -2.7522310913        4.9597906052       -1.2632232395  S22       70              1.0000000000
      2086       191  LYS       CD             -6.3835588315        3.3047190361       -2.1577023840  S22       73              1.0000000000
      2087       191  LYS       HD1            -7.1196845976        2.8534397642       -2.8264361774  S22       73              1.0000000000
      2088       191  LYS       HD2            -5.4012074859        3.1665285752       -2.6223163293  S22       73              1.0000000000
      2089       191  LYS       QQH2           -6.3966693298        2.7557946836       -1.2110856907  S22       73              1.0000000000
      2090       191  LYS       CE             -6.6893544832        4.8021812694       -1.9733003468  S22       73              1.0000000000
      2091       191  LYS       HE1            -6.2642657737        5.2140529043       -1.0557038942  S22       73              1.0000000000
      2092       191  LYS       HE2            -7.7658379711        4.9799841365       -1.9329929033  S22       73              1.0000000000
      2093       191  LYS       NZ             -6.1355436914        5.6497488923       -3.0961931098  S22       73              1.0000000000
      2094       191  LYS       HZ1            -6.2013074154        5.2346040802       -4.0343045886  S22       73              1.0000000000
      2095       191  LYS       HZ2            -5.0928529761        5.9059918333       -2.9416594643  S22       73              1.0000000000
      2096       191  LYS       HZ3            -6.6303413048        6.5710741830       -3.1331585082  S22       73              1.0000000000
      2097       192  SER       CB             -4.5033910362        4.4686383671       -6.6553136143  S22       130             1.0000000000
      2098       192  SER       HB1            -4.5333468462        5.3983903600       -7.2223343552  S22       130             1.0000000000
      2099       192  SER       HB2            -3.7540880231        3.8168681073       -7.1182024313  S22       130             1.0000000000
      2100       192  SER       OG             -4.1390078743        4.7085093911       -5.2506685267  S22       130             1.0000000000
      2101       192  SER       HG1            -3.5018207999        5.4833821001       -5.1799007207  S22       130             1.0000000000
      2102       192  SER       QQH3           -5.4684061437        3.9646736162       -6.7270528765  S22       130             1.0000000000
      2103       193  GLU       CB            -10.1049730793        9.3979690895        0.7040986293  S22       166             1.0000000000
      2104       193  GLU       HB1            -9.7869201188       10.0506836182       -0.1175234733  S22       166             1.0000000000
      2105       193  GLU       HB2           -11.1399840452        9.1025230389        0.5149650005  S22       166             1.0000000000
      2106       193  GLU       QQH4          -10.0682433821        9.8847046996        1.6875961078  S22       166             1.0000000000
      2107       193  GLU       CG             -9.2088574025        8.1462319132        0.6666884776  S22       166             1.0000000000
      2108       193  GLU       HG1            -9.5558959699        7.4687426510       -0.1214775659  S22       166             1.0000000000
      2109       193  GLU       HG2            -9.2814822639        7.5698734162        1.5981019508  S22       166             1.0000000000
      2110       193  GLU       CD             -7.7410676027        8.4274968363        0.3894473974  S22       166             1.0000000000
      2111       193  GLU       OE1            -7.2526075972        9.5824377223        0.4459565938  S22       166             1.0000000000
      2112       193  GLU       OE2            -7.0297947935        7.3425919247        0.0882894353  S22       166             1.0000000000
      2113       194  ASN       CB             -2.6571634149       11.8303367583        1.2246614438  S22       170             1.0000000000
      2114       194  ASN       HB1            -1.6636927041       11.6357336072        0.8121659259  S22       170             1.0000000000
      2115       194  ASN       HB2            -3.0218497609       12.7885218570        0.8454439499  S22       170             1.0000000000
      2116       194  ASN       QQH5           -2.6711410008       11.8304187756        2.3242776667  S22       170             1.0000000000
      2117       194  ASN       CG             -3.6047687348       10.7069463666        0.7977884640  S22       170             1.0000000000
      2118       194  ASN       OD1            -3.2679821267        9.4892318370        0.9465653888  S22       170             1.0000000000
      2119       194  ASN       ND2            -4.8009101818       11.0883255967        0.3195105258  S22       170             1.0000000000
      2120       194  ASN       HD21           -5.5521375493       10.4107241324        0.1726497090  S22       170             1.0000000000
      2121       194  ASN       HD22           -4.9741006332       12.0625088532        0.0508245995  S22       170             1.0000000000
      2122       195  LYS       CE             -3.1337537803        1.5127924669       -4.4758301090  S22       234             1.0000000000
      2123       195  LYS       HE1            -3.5459843991        1.7839730182       -3.5049568399  S22       234             1.0000000000
      2124       195  LYS       HE2            -3.9448730512        1.3991082943       -5.1964550686  S22       234             1.0000000000
      2125       195  LYS       NZ             -2.2458182928        2.6228522883       -4.9692334280  S22       234             1.0000000000
      2126       195  LYS       HZ1            -1.7663835914        2.3614543505       -5.8643329968  S22       234             1.0000000000
      2127       195  LYS       HZ2            -1.4823154726        2.9024035370       -4.3247206622  S22       234             1.0000000000
      2128       195  LYS       HZ3            -2.8125128001        3.4910228968       -5.1277351206  S22       234             1.0000000000
      2129       195  LYS       QQH6           -2.5394667005        0.6044348207       -4.3665842862  S22       234             1.0000000000
      2130       196  SER       CB              2.4034828591        3.3873077952       -5.9571051408  S22       235             1.0000000000
      2131       196  SER       HB1             3.1115824452        2.7357399385       -6.4798077884  S22       235             1.0000000000
      2132       196  SER       HB2             2.9184251263        4.3374741772       -5.7654999035  S22       235             1.0000000000
      2133       196  SER       OG              1.2459345321        3.5477455923       -6.8123072162  S22       235             1.0000000000
      2134       196  SER       HG1             0.8351178550        4.4411983472       -6.6491267436  S22       235             1.0000000000
      2135       196  SER       QQH7            2.1303222350        2.8734645216       -5.0207840011  S22       235             1.0000000000
      2136       197  PNM       S1             -3.0646416207        9.4712953991       -6.3702901232  S22       523             1.0000000000
      2137       197  PNM       C2             -1.7200200436        8.1916633237       -6.9240541220  S22       523             1.0000000000
      2138       197  PNM       C3             -1.4035239529        7.4012967487       -5.6043248816  S22       523             1.0000000000
      2139       197  PNM       N4             -2.6505465296        7.2465910683       -4.8023260831  S22       523             1.0000000000
      2140       197  PNM       C5             -3.6970175129        8.3208185758       -5.0305342962  S22       523             1.0000000000
      2141       197  PNM       C6             -3.6085819085        8.7669371127       -3.5301838351  S22       523             1.0000000000
      2142       197  PNM       C7             -2.5863263265        7.6012292537       -3.3408348269  S22       523             1.0000000000
      2143       197  PNM       O8             -1.5199618973        7.6226967122       -2.6595664144  S22       523             1.0000000000
      2144       197  PNM       C9             -2.3028581736        7.3171591847       -8.0445080794  S22       523             1.0000000000
      2145       197  PNM       C10            -0.5026673642        8.9704989265       -7.4429723756  S22       523             1.0000000000
      2146       197  PNM       C11            -0.7600599301        6.0467075785       -5.9426882461  S22       523             1.0000000000
      2147       197  PNM       O12            -1.4439568773        4.9895931950       -5.8530471165  S22       523             1.0000000000
      2148       197  PNM       O13             0.4788250309        6.0859816868       -6.3632844235  S22       523             1.0000000000
      2149       197  PNM       N14            -2.9561445639       10.0353481058       -3.2457697495  S22       523             1.0000000000
      2150       197  PNM       C15            -3.5342490139       11.2178225258       -3.5510519550  S22       523             1.0000000000
      2151       197  PNM       O16            -4.6920496705       11.2748721049       -4.0615260993  S22       523             1.0000000000
      2152       197  PNM       C17            -2.7250607353       12.4871085959       -3.2946824255  S22       523             1.0000000000
      2153       197  PNM       C18            -1.7781393817       12.8564541729       -4.4361993224  S22       523             1.0000000000
      2154       197  PNM       C19            -0.4713378160       13.2979227821       -4.1630898015  S22       523             1.0000000000
      2155       197  PNM       C20             0.4054465596       13.6417920511       -5.2011809746  S22       523             1.0000000000
      2156       197  PNM       C21            -0.0107422663       13.5413189119       -6.5341375606  S22       523             1.0000000000
      2157       197  PNM       C22            -1.3165696116       13.1191797460       -6.8169351334  S22       523             1.0000000000
      2158       197  PNM       C23            -2.1961349122       12.7909834132       -5.7784694076  S22       523             1.0000000000
      2159       197  PNM       H24            -0.6718396543        7.9785416101       -5.0259134891  S22       523             1.0000000000
      2160       197  PNM       H25            -0.7287658593        9.4367946700       -8.4069875468  S22       523             1.0000000000
      2161       197  PNM       H26             0.3343313672        8.2804720221       -7.5839860892  S22       523             1.0000000000
      2162       197  PNM       H27            -0.2013864244        9.7597267966       -6.7506379593  S22       523             1.0000000000
      2163       197  PNM       H28            -2.6152273763        7.9503555852       -8.8791258131  S22       523             1.0000000000
      2164       197  PNM       H29            -3.1725337042        6.7529614645       -7.7067995689  S22       523             1.0000000000
      2165       197  PNM       H30            -1.5513547557        6.6103582122       -8.4172021279  S22       523             1.0000000000
      2166       197  PNM       H31            -4.6678191171        7.9146314875       -5.3126905623  S22       523             1.0000000000
      2167       197  PNM       H32            -4.5510506891        8.6851321085       -2.9866062632  S22       523             1.0000000000
      2168       197  PNM       H33            -2.1543719681       12.3817321006       -2.3672270768  S22       523             1.0000000000
      2169       197  PNM       H34            -3.4586410717       13.2859988284       -3.1395670611  S22       523             1.0000000000
      2170       197  PNM       H35            -0.1345685486       13.3731848761       -3.1345012619  S22       523             1.0000000000
      2171       197  PNM       H36             1.4052717815       13.9903482149       -4.9680482583  S22       523             1.0000000000
      2172       197  PNM       H37             0.6664780712       13.7969884892       -7.3427040945  S22       523             1.0000000000
      2173       197  PNM       H38            -1.6538851965       13.0442940865       -7.8447152785  S22       523             1.0000000000
      2174       197  PNM       H39            -3.2044516912       12.4696388162       -6.0087012875  S22       523             1.0000000000
      2175       197  PNM       H40            -2.0254738597       10.0083667091       -2.8197836544  S22       523             1.0000000000
      2176       198  TIP3      OH2            -4.6423846402        7.6075077611       -0.3759126691  S22       290             1.0000000000
      2177       198  TIP3      H1             -5.9629062207        7.5061402215       -0.1211809151  S22       290             1.0000000000
      2178       198  TIP3      H2             -4.0998876203        8.2791632123        0.1354430279  S22       290             1.0000000000
      2179       199  SER       CB             -2.8723883726        5.1292776877       -2.3601976373  S23       70              1.0000000000
      2180       199  SER       HB1            -3.4310158327        4.3283684074       -2.8512037934  S23       70              1.0000000000
      2181       199  SER       HB2            -1.8859649205        5.2079818389       -2.8203505473  S23       70              1.0000000000
      2182       199  SER       OG             -3.6127237940        6.3797007213       -2.5743458157  S23       70              1.0000000000
      2183       199  SER       HG1            -4.1696233236        7.2086359050       -1.1425224591  S23       70              1.0000000000
      2184       199  SER       QQH1           -2.7290078600        4.9920049396       -1.2790382772  S23       70              1.0000000000
      2185       200  LYS       CD             -6.3714278825        3.3114572318       -2.1621098856  S23       73              1.0000000000
      2186       200  LYS       HD1            -7.1145775776        2.8690908726       -2.8291166115  S23       73              1.0000000000
      2187       200  LYS       HD2            -5.3925535504        3.1647791779       -2.6311451042  S23       73              1.0000000000
      2188       200  LYS       QQH2           -6.3856622263        2.7608079053       -1.2167334675  S23       73              1.0000000000
      2189       200  LYS       CE             -6.6628848033        4.8106170742       -1.9708078749  S23       73              1.0000000000
      2190       200  LYS       HE1            -6.2168408659        5.2185866344       -1.0616173817  S23       73              1.0000000000
      2191       200  LYS       HE2            -7.7365629077        4.9977819437       -1.9089434382  S23       73              1.0000000000
      2192       200  LYS       NZ             -6.1269970524        5.6591852051       -3.1043592896  S23       73              1.0000000000
      2193       200  LYS       HZ1            -6.2072696103        5.2457361783       -4.0430507643  S23       73              1.0000000000
      2194       200  LYS       HZ2            -5.0942130167        5.9113297605       -2.9729029131  S23       73              1.0000000000
      2195       200  LYS       HZ3            -6.6248928395        6.5799670248       -3.1328335454  S23       73              1.0000000000
      2196       201  SER       CB             -4.5010909688        4.4786733182       -6.6444137343  S23       130             1.0000000000
      2197       201  SER       HB1            -4.5330385089        5.4059115875       -7.2156113504  S23       130             1.0000000000
      2198       201  SER       HB2            -3.7484432950        3.8284561339       -7.1043116389  S23       130             1.0000000000
      2199       201  SER       OG             -4.1394544096        4.7276218382       -5.2407966060  S23       130             1.0000000000
      2200       201  SER       HG1            -3.5176503672        5.5263191240       -5.1696972033  S23       130             1.0000000000
      2201       201  SER       QQH3           -5.4645952421        3.9709507514       -6.7179126172  S23       130             1.0000000000
      2202       202  GLU       CB            -10.1082624287        9.3981678251        0.7040306958  S23       166             1.0000000000
      2203       202  GLU       HB1            -9.7902366515       10.0508927630       -0.1175606412  S23       166             1.0000000000
      2204       202  GLU       HB2           -11.1434451944        9.1035822105        0.5150247306  S23       166             1.0000000000
      2205       202  GLU       QQH4          -10.0710373916        9.8841201583        1.6878686769  S23       166             1.0000000000
      2206       202  GLU       CG             -9.2134464611        8.1456117657        0.6659050362  S23       166             1.0000000000
      2207       202  GLU       HG1            -9.5612986892        7.4684438606       -0.1220974696  S23       166             1.0000000000
      2208       202  GLU       HG2            -9.2856290257        7.5693043536        1.5974076223  S23       166             1.0000000000
      2209       202  GLU       CD             -7.7466031068        8.4269716406        0.3882718535  S23       166             1.0000000000
      2210       202  GLU       OE1            -7.2545583714        9.5790040881        0.4468742865  S23       166             1.0000000000
      2211       202  GLU       OE2            -7.0363840369        7.3399231997        0.0827179109  S23       166             1.0000000000
      2212       203  ASN       CB             -2.6560698385       11.8287280426        1.2253847712  S23       170             1.0000000000
      2213       203  ASN       HB1            -1.6628466054       11.6317043631        0.8134834042  S23       170             1.0000000000
      2214       203  ASN       HB2            -3.0185733454       12.7872307332        0.8449994255  S23       170             1.0000000000
      2215       203  ASN       QQH5           -2.6705775757       11.8295620561        2.3249487354  S23       170             1.0000000000
      2216       203  ASN       CG             -3.6054432302       10.7075420364        0.7988317045  S23       170             1.0000000000
      2217       203  ASN       OD1            -3.2736617936        9.4888173604        0.9549067587  S23       170             1.0000000000
      2218       203  ASN       ND2            -4.7976568597       11.0898402595        0.3126021064  S23       170             1.0000000000
      2219       203  ASN       HD21           -5.5487557483       10.4133355145        0.1639951803  S23       170             1.0000000000
      2220       203  ASN       HD22           -4.9680775678       12.0641131548        0.0406201264  S23       170             1.0000000000
      2221       204  LYS       CE             -3.1344439534        1.5217289738       -4.4813844660  S23       234             1.0000000000
      2222       204  LYS       HE1            -3.5478578229        1.7897266311       -3.5100026894  S23       234             1.0000000000
      2223       204  LYS       HE2            -3.9450145127        1.4093645967       -5.2027807695  S23       234             1.0000000000
      2224       204  LYS       NZ             -2.2466345133        2.6328082374       -4.9710952288  S23       234             1.0000000000
      2225       204  LYS       HZ1            -1.7691558327        2.3753124929       -5.8680886783  S23       234             1.0000000000
      2226       204  LYS       HZ2            -1.4795155617        2.9062735624       -4.3284891711  S23       234             1.0000000000
      2227       204  LYS       HZ3            -2.8083045555        3.5062492105       -5.1248829410  S23       234             1.0000000000
      2228       204  LYS       QQH6           -2.5403625740        0.6130205356       -4.3740764053  S23       234             1.0000000000
      2229       205  SER       CB              2.4065264483        3.3914773640       -5.9559338468  S23       235             1.0000000000
      2230       205  SER       HB1             3.1149615676        2.7403535969       -6.4787466606  S23       235             1.0000000000
      2231       205  SER       HB2             2.9218806981        4.3408270900       -5.7614956921  S23       235             1.0000000000
      2232       205  SER       OG              1.2509946017        3.5546618416       -6.8129336700  S23       235             1.0000000000
      2233       205  SER       HG1             0.8384300231        4.4464922038       -6.6458169625  S23       235             1.0000000000
      2234       205  SER       QQH7            2.1314841843        2.8761863154       -5.0208602130  S23       235             1.0000000000
      2235       206  PNM       S1             -3.0876922985        9.4402157426       -6.3766267723  S23       523             1.0000000000
      2236       206  PNM       C2             -1.7322649324        8.1705134542       -6.9207037083  S23       523             1.0000000000
      2237       206  PNM       C3             -1.4321455699        7.3766220848       -5.6002532030  S23       523             1.0000000000
      2238       206  PNM       N4             -2.6925967723        7.1901164116       -4.8221648324  S23       523             1.0000000000
      2239       206  PNM       C5             -3.7181821525        8.2892821539       -5.0365116754  S23       523             1.0000000000
      2240       206  PNM       C6             -3.6260887495        8.7367632788       -3.5403505010  S23       523             1.0000000000
      2241       206  PNM       C7             -2.6292734195        7.5458736520       -3.3220783610  S23       523             1.0000000000
      2242       206  PNM       O8             -1.5297299929        7.6187231642       -2.6775125864  S23       523             1.0000000000
      2243       206  PNM       C9             -2.2964156188        7.3000148731       -8.0538356003  S23       523             1.0000000000
      2244       206  PNM       C10            -0.5131710704        8.9586603144       -7.4211658764  S23       523             1.0000000000
      2245       206  PNM       C11            -0.7596702579        6.0356304851       -5.9363615737  S23       523             1.0000000000
      2246       206  PNM       O12            -1.4194818673        4.9631081947       -5.8487991418  S23       523             1.0000000000
      2247       206  PNM       O13             0.4795129950        6.0966284182       -6.3552758661  S23       523             1.0000000000
      2248       206  PNM       N14            -2.9587802265        9.9948256512       -3.2525078930  S23       523             1.0000000000
      2249       206  PNM       C15            -3.5276844535       11.1841527442       -3.5471210191  S23       523             1.0000000000
      2250       206  PNM       O16            -4.6891175666       11.2551041577       -4.0494191512  S23       523             1.0000000000
      2251       206  PNM       C17            -2.7111200279       12.4479938935       -3.2864917022  S23       523             1.0000000000
      2252       206  PNM       C18            -1.7729190648       12.8293919965       -4.4313448013  S23       523             1.0000000000
      2253       206  PNM       C19            -0.4699020014       13.2841753936       -4.1617240128  S23       523             1.0000000000
      2254       206  PNM       C20             0.3992673113       13.6421385455       -5.2014659161  S23       523             1.0000000000
      2255       206  PNM       C21            -0.0209588416       13.5429984008       -6.5333368448  S23       523             1.0000000000
      2256       206  PNM       C22            -1.3234188007       13.1081913330       -6.8126244207  S23       523             1.0000000000
      2257       206  PNM       C23            -2.1954135424       12.7658295219       -5.7722222367  S23       523             1.0000000000
      2258       206  PNM       H24            -0.7232161797        7.9611896350       -5.0010010651  S23       523             1.0000000000
      2259       206  PNM       H25            -0.7317159295        9.4301597268       -8.3844786590  S23       523             1.0000000000
      2260       206  PNM       H26             0.3294020158        8.2746295938       -7.5568852230  S23       523             1.0000000000
      2261       206  PNM       H27            -0.2248227430        9.7451770361       -6.7206365688  S23       523             1.0000000000
      2262       206  PNM       H28            -2.5991884229        7.9363016093       -8.8898105652  S23       523             1.0000000000
      2263       206  PNM       H29            -3.1689503399        6.7312688056       -7.7318887964  S23       523             1.0000000000
      2264       206  PNM       H30            -1.5369910119        6.5979194947       -8.4193785534  S23       523             1.0000000000
      2265       206  PNM       H31            -4.6971670179        7.8995215464       -5.3153303882  S23       523             1.0000000000
      2266       206  PNM       H32            -4.5765127664        8.6765854881       -3.0061552056  S23       523             1.0000000000
      2267       206  PNM       H33            -2.1331523550       12.3332506754       -2.3649239040  S23       523             1.0000000000
      2268       206  PNM       H34            -3.4418266554       13.2470169695       -3.1179650506  S23       523             1.0000000000
      2269       206  PNM       H35            -0.1297038466       13.3581573595       -3.1341933329  S23       523             1.0000000000
      2270       206  PNM       H36             1.3964804715       13.9997105503       -4.9705302414  S23       523             1.0000000000
      2271       206  PNM       H37             0.6507090214       13.8083786511       -7.3434182899  S23       523             1.0000000000
      2272       206  PNM       H38            -1.6639609864       13.0341859823       -7.8394220882  S23       523             1.0000000000
      2273       206  PNM       H39            -3.2011566348       12.4350272113       -6.0000801703  S23       523             1.0000000000
      2274       206  PNM       H40            -2.0239509374        9.9497714346       -2.8368477746  S23       523             1.0000000000
      2275       207  TIP3      OH2            -4.6365339949        7.6132620085       -0.3621048509  S23       290             1.0000000000
      2276       207  TIP3      H1             -5.9787256598        7.5057478480       -0.1183466453  S23       290             1.0000000000
      2277       207  TIP3      H2             -4.1008505185        8.2888785936        0.1557307167  S23       290             1.0000000000
      2278       208  SER       CB             -2.8660719788        5.1232597463       -2.3741001474  S24       70              1.0000000000
      2279       208  SER       HB1            -3.4337517011        4.3230774106       -2.8542354897  S24       70              1.0000000000
      2280       208  SER       HB2            -1.8826892292        5.1933854465       -2.8405248169  S24       70              1.0000000000
      2281       208  SER       OG             -3.6059862111        6.3741591766       -2.5990278163  S24       70              1.0000000000
      2282       208  SER       HG1            -4.1748183813        7.2133439252       -1.1470280736  S24       70              1.0000000000
      2283       208  SER       QQH1           -2.7194750900        5.0026201677       -1.2918434183  S24       70              1.0000000000
      2284       209  LYS       CD             -6.3759128594        3.3096432716       -2.1647290495  S24       73              1.0000000000
      2285       209  LYS       HD1            -7.1401450825        2.8824655982       -2.8180494667  S24       73              1.0000000000
      2286       209  LYS       HD2            -5.4093930628        3.1470588917       -2.6535958443  S24       73              1.0000000000
      2287       209  LYS       QQH2           -6.3803697499        2.7562982328       -1.2208282270  S24       73              1.0000000000
      2288       209  LYS       CE             -6.6354395235        4.8122430804       -1.9612477341  S24       73              1.0000000000
      2289       209  LYS       HE1            -6.1402315527        5.2111094947       -1.0737781213  S24       73              1.0000000000
      2290       209  LYS       HE2            -7.7010139629        5.0186270242       -1.8480028403  S24       73              1.0000000000
      2291       209  LYS       NZ             -6.1362301208        5.6535862113       -3.1173475380  S24       73              1.0000000000
      2292       209  LYS       HZ1            -6.2420074700        5.2353811303       -4.0506958559  S24       73              1.0000000000
      2293       209  LYS       HZ2            -5.1040102004        5.9014121551       -3.0136609456  S24       73              1.0000000000
      2294       209  LYS       HZ3            -6.6328579233        6.5755215255       -3.1355753603  S24       73              1.0000000000
      2295       210  SER       CB             -4.4987446013        4.4978648079       -6.6342959747  S24       130             1.0000000000
      2296       210  SER       HB1            -4.5333417880        5.4263905120       -7.2035761817  S24       130             1.0000000000
      2297       210  SER       HB2            -3.7420108680        3.8524998383       -7.0946839869  S24       130             1.0000000000
      2298       210  SER       OG             -4.1407025214        4.7455766335       -5.2305515166  S24       130             1.0000000000
      2299       210  SER       HG1            -3.5236292539        5.5565675363       -5.1576097110  S24       130             1.0000000000
      2300       210  SER       QQH3           -5.4598137852        3.9856160091       -6.7137756617  S24       130             1.0000000000
      2301       211  GLU       CB            -10.1134464021        9.3987887235        0.7040970162  S24       166             1.0000000000
      2302       211  GLU       HB1            -9.7937907495       10.0509473204       -0.1173022204  S24       166             1.0000000000
      2303       211  GLU       HB2           -11.1493981122        9.1071820050        0.5151706455  S24       166             1.0000000000
      2304       211  GLU       QQH4          -10.0746694826        9.8840759545        1.6882097047  S24       166             1.0000000000
      2305       211  GLU       CG             -9.2223402580        8.1437824087        0.6651077354  S24       166             1.0000000000
      2306       211  GLU       HG1            -9.5739385881        7.4664429939       -0.1208753974  S24       166             1.0000000000
      2307       211  GLU       HG2            -9.2930434249        7.5690363270        1.5977221080  S24       166             1.0000000000
      2308       211  GLU       CD             -7.7562507840        8.4220032288        0.3832720357  S24       166             1.0000000000
      2309       211  GLU       OE1            -7.2588137278        9.5710566494        0.4457600191  S24       166             1.0000000000
      2310       211  GLU       OE2            -7.0511378105        7.3329026972        0.0690763455  S24       166             1.0000000000
      2311       212  ASN       CB             -2.6562908845       11.8207053350        1.2244881111  S24       170             1.0000000000
      2312       212  ASN       HB1            -1.6629440493       11.6207394484        0.8142738659  S24       170             1.0000000000
      2313       212  ASN       HB2            -3.0160717096       12.7792874582        0.8418236959  S24       170             1.0000000000
      2314       212  ASN       QQH5           -2.6727018552       11.8230913639        2.3240609917  S24       170             1.0000000000
      2315       212  ASN       CG             -3.6079899545       10.7011246402        0.7973874320  S24       170             1.0000000000
      2316       212  ASN       OD1            -3.2809431715        9.4812556312        0.9549497956  S24       170             1.0000000000
      2317       212  ASN       ND2            -4.7976343333       11.0864291475        0.3069279885  S24       170             1.0000000000
      2318       212  ASN       HD21           -5.5492320254       10.4110565933        0.1566869759  S24       170             1.0000000000
      2319       212  ASN       HD22           -4.9656691845       12.0610576692        0.0347553498  S24       170             1.0000000000
      2320       213  LYS       CE             -3.1376445854        1.5309095360       -4.4841806205  S24       234             1.0000000000
      2321       213  LYS       HE1            -3.5508802031        1.7944559212       -3.5114001492  S24       234             1.0000000000
      2322       213  LYS       HE2            -3.9486291785        1.4205717366       -5.2053343438  S24       234             1.0000000000
      2323       213  LYS       NZ             -2.2513034296        2.6440267447       -4.9697599775  S24       234             1.0000000000
      2324       213  LYS       HZ1            -1.7750535358        2.3917407769       -5.8684917495  S24       234             1.0000000000
      2325       213  LYS       HZ2            -1.4816805673        2.9127391073       -4.3283621529  S24       234             1.0000000000
      2326       213  LYS       HZ3            -2.8115176693        3.5201063236       -5.1184391902  S24       234             1.0000000000
      2327       213  LYS       QQH6           -2.5431504423        0.6220302524       -4.3808311662  S24       234             1.0000000000
      2328       214  SER       CB              2.4144808722        3.3950111506       -5.9529640549  S24       235             1.0000000000
      2329       214  SER       HB1             3.1243014250        2.7446826947       -6.4748120156  S24       235             1.0000000000
      2330       214  SER       HB2             2.9298890645        4.3435168741       -5.7542424598  S24       235             1.0000000000
      2331       214  SER       OG              1.2628055919        3.5608924916       -6.8141143124  S24       235             1.0000000000
      2332       214  SER       HG1             0.8478657936        4.4506469691       -6.6437586207  S24       235             1.0000000000
      2333       214  SER       QQH7            2.1355009465        2.8779197525       -5.0200269483  S24       235             1.0000000000
      2334       215  PNM       S1             -3.1188399449        9.4030221745       -6.3975457329  S24       523             1.0000000000
      2335       215  PNM       C2             -1.7447968178        8.1485734148       -6.9303532487  S24       523             1.0000000000
      2336       215  PNM       C3             -1.4521118225        7.3554622928       -5.6082571049  S24       523             1.0000000000
      2337       215  PNM       N4             -2.7172521078        7.1514025475       -4.8414745276  S24       523             1.0000000000
      2338       215  PNM       C5             -3.7387111513        8.2564260936       -5.0497408915  S24       523             1.0000000000
      2339       215  PNM       C6             -3.6421204966        8.7078793568       -3.5563330693  S24       523             1.0000000000
      2340       215  PNM       C7             -2.6554212787        7.5100024469       -3.3252569808  S24       523             1.0000000000
      2341       215  PNM       O8             -1.5440082249        7.6031869914       -2.6941487240  S24       523             1.0000000000
      2342       215  PNM       C9             -2.2829563744        7.2764034195       -8.0748220477  S24       523             1.0000000000
      2343       215  PNM       C10            -0.5281409663        8.9527171574       -7.4111566712  S24       523             1.0000000000
      2344       215  PNM       C11            -0.7573503187        6.0242164083       -5.9361927098  S24       523             1.0000000000
      2345       215  PNM       O12            -1.3978618521        4.9405251535       -5.8453708908  S24       523             1.0000000000
      2346       215  PNM       O13             0.4818789705        6.1027069408       -6.3520609407  S24       523             1.0000000000
      2347       215  PNM       N14            -2.9632652747        9.9581363283       -3.2679699672  S24       523             1.0000000000
      2348       215  PNM       C15            -3.5250235636       11.1533789161       -3.5497226839  S24       523             1.0000000000
      2349       215  PNM       O16            -4.6887034669       11.2361989770       -4.0453541457  S24       523             1.0000000000
      2350       215  PNM       C17            -2.7001875501       12.4096009066       -3.2820288440  S24       523             1.0000000000
      2351       215  PNM       C18            -1.7680408594       12.7990846368       -4.4289563649  S24       523             1.0000000000
      2352       215  PNM       C19            -0.4696408969       13.2685450443       -4.1619564361  S24       523             1.0000000000
      2353       215  PNM       C20             0.3918450458       13.6406949067       -5.2031978361  S24       523             1.0000000000
      2354       215  PNM       C21            -0.0314233693       13.5407791222       -6.5341504356  S24       523             1.0000000000
      2355       215  PNM       C22            -1.3290201451       13.0899335821       -6.8106559485  S24       523             1.0000000000
      2356       215  PNM       C23            -2.1934792271       12.7336774432       -5.7686439182  S24       523             1.0000000000
      2357       215  PNM       H24            -0.7592165156        7.9490716663       -4.9991243200  S24       523             1.0000000000
      2358       215  PNM       H25            -0.7409273523        9.4293281429       -8.3732497401  S24       523             1.0000000000
      2359       215  PNM       H26             0.3237688709        8.2793639439       -7.5419562027  S24       523             1.0000000000
      2360       215  PNM       H27            -0.2571771566        9.7366627576       -6.7009799286  S24       523             1.0000000000
      2361       215  PNM       H28            -2.5781222006        7.9110523905       -8.9149223620  S24       523             1.0000000000
      2362       215  PNM       H29            -3.1545350690        6.6972381609       -7.7697893215  S24       523             1.0000000000
      2363       215  PNM       H30            -1.5099474668        6.5836740776       -8.4292897735  S24       523             1.0000000000
      2364       215  PNM       H31            -4.7199018296        7.8673878657       -5.3222594105  S24       523             1.0000000000
      2365       215  PNM       H32            -4.5943945634        8.6593518444       -3.0235736817  S24       523             1.0000000000
      2366       215  PNM       H33            -2.1174656829       12.2833149084       -2.3652258620  S24       523             1.0000000000
      2367       215  PNM       H34            -3.4256464463       13.2109056597       -3.1014955110  S24       523             1.0000000000
      2368       215  PNM       H35            -0.1270542622       13.3434266764       -3.1353021570  S24       523             1.0000000000
      2369       215  PNM       H36             1.3855370109       14.0093399911       -4.9742021965  S24       523             1.0000000000
      2370       215  PNM       H37             0.6344133942       13.8168059703       -7.3454800758  S24       523             1.0000000000
      2371       215  PNM       H38            -1.6718190566       13.0147879906       -7.8366299136  S24       523             1.0000000000
      2372       215  PNM       H39            -3.1959037936       12.3918318722       -5.9946098486  S24       523             1.0000000000
      2373       215  PNM       H40            -2.0285355547        9.8992865098       -2.8545856503  S24       523             1.0000000000
      2374       216  TIP3      OH2            -4.6430821596        7.6054920836       -0.3644429003  S24       290             1.0000000000
      2375       216  TIP3      H1             -5.9978529038        7.4977702797       -0.1278478834  S24       290             1.0000000000
      2376       216  TIP3      H2             -4.1094129493        8.2812953437        0.1563764831  S24       290             1.0000000000
      2377       217  SER       CB             -2.8759692312        5.1196649074       -2.3837413691  S25       70              1.0000000000
      2378       217  SER       HB1            -3.4500064385        4.3164944744       -2.8501614530  S25       70              1.0000000000
      2379       217  SER       HB2            -1.8951057472        5.1821321388       -2.8564033434  S25       70              1.0000000000
      2380       217  SER       OG             -3.6213901930        6.3673977779       -2.6251012461  S25       70              1.0000000000
      2381       217  SER       HG1            -4.1966170296        7.2057675216       -1.1759396750  S25       70              1.0000000000
      2382       217  SER       QQH1           -2.7240243734        5.0157858804       -1.3004154971  S25       70              1.0000000000
      2383       218  LYS       CD             -6.3984346439        3.2967607579       -2.1664271871  S25       73              1.0000000000
      2384       218  LYS       HD1            -7.2046697950        2.8924861291       -2.7841471893  S25       73              1.0000000000
      2385       218  LYS       HD2            -5.4603278260        3.1012709941       -2.6966752043  S25       73              1.0000000000
      2386       218  LYS       QQH2           -6.3786412124        2.7466216521       -1.2208842772  S25       73              1.0000000000
      2387       218  LYS       CE             -6.5942944617        4.8061983513       -1.9548187020  S25       73              1.0000000000
      2388       218  LYS       HE1            -5.9928186235        5.1972823567       -1.1318441613  S25       73              1.0000000000
      2389       218  LYS       HE2            -7.6330944697        5.0498578007       -1.7280689473  S25       73              1.0000000000
      2390       218  LYS       NZ             -6.1911747811        5.6214912945       -3.1656189258  S25       73              1.0000000000
      2391       218  LYS       HZ1            -6.4002513345        5.1993042912       -4.0770246794  S25       73              1.0000000000
      2392       218  LYS       HZ2            -5.1546500343        5.8368373169       -3.1498894446  S25       73              1.0000000000
      2393       218  LYS       HZ3            -6.6583467972        6.5594182128       -3.1472532384  S25       73              1.0000000000
      2394       219  SER       CB             -4.4995051536        4.5286318137       -6.6185923009  S25       130             1.0000000000
      2395       219  SER       HB1            -4.5353459999        5.4584785180       -7.1858812785  S25       130             1.0000000000
      2396       219  SER       HB2            -3.7372734881        3.8888057978       -7.0780658809  S25       130             1.0000000000
      2397       219  SER       OG             -4.1484289145        4.7744351990       -5.2135864966  S25       130             1.0000000000
      2398       219  SER       HG1            -3.5247880754        5.5874240099       -5.1417458532  S25       130             1.0000000000
      2399       219  SER       QQH3           -5.4580456825        4.0121946798       -6.7048180613  S25       130             1.0000000000
      2400       220  GLU       CB            -10.1163848029        9.3983191048        0.7041635515  S25       166             1.0000000000
      2401       220  GLU       HB1            -9.7944385541       10.0495590417       -0.1170808165  S25       166             1.0000000000
      2402       220  GLU       HB2           -11.1532637778        9.1103024671        0.5149965875  S25       166             1.0000000000
      2403       220  GLU       QQH4          -10.0759425901        9.8832606962        1.6883806448  S25       166             1.0000000000
      2404       220  GLU       CG             -9.2295511743        8.1404157426        0.6650385914  S25       166             1.0000000000
      2405       220  GLU       HG1            -9.5865984292        7.4619592942       -0.1172165330  S25       166             1.0000000000
      2406       220  GLU       HG2            -9.2975709435        7.5688118926        1.5998195541  S25       166             1.0000000000
      2407       220  GLU       CD             -7.7642771168        8.4141264544        0.3758953453  S25       166             1.0000000000
      2408       220  GLU       OE1            -7.2613903573        9.5603323361        0.4430998499  S25       166             1.0000000000
      2409       220  GLU       OE2            -7.0665842210        7.3233108223        0.0497999990  S25       166             1.0000000000
      2410       221  ASN       CB             -2.6563142274       11.8103728360        1.2223258703  S25       170             1.0000000000
      2411       221  ASN       HB1            -1.6628395662       11.6072021086        0.8140862545  S25       170             1.0000000000
      2412       221  ASN       HB2            -3.0130424033       12.7690755849        0.8370494344  S25       170             1.0000000000
      2413       221  ASN       QQH5           -2.6752110715       11.8145837689        2.3219251075  S25       170             1.0000000000
      2414       221  ASN       CG             -3.6108437979       10.6922539628        0.7938675178  S25       170             1.0000000000
      2415       221  ASN       OD1            -3.2875206228        9.4707553512        0.9457570415  S25       170             1.0000000000
      2416       221  ASN       ND2            -4.8002204956       11.0822277106        0.3057512904  S25       170             1.0000000000
      2417       221  ASN       HD21           -5.5520540219       10.4077008327        0.1530061246  S25       170             1.0000000000
      2418       221  ASN       HD22           -4.9664764272       12.0574894948        0.0354580263  S25       170             1.0000000000
      2419       222  LYS       CE             -3.1384256502        1.5418190117       -4.4845647399  S25       234             1.0000000000
      2420       222  LYS       HE1            -3.5513660537        1.8015843679       -3.5106146924  S25       234             1.0000000000
      2421       222  LYS       HE2            -3.9494774178        1.4335152562       -5.2059147013  S25       234             1.0000000000
      2422       222  LYS       NZ             -2.2531727985        2.6569043642       -4.9664565492  S25       234             1.0000000000
      2423       222  LYS       HZ1            -1.7785866872        2.4090117409       -5.8669774309  S25       234             1.0000000000
      2424       222  LYS       HZ2            -1.4812001860        2.9210086095       -4.3258556080  S25       234             1.0000000000
      2425       222  LYS       HZ3            -2.8110399762        3.5351631535       -5.1101378484  S25       234             1.0000000000
      2426       222  LYS       QQH6           -2.5433718919        0.6328855277       -4.3849201259  S25       234             1.0000000000
      2427       223  SER       CB              2.4181256084        3.3962958463       -5.9514821320  S25       235             1.0000000000
      2428       223  SER       HB1             3.1286096293        2.7465979049       -6.4731846217  S25       235             1.0000000000
      2429       223  SER       HB2             2.9331425869        4.3447007035       -5.7511784460  S25       235             1.0000000000
      2430       223  SER       OG              1.2676062248        3.5626663624       -6.8139433536  S25       235             1.0000000000
      2431       223  SER       HG1             0.8517713477        4.4517511608       -6.6427276816  S25       235             1.0000000000
      2432       223  SER       QQH7            2.1380997909        2.8784716698       -5.0192512786  S25       235             1.0000000000
      2433       224  PNM       S1             -3.1311877516        9.3873905212       -6.4091812328  S25       523             1.0000000000
      2434       224  PNM       C2             -1.7472729126        8.1407151147       -6.9340757869  S25       523             1.0000000000
      2435       224  PNM       C3             -1.4609524325        7.3459864575       -5.6114502283  S25       523             1.0000000000
      2436       224  PNM       N4             -2.7290367417        7.1350374623       -4.8526859538  S25       523             1.0000000000
      2437       224  PNM       C5             -3.7472472311        8.2434774883       -5.0580406479  S25       523             1.0000000000
      2438       224  PNM       C6             -3.6512036502        8.6948296550       -3.5652957965  S25       523             1.0000000000
      2439       224  PNM       C7             -2.6750567101        7.4901510113       -3.3255520906  S25       523             1.0000000000
      2440       224  PNM       O8             -1.5601445360        7.5895197488       -2.6952652358  S25       523             1.0000000000
      2441       224  PNM       C9             -2.2728936907        7.2705190843       -8.0858906728  S25       523             1.0000000000
      2442       224  PNM       C10            -0.5298798092        8.9502559545       -7.4036619810  S25       523             1.0000000000
      2443       224  PNM       C11            -0.7580903717        6.0185768036       -5.9371995014  S25       523             1.0000000000
      2444       224  PNM       O12            -1.3917835327        4.9309026289       -5.8477343472  S25       523             1.0000000000
      2445       224  PNM       O13             0.4817629984        6.1032165303       -6.3500240756  S25       523             1.0000000000
      2446       224  PNM       N14            -2.9641323649        9.9395414922       -3.2743990093  S25       523             1.0000000000
      2447       224  PNM       C15            -3.5201659302       11.1383840874       -3.5505159037  S25       523             1.0000000000
      2448       224  PNM       O16            -4.6840805778       11.2282701251       -4.0447316697  S25       523             1.0000000000
      2449       224  PNM       C17            -2.6912054262       12.3905485906       -3.2786740701  S25       523             1.0000000000
      2450       224  PNM       C18            -1.7635180755       12.7856601061       -4.4273068569  S25       523             1.0000000000
      2451       224  PNM       C19            -0.4674393236       13.2629223591       -4.1626385460  S25       523             1.0000000000
      2452       224  PNM       C20             0.3892315115       13.6422844018       -5.2052760677  S25       523             1.0000000000
      2453       224  PNM       C21            -0.0363979554       13.5416184360       -6.5354569104  S25       523             1.0000000000
      2454       224  PNM       C22            -1.3316534376       13.0827426434       -6.8095789946  S25       523             1.0000000000
      2455       224  PNM       C23            -2.1914878303       12.7195563372       -5.7661004783  S25       523             1.0000000000
      2456       224  PNM       H24            -0.7747917754        7.9411413100       -4.9960170151  S25       523             1.0000000000
      2457       224  PNM       H25            -0.7380138511        9.4303832179       -8.3650369340  S25       523             1.0000000000
      2458       224  PNM       H26             0.3245264972        8.2795866494       -7.5321169354  S25       523             1.0000000000
      2459       224  PNM       H27            -0.2650458260        9.7314946507       -6.6883761331  S25       523             1.0000000000
      2460       224  PNM       H28            -2.5628274892        7.9074754231       -8.9261628249  S25       523             1.0000000000
      2461       224  PNM       H29            -3.1454361371        6.6877658414       -7.7911962829  S25       523             1.0000000000
      2462       224  PNM       H30            -1.4943664257        6.5816969066       -8.4356377582  S25       523             1.0000000000
      2463       224  PNM       H31            -4.7292825817        7.8556075727       -5.3293116147  S25       523             1.0000000000
      2464       224  PNM       H32            -4.6055114124        8.6532896297       -3.0356473232  S25       523             1.0000000000
      2465       224  PNM       H33            -2.1051159509       12.2577823347       -2.3651488340  S25       523             1.0000000000
      2466       224  PNM       H34            -3.4143529703       13.1922190733       -3.0902782634  S25       523             1.0000000000
      2467       224  PNM       H35            -0.1228595231       13.3389463491       -3.1367266021  S25       523             1.0000000000
      2468       224  PNM       H36             1.3810385549       14.0170739986       -4.9780304634  S25       523             1.0000000000
      2469       224  PNM       H37             0.6259746549       13.8226833263       -7.3478857956  S25       523             1.0000000000
      2470       224  PNM       H38            -1.6762703003       13.0066046174       -7.8348759315  S25       523             1.0000000000
      2471       224  PNM       H39            -3.1923062237       12.3720585164       -5.9903236716  S25       523             1.0000000000
      2472       224  PNM       H40            -2.0308542981        9.8721992776       -2.8592380262  S25       523             1.0000000000
      2473       225  TIP3      OH2            -4.6566722371        7.5905821773       -0.3847646071  S25       290             1.0000000000
      2474       225  TIP3      H1             -6.0139862745        7.4857975926       -0.1475686828  S25       290             1.0000000000
      2475       225  TIP3      H2             -4.1201797474        8.2638596386        0.1351800107  S25       290             1.0000000000
      2476       226  SER       CB             -2.8740303043        5.1303044249       -2.3831377437  S26       70              1.0000000000
      2477       226  SER       HB1            -3.4544438987        4.3298698895       -2.8463788992  S26       70              1.0000000000
      2478       226  SER       HB2            -1.8927111884        5.1835112440       -2.8560017394  S26       70              1.0000000000
      2479       226  SER       OG             -3.6128072423        6.3834988746       -2.6284829198  S26       70              1.0000000000
      2480       226  SER       HG1            -4.2065591625        7.2097154370       -1.1897101140  S26       70              1.0000000000
      2481       226  SER       QQH1           -2.7219348258        5.0285526042       -1.2991539781  S26       70              1.0000000000
      2482       227  LYS       CD             -6.4094073611        3.2888322515       -2.1663142423  S26       73              1.0000000000
      2483       227  LYS       HD1            -7.2458470455        2.9016251501       -2.7556531369  S26       73              1.0000000000
      2484       227  LYS       HD2            -5.4940965169        3.0627970945       -2.7237082482  S26       73              1.0000000000
      2485       227  LYS       QQH2           -6.3744981517        2.7472516379       -1.2165289013  S26       73              1.0000000000
      2486       227  LYS       CE             -6.5513181802        4.8037257786       -1.9616179855  S26       73              1.0000000000
      2487       227  LYS       HE1            -5.8490659107        5.1976842839       -1.2254281738  S26       73              1.0000000000
      2488       227  LYS       HE2            -7.5504887206        5.0848710830       -1.6256542921  S26       73              1.0000000000
      2489       227  LYS       NZ             -6.2750278603        5.5773519786       -3.2312841813  S26       73              1.0000000000
      2490       227  LYS       HZ1            -6.7539254360        5.2167758860       -4.0640491950  S26       73              1.0000000000
      2491       227  LYS       HZ2            -5.2587795280        5.6193636233       -3.4569868265  S26       73              1.0000000000
      2492       227  LYS       HZ3            -6.5912387618        6.5721363268       -3.1273574400  S26       73              1.0000000000
      2493       228  SER       CB             -4.5035676566        4.5441907088       -6.5972904545  S26       130             1.0000000000
      2494       228  SER       HB1            -4.5372182227        5.4692359232       -7.1723797254  S26       130             1.0000000000
      2495       228  SER       HB2            -3.7369954460        3.9025856815       -7.0464774833  S26       130             1.0000000000
      2496       228  SER       OG             -4.1579156400        4.8052563531       -5.1907702557  S26       130             1.0000000000
      2497       228  SER       HG1            -3.5165863886        5.6160212524       -5.1293420155  S26       130             1.0000000000
      2498       228  SER       QQH3           -5.4615905385        4.0265299903       -6.6813871686  S26       130             1.0000000000
      2499       229  GLU       CB            -10.1150698811        9.3977328978        0.7040303753  S26       166             1.0000000000
      2500       229  GLU       HB1            -9.7927806231       10.0490345262       -0.1170212964  S26       166             1.0000000000
      2501       229  GLU       HB2           -11.1519488767        9.1097820137        0.5146176765  S26       166             1.0000000000
      2502       229  GLU       QQH4          -10.0747737892        9.8825892929        1.6882554633  S26       166             1.0000000000
      2503       229  GLU       CG             -9.2282525428        8.1396660250        0.6650903607  S26       166             1.0000000000
      2504       229  GLU       HG1            -9.5860587747        7.4608395049       -0.1165282774  S26       166             1.0000000000
      2505       229  GLU       HG2            -9.2958095643        7.5686721858        1.6002863589  S26       166             1.0000000000
      2506       229  GLU       CD             -7.7627661541        8.4126719438        0.3747766686  S26       166             1.0000000000
      2507       229  GLU       OE1            -7.2602700109        9.5590211537        0.4426037013  S26       166             1.0000000000
      2508       229  GLU       OE2            -7.0657994091        7.3217362339        0.0473488160  S26       166             1.0000000000
      2509       230  ASN       CB             -2.6558337555       11.8103983392        1.2221900210  S26       170             1.0000000000
      2510       230  ASN       HB1            -1.6624137057       11.6072975283        0.8137733030  S26       170             1.0000000000
      2511       230  ASN       HB2            -3.0126628052       12.7689850270        0.8367364465  S26       170             1.0000000000
      2512       230  ASN       QQH5           -2.6744878421       11.8148405078        2.3217680904  S26       170             1.0000000000
      2513       230  ASN       CG             -3.6104808896       10.6921853968        0.7938826519  S26       170             1.0000000000
      2514       230  ASN       OD1            -3.2880274482        9.4705832009        0.9459306584  S26       170             1.0000000000
      2515       230  ASN       ND2            -4.7998547566       11.0826832024        0.3057200829  S26       170             1.0000000000
      2516       230  ASN       HD21           -5.5510707873       10.4080328518        0.1519650269  S26       170             1.0000000000
      2517       230  ASN       HD22           -4.9654903353       12.0578018982        0.0343325305  S26       170             1.0000000000
      2518       231  LYS       CE             -3.1354412145        1.5455047717       -4.4849124368  S26       234             1.0000000000
      2519       231  LYS       HE1            -3.5497853957        1.8049933557       -3.5115698549  S26       234             1.0000000000
      2520       231  LYS       HE2            -3.9444564987        1.4391390636       -5.2087851409  S26       234             1.0000000000
      2521       231  LYS       NZ             -2.2462582871        2.6592619200       -4.9629324772  S26       234             1.0000000000
      2522       231  LYS       HZ1            -1.7729170019        2.4128352774       -5.8646330488  S26       234             1.0000000000
      2523       231  LYS       HZ2            -1.4726936154        2.9178121900       -4.3214113249  S26       234             1.0000000000
      2524       231  LYS       HZ3            -2.7948768969        3.5417922828       -5.1032045184  S26       234             1.0000000000
      2525       231  LYS       QQH6           -2.5417631680        0.6355994715       -4.3851483274  S26       234             1.0000000000
      2526       232  SER       CB              2.4165662151        3.3965897008       -5.9526119198  S26       235             1.0000000000
      2527       232  SER       HB1             3.1269762020        2.7471576020       -6.4748283379  S26       235             1.0000000000
      2528       232  SER       HB2             2.9310960475        4.3453805436       -5.7531904294  S26       235             1.0000000000
      2529       232  SER       OG              1.2648043906        3.5621612107       -6.8136127858  S26       235             1.0000000000
      2530       232  SER       HG1             0.8492383634        4.4517742639       -6.6426852504  S26       235             1.0000000000
      2531       232  SER       QQH7            2.1381104238        2.8789427328       -5.0198030876  S26       235             1.0000000000
      2532       233  PNM       S1             -3.1319907190        9.3858162605       -6.4061567713  S26       523             1.0000000000
      2533       233  PNM       C2             -1.7483381279        8.1399831952       -6.9313991448  S26       523             1.0000000000
      2534       233  PNM       C3             -1.4659069161        7.3430090087       -5.6092094138  S26       523             1.0000000000
      2535       233  PNM       N4             -2.7352190559        7.1264752573       -4.8556051188  S26       523             1.0000000000
      2536       233  PNM       C5             -3.7469841124        8.2412559493       -5.0540635187  S26       523             1.0000000000
      2537       233  PNM       C6             -3.6493761235        8.6935927084       -3.5633888784  S26       523             1.0000000000
      2538       233  PNM       C7             -2.6828405568        7.4809863340       -3.3101357764  S26       523             1.0000000000
      2539       233  PNM       O8             -1.5569458416        7.5944525379       -2.6938347158  S26       523             1.0000000000
      2540       233  PNM       C9             -2.2737532120        7.2718116163       -8.0849545784  S26       523             1.0000000000
      2541       233  PNM       C10            -0.5303680815        8.9492130895       -7.3995824873  S26       523             1.0000000000
      2542       233  PNM       C11            -0.7615353121        6.0171534692       -5.9362119563  S26       523             1.0000000000
      2543       233  PNM       O12            -1.3945630574        4.9283498970       -5.8486403042  S26       523             1.0000000000
      2544       233  PNM       O13             0.4785461841        6.1014778031       -6.3487604278  S26       523             1.0000000000
      2545       233  PNM       N14            -2.9615397044        9.9382340267       -3.2744631623  S26       523             1.0000000000
      2546       233  PNM       C15            -3.5173907592       11.1371569573       -3.5498240036  S26       523             1.0000000000
      2547       233  PNM       O16            -4.6821545399       11.2287245458       -4.0430612324  S26       523             1.0000000000
      2548       233  PNM       C17            -2.6898776066       12.3907915645       -3.2785868752  S26       523             1.0000000000
      2549       233  PNM       C18            -1.7628196099       12.7868948116       -4.4272309258  S26       523             1.0000000000
      2550       233  PNM       C19            -0.4667495148       13.2641374115       -4.1626097129  S26       523             1.0000000000
      2551       233  PNM       C20             0.3901927572       13.6428300980       -5.2052078813  S26       523             1.0000000000
      2552       233  PNM       C21            -0.0353312247       13.5419321917       -6.5353604385  S26       523             1.0000000000
      2553       233  PNM       C22            -1.3309150800       13.0838985100       -6.8095328430  S26       523             1.0000000000
      2554       233  PNM       C23            -2.1909537029       12.7211105367       -5.7660630446  S26       523             1.0000000000
      2555       233  PNM       H24            -0.7825342966        7.9367313933       -4.9889912547  S26       523             1.0000000000
      2556       233  PNM       H25            -0.7379354889        9.4310334575       -8.3602820071  S26       523             1.0000000000
      2557       233  PNM       H26             0.3234509825        8.2780102519       -7.5289832391  S26       523             1.0000000000
      2558       233  PNM       H27            -0.2651823829        9.7292990118       -6.6832752384  S26       523             1.0000000000
      2559       233  PNM       H28            -2.5628695287        7.9108289490       -8.9239428603  S26       523             1.0000000000
      2560       233  PNM       H29            -3.1466120762        6.6893709909       -7.7907044677  S26       523             1.0000000000
      2561       233  PNM       H30            -1.4961047309        6.5826981216       -8.4364113310  S26       523             1.0000000000
      2562       233  PNM       H31            -4.7321083332        7.8582612745       -5.3223586193  S26       523             1.0000000000
      2563       233  PNM       H32            -4.6051574578        8.6550973735       -3.0363279892  S26       523             1.0000000000
      2564       233  PNM       H33            -2.1039407432       12.2599501983       -2.3646679623  S26       523             1.0000000000
      2565       233  PNM       H34            -3.4146340937       13.1912830784       -3.0912423774  S26       523             1.0000000000
      2566       233  PNM       H35            -0.1224394686       13.3404567793       -3.1366355015  S26       523             1.0000000000
      2567       233  PNM       H36             1.3819078419       14.0177915387       -4.9777699111  S26       523             1.0000000000
      2568       233  PNM       H37             0.6271741698       13.8229077218       -7.3477017639  S26       523             1.0000000000
      2569       233  PNM       H38            -1.6756506150       13.0083626540       -7.8348633703  S26       523             1.0000000000
      2570       233  PNM       H39            -3.1919441017       12.3738935710       -5.9901454651  S26       523             1.0000000000
      2571       233  PNM       H40            -2.0276490341        9.8679668292       -2.8605696354  S26       523             1.0000000000
      2572       234  TIP3      OH2            -4.6584718571        7.5878377960       -0.3886449716  S26       290             1.0000000000
      2573       234  TIP3      H1             -6.0094105784        7.4832332120       -0.1492766519  S26       290             1.0000000000
      2574       234  TIP3      H2             -4.1200526253        8.2601871702        0.1300320227  S26       290             1.0000000000
      2575       235  SER       CB             -2.8774170179        5.1408764817       -2.3804840588  S27       70              1.0000000000
      2576       235  SER       HB1            -3.4702644492        4.3481413544       -2.8413461732  S27       70              1.0000000000
      2577       235  SER       HB2            -1.8977342918        5.1822090687       -2.8584085650  S27       70              1.0000000000
      2578       235  SER       OG             -3.5993347464        6.4048943797       -2.6159886093  S27       70              1.0000000000
      2579       235  SER       HG1            -4.2083551955        7.2129695023       -1.1909864630  S27       70              1.0000000000
      2580       235  SER       QQH1           -2.7208088244        5.0342671279       -1.2973754671  S27       70              1.0000000000
      2581       236  LYS       CD             -6.4172220318        3.2782056952       -2.1671539141  S27       73              1.0000000000
      2582       236  LYS       HD1            -7.2782661589        2.9072812243       -2.7322729775  S27       73              1.0000000000
      2583       236  LYS       HD2            -5.5222273269        3.0202604450       -2.7437081277  S27       73              1.0000000000
      2584       236  LYS       QQH2           -6.3734210749        2.7475354230       -1.2118560061  S27       73              1.0000000000
      2585       236  LYS       CE             -6.5045540916        4.7985925048       -1.9814328982  S27       73              1.0000000000
      2586       236  LYS       HE1            -5.7301521655        5.1880657883       -1.3212021357  S27       73              1.0000000000
      2587       236  LYS       HE2            -7.4625711619        5.1208834633       -1.5692731886  S27       73              1.0000000000
      2588       236  LYS       NZ             -6.3273719318        5.5227137218       -3.2963618415  S27       73              1.0000000000
      2589       236  LYS       HZ1            -7.0411329576        5.2591180030       -3.9868545245  S27       73              1.0000000000
      2590       236  LYS       HZ2            -5.4040663882        5.3593577869       -3.7712976151  S27       73              1.0000000000
      2591       236  LYS       HZ3            -6.4534477094        6.5524094925       -3.1644810869  S27       73              1.0000000000
      2592       237  SER       CB             -4.5102891639        4.5570957315       -6.5753580853  S27       130             1.0000000000
      2593       237  SER       HB1            -4.5357332008        5.4754997481       -7.1606983396  S27       130             1.0000000000
      2594       237  SER       HB2            -3.7341150622        3.9125629009       -7.0014672101  S27       130             1.0000000000
      2595       237  SER       OG             -4.1858318345        4.8407964851       -5.1629222154  S27       130             1.0000000000
      2596       237  SER       HG1            -3.5288097551        5.6576053756       -5.1031315318  S27       130             1.0000000000
      2597       237  SER       QQH3           -5.4659307576        4.0370303920       -6.6662681619  S27       130             1.0000000000
      2598       238  GLU       CB            -10.1147091398        9.3976640197        0.7039392277  S27       166             1.0000000000
      2599       238  GLU       HB1            -9.7919558610       10.0488573125       -0.1170141820  S27       166             1.0000000000
      2600       238  GLU       HB2           -11.1516977226        9.1101153814        0.5143296142  S27       166             1.0000000000
      2601       238  GLU       QQH4          -10.0743695042        9.8825350463        1.6881561868  S27       166             1.0000000000
      2602       238  GLU       CG             -9.2282007137        8.1393470997        0.6650490384  S27       166             1.0000000000
      2603       238  GLU       HG1            -9.5863087627        7.4606998297       -0.1165655532  S27       166             1.0000000000
      2604       238  GLU       HG2            -9.2958468521        7.5683528909        1.6002506454  S27       166             1.0000000000
      2605       238  GLU       CD             -7.7622767766        8.4113438843        0.3743846924  S27       166             1.0000000000
      2606       238  GLU       OE1            -7.2599907267        9.5580581390        0.4416306739  S27       166             1.0000000000
      2607       238  GLU       OE2            -7.0662339850        7.3199796757        0.0484161280  S27       166             1.0000000000
      2608       239  ASN       CB             -2.6560156734       11.8105943476        1.2220582562  S27       170             1.0000000000
      2609       239  ASN       HB1            -1.6626865296       11.6075399830        0.8133708918  S27       170             1.0000000000
      2610       239  ASN       HB2            -3.0130231225       12.7691292193        0.8366323055  S27       170             1.0000000000
      2611       239  ASN       QQH5           -2.6742314939       11.8151789063        2.3216323479  S27       170             1.0000000000
      2612       239  ASN       CG             -3.6106868880       10.6922028917        0.7941776673  S27       170             1.0000000000
      2613       239  ASN       OD1            -3.2883674051        9.4707793971        0.9473358190  S27       170             1.0000000000
      2614       239  ASN       ND2            -4.8000719579       11.0823931259        0.3056289050  S27       170             1.0000000000
      2615       239  ASN       HD21           -5.5509543677       10.4074457744        0.1516086212  S27       170             1.0000000000
      2616       239  ASN       HD22           -4.9655850561       12.0573463826        0.0334818050  S27       170             1.0000000000
      2617       240  LYS       CE             -3.1327988763        1.5487230866       -4.4856996632  S27       234             1.0000000000
      2618       240  LYS       HE1            -3.5486128191        1.8088482273       -3.5131966351  S27       234             1.0000000000
      2619       240  LYS       HE2            -3.9397316391        1.4454425615       -5.2123938654  S27       234             1.0000000000
      2620       240  LYS       NZ             -2.2364341392        2.6587758666       -4.9594909932  S27       234             1.0000000000
      2621       240  LYS       HZ1            -1.7634759765        2.4117582036       -5.8618464842  S27       234             1.0000000000
      2622       240  LYS       HZ2            -1.4611173557        2.9095340376       -4.3161019120  S27       234             1.0000000000
      2623       240  LYS       HZ3            -2.7679894532        3.5471974955       -5.0986108196  S27       234             1.0000000000
      2624       240  LYS       QQH6           -2.5419974845        0.6372341151       -4.3853845360  S27       234             1.0000000000
      2625       241  SER       CB              2.4161529741        3.3969148871       -5.9528545013  S27       235             1.0000000000
      2626       241  SER       HB1             3.1265362528        2.7477937644       -6.4754787059  S27       235             1.0000000000
      2627       241  SER       HB2             2.9302615709        4.3459647720       -5.7538864683  S27       235             1.0000000000
      2628       241  SER       OG              1.2635398119        3.5618757239       -6.8129906137  S27       235             1.0000000000
      2629       241  SER       HG1             0.8480220879        4.4517844066       -6.6423235528  S27       235             1.0000000000
      2630       241  SER       QQH7            2.1387349664        2.8792901939       -5.0197160121  S27       235             1.0000000000
      2631       242  PNM       S1             -3.1340808940        9.3828975133       -6.4047253847  S27       523             1.0000000000
      2632       242  PNM       C2             -1.7514574192        8.1373204327       -6.9301620784  S27       523             1.0000000000
      2633       242  PNM       C3             -1.4740859447        7.3374241356       -5.6085259334  S27       523             1.0000000000
      2634       242  PNM       N4             -2.7458420258        7.1154459545       -4.8585891739  S27       523             1.0000000000
      2635       242  PNM       C5             -3.7490535961        8.2396881872       -5.0501662736  S27       523             1.0000000000
      2636       242  PNM       C6             -3.6473470420        8.6938566391       -3.5615787563  S27       523             1.0000000000
      2637       242  PNM       C7             -2.6882926138        7.4768821331       -3.2951509473  S27       523             1.0000000000
      2638       242  PNM       O8             -1.5511543884        7.6013748134       -2.6972249017  S27       523             1.0000000000
      2639       242  PNM       C9             -2.2750148134        7.2714392997       -8.0863284703  S27       523             1.0000000000
      2640       242  PNM       C10            -0.5323100268        8.9466594387       -7.3955720165  S27       523             1.0000000000
      2641       242  PNM       C11            -0.7668351895        6.0140108781       -5.9351748435  S27       523             1.0000000000
      2642       242  PNM       O12            -1.3989120066        4.9236853515       -5.8482241004  S27       523             1.0000000000
      2643       242  PNM       O13             0.4733981415        6.0988757644       -6.3470348939  S27       523             1.0000000000
      2644       242  PNM       N14            -2.9590258613        9.9382349102       -3.2751841611  S27       523             1.0000000000
      2645       242  PNM       C15            -3.5155426752       11.1367146740       -3.5497898345  S27       523             1.0000000000
      2646       242  PNM       O16            -4.6806756458       11.2286599883       -4.0427661407  S27       523             1.0000000000
      2647       242  PNM       C17            -2.6888462194       12.3909863302       -3.2787491014  S27       523             1.0000000000
      2648       242  PNM       C18            -1.7621427985       12.7872149379       -4.4274670823  S27       523             1.0000000000
      2649       242  PNM       C19            -0.4660327371       13.2644726939       -4.1631193285  S27       523             1.0000000000
      2650       242  PNM       C20             0.3907853474       13.6429791117       -5.2058584357  S27       523             1.0000000000
      2651       242  PNM       C21            -0.0349617947       13.5420526140       -6.5359361147  S27       523             1.0000000000
      2652       242  PNM       C22            -1.3306118587       13.0840026563       -6.8098643313  S27       523             1.0000000000
      2653       242  PNM       C23            -2.1904668023       12.7212146967       -5.7662552909  S27       523             1.0000000000
      2654       242  PNM       H24            -0.7953022759        7.9307078728       -4.9827475253  S27       523             1.0000000000
      2655       242  PNM       H25            -0.7392084916        9.4312748883       -8.3550415452  S27       523             1.0000000000
      2656       242  PNM       H26             0.3211075660        8.2753114199       -7.5265472540  S27       523             1.0000000000
      2657       242  PNM       H27            -0.2672350203        9.7248077943       -6.6772352562  S27       523             1.0000000000
      2658       242  PNM       H28            -2.5620171183        7.9121092094       -8.9247636850  S27       523             1.0000000000
      2659       242  PNM       H29            -3.1489689935        6.6893093991       -7.7946000706  S27       523             1.0000000000
      2660       242  PNM       H30            -1.4974026167        6.5821397349       -8.4377248826  S27       523             1.0000000000
      2661       242  PNM       H31            -4.7377864519        7.8634441231       -5.3151490529  S27       523             1.0000000000
      2662       242  PNM       H32            -4.6039331690        8.6595479561       -3.0356174281  S27       523             1.0000000000
      2663       242  PNM       H33            -2.1027240115       12.2609096559       -2.3648805486  S27       523             1.0000000000
      2664       242  PNM       H34            -3.4141329520       13.1911006957       -3.0916868441  S27       523             1.0000000000
      2665       242  PNM       H35            -0.1215591216       13.3408206181       -3.1371886002  S27       523             1.0000000000
      2666       242  PNM       H36             1.3826031651       14.0178703366       -4.9786521009  S27       523             1.0000000000
      2667       242  PNM       H37             0.6274343847       13.8229356371       -7.3484094481  S27       523             1.0000000000
      2668       242  PNM       H38            -1.6754734444       13.0083351314       -7.8351468348  S27       523             1.0000000000
      2669       242  PNM       H39            -3.1914092878       12.3736589697       -5.9900534075  S27       523             1.0000000000
      2670       242  PNM       H40            -2.0240571450        9.8661238530       -2.8635644636  S27       523             1.0000000000
      2671       243  TIP3      OH2            -4.6604426420        7.5871757194       -0.3868907408  S27       290             1.0000000000
      2672       243  TIP3      H1             -6.0076372134        7.4800585629       -0.1495045970  S27       290             1.0000000000
      2673       243  TIP3      H2             -4.1232727322        8.2595876026        0.1324004308  S27       290             1.0000000000
      2674       244  SER       CB             -2.8801243814        5.1495139309       -2.3747629037  S28       70              1.0000000000
      2675       244  SER       HB1            -3.4802893808        4.3630423087       -2.8361437785  S28       70              1.0000000000
      2676       244  SER       HB2            -1.9020605074        5.1872210720       -2.8565144858  S28       70              1.0000000000
      2677       244  SER       OG             -3.5947380534        6.4190442100       -2.6011129707  S28       70              1.0000000000
      2678       244  SER       HG1            -4.2157891639        7.2146723847       -1.1814638340  S28       70              1.0000000000
      2679       244  SER       QQH1           -2.7197783450        5.0383357139       -1.2925954580  S28       70              1.0000000000
      2680       245  LYS       CD             -6.4200041400        3.2567599610       -2.1805268339  S28       73              1.0000000000
      2681       245  LYS       HD1            -7.3050906314        2.8982477339       -2.7166685818  S28       73              1.0000000000
      2682       245  LYS       HD2            -5.5477058416        2.9686041661       -2.7769755777  S28       73              1.0000000000
      2683       245  LYS       QQH2           -6.3624590565        2.7406810015       -1.2179821327  S28       73              1.0000000000
      2684       245  LYS       CE             -6.4639705469        4.7810411011       -2.0210453698  S28       73              1.0000000000
      2685       245  LYS       HE1            -5.6353462847        5.1667448033       -1.4293009446  S28       73              1.0000000000
      2686       245  LYS       HE2            -7.3825092883        5.1336692099       -1.5471198243  S28       73              1.0000000000
      2687       245  LYS       NZ             -6.3662260548        5.4689599117       -3.3624342721  S28       73              1.0000000000
      2688       245  LYS       HZ1            -7.1480702273        5.2130103150       -3.9774167841  S28       73              1.0000000000
      2689       245  LYS       HZ2            -5.4806127831        5.2673028809       -3.9158356432  S28       73              1.0000000000
      2690       245  LYS       HZ3            -6.4493807060        6.5043078891       -3.2465425366  S28       73              1.0000000000
      2691       246  SER       CB             -4.5222061577        4.5758522187       -6.5587941883  S28       130             1.0000000000
      2692       246  SER       HB1            -4.5354991585        5.4884781331       -7.1533104850  S28       130             1.0000000000
      2693       246  SER       HB2            -3.7365015003        3.9286050950       -6.9617050690  S28       130             1.0000000000
      2694       246  SER       OG             -4.2289840870        4.8754986359       -5.1426295204  S28       130             1.0000000000
      2695       246  SER       HG1            -3.5565168139        5.6919952734       -5.0775998001  S28       130             1.0000000000
      2696       246  SER       QQH3           -5.4756643126        4.0546898647       -6.6652228873  S28       130             1.0000000000
      2697       247  GLU       CB            -10.1163157483        9.3985030376        0.7046289442  S28       166             1.0000000000
      2698       247  GLU       HB1            -9.7919278436       10.0489691589       -0.1162463477  S28       166             1.0000000000
      2699       247  GLU       HB2           -11.1536475889        9.1125930241        0.5143700573  S28       166             1.0000000000
      2700       247  GLU       QQH4          -10.0757352552        9.8837006097        1.6886977908  S28       166             1.0000000000
      2701       247  GLU       CG             -9.2317418647        8.1389103654        0.6668462798  S28       166             1.0000000000
      2702       247  GLU       HG1            -9.5910082586        7.4600100657       -0.1139594729  S28       166             1.0000000000
      2703       247  GLU       HG2            -9.2996322571        7.5687970623        1.6025631352  S28       166             1.0000000000
      2704       247  GLU       CD             -7.7653896090        8.4079907888        0.3754307472  S28       166             1.0000000000
      2705       247  GLU       OE1            -7.2621277436        9.5549082340        0.4386013753  S28       166             1.0000000000
      2706       247  GLU       OE2            -7.0710948609        7.3148382350        0.0538386401  S28       166             1.0000000000
      2707       248  ASN       CB             -2.6582513143       11.8111683131        1.2225213800  S28       170             1.0000000000
      2708       248  ASN       HB1            -1.6651958995       11.6087936381        0.8127363929  S28       170             1.0000000000
      2709       248  ASN       HB2            -3.0162203331       12.7695007270        0.8375445979  S28       170             1.0000000000
      2710       248  ASN       QQH5           -2.6750587075       11.8157806548        2.3220946437  S28       170             1.0000000000
      2711       248  ASN       CG             -3.6126304431       10.6919479154        0.7960031155  S28       170             1.0000000000
      2712       248  ASN       OD1            -3.2902309863        9.4709953529        0.9524897591  S28       170             1.0000000000
      2713       248  ASN       ND2            -4.8015392907       11.0807796948        0.3052576189  S28       170             1.0000000000
      2714       248  ASN       HD21           -5.5520568233       10.4051768244        0.1513404817  S28       170             1.0000000000
      2715       248  ASN       HD22           -4.9670355186       12.0552913540        0.0316863210  S28       170             1.0000000000
      2716       249  LYS       CE             -3.1312581750        1.5521253978       -4.4870689078  S28       234             1.0000000000
      2717       249  LYS       HE1            -3.5490245311        1.8137341712       -3.5157912914  S28       234             1.0000000000
      2718       249  LYS       HE2            -3.9359307353        1.4537251496       -5.2170864811  S28       234             1.0000000000
      2719       249  LYS       NZ             -2.2256041584        2.6562220628       -4.9560941121  S28       234             1.0000000000
      2720       249  LYS       HZ1            -1.7509147787        2.4059444038       -5.8574933514  S28       234             1.0000000000
      2721       249  LYS       HZ2            -1.4508374174        2.9006418616       -4.3090226267  S28       234             1.0000000000
      2722       249  LYS       HZ3            -2.7390675272        3.5504315291       -5.1005012816  S28       234             1.0000000000
      2723       249  LYS       QQH6           -2.5456674507        0.6377792925       -4.3858151150  S28       234             1.0000000000
      2724       250  SER       CB              2.4164649407        3.3976458051       -5.9511991450  S28       235             1.0000000000
      2725       250  SER       HB1             3.1266702657        2.7485256829       -6.4740234143  S28       235             1.0000000000
      2726       250  SER       HB2             2.9309107254        4.3464740799       -5.7520971304  S28       235             1.0000000000
      2727       250  SER       OG              1.2637211220        3.5625737639       -6.8112462432  S28       235             1.0000000000
      2728       250  SER       HG1             0.8459744438        4.4512956561       -6.6389410461  S28       235             1.0000000000
      2729       250  SER       QQH7            2.1393168188        2.8800061117       -5.0179877034  S28       235             1.0000000000
      2730       251  PNM       S1             -3.1502204671        9.3709355233       -6.4082813797  S28       523             1.0000000000
      2731       251  PNM       C2             -1.7636570989        8.1289197134       -6.9300628657  S28       523             1.0000000000
      2732       251  PNM       C3             -1.4903354335        7.3279707696       -5.6083310777  S28       523             1.0000000000
      2733       251  PNM       N4             -2.7623006997        7.1052280240       -4.8573215519  S28       523             1.0000000000
      2734       251  PNM       C5             -3.7596952871        8.2360675134       -5.0443870109  S28       523             1.0000000000
      2735       251  PNM       C6             -3.6474879051        8.6961457058       -3.5589909823  S28       523             1.0000000000
      2736       251  PNM       C7             -2.6934308006        7.4782919809       -3.2864460353  S28       523             1.0000000000
      2737       251  PNM       O8             -1.5487751723        7.6071871816       -2.7032164571  S28       523             1.0000000000
      2738       251  PNM       C9             -2.2788099172        7.2646310383       -8.0911575472  S28       523             1.0000000000
      2739       251  PNM       C10            -0.5434842589        8.9413065691       -7.3877554087  S28       523             1.0000000000
      2740       251  PNM       C11            -0.7793114356        6.0069915958       -5.9321848039  S28       523             1.0000000000
      2741       251  PNM       O12            -1.4085779128        4.9146451829       -5.8430972358  S28       523             1.0000000000
      2742       251  PNM       O13             0.4610157293        6.0943145150       -6.3428402383  S28       523             1.0000000000
      2743       251  PNM       N14            -2.9554211225        9.9396253102       -3.2796624018  S28       523             1.0000000000
      2744       251  PNM       C15            -3.5118263530       11.1378591439       -3.5541805640  S28       523             1.0000000000
      2745       251  PNM       O16            -4.6774373523       11.2296520098       -4.0460173787  S28       523             1.0000000000
      2746       251  PNM       C17            -2.6852113829       12.3920183149       -3.2840425113  S28       523             1.0000000000
      2747       251  PNM       C18            -1.7587023071       12.7869937887       -4.4330874202  S28       523             1.0000000000
      2748       251  PNM       C19            -0.4635755464       13.2670414188       -4.1690575567  S28       523             1.0000000000
      2749       251  PNM       C20             0.3928755118       13.6449743010       -5.2122833616  S28       523             1.0000000000
      2750       251  PNM       C21            -0.0322195438       13.5405812323       -6.5423075084  S28       523             1.0000000000
      2751       251  PNM       C22            -1.3268415911       13.0794527866       -6.8158943509  S28       523             1.0000000000
      2752       251  PNM       C23            -2.1864665922       12.7172440620       -5.7718855383  S28       523             1.0000000000
      2753       251  PNM       H24            -0.8141044636        7.9217490277       -4.9802374926  S28       523             1.0000000000
      2754       251  PNM       H25            -0.7471313232        9.4296251013       -8.3460314739  S28       523             1.0000000000
      2755       251  PNM       H26             0.3111723290        8.2713878224       -7.5181412865  S28       523             1.0000000000
      2756       251  PNM       H27            -0.2824577097        9.7168789685       -6.6653117582  S28       523             1.0000000000
      2757       251  PNM       H28            -2.5629144159        7.9066795782       -8.9295509800  S28       523             1.0000000000
      2758       251  PNM       H29            -3.1527130875        6.6796541123       -7.8056268329  S28       523             1.0000000000
      2759       251  PNM       H30            -1.4975502035        6.5782582556       -8.4402920962  S28       523             1.0000000000
      2760       251  PNM       H31            -4.7523493992        7.8640461939       -5.3004670086  S28       523             1.0000000000
      2761       251  PNM       H32            -4.6020037606        8.6652960743       -3.0292168227  S28       523             1.0000000000
      2762       251  PNM       H33            -2.0992469263       12.2623947162       -2.3699899182  S28       523             1.0000000000
      2763       251  PNM       H34            -3.4105242695       13.1922764211       -3.0976347227  S28       523             1.0000000000
      2764       251  PNM       H35            -0.1197181822       13.3459629521       -3.1430367193  S28       523             1.0000000000
      2765       251  PNM       H36             1.3838288214       14.0223267267       -4.9853990648  S28       523             1.0000000000
      2766       251  PNM       H37             0.6298915786       13.8213688058       -7.3550350842  S28       523             1.0000000000
      2767       251  PNM       H38            -1.6713217191       13.0013789442       -7.8411282633  S28       523             1.0000000000
      2768       251  PNM       H39            -3.1868310215       12.3676561357       -5.9951485225  S28       523             1.0000000000
      2769       251  PNM       H40            -2.0200104412        9.8662772960       -2.8691031579  S28       523             1.0000000000
      2770       252  TIP3      OH2            -4.6661170423        7.5846088146       -0.3744728465  S28       290             1.0000000000
      2771       252  TIP3      H1             -6.0102980371        7.4732210104       -0.1424116319  S28       290             1.0000000000
      2772       252  TIP3      H2             -4.1299886207        8.2584980997        0.1435040097  S28       290             1.0000000000
      2773       253  SER       CB             -2.8812482827        5.1529155319       -2.3671205362  S29       70              1.0000000000
      2774       253  SER       HB1            -3.4859699814        4.3700201493       -2.8282713961  S29       70              1.0000000000
      2775       253  SER       HB2            -1.9045093520        5.1883268431       -2.8516958336  S29       70              1.0000000000
      2776       253  SER       OG             -3.5921811613        6.4252499098       -2.5883300702  S29       70              1.0000000000
      2777       253  SER       HG1            -4.2247168002        7.2149851113       -1.1638081390  S29       70              1.0000000000
      2778       253  SER       QQH1           -2.7187947887        5.0397890594       -1.2855020524  S29       70              1.0000000000
      2779       254  LYS       CD             -6.4147052230        3.2359684607       -2.1993146396  S29       73              1.0000000000
      2780       254  LYS       HD1            -7.3115227368        2.8809719431       -2.7183428973  S29       73              1.0000000000
      2781       254  LYS       HD2            -5.5546443379        2.9315619678       -2.8050925262  S29       73              1.0000000000
      2782       254  LYS       QQH2           -6.3482335477        2.7305269360       -1.2316661782  S29       73              1.0000000000
      2783       254  LYS       CE             -6.4411297590        4.7622548402       -2.0588928017  S29       73              1.0000000000
      2784       254  LYS       HE1            -5.5914924592        5.1489336525       -1.4988448810  S29       73              1.0000000000
      2785       254  LYS       HE2            -7.3425907723        5.1282158898       -1.5621277198  S29       73              1.0000000000
      2786       254  LYS       NZ             -6.3768902774        5.4288147667       -3.4121912315  S29       73              1.0000000000
      2787       254  LYS       HZ1            -7.1722274068        5.1566359804       -4.0017959011  S29       73              1.0000000000
      2788       254  LYS       HZ2            -5.4943231705        5.2268120695       -3.9824994775  S29       73              1.0000000000
      2789       254  LYS       HZ3            -6.4633791312        6.4659178352       -3.3117603348  S29       73              1.0000000000
      2790       255  SER       CB             -4.5281587284        4.5958863570       -6.5554397055  S29       130             1.0000000000
      2791       255  SER       HB1            -4.5398687499        5.5119602287       -7.1444509766  S29       130             1.0000000000
      2792       255  SER       HB2            -3.7387488150        3.9523874277       -6.9565389428  S29       130             1.0000000000
      2793       255  SER       OG             -4.2415662374        4.8897435772       -5.1366758109  S29       130             1.0000000000
      2794       255  SER       HG1            -3.5590487582        5.7136044129       -5.0658090060  S29       130             1.0000000000
      2795       255  SER       QQH3           -5.4798882859        4.0729162852       -6.6700998542  S29       130             1.0000000000
      2796       256  GLU       CB            -10.1213501938        9.4016075729        0.7065683898  S29       166             1.0000000000
      2797       256  GLU       HB1            -9.7942273039       10.0506783992       -0.1142950186  S29       166             1.0000000000
      2798       256  GLU       HB2           -11.1592073865        9.1184518507        0.5151763422  S29       166             1.0000000000
      2799       256  GLU       QQH4          -10.0807162708        9.8874092239        1.6903909918  S29       166             1.0000000000
      2800       256  GLU       CG             -9.2401592053        8.1397586227        0.6711470171  S29       166             1.0000000000
      2801       256  GLU       HG1            -9.6007385680        7.4605165126       -0.1086725718  S29       166             1.0000000000
      2802       256  GLU       HG2            -9.3094333687        7.5710938055        1.6076423663  S29       166             1.0000000000
      2803       256  GLU       CD             -7.7731671751        8.4045962031        0.3798286430  S29       166             1.0000000000
      2804       256  GLU       OE1            -7.2679154797        9.5511062481        0.4361808964  S29       166             1.0000000000
      2805       256  GLU       OE2            -7.0805544432        7.3082325300        0.0653893500  S29       166             1.0000000000
      2806       257  ASN       CB             -2.6622687482       11.8117529465        1.2238762898  S29       170             1.0000000000
      2807       257  ASN       HB1            -1.6696107547       11.6105406762        0.8124443860  S29       170             1.0000000000
      2808       257  ASN       HB2            -3.0217813640       12.7697458337        0.8395930665  S29       170             1.0000000000
      2809       257  ASN       QQH5           -2.6772072667       11.8163280938        2.3234591909  S29       170             1.0000000000
      2810       257  ASN       CG             -3.6160328980       10.6912835687        0.7993068755  S29       170             1.0000000000
      2811       257  ASN       OD1            -3.2936247425        9.4709406850        0.9606159851  S29       170             1.0000000000
      2812       257  ASN       ND2            -4.8041674573       11.0781500663        0.3051256848  S29       170             1.0000000000
      2813       257  ASN       HD21           -5.5540462621       10.4017850168        0.1513707375  S29       170             1.0000000000
      2814       257  ASN       HD22           -4.9694361272       12.0520038774        0.0291662235  S29       170             1.0000000000
      2815       258  LYS       CE             -3.1457015844        1.5507809403       -4.4821683535  S29       234             1.0000000000
      2816       258  LYS       HE1            -3.5633294941        1.8033062862       -3.5083914663  S29       234             1.0000000000
      2817       258  LYS       HE2            -3.9510592846        1.4511712547       -5.2112775266  S29       234             1.0000000000
      2818       258  LYS       NZ             -2.2489844780        2.6642249989       -4.9459564683  S29       234             1.0000000000
      2819       258  LYS       HZ1            -1.7744750143        2.4235306264       -5.8499547050  S29       234             1.0000000000
      2820       258  LYS       HZ2            -1.4725823627        2.9088331275       -4.3011695035  S29       234             1.0000000000
      2821       258  LYS       HZ3            -2.7689716500        3.5558660131       -5.0833138627  S29       234             1.0000000000
      2822       258  LYS       QQH6           -2.5536789150        0.6399800254       -4.3879817354  S29       234             1.0000000000
      2823       259  SER       CB              2.4197768711        3.3980515387       -5.9455041144  S29       235             1.0000000000
      2824       259  SER       HB1             3.1301189879        2.7467770530       -6.4654288564  S29       235             1.0000000000
      2825       259  SER       HB2             2.9367015482        4.3451413577       -5.7440251119  S29       235             1.0000000000
      2826       259  SER       OG              1.2715807044        3.5663405171       -6.8107553015  S29       235             1.0000000000
      2827       259  SER       HG1             0.8516042475        4.4535109257       -6.6365592788  S29       235             1.0000000000
      2828       259  SER       QQH7            2.1369933323        2.8812289337       -5.0135237369  S29       235             1.0000000000
      2829       260  PNM       S1             -3.1814620321        9.3426421084       -6.4231326226  S29       523             1.0000000000
      2830       260  PNM       C2             -1.7804418618        8.1134522165       -6.9362817621  S29       523             1.0000000000
      2831       260  PNM       C3             -1.5056714254        7.3161538768       -5.6123366641  S29       523             1.0000000000
      2832       260  PNM       N4             -2.7762272374        7.0882876385       -4.8581553513  S29       523             1.0000000000
      2833       260  PNM       C5             -3.7729326726        8.2210677084       -5.0410708772  S29       523             1.0000000000
      2834       260  PNM       C6             -3.6481853416        8.6922491178       -3.5605757301  S29       523             1.0000000000
[truncated: 298,357 more chars]
