# Supplementary material for: Unraveling the energetic significance of chemical events in enzyme catalysis via machine-learning based regression approach
Source: Commun Chem. 2020 Oct 8;3:134. doi: 10.1038/s42004-020-00379-w (PMC9814854; doi:10.1038/s42004-020-00379-w)
Supplement: Supplementary file 3 — Supplementary Data 1 [file 42004_2020_379_MOESM3_ESM.zip › pathways/optimized.path/path.cor.b3lyp/path_16_p.cor]

* RETAIN ONLY THE QM ATOMS, WRITE PSF & COOR
* PREDEFINED VARS:
*     INCOR: DIRECTORY TO INPUT .COR FILE
*     INPSF: DIRECTORY TO INPUT .PSF FILE
*     OUTPSF: DIRECTORY TO OUTPUT .PSF FILE
*     OUTCOR: FILENAME OF OUTPUT .COR FILE
* ZILIN SONG, 17 DEC 2019
*  DATE:    12/17/19     21:13:44      CREATED BY USER: zilins
*
      4950  EXT
         1         1  SER       CB             -3.0483232417        5.1933696696       -2.3506354185  S1        70              1.0000000000
         2         1  SER       HB1            -3.5473457393        4.3485941511       -2.8357364258  S1        70              1.0000000000
         3         1  SER       HB2            -2.1284589888        5.4067730323       -2.9053259685  S1        70              1.0000000000
         4         1  SER       OG             -3.9505807707        6.3112393497       -2.3987600130  S1        70              1.0000000000
         5         1  SER       HG1            -4.0166765334        6.9976805270       -1.4958290883  S1        70              1.0000000000
         6         1  SER       QQH1           -2.7606518691        4.9786227658       -1.3089037722  S1        70              1.0000000000
         7         2  LYS       CD             -6.4715450901        3.5018761311       -2.1932339598  S1        73              1.0000000000
         8         2  LYS       HD1            -7.0926401463        2.9533789227       -2.9044617117  S1        73              1.0000000000
         9         2  LYS       HD2            -5.4488317753        3.4852043539       -2.5850353103  S1        73              1.0000000000
        10         2  LYS       QQH2           -6.4890776939        2.9681941460       -1.2377791452  S1        73              1.0000000000
        11         2  LYS       CE             -6.9777267205        4.9593570076       -2.0692746297  S1        73              1.0000000000
        12         2  LYS       HE1            -6.7747400480        5.4239712932       -1.1014003020  S1        73              1.0000000000
        13         2  LYS       HE2            -8.0547445137        5.0070458884       -2.2387591049  S1        73              1.0000000000
        14         2  LYS       NZ             -6.3520233262        5.8738422431       -3.0892151673  S1        73              1.0000000000
        15         2  LYS       HZ1            -6.4545638207        5.5711631704       -4.0694478128  S1        73              1.0000000000
        16         2  LYS       HZ2            -5.2769752457        6.0225041422       -2.8672328042  S1        73              1.0000000000
        17         2  LYS       HZ3            -6.7697008890        6.8291293913       -3.0378868550  S1        73              1.0000000000
        18         3  SER       CB             -4.6837389892        4.4429207880       -6.7648689584  S1        130             1.0000000000
        19         3  SER       HB1            -4.7405510313        5.3690306562       -7.3395155185  S1        130             1.0000000000
        20         3  SER       HB2            -3.9890173174        3.7659787379       -7.2790781859  S1        130             1.0000000000
        21         3  SER       OG             -4.1968933895        4.7068221452       -5.4032778931  S1        130             1.0000000000
        22         3  SER       HG1            -3.3912771667        5.3028803273       -5.4691766539  S1        130             1.0000000000
        23         3  SER       QQH3           -5.6593894558        3.9594803795       -6.7409921292  S1        130             1.0000000000
        24         4  GLU       CB             -9.8600705869        9.6744525411        0.6228091831  S1        166             1.0000000000
        25         4  GLU       HB1            -9.5366705217       10.3298071464       -0.1958556243  S1        166             1.0000000000
        26         4  GLU       HB2           -10.9194954860        9.4415731126        0.4764493340  S1        166             1.0000000000
        27         4  GLU       QQH4           -9.7491603518       10.1379718745        1.6124625212  S1        166             1.0000000000
        28         4  GLU       CG             -9.0313794409        8.3811085669        0.5287736195  S1        166             1.0000000000
        29         4  GLU       HG1            -9.4465101569        7.7284667891       -0.2483014834  S1        166             1.0000000000
        30         4  GLU       HG2            -9.0917987346        7.7972260166        1.4567970078  S1        166             1.0000000000
        31         4  GLU       CD             -7.5497068309        8.5910574479        0.1941578466  S1        166             1.0000000000
        32         4  GLU       OE1            -7.0686465770        9.7707046509        0.2315188575  S1        166             1.0000000000
        33         4  GLU       OE2            -6.8786599090        7.5152428182       -0.0998943135  S1        166             1.0000000000
        34         5  ASN       CB             -2.5746156598       12.0069917015        1.2562235255  S1        170             1.0000000000
        35         5  ASN       HB1            -1.5808079466       11.8419644082        0.8335581647  S1        170             1.0000000000
        36         5  ASN       HB2            -2.9527268488       12.9786235443        0.9274604259  S1        170             1.0000000000
        37         5  ASN       QQH5           -2.5808442933       11.9649707599        2.3551678286  S1        170             1.0000000000
        38         5  ASN       CG             -3.4913687536       10.8815163670        0.7769524327  S1        170             1.0000000000
        39         5  ASN       OD1            -3.0956647486        9.6733012470        0.8437776770  S1        170             1.0000000000
        40         5  ASN       ND2            -4.7041298914       11.2478328431        0.3324416504  S1        170             1.0000000000
        41         5  ASN       HD21           -5.4490444054       10.5593004005        0.1461552568  S1        170             1.0000000000
        42         5  ASN       HD22           -4.8889863167       12.2299417544        0.1058227578  S1        170             1.0000000000
        43         6  LYS       CE             -3.3495619117        1.4275885754       -4.5858598930  S1        234             1.0000000000
        44         6  LYS       HE1            -3.8028793668        1.5981137942       -3.6099362940  S1        234             1.0000000000
        45         6  LYS       HE2            -4.1307654021        1.3268232125       -5.3406532997  S1        234             1.0000000000
        46         6  LYS       NZ             -2.5125130130        2.6213100963       -4.9586928954  S1        234             1.0000000000
        47         6  LYS       HZ1            -1.9810060840        2.4522964886       -5.8511539008  S1        234             1.0000000000
        48         6  LYS       HZ2            -1.7894330798        2.8859917377       -4.2668650887  S1        234             1.0000000000
        49         6  LYS       HZ3            -3.1463897228        3.4572986484       -5.0957859884  S1        234             1.0000000000
        50         6  LYS       QQH6           -2.7076723572        0.5472754333       -4.5317076473  S1        234             1.0000000000
        51         7  SER       CB              2.3211406577        3.4069036058       -6.1103650171  S1        235             1.0000000000
        52         7  SER       HB1             3.0404016601        2.7476731313       -6.6058532669  S1        235             1.0000000000
        53         7  SER       HB2             2.8520339648        4.3377369409       -5.8669832128  S1        235             1.0000000000
        54         7  SER       OG              1.2278075253        3.6235299927       -7.0368175720  S1        235             1.0000000000
        55         7  SER       HG1             0.7688051966        4.4880367493       -6.8431104433  S1        235             1.0000000000
        56         7  SER       QQH7            1.9750780254        2.8771113178       -5.2079677850  S1        235             1.0000000000
        57         8  PNM       S1             -2.9459602274        9.9013000289       -6.4449849353  S1        523             1.0000000000
        58         8  PNM       C2             -1.6874090869        8.5588257742       -7.0830659426  S1        523             1.0000000000
        59         8  PNM       C3             -1.2911063789        7.7255929207       -5.7993941809  S1        523             1.0000000000
        60         8  PNM       N4             -2.4013785441        7.8293062312       -4.8481915997  S1        523             1.0000000000
        61         8  PNM       C5             -3.5646252441        8.7249017587       -5.1233480341  S1        523             1.0000000000
        62         8  PNM       C6             -3.5411760432        9.1256466054       -3.5943279528  S1        523             1.0000000000
        63         8  PNM       C7             -2.3653979891        8.1219676831       -3.4949197129  S1        523             1.0000000000
        64         8  PNM       O8             -1.5506070624        7.8061149972       -2.6192607218  S1        523             1.0000000000
        65         8  PNM       C9             -2.3875418727        7.7083643574       -8.1504922988  S1        523             1.0000000000
        66         8  PNM       C10            -0.4768525969        9.2840528918       -7.6822565180  S1        523             1.0000000000
        67         8  PNM       C11            -0.8970974370        6.2781354413       -6.1478083061  S1        523             1.0000000000
        68         8  PNM       O12            -1.7215932383        5.3373848596       -5.9389890685  S1        523             1.0000000000
        69         8  PNM       O13             0.2907525676        6.1297818045       -6.6615300058  S1        523             1.0000000000
        70         8  PNM       N14            -3.0330360175       10.4528308263       -3.2830627155  S1        523             1.0000000000
        71         8  PNM       C15            -3.6813751691       11.5896463231       -3.6351473233  S1        523             1.0000000000
        72         8  PNM       O16            -4.8108542205       11.5653112253       -4.2051944642  S1        523             1.0000000000
        73         8  PNM       C17            -2.9283253263       12.8926023989       -3.3819486969  S1        523             1.0000000000
        74         8  PNM       C18            -1.8818328964       13.1564130106       -4.4603319511  S1        523             1.0000000000
        75         8  PNM       C19            -0.5303871192       13.3383449229       -4.1323219955  S1        523             1.0000000000
        76         8  PNM       C20             0.4343761419       13.5138289529       -5.1327870061  S1        523             1.0000000000
        77         8  PNM       C21             0.0569620313       13.5109691163       -6.4801539705  S1        523             1.0000000000
        78         8  PNM       C22            -1.2931142757       13.3480196892       -6.8146110172  S1        523             1.0000000000
        79         8  PNM       C23            -2.2537061787       13.1793905294       -5.8143707987  S1        523             1.0000000000
        80         8  PNM       H24            -0.4072424370        8.1897722034       -5.3470310330  S1        523             1.0000000000
        81         8  PNM       H25            -0.7658323928        9.8302513902       -8.5852164703  S1        523             1.0000000000
        82         8  PNM       H26             0.2924586590        8.5546020293       -7.9581887028  S1        523             1.0000000000
        83         8  PNM       H27            -0.0452436748       10.0023178049       -6.9811181858  S1        523             1.0000000000
        84         8  PNM       H28            -2.7480581884        8.3478252896       -8.9590502650  S1        523             1.0000000000
        85         8  PNM       H29            -3.2446047960        7.1605926823       -7.7500319182  S1        523             1.0000000000
        86         8  PNM       H30            -1.6786073128        6.9878954694       -8.5719332043  S1        523             1.0000000000
        87         8  PNM       H31            -4.4675655051        8.2086101790       -5.4434670857  S1        523             1.0000000000
        88         8  PNM       H32            -4.4488138309        8.8857416179       -3.0419863131  S1        523             1.0000000000
        89         8  PNM       H33            -2.4576417441       12.8683418826       -2.3941778295  S1        523             1.0000000000
        90         8  PNM       H34            -3.6748811675       13.6898599177       -3.3667631078  S1        523             1.0000000000
        91         8  PNM       H35            -0.2293535858       13.3264051604       -3.0904427476  S1        523             1.0000000000
        92         8  PNM       H36             1.4775602853       13.6417637135       -4.8606603234  S1        523             1.0000000000
        93         8  PNM       H37             0.8041344397       13.6288657410       -7.2591625033  S1        523             1.0000000000
        94         8  PNM       H38            -1.6000866659       13.3227232618       -7.8555202670  S1        523             1.0000000000
        95         8  PNM       H39            -3.2922010548       13.0259559556       -6.0852040951  S1        523             1.0000000000
        96         8  PNM       H40            -2.1276748074       10.5093522509       -2.8101344519  S1        523             1.0000000000
        97         9  TIP3      OH2            -4.3843541824        7.7666026378       -0.5404229597  S1        290             1.0000000000
        98         9  TIP3      H1             -5.3905345307        7.7290559037       -0.3160384315  S1        290             1.0000000000
        99         9  TIP3      H2             -3.8684057212        8.4590577499       -0.0376665821  S1        290             1.0000000000
       100        10  SER       CB             -3.0364824963        5.1923159168       -2.3568082373  S2        70              1.0000000000
       101        10  SER       HB1            -3.5356413205        4.3489651883       -2.8441490247  S2        70              1.0000000000
       102        10  SER       HB2            -2.1142900073        5.4039298868       -2.9079620275  S2        70              1.0000000000
       103        10  SER       OG             -3.9369020866        6.3117370651       -2.4080127230  S2        70              1.0000000000
       104        10  SER       HG1            -4.0007854139        6.9971839119       -1.5077419989  S2        70              1.0000000000
       105        10  SER       QQH1           -2.7531668773        4.9777263564       -1.3137801885  S2        70              1.0000000000
       106        11  LYS       CD             -6.4633070421        3.5022248947       -2.1887922478  S2        73              1.0000000000
       107        11  LYS       HD1            -7.0932926397        2.9602316391       -2.8976607430  S2        73              1.0000000000
       108        11  LYS       HD2            -5.4437925936        3.4803382538       -2.5885638591  S2        73              1.0000000000
       109        11  LYS       QQH2           -6.4767999735        2.9641419384       -1.2356454430  S2        73              1.0000000000
       110        11  LYS       CE             -6.9586746392        4.9619762111       -2.0533024580  S2        73              1.0000000000
       111        11  LYS       HE1            -6.7370286494        5.4224682936       -1.0879886667  S2        73              1.0000000000
       112        11  LYS       HE2            -8.0380566827        5.0173636691       -2.2035028938  S2        73              1.0000000000
       113        11  LYS       NZ             -6.3446592641        5.8761035028       -3.0804374548  S2        73              1.0000000000
       114        11  LYS       HZ1            -6.4591918328        5.5739690305       -4.0599432953  S2        73              1.0000000000
       115        11  LYS       HZ2            -5.2678129415        6.0232706040       -2.8707265318  S2        73              1.0000000000
       116        11  LYS       HZ3            -6.7611366480        6.8314362964       -3.0232744016  S2        73              1.0000000000
       117        12  SER       CB             -4.6831547864        4.4391953618       -6.7642053730  S2        130             1.0000000000
       118        12  SER       HB1            -4.7435682566        5.3656185114       -7.3380350082  S2        130             1.0000000000
       119        12  SER       HB2            -3.9889619220        3.7639895674       -7.2814204293  S2        130             1.0000000000
       120        12  SER       OG             -4.1922775974        4.7030597811       -5.4041679455  S2        130             1.0000000000
       121        12  SER       HG1            -3.3911083157        5.3047480190       -5.4702723381  S2        130             1.0000000000
       122        12  SER       QQH3           -5.6578153382        3.9538523382       -6.7374212252  S2        130             1.0000000000
       123        13  GLU       CB             -9.8470032220        9.6652886311        0.6190627077  S2        166             1.0000000000
       124        13  GLU       HB1            -9.5257637470       10.3212100819       -0.2001030197  S2        166             1.0000000000
       125        13  GLU       HB2           -10.9061936217        9.4298938523        0.4727882695  S2        166             1.0000000000
       126        13  GLU       QQH4           -9.7383868559       10.1304276141        1.6083217441  S2        166             1.0000000000
       127        13  GLU       CG             -9.0145313840        8.3742313457        0.5260528620  S2        166             1.0000000000
       128        13  GLU       HG1            -9.4297021068        7.7192456233       -0.2490046949  S2        166             1.0000000000
       129        13  GLU       HG2            -9.0726234889        7.7922995777        1.4553555252  S2        166             1.0000000000
       130        13  GLU       CD             -7.5335317738        8.5884830415        0.1890635002  S2        166             1.0000000000
       131        13  GLU       OE1            -7.0548392097        9.7680556268        0.2258067281  S2        166             1.0000000000
       132        13  GLU       OE2            -6.8602620416        7.5135216055       -0.1062890054  S2        166             1.0000000000
       133        14  ASN       CB             -2.5627875264       12.0033390060        1.2573754046  S2        170             1.0000000000
       134        14  ASN       HB1            -1.5673751378       11.8355454121        0.8396966575  S2        170             1.0000000000
       135        14  ASN       HB2            -2.9386807078       12.9744345545        0.9252001244  S2        170             1.0000000000
       136        14  ASN       QQH5           -2.5735024172       11.9624489075        2.3563522539  S2        170             1.0000000000
       137        14  ASN       CG             -3.4778810143       10.8778858299        0.7757710838  S2        170             1.0000000000
       138        14  ASN       OD1            -3.0821497546        9.6699038389        0.8456978642  S2        170             1.0000000000
       139        14  ASN       ND2            -4.6883303292       11.2437971911        0.3253641326  S2        170             1.0000000000
       140        14  ASN       HD21           -5.4338839301       10.5556329827        0.1391037497  S2        170             1.0000000000
       141        14  ASN       HD22           -4.8738043571       12.2260141862        0.1001612556  S2        170             1.0000000000
       142        15  LYS       CE             -3.3461507422        1.4294942707       -4.5909973199  S2        234             1.0000000000
       143        15  LYS       HE1            -3.8006261472        1.6017012492       -3.6159338430  S2        234             1.0000000000
       144        15  LYS       HE2            -4.1262559690        1.3297469723       -5.3469120774  S2        234             1.0000000000
       145        15  LYS       NZ             -2.5063045061        2.6214308231       -4.9633554937  S2        234             1.0000000000
       146        15  LYS       HZ1            -1.9744971285        2.4508532967       -5.8554071559  S2        234             1.0000000000
       147        15  LYS       HZ2            -1.7836837825        2.8858055350       -4.2709607874  S2        234             1.0000000000
       148        15  LYS       HZ3            -3.1393054296        3.4585413133       -5.1012535348  S2        234             1.0000000000
       149        15  LYS       QQH6           -2.7059571030        0.5481518835       -4.5353231639  S2        234             1.0000000000
       150        16  SER       CB              2.3228379786        3.4075724604       -6.1123764664  S2        235             1.0000000000
       151        16  SER       HB1             3.0411713099        2.7479069683       -6.6084753046  S2        235             1.0000000000
       152        16  SER       HB2             2.8544572699        4.3381962456       -5.8695031011  S2        235             1.0000000000
       153        16  SER       OG              1.2286218111        3.6250525163       -7.0377518764  S2        235             1.0000000000
       154        16  SER       HG1             0.7702594940        4.4895972507       -6.8423005780  S2        235             1.0000000000
       155        16  SER       QQH7            1.9773639459        2.8782516998       -5.2094858611  S2        235             1.0000000000
       156        17  PNM       S1             -2.9113542475        9.9246570117       -6.4234639079  S2        523             1.0000000000
       157        17  PNM       C2             -1.6654087667        8.5731183981       -7.0680568313  S2        523             1.0000000000
       158        17  PNM       C3             -1.2724425034        7.7347031118       -5.7867595898  S2        523             1.0000000000
       159        17  PNM       N4             -2.3806616677        7.8455021650       -4.8347368508  S2        523             1.0000000000
       160        17  PNM       C5             -3.5397155255        8.7458281259       -5.1091564415  S2        523             1.0000000000
       161        17  PNM       C6             -3.5199046641        9.1388345742       -3.5784405421  S2        523             1.0000000000
       162        17  PNM       C7             -2.3473517225        8.1320156758       -3.4816182481  S2        523             1.0000000000
       163        17  PNM       O8             -1.5350207849        7.8068021427       -2.6033314310  S2        523             1.0000000000
       164        17  PNM       C9             -2.3768936768        7.7296387990       -8.1335235101  S2        523             1.0000000000
       165        17  PNM       C10            -0.4510231809        9.2887359129       -7.6705235623  S2        523             1.0000000000
       166        17  PNM       C11            -0.8897451299        6.2855455103       -6.1403201970  S2        523             1.0000000000
       167        17  PNM       O12            -1.7202440293        5.3493876399       -5.9358926332  S2        523             1.0000000000
       168        17  PNM       O13             0.2971776703        6.1315990155       -6.6551077082  S2        523             1.0000000000
       169        17  PNM       N14            -3.0149630729       10.4648384615       -3.2587290317  S2        523             1.0000000000
       170        17  PNM       C15            -3.6655446043       11.6014128627       -3.6067879557  S2        523             1.0000000000
       171        17  PNM       O16            -4.7963519451       11.5762905593       -4.1750580296  S2        523             1.0000000000
       172        17  PNM       C17            -2.9135022700       12.9052095261       -3.3551554525  S2        523             1.0000000000
       173        17  PNM       C18            -1.8778446662       13.1722435029       -4.4429769532  S2        523             1.0000000000
       174        17  PNM       C19            -0.5220512594       13.3472898559       -4.1299042335  S2        523             1.0000000000
       175        17  PNM       C20             0.4317420907       13.5218746921       -5.1405840031  S2        523             1.0000000000
       176        17  PNM       C21             0.0392054045       13.5251665773       -6.4837431569  S2        523             1.0000000000
       177        17  PNM       C22            -1.3155440615       13.3696028396       -6.8033011655  S2        523             1.0000000000
       178        17  PNM       C23            -2.2650160446       13.2016678641       -5.7926304733  S2        523             1.0000000000
       179        17  PNM       H24            -0.3835858468        8.1906184114       -5.3359094969  S2        523             1.0000000000
       180        17  PNM       H25            -0.7379675968        9.8350982964       -8.5742560032  S2        523             1.0000000000
       181        17  PNM       H26             0.3124132548        8.5529871702       -7.9459656076  S2        523             1.0000000000
       182        17  PNM       H27            -0.0133291692       10.0056068389       -6.9718500111  S2        523             1.0000000000
       183        17  PNM       H28            -2.7346743230        8.3741959437       -8.9393449370  S2        523             1.0000000000
       184        17  PNM       H29            -3.2367561174        7.1890232289       -7.7294535539  S2        523             1.0000000000
       185        17  PNM       H30            -1.6774798927        7.0025420229       -8.5598243870  S2        523             1.0000000000
       186        17  PNM       H31            -4.4435179756        8.2330264435       -5.4328863530  S2        523             1.0000000000
       187        17  PNM       H32            -4.4292588806        8.8962025082       -3.0303058862  S2        523             1.0000000000
       188        17  PNM       H33            -2.4339270332       12.8795361659       -2.3722447128  S2        523             1.0000000000
       189        17  PNM       H34            -3.6609422663       13.7013412986       -3.3333867210  S2        523             1.0000000000
       190        17  PNM       H35            -0.2086407704       13.3310670943       -3.0921566672  S2        523             1.0000000000
       191        17  PNM       H36             1.4787314966       13.6454686895       -4.8811740269  S2        523             1.0000000000
       192        17  PNM       H37             0.7783817935       13.6416699174       -7.2711896874  S2        523             1.0000000000
       193        17  PNM       H38            -1.6338618413       13.3485604936       -7.8413479314  S2        523             1.0000000000
       194        17  PNM       H39            -3.3065800367       13.0517472114       -6.0530336000  S2        523             1.0000000000
       195        17  PNM       H40            -2.1083506983       10.5207299768       -2.7878531127  S2        523             1.0000000000
       196        18  TIP3      OH2            -4.3675762792        7.7700549763       -0.5501568036  S2        290             1.0000000000
       197        18  TIP3      H1             -5.3736008646        7.7318352428       -0.3246607021  S2        290             1.0000000000
       198        18  TIP3      H2             -3.8518976077        8.4590342309       -0.0431252716  S2        290             1.0000000000
       199        19  SER       CB             -3.0470594825        5.1911655986       -2.3522609066  S3        70              1.0000000000
       200        19  SER       HB1            -3.5479468041        4.3477437372       -2.8375364388  S3        70              1.0000000000
       201        19  SER       HB2            -2.1286673447        5.4050865823       -2.9091868302  S3        70              1.0000000000
       202        19  SER       OG             -3.9490833473        6.3095440048       -2.3956173036  S3        70              1.0000000000
       203        19  SER       HG1            -4.0100838305        6.9950842375       -1.4933612346  S3        70              1.0000000000
       204        19  SER       QQH1           -2.7565583797        4.9745619337       -1.3117798503  S3        70              1.0000000000
       205        20  LYS       CD             -6.4694725537        3.5051866854       -2.1928453058  S3        73              1.0000000000
       206        20  LYS       HD1            -7.0866367170        2.9556522621       -2.9067564013  S3        73              1.0000000000
       207        20  LYS       HD2            -5.4453922124        3.4911169890       -2.5812768664  S3        73              1.0000000000
       208        20  LYS       QQH2           -6.4888737889        2.9703998664       -1.2379948881  S3        73              1.0000000000
       209        20  LYS       CE             -6.9797621271        4.9612484958       -2.0688538245  S3        73              1.0000000000
       210        20  LYS       HE1            -6.7807222822        5.4253657158       -1.0997356941  S3        73              1.0000000000
       211        20  LYS       HE2            -8.0562296563        5.0063687625       -2.2421267361  S3        73              1.0000000000
       212        20  LYS       NZ             -6.3528016722        5.8787329805       -3.0853336664  S3        73              1.0000000000
       213        20  LYS       HZ1            -6.4558281277        5.5793255138       -4.0666081296  S3        73              1.0000000000
       214        20  LYS       HZ2            -5.2778100137        6.0247397854       -2.8629943636  S3        73              1.0000000000
       215        20  LYS       HZ3            -6.7695981647        6.8340384530       -3.0302874043  S3        73              1.0000000000
       216        21  SER       CB             -4.6819868553        4.4414395989       -6.7639115717  S3        130             1.0000000000
       217        21  SER       HB1            -4.7380191715        5.3674138028       -7.3389567012  S3        130             1.0000000000
       218        21  SER       HB2            -3.9882644555        3.7636239458       -7.2783073437  S3        130             1.0000000000
       219        21  SER       OG             -4.1943196671        4.7052846957       -5.4026950344  S3        130             1.0000000000
       220        21  SER       HG1            -3.3864903635        5.2984765916       -5.4697298340  S3        130             1.0000000000
       221        21  SER       QQH3           -5.6582408348        3.9591670010       -6.7396019250  S3        130             1.0000000000
       222        22  GLU       CB             -9.8539881600        9.6671506745        0.6226573172  S3        166             1.0000000000
       223        22  GLU       HB1            -9.5309588876       10.3228070814       -0.1959739297  S3        166             1.0000000000
       224        22  GLU       HB2           -10.9131357675        9.4332507734        0.4758769182  S3        166             1.0000000000
       225        22  GLU       QQH4           -9.7439072255       10.1307625119        1.6123809019  S3        166             1.0000000000
       226        22  GLU       CG             -9.0235032773        8.3749653918        0.5286741476  S3        166             1.0000000000
       227        22  GLU       HG1            -9.4374836086        7.7219645036       -0.2487426334  S3        166             1.0000000000
       228        22  GLU       HG2            -9.0835293044        7.7906705027        1.4564283917  S3        166             1.0000000000
       229        22  GLU       CD             -7.5419670164        8.5871937114        0.1945899460  S3        166             1.0000000000
       230        22  GLU       OE1            -7.0624091220        9.7675974979        0.2327474614  S3        166             1.0000000000
       231        22  GLU       OE2            -6.8692986173        7.5126745674       -0.0997875155  S3        166             1.0000000000
       232        23  ASN       CB             -2.5755879035       12.0160595622        1.2540626467  S3        170             1.0000000000
       233        23  ASN       HB1            -1.5815988812       11.8550068878        0.8301766496  S3        170             1.0000000000
       234        23  ASN       HB2            -2.9573141995       12.9868956670        0.9279323699  S3        170             1.0000000000
       235        23  ASN       QQH5           -2.5804172035       11.9716162016        2.3529470266  S3        170             1.0000000000
       236        23  ASN       CG             -3.4882992882       10.8880966128        0.7734824556  S3        170             1.0000000000
       237        23  ASN       OD1            -3.0893993355        9.6814733170        0.8414024746  S3        170             1.0000000000
       238        23  ASN       ND2            -4.7014291718       11.2511032430        0.3263489039  S3        170             1.0000000000
       239        23  ASN       HD21           -5.4445349099       10.5605919038        0.1414958914  S3        170             1.0000000000
       240        23  ASN       HD22           -4.8889761443       12.2328179881        0.1010937916  S3        170             1.0000000000
       241        24  LYS       CE             -3.3512065216        1.4223702423       -4.5853993404  S3        234             1.0000000000
       242        24  LYS       HE1            -3.8075207762        1.5911630287       -3.6107052444  S3        234             1.0000000000
       243        24  LYS       HE2            -4.1298941285        1.3223636143       -5.3428093595  S3        234             1.0000000000
       244        24  LYS       NZ             -2.5138963557        2.6172945103       -4.9536021842  S3        234             1.0000000000
       245        24  LYS       HZ1            -1.9803567797        2.4506052228       -5.8455767793  S3        234             1.0000000000
       246        24  LYS       HZ2            -1.7926483040        2.8805992507       -4.2596223469  S3        234             1.0000000000
       247        24  LYS       HZ3            -3.1475633348        3.4534663001       -5.0911546452  S3        234             1.0000000000
       248        24  LYS       QQH6           -2.7086375297        0.5426026450       -4.5308770405  S3        234             1.0000000000
       249        25  SER       CB              2.3216873091        3.4041465147       -6.1108149875  S3        235             1.0000000000
       250        25  SER       HB1             3.0402541225        2.7445214386       -6.6067147352  S3        235             1.0000000000
       251        25  SER       HB2             2.8530429117        4.3349296453       -5.8680102871  S3        235             1.0000000000
       252        25  SER       OG              1.2274685827        3.6210808535       -7.0362503740  S3        235             1.0000000000
       253        25  SER       HG1             0.7694993686        4.4860490957       -6.8424848522  S3        235             1.0000000000
       254        25  SER       QQH7            1.9760974614        2.8747514022       -5.2080750337  S3        235             1.0000000000
       255        26  PNM       S1             -2.9515100142        9.8936259937       -6.4402333478  S3        523             1.0000000000
       256        26  PNM       C2             -1.6892178783        8.5547466078       -7.0787254819  S3        523             1.0000000000
       257        26  PNM       C3             -1.2908387900        7.7212480549       -5.7959056231  S3        523             1.0000000000
       258        26  PNM       N4             -2.4013090785        7.8229257926       -4.8449221627  S3        523             1.0000000000
       259        26  PNM       C5             -3.5659927347        8.7175368420       -5.1183634600  S3        523             1.0000000000
       260        26  PNM       C6             -3.5413754984        9.1179057678       -3.5887161944  S3        523             1.0000000000
       261        26  PNM       C7             -2.3609788517        8.1144361235       -3.4877551176  S3        523             1.0000000000
       262        26  PNM       O8             -1.5482988659        7.8017038706       -2.6185903205  S3        523             1.0000000000
       263        26  PNM       C9             -2.3883862560        7.7043759854       -8.1465780955  S3        523             1.0000000000
       264        26  PNM       C10            -0.4797344316        9.2819134049       -7.6777491391  S3        523             1.0000000000
       265        26  PNM       C11            -0.8956711336        6.2744609454       -6.1457128137  S3        523             1.0000000000
       266        26  PNM       O12            -1.7189874406        5.3330646629       -5.9378174797  S3        523             1.0000000000
       267        26  PNM       O13             0.2922671934        6.1279965483       -6.6599540855  S3        523             1.0000000000
       268        26  PNM       N14            -3.0346178518       10.4450178122       -3.2757335597  S3        523             1.0000000000
       269        26  PNM       C15            -3.6860067994       11.5813520035       -3.6253272885  S3        523             1.0000000000
       270        26  PNM       O16            -4.8143294348       11.5563214165       -4.1962568820  S3        523             1.0000000000
       271        26  PNM       C17            -2.9352333143       12.8850281869       -3.3680027570  S3        523             1.0000000000
       272        26  PNM       C18            -1.8885571404       13.1524374448       -4.4451689818  S3        523             1.0000000000
       273        26  PNM       C19            -0.5377302619       13.3354548940       -4.1158476346  S3        523             1.0000000000
       274        26  PNM       C20             0.4275659806       13.5143594299       -5.1151118088  S3        523             1.0000000000
       275        26  PNM       C21             0.0508630845       13.5147750963       -6.4626598235  S3        523             1.0000000000
       276        26  PNM       C22            -1.2986979411       13.3509869666       -6.7985164706  S3        523             1.0000000000
       277        26  PNM       C23            -2.2597709236       13.1781679242       -5.7993362455  S3        523             1.0000000000
       278        26  PNM       H24            -0.4072069623        8.1859959232       -5.3437550483  S3        523             1.0000000000
       279        26  PNM       H25            -0.7690094790        9.8281731366       -8.5806658593  S3        523             1.0000000000
       280        26  PNM       H26             0.2905804852        8.5535572762       -7.9543294662  S3        523             1.0000000000
       281        26  PNM       H27            -0.0482353259       10.0004202809       -6.9767283919  S3        523             1.0000000000
       282        26  PNM       H28            -2.7490576685        8.3449877070       -8.9543417091  S3        523             1.0000000000
       283        26  PNM       H29            -3.2449477277        7.1563009080       -7.7460502768  S3        523             1.0000000000
       284        26  PNM       H30            -1.6788297281        6.9850102634       -8.5686711706  S3        523             1.0000000000
       285        26  PNM       H31            -4.4679713295        8.2010005162       -5.4378256400  S3        523             1.0000000000
       286        26  PNM       H32            -4.4476019130        8.8764071467       -3.0358029780  S3        523             1.0000000000
       287        26  PNM       H33            -2.4646148778       12.8600916732       -2.3803667511  S3        523             1.0000000000
       288        26  PNM       H34            -3.6826572465       13.6814816841       -3.3516717903  S3        523             1.0000000000
       289        26  PNM       H35            -0.2367884692       13.3227781741       -3.0743610524  S3        523             1.0000000000
       290        26  PNM       H36             1.4706294927       13.6428581452       -4.8431421201  S3        523             1.0000000000
       291        26  PNM       H37             0.7980092581       13.6362152778       -7.2415000785  S3        523             1.0000000000
       292        26  PNM       H38            -1.6053458860       13.3293973153       -7.8398282119  S3        523             1.0000000000
       293        26  PNM       H39            -3.2978350627       13.0250324549       -6.0716861869  S3        523             1.0000000000
       294        26  PNM       H40            -2.1297485161       10.5029632884       -2.8026019145  S3        523             1.0000000000
       295        27  TIP3      OH2            -4.3739778976        7.7651397386       -0.5348262527  S3        290             1.0000000000
       296        27  TIP3      H1             -5.3800663947        7.7281833532       -0.3115620640  S3        290             1.0000000000
       297        27  TIP3      H2             -3.8594334617        8.4617258773       -0.0367214609  S3        290             1.0000000000
       298        28  SER       CB             -3.0492041486        5.1960511674       -2.3501952784  S4        70              1.0000000000
       299        28  SER       HB1            -3.5454098689        4.3500149046       -2.8360289495  S4        70              1.0000000000
       300        28  SER       HB2            -2.1277610791        5.4097064355       -2.9018572191  S4        70              1.0000000000
       301        28  SER       OG             -3.9529266493        6.3124411134       -2.4029948264  S4        70              1.0000000000
       302        28  SER       HG1            -4.0213251497        7.0015974973       -1.5011415117  S4        70              1.0000000000
       303        28  SER       QQH1           -2.7650842542        4.9832459594       -1.3069972026  S4        70              1.0000000000
       304        29  LYS       CD             -6.4709912019        3.4991938181       -2.1926088431  S4        73              1.0000000000
       305        29  LYS       HD1            -7.0962450982        2.9515698649       -2.9010300531  S4        73              1.0000000000
       306        29  LYS       HD2            -5.4500995687        3.4805045829       -2.5892133738  S4        73              1.0000000000
       307        29  LYS       QQH2           -6.4847985729        2.9656174787       -1.2370517956  S4        73              1.0000000000
       308        29  LYS       CE             -6.9743245289        4.9574221404       -2.0663569804  S4        73              1.0000000000
       309        29  LYS       HE1            -6.7644266022        5.4219963127       -1.0999884006  S4        73              1.0000000000
       310        29  LYS       HE2            -8.0522463332        5.0069345827       -2.2285414482  S4        73              1.0000000000
       311        29  LYS       NZ             -6.3535136549        5.8702850169       -3.0905882529  S4        73              1.0000000000
       312        29  LYS       HZ1            -6.4584035301        5.5652498292       -4.0697760327  S4        73              1.0000000000
       313        29  LYS       HZ2            -5.2775405361        6.0206191125       -2.8716156768  S4        73              1.0000000000
       314        29  LYS       HZ3            -6.7715760557        6.8252030266       -3.0402475500  S4        73              1.0000000000
       315        30  SER       CB             -4.6860610568        4.4436195159       -6.7683329294  S4        130             1.0000000000
       316        30  SER       HB1            -4.7442795233        5.3701156795       -7.3423253744  S4        130             1.0000000000
       317        30  SER       HB2            -3.9914922707        3.7675727590       -7.2837720570  S4        130             1.0000000000
       318        30  SER       OG             -4.1976488429        4.7070881074       -5.4072058033  S4        130             1.0000000000
       319        30  SER       HG1            -3.3939121954        5.3052555201       -5.4737296672  S4        130             1.0000000000
       320        30  SER       QQH3           -5.6613538929        3.9594747182       -6.7435017722  S4        130             1.0000000000
       321        31  GLU       CB             -9.8630121558        9.6788480602        0.6244867264  S4        166             1.0000000000
       322        31  GLU       HB1            -9.5393563639       10.3338418923       -0.1943887032  S4        166             1.0000000000
       323        31  GLU       HB2           -10.9228193978        9.4469145260        0.4779717763  S4        166             1.0000000000
       324        31  GLU       QQH4           -9.7523963633       10.1433068065        1.6138565339  S4        166             1.0000000000
       325        31  GLU       CG             -9.0350927653        8.3847437304        0.5315805938  S4        166             1.0000000000
       326        31  GLU       HG1            -9.4519560337        7.7310118945       -0.2435083007  S4        166             1.0000000000
       327        31  GLU       HG2            -9.0949774465        7.8030450094        1.4610362746  S4        166             1.0000000000
       328        31  GLU       CD             -7.5536529240        8.5935318340        0.1948095821  S4        166             1.0000000000
       329        31  GLU       OE1            -7.0713724815        9.7723579236        0.2328005828  S4        166             1.0000000000
       330        31  GLU       OE2            -6.8838901469        7.5171680839       -0.1015383077  S4        166             1.0000000000
       331        32  ASN       CB             -2.5723011348       11.9996394300        1.2603760974  S4        170             1.0000000000
       332        32  ASN       HB1            -1.5784507518       11.8300863839        0.8396161103  S4        170             1.0000000000
       333        32  ASN       HB2            -2.9468764074       12.9714643382        0.9287955427  S4        170             1.0000000000
       334        32  ASN       QQH5           -2.5800570381       11.9595835755        2.3594786979  S4        170             1.0000000000
       335        32  ASN       CG             -3.4920518889       10.8761642655        0.7820352804  S4        170             1.0000000000
       336        32  ASN       OD1            -3.0996177727        9.6670123091        0.8486693046  S4        170             1.0000000000
       337        32  ASN       ND2            -4.7041986856       11.2455555063        0.3381930657  S4        170             1.0000000000
       338        32  ASN       HD21           -5.4505321978       10.5586236926        0.1511980128  S4        170             1.0000000000
       339        32  ASN       HD22           -4.8864189345       12.2276335582        0.1104269093  S4        170             1.0000000000
       340        33  LYS       CE             -3.3480150878        1.4305900128       -4.5876556583  S4        234             1.0000000000
       341        33  LYS       HE1            -3.7987524145        1.6031913750       -3.6108809904  S4        234             1.0000000000
       342        33  LYS       HE2            -4.1311654875        1.3286886478       -5.3402195404  S4        234             1.0000000000
       343        33  LYS       NZ             -2.5117001043        2.6233534976       -4.9650516604  S4        234             1.0000000000
       344        33  LYS       HZ1            -1.9812643032        2.4522546315       -5.8577164353  S4        234             1.0000000000
       345        33  LYS       HZ2            -1.7871374326        2.8900946119       -4.2752744983  S4        234             1.0000000000
       346        33  LYS       HZ3            -3.1458207844        3.4592228345       -5.1027838101  S4        234             1.0000000000
       347        33  LYS       QQH6           -2.7061813763        0.5502957902       -4.5334560753  S4        234             1.0000000000
       348        34  SER       CB              2.3220283496        3.4089403743       -6.1102561169  S4        235             1.0000000000
       349        34  SER       HB1             3.0422967990        2.7500018155       -6.6047891914  S4        235             1.0000000000
       350        34  SER       HB2             2.8522767502        4.3399945018       -5.8661564956  S4        235             1.0000000000
       351        34  SER       OG              1.2298787115        3.6249523342       -7.0382776274  S4        235             1.0000000000
       352        34  SER       HG1             0.7704333776        4.4895441485       -6.8461195082  S4        235             1.0000000000
       353        34  SER       QQH7            1.9749440788        2.8791405607       -5.2083365435  S4        235             1.0000000000
       354        35  PNM       S1             -2.9456027771        9.9050807494       -6.4619181078  S4        523             1.0000000000
       355        35  PNM       C2             -1.6876609354        8.5608823528       -7.0973736763  S4        523             1.0000000000
       356        35  PNM       C3             -1.2943291153        7.7277572600       -5.8124332057  S4        523             1.0000000000
       357        35  PNM       N4             -2.4069945351        7.8319532591       -4.8640461081  S4        523             1.0000000000
       358        35  PNM       C5             -3.5692640868        8.7284832742       -5.1414950998  S4        523             1.0000000000
       359        35  PNM       C6             -3.5479821318        9.1299943361       -3.6122801112  S4        523             1.0000000000
       360        35  PNM       C7             -2.3711169060        8.1245577743       -3.5081676808  S4        523             1.0000000000
       361        35  PNM       O8             -1.5605103784        7.8108714922       -2.6339934481  S4        523             1.0000000000
       362        35  PNM       C9             -2.3853284907        7.7104478821       -8.1666568527  S4        523             1.0000000000
       363        35  PNM       C10            -0.4753353438        9.2858857228       -7.6935215916  S4        523             1.0000000000
       364        35  PNM       C11            -0.8990588410        6.2796711982       -6.1579076596  S4        523             1.0000000000
       365        35  PNM       O12            -1.7228209646        5.3388744800       -5.9482646604  S4        523             1.0000000000
       366        35  PNM       O13             0.2898407213        6.1310940390       -6.6694120934  S4        523             1.0000000000
       367        35  PNM       N14            -3.0372458782       10.4560172897       -3.3006685748  S4        523             1.0000000000
       368        35  PNM       C15            -3.6835099996       11.5941969179       -3.6535021039  S4        523             1.0000000000
       369        35  PNM       O16            -4.8126383440       11.5719051139       -4.2231754693  S4        523             1.0000000000
       370        35  PNM       C17            -2.9269875982       12.8952373209       -3.4004294285  S4        523             1.0000000000
       371        35  PNM       C18            -1.8800104799       13.1567726567       -4.4789880729  S4        523             1.0000000000
       372        35  PNM       C19            -0.5284023833       13.3385645979       -4.1513684419  S4        523             1.0000000000
       373        35  PNM       C20             0.4363661384       13.5122805221       -5.1520076006  S4        523             1.0000000000
       374        35  PNM       C21             0.0593854689       13.5069660472       -6.4996138250  S4        523             1.0000000000
       375        35  PNM       C22            -1.2910148971       13.3440714725       -6.8338065308  S4        523             1.0000000000
       376        35  PNM       C23            -2.2515995458       13.1780332422       -5.8331483356  S4        523             1.0000000000
       377        35  PNM       H24            -0.4121143572        8.1928493872       -5.3577682945  S4        523             1.0000000000
       378        35  PNM       H25            -0.7625230790        9.8331710663       -8.5961271109  S4        523             1.0000000000
       379        35  PNM       H26             0.2941304955        8.5564567387       -7.9682691904  S4        523             1.0000000000
       380        35  PNM       H27            -0.0451304538       10.0034251574       -6.9907869525  S4        523             1.0000000000
       381        35  PNM       H28            -2.7449235409        8.3491106221       -8.9759565818  S4        523             1.0000000000
       382        35  PNM       H29            -3.2431035950        7.1617055131       -7.7680299504  S4        523             1.0000000000
       383        35  PNM       H30            -1.6750033686        6.9903542839       -8.5863767415  S4        523             1.0000000000
       384        35  PNM       H31            -4.4719409473        8.2114971787       -5.4607488156  S4        523             1.0000000000
       385        35  PNM       H32            -4.4565839203        8.8914470029       -3.0608608516  S4        523             1.0000000000
       386        35  PNM       H33            -2.4558080074       12.8694234368       -2.4130724948  S4        523             1.0000000000
       387        35  PNM       H34            -3.6713981309       13.6942038645       -3.3855902865  S4        523             1.0000000000
       388        35  PNM       H35            -0.2270735793       13.3275561544       -3.1098889682  S4        523             1.0000000000
       389        35  PNM       H36             1.4797882219       13.6402966361       -4.8808639519  S4        523             1.0000000000
       390        35  PNM       H37             0.8065422523       13.6220954682       -7.2795089398  S4        523             1.0000000000
       391        35  PNM       H38            -1.5980249537       13.3155829914       -7.8751695228  S4        523             1.0000000000
       392        35  PNM       H39            -3.2902673665       13.0245864385       -6.1037777513  S4        523             1.0000000000
       393        35  PNM       H40            -2.1322637991       10.5105934832       -2.8270669875  S4        523             1.0000000000
       394        36  TIP3      OH2            -4.3909458542        7.7717655162       -0.5490495069  S4        290             1.0000000000
       395        36  TIP3      H1             -5.3970011169        7.7323349378       -0.3223478989  S4        290             1.0000000000
       396        36  TIP3      H2             -3.8744609261        8.4590951851       -0.0400088359  S4        290             1.0000000000
       397        37  SER       CB             -3.0544307061        5.1949234771       -2.3440265222  S5        70              1.0000000000
       398        37  SER       HB1            -3.5565261677        4.3506903471       -2.8273064372  S5        70              1.0000000000
       399        37  SER       HB2            -2.1361541065        5.4066334148       -2.9023236312  S5        70              1.0000000000
       400        37  SER       OG             -3.9537420228        6.3154125796       -2.3876386847  S5        70              1.0000000000
       401        37  SER       HG1            -4.0302854794        6.9967323087       -1.4722425327  S5        70              1.0000000000
       402        37  SER       QQH1           -2.7625609644        4.9791210173       -1.3036954396  S5        70              1.0000000000
       403        38  LYS       CD             -6.4711178813        3.4954011385       -2.1934660973  S5        73              1.0000000000
       404        38  LYS       HD1            -7.1016181821        2.9492599542       -2.8982349370  S5        73              1.0000000000
       405        38  LYS       HD2            -5.4523423885        3.4729254000       -2.5952112375  S5        73              1.0000000000
       406        38  LYS       QQH2           -6.4817823449        2.9631264134       -1.2371752142  S5        73              1.0000000000
       407        38  LYS       CE             -6.9690236679        4.9554227416       -2.0666473369  S5        73              1.0000000000
       408        38  LYS       HE1            -6.7564970884        5.4188997807       -1.1003213874  S5        73              1.0000000000
       409        38  LYS       HE2            -8.0470982492        5.0085616766       -2.2271106466  S5        73              1.0000000000
       410        38  LYS       NZ             -6.3463018305        5.8659633611       -3.0917094033  S5        73              1.0000000000
       411        38  LYS       HZ1            -6.4438866985        5.5559820780       -4.0696690543  S5        73              1.0000000000
       412        38  LYS       HZ2            -5.2714174008        6.0221464268       -2.8656827355  S5        73              1.0000000000
       413        38  LYS       HZ3            -6.7683892216        6.8196781486       -3.0479327349  S5        73              1.0000000000
       414        39  SER       CB             -4.6855974449        4.4464541488       -6.7656684587  S5        130             1.0000000000
       415        39  SER       HB1            -4.7415155223        5.3728189632       -7.3398836070  S5        130             1.0000000000
       416        39  SER       HB2            -3.9897763347        3.7698134604       -7.2786870238  S5        130             1.0000000000
       417        39  SER       OG             -4.2018341755        4.7092803989       -5.4026973827  S5        130             1.0000000000
       418        39  SER       HG1            -3.3934139801        5.3019230734       -5.4664254132  S5        130             1.0000000000
       419        39  SER       QQH3           -5.6612666829        3.9629150480       -6.7441704742  S5        130             1.0000000000
       420        40  GLU       CB             -9.8702752849        9.6834138406        0.6254279288  S5        166             1.0000000000
       421        40  GLU       HB1            -9.5434988337       10.3370036653       -0.1932709822  S5        166             1.0000000000
       422        40  GLU       HB2           -10.9296306441        9.4522419631        0.4764912275  S5        166             1.0000000000
       423        40  GLU       QQH4           -9.7613534330       10.1482216335        1.6146691822  S5        166             1.0000000000
       424        40  GLU       CG             -9.0440541191        8.3881078988        0.5362434577  S5        166             1.0000000000
       425        40  GLU       HG1            -9.4584339198        7.7344506371       -0.2404014213  S5        166             1.0000000000
       426        40  GLU       HG2            -9.1076662650        7.8064958840        1.4654903439  S5        166             1.0000000000
       427        40  GLU       CD             -7.5611117082        8.5934134710        0.2057136516  S5        166             1.0000000000
       428        40  GLU       OE1            -7.0769480438        9.7720229916        0.2408812777  S5        166             1.0000000000
       429        40  GLU       OE2            -6.8921605550        7.5147279775       -0.0824017975  S5        166             1.0000000000
       430        41  ASN       CB             -2.5710506500       11.9904571691        1.2613076226  S5        170             1.0000000000
       431        41  ASN       HB1            -1.5774236291       11.8163729472        0.8417689316  S5        170             1.0000000000
       432        41  ASN       HB2            -2.9419627552       12.9626456693        0.9255922678  S5        170             1.0000000000
       433        41  ASN       QQH5           -2.5796576375       11.9548099001        2.3603982332  S5        170             1.0000000000
       434        41  ASN       CG             -3.4953789397       10.8688319108        0.7870787191  S5        170             1.0000000000
       435        41  ASN       OD1            -3.1074346607        9.6578476860        0.8577606308  S5        170             1.0000000000
       436        41  ASN       ND2            -4.7064105580       11.2409051647        0.3435087374  S5        170             1.0000000000
       437        41  ASN       HD21           -5.4553409737       10.5562427833        0.1591615346  S5        170             1.0000000000
       438        41  ASN       HD22           -4.8859107244       12.2234213928        0.1135448100  S5        170             1.0000000000
       439        42  LYS       CE             -3.3470876092        1.4308355309       -4.5874227933  S5        234             1.0000000000
       440        42  LYS       HE1            -3.8004272916        1.6006716957       -3.6113734553  S5        234             1.0000000000
       441        42  LYS       HE2            -4.1282947133        1.3305374334       -5.3422604761  S5        234             1.0000000000
       442        42  LYS       NZ             -2.5102447568        2.6248939234       -4.9594384409  S5        234             1.0000000000
       443        42  LYS       HZ1            -1.9788550893        2.4570553020       -5.8521807926  S5        234             1.0000000000
       444        42  LYS       HZ2            -1.7871171127        2.8893990506       -4.2677039020  S5        234             1.0000000000
       445        42  LYS       HZ3            -3.1444033816        3.4599396324       -5.0957168556  S5        234             1.0000000000
       446        42  LYS       QQH6           -2.7051080223        0.5505282120       -4.5339060451  S5        234             1.0000000000
       447        43  SER       CB              2.3251817701        3.4067818886       -6.1126466760  S5        235             1.0000000000
       448        43  SER       HB1             3.0435926931        2.7476615985       -6.6093513335  S5        235             1.0000000000
       449        43  SER       HB2             2.8567882233        4.3370320536       -5.8686442947  S5        235             1.0000000000
       450        43  SER       OG              1.2312844321        3.6249574166       -7.0380120802  S5        235             1.0000000000
       451        43  SER       HG1             0.7702424020        4.4874075937       -6.8399917783  S5        235             1.0000000000
       452        43  SER       QQH7            1.9796226912        2.8762227952       -5.2104632377  S5        235             1.0000000000
       453        44  PNM       S1             -2.9686312935        9.8785967804       -6.4303727699  S5        523             1.0000000000
       454        44  PNM       C2             -1.7006607079        8.5457853591       -7.0665376005  S5        523             1.0000000000
       455        44  PNM       C3             -1.2980783308        7.7148156802       -5.7836588561  S5        523             1.0000000000
       456        44  PNM       N4             -2.4066604914        7.8126926002       -4.8289324787  S5        523             1.0000000000
       457        44  PNM       C5             -3.5735852288        8.7048774137       -5.1004315898  S5        523             1.0000000000
       458        44  PNM       C6             -3.5411110785        9.1128665657       -3.5735024118  S5        523             1.0000000000
       459        44  PNM       C7             -2.3672795003        8.1106662238       -3.4791713632  S5        523             1.0000000000
       460        44  PNM       O8             -1.5419271564        7.7972903804       -2.6022240175  S5        523             1.0000000000
       461        44  PNM       C9             -2.3964612006        7.6918735604       -8.1337762853  S5        523             1.0000000000
       462        44  PNM       C10            -0.4948174548        9.2782902821       -7.6660624990  S5        523             1.0000000000
       463        44  PNM       C11            -0.8990565127        6.2699495888       -6.1353642284  S5        523             1.0000000000
       464        44  PNM       O12            -1.7210604192        5.3267518131       -5.9290251748  S5        523             1.0000000000
       465        44  PNM       O13             0.2887112647        6.1267837057       -6.6512190730  S5        523             1.0000000000
       466        44  PNM       N14            -3.0287215717       10.4414104595       -3.2740572289  S5        523             1.0000000000
       467        44  PNM       C15            -3.6729830734       11.5769707720       -3.6366001303  S5        523             1.0000000000
       468        44  PNM       O16            -4.8035965820       11.5510111191       -4.2047041383  S5        523             1.0000000000
       469        44  PNM       C17            -2.9155333333       12.8798248758       -3.3961578910  S5        523             1.0000000000
       470        44  PNM       C18            -1.8747582903       13.1379133582       -4.4819395992  S5        523             1.0000000000
       471        44  PNM       C19            -0.5218433660       13.3220488510       -4.1617768439  S5        523             1.0000000000
       472        44  PNM       C20             0.4373287804       13.4968026290       -5.1680673100  S5        523             1.0000000000
       473        44  PNM       C21             0.0525989890       13.4886554876       -6.5133555315  S5        523             1.0000000000
       474        44  PNM       C22            -1.2987719020       13.3219593266       -6.8401807273  S5        523             1.0000000000
       475        44  PNM       C23            -2.2540238516       13.1554671555       -5.8341320634  S5        523             1.0000000000
       476        44  PNM       H24            -0.4150364581        8.1825826028       -5.3330816908  S5        523             1.0000000000
       477        44  PNM       H25            -0.7876663041        9.8247693784       -8.5676796851  S5        523             1.0000000000
       478        44  PNM       H26             0.2774230652        8.5530989027       -7.9451950557  S5        523             1.0000000000
       479        44  PNM       H27            -0.0650317330        9.9971085098       -6.9643939295  S5        523             1.0000000000
       480        44  PNM       H28            -2.7590711747        8.3306539274       -8.9420639384  S5        523             1.0000000000
       481        44  PNM       H29            -3.2512909280        7.1412918229       -7.7328561420  S5        523             1.0000000000
       482        44  PNM       H30            -1.6842747581        6.9746302243       -8.5548893684  S5        523             1.0000000000
       483        44  PNM       H31            -4.4776566111        8.1857736758       -5.4134862854  S5        523             1.0000000000
       484        44  PNM       H32            -4.4453298399        8.8770290103       -3.0135699807  S5        523             1.0000000000
       485        44  PNM       H33            -2.4387660576       12.8604365950       -2.4110769489  S5        523             1.0000000000
       486        44  PNM       H34            -3.6606895941       13.6785365700       -3.3803878247  S5        523             1.0000000000
       487        44  PNM       H35            -0.2148266244       13.3122409924       -3.1213090704  S5        523             1.0000000000
       488        44  PNM       H36             1.4814195913       13.6286414760       -4.9014945803  S5        523             1.0000000000
       489        44  PNM       H37             0.7956131240       13.6049802966       -7.2966144205  S5        523             1.0000000000
       490        44  PNM       H38            -1.6112070052       13.2928868779       -7.8793089940  S5        523             1.0000000000
       491        44  PNM       H39            -3.2936890443       12.9999525129       -6.0981579213  S5        523             1.0000000000
       492        44  PNM       H40            -2.1232265694       10.4995346946       -2.8009557452  S5        523             1.0000000000
       493        45  TIP3      OH2            -4.4001128515        7.7498874859       -0.5174907497  S5        290             1.0000000000
       494        45  TIP3      H1             -5.4091935049        7.7174152254       -0.2969892181  S5        290             1.0000000000
       495        45  TIP3      H2             -3.8831283302        8.4428304816       -0.0156880558  S5        290             1.0000000000
       496        46  SER       CB             -3.0549620692        5.1971497828       -2.3465405404  S6        70              1.0000000000
       497        46  SER       HB1            -3.5527372233        4.3510262698       -2.8311085985  S6        70              1.0000000000
       498        46  SER       HB2            -2.1336593492        5.4089289500       -2.8999809634  S6        70              1.0000000000
       499        46  SER       OG             -3.9569407825        6.3149515264       -2.3983126049  S6        70              1.0000000000
       500        46  SER       HG1            -4.0292756104        7.0043106808       -1.4925708398  S6        70              1.0000000000
       501        46  SER       QQH1           -2.7693759697        4.9844794228       -1.3038296106  S6        70              1.0000000000
       502        47  LYS       CD             -6.4782191008        3.4968641998       -2.1942151030  S6        73              1.0000000000
       503        47  LYS       HD1            -7.1156034822        2.9519338522       -2.8937726642  S6        73              1.0000000000
       504        47  LYS       HD2            -5.4626994313        3.4718274967       -2.6043394801  S6        73              1.0000000000
       505        47  LYS       QQH2           -6.4821044727        2.9647293368       -1.2379342291  S6        73              1.0000000000
       506        47  LYS       CE             -6.9714225490        4.9583269882       -2.0633801731  S6        73              1.0000000000
       507        47  LYS       HE1            -6.7525220880        5.4207122203       -1.0981072108  S6        73              1.0000000000
       508        47  LYS       HE2            -8.0503233066        5.0143679875       -2.2174582001  S6        73              1.0000000000
       509        47  LYS       NZ             -6.3528538454        5.8683290944       -3.0915281788  S6        73              1.0000000000
       510        47  LYS       HZ1            -6.4578736357        5.5603781999       -4.0695707598  S6        73              1.0000000000
       511        47  LYS       HZ2            -5.2764177764        6.0216464084       -2.8718621976  S6        73              1.0000000000
       512        47  LYS       HZ3            -6.7720068651        6.8231218210       -3.0439364485  S6        73              1.0000000000
       513        48  SER       CB             -4.6867443385        4.4479111001       -6.7704537264  S6        130             1.0000000000
       514        48  SER       HB1            -4.7452450200        5.3747660207       -7.3437975427  S6        130             1.0000000000
       515        48  SER       HB2            -3.9918418410        3.7725449924       -7.2865960152  S6        130             1.0000000000
       516        48  SER       OG             -4.1988147946        4.7104602822       -5.4089298525  S6        130             1.0000000000
       517        48  SER       HG1            -3.3928173694        5.3059264668       -5.4761843423  S6        130             1.0000000000
       518        48  SER       QQH3           -5.6617868920        3.9633436164       -6.7460991749  S6        130             1.0000000000
       519        49  GLU       CB             -9.8694713738        9.6872846578        0.6267973560  S6        166             1.0000000000
       520        49  GLU       HB1            -9.5447540787       10.3414601235       -0.1922220162  S6        166             1.0000000000
       521        49  GLU       HB2           -10.9291343553        9.4556659917        0.4794421421  S6        166             1.0000000000
       522        49  GLU       QQH4           -9.7593306480       10.1519505513        1.6159702047  S6        166             1.0000000000
       523        49  GLU       CG             -9.0422489642        8.3924964247        0.5357689138  S6        166             1.0000000000
       524        49  GLU       HG1            -9.4578663039        7.7386326092       -0.2402115335  S6        166             1.0000000000
       525        49  GLU       HG2            -9.1043607241        7.8105444140        1.4649310541  S6        166             1.0000000000
       526        49  GLU       CD             -7.5598055908        8.5996729803        0.2026873244  S6        166             1.0000000000
       527        49  GLU       OE1            -7.0761978664        9.7782394894        0.2420648050  S6        166             1.0000000000
       528        49  GLU       OE2            -6.8907021283        7.5226204131       -0.0916544055  S6        166             1.0000000000
       529        50  ASN       CB             -2.5693047703       11.9904563173        1.2642766836  S6        170             1.0000000000
       530        50  ASN       HB1            -1.5759327250       11.8164669820        0.8445126917  S6        170             1.0000000000
       531        50  ASN       HB2            -2.9403577070       12.9628327902        0.9289230185  S6        170             1.0000000000
       532        50  ASN       QQH5           -2.5784330492       11.9544993847        2.3633629346  S6        170             1.0000000000
       533        50  ASN       CG             -3.4937522751       10.8694684763        0.7892763436  S6        170             1.0000000000
       534        50  ASN       OD1            -3.1063704551        9.6583899332        0.8578353713  S6        170             1.0000000000
       535        50  ASN       ND2            -4.7050916665       11.2430635622        0.3469165247  S6        170             1.0000000000
       536        50  ASN       HD21           -5.4545013127       10.5589765973        0.1611004575  S6        170             1.0000000000
       537        50  ASN       HD22           -4.8840916387       12.2256313985        0.1172582932  S6        170             1.0000000000
       538        51  LYS       CE             -3.3460003626        1.4340788737       -4.5899656357  S6        234             1.0000000000
       539        51  LYS       HE1            -3.7956319024        1.6074211381       -3.6127204877  S6        234             1.0000000000
       540        51  LYS       HE2            -4.1301616494        1.3319045747       -5.3415238096  S6        234             1.0000000000
       541        51  LYS       NZ             -2.5097301202        2.6262129920       -4.9691978736  S6        234             1.0000000000
       542        51  LYS       HZ1            -1.9799493514        2.4545683674       -5.8620702065  S6        234             1.0000000000
       543        51  LYS       HZ2            -1.7843220226        2.8930882595       -4.2804058380  S6        234             1.0000000000
       544        51  LYS       HZ3            -3.1437800451        3.4616520276       -5.1065477476  S6        234             1.0000000000
       545        51  LYS       QQH6           -2.7046641404        0.5533183647       -4.5359338234  S6        234             1.0000000000
       546        52  SER       CB              2.3265166507        3.4090600224       -6.1108873431  S6        235             1.0000000000
       547        52  SER       HB1             3.0467946410        2.7495497291       -6.6049460306  S6        235             1.0000000000
       548        52  SER       HB2             2.8572448035        4.3394021240       -5.8658446753  S6        235             1.0000000000
       549        52  SER       OG              1.2355983893        3.6263677445       -7.0398496821  S6        235             1.0000000000
       550        52  SER       HG1             0.7750280616        4.4898954666       -6.8474645493  S6        235             1.0000000000
       551        52  SER       QQH7            1.9783261908        2.8787340006       -5.2095446557  S6        235             1.0000000000
       552        53  PNM       S1             -2.9723581947        9.8872637140       -6.4757007683  S6        523             1.0000000000
       553        53  PNM       C2             -1.6954305272        8.5540257292       -7.1037754947  S6        523             1.0000000000
       554        53  PNM       C3             -1.3022431133        7.7222649821       -5.8181661057  S6        523             1.0000000000
       555        53  PNM       N4             -2.4167347664        7.8221588425       -4.8706907359  S6        523             1.0000000000
       556        53  PNM       C5             -3.5809640626        8.7164117415       -5.1472778745  S6        523             1.0000000000
       557        53  PNM       C6             -3.5553204664        9.1224990702       -3.6198296916  S6        523             1.0000000000
       558        53  PNM       C7             -2.3821143565        8.1189167041       -3.5195009676  S6        523             1.0000000000
       559        53  PNM       O8             -1.5635085337        7.8078693821       -2.6417030289  S6        523             1.0000000000
       560        53  PNM       C9             -2.3831411046        7.7018062513       -8.1775391924  S6        523             1.0000000000
       561        53  PNM       C10            -0.4836515488        9.2852235186       -7.6933883022  S6        523             1.0000000000
       562        53  PNM       C11            -0.9013847038        6.2753014714       -6.1626874563  S6        523             1.0000000000
       563        53  PNM       O12            -1.7221723245        5.3317552273       -5.9531799911  S6        523             1.0000000000
       564        53  PNM       O13             0.2888990015        6.1306647292       -6.6721202384  S6        523             1.0000000000
       565        53  PNM       N14            -3.0408957811       10.4483443064       -3.3132243709  S6        523             1.0000000000
       566        53  PNM       C15            -3.6844964791       11.5875036318       -3.6672907007  S6        523             1.0000000000
       567        53  PNM       O16            -4.8146317682       11.5673077650       -4.2357594271  S6        523             1.0000000000
       568        53  PNM       C17            -2.9241328382       12.8867836059       -3.4164956382  S6        523             1.0000000000
       569        53  PNM       C18            -1.8778124679       13.1451485771       -4.4970105027  S6        523             1.0000000000
       570        53  PNM       C19            -0.5260874265       13.3296663870       -4.1701368806  S6        523             1.0000000000
       571        53  PNM       C20             0.4376843914       13.5038339412       -5.1721208820  S6        523             1.0000000000
       572        53  PNM       C21             0.0594455626       13.4950544803       -6.5192533247  S6        523             1.0000000000
       573        53  PNM       C22            -1.2905531779       13.3290567160       -6.8522806841  S6        523             1.0000000000
       574        53  PNM       C23            -2.2502878668       13.1634219114       -5.8509603818  S6        523             1.0000000000
       575        53  PNM       H24            -0.4200980676        8.1881274537       -5.3613143203  S6        523             1.0000000000
       576        53  PNM       H25            -0.7665360732        9.8320036389       -8.5972376771  S6        523             1.0000000000
       577        53  PNM       H26             0.2908028004        8.5579830212       -7.9654686926  S6        523             1.0000000000
       578        53  PNM       H27            -0.0567178056       10.0029039113       -6.9884832914  S6        523             1.0000000000
       579        53  PNM       H28            -2.7405487802        8.3415271951       -8.9867317174  S6        523             1.0000000000
       580        53  PNM       H29            -3.2399495135        7.1502241319       -7.7826516113  S6        523             1.0000000000
       581        53  PNM       H30            -1.6674047996        6.9858269252       -8.5949474298  S6        523             1.0000000000
       582        53  PNM       H31            -4.4827257450        8.1974185918       -5.4628220319  S6        523             1.0000000000
       583        53  PNM       H32            -4.4622077023        8.8873389202       -3.0650453132  S6        523             1.0000000000
       584        53  PNM       H33            -2.4512053480       12.8612319103       -2.4291363908  S6        523             1.0000000000
       585        53  PNM       H34            -3.6669605268       13.6878472780       -3.3988829334  S6        523             1.0000000000
       586        53  PNM       H35            -0.2238437285       13.3221896343       -3.1278233850  S6        523             1.0000000000
       587        53  PNM       H36             1.4806886232       13.6362106548       -4.9004347046  S6        523             1.0000000000
       588        53  PNM       H37             0.8058690576       13.6123067053       -7.2985538435  S6        523             1.0000000000
       589        53  PNM       H38            -1.5986293303       13.3003878597       -7.8923704366  S6        523             1.0000000000
       590        53  PNM       H39            -3.2894139374       13.0109130381       -6.1192304935  S6        523             1.0000000000
       591        53  PNM       H40            -2.1357169049       10.5025283403       -2.8386810924  S6        523             1.0000000000
       592        54  TIP3      OH2            -4.3998656174        7.7676916208       -0.5415730809  S6        290             1.0000000000
       593        54  TIP3      H1             -5.4068029061        7.7310997375       -0.3157534185  S6        290             1.0000000000
       594        54  TIP3      H2             -3.8819449721        8.4540807466       -0.0325290539  S6        290             1.0000000000
       595        55  SER       CB             -3.0554085980        5.1952157091       -2.3424282348  S7        70              1.0000000000
       596        55  SER       HB1            -3.5578036746        4.3508437604       -2.8253237100  S7        70              1.0000000000
       597        55  SER       HB2            -2.1374165519        5.4065563606       -2.9012445468  S7        70              1.0000000000
       598        55  SER       OG             -3.9546785406        6.3156462608       -2.3856126298  S7        70              1.0000000000
       599        55  SER       HG1            -4.0320192733        6.9980591330       -1.4686712949  S7        70              1.0000000000
       600        55  SER       QQH1           -2.7630725422        4.9797130910       -1.3021240799  S7        70              1.0000000000
       601        56  LYS       CD             -6.4728170788        3.4943597501       -2.1936034331  S7        73              1.0000000000
       602        56  LYS       HD1            -7.1084858432        2.9491425255       -2.8945751115  S7        73              1.0000000000
       603        56  LYS       HD2            -5.4564266394        3.4691776433       -2.6011208876  S7        73              1.0000000000
       604        56  LYS       QQH2           -6.4793854028        2.9624956785       -1.2370729914  S7        73              1.0000000000
       605        56  LYS       CE             -6.9667908978        4.9556288822       -2.0648360511  S7        73              1.0000000000
       606        56  LYS       HE1            -6.7497988999        5.4182032475       -1.0990539338  S7        73              1.0000000000
       607        56  LYS       HE2            -8.0452677786        5.0114425064       -2.2211049522  S7        73              1.0000000000
       608        56  LYS       NZ             -6.3455515515        5.8650140496       -3.0918643182  S7        73              1.0000000000
       609        56  LYS       HZ1            -6.4432902870        5.5533394513       -4.0691674289  S7        73              1.0000000000
       610        56  LYS       HZ2            -5.2702879846        6.0222389537       -2.8658140392  S7        73              1.0000000000
       611        56  LYS       HZ3            -6.7680465379        6.8185564881       -3.0492136692  S7        73              1.0000000000
       612        57  SER       CB             -4.6864534222        4.4463679093       -6.7646668496  S7        130             1.0000000000
       613        57  SER       HB1            -4.7418197250        5.3726429545       -7.3392373388  S7        130             1.0000000000
       614        57  SER       HB2            -3.9902970163        3.7696407571       -7.2770472259  S7        130             1.0000000000
       615        57  SER       OG             -4.2037968865        4.7096398601       -5.4012690442  S7        130             1.0000000000
       616        57  SER       HG1            -3.3951635724        5.3020316523       -5.4648940259  S7        130             1.0000000000
       617        57  SER       QQH3           -5.6621543919        3.9629403605       -6.7438757369  S7        130             1.0000000000
       618        58  GLU       CB             -9.8698551260        9.6837603802        0.6257406993  S7        166             1.0000000000
       619        58  GLU       HB1            -9.5431787767       10.3370134728       -0.1932629117  S7        166             1.0000000000
       620        58  GLU       HB2           -10.9293139642        9.4527105492        0.4767084151  S7        166             1.0000000000
       621        58  GLU       QQH4           -9.7613946312       10.1490695501        1.6148890129  S7        166             1.0000000000
       622        58  GLU       CG             -9.0433507038        8.3886094026        0.5372569521  S7        166             1.0000000000
       623        58  GLU       HG1            -9.4572388582        7.7345943856       -0.2392610948  S7        166             1.0000000000
       624        58  GLU       HG2            -9.1075038958        7.8068844254        1.4664115343  S7        166             1.0000000000
       625        58  GLU       CD             -7.5602761104        8.5944590768        0.2072583499  S7        166             1.0000000000
       626        58  GLU       OE1            -7.0763998639        9.7729813567        0.2408491178  S7        166             1.0000000000
       627        58  GLU       OE2            -6.8908748211        7.5153297493       -0.0791252467  S7        166             1.0000000000
       628        59  ASN       CB             -2.5690536340       11.9882799192        1.2621159934  S7        170             1.0000000000
       629        59  ASN       HB1            -1.5753725562       11.8122883055        0.8434688339  S7        170             1.0000000000
       630        59  ASN       HB2            -2.9387852820       12.9603826581        0.9252779407  S7        170             1.0000000000
       631        59  ASN       QQH5           -2.5785379285       11.9534396092        2.3612878990  S7        170             1.0000000000
       632        59  ASN       CG             -3.4939592042       10.8671523854        0.7880832501  S7        170             1.0000000000
       633        59  ASN       OD1            -3.1068243014        9.6562358341        0.8592858055  S7        170             1.0000000000
       634        59  ASN       ND2            -4.7046944286       11.2402033493        0.3438168702  S7        170             1.0000000000
       635        59  ASN       HD21           -5.4543949080       10.5562074240        0.1599238890  S7        170             1.0000000000
       636        59  ASN       HD22           -4.8832811183       12.2227741712        0.1139918417  S7        170             1.0000000000
       637        60  LYS       CE             -3.3466726587        1.4312452901       -4.5870915621  S7        234             1.0000000000
       638        60  LYS       HE1            -3.7996345001        1.6009863625       -3.6108660281  S7        234             1.0000000000
       639        60  LYS       HE2            -4.1280643460        1.3308747484       -5.3417287747  S7        234             1.0000000000
       640        60  LYS       NZ             -2.5102695175        2.6255415064       -4.9592644543  S7        234             1.0000000000
       641        60  LYS       HZ1            -1.9791815023        2.4581664306       -5.8523055302  S7        234             1.0000000000
       642        60  LYS       HZ2            -1.7866874686        2.8901291941       -4.2679508846  S7        234             1.0000000000
       643        60  LYS       HZ3            -3.1445722109        3.4603921765       -5.0949802013  S7        234             1.0000000000
       644        60  LYS       QQH6           -2.7044275374        0.5511495986       -4.5339220280  S7        234             1.0000000000
       645        61  SER       CB              2.3246273133        3.4088859633       -6.1127340779  S7        235             1.0000000000
       646        61  SER       HB1             3.0430886440        2.7502417517       -6.6101499514  S7        235             1.0000000000
       647        61  SER       HB2             2.8562990193        4.3389333394       -5.8679844435  S7        235             1.0000000000
       648        61  SER       OG              1.2304613328        3.6278355063       -7.0377084947  S7        235             1.0000000000
       649        61  SER       HG1             0.7693550070        4.4899927533       -6.8390836566  S7        235             1.0000000000
       650        61  SER       QQH7            1.9793077052        2.8774913043       -5.2110100058  S7        235             1.0000000000
       651        62  PNM       S1             -2.9832423439        9.8729046180       -6.4297690857  S7        523             1.0000000000
       652        62  PNM       C2             -1.7105737048        8.5445489104       -7.0669053665  S7        523             1.0000000000
       653        62  PNM       C3             -1.3054362112        7.7145241226       -5.7841908762  S7        523             1.0000000000
       654        62  PNM       N4             -2.4135523093        7.8095801481       -4.8287136661  S7        523             1.0000000000
       655        62  PNM       C5             -3.5828379940        8.6994392988       -5.0981518550  S7        523             1.0000000000
       656        62  PNM       C6             -3.5466917417        9.1100263487       -3.5720908105  S7        523             1.0000000000
       657        62  PNM       C7             -2.3698950338        8.1076132399       -3.4767230197  S7        523             1.0000000000
       658        62  PNM       O8             -1.5464543141        7.7981141904       -2.6063665371  S7        523             1.0000000000
       659        62  PNM       C9             -2.4027077476        7.6894208520       -8.1355897550  S7        523             1.0000000000
       660        62  PNM       C10            -0.5073898758        9.2822158385       -7.6658355784  S7        523             1.0000000000
       661        62  PNM       C11            -0.9026935937        6.2706413310       -6.1353664910  S7        523             1.0000000000
       662        62  PNM       O12            -1.7225532388        5.3254321695       -5.9285937094  S7        523             1.0000000000
       663        62  PNM       O13             0.2855094628        6.1302713369       -6.6504118850  S7        523             1.0000000000
       664        62  PNM       N14            -3.0325897967       10.4386873988       -3.2762735780  S7        523             1.0000000000
       665        62  PNM       C15            -3.6751866684       11.5745986912       -3.6404606888  S7        523             1.0000000000
       666        62  PNM       O16            -4.8063594760       11.5499258793       -4.2076253740  S7        523             1.0000000000
       667        62  PNM       C17            -2.9157247823       12.8763698160       -3.4021570399  S7        523             1.0000000000
       668        62  PNM       C18            -1.8747638436       13.1322038793       -4.4880886654  S7        523             1.0000000000
       669        62  PNM       C19            -0.5219674929       13.3176997547       -4.1672535704  S7        523             1.0000000000
       670        62  PNM       C20             0.4373601102       13.4928778149       -5.1729641743  S7        523             1.0000000000
       671        62  PNM       C21             0.0533389526       13.4836371835       -6.5185102592  S7        523             1.0000000000
       672        62  PNM       C22            -1.2979228252       13.3156038743       -6.8459639183  S7        523             1.0000000000
       673        62  PNM       C23            -2.2534124319       13.1489242109       -5.8405925423  S7        523             1.0000000000
       674        62  PNM       H24            -0.4233628128        8.1842021159       -5.3340276626  S7        523             1.0000000000
       675        62  PNM       H25            -0.8027895541        9.8284396700       -8.5668153834  S7        523             1.0000000000
       676        62  PNM       H26             0.2678433255        8.5604497691       -7.9460322316  S7        523             1.0000000000
       677        62  PNM       H27            -0.0803778839       10.0018998598       -6.9634382439  S7        523             1.0000000000
       678        62  PNM       H28            -2.7658206624        8.3273737974       -8.9442693858  S7        523             1.0000000000
       679        62  PNM       H29            -3.2565322563        7.1362034732       -7.7362113861  S7        523             1.0000000000
       680        62  PNM       H30            -1.6881490340        6.9742938693       -8.5566504860  S7        523             1.0000000000
       681        62  PNM       H31            -4.4868087054        8.1780382373       -5.4071361667  S7        523             1.0000000000
       682        62  PNM       H32            -4.4498193804        8.8758594737       -3.0101602047  S7        523             1.0000000000
       683        62  PNM       H33            -2.4387758712       12.8568144736       -2.4173798478  S7        523             1.0000000000
       684        62  PNM       H34            -3.6595426297       13.6761971284       -3.3875728291  S7        523             1.0000000000
       685        62  PNM       H35            -0.2157295370       13.3096813523       -3.1266262350  S7        523             1.0000000000
       686        62  PNM       H36             1.4812723888       13.6268311480       -4.9064474197  S7        523             1.0000000000
       687        62  PNM       H37             0.7962122957       13.6012473553       -7.3016219126  S7        523             1.0000000000
       688        62  PNM       H38            -1.6094052374       13.2862500912       -7.8856132434  S7        523             1.0000000000
       689        62  PNM       H39            -3.2929732442       12.9937512124       -6.1060852508  S7        523             1.0000000000
       690        62  PNM       H40            -2.1270021221       10.4965771444       -2.8037245857  S7        523             1.0000000000
       691        63  TIP3      OH2            -4.4005507748        7.7491795755       -0.5152091416  S7        290             1.0000000000
       692        63  TIP3      H1             -5.4099621204        7.7166069519       -0.2935189903  S7        290             1.0000000000
       693        63  TIP3      H2             -3.8831527254        8.4420607016       -0.0136629373  S7        290             1.0000000000
       694        64  SER       CB             -3.0632246792        5.2002635923       -2.3382811908  S8        70              1.0000000000
       695        64  SER       HB1            -3.5641410945        4.3545424945       -2.8207413948  S8        70              1.0000000000
       696        64  SER       HB2            -2.1427779383        5.4090130003       -2.8944366636  S8        70              1.0000000000
       697        64  SER       OG             -3.9614492757        6.3209669505       -2.3876231228  S8        70              1.0000000000
       698        64  SER       HG1            -4.0452699531        7.0095073808       -1.4691270195  S8        70              1.0000000000
       699        64  SER       QQH1           -2.7747425109        4.9868329626       -1.2964059682  S8        70              1.0000000000
       700        65  LYS       CD             -6.4766544991        3.4919824273       -2.1943122271  S8        73              1.0000000000
       701        65  LYS       HD1            -7.1177338378        2.9482730342       -2.8914973294  S8        73              1.0000000000
       702        65  LYS       HD2            -5.4624171581        3.4633757666       -2.6070538570  S8        73              1.0000000000
       703        65  LYS       QQH2           -6.4795857777        2.9609472185       -1.2373423531  S8        73              1.0000000000
       704        65  LYS       CE             -6.9654878493        4.9549835144       -2.0644286810  S8        73              1.0000000000
       705        65  LYS       HE1            -6.7417436841        5.4172347097       -1.1000457902  S8        73              1.0000000000
       706        65  LYS       HE2            -8.0446227577        5.0140387325       -2.2140805636  S8        73              1.0000000000
       707        65  LYS       NZ             -6.3470899479        5.8614400821       -3.0956469185  S8        73              1.0000000000
       708        65  LYS       HZ1            -6.4442946598        5.5461162473       -4.0715174527  S8        73              1.0000000000
       709        65  LYS       HZ2            -5.2704006454        6.0230376854       -2.8691019429  S8        73              1.0000000000
       710        65  LYS       HZ3            -6.7708742694        6.8145231331       -3.0564399291  S8        73              1.0000000000
       711        66  SER       CB             -4.6883790181        4.4538589257       -6.7723902574  S8        130             1.0000000000
       712        66  SER       HB1            -4.7458946171        5.3807195583       -7.3456690816  S8        130             1.0000000000
       713        66  SER       HB2            -3.9929000583        3.7781942841       -7.2870730499  S8        130             1.0000000000
       714        66  SER       OG             -4.2024458379        4.7158147886       -5.4099028855  S8        130             1.0000000000
       715        66  SER       HG1            -3.3934777303        5.3068880091       -5.4754449718  S8        130             1.0000000000
       716        66  SER       QQH3           -5.6636017422        3.9694891434       -6.7493522516  S8        130             1.0000000000
       717        67  GLU       CB             -9.8806118303        9.6964756556        0.6296778250  S8        166             1.0000000000
       718        67  GLU       HB1            -9.5526043279       10.3492626019       -0.1891135356  S8        166             1.0000000000
       719        67  GLU       HB2           -10.9402849381        9.4669092464        0.4801710378  S8        166             1.0000000000
       720        67  GLU       QQH4           -9.7714628227       10.1617639780        1.6187397936  S8        166             1.0000000000
       721        67  GLU       CG             -9.0556434330        8.4000824454        0.5419246904  S8        166             1.0000000000
       722        67  GLU       HG1            -9.4694248084        7.7462596686       -0.2348634082  S8        166             1.0000000000
       723        67  GLU       HG2            -9.1207479598        7.8184997067        1.4710930775  S8        166             1.0000000000
       724        67  GLU       CD             -7.5722442088        8.6041146053        0.2129703135  S8        166             1.0000000000
       725        67  GLU       OE1            -7.0877392520        9.7825579225        0.2454310165  S8        166             1.0000000000
       726        67  GLU       OE2            -6.9035269459        7.5241371038       -0.0715131242  S8        166             1.0000000000
       727        68  ASN       CB             -2.5708893142       11.9803249269        1.2662960642  S8        170             1.0000000000
       728        68  ASN       HB1            -1.5778855740       11.7993737393        0.8480452306  S8        170             1.0000000000
       729        68  ASN       HB2            -2.9363697673       12.9532659106        0.9271297826  S8        170             1.0000000000
       730        68  ASN       QQH5           -2.5808134181       11.9477368853        2.3655333827  S8        170             1.0000000000
       731        68  ASN       CG             -3.5015037847       10.8629823119        0.7942891386  S8        170             1.0000000000
       732        68  ASN       OD1            -3.1190988330        9.6501400722        0.8627075746  S8        170             1.0000000000
       733        68  ASN       ND2            -4.7124023115       11.2411647032        0.3552064821  S8        170             1.0000000000
       734        68  ASN       HD21           -5.4643113599       10.5598871674        0.1697513934  S8        170             1.0000000000
       735        68  ASN       HD22           -4.8871188067       12.2241436772        0.1241562349  S8        170             1.0000000000
       736        69  LYS       CE             -3.3451718424        1.4375197673       -4.5885624050  S8        234             1.0000000000
       737        69  LYS       HE1            -3.7932287095        1.6104495392       -3.6105297355  S8        234             1.0000000000
       738        69  LYS       HE2            -4.1304332833        1.3354776820       -5.3389555259  S8        234             1.0000000000
       739        69  LYS       NZ             -2.5098377357        2.6300494106       -4.9686306073  S8        234             1.0000000000
       740        69  LYS       HZ1            -1.9805261216        2.4588236413       -5.8618542160  S8        234             1.0000000000
       741        69  LYS       HZ2            -1.7838313571        2.8976101146       -4.2806636213  S8        234             1.0000000000
       742        69  LYS       HZ3            -3.1440874346        3.4646168798       -5.1057411835  S8        234             1.0000000000
       743        69  LYS       QQH6           -2.7033726715        0.5570459556       -4.5358237900  S8        234             1.0000000000
       744        70  SER       CB              2.3296173388        3.4064720383       -6.1131126750  S8        235             1.0000000000
       745        70  SER       HB1             3.0506774983        2.7476474884       -6.6065261905  S8        235             1.0000000000
       746        70  SER       HB2             2.8591528440        4.3378882397       -5.8687711741  S8        235             1.0000000000
       747        70  SER       OG              1.2383944289        3.6213783190       -7.0421231439  S8        235             1.0000000000
       748        70  SER       HG1             0.7768354171        4.4848104930       -6.8491757382  S8        235             1.0000000000
       749        70  SER       QQH7            1.9819311255        2.8769710668       -5.2111716677  S8        235             1.0000000000
       750        71  PNM       S1             -2.9669338390        9.8736553015       -6.4631007498  S8        523             1.0000000000
       751        71  PNM       C2             -1.6964879851        8.5403702771       -7.0936722635  S8        523             1.0000000000
       752        71  PNM       C3             -1.3002867032        7.7095066012       -5.8087935058  S8        523             1.0000000000
       753        71  PNM       N4             -2.4140116887        7.8064054104       -4.8595501012  S8        523             1.0000000000
       754        71  PNM       C5             -3.5794191610        8.7000622326       -5.1359611691  S8        523             1.0000000000
       755        71  PNM       C6             -3.5511326908        9.1094845672       -3.6094488898  S8        523             1.0000000000
       756        71  PNM       C7             -2.3775422666        8.1067247747       -3.5088258484  S8        523             1.0000000000
       757        71  PNM       O8             -1.5567578846        7.7979934242       -2.6315519716  S8        523             1.0000000000
       758        71  PNM       C9             -2.3859918348        7.6874622216       -8.1658766210  S8        523             1.0000000000
       759        71  PNM       C10            -0.4878617659        9.2738820539       -7.6863210606  S8        523             1.0000000000
       760        71  PNM       C11            -0.8977277611        6.2643808744       -6.1567142174  S8        523             1.0000000000
       761        71  PNM       O12            -1.7182348779        5.3201098477       -5.9494063070  S8        523             1.0000000000
       762        71  PNM       O13             0.2916825921        6.1220337342       -6.6690712829  S8        523             1.0000000000
       763        71  PNM       N14            -3.0365775603       10.4368720029       -3.3095150596  S8        523             1.0000000000
       764        71  PNM       C15            -3.6784805719       11.5736356734       -3.6734501569  S8        523             1.0000000000
       765        71  PNM       O16            -4.8077984183       11.5492307881       -4.2430978261  S8        523             1.0000000000
       766        71  PNM       C17            -2.9187123375       12.8746024613       -3.4316214885  S8        523             1.0000000000
       767        71  PNM       C18            -1.8735649365       13.1293238885       -4.5141289858  S8        523             1.0000000000
       768        71  PNM       C19            -0.5220899421       13.3167212966       -4.1887081576  S8        523             1.0000000000
       769        71  PNM       C20             0.4407947385       13.4905930361       -5.1916097095  S8        523             1.0000000000
       770        71  PNM       C21             0.0619385039       13.4769818449       -6.5385583019  S8        523             1.0000000000
       771        71  PNM       C22            -1.2878991978       13.3068768182       -6.8705599593  S8        523             1.0000000000
       772        71  PNM       C23            -2.2470517668       13.1426667789       -5.8679723192  S8        523             1.0000000000
       773        71  PNM       H24            -0.4204600724        8.1786101944       -5.3528534357  S8        523             1.0000000000
       774        71  PNM       H25            -0.7774636992        9.8224839760       -8.5874720945  S8        523             1.0000000000
       775        71  PNM       H26             0.2859686693        8.5497687957       -7.9631876689  S8        523             1.0000000000
       776        71  PNM       H27            -0.0621587408        9.9914379644       -6.9808637499  S8        523             1.0000000000
       777        71  PNM       H28            -2.7469327602        8.3261238660       -8.9747317095  S8        523             1.0000000000
       778        71  PNM       H29            -3.2417580496        7.1339094351       -7.7702987247  S8        523             1.0000000000
       779        71  PNM       H30            -1.6701891215        6.9729585174       -8.5851680325  S8        523             1.0000000000
       780        71  PNM       H31            -4.4831327750        8.1805446660       -5.4497224178  S8        523             1.0000000000
       781        71  PNM       H32            -4.4573645648        8.8758383102       -3.0518165402  S8        523             1.0000000000
       782        71  PNM       H33            -2.4443673823       12.8541047168       -2.4453662135  S8        523             1.0000000000
       783        71  PNM       H34            -3.6620154390       13.6749676834       -3.4183640499  S8        523             1.0000000000
       784        71  PNM       H35            -0.2192175172       13.3117093880       -3.1469304831  S8        523             1.0000000000
       785        71  PNM       H36             1.4834600757       13.6266011611       -4.9212788305  S8        523             1.0000000000
       786        71  PNM       H37             0.8076988140       13.5929191762       -7.3192573202  S8        523             1.0000000000
       787        71  PNM       H38            -1.5959881324       13.2735230654       -7.9110449534  S8        523             1.0000000000
       788        71  PNM       H39            -3.2857814365       12.9868953828       -6.1361651554  S8        523             1.0000000000
       789        71  PNM       H40            -2.1329552932       10.4929187919       -2.8332458284  S8        523             1.0000000000
       790        72  TIP3      OH2            -4.4175159616        7.7576340372       -0.5236963332  S8        290             1.0000000000
       791        72  TIP3      H1             -5.4268263732        7.7232047003       -0.2973482908  S8        290             1.0000000000
       792        72  TIP3      H2             -3.8977022140        8.4454423907       -0.0171484896  S8        290             1.0000000000
       793        73  SER       CB             -3.0737324468        5.2065452573       -2.3274181846  S9        70              1.0000000000
       794        73  SER       HB1            -3.5802948663        4.3629411555       -2.8094627688  S9        70              1.0000000000
       795        73  SER       HB2            -2.1537041910        5.4096959879       -2.8873868123  S9        70              1.0000000000
       796        73  SER       OG             -3.9623274981        6.3342479582       -2.3673237433  S9        70              1.0000000000
       797        73  SER       HG1            -4.0663345028        7.0371923261       -1.4104306269  S9        70              1.0000000000
       798        73  SER       QQH1           -2.7806747475        4.9851644929       -1.2881121583  S9        70              1.0000000000
       799        74  LYS       CD             -6.4714207981        3.4842671504       -2.1946500198  S9        73              1.0000000000
       800        74  LYS       HD1            -7.1238620814        2.9473301921       -2.8865940694  S9        73              1.0000000000
       801        74  LYS       HD2            -5.4611326212        3.4458749458       -2.6159687814  S9        73              1.0000000000
       802        74  LYS       QQH2           -6.4714840726        2.9526665774       -1.2379253712  S9        73              1.0000000000
       803        74  LYS       CE             -6.9441811860        4.9518956313       -2.0604706203  S9        73              1.0000000000
       804        74  LYS       HE1            -6.7068149614        5.4090422992       -1.0968983387  S9        73              1.0000000000
       805        74  LYS       HE2            -8.0244177931        5.0208974490       -2.1979601746  S9        73              1.0000000000
       806        74  LYS       NZ             -6.3256139685        5.8525766936       -3.0955339468  S9        73              1.0000000000
       807        74  LYS       HZ1            -6.4107308698        5.5259829681       -4.0679485683  S9        73              1.0000000000
       808        74  LYS       HZ2            -5.2433659944        6.0296299330       -2.8560923944  S9        73              1.0000000000
       809        74  LYS       HZ3            -6.7572776752        6.8022588672       -3.0682620751  S9        73              1.0000000000
       810        75  SER       CB             -4.6888829255        4.4556745779       -6.7697077523  S9        130             1.0000000000
       811        75  SER       HB1            -4.7442734481        5.3826761963       -7.3430100311  S9        130             1.0000000000
       812        75  SER       HB2            -3.9925204257        3.7795825571       -7.2826527513  S9        130             1.0000000000
       813        75  SER       OG             -4.2071349276        4.7167613153       -5.4056682290  S9        130             1.0000000000
       814        75  SER       HG1            -3.3957920883        5.3052236676       -5.4678729766  S9        130             1.0000000000
       815        75  SER       QQH3           -5.6644915326        3.9719737378       -6.7501021308  S9        130             1.0000000000
       816        76  GLU       CB             -9.8820608954        9.7029388519        0.6289763662  S9        166             1.0000000000
       817        76  GLU       HB1            -9.5540006965       10.3559167474       -0.1895823388  S9        166             1.0000000000
       818        76  GLU       HB2           -10.9409691189        9.4710805636        0.4777631812  S9        166             1.0000000000
       819        76  GLU       QQH4           -9.7765035583       10.1688773617        1.6182460523  S9        166             1.0000000000
       820        76  GLU       CG             -9.0544737933        8.4084841136        0.5446419987  S9        166             1.0000000000
       821        76  GLU       HG1            -9.4607431887        7.7561990316       -0.2375790195  S9        166             1.0000000000
       822        76  GLU       HG2            -9.1265663179        7.8236396613        1.4711169836  S9        166             1.0000000000
       823        76  GLU       CD             -7.5694493518        8.6150485200        0.2288971784  S9        166             1.0000000000
       824        76  GLU       OE1            -7.0887268781        9.7948463192        0.2436273338  S9        166             1.0000000000
       825        76  GLU       OE2            -6.8936699989        7.5320719153       -0.0292477097  S9        166             1.0000000000
       826        77  ASN       CB             -2.5613552163       11.9657182617        1.2641508030  S9        170             1.0000000000
       827        77  ASN       HB1            -1.5676681723       11.7747171236        0.8522605132  S9        170             1.0000000000
       828        77  ASN       HB2            -2.9171992947       12.9400993533        0.9187055003  S9        170             1.0000000000
       829        77  ASN       QQH5           -2.5781619836       11.9372742170        2.3635039763  S9        170             1.0000000000
       830        77  ASN       CG             -3.4990926926       10.8549992360        0.7909994031  S9        170             1.0000000000
       831        77  ASN       OD1            -3.1245836572        9.6390821970        0.8577994047  S9        170             1.0000000000
       832        77  ASN       ND2            -4.7073059634       11.2412325696        0.3527967477  S9        170             1.0000000000
       833        77  ASN       HD21           -5.4648349286       10.5657062834        0.1690451410  S9        170             1.0000000000
       834        77  ASN       HD22           -4.8767797161       12.2260350110        0.1244730183  S9        170             1.0000000000
       835        78  LYS       CE             -3.3421140345        1.4406969255       -4.5871317625  S9        234             1.0000000000
       836        78  LYS       HE1            -3.7901878808        1.6132018880       -3.6090763823  S9        234             1.0000000000
       837        78  LYS       HE2            -4.1272671633        1.3399825077       -5.3378925292  S9        234             1.0000000000
       838        78  LYS       NZ             -2.5058897060        2.6330015824       -4.9657609893  S9        234             1.0000000000
       839        78  LYS       HZ1            -1.9766732327        2.4627109988       -5.8591433681  S9        234             1.0000000000
       840        78  LYS       HZ2            -1.7802576957        2.9003116289       -4.2774075708  S9        234             1.0000000000
       841        78  LYS       HZ3            -3.1400437228        3.4668578042       -5.1021281373  S9        234             1.0000000000
       842        78  LYS       QQH6           -2.7010068880        0.5596875728       -4.5351214415  S9        234             1.0000000000
       843        79  SER       CB              2.3330114211        3.4067334320       -6.1142898139  S9        235             1.0000000000
       844        79  SER       HB1             3.0516775701        2.7476290012       -6.6107627560  S9        235             1.0000000000
       845        79  SER       HB2             2.8647600784        4.3366511263       -5.8690894989  S9        235             1.0000000000
       846        79  SER       OG              1.2400900630        3.6256769198       -7.0405652302  S9        235             1.0000000000
       847        79  SER       HG1             0.7765886594        4.4861301646       -6.8397360481  S9        235             1.0000000000
       848        79  SER       QQH7            1.9866095660        2.8756548930       -5.2127253747  S9        235             1.0000000000
       849        80  PNM       S1             -2.9948603891        9.8491274682       -6.4317439989  S9        523             1.0000000000
       850        80  PNM       C2             -1.7115668991        8.5290209323       -7.0623862970  S9        523             1.0000000000
       851        80  PNM       C3             -1.3090495231        7.6991322579       -5.7785169022  S9        523             1.0000000000
       852        80  PNM       N4             -2.4203217880        7.7882241770       -4.8248770722  S9        523             1.0000000000
       853        80  PNM       C5             -3.5896123531        8.6785708857       -5.0957177177  S9        523             1.0000000000
       854        80  PNM       C6             -3.5502481503        9.0963448009       -3.5717883217  S9        523             1.0000000000
       855        80  PNM       C7             -2.3763590488        8.0928431874       -3.4740606057  S9        523             1.0000000000
       856        80  PNM       O8             -1.5460666431        7.7926715391       -2.6037533883  S9        523             1.0000000000
       857        80  PNM       C9             -2.3937839354        7.6726378272       -8.1363535566  S9        523             1.0000000000
       858        80  PNM       C10            -0.5073564371        9.2716058250       -7.6538531237  S9        523             1.0000000000
       859        80  PNM       C11            -0.9004343787        6.2576532613       -6.1322755605  S9        523             1.0000000000
       860        80  PNM       O12            -1.7186135794        5.3098477865       -5.9312306424  S9        523             1.0000000000
       861        80  PNM       O13             0.2893446830        6.1222539137       -6.6452069137  S9        523             1.0000000000
       862        80  PNM       N14            -3.0301642385       10.4244630865       -3.2831567475  S9        523             1.0000000000
       863        80  PNM       C15            -3.6674638845       11.5614868300       -3.6525966274  S9        523             1.0000000000
       864        80  PNM       O16            -4.8000041516       11.5388539023       -4.2170508481  S9        523             1.0000000000
       865        80  PNM       C17            -2.9010285202       12.8606735963       -3.4218205414  S9        523             1.0000000000
       866        80  PNM       C18            -1.8652066270       13.1123107746       -4.5142477152  S9        523             1.0000000000
       867        80  PNM       C19            -0.5113975269       13.3024370585       -4.2002223005  S9        523             1.0000000000
       868        80  PNM       C20             0.4427973481       13.4781532065       -5.2110950715  S9        523             1.0000000000
       869        80  PNM       C21             0.0527361224       13.4626087223       -6.5548398277  S9        523             1.0000000000
       870        80  PNM       C22            -1.2993939869       13.2890321598       -6.8756514752  S9        523             1.0000000000
       871        80  PNM       C23            -2.2500627645       13.1234841668       -5.8651508451  S9        523             1.0000000000
       872        80  PNM       H24            -0.4299695178        8.1714599123       -5.3250868698  S9        523             1.0000000000
       873        80  PNM       H25            -0.7980209961        9.8172812070       -8.5568328952  S9        523             1.0000000000
       874        80  PNM       H26             0.2716210318        8.5517912460       -7.9288130203  S9        523             1.0000000000
       875        80  PNM       H27            -0.0866477638        9.9930591831       -6.9495961294  S9        523             1.0000000000
       876        80  PNM       H28            -2.7564298502        8.3101169037       -8.9456950846  S9        523             1.0000000000
       877        80  PNM       H29            -3.2471097566        7.1150154646       -7.7425041337  S9        523             1.0000000000
       878        80  PNM       H30            -1.6732987112        6.9622354667       -8.5549894037  S9        523             1.0000000000
       879        80  PNM       H31            -4.4945607437        8.1567083889       -5.4012374582  S9        523             1.0000000000
       880        80  PNM       H32            -4.4540196087        8.8684387821       -3.0085039902  S9        523             1.0000000000
       881        80  PNM       H33            -2.4177999535       12.8409914128       -2.4400382095  S9        523             1.0000000000
       882        80  PNM       H34            -3.6414640843       13.6637359656       -3.4030918025  S9        523             1.0000000000
       883        80  PNM       H35            -0.2001011156       13.2981502441       -3.1608155097  S9        523             1.0000000000
       884        80  PNM       H36             1.4871848142       13.6177578465       -4.9493190916  S9        523             1.0000000000
       885        80  PNM       H37             0.7919610448       13.5801113955       -7.3415643928  S9        523             1.0000000000
       886        80  PNM       H38            -1.6154353162       13.2555012045       -7.9138196870  S9        523             1.0000000000
       887        80  PNM       H39            -3.2905800875       12.9661382956       -6.1249779866  S9        523             1.0000000000
       888        80  PNM       H40            -2.1234328118       10.4811196011       -2.8124198379  S9        523             1.0000000000
       889        81  TIP3      OH2            -4.4310349330        7.7476157020       -0.4936839709  S9        290             1.0000000000
       890        81  TIP3      H1             -5.4485194518        7.7157676251       -0.2636421773  S9        290             1.0000000000
       891        81  TIP3      H2             -3.9029243906        8.4407750763        0.0012044375  S9        290             1.0000000000
       892        82  SER       CB             -3.0846092509        5.2144789794       -2.3308454712  S10       70              1.0000000000
       893        82  SER       HB1            -3.5889997850        4.3698868260       -2.8160838665  S10       70              1.0000000000
       894        82  SER       HB2            -2.1621375599        5.4156988977       -2.8889992422  S10       70              1.0000000000
       895        82  SER       OG             -3.9680237479        6.3447969369       -2.3643766743  S10       70              1.0000000000
       896        82  SER       HG1            -4.0897043211        7.1078028966       -1.3470963689  S10       70              1.0000000000
       897        82  SER       QQH1           -2.7914794961        4.9812133121       -1.2932606109  S10       70              1.0000000000
       898        83  LYS       CD             -6.4672877160        3.4839786551       -2.1950087375  S10       73              1.0000000000
       899        83  LYS       HD1            -7.1240759366        2.9520035094       -2.8868708324  S10       73              1.0000000000
       900        83  LYS       HD2            -5.4578315943        3.4410152780       -2.6179498469  S10       73              1.0000000000
       901        83  LYS       QQH2           -6.4686140927        2.9495336049       -1.2395553685  S10       73              1.0000000000
       902        83  LYS       CE             -6.9298397420        4.9544491366       -2.0571139579  S10       73              1.0000000000
       903        83  LYS       HE1            -6.6821885539        5.4037752293       -1.0925728228  S10       73              1.0000000000
       904        83  LYS       HE2            -8.0113792754        5.0287561835       -2.1840467313  S10       73              1.0000000000
       905        83  LYS       NZ             -6.3087872183        5.8521833792       -3.0905338151  S10       73              1.0000000000
       906        83  LYS       HZ1            -6.3839922588        5.5185192858       -4.0604615383  S10       73              1.0000000000
       907        83  LYS       HZ2            -5.2036266975        6.0425870098       -2.8352091957  S10       73              1.0000000000
       908        83  LYS       HZ3            -6.7445331822        6.7989135110       -3.0724704537  S10       73              1.0000000000
       909        84  SER       CB             -4.6892397088        4.4585249359       -6.7771879350  S10       130             1.0000000000
       910        84  SER       HB1            -4.7472914198        5.3853358099       -7.3505779830  S10       130             1.0000000000
       911        84  SER       HB2            -3.9952412602        3.7823310615       -7.2932419284  S10       130             1.0000000000
       912        84  SER       OG             -4.2009303813        4.7199651048       -5.4161980324  S10       130             1.0000000000
       913        84  SER       HG1            -3.3909074128        5.3091441942       -5.4823069446  S10       130             1.0000000000
       914        84  SER       QQH3           -5.6648854093        3.9751143284       -6.7524710541  S10       130             1.0000000000
       915        85  GLU       CB             -9.8763566706        9.6994452649        0.6308445563  S10       166             1.0000000000
       916        85  GLU       HB1            -9.5530879104       10.3544604684       -0.1879984219  S10       166             1.0000000000
       917        85  GLU       HB2           -10.9340696117        9.4621774845        0.4803546715  S10       166             1.0000000000
       918        85  GLU       QQH4           -9.7732025656       10.1655105323        1.6203177367  S10       166             1.0000000000
       919        85  GLU       CG             -9.0428110129        8.4089347001        0.5454543893  S10       166             1.0000000000
       920        85  GLU       HG1            -9.4424541628        7.7578434764       -0.2411962652  S10       166             1.0000000000
       921        85  GLU       HG2            -9.1165930859        7.8202044008        1.4692203304  S10       166             1.0000000000
       922        85  GLU       CD             -7.5592366247        8.6257953534        0.2372229324  S10       166             1.0000000000
       923        85  GLU       OE1            -7.0838853285        9.8059662632        0.2486530418  S10       166             1.0000000000
       924        85  GLU       OE2            -6.8730107008        7.5452534507       -0.0140110824  S10       166             1.0000000000
       925        86  ASN       CB             -2.5554980688       11.9636149940        1.2648366376  S10       170             1.0000000000
       926        86  ASN       HB1            -1.5615635949       11.7662199434        0.8567092430  S10       170             1.0000000000
       927        86  ASN       HB2            -2.9044485067       12.9396317345        0.9170097117  S10       170             1.0000000000
       928        86  ASN       QQH5           -2.5770699756       11.9355487186        2.3641726616  S10       170             1.0000000000
       929        86  ASN       CG             -3.4983257829       10.8595953372        0.7880086946  S10       170             1.0000000000
       930        86  ASN       OD1            -3.1300803242        9.6405051010        0.8486330231  S10       170             1.0000000000
       931        86  ASN       ND2            -4.7043255779       11.2528910731        0.3518979647  S10       170             1.0000000000
       932        86  ASN       HD21           -5.4645730369       10.5814149667        0.1666671427  S10       170             1.0000000000
       933        86  ASN       HD22           -4.8693705952       12.2390204648        0.1245990446  S10       170             1.0000000000
       934        87  LYS       CE             -3.3449686218        1.4415643128       -4.5875936673  S10       234             1.0000000000
       935        87  LYS       HE1            -3.7919965705        1.6143943126       -3.6091768473  S10       234             1.0000000000
       936        87  LYS       HE2            -4.1310058091        1.3393906165       -5.3371760042  S10       234             1.0000000000
       937        87  LYS       NZ             -2.5107295095        2.6344694117       -4.9681948507  S10       234             1.0000000000
       938        87  LYS       HZ1            -1.9807355214        2.4632038112       -5.8608782228  S10       234             1.0000000000
       939        87  LYS       HZ2            -1.7857794534        2.9035690110       -4.2796431869  S10       234             1.0000000000
       940        87  LYS       HZ3            -3.1457995169        3.4683492168       -5.1062722549  S10       234             1.0000000000
       941        87  LYS       QQH6           -2.7027568317        0.5613034739       -4.5358497444  S10       234             1.0000000000
       942        88  SER       CB              2.3319188742        3.4074922967       -6.1137664790  S10       235             1.0000000000
       943        88  SER       HB1             3.0532568503        2.7488104710       -6.6071310624  S10       235             1.0000000000
       944        88  SER       HB2             2.8616097454        4.3386005720       -5.8684871192  S10       235             1.0000000000
       945        88  SER       OG              1.2413678164        3.6232795908       -7.0433169070  S10       235             1.0000000000
       946        88  SER       HG1             0.7804899105        4.4872893982       -6.8517898588  S10       235             1.0000000000
       947        88  SER       QQH7            1.9838729990        2.8772298330       -5.2123847387  S10       235             1.0000000000
       948        89  PNM       S1             -2.9836633106        9.8618230407       -6.4754272168  S10       523             1.0000000000
       949        89  PNM       C2             -1.7022144055        8.5357459033       -7.0987902088  S10       523             1.0000000000
       950        89  PNM       C3             -1.3064188076        7.7059409574       -5.8138233099  S10       523             1.0000000000
       951        89  PNM       N4             -2.4236914591        7.7966012023       -4.8679981064  S10       523             1.0000000000
       952        89  PNM       C5             -3.5904975333        8.6886807429       -5.1456396836  S10       523             1.0000000000
       953        89  PNM       C6             -3.5617533275        9.1009750606       -3.6198658345  S10       523             1.0000000000
       954        89  PNM       C7             -2.3882726975        8.0986967644       -3.5166440924  S10       523             1.0000000000
       955        89  PNM       O8             -1.5604938498        7.8032909101       -2.6420717007  S10       523             1.0000000000
       956        89  PNM       C9             -2.3857368979        7.6813382149       -8.1729646611  S10       523             1.0000000000
       957        89  PNM       C10            -0.4956521645        9.2742050018       -7.6882190478  S10       523             1.0000000000
       958        89  PNM       C11            -0.8974455889        6.2632395640       -6.1642821226  S10       523             1.0000000000
       959        89  PNM       O12            -1.7147474824        5.3158249525       -5.9611531796  S10       523             1.0000000000
       960        89  PNM       O13             0.2936439050        6.1266248419       -6.6750053580  S10       523             1.0000000000
       961        89  PNM       N14            -3.0449560171       10.4281542932       -3.3210029268  S10       523             1.0000000000
       962        89  PNM       C15            -3.6835267154       11.5663676629       -3.6855553621  S10       523             1.0000000000
       963        89  PNM       O16            -4.8149864776       11.5451750873       -4.2510365460  S10       523             1.0000000000
       964        89  PNM       C17            -2.9193692128       12.8652708514       -3.4461126321  S10       523             1.0000000000
       965        89  PNM       C18            -1.8745380253       13.1186271298       -4.5294105596  S10       523             1.0000000000
       966        89  PNM       C19            -0.5236949592       13.3107454847       -4.2035544182  S10       523             1.0000000000
       967        89  PNM       C20             0.4391912410       13.4853778708       -5.2063030943  S10       523             1.0000000000
       968        89  PNM       C21             0.0613168454       13.4667343248       -6.5534052544  S10       523             1.0000000000
       969        89  PNM       C22            -1.2877521685       13.2913088741       -6.8859275939  S10       523             1.0000000000
       970        89  PNM       C23            -2.2471937009       13.1271430489       -5.8835147636  S10       523             1.0000000000
       971        89  PNM       H24            -0.4286215074        8.1757819422       -5.3543777829  S10       523             1.0000000000
       972        89  PNM       H25            -0.7855514056        9.8213299501       -8.5900382118  S10       523             1.0000000000
       973        89  PNM       H26             0.2809469100        8.5522743058       -7.9634226146  S10       523             1.0000000000
       974        89  PNM       H27            -0.0740348230        9.9931620475       -6.9818270149  S10       523             1.0000000000
       975        89  PNM       H28            -2.7477164563        8.3214128839       -8.9800305245  S10       523             1.0000000000
       976        89  PNM       H29            -3.2395852838        7.1239584331       -7.7791850445  S10       523             1.0000000000
       977        89  PNM       H30            -1.6665067119        6.9707753533       -8.5929388495  S10       523             1.0000000000
       978        89  PNM       H31            -4.4934701973        8.1675587003       -5.4584281726  S10       523             1.0000000000
       979        89  PNM       H32            -4.4687459214        8.8683264120       -3.0637361433  S10       523             1.0000000000
       980        89  PNM       H33            -2.4428185066       12.8429665219       -2.4609719326  S10       523             1.0000000000
       981        89  PNM       H34            -3.6607502655       13.6674629858       -3.4309687167  S10       523             1.0000000000
       982        89  PNM       H35            -0.2210555101       13.3082697096       -3.1616753104  S10       523             1.0000000000
       983        89  PNM       H36             1.4812424760       13.6256552283       -4.9357230766  S10       523             1.0000000000
       984        89  PNM       H37             0.8072842719       13.5824313329       -7.3340074208  S10       523             1.0000000000
       985        89  PNM       H38            -1.5945177687       13.2533926888       -7.9266726700  S10       523             1.0000000000
       986        89  PNM       H39            -3.2851229660       12.9674451093       -6.1523890692  S10       523             1.0000000000
       987        89  PNM       H40            -2.1390571840       10.4834499910       -2.8488240596  S10       523             1.0000000000
       988        90  TIP3      OH2            -4.4446492774        7.7715008524       -0.4875920853  S10       290             1.0000000000
       989        90  TIP3      H1             -5.4788277384        7.7273290964       -0.2520940841  S10       290             1.0000000000
       990        90  TIP3      H2             -3.9040977241        8.4640802565        0.0023773158  S10       290             1.0000000000
       991        91  SER       CB             -3.0889187789        5.2094274755       -2.3305362392  S11       70              1.0000000000
       992        91  SER       HB1            -3.5982003046        4.3659833144       -2.8137645868  S11       70              1.0000000000
       993        91  SER       HB2            -2.1663235639        5.4049702326       -2.8910080797  S11       70              1.0000000000
       994        91  SER       OG             -3.9632425789        6.3468932050       -2.3601396005  S11       70              1.0000000000
       995        91  SER       HG1            -4.1115057980        7.1532583005       -1.2674473011  S11       70              1.0000000000
       996        91  SER       QQH1           -2.7940125472        4.9715759324       -1.2941269438  S11       70              1.0000000000
       997        92  LYS       CD             -6.4643221261        3.4761285401       -2.1971254874  S11       73              1.0000000000
       998        92  LYS       HD1            -7.1312366236        2.9514342153       -2.8849477332  S11       73              1.0000000000
       999        92  LYS       HD2            -5.4581292942        3.4234010509       -2.6268102796  S11       73              1.0000000000
      1000        92  LYS       QQH2           -6.4647159776        2.9396945068       -1.2424464827  S11       73              1.0000000000
      1001        92  LYS       CE             -6.9094962189        4.9514594136       -2.0558684048  S11       73              1.0000000000
      1002        92  LYS       HE1            -6.6524326788        5.3921976349       -1.0894218991  S11       73              1.0000000000
      1003        92  LYS       HE2            -7.9917606483        5.0346585288       -2.1735514599  S11       73              1.0000000000
      1004        92  LYS       NZ             -6.2827638114        5.8413788306       -3.0892968059  S11       73              1.0000000000
      1005        92  LYS       HZ1            -6.3475755813        5.4964436276       -4.0548073484  S11       73              1.0000000000
      1006        92  LYS       HZ2            -5.1461903516        6.0499802952       -2.8144238024  S11       73              1.0000000000
      1007        92  LYS       HZ3            -6.7208194909        6.7858029929       -3.0831453106  S11       73              1.0000000000
      1008        93  SER       CB             -4.6878967612        4.4573007716       -6.7776676231  S11       130             1.0000000000
      1009        93  SER       HB1            -4.7436360921        5.3853694190       -7.3491935317  S11       130             1.0000000000
      1010        93  SER       HB2            -3.9946911750        3.7805578154       -7.2942800403  S11       130             1.0000000000
      1011        93  SER       OG             -4.2015938239        4.7145919336       -5.4156307828  S11       130             1.0000000000
      1012        93  SER       HG1            -3.3932996186        5.3062550024       -5.4761884157  S11       130             1.0000000000
      1013        93  SER       QQH3           -5.6643371601        3.9755029129       -6.7554440222  S11       130             1.0000000000
      1014        94  GLU       CB             -9.8811889993        9.7015378170        0.6300745969  S11       166             1.0000000000
      1015        94  GLU       HB1            -9.5601566113       10.3567631236       -0.1894365828  S11       166             1.0000000000
      1016        94  GLU       HB2           -10.9382002665        9.4618220503        0.4804149424  S11       166             1.0000000000
      1017        94  GLU       QQH4           -9.7778896299       10.1672137234        1.6197638463  S11       166             1.0000000000
      1018        94  GLU       CG             -9.0442807203        8.4137693083        0.5448610537  S11       166             1.0000000000
      1019        94  GLU       HG1            -9.4358115959        7.7644257083       -0.2472820264  S11       166             1.0000000000
      1020        94  GLU       HG2            -9.1204581047        7.8202805496        1.4651811563  S11       166             1.0000000000
      1021        94  GLU       CD             -7.5619800777        8.6383650021        0.2480993105  S11       166             1.0000000000
      1022        94  GLU       OE1            -7.0904199991        9.8186138701        0.2444804834  S11       166             1.0000000000
      1023        94  GLU       OE2            -6.8664089044        7.5562726499        0.0195007550  S11       166             1.0000000000
      1024        95  ASN       CB             -2.5514744049       11.9583530475        1.2636617991  S11       170             1.0000000000
      1025        95  ASN       HB1            -1.5573679572       11.7549309859        0.8585933170  S11       170             1.0000000000
      1026        95  ASN       HB2            -2.8941417154       12.9354253623        0.9124139434  S11       170             1.0000000000
      1027        95  ASN       QQH5           -2.5754983246       11.9327588663        2.3629927930  S11       170             1.0000000000
      1028        95  ASN       CG             -3.5011745319       10.8602791273        0.7877215593  S11       170             1.0000000000
      1029        95  ASN       OD1            -3.1432949224        9.6376884686        0.8531860348  S11       170             1.0000000000
      1030        95  ASN       ND2            -4.7032435481       11.2599342561        0.3475889423  S11       170             1.0000000000
      1031        95  ASN       HD21           -5.4655735618       10.5924759175        0.1613595539  S11       170             1.0000000000
      1032        95  ASN       HD22           -4.8642349164       12.2469662126        0.1188404649  S11       170             1.0000000000
      1033        96  LYS       CE             -3.3443622652        1.4401448567       -4.5867939146  S11       234             1.0000000000
      1034        96  LYS       HE1            -3.7921566521        1.6133544930       -3.6088132550  S11       234             1.0000000000
      1035        96  LYS       HE2            -4.1299284435        1.3387291367       -5.3370372732  S11       234             1.0000000000
      1036        96  LYS       NZ             -2.5087681027        2.6324224630       -4.9663156072  S11       234             1.0000000000
      1037        96  LYS       HZ1            -1.9776492508        2.4609918214       -5.8580926215  S11       234             1.0000000000
      1038        96  LYS       HZ2            -1.7854887728        2.9020811224       -4.2765422829  S11       234             1.0000000000
      1039        96  LYS       HZ3            -3.1437612198        3.4662163136       -5.1057408456  S11       234             1.0000000000
      1040        96  LYS       QQH6           -2.7029270872        0.5593024334       -4.5345432065  S11       234             1.0000000000
      1041        97  SER       CB              2.3347854241        3.4040594311       -6.1152403573  S11       235             1.0000000000
      1042        97  SER       HB1             3.0538584929        2.7443031221       -6.6102994756  S11       235             1.0000000000
      1043        97  SER       HB2             2.8665290342        4.3341700421       -5.8703946334  S11       235             1.0000000000
      1044        97  SER       OG              1.2429373280        3.6224363668       -7.0427075674  S11       235             1.0000000000
      1045        97  SER       HG1             0.7802284437        4.4838889488       -6.8431127482  S11       235             1.0000000000
      1046        97  SER       QQH7            1.9871145850        2.8740720292       -5.2135932003  S11       235             1.0000000000
      1047        98  PNM       S1             -2.9607374196        9.8633982004       -6.4277149784  S11       523             1.0000000000
      1048        98  PNM       C2             -1.6933813526        8.5317452514       -7.0642319150  S11       523             1.0000000000
      1049        98  PNM       C3             -1.2972916719        7.6984502262       -5.7797920970  S11       523             1.0000000000
      1050        98  PNM       N4             -2.4122497062        7.7888444412       -4.8298207691  S11       523             1.0000000000
      1051        98  PNM       C5             -3.5758297567        8.6849502591       -5.1063434139  S11       523             1.0000000000
      1052        98  PNM       C6             -3.5471246962        9.0974021528       -3.5817653612  S11       523             1.0000000000
      1053        98  PNM       C7             -2.3759300683        8.0911641821       -3.4773623941  S11       523             1.0000000000
      1054        98  PNM       O8             -1.5458462197        7.7976466590       -2.6036036203  S11       523             1.0000000000
      1055        98  PNM       C9             -2.3830338549        7.6805740803       -8.1385192573  S11       523             1.0000000000
      1056        98  PNM       C10            -0.4837876510        9.2650818854       -7.6568357396  S11       523             1.0000000000
      1057        98  PNM       C11            -0.8920786222        6.2564461694       -6.1365501069  S11       523             1.0000000000
      1058        98  PNM       O12            -1.7128516962        5.3105031038       -5.9398617449  S11       523             1.0000000000
      1059        98  PNM       O13             0.2977549024        6.1189045578       -6.6497287422  S11       523             1.0000000000
      1060        98  PNM       N14            -3.0302217656       10.4252622939       -3.2841428900  S11       523             1.0000000000
      1061        98  PNM       C15            -3.6680583905       11.5633353317       -3.6505979046  S11       523             1.0000000000
      1062        98  PNM       O16            -4.8005555003       11.5421593161       -4.2150851738  S11       523             1.0000000000
      1063        98  PNM       C17            -2.9035279092       12.8632308056       -3.4160803154  S11       523             1.0000000000
      1064        98  PNM       C18            -1.8675124400       13.1187620602       -4.5073627028  S11       523             1.0000000000
      1065        98  PNM       C19            -0.5137619330       13.3079772957       -4.1925226190  S11       523             1.0000000000
      1066        98  PNM       C20             0.4410076235       13.4837684505       -5.2027771865  S11       523             1.0000000000
      1067        98  PNM       C21             0.0512750612       13.4700293828       -6.5467016048  S11       523             1.0000000000
      1068        98  PNM       C22            -1.3009557483       13.2988082723       -6.8681442651  S11       523             1.0000000000
      1069        98  PNM       C23            -2.2520461495       13.1329749416       -5.8582859657  S11       523             1.0000000000
      1070        98  PNM       H24            -0.4188847690        8.1690914423       -5.3232364587  S11       523             1.0000000000
      1071        98  PNM       H25            -0.7709866457        9.8111629332       -8.5607268308  S11       523             1.0000000000
      1072        98  PNM       H26             0.2910101571        8.5405240936       -7.9297554018  S11       523             1.0000000000
      1073        98  PNM       H27            -0.0595804509        9.9855236899       -6.9537326483  S11       523             1.0000000000
      1074        98  PNM       H28            -2.7436190107        8.3194077722       -8.9478758257  S11       523             1.0000000000
      1075        98  PNM       H29            -3.2388575232        7.1262509019       -7.7449301551  S11       523             1.0000000000
      1076        98  PNM       H30            -1.6669135240        6.9663888103       -8.5584742990  S11       523             1.0000000000
      1077        98  PNM       H31            -4.4807956205        8.1681014770       -5.4213003716  S11       523             1.0000000000
      1078        98  PNM       H32            -4.4573883950        8.8681384546       -3.0297951188  S11       523             1.0000000000
      1079        98  PNM       H33            -2.4204006098       12.8421237127       -2.4342711155  S11       523             1.0000000000
      1080        98  PNM       H34            -3.6451848323       13.6650866409       -3.3968155443  S11       523             1.0000000000
      1081        98  PNM       H35            -0.2027834779       13.3028463454       -3.1530953417  S11       523             1.0000000000
      1082        98  PNM       H36             1.4857730972       13.6211955640       -4.9413092016  S11       523             1.0000000000
      1083        98  PNM       H37             0.7906345816       13.5860765329       -7.3334899600  S11       523             1.0000000000
      1084        98  PNM       H38            -1.6167821226       13.2653676303       -7.9064611400  S11       523             1.0000000000
      1085        98  PNM       H39            -3.2924560954       12.9758217337       -6.1189655210  S11       523             1.0000000000
      1086        98  PNM       H40            -2.1200731141       10.4801698959       -2.8199651472  S11       523             1.0000000000
      1087        99  TIP3      OH2            -4.4705511725        7.7702121434       -0.4456613190  S11       290             1.0000000000
      1088        99  TIP3      H1             -5.5320300085        7.7218418146       -0.2143203886  S11       290             1.0000000000
      1089        99  TIP3      H2             -3.9231841619        8.4673196172        0.0347267027  S11       290             1.0000000000
      1090       100  SER       CB             -3.0900035471        5.2058254136       -2.3358286085  S12       70              1.0000000000
      1091       100  SER       HB1            -3.6002717960        4.3614623006       -2.8151818850  S12       70              1.0000000000
      1092       100  SER       HB2            -2.1675302220        5.4010560338       -2.8953507721  S12       70              1.0000000000
      1093       100  SER       OG             -3.9625914082        6.3468758394       -2.3713041515  S12       70              1.0000000000
      1094       100  SER       HG1            -4.1332645351        7.2048653270       -1.2045566519  S12       70              1.0000000000
      1095       100  SER       QQH1           -2.7974921388        4.9764111922       -1.2975130656  S12       70              1.0000000000
      1096       101  LYS       CD             -6.4586614860        3.4650769559       -2.1934216962  S12       73              1.0000000000
      1097       101  LYS       HD1            -7.1335365093        2.9486970394       -2.8800333809  S12       73              1.0000000000
      1098       101  LYS       HD2            -5.4551585748        3.4055831376       -2.6287268369  S12       73              1.0000000000
      1099       101  LYS       QQH2           -6.4592307300        2.9238740129       -1.2409811430  S12       73              1.0000000000
      1100       101  LYS       CE             -6.8862503128        4.9443861457       -2.0453328194  S12       73              1.0000000000
      1101       101  LYS       HE1            -6.6014796196        5.3754540666       -1.0818970059  S12       73              1.0000000000
      1102       101  LYS       HE2            -7.9717610232        5.0343224421       -2.1303040073  S12       73              1.0000000000
      1103       101  LYS       NZ             -6.2712775651        5.8238584954       -3.0879705237  S12       73              1.0000000000
      1104       101  LYS       HZ1            -6.3326078672        5.4652617569       -4.0467246349  S12       73              1.0000000000
      1105       101  LYS       HZ2            -5.0615266187        6.0641156295       -2.7933112509  S12       73              1.0000000000
      1106       101  LYS       HZ3            -6.7120035826        6.7649267185       -3.0921792138  S12       73              1.0000000000
      1107       102  SER       CB             -4.6900617045        4.4577295915       -6.7809109441  S12       130             1.0000000000
      1108       102  SER       HB1            -4.7456517747        5.3863450956       -7.3514830464  S12       130             1.0000000000
      1109       102  SER       HB2            -3.9989355578        3.7801472726       -7.2992778088  S12       130             1.0000000000
      1110       102  SER       OG             -4.1998818842        4.7124757247       -5.4202690121  S12       130             1.0000000000
      1111       102  SER       HG1            -3.3934084413        5.3061758287       -5.4817302060  S12       130             1.0000000000
      1112       102  SER       QQH3           -5.6672646573        3.9777099961       -6.7570449442  S12       130             1.0000000000
      1113       103  GLU       CB             -9.8825556916        9.7084388597        0.6310670580  S12       166             1.0000000000
      1114       103  GLU       HB1            -9.5652294036       10.3655101783       -0.1883343625  S12       166             1.0000000000
      1115       103  GLU       HB2           -10.9383569692        9.4642606047        0.4811472659  S12       166             1.0000000000
      1116       103  GLU       QQH4           -9.7828833316       10.1736001830        1.6214803621  S12       166             1.0000000000
      1117       103  GLU       CG             -9.0414261020        8.4238931738        0.5464655589  S12       166             1.0000000000
      1118       103  GLU       HG1            -9.4247519233        7.7770867169       -0.2519344916  S12       166             1.0000000000
      1119       103  GLU       HG2            -9.1228848090        7.8248246608        1.4624586117  S12       166             1.0000000000
      1120       103  GLU       CD             -7.5606092346        8.6571493414        0.2621422849  S12       166             1.0000000000
      1121       103  GLU       OE1            -7.0917319949        9.8344007918        0.2326510163  S12       166             1.0000000000
      1122       103  GLU       OE2            -6.8545816581        7.5701904226        0.0658002018  S12       166             1.0000000000
      1123       104  ASN       CB             -2.5452094114       11.9630019083        1.2701589525  S12       170             1.0000000000
      1124       104  ASN       HB1            -1.5511471716       11.7565399920        0.8666442088  S12       170             1.0000000000
      1125       104  ASN       HB2            -2.8845167920       12.9411301082        0.9185466629  S12       170             1.0000000000
      1126       104  ASN       QQH5           -2.5706089534       11.9368395419        2.3694009690  S12       170             1.0000000000
      1127       104  ASN       CG             -3.4952415184       10.8671531133        0.7928046433  S12       170             1.0000000000
      1128       104  ASN       OD1            -3.1449693003        9.6434747373        0.8716756184  S12       170             1.0000000000
      1129       104  ASN       ND2            -4.6896590213       11.2702740045        0.3354245265  S12       170             1.0000000000
      1130       104  ASN       HD21           -5.4514111543       10.6057667385        0.1445855023  S12       170             1.0000000000
      1131       104  ASN       HD22           -4.8457100290       12.2574704905        0.1024800731  S12       170             1.0000000000
      1132       105  LYS       CE             -3.3446671857        1.4411053804       -4.5874037261  S12       234             1.0000000000
      1133       105  LYS       HE1            -3.7909940700        1.6148043558       -3.6088193199  S12       234             1.0000000000
      1134       105  LYS       HE2            -4.1316298091        1.3388903458       -5.3360296686  S12       234             1.0000000000
      1135       105  LYS       NZ             -2.5103972270        2.6332593953       -4.9695823411  S12       234             1.0000000000
      1136       105  LYS       HZ1            -1.9799494586        2.4610275556       -5.8615351404  S12       234             1.0000000000
      1137       105  LYS       HZ2            -1.7864249681        2.9042636970       -4.2810272482  S12       234             1.0000000000
      1138       105  LYS       HZ3            -3.1468551957        3.4666802962       -5.1101210501  S12       234             1.0000000000
      1139       105  LYS       QQH6           -2.7029284545        0.5603956713       -4.5356264367  S12       234             1.0000000000
      1140       106  SER       CB              2.3305813517        3.4125083455       -6.1164661842  S12       235             1.0000000000
      1141       106  SER       HB1             3.0498119661        2.7545110670       -6.6138646092  S12       235             1.0000000000
      1142       106  SER       HB2             2.8624049792        4.3417456789       -5.8688325673  S12       235             1.0000000000
      1143       106  SER       OG              1.2385414519        3.6340002428       -7.0431671977  S12       235             1.0000000000
      1144       106  SER       HG1             0.7767708128        4.4954601308       -6.8437372321  S12       235             1.0000000000
      1145       106  SER       QQH7            1.9834835286        2.8791849546       -5.2165362531  S12       235             1.0000000000
      1146       107  PNM       S1             -3.0240349856        9.8412151496       -6.4501355522  S12       523             1.0000000000
      1147       107  PNM       C2             -1.7296845301        8.5293027196       -7.0761683395  S12       523             1.0000000000
      1148       107  PNM       C3             -1.3241255607        7.7026453499       -5.7916331289  S12       523             1.0000000000
      1149       107  PNM       N4             -2.4382078907        7.7830334696       -4.8403490435  S12       523             1.0000000000
      1150       107  PNM       C5             -3.6112285576        8.6692676239       -5.1112953502  S12       523             1.0000000000
      1151       107  PNM       C6             -3.5700765225        9.0896126934       -3.5881234594  S12       523             1.0000000000
      1152       107  PNM       C7             -2.3959877519        8.0874794713       -3.4893509349  S12       523             1.0000000000
      1153       107  PNM       O8             -1.5586474851        7.8008715636       -2.6199174099  S12       523             1.0000000000
      1154       107  PNM       C9             -2.4038975666        7.6694220015       -8.1524003152  S12       523             1.0000000000
      1155       107  PNM       C10            -0.5296502760        9.2807853269       -7.6642695203  S12       523             1.0000000000
      1156       107  PNM       C11            -0.9032618847        6.2643825158       -6.1453061531  S12       523             1.0000000000
      1157       107  PNM       O12            -1.7135671936        5.3104593598       -5.9451282623  S12       523             1.0000000000
      1158       107  PNM       O13             0.2883351602        6.1377903522       -6.6571103618  S12       523             1.0000000000
      1159       107  PNM       N14            -3.0456032410       10.4167439786       -3.2997514304  S12       523             1.0000000000
      1160       107  PNM       C15            -3.6790062454       11.5575495486       -3.6646877949  S12       523             1.0000000000
      1161       107  PNM       O16            -4.8144735191       11.5425136892       -4.2224859036  S12       523             1.0000000000
      1162       107  PNM       C17            -2.9062947947       12.8525963480       -3.4309336870  S12       523             1.0000000000
      1163       107  PNM       C18            -1.8683545313       13.1048211367       -4.5211030738  S12       523             1.0000000000
      1164       107  PNM       C19            -0.5160848797       13.3003725994       -4.2034544704  S12       523             1.0000000000
      1165       107  PNM       C20             0.4403209593       13.4780819542       -5.2119434854  S12       523             1.0000000000
      1166       107  PNM       C21             0.0539536512       13.4590630701       -6.5567279774  S12       523             1.0000000000
      1167       107  PNM       C22            -1.2966863216       13.2803785026       -6.8810644845  S12       523             1.0000000000
      1168       107  PNM       C23            -2.2495843922       13.1128579048       -5.8729812738  S12       523             1.0000000000
      1169       107  PNM       H24            -0.4493484230        8.1802686905       -5.3346869577  S12       523             1.0000000000
      1170       107  PNM       H25            -0.8225517305        9.8240455342       -8.5675485429  S12       523             1.0000000000
      1171       107  PNM       H26             0.2558650152        8.5670304357       -7.9372275790  S12       523             1.0000000000
      1172       107  PNM       H27            -0.1166895728       10.0048899329       -6.9578972502  S12       523             1.0000000000
      1173       107  PNM       H28            -2.7684519387        8.3055623794       -8.9617095648  S12       523             1.0000000000
      1174       107  PNM       H29            -3.2549162933        7.1058121989       -7.7620356921  S12       523             1.0000000000
      1175       107  PNM       H30            -1.6767958323        6.9645851975       -8.5691728041  S12       523             1.0000000000
      1176       107  PNM       H31            -4.5147604690        8.1431916767       -5.4138269798  S12       523             1.0000000000
      1177       107  PNM       H32            -4.4748062827        8.8628221923       -3.0260662787  S12       523             1.0000000000
      1178       107  PNM       H33            -2.4228038047       12.8270085054       -2.4491734106  S12       523             1.0000000000
      1179       107  PNM       H34            -3.6437827385       13.6582624638       -3.4094413496  S12       523             1.0000000000
      1180       107  PNM       H35            -0.2075151543       13.2983084094       -3.1632115364  S12       523             1.0000000000
      1181       107  PNM       H36             1.4836604590       13.6212595768       -4.9478069444  S12       523             1.0000000000
      1182       107  PNM       H37             0.7946661604       13.5774146417       -7.3419037397  S12       523             1.0000000000
      1183       107  PNM       H38            -1.6100184062       13.2440205094       -7.9199742096  S12       523             1.0000000000
      1184       107  PNM       H39            -3.2888782863       12.9518531974       -6.1354245216  S12       523             1.0000000000
      1185       107  PNM       H40            -2.1341309502       10.4701625661       -2.8379362781  S12       523             1.0000000000
      1186       108  TIP3      OH2            -4.4938341392        7.7814334350       -0.4057599962  S12       290             1.0000000000
      1187       108  TIP3      H1             -5.6019942415        7.7250991010       -0.1666693859  S12       290             1.0000000000
      1188       108  TIP3      H2             -3.9338033900        8.4742069003        0.0663148638  S12       290             1.0000000000
      1189       109  SER       CB             -3.0812543423        5.1984816553       -2.3437516872  S13       70              1.0000000000
      1190       109  SER       HB1            -3.5955105995        4.3548575686       -2.8195771578  S13       70              1.0000000000
      1191       109  SER       HB2            -2.1572579846        5.3865871693       -2.9028548859  S13       70              1.0000000000
      1192       109  SER       OG             -3.9472940637        6.3449388089       -2.3863810986  S13       70              1.0000000000
      1193       109  SER       HG1            -4.1371009443        7.2159039179       -1.1896584769  S13       70              1.0000000000
      1194       109  SER       QQH1           -2.7917351791        4.9749284259       -1.3036222137  S13       70              1.0000000000
      1195       110  LYS       CD             -6.4504953077        3.4628403913       -2.1872129628  S13       73              1.0000000000
      1196       110  LYS       HD1            -7.1361878526        2.9597896602       -2.8732340220  S13       73              1.0000000000
      1197       110  LYS       HD2            -5.4502949632        3.3935097148       -2.6288600718  S13       73              1.0000000000
      1198       110  LYS       QQH2           -6.4522366367        2.9145787404       -1.2386247226  S13       73              1.0000000000
      1199       110  LYS       CE             -6.8565203675        4.9457649906       -2.0259689896  S13       73              1.0000000000
      1200       110  LYS       HE1            -6.5373007148        5.3692939732       -1.0700589645  S13       73              1.0000000000
      1201       110  LYS       HE2            -7.9430827516        5.0487237760       -2.0736976540  S13       73              1.0000000000
      1202       110  LYS       NZ             -6.2622035689        5.8175196701       -3.0844244723  S13       73              1.0000000000
      1203       110  LYS       HZ1            -6.3331321588        5.4503235793       -4.0385248103  S13       73              1.0000000000
      1204       110  LYS       HZ2            -5.0263871581        6.0678269653       -2.7974489922  S13       73              1.0000000000
      1205       110  LYS       HZ3            -6.7039763349        6.7574227271       -3.0902558733  S13       73              1.0000000000
      1206       111  SER       CB             -4.6894969224        4.4664095604       -6.7804969979  S13       130             1.0000000000
      1207       111  SER       HB1            -4.7482408130        5.3975782682       -7.3464683973  S13       130             1.0000000000
      1208       111  SER       HB2            -3.9991903959        3.7922366384       -7.3043804717  S13       130             1.0000000000
      1209       111  SER       OG             -4.1949378048        4.7148103673       -5.4203742860  S13       130             1.0000000000
      1210       111  SER       HG1            -3.3864230715        5.3045285650       -5.4818391548  S13       130             1.0000000000
      1211       111  SER       QQH3           -5.6657850107        3.9847306323       -6.7554192567  S13       130             1.0000000000
      1212       112  GLU       CB             -9.8886258425        9.7153347383        0.6306224654  S13       166             1.0000000000
      1213       112  GLU       HB1            -9.5728192694       10.3733163084       -0.1886016464  S13       166             1.0000000000
      1214       112  GLU       HB2           -10.9440802030        9.4699374922        0.4813396869  S13       166             1.0000000000
      1215       112  GLU       QQH4           -9.7887678680       10.1797712856        1.6213236786  S13       166             1.0000000000
      1216       112  GLU       CG             -9.0464450928        8.4314587663        0.5447033241  S13       166             1.0000000000
      1217       112  GLU       HG1            -9.4301691856        7.7839300899       -0.2528328956  S13       166             1.0000000000
      1218       112  GLU       HG2            -9.1252495706        7.8324284074        1.4609062801  S13       166             1.0000000000
      1219       112  GLU       CD             -7.5677538957        8.6675775399        0.2583555034  S13       166             1.0000000000
      1220       112  GLU       OE1            -7.0974058765        9.8422850598        0.2250403654  S13       166             1.0000000000
      1221       112  GLU       OE2            -6.8612138733        7.5777428295        0.0634246185  S13       166             1.0000000000
      1222       113  ASN       CB             -2.5439198122       11.9631135266        1.2718408465  S13       170             1.0000000000
      1223       113  ASN       HB1            -1.5495741784       11.7553508225        0.8695231640  S13       170             1.0000000000
      1224       113  ASN       HB2            -2.8819457276       12.9412080797        0.9189010335  S13       170             1.0000000000
      1225       113  ASN       QQH5           -2.5703659077       11.9377000658        2.3710373741  S13       170             1.0000000000
      1226       113  ASN       CG             -3.4943929403       10.8678957804        0.7942934630  S13       170             1.0000000000
      1227       113  ASN       OD1            -3.1490809298        9.6435340050        0.8797147593  S13       170             1.0000000000
      1228       113  ASN       ND2            -4.6850183783       11.2734036698        0.3283400843  S13       170             1.0000000000
      1229       113  ASN       HD21           -5.4454926977       10.6102956422        0.1334751489  S13       170             1.0000000000
      1230       113  ASN       HD22           -4.8386904087       12.2607559229        0.0934514574  S13       170             1.0000000000
      1231       114  LYS       CE             -3.3401104596        1.4439617409       -4.5906422267  S13       234             1.0000000000
      1232       114  LYS       HE1            -3.7857121875        1.6207513493       -3.6122014127  S13       234             1.0000000000
      1233       114  LYS       HE2            -4.1277232266        1.3430400969       -5.3387006863  S13       234             1.0000000000
      1234       114  LYS       NZ             -2.5024875137        2.6328981662       -4.9751426017  S13       234             1.0000000000
      1235       114  LYS       HZ1            -1.9718897157        2.4585862891       -5.8664281464  S13       234             1.0000000000
      1236       114  LYS       HZ2            -1.7781764848        2.9037493624       -4.2871154554  S13       234             1.0000000000
      1237       114  LYS       HZ3            -3.1371328854        3.4667375489       -5.1168470954  S13       234             1.0000000000
      1238       114  LYS       QQH6           -2.7011804632        0.5613830087       -4.5375835564  S13       234             1.0000000000
      1239       115  SER       CB              2.3483409206        3.3989269518       -6.1170581856  S13       235             1.0000000000
      1240       115  SER       HB1             3.0690413603        2.7387256560       -6.6090786181  S13       235             1.0000000000
      1241       115  SER       HB2             2.8793775203        4.3294723651       -5.8719294455  S13       235             1.0000000000
      1242       115  SER       OG              1.2593160306        3.6152240323       -7.0478362017  S13       235             1.0000000000
      1243       115  SER       HG1             0.7945946023        4.4762562602       -6.8507984845  S13       235             1.0000000000
      1244       115  SER       QQH7            1.9983742189        2.8703090765       -5.2154059297  S13       235             1.0000000000
      1245       116  PNM       S1             -2.9976170574        9.8120765545       -6.4473469577  S13       523             1.0000000000
      1246       116  PNM       C2             -1.7039424747        8.5019229911       -7.0737954916  S13       523             1.0000000000
      1247       116  PNM       C3             -1.3058016329        7.6706647056       -5.7897657585  S13       523             1.0000000000
      1248       116  PNM       N4             -2.4241237106        7.7468508761       -4.8417413260  S13       523             1.0000000000
      1249       116  PNM       C5             -3.5944549831        8.6369798324       -5.1157325414  S13       523             1.0000000000
      1250       116  PNM       C6             -3.5565664095        9.0596601126       -3.5938546366  S13       523             1.0000000000
      1251       116  PNM       C7             -2.3827743699        8.0585502964       -3.4914189616  S13       523             1.0000000000
      1252       116  PNM       O8             -1.5420596059        7.7797726736       -2.6218145498  S13       523             1.0000000000
      1253       116  PNM       C9             -2.3721369483        7.6474040184       -8.1579780248  S13       523             1.0000000000
      1254       116  PNM       C10            -0.4981496531        9.2525677167       -7.6514916532  S13       523             1.0000000000
      1255       116  PNM       C11            -0.8856964608        6.2338648164       -6.1482954819  S13       523             1.0000000000
      1256       116  PNM       O12            -1.6988354853        5.2812675609       -5.9545205292  S13       523             1.0000000000
      1257       116  PNM       O13             0.3064174156        6.1077092112       -6.6595110061  S13       523             1.0000000000
      1258       116  PNM       N14            -3.0354161241       10.3876116923       -3.3041241745  S13       523             1.0000000000
      1259       116  PNM       C15            -3.6725748312       11.5272506836       -3.6660226459  S13       523             1.0000000000
      1260       116  PNM       O16            -4.8069186292       11.5101839944       -4.2263085762  S13       523             1.0000000000
      1261       116  PNM       C17            -2.9049127067       12.8243145443       -3.4277279411  S13       523             1.0000000000
      1262       116  PNM       C18            -1.8710243621       13.0839229590       -4.5199019794  S13       523             1.0000000000
      1263       116  PNM       C19            -0.5186319639       13.2831396072       -4.2054122006  S13       523             1.0000000000
      1264       116  PNM       C20             0.4338296494       13.4690120269       -5.2160189072  S13       523             1.0000000000
      1265       116  PNM       C21             0.0434039308       13.4541945085       -6.5596529949  S13       523             1.0000000000
      1266       116  PNM       C22            -1.3074678986       13.2713447911       -6.8807805124  S13       523             1.0000000000
      1267       116  PNM       C23            -2.2566032473       13.0958649962       -5.8705847488  S13       523             1.0000000000
      1268       116  PNM       H24            -0.4338292015        8.1487855606       -5.3281194423  S13       523             1.0000000000
      1269       116  PNM       H25            -0.7825280338        9.7990764333       -8.5559754732  S13       523             1.0000000000
      1270       116  PNM       H26             0.2871261376        8.5375664028       -7.9197919905  S13       523             1.0000000000
      1271       116  PNM       H27            -0.0894817095        9.9740371864       -6.9401777162  S13       523             1.0000000000
      1272       116  PNM       H28            -2.7326364279        8.2861215911       -8.9673684243  S13       523             1.0000000000
      1273       116  PNM       H29            -3.2247521524        7.0812738355       -7.7746367330  S13       523             1.0000000000
      1274       116  PNM       H30            -1.6426802979        6.9455299539       -8.5744301965  S13       523             1.0000000000
      1275       116  PNM       H31            -4.4995326765        8.1140777332       -5.4199040650  S13       523             1.0000000000
      1276       116  PNM       H32            -4.4636008898        8.8344265543       -3.0348513239  S13       523             1.0000000000
      1277       116  PNM       H33            -2.4188404388       12.7964774453       -2.4474312186  S13       523             1.0000000000
      1278       116  PNM       H34            -3.6444173942       13.6282899254       -3.4012979451  S13       523             1.0000000000
      1279       116  PNM       H35            -0.2066531714       13.2790932093       -3.1662198516  S13       523             1.0000000000
      1280       116  PNM       H36             1.4773193488       13.6159310571       -4.9545168403  S13       523             1.0000000000
      1281       116  PNM       H37             0.7814697197       13.5789397676       -7.3463264565  S13       523             1.0000000000
      1282       116  PNM       H38            -1.6235599404       13.2390175215       -7.9189983275  S13       523             1.0000000000
      1283       116  PNM       H39            -3.2961586041       12.9322251138       -6.1304762863  S13       523             1.0000000000
      1284       116  PNM       H40            -2.1268277436       10.4423824172       -2.8372028800  S13       523             1.0000000000
      1285       117  TIP3      OH2            -4.5062774218        7.7792770279       -0.3996022980  S13       290             1.0000000000
      1286       117  TIP3      H1             -5.6437313975        7.7245163608       -0.1625404692  S13       290             1.0000000000
      1287       117  TIP3      H2             -3.9437185211        8.4683878831        0.0726902079  S13       290             1.0000000000
      1288       118  SER       CB             -3.0825214514        5.1996784245       -2.3404992647  S14       70              1.0000000000
      1289       118  SER       HB1            -3.5946353948        4.3540504580       -2.8156285127  S14       70              1.0000000000
      1290       118  SER       HB2            -2.1591233521        5.3888749193       -2.9006749048  S14       70              1.0000000000
      1291       118  SER       OG             -3.9508865436        6.3435724249       -2.3823617575  S14       70              1.0000000000
      1292       118  SER       HG1            -4.1357373485        7.2108928494       -1.1944764428  S14       70              1.0000000000
      1293       118  SER       QQH1           -2.7912597293        4.9755183317       -1.3007817751  S14       70              1.0000000000
      1294       119  LYS       CD             -6.4513290853        3.4663937962       -2.1871711421  S14       73              1.0000000000
      1295       119  LYS       HD1            -7.1421241460        2.9657105157       -2.8698930661  S14       73              1.0000000000
      1296       119  LYS       HD2            -5.4538822622        3.3948417916       -2.6346645941  S14       73              1.0000000000
      1297       119  LYS       QQH2           -6.4489431870        2.9168667586       -1.2394007265  S14       73              1.0000000000
      1298       119  LYS       CE             -6.8525475864        4.9499702983       -2.0208223094  S14       73              1.0000000000
      1299       119  LYS       HE1            -6.5253269991        5.3719412700       -1.0668372709  S14       73              1.0000000000
      1300       119  LYS       HE2            -7.9383917824        5.0576354524       -2.0611317885  S14       73              1.0000000000
      1301       119  LYS       NZ             -6.2630488422        5.8228280344       -3.0822030705  S14       73              1.0000000000
      1302       119  LYS       HZ1            -6.3366384936        5.4568154238       -4.0369080876  S14       73              1.0000000000
      1303       119  LYS       HZ2            -5.0440192090        6.0645906486       -2.8010218715  S14       73              1.0000000000
      1304       119  LYS       HZ3            -6.7042943859        6.7631431487       -3.0854975280  S14       73              1.0000000000
      1305       120  SER       CB             -4.6924001899        4.4593903158       -6.7707725684  S14       130             1.0000000000
      1306       120  SER       HB1            -4.7499114189        5.3891595149       -7.3392829280  S14       130             1.0000000000
      1307       120  SER       HB2            -4.0002504500        3.7845092822       -7.2912888516  S14       130             1.0000000000
      1308       120  SER       OG             -4.2023525827        4.7118061624       -5.4095560089  S14       130             1.0000000000
      1309       120  SER       HG1            -3.3965385514        5.3058574199       -5.4706723300  S14       130             1.0000000000
      1310       120  SER       QQH3           -5.6685375658        3.9772822914       -6.7471743773  S14       130             1.0000000000
      1311       121  GLU       CB             -9.8840763139        9.7114487170        0.6300414118  S14       166             1.0000000000
      1312       121  GLU       HB1            -9.5677195732       10.3691545503       -0.1892122862  S14       166             1.0000000000
      1313       121  GLU       HB2           -10.9397015082        9.4666827094        0.4809580508  S14       166             1.0000000000
      1314       121  GLU       QQH4           -9.7839309691       10.1757285889        1.6207918633  S14       166             1.0000000000
      1315       121  GLU       CG             -9.0431034841        8.4272188391        0.5435709985  S14       166             1.0000000000
      1316       121  GLU       HG1            -9.4261043572        7.7807425472       -0.2551231545  S14       166             1.0000000000
      1317       121  GLU       HG2            -9.1228654539        7.8276409581        1.4593211823  S14       166             1.0000000000
      1318       121  GLU       CD             -7.5643478742        8.6627456350        0.2572039785  S14       166             1.0000000000
      1319       121  GLU       OE1            -7.0933476899        9.8374865668        0.2278738019  S14       166             1.0000000000
      1320       121  GLU       OE2            -6.8594169677        7.5732945453        0.0571992901  S14       166             1.0000000000
      1321       122  ASN       CB             -2.5434879538       11.9606390472        1.2702713681  S14       170             1.0000000000
      1322       122  ASN       HB1            -1.5488321750       11.7538765728        0.8683481902  S14       170             1.0000000000
      1323       122  ASN       HB2            -2.8826650028       12.9381916914        0.9172021853  S14       170             1.0000000000
      1324       122  ASN       QQH5           -2.5707971108       11.9351902769        2.3694585085  S14       170             1.0000000000
      1325       122  ASN       CG             -3.4926258029       10.8644818251        0.7918293497  S14       170             1.0000000000
      1326       122  ASN       OD1            -3.1470868674        9.6403088281        0.8792602455  S14       170             1.0000000000
      1327       122  ASN       ND2            -4.6818495442       11.2693876584        0.3220431462  S14       170             1.0000000000
      1328       122  ASN       HD21           -5.4435323179       10.6065230937        0.1297088308  S14       170             1.0000000000
      1329       122  ASN       HD22           -4.8345642770       12.2564990345        0.0855654671  S14       170             1.0000000000
      1330       123  LYS       CE             -3.3398832459        1.4433329421       -4.5901862429  S14       234             1.0000000000
      1331       123  LYS       HE1            -3.7862794706        1.6179543834       -3.6117310091  S14       234             1.0000000000
      1332       123  LYS       HE2            -4.1267549354        1.3423051411       -5.3389862406  S14       234             1.0000000000
      1333       123  LYS       NZ             -2.5035321698        2.6338728279       -4.9723510008  S14       234             1.0000000000
      1334       123  LYS       HZ1            -1.9739938904        2.4620052878       -5.8647236304  S14       234             1.0000000000
      1335       123  LYS       HZ2            -1.7784655767        2.9033606412       -4.2843798111  S14       234             1.0000000000
      1336       123  LYS       HZ3            -3.1389237104        3.4676958443       -5.1105066006  S14       234             1.0000000000
      1337       123  LYS       QQH6           -2.6998717822        0.5613749117       -4.5381529166  S14       234             1.0000000000
      1338       124  SER       CB              2.3381633874        3.4127287139       -6.1182685170  S14       235             1.0000000000
      1339       124  SER       HB1             3.0570146468        2.7550412835       -6.6166209160  S14       235             1.0000000000
      1340       124  SER       HB2             2.8706072078        4.3412925894       -5.8693162200  S14       235             1.0000000000
      1341       124  SER       OG              1.2462592207        3.6359892204       -7.0446133621  S14       235             1.0000000000
      1342       124  SER       HG1             0.7830792422        4.4963509539       -6.8435062753  S14       235             1.0000000000
      1343       124  SER       QQH7            1.9909858193        2.8782496097       -5.2190157385  S14       235             1.0000000000
      1344       125  PNM       S1             -3.0731582156        9.8027523422       -6.4561432458  S14       523             1.0000000000
      1345       125  PNM       C2             -1.7547024171        8.5113563599       -7.0761097758  S14       523             1.0000000000
      1346       125  PNM       C3             -1.3444658009        7.6858219424       -5.7925278332  S14       523             1.0000000000
      1347       125  PNM       N4             -2.4598209218        7.7525843971       -4.8411063785  S14       523             1.0000000000
      1348       125  PNM       C5             -3.6389148971        8.6343027978       -5.1052774912  S14       523             1.0000000000
      1349       125  PNM       C6             -3.5853541808        9.0619943047       -3.5843738825  S14       523             1.0000000000
      1350       125  PNM       C7             -2.4100006994        8.0621881453       -3.4911090414  S14       523             1.0000000000
      1351       125  PNM       O8             -1.5584413986        7.7889171875       -2.6297461222  S14       523             1.0000000000
      1352       125  PNM       C9             -2.4103090908        7.6476749584       -8.1603198148  S14       523             1.0000000000
      1353       125  PNM       C10            -0.5603214223        9.2802627776       -7.6531799128  S14       523             1.0000000000
      1354       125  PNM       C11            -0.9090069492        6.2519932948       -6.1478190627  S14       523             1.0000000000
      1355       125  PNM       O12            -1.7111265632        5.2907206335       -5.9496037897  S14       523             1.0000000000
      1356       125  PNM       O13             0.2850457843        6.1366359997       -6.6568649579  S14       523             1.0000000000
      1357       125  PNM       N14            -3.0544774007       10.3880167985       -3.3033913471  S14       523             1.0000000000
      1358       125  PNM       C15            -3.6849258594       11.5314041449       -3.6639309860  S14       523             1.0000000000
      1359       125  PNM       O16            -4.8224713070       11.5227778365       -4.2176875419  S14       523             1.0000000000
      1360       125  PNM       C17            -2.9065921181       12.8224484657       -3.4282524711  S14       523             1.0000000000
      1361       125  PNM       C18            -1.8708884367       13.0763956531       -4.5201663632  S14       523             1.0000000000
      1362       125  PNM       C19            -0.5195599064       13.2806933206       -4.2037214973  S14       523             1.0000000000
      1363       125  PNM       C20             0.4345549817       13.4665360332       -5.2128305295  S14       523             1.0000000000
      1364       125  PNM       C21             0.0469029105       13.4467077829       -6.5572636611  S14       523             1.0000000000
      1365       125  PNM       C22            -1.3028021640       13.2585640069       -6.8805060521  S14       523             1.0000000000
      1366       125  PNM       C23            -2.2535023907       13.0827532192       -5.8717635366  S14       523             1.0000000000
      1367       125  PNM       H24            -0.4742400627        8.1690702060       -5.3321185144  S14       523             1.0000000000
      1368       125  PNM       H25            -0.8519360945        9.8210788891       -8.5584435683  S14       523             1.0000000000
      1369       125  PNM       H26             0.2361547374        8.5763466651       -7.9203830744  S14       523             1.0000000000
      1370       125  PNM       H27            -0.1627515830       10.0089113929       -6.9426038105  S14       523             1.0000000000
      1371       125  PNM       H28            -2.7770582185        8.2825897208       -8.9695267629  S14       523             1.0000000000
      1372       125  PNM       H29            -3.2571988798        7.0729763413       -7.7778152319  S14       523             1.0000000000
      1373       125  PNM       H30            -1.6719812702        6.9538393341       -8.5755647603  S14       523             1.0000000000
      1374       125  PNM       H31            -4.5433261837        8.1016670233       -5.3939770393  S14       523             1.0000000000
      1375       125  PNM       H32            -4.4856709380        8.8396590942       -3.0137387751  S14       523             1.0000000000
      1376       125  PNM       H33            -2.4197436837       12.7906399217       -2.4483595079  S14       523             1.0000000000
      1377       125  PNM       H34            -3.6408965050       13.6310317245       -3.4006650206  S14       523             1.0000000000
      1378       125  PNM       H35            -0.2101604144       13.2803907542       -3.1637600961  S14       523             1.0000000000
      1379       125  PNM       H36             1.4772149198       13.6169743530       -4.9497655738  S14       523             1.0000000000
      1380       125  PNM       H37             0.7857541002       13.5719329637       -7.3431117994  S14       523             1.0000000000
      1381       125  PNM       H38            -1.6169381543       13.2232840418       -7.9192508121  S14       523             1.0000000000
      1382       125  PNM       H39            -3.2922743810       12.9171832746       -6.1332084328  S14       523             1.0000000000
      1383       125  PNM       H40            -2.1418824318       10.4387404501       -2.8435399374  S14       523             1.0000000000
      1384       126  TIP3      OH2            -4.5027068130        7.7801006905       -0.4030670707  S14       290             1.0000000000
      1385       126  TIP3      H1             -5.6334036863        7.7232004770       -0.1665498719  S14       290             1.0000000000
      1386       126  TIP3      H2             -3.9401948852        8.4685596113        0.0717442467  S14       290             1.0000000000
      1387       127  SER       CB             -3.0725733903        5.1924787628       -2.3481638044  S15       70              1.0000000000
      1388       127  SER       HB1            -3.5865207338        4.3451986316       -2.8177970918  S15       70              1.0000000000
      1389       127  SER       HB2            -2.1456116797        5.3731026362       -2.9049411907  S15       70              1.0000000000
      1390       127  SER       OG             -3.9344913524        6.3410652967       -2.4062693907  S15       70              1.0000000000
      1391       127  SER       HG1            -4.1445271317        7.2252373194       -1.1884176290  S15       70              1.0000000000
      1392       127  SER       QQH1           -2.7879894648        4.9798959688       -1.3043594682  S15       70              1.0000000000
      1393       128  LYS       CD             -6.4414196143        3.4654597589       -2.1790037970  S15       73              1.0000000000
      1394       128  LYS       HD1            -7.1532118650        2.9874609016       -2.8569473680  S15       73              1.0000000000
      1395       128  LYS       HD2            -5.4522773399        3.3767343026       -2.6418801658  S15       73              1.0000000000
      1396       128  LYS       QQH2           -6.4369122810        2.9048865816       -1.2375935719  S15       73              1.0000000000
      1397       128  LYS       CE             -6.8031361755        4.9546425816       -1.9890074226  S15       73              1.0000000000
      1398       128  LYS       HE1            -6.4114107909        5.3616692628       -1.0530123654  S15       73              1.0000000000
      1399       128  LYS       HE2            -7.8863005958        5.0867589067       -1.9596484428  S15       73              1.0000000000
      1400       128  LYS       NZ             -6.2546077571        5.8167044318       -3.0779227972  S15       73              1.0000000000
      1401       128  LYS       HZ1            -6.3471611976        5.4383024779       -4.0251641989  S15       73              1.0000000000
      1402       128  LYS       HZ2            -5.0083465308        6.0679129756       -2.8158767532  S15       73              1.0000000000
      1403       128  LYS       HZ3            -6.6973330217        6.7555053935       -3.0802825895  S15       73              1.0000000000
      1404       129  SER       CB             -4.6933304088        4.4694187204       -6.7629647726  S15       130             1.0000000000
      1405       129  SER       HB1            -4.7541996101        5.4010144738       -7.3279125147  S15       130             1.0000000000
      1406       129  SER       HB2            -4.0007203912        3.7979342297       -7.2871728626  S15       130             1.0000000000
      1407       129  SER       OG             -4.2010225989        4.7171893697       -5.4016694448  S15       130             1.0000000000
      1408       129  SER       HG1            -3.3979887603        5.3130981884       -5.4610570195  S15       130             1.0000000000
      1409       129  SER       QQH3           -5.6681016890        3.9847817519       -6.7384593794  S15       130             1.0000000000
      1410       130  GLU       CB             -9.8963357830        9.7202105837        0.6309357830  S15       166             1.0000000000
      1411       130  GLU       HB1            -9.5817518113       10.3788172106       -0.1882004265  S15       166             1.0000000000
      1412       130  GLU       HB2           -10.9517122062        9.4749980385        0.4831239008  S15       166             1.0000000000
      1413       130  GLU       QQH4           -9.7953531499       10.1830325259        1.6223257953  S15       166             1.0000000000
      1414       130  GLU       CG             -9.0549539892        8.4366708923        0.5417424223  S15       166             1.0000000000
      1415       130  GLU       HG1            -9.4413147845        7.7887441987       -0.2541535464  S15       166             1.0000000000
      1416       130  GLU       HG2            -9.1271771208        7.8375743953        1.4582758937  S15       166             1.0000000000
      1417       130  GLU       CD             -7.5799772915        8.6758456085        0.2482857243  S15       166             1.0000000000
      1418       130  GLU       OE1            -7.1086976862        9.8474263784        0.2015446830  S15       166             1.0000000000
      1419       130  GLU       OE2            -6.8736487269        7.5813004559        0.0598947152  S15       166             1.0000000000
      1420       131  ASN       CB             -2.5443904013       11.9566152232        1.2717185492  S15       170             1.0000000000
      1421       131  ASN       HB1            -1.5502948084       11.7461797632        0.8701653101  S15       170             1.0000000000
      1422       131  ASN       HB2            -2.8801689293       12.9348420572        0.9172204425  S15       170             1.0000000000
      1423       131  ASN       QQH5           -2.5719144420       11.9320105296        2.3708373489  S15       170             1.0000000000
      1424       131  ASN       CG             -3.4956146155       10.8620885052        0.7935645885  S15       170             1.0000000000
      1425       131  ASN       OD1            -3.1561737345        9.6372233318        0.8871674606  S15       170             1.0000000000
      1426       131  ASN       ND2            -4.6809221692       11.2705790605        0.3152238745  S15       170             1.0000000000
      1427       131  ASN       HD21           -5.4400827074       10.6098444805        0.1135005522  S15       170             1.0000000000
      1428       131  ASN       HD22           -4.8298689710       12.2581561941        0.0772022065  S15       170             1.0000000000
      1429       132  LYS       CE             -3.3317865692        1.4529209243       -4.5930779455  S15       234             1.0000000000
      1430       132  LYS       HE1            -3.7743174721        1.6315246923       -3.6134552045  S15       234             1.0000000000
      1431       132  LYS       HE2            -4.1216730964        1.3532749267       -5.3389008303  S15       234             1.0000000000
      1432       132  LYS       NZ             -2.4921410589        2.6391294225       -4.9808149778  S15       234             1.0000000000
      1433       132  LYS       HZ1            -1.9659527083        2.4643015670       -5.8742920854  S15       234             1.0000000000
      1434       132  LYS       HZ2            -1.7632285133        2.9075581735       -4.2963480891  S15       234             1.0000000000
      1435       132  LYS       HZ3            -3.1249968969        3.4741044097       -5.1169662565  S15       234             1.0000000000
      1436       132  LYS       QQH6           -2.6952571862        0.5685160824       -4.5411890793  S15       234             1.0000000000
      1437       133  SER       CB              2.3528149243        3.4054123386       -6.1205524091  S15       235             1.0000000000
      1438       133  SER       HB1             3.0743269295        2.7476672702       -6.6147857481  S15       235             1.0000000000
      1439       133  SER       HB2             2.8830606737        4.3357144894       -5.8728495520  S15       235             1.0000000000
      1440       133  SER       OG              1.2631200020        3.6231369967       -7.0501021828  S15       235             1.0000000000
      1441       133  SER       HG1             0.7978778337        4.4837810920       -6.8529213169  S15       235             1.0000000000
      1442       133  SER       QQH7            2.0042695438        2.8737393091       -5.2200887620  S15       235             1.0000000000
      1443       134  PNM       S1             -3.0554704293        9.7757756591       -6.4578537592  S15       523             1.0000000000
      1444       134  PNM       C2             -1.7413132537        8.4851380567       -7.0813223419  S15       523             1.0000000000
      1445       134  PNM       C3             -1.3375440936        7.6560109811       -5.7990312174  S15       523             1.0000000000
      1446       134  PNM       N4             -2.4594915647        7.7125802195       -4.8526963385  S15       523             1.0000000000
      1447       134  PNM       C5             -3.6338755818        8.6023814761       -5.1179429288  S15       523             1.0000000000
      1448       134  PNM       C6             -3.5816225016        9.0307030441       -3.5981134010  S15       523             1.0000000000
      1449       134  PNM       C7             -2.4072785901        8.0309122440       -3.5031415120  S15       523             1.0000000000
      1450       134  PNM       O8             -1.5480325640        7.7697090148       -2.6454139449  S15       523             1.0000000000
      1451       134  PNM       C9             -2.3922001586        7.6275881339       -8.1730128464  S15       523             1.0000000000
      1452       134  PNM       C10            -0.5439254772        9.2569390579       -7.6482136793  S15       523             1.0000000000
      1453       134  PNM       C11            -0.8968385921        6.2252904619       -6.1568918080  S15       523             1.0000000000
      1454       134  PNM       O12            -1.6973118639        5.2627319350       -5.9611934358  S15       523             1.0000000000
      1455       134  PNM       O13             0.2979049205        6.1144084309       -6.6663826375  S15       523             1.0000000000
      1456       134  PNM       N14            -3.0510890445       10.3561463948       -3.3146135750  S15       523             1.0000000000
      1457       134  PNM       C15            -3.6818741821       11.5004398766       -3.6716206382  S15       523             1.0000000000
      1458       134  PNM       O16            -4.8176569259       11.4934412769       -4.2285955559  S15       523             1.0000000000
      1459       134  PNM       C17            -2.9043288426       12.7902466469       -3.4278643006  S15       523             1.0000000000
      1460       134  PNM       C18            -1.8723718584       13.0525314845       -4.5212411220  S15       523             1.0000000000
      1461       134  PNM       C19            -0.5218341764       13.2635699158       -4.2064186131  S15       523             1.0000000000
      1462       134  PNM       C20             0.4291802413       13.4580139058       -5.2167157245  S15       523             1.0000000000
      1463       134  PNM       C21             0.0392348967       13.4394576249       -6.5603930856  S15       523             1.0000000000
      1464       134  PNM       C22            -1.3097678065       13.2440255559       -6.8820879586  S15       523             1.0000000000
      1465       134  PNM       C23            -2.2577395310       13.0600023416       -5.8720775860  S15       523             1.0000000000
      1466       134  PNM       H24            -0.4736622100        8.1443349560       -5.3321064470  S15       523             1.0000000000
      1467       134  PNM       H25            -0.8304371283        9.7999120619       -8.5541035465  S15       523             1.0000000000
      1468       134  PNM       H26             0.2562812431        8.5563539327       -7.9111732540  S15       523             1.0000000000
      1469       134  PNM       H27            -0.1552608069        9.9844980928       -6.9316805340  S15       523             1.0000000000
      1470       134  PNM       H28            -2.7573053353        8.2660787061       -8.9804380231  S15       523             1.0000000000
      1471       134  PNM       H29            -3.2389618935        7.0483577537       -7.7967523128  S15       523             1.0000000000
      1472       134  PNM       H30            -1.6510151981        6.9384200235       -8.5900072018  S15       523             1.0000000000
      1473       134  PNM       H31            -4.5416447847        8.0776919721       -5.4108619058  S15       523             1.0000000000
      1474       134  PNM       H32            -4.4841106526        8.8106271073       -3.0300600120  S15       523             1.0000000000
      1475       134  PNM       H33            -2.4140918853       12.7504326454       -2.4500630026  S15       523             1.0000000000
      1476       134  PNM       H34            -3.6379576981       13.5993193238       -3.3909884061  S15       523             1.0000000000
      1477       134  PNM       H35            -0.2101481436       13.2624582795       -3.1671872110  S15       523             1.0000000000
      1478       134  PNM       H36             1.4711529804       13.6144548699       -4.9546779077  S15       523             1.0000000000
      1479       134  PNM       H37             0.7765175790       13.5715108188       -7.3465926138  S15       523             1.0000000000
      1480       134  PNM       H38            -1.6251746637       13.2102092244       -7.9204935669  S15       523             1.0000000000
      1481       134  PNM       H39            -3.2959577688       12.8886106844       -6.1319772791  S15       523             1.0000000000
      1482       134  PNM       H40            -2.1426238589       10.4062335745       -2.8473077040  S15       523             1.0000000000
      1483       135  TIP3      OH2            -4.5231333897        7.7807840538       -0.4070245662  S15       290             1.0000000000
      1484       135  TIP3      H1             -5.6926914234        7.7232236413       -0.1652172674  S15       290             1.0000000000
      1485       135  TIP3      H2             -3.9565224872        8.4602728588        0.0718387213  S15       290             1.0000000000
      1486       136  SER       CB             -3.0630378240        5.1912187834       -2.3541900189  S16       70              1.0000000000
      1487       136  SER       HB1            -3.5777162808        4.3431749354       -2.8218499408  S16       70              1.0000000000
      1488       136  SER       HB2            -2.1334168100        5.3663936859       -2.9084128654  S16       70              1.0000000000
      1489       136  SER       OG             -3.9206254782        6.3421149843       -2.4209642819  S16       70              1.0000000000
      1490       136  SER       HG1            -4.1480598846        7.2232247925       -1.1926257084  S16       70              1.0000000000
      1491       136  SER       QQH1           -2.7821433255        4.9830614851       -1.3085121436  S16       70              1.0000000000
      1492       137  LYS       CD             -6.4344087763        3.4710133795       -2.1733111961  S16       73              1.0000000000
      1493       137  LYS       HD1            -7.1695094634        3.0142834232       -2.8416049899  S16       73              1.0000000000
      1494       137  LYS       HD2            -5.4566533598        3.3648263360       -2.6563903202  S16       73              1.0000000000
      1495       137  LYS       QQH2           -6.4230785911        2.9005389526       -1.2378957046  S16       73              1.0000000000
      1496       137  LYS       CE             -6.7567245874        4.9646556165       -1.9588135797  S16       73              1.0000000000
      1497       137  LYS       HE1            -6.3061367574        5.3542715767       -1.0423593025  S16       73              1.0000000000
      1498       137  LYS       HE2            -7.8323000256        5.1218997398       -1.8672457773  S16       73              1.0000000000
      1499       137  LYS       NZ             -6.2450362989        5.8229487753       -3.0685093925  S16       73              1.0000000000
      1500       137  LYS       HZ1            -6.3560665622        5.4382922351       -4.0112674032  S16       73              1.0000000000
      1501       137  LYS       HZ2            -5.0042415300        6.0705801664       -2.8325755937  S16       73              1.0000000000
      1502       137  LYS       HZ3            -6.6917911657        6.7598300852       -3.0657360426  S16       73              1.0000000000
      1503       138  SER       CB             -4.6953475386        4.4731957961       -6.7436977021  S16       130             1.0000000000
      1504       138  SER       HB1            -4.7579348489        5.4031270429       -7.3111501887  S16       130             1.0000000000
      1505       138  SER       HB2            -3.9982700015        3.8037170738       -7.2646020359  S16       130             1.0000000000
      1506       138  SER       OG             -4.2098475011        4.7255009712       -5.3806018407  S16       130             1.0000000000
      1507       138  SER       HG1            -3.4117135426        5.3266891977       -5.4371225020  S16       130             1.0000000000
      1508       138  SER       QQH3           -5.6682581726        3.9847524053       -6.7211758871  S16       130             1.0000000000
      1509       139  GLU       CB             -9.9018053188        9.7235398673        0.6285652497  S16       166             1.0000000000
      1510       139  GLU       HB1            -9.5879984497       10.3825870176       -0.1905196274  S16       166             1.0000000000
      1511       139  GLU       HB2           -10.9579026982        9.4801037498        0.4822893979  S16       166             1.0000000000
      1512       139  GLU       QQH4           -9.7985102700       10.1853756124        1.6201257898  S16       166             1.0000000000
      1513       139  GLU       CG             -9.0623153621        8.4390818654        0.5369552964  S16       166             1.0000000000
      1514       139  GLU       HG1            -9.4512785000        7.7907145749       -0.2569529836  S16       166             1.0000000000
      1515       139  GLU       HG2            -9.1327426197        7.8408631808        1.4542039027  S16       166             1.0000000000
      1516       139  GLU       CD             -7.5886029653        8.6766088539        0.2395684507  S16       166             1.0000000000
      1517       139  GLU       OE1            -7.1104656592        9.8449365844        0.2047619024  S16       166             1.0000000000
      1518       139  GLU       OE2            -6.8886003499        7.5792936380        0.0351728796  S16       166             1.0000000000
      1519       140  ASN       CB             -2.5447876685       11.9483646401        1.2713988112  S16       170             1.0000000000
      1520       140  ASN       HB1            -1.5501488622       11.7362995295        0.8720212178  S16       170             1.0000000000
      1521       140  ASN       HB2            -2.8788072117       12.9266174066        0.9155938456  S16       170             1.0000000000
      1522       140  ASN       QQH5           -2.5751755860       11.9241672786        2.3705670498  S16       170             1.0000000000
      1523       140  ASN       CG             -3.4968691490       10.8550638286        0.7907544800  S16       170             1.0000000000
      1524       140  ASN       OD1            -3.1621869169        9.6293005543        0.8869059748  S16       170             1.0000000000
      1525       140  ASN       ND2            -4.6781669106       11.2665723985        0.3054393588  S16       170             1.0000000000
      1526       140  ASN       HD21           -5.4374411911       10.6069071841        0.1019577225  S16       170             1.0000000000
      1527       140  ASN       HD22           -4.8258398468       12.2546746988        0.0685936308  S16       170             1.0000000000
      1528       141  LYS       CE             -3.3234420083        1.4659289898       -4.5976289028  S16       234             1.0000000000
      1529       141  LYS       HE1            -3.7657712321        1.6441455595       -3.6178274908  S16       234             1.0000000000
      1530       141  LYS       HE2            -4.1133712624        1.3687906738       -5.3437062210  S16       234             1.0000000000
      1531       141  LYS       NZ             -2.4808428351        2.6503630896       -4.9833877296  S16       234             1.0000000000
      1532       141  LYS       HZ1            -1.9586677986        2.4783362392       -5.8797125755  S16       234             1.0000000000
      1533       141  LYS       HZ2            -1.7481084077        2.9134269820       -4.3006647276  S16       234             1.0000000000
      1534       141  LYS       HZ3            -3.1103117290        3.4871059832       -5.1123462407  S16       234             1.0000000000
      1535       141  LYS       QQH6           -2.6893161528        0.5796601383       -4.5467120406  S16       234             1.0000000000
      1536       142  SER       CB              2.3567417764        3.4130452144       -6.1249570960  S16       235             1.0000000000
      1537       142  SER       HB1             3.0781423129        2.7574475187       -6.6222823532  S16       235             1.0000000000
      1538       142  SER       HB2             2.8864864147        4.3427515765       -5.8741792608  S16       235             1.0000000000
      1539       142  SER       OG              1.2665057434        3.6340061761       -7.0529993437  S16       235             1.0000000000
      1540       142  SER       HG1             0.8003937295        4.4932918973       -6.8520775976  S16       235             1.0000000000
      1541       142  SER       QQH7            2.0090770994        2.8780084366       -5.2261438783  S16       235             1.0000000000
      1542       143  PNM       S1             -3.1137435424        9.7404519533       -6.4592547391  S16       523             1.0000000000
      1543       143  PNM       C2             -1.7749449232        8.4700065297       -7.0734102488  S16       523             1.0000000000
      1544       143  PNM       C3             -1.3676764128        7.6415104461       -5.7925008259  S16       523             1.0000000000
      1545       143  PNM       N4             -2.4920596489        7.6830021687       -4.8478742875  S16       523             1.0000000000
      1546       143  PNM       C5             -3.6697936106        8.5729878957       -5.1041674798  S16       523             1.0000000000
      1547       143  PNM       C6             -3.6018253508        9.0062023210       -3.5853705176  S16       523             1.0000000000
      1548       143  PNM       C7             -2.4297937522        8.0048319901       -3.4985502340  S16       523             1.0000000000
      1549       143  PNM       O8             -1.5506059450        7.7597909986       -2.6535628574  S16       523             1.0000000000
      1550       143  PNM       C9             -2.4079602419        7.6101534875       -8.1734201635  S16       523             1.0000000000
      1551       143  PNM       C10            -0.5828256155        9.2578256856       -7.6291674130  S16       523             1.0000000000
      1552       143  PNM       C11            -0.9082099022        6.2164626058       -6.1524320080  S16       523             1.0000000000
      1553       143  PNM       O12            -1.6961319759        5.2433894067       -5.9571807329  S16       523             1.0000000000
      1554       143  PNM       O13             0.2890161933        6.1213875583       -6.6596923887  S16       523             1.0000000000
      1555       143  PNM       N14            -3.0586496152       10.3275689410       -3.3078886013  S16       523             1.0000000000
      1556       143  PNM       C15            -3.6820250081       11.4770541050       -3.6594981304  S16       523             1.0000000000
      1557       143  PNM       O16            -4.8210274469       11.4804547533       -4.2096499876  S16       523             1.0000000000
      1558       143  PNM       C17            -2.8921478522       12.7594663066       -3.4161966959  S16       523             1.0000000000
      1559       143  PNM       C18            -1.8677435488       13.0242562808       -4.5167886288  S16       523             1.0000000000
      1560       143  PNM       C19            -0.5170114144       13.2453064700       -4.2090216612  S16       523             1.0000000000
      1561       143  PNM       C20             0.4273768768       13.4509870114       -5.2235062956  S16       523             1.0000000000
      1562       143  PNM       C21             0.0304838656       13.4335667008       -6.5652572504  S16       523             1.0000000000
      1563       143  PNM       C22            -1.3185555964       13.2276292357       -6.8800671467  S16       523             1.0000000000
      1564       143  PNM       C23            -2.2599051171       13.0322822932       -5.8658234756  S16       523             1.0000000000
      1565       143  PNM       H24            -0.5091183231        8.1341890289       -5.3193429341  S16       523             1.0000000000
      1566       143  PNM       H25            -0.8670732975        9.7973010868       -8.5378215820  S16       523             1.0000000000
      1567       143  PNM       H26             0.2275977836        8.5659319155       -7.8844819207  S16       523             1.0000000000
      1568       143  PNM       H27            -0.2094517102        9.9906852830       -6.9098247054  S16       523             1.0000000000
      1569       143  PNM       H28            -2.7760207238        8.2492923206       -8.9788602956  S16       523             1.0000000000
      1570       143  PNM       H29            -3.2517142379        7.0202539903       -7.8075408930  S16       523             1.0000000000
      1571       143  PNM       H30            -1.6553979711        6.9327817978       -8.5892736788  S16       523             1.0000000000
      1572       143  PNM       H31            -4.5799335145        8.0456527153       -5.3850148999  S16       523             1.0000000000
      1573       143  PNM       H32            -4.4997692562        8.7924448458       -3.0078254915  S16       523             1.0000000000
      1574       143  PNM       H33            -2.3921416659       12.7104772682       -2.4436705383  S16       523             1.0000000000
      1575       143  PNM       H34            -3.6199634986       13.5733198051       -3.3660816621  S16       523             1.0000000000
      1576       143  PNM       H35            -0.2005717268       13.2443029362       -3.1711881198  S16       523             1.0000000000
      1577       143  PNM       H36             1.4698560646       13.6138456610       -4.9668633851  S16       523             1.0000000000
      1578       143  PNM       H37             0.7624981440       13.5725269713       -7.3552966611  S16       523             1.0000000000
      1579       143  PNM       H38            -1.6391864847       13.1953358874       -7.9169027818  S16       523             1.0000000000
      1580       143  PNM       H39            -3.2983756110       12.8563453701       -6.1208710452  S16       523             1.0000000000
      1581       143  PNM       H40            -2.1449159508       10.3716453289       -2.8501633982  S16       523             1.0000000000
      1582       144  TIP3      OH2            -4.5339154174        7.7722903589       -0.4131544699  S16       290             1.0000000000
      1583       144  TIP3      H1             -5.7199884493        7.7166504901       -0.1785788181  S16       290             1.0000000000
      1584       144  TIP3      H2             -3.9685638765        8.4497245544        0.0688298329  S16       290             1.0000000000
      1585       145  SER       CB             -3.0500646033        5.1990441649       -2.3570239876  S17       70              1.0000000000
      1586       145  SER       HB1            -3.5655899699        4.3516144215       -2.8259893446  S17       70              1.0000000000
      1587       145  SER       HB2            -2.1147515427        5.3656436708       -2.9049201597  S17       70              1.0000000000
      1588       145  SER       OG             -3.8983002633        6.3551462142       -2.4341599213  S17       70              1.0000000000
      1589       145  SER       HG1            -4.1309759845        7.2250235467       -1.2118324170  S17       70              1.0000000000
      1590       145  SER       QQH1           -2.7772840792        4.9891971254       -1.3090572712  S17       70              1.0000000000
      1591       146  LYS       CD             -6.4193446423        3.4809531855       -2.1696400731  S17       73              1.0000000000
      1592       146  LYS       HD1            -7.1649834001        3.0395665498       -2.8368929380  S17       73              1.0000000000
      1593       146  LYS       HD2            -5.4459053932        3.3647100312       -2.6586820163  S17       73              1.0000000000
      1594       146  LYS       QQH2           -6.4101358924        2.9036665617       -1.2385700088  S17       73              1.0000000000
      1595       146  LYS       CE             -6.7192609989        4.9757567420       -1.9386728710  S17       73              1.0000000000
      1596       146  LYS       HE1            -6.2370415143        5.3559530729       -1.0349426581  S17       73              1.0000000000
      1597       146  LYS       HE2            -7.7887070073        5.1474621084       -1.8139415911  S17       73              1.0000000000
      1598       146  LYS       NZ             -6.2289487980        5.8372464872       -3.0585144508  S17       73              1.0000000000
      1599       146  LYS       HZ1            -6.3517291609        5.4515336922       -4.0001882023  S17       73              1.0000000000
      1600       146  LYS       HZ2            -5.0237064700        6.0767688871       -2.8493162425  S17       73              1.0000000000
      1601       146  LYS       HZ3            -6.6843087920        6.7708628234       -3.0504374190  S17       73              1.0000000000
      1602       147  SER       CB             -4.6969281007        4.4873028774       -6.7231048137  S17       130             1.0000000000
      1603       147  SER       HB1            -4.7619732047        5.4164545911       -7.2916650756  S17       130             1.0000000000
      1604       147  SER       HB2            -3.9923153664        3.8227083278       -7.2396433512  S17       130             1.0000000000
      1605       147  SER       OG             -4.2210275141        4.7433789262       -5.3567637639  S17       130             1.0000000000
      1606       147  SER       HG1            -3.4282377315        5.3498884543       -5.4085022972  S17       130             1.0000000000
      1607       147  SER       QQH3           -5.6669465203        3.9929471323       -6.7066002252  S17       130             1.0000000000
      1608       148  GLU       CB             -9.8891902485        9.7154968745        0.6274336014  S17       166             1.0000000000
      1609       148  GLU       HB1            -9.5754315194       10.3742247439       -0.1919252495  S17       166             1.0000000000
      1610       148  GLU       HB2           -10.9447627187        9.4701265718        0.4799913150  S17       166             1.0000000000
      1611       148  GLU       QQH4           -9.7878320725       10.1790861553        1.6182895139  S17       166             1.0000000000
      1612       148  GLU       CG             -9.0480661526        8.4316325957        0.5378727770  S17       166             1.0000000000
      1613       148  GLU       HG1            -9.4331698399        7.7853575037       -0.2596138799  S17       166             1.0000000000
      1614       148  GLU       HG2            -9.1252069866        7.8322135051        1.4540742749  S17       166             1.0000000000
      1615       148  GLU       CD             -7.5732929624        8.6705615102        0.2433158842  S17       166             1.0000000000
      1616       148  GLU       OE1            -7.0961290574        9.8398840536        0.2216794660  S17       166             1.0000000000
      1617       148  GLU       OE2            -6.8730116933        7.5772413501        0.0226148266  S17       166             1.0000000000
      1618       149  ASN       CB             -2.5400693403       11.9507110859        1.2718912685  S17       170             1.0000000000
      1619       149  ASN       HB1            -1.5436503105       11.7426283341        0.8749505812  S17       170             1.0000000000
      1620       149  ASN       HB2            -2.8757560492       12.9286693427        0.9163664076  S17       170             1.0000000000
      1621       149  ASN       QQH5           -2.5739924712       11.9250807642        2.3708350294  S17       170             1.0000000000
      1622       149  ASN       CG             -3.4895948467       10.8568434256        0.7884515823  S17       170             1.0000000000
      1623       149  ASN       OD1            -3.1545920762        9.6307985794        0.8835489633  S17       170             1.0000000000
      1624       149  ASN       ND2            -4.6713903024       11.2680002026        0.3035432493  S17       170             1.0000000000
      1625       149  ASN       HD21           -5.4327819877       10.6084929055        0.1077219617  S17       170             1.0000000000
      1626       149  ASN       HD22           -4.8189029415       12.2557926398        0.0647927950  S17       170             1.0000000000
      1627       150  LYS       CE             -3.3156842657        1.4854790556       -4.6036539030  S17       234             1.0000000000
      1628       150  LYS       HE1            -3.7569534490        1.6641715471       -3.6232181783  S17       234             1.0000000000
      1629       150  LYS       HE2            -4.1063828058        1.3926202575       -5.3495694011  S17       234             1.0000000000
      1630       150  LYS       NZ             -2.4682085955        2.6665267526       -4.9883177265  S17       234             1.0000000000
      1631       150  LYS       HZ1            -1.9494509622        2.4947511270       -5.8862011652  S17       234             1.0000000000
      1632       150  LYS       HZ2            -1.7314064280        2.9239391311       -4.3074555109  S17       234             1.0000000000
      1633       150  LYS       HZ3            -3.0919522138        3.5056907953       -5.1104810276  S17       234             1.0000000000
      1634       150  LYS       QQH6           -2.6855841459        0.5964548042       -4.5545151144  S17       234             1.0000000000
      1635       151  SER       CB              2.3672590573        3.4098304025       -6.1240206341  S17       235             1.0000000000
      1636       151  SER       HB1             3.0890312105        2.7530780789       -6.6196674128  S17       235             1.0000000000
      1637       151  SER       HB2             2.8985177351        4.3386237632       -5.8729044483  S17       235             1.0000000000
      1638       151  SER       OG              1.2785460595        3.6305983312       -7.0536112280  S17       235             1.0000000000
      1639       151  SER       HG1             0.8102379581        4.4887109703       -6.8530886785  S17       235             1.0000000000
      1640       151  SER       QQH7            2.0183714744        2.8755927920       -5.2250935813  S17       235             1.0000000000
      1641       152  PNM       S1             -3.1076010940        9.7118024481       -6.4636048288  S17       523             1.0000000000
      1642       152  PNM       C2             -1.7668581930        8.4420113112       -7.0710563536  S17       523             1.0000000000
      1643       152  PNM       C3             -1.3789594598        7.6082727154       -5.7912432031  S17       523             1.0000000000
      1644       152  PNM       N4             -2.5208446697        7.6288936581       -4.8635294337  S17       523             1.0000000000
      1645       152  PNM       C5             -3.6829195679        8.5439547657       -5.1195956719  S17       523             1.0000000000
      1646       152  PNM       C6             -3.6087889544        8.9808358419       -3.6029270043  S17       523             1.0000000000
      1647       152  PNM       C7             -2.4465843304        7.9682673611       -3.5133132573  S17       523             1.0000000000
      1648       152  PNM       O8             -1.5458619917        7.7499869874       -2.6878645889  S17       523             1.0000000000
      1649       152  PNM       C9             -2.3918351265        7.5904852889       -8.1802219630  S17       523             1.0000000000
      1650       152  PNM       C10            -0.5648239005        9.2265402924       -7.6101617353  S17       523             1.0000000000
      1651       152  PNM       C11            -0.9035439864        6.1901649105       -6.1529787872  S17       523             1.0000000000
      1652       152  PNM       O12            -1.6810025979        5.2093097728       -5.9617253379  S17       523             1.0000000000
      1653       152  PNM       O13             0.2964467396        6.1103233917       -6.6585778408  S17       523             1.0000000000
      1654       152  PNM       N14            -3.0568083093       10.2978847552       -3.3230680052  S17       523             1.0000000000
      1655       152  PNM       C15            -3.6776605953       11.4513140589       -3.6646116058  S17       523             1.0000000000
      1656       152  PNM       O16            -4.8192837865       11.4609468552       -4.2105335043  S17       523             1.0000000000
      1657       152  PNM       C17            -2.8853130299       12.7303942415       -3.4152780760  S17       523             1.0000000000
      1658       152  PNM       C18            -1.8668732875       13.0026187400       -4.5191389131  S17       523             1.0000000000
      1659       152  PNM       C19            -0.5167034021       13.2322959202       -4.2158318843  S17       523             1.0000000000
      1660       152  PNM       C20             0.4214531857       13.4478615286       -5.2335874204  S17       523             1.0000000000
      1661       152  PNM       C21             0.0191667059       13.4311279252       -6.5735739792  S17       523             1.0000000000
      1662       152  PNM       C22            -1.3294220935       13.2158985454       -6.8841924563  S17       523             1.0000000000
      1663       152  PNM       C23            -2.2652200406       13.0111475223       -5.8666180782  S17       523             1.0000000000
      1664       152  PNM       H24            -0.5322760672        8.1072182790       -5.3028034813  S17       523             1.0000000000
      1665       152  PNM       H25            -0.8345161749        9.7684495390       -8.5219590954  S17       523             1.0000000000
      1666       152  PNM       H26             0.2459456044        8.5319497526       -7.8570742516  S17       523             1.0000000000
      1667       152  PNM       H27            -0.1967407373        9.9557040079       -6.8846921013  S17       523             1.0000000000
      1668       152  PNM       H28            -2.7541010091        8.2357527669       -8.9832497015  S17       523             1.0000000000
      1669       152  PNM       H29            -3.2354297155        6.9974877968       -7.8196163342  S17       523             1.0000000000
      1670       152  PNM       H30            -1.6363356186        6.9164200907       -8.5957602317  S17       523             1.0000000000
      1671       152  PNM       H31            -4.6013579304        8.0341202313       -5.4032577021  S17       523             1.0000000000
      1672       152  PNM       H32            -4.5091265398        8.7760179566       -3.0272127829  S17       523             1.0000000000
      1673       152  PNM       H33            -2.3816840923       12.6724037048       -2.4455569320  S17       523             1.0000000000
      1674       152  PNM       H34            -3.6111151905       13.5457889013       -3.3558913049  S17       523             1.0000000000
      1675       152  PNM       H35            -0.1956959822       13.2312434924       -3.1794830232  S17       523             1.0000000000
      1676       152  PNM       H36             1.4629178636       13.6201666536       -4.9797660251  S17       523             1.0000000000
      1677       152  PNM       H37             0.7474159225       13.5808069611       -7.3649623030  S17       523             1.0000000000
      1678       152  PNM       H38            -1.6535320509       13.1867092397       -7.9202517192  S17       523             1.0000000000
      1679       152  PNM       H39            -3.3035503677       12.8291324970       -6.1189364507  S17       523             1.0000000000
      1680       152  PNM       H40            -2.1480524250       10.3367311395       -2.8548733018  S17       523             1.0000000000
      1681       153  TIP3      OH2            -4.5200083427        7.7789440173       -0.4324401543  S17       290             1.0000000000
      1682       153  TIP3      H1             -5.6957696100        7.7214046730       -0.1973210342  S17       290             1.0000000000
      1683       153  TIP3      H2             -3.9574905913        8.4549617561        0.0557945969  S17       290             1.0000000000
      1684       154  SER       CB             -3.0347925355        5.2103966626       -2.3639513203  S18       70              1.0000000000
      1685       154  SER       HB1            -3.5546456612        4.3666278114       -2.8344319561  S18       70              1.0000000000
      1686       154  SER       HB2            -2.0939759586        5.3674575563       -2.9059859661  S18       70              1.0000000000
      1687       154  SER       OG             -3.8739575827        6.3730489845       -2.4490620097  S18       70              1.0000000000
      1688       154  SER       HG1            -4.1247740406        7.2215890585       -1.2210514636  S18       70              1.0000000000
      1689       154  SER       QQH1           -2.7706283740        5.0001087589       -1.3137942787  S18       70              1.0000000000
      1690       155  LYS       CD             -6.4073159655        3.4862168386       -2.1721370341  S18       73              1.0000000000
      1691       155  LYS       HD1            -7.1614567912        3.0535115320       -2.8357563280  S18       73              1.0000000000
      1692       155  LYS       HD2            -5.4380196352        3.3620061030       -2.6671944190  S18       73              1.0000000000
      1693       155  LYS       QQH2           -6.3978613370        2.9068079178       -1.2426357867  S18       73              1.0000000000
      1694       155  LYS       CE             -6.6926665890        4.9821623568       -1.9329831271  S18       73              1.0000000000
      1695       155  LYS       HE1            -6.1924301071        5.3575946628       -1.0371554486  S18       73              1.0000000000
      1696       155  LYS       HE2            -7.7577440526        5.1641234966       -1.7913371340  S18       73              1.0000000000
      1697       155  LYS       NZ             -6.2142474483        5.8461020565       -3.0596082917  S18       73              1.0000000000
      1698       155  LYS       HZ1            -6.3419036129        5.4577489593       -4.0003890051  S18       73              1.0000000000
      1699       155  LYS       HZ2            -5.0459451970        6.0822129644       -2.8726954147  S18       73              1.0000000000
      1700       155  LYS       HZ3            -6.6773839348        6.7768950264       -3.0497085151  S18       73              1.0000000000
      1701       156  SER       CB             -4.6990842297        4.4877250588       -6.7049195242  S18       130             1.0000000000
      1702       156  SER       HB1            -4.7631050378        5.4147900348       -7.2766575701  S18       130             1.0000000000
      1703       156  SER       HB2            -3.9855603645        3.8257528042       -7.2119549657  S18       130             1.0000000000
      1704       156  SER       OG             -4.2386525419        4.7501503137       -5.3339589924  S18       130             1.0000000000
      1705       156  SER       HG1            -3.4596391524        5.3722804352       -5.3755420427  S18       130             1.0000000000
      1706       156  SER       QQH3           -5.6665741869        3.9872260482       -6.6973643770  S18       130             1.0000000000
      1707       157  GLU       CB             -9.8888813670        9.7124867404        0.6262028159  S18       166             1.0000000000
      1708       157  GLU       HB1            -9.5758798095       10.3728735918       -0.1920804211  S18       166             1.0000000000
      1709       157  GLU       HB2           -10.9443587677        9.4665862811        0.4800172095  S18       166             1.0000000000
      1710       157  GLU       QQH4           -9.7863690567       10.1728318863        1.6185170375  S18       166             1.0000000000
      1711       157  GLU       CG             -9.0459381514        8.4300238536        0.5308934143  S18       166             1.0000000000
      1712       157  GLU       HG1            -9.4412435738        7.7795901756       -0.2584595688  S18       166             1.0000000000
      1713       157  GLU       HG2            -9.1050636319        7.8332463347        1.4497039994  S18       166             1.0000000000
      1714       157  GLU       CD             -7.5751365572        8.6704079448        0.2166847847  S18       166             1.0000000000
      1715       157  GLU       OE1            -7.1042355227        9.8407200893        0.1640223646  S18       166             1.0000000000
      1716       157  GLU       OE2            -6.8714638336        7.5747015297        0.0164170243  S18       166             1.0000000000
      1717       158  ASN       CB             -2.5373913748       11.9440189183        1.2730529591  S18       170             1.0000000000
      1718       158  ASN       HB1            -1.5423808505       11.7300551814        0.8755689325  S18       170             1.0000000000
      1719       158  ASN       HB2            -2.8693395380       12.9217702029        0.9139866802  S18       170             1.0000000000
      1720       158  ASN       QQH5           -2.5690621170       11.9226513758        2.3721294155  S18       170             1.0000000000
      1721       158  ASN       CG             -3.4910863294       10.8515719645        0.7926733955  S18       170             1.0000000000
      1722       158  ASN       OD1            -3.1595026396        9.6248564057        0.8869771129  S18       170             1.0000000000
      1723       158  ASN       ND2            -4.6719526296       11.2657254012        0.3077703341  S18       170             1.0000000000
      1724       158  ASN       HD21           -5.4297728973       10.6067047617        0.0966531162  S18       170             1.0000000000
      1725       158  ASN       HD22           -4.8185060869       12.2543151416        0.0724671453  S18       170             1.0000000000
      1726       159  LYS       CE             -3.3090075888        1.5012228011       -4.6103056899  S18       234             1.0000000000
      1727       159  LYS       HE1            -3.7505674936        1.6798906433       -3.6300549952  S18       234             1.0000000000
      1728       159  LYS       HE2            -4.0990359065        1.4121946838       -5.3574897659  S18       234             1.0000000000
      1729       159  LYS       NZ             -2.4567710589        2.6795661648       -4.9913076111  S18       234             1.0000000000
      1730       159  LYS       HZ1            -1.9401232727        2.5103680573       -5.8909953885  S18       234             1.0000000000
      1731       159  LYS       HZ2            -1.7171784059        2.9310322835       -4.3108136901  S18       234             1.0000000000
      1732       159  LYS       HZ3            -3.0739966923        3.5216658513       -5.1074617751  S18       234             1.0000000000
      1733       159  LYS       QQH6           -2.6819124037        0.6099716185       -4.5621172030  S18       234             1.0000000000
      1734       160  SER       CB              2.3616115097        3.4215955245       -6.1255706325  S18       235             1.0000000000
      1735       160  SER       HB1             3.0802076080        2.7666219210       -6.6274614142  S18       235             1.0000000000
      1736       160  SER       HB2             2.8951432926        4.3480543883       -5.8702662499  S18       235             1.0000000000
      1737       160  SER       OG              1.2712646132        3.6505089080       -7.0510961723  S18       235             1.0000000000
      1738       160  SER       HG1             0.8053693826        4.5091166303       -6.8429241357  S18       235             1.0000000000
      1739       160  SER       QQH7            2.0133036045        2.8830919698       -5.2291664751  S18       235             1.0000000000
      1740       161  PNM       S1             -3.1457553318        9.6991367540       -6.4504458413  S18       523             1.0000000000
      1741       161  PNM       C2             -1.8014537636        8.4349444639       -7.0565303820  S18       523             1.0000000000
      1742       161  PNM       C3             -1.4227355726        7.5957101981       -5.7790679076  S18       523             1.0000000000
      1743       161  PNM       N4             -2.5781903481        7.5905304408       -4.8633229340  S18       523             1.0000000000
      1744       161  PNM       C5             -3.7267795981        8.5313597827       -5.1066056755  S18       523             1.0000000000
      1745       161  PNM       C6             -3.6333717433        8.9680257401       -3.5911228182  S18       523             1.0000000000
      1746       161  PNM       C7             -2.4875404913        7.9363620711       -3.5083911916  S18       523             1.0000000000
      1747       161  PNM       O8             -1.5541986585        7.7455719467       -2.7102064455  S18       523             1.0000000000
      1748       161  PNM       C9             -2.4154713473        7.5875212258       -8.1752118408  S18       523             1.0000000000
      1749       161  PNM       C10            -0.5970627735        9.2276435449       -7.5798531815  S18       523             1.0000000000
      1750       161  PNM       C11            -0.9163053933        6.1869038433       -6.1443742236  S18       523             1.0000000000
      1751       161  PNM       O12            -1.6725687549        5.1878113936       -5.9596377565  S18       523             1.0000000000
      1752       161  PNM       O13             0.2881114311        6.1314466929       -6.6441965685  S18       523             1.0000000000
      1753       161  PNM       N14            -3.0589383276       10.2758853469       -3.3127312027  S18       523             1.0000000000
      1754       161  PNM       C15            -3.6683692617       11.4388513537       -3.6439154136  S18       523             1.0000000000
      1755       161  PNM       O16            -4.8121867077       11.4635163964       -4.1840952674  S18       523             1.0000000000
      1756       161  PNM       C17            -2.8615852384       12.7091345802       -3.3906381908  S18       523             1.0000000000
      1757       161  PNM       C18            -1.8528919979       12.9869597561       -4.5027932506  S18       523             1.0000000000
      1758       161  PNM       C19            -0.5018291301       13.2259451034       -4.2100345648  S18       523             1.0000000000
      1759       161  PNM       C20             0.4270969378       13.4499947594       -5.2348884658  S18       523             1.0000000000
      1760       161  PNM       C21             0.0142069211       13.4333666306       -6.5716878926  S18       523             1.0000000000
      1761       161  PNM       C22            -1.3357953671       13.2119467719       -6.8715099864  S18       523             1.0000000000
      1762       161  PNM       C23            -2.2620329755       12.9988244931       -5.8468587537  S18       523             1.0000000000
      1763       161  PNM       H24            -0.5924124059        8.1040650013       -5.2724164874  S18       523             1.0000000000
      1764       161  PNM       H25            -0.8590707437        9.7691055882       -8.4944325584  S18       523             1.0000000000
      1765       161  PNM       H26             0.2219438858        8.5395489061       -7.8136375602  S18       523             1.0000000000
      1766       161  PNM       H27            -0.2462503268        9.9611941199       -6.8498640802  S18       523             1.0000000000
      1767       161  PNM       H28            -2.7772885942        8.2327028000       -8.9787782856  S18       523             1.0000000000
      1768       161  PNM       H29            -3.2599857990        6.9901027074       -7.8229174075  S18       523             1.0000000000
      1769       161  PNM       H30            -1.6550424735        6.9177256441       -8.5877314395  S18       523             1.0000000000
      1770       161  PNM       H31            -4.6570687064        8.0361285688       -5.3796104942  S18       523             1.0000000000
      1771       161  PNM       H32            -4.5326745096        8.7818554674       -3.0065880618  S18       523             1.0000000000
      1772       161  PNM       H33            -2.3465450900       12.6388232532       -2.4272227878  S18       523             1.0000000000
      1773       161  PNM       H34            -3.5790411889       13.5309877934       -3.3147290611  S18       523             1.0000000000
      1774       161  PNM       H35            -0.1728978720       13.2278406812       -3.1761459153  S18       523             1.0000000000
      1775       161  PNM       H36             1.4700579630       13.6277993303       -4.9901332699  S18       523             1.0000000000
      1776       161  PNM       H37             0.7346404260       13.5870493614       -7.3695936272  S18       523             1.0000000000
      1777       161  PNM       H38            -1.6694986409       13.1844156394       -7.9043946359  S18       523             1.0000000000
      1778       161  PNM       H39            -3.3020895804       12.8155368867       -6.0897783551  S18       523             1.0000000000
      1779       161  PNM       H40            -2.1442274343       10.3000215381       -2.8552602180  S18       523             1.0000000000
      1780       162  TIP3      OH2            -4.5163502835        7.7705120647       -0.4358910814  S18       290             1.0000000000
      1781       162  TIP3      H1             -5.6892110618        7.7168424098       -0.2007616623  S18       290             1.0000000000
      1782       162  TIP3      H2             -3.9541001871        8.4474271893        0.0521585492  S18       290             1.0000000000
      1783       163  SER       CB             -3.0109466715        5.2201378616       -2.3825747187  S19       70              1.0000000000
      1784       163  SER       HB1            -3.5336819453        4.3809616706       -2.8573835902  S19       70              1.0000000000
      1785       163  SER       HB2            -2.0620601108        5.3648252941       -2.9148821072  S19       70              1.0000000000
      1786       163  SER       OG             -3.8359316056        6.3932169411       -2.4822925446  S19       70              1.0000000000
      1787       163  SER       HG1            -4.1163050416        7.2387621089       -1.2256353713  S19       70              1.0000000000
      1788       163  SER       QQH1           -2.7602613372        5.0127321434       -1.3289284948  S19       70              1.0000000000
      1789       164  LYS       CD             -6.3896630586        3.4937602463       -2.1745485867  S19       73              1.0000000000
      1790       164  LYS       HD1            -7.1424834015        3.0650575647       -2.8417647841  S19       73              1.0000000000
      1791       164  LYS       HD2            -5.4181862179        3.3672124699       -2.6648612936  S19       73              1.0000000000
      1792       164  LYS       QQH2           -6.3854130027        2.9136801452       -1.2456956255  S19       73              1.0000000000
      1793       164  LYS       CE             -6.6716351942        4.9895525954       -1.9326026992  S19       73              1.0000000000
      1794       164  LYS       HE1            -6.1660657463        5.3638362602       -1.0394914995  S19       73              1.0000000000
      1795       164  LYS       HE2            -7.7352630501        5.1755846079       -1.7872642401  S19       73              1.0000000000
      1796       164  LYS       NZ             -6.1984331672        5.8577511167       -3.0614588743  S19       73              1.0000000000
      1797       164  LYS       HZ1            -6.3283147954        5.4703678013       -4.0031474260  S19       73              1.0000000000
      1798       164  LYS       HZ2            -5.0585290163        6.0895072276       -2.8960741866  S19       73              1.0000000000
      1799       164  LYS       HZ3            -6.6673610586        6.7867312658       -3.0478247489  S19       73              1.0000000000
      1800       165  SER       CB             -4.6965281909        4.4998681434       -6.6902145172  S19       130             1.0000000000
      1801       165  SER       HB1            -4.7593022461        5.4245321540       -7.2661025302  S19       130             1.0000000000
      1802       165  SER       HB2            -3.9752758498        3.8397427004       -7.1874398490  S19       130             1.0000000000
      1803       165  SER       OG             -4.2501691128        4.7675542924       -5.3152511164  S19       130             1.0000000000
      1804       165  SER       HG1            -3.4974526878        5.4197039530       -5.3412088581  S19       130             1.0000000000
      1805       165  SER       QQH3           -5.6621992146        3.9957492174       -6.6896272014  S19       130             1.0000000000
      1806       166  GLU       CB             -9.8932412404        9.7136574255        0.6285242275  S19       166             1.0000000000
      1807       166  GLU       HB1            -9.5826898819       10.3738681680       -0.1908328617  S19       166             1.0000000000
      1808       166  GLU       HB2           -10.9485475952        9.4668105788        0.4831556530  S19       166             1.0000000000
      1809       166  GLU       QQH4           -9.7904873520       10.1750639923        1.6201511807  S19       166             1.0000000000
      1810       166  GLU       CG             -9.0510312394        8.4303514842        0.5350374781  S19       166             1.0000000000
      1811       166  GLU       HG1            -9.4442211801        7.7793617930       -0.2544725229  S19       166             1.0000000000
      1812       166  GLU       HG2            -9.1136283781        7.8353002432        1.4550460302  S19       166             1.0000000000
      1813       166  GLU       CD             -7.5800143420        8.6707970173        0.2274510005  S19       166             1.0000000000
      1814       166  GLU       OE1            -7.0986052276        9.8363237691        0.2131706079  S19       166             1.0000000000
      1815       166  GLU       OE2            -6.8834382281        7.5744895578       -0.0082930279  S19       166             1.0000000000
      1816       167  ASN       CB             -2.5374776307       11.9441670213        1.2754565859  S19       170             1.0000000000
      1817       167  ASN       HB1            -1.5420895809       11.7292730460        0.8795031482  S19       170             1.0000000000
      1818       167  ASN       HB2            -2.8678854181       12.9224981481        0.9165721519  S19       170             1.0000000000
      1819       167  ASN       QQH5           -2.5712238875       11.9213836269        2.3745418245  S19       170             1.0000000000
      1820       167  ASN       CG             -3.4915091155       10.8534196512        0.7922927322  S19       170             1.0000000000
      1821       167  ASN       OD1            -3.1678245644        9.6254897551        0.8955392993  S19       170             1.0000000000
      1822       167  ASN       ND2            -4.6653515609       11.2705640477        0.2928324923  S19       170             1.0000000000
      1823       167  ASN       HD21           -5.4242558272       10.6126527298        0.0877926663  S19       170             1.0000000000
      1824       167  ASN       HD22           -4.8090274656       12.2594505420        0.0552429498  S19       170             1.0000000000
      1825       168  LYS       CE             -3.3039024587        1.5191844594       -4.6162412492  S19       234             1.0000000000
      1826       168  LYS       HE1            -3.7461389693        1.6977254735       -3.6363376890  S19       234             1.0000000000
      1827       168  LYS       HE2            -4.0930427920        1.4329823906       -5.3646294494  S19       234             1.0000000000
      1828       168  LYS       NZ             -2.4479106454        2.6953720061       -4.9947326525  S19       234             1.0000000000
      1829       168  LYS       HZ1            -1.9335080149        2.5284574345       -5.8959894903  S19       234             1.0000000000
      1830       168  LYS       HZ2            -1.7039104790        2.9399964269       -4.3160537967  S19       234             1.0000000000
      1831       168  LYS       HZ3            -3.0563349488        3.5432383719       -5.1055229809  S19       234             1.0000000000
      1832       168  LYS       QQH6           -2.6789924515        0.6265097461       -4.5689831070  S19       234             1.0000000000
      1833       169  SER       CB              2.3692659299        3.4191326976       -6.1262399536  S19       235             1.0000000000
      1834       169  SER       HB1             3.0915741610        2.7647793658       -6.6243551408  S19       235             1.0000000000
      1835       169  SER       HB2             2.8999731950        4.3471688852       -5.8710085934  S19       235             1.0000000000
      1836       169  SER       OG              1.2813896885        3.6447291604       -7.0549919841  S19       235             1.0000000000
      1837       169  SER       HG1             0.8194040503        4.5068701101       -6.8541721738  S19       235             1.0000000000
      1838       169  SER       QQH7            2.0191867000        2.8821911388       -5.2295080052  S19       235             1.0000000000
      1839       170  PNM       S1             -3.1336000831        9.6741063983       -6.4532117764  S19       523             1.0000000000
      1840       170  PNM       C2             -1.7913616843        8.4073548901       -7.0545259012  S19       523             1.0000000000
      1841       170  PNM       C3             -1.4313955840        7.5614683349       -5.7779498423  S19       523             1.0000000000
      1842       170  PNM       N4             -2.6068386411        7.5316704605       -4.8822438937  S19       523             1.0000000000
      1843       170  PNM       C5             -3.7352089999        8.5020556401       -5.1249875417  S19       523             1.0000000000
      1844       170  PNM       C6             -3.6439354364        8.9365719862       -3.6110587190  S19       523             1.0000000000
      1845       170  PNM       C7             -2.5140676088        7.8874010432       -3.5171555372  S19       523             1.0000000000
      1846       170  PNM       O8             -1.5526906735        7.7362819447       -2.7424011577  S19       523             1.0000000000
      1847       170  PNM       C9             -2.3993598586        7.5738594148       -8.1868275647  S19       523             1.0000000000
      1848       170  PNM       C10            -0.5783755084        9.1959845812       -7.5635257042  S19       523             1.0000000000
      1849       170  PNM       C11            -0.9048062076        6.1611900235       -6.1498145808  S19       523             1.0000000000
      1850       170  PNM       O12            -1.6455470533        5.1514961254       -5.9700476931  S19       523             1.0000000000
      1851       170  PNM       O13             0.3013189291        6.1256536975       -6.6511574411  S19       523             1.0000000000
      1852       170  PNM       N14            -3.0601563356       10.2386290084       -3.3283141822  S19       523             1.0000000000
      1853       170  PNM       C15            -3.6655859767       11.4051468623       -3.6524390781  S19       523             1.0000000000
      1854       170  PNM       O16            -4.8122992563       11.4368476706       -4.1876826875  S19       523             1.0000000000
      1855       170  PNM       C17            -2.8574050028       12.6731865580       -3.3942670563  S19       523             1.0000000000
      1856       170  PNM       C18            -1.8534803661       12.9643369062       -4.5073615450  S19       523             1.0000000000
      1857       170  PNM       C19            -0.5039901499       13.2117350924       -4.2139445991  S19       523             1.0000000000
      1858       170  PNM       C20             0.4227742155       13.4485878834       -5.2375595513  S19       523             1.0000000000
      1859       170  PNM       C21             0.0094787864       13.4368076474       -6.5742135241  S19       523             1.0000000000
      1860       170  PNM       C22            -1.3390744866       13.2075545816       -6.8748362098  S19       523             1.0000000000
      1861       170  PNM       C23            -2.2635041414       12.9814639633       -5.8511971552  S19       523             1.0000000000
      1862       170  PNM       H24            -0.6153546843        8.0719325379       -5.2505742688  S19       523             1.0000000000
      1863       170  PNM       H25            -0.8290259757        9.7418910131       -8.4782166052  S19       523             1.0000000000
      1864       170  PNM       H26             0.2391129562        8.5034209376       -7.7921886564  S19       523             1.0000000000
      1865       170  PNM       H27            -0.2300345435        9.9226791784       -6.8264237171  S19       523             1.0000000000
      1866       170  PNM       H28            -2.7533865836        8.2298774311       -8.9853858744  S19       523             1.0000000000
      1867       170  PNM       H29            -3.2470066251        6.9727042954       -7.8501600195  S19       523             1.0000000000
      1868       170  PNM       H30            -1.6365701007        6.9087571124       -8.6033085355  S19       523             1.0000000000
      1869       170  PNM       H31            -4.6737504033        8.0304008255       -5.4098489002  S19       523             1.0000000000
      1870       170  PNM       H32            -4.5504226272        8.7628266774       -3.0340027716  S19       523             1.0000000000
      1871       170  PNM       H33            -2.3368887858       12.5923208572       -2.4350879566  S19       523             1.0000000000
      1872       170  PNM       H34            -3.5752775349       13.4932834911       -3.3062241738  S19       523             1.0000000000
      1873       170  PNM       H35            -0.1744587632       13.2092274286       -3.1803867890  S19       523             1.0000000000
      1874       170  PNM       H36             1.4643271155       13.6327090135       -4.9916054701  S19       523             1.0000000000
      1875       170  PNM       H37             0.7291383536       13.6002380736       -7.3708544835  S19       523             1.0000000000
      1876       170  PNM       H38            -1.6722658706       13.1840634182       -7.9080742954  S19       523             1.0000000000
      1877       170  PNM       H39            -3.3020321878       12.7909052443       -6.0956343374  S19       523             1.0000000000
      1878       170  PNM       H40            -2.1426286466       10.2543343916       -2.8766670410  S19       523             1.0000000000
      1879       171  TIP3      OH2            -4.5226526157        7.7687448360       -0.4417212833  S19       290             1.0000000000
      1880       171  TIP3      H1             -5.7203499957        7.7140643784       -0.2154886951  S19       290             1.0000000000
      1881       171  TIP3      H2             -3.9657424462        8.4441689333        0.0533912988  S19       290             1.0000000000
      1882       172  SER       CB             -2.9849971610        5.2290014485       -2.3952203150  S20       70              1.0000000000
      1883       172  SER       HB1            -3.5193260524        4.3956926683       -2.8661073770  S20       70              1.0000000000
      1884       172  SER       HB2            -2.0296655408        5.3531790582       -2.9200270639  S20       70              1.0000000000
      1885       172  SER       OG             -3.7884692556        6.4201785669       -2.5180144987  S20       70              1.0000000000
      1886       172  SER       HG1            -4.1053213731        7.2637061917       -1.2134654084  S20       70              1.0000000000
      1887       172  SER       QQH1           -2.7492508326        5.0343538220       -1.3361146886  S20       70              1.0000000000
      1888       173  LYS       CD             -6.3761609918        3.4969895414       -2.1773595487  S20       73              1.0000000000
      1889       173  LYS       HD1            -7.1331147949        3.0752284247       -2.8442567749  S20       73              1.0000000000
      1890       173  LYS       HD2            -5.4061894881        3.3626984889       -2.6682757699  S20       73              1.0000000000
      1891       173  LYS       QQH2           -6.3752290547        2.9167595040       -1.2488961027  S20       73              1.0000000000
      1892       173  LYS       CE             -6.6459685899        4.9942606251       -1.9318562059  S20       73              1.0000000000
      1893       173  LYS       HE1            -6.1254116537        5.3658176345       -1.0465440444  S20       73              1.0000000000
      1894       173  LYS       HE2            -7.7059827422        5.1893016004       -1.7741694694  S20       73              1.0000000000
      1895       173  LYS       NZ             -6.1828315436        5.8649089273       -3.0673303987  S20       73              1.0000000000
      1896       173  LYS       HZ1            -6.3137639305        5.4735258365       -4.0085965048  S20       73              1.0000000000
      1897       173  LYS       HZ2            -5.0731826337        6.0992029483       -2.9238798694  S20       73              1.0000000000
      1898       173  LYS       HZ3            -6.6619362600        6.7898044403       -3.0549243520  S20       73              1.0000000000
      1899       174  SER       CB             -4.6955370672        4.5062846925       -6.6748450194  S20       130             1.0000000000
      1900       174  SER       HB1            -4.7557404452        5.4314703479       -7.2497722784  S20       130             1.0000000000
      1901       174  SER       HB2            -3.9675041954        3.8506158049       -7.1674546379  S20       130             1.0000000000
      1902       174  SER       OG             -4.2637958788        4.7715842486       -5.2944724088  S20       130             1.0000000000
      1903       174  SER       HG1            -3.5585129374        5.4755108712       -5.2922065607  S20       130             1.0000000000
      1904       174  SER       QQH3           -5.6596182407        3.9987589786       -6.6839616785  S20       130             1.0000000000
      1905       175  GLU       CB             -9.8960466343        9.7152590873        0.6287693386  S20       166             1.0000000000
      1906       175  GLU       HB1            -9.5835829692       10.3743422320       -0.1907646044  S20       166             1.0000000000
      1907       175  GLU       HB2           -10.9516328347        9.4707466527        0.4825487975  S20       166             1.0000000000
      1908       175  GLU       QQH4           -9.7931025213       10.1762736662        1.6205398780  S20       166             1.0000000000
      1909       175  GLU       CG             -9.0575349177        8.4295879995        0.5367234216  S20       166             1.0000000000
      1910       175  GLU       HG1            -9.4500417958        7.7805553672       -0.2547080614  S20       166             1.0000000000
      1911       175  GLU       HG2            -9.1250255947        7.8337375537        1.4558468691  S20       166             1.0000000000
      1912       175  GLU       CD             -7.5873955106        8.6687899542        0.2323924717  S20       166             1.0000000000
      1913       175  GLU       OE1            -7.1006884772        9.8299620725        0.2165376574  S20       166             1.0000000000
      1914       175  GLU       OE2            -6.8923211671        7.5671805941       -0.0037616738  S20       166             1.0000000000
      1915       176  ASN       CB             -2.5354332786       11.9444024119        1.2751102162  S20       170             1.0000000000
      1916       176  ASN       HB1            -1.5401214351       11.7288368334        0.8793105584  S20       170             1.0000000000
      1917       176  ASN       HB2            -2.8657796138       12.9224619602        0.9154209335  S20       170             1.0000000000
      1918       176  ASN       QQH5           -2.5692312288       11.9225209014        2.3741093814  S20       170             1.0000000000
      1919       176  ASN       CG             -3.4892331267       10.8538270583        0.7932370448  S20       170             1.0000000000
      1920       176  ASN       OD1            -3.1684636194        9.6258103090        0.9022208536  S20       170             1.0000000000
      1921       176  ASN       ND2            -4.6612410740       11.2714100854        0.2892456651  S20       170             1.0000000000
      1922       176  ASN       HD21           -5.4176054580       10.6131733832        0.0825419187  S20       170             1.0000000000
      1923       176  ASN       HD22           -4.8028152677       12.2595112730        0.0458600914  S20       170             1.0000000000
      1924       177  LYS       CE             -3.2996427669        1.5307789744       -4.6217835523  S20       234             1.0000000000
      1925       177  LYS       HE1            -3.7427909917        1.7089755154       -3.6421481867  S20       234             1.0000000000
      1926       177  LYS       HE2            -4.0880678177        1.4457838799       -5.3711337429  S20       234             1.0000000000
      1927       177  LYS       NZ             -2.4410058239        2.7056860446       -4.9989480795  S20       234             1.0000000000
      1928       177  LYS       HZ1            -1.9272015330        2.5376040918       -5.8999564861  S20       234             1.0000000000
      1929       177  LYS       HZ2            -1.6947370792        2.9459558986       -4.3210353641  S20       234             1.0000000000
      1930       177  LYS       HZ3            -3.0412389396        3.5599858063       -5.1084832254  S20       234             1.0000000000
      1931       177  LYS       QQH6           -2.6763376092        0.6369545810       -4.5746067908  S20       234             1.0000000000
      1932       178  SER       CB              2.3662790065        3.4247687714       -6.1253335000  S20       235             1.0000000000
      1933       178  SER       HB1             3.0838397255        2.7697688851       -6.6293420251  S20       235             1.0000000000
      1934       178  SER       HB2             2.9023134347        4.3490928356       -5.8677751281  S20       235             1.0000000000
      1935       178  SER       OG              1.2755209979        3.6595872234       -7.0486384910  S20       235             1.0000000000
      1936       178  SER       HG1             0.8170711934        4.5233717873       -6.8422639514  S20       235             1.0000000000
      1937       178  SER       QQH7            2.0184649055        2.8845344794       -5.2295759474  S20       235             1.0000000000
      1938       179  PNM       S1             -3.1638447708        9.6545196175       -6.4380425819  S20       523             1.0000000000
      1939       179  PNM       C2             -1.8152564761        8.3946904066       -7.0292902553  S20       523             1.0000000000
      1940       179  PNM       C3             -1.4688419607        7.5472157802       -5.7522289775  S20       523             1.0000000000
      1941       179  PNM       N4             -2.6645947341        7.4779689104       -4.8788664602  S20       523             1.0000000000
      1942       179  PNM       C5             -3.7693876172        8.4843446461       -5.1084664141  S20       523             1.0000000000
      1943       179  PNM       C6             -3.6649052402        8.9213626439       -3.5992737320  S20       523             1.0000000000
      1944       179  PNM       C7             -2.5622081578        7.8395464805       -3.4938622562  S20       523             1.0000000000
      1945       179  PNM       O8             -1.5563652416        7.7413345731       -2.7607929618  S20       523             1.0000000000
      1946       179  PNM       C9             -2.4088661668        7.5622855469       -8.1699895035  S20       523             1.0000000000
      1947       179  PNM       C10            -0.5987008672        9.1862466661       -7.5242039672  S20       523             1.0000000000
      1948       179  PNM       C11            -0.9124279092        6.1589080910       -6.1315428506  S20       523             1.0000000000
      1949       179  PNM       O12            -1.6315402934        5.1337832367       -5.9575219097  S20       523             1.0000000000
      1950       179  PNM       O13             0.2946601691        6.1469085078       -6.6359030576  S20       523             1.0000000000
      1951       179  PNM       N14            -3.0611456785       10.2144248473       -3.3196908294  S20       523             1.0000000000
      1952       179  PNM       C15            -3.6576234508       11.3873186582       -3.6374225849  S20       523             1.0000000000
      1953       179  PNM       O16            -4.8086460454       11.4311379564       -4.1644543193  S20       523             1.0000000000
      1954       179  PNM       C17            -2.8428208313       12.6511792608       -3.3797756756  S20       523             1.0000000000
      1955       179  PNM       C18            -1.8486918704       12.9506535594       -4.4993809233  S20       523             1.0000000000
      1956       179  PNM       C19            -0.4987687636       13.2042795061       -4.2131769109  S20       523             1.0000000000
      1957       179  PNM       C20             0.4209520713       13.4471526280       -5.2415337485  S20       523             1.0000000000
      1958       179  PNM       C21             0.0000595931       13.4360106719       -6.5757283032  S20       523             1.0000000000
      1959       179  PNM       C22            -1.3492618578       13.2017722833       -6.8691620793  S20       523             1.0000000000
      1960       179  PNM       C23            -2.2667488923       12.9689203520       -5.8407495469  S20       523             1.0000000000
      1961       179  PNM       H24            -0.6733539652        8.0659345220       -5.2016581762  S20       523             1.0000000000
      1962       179  PNM       H25            -0.8391923835        9.7339488160       -8.4403720403  S20       523             1.0000000000
      1963       179  PNM       H26             0.2191772810        8.4923717129       -7.7436371709  S20       523             1.0000000000
      1964       179  PNM       H27            -0.2596010196        9.9111177704       -6.7810174859  S20       523             1.0000000000
      1965       179  PNM       H28            -2.7579210018        8.2178118238       -8.9709662181  S20       523             1.0000000000
      1966       179  PNM       H29            -3.2565296980        6.9566164458       -7.8409346852  S20       523             1.0000000000
      1967       179  PNM       H30            -1.6393597514        6.9012245256       -8.5799788666  S20       523             1.0000000000
      1968       179  PNM       H31            -4.7224937066        8.0352217124       -5.3833812244  S20       523             1.0000000000
      1969       179  PNM       H32            -4.5768623987        8.7711948810       -3.0223771281  S20       523             1.0000000000
      1970       179  PNM       H33            -2.3129475057       12.5625774203       -2.4262655597  S20       523             1.0000000000
      1971       179  PNM       H34            -3.5600958329       13.4704989843       -3.2791812786  S20       523             1.0000000000
      1972       179  PNM       H35            -0.1630003616       13.1990991998       -3.1815996929  S20       523             1.0000000000
      1973       179  PNM       H36             1.4632652456       13.6343577498       -5.0014958600  S20       523             1.0000000000
      1974       179  PNM       H37             0.7142957843       13.6031410671       -7.3762835980  S20       523             1.0000000000
      1975       179  PNM       H38            -1.6889173063       13.1793790729       -7.9002413656  S20       523             1.0000000000
      1976       179  PNM       H39            -3.3056074395       12.7722388296       -6.0790210233  S20       523             1.0000000000
      1977       179  PNM       H40            -2.1388631822       10.2161120348       -2.8767506424  S20       523             1.0000000000
      1978       180  TIP3      OH2            -4.5248937190        7.7652774326       -0.4306722053  S20       290             1.0000000000
      1979       180  TIP3      H1             -5.7610860554        7.7037610271       -0.2042674417  S20       290             1.0000000000
      1980       180  TIP3      H2             -3.9712791103        8.4403821211        0.0688409247  S20       290             1.0000000000
      1981       181  SER       CB             -2.9516681499        5.2471493707       -2.4192079350  S21       70              1.0000000000
      1982       181  SER       HB1            -3.5057158258        4.4246267385       -2.8826731695  S21       70              1.0000000000
      1983       181  SER       HB2            -1.9919428052        5.3457809188       -2.9362615694  S21       70              1.0000000000
      1984       181  SER       OG             -3.7264516735        6.4643058355       -2.5765419309  S21       70              1.0000000000
      1985       181  SER       HG1            -4.0887945592        7.3111908944       -1.2101698202  S21       70              1.0000000000
      1986       181  SER       QQH1           -2.7349096118        5.0794918869       -1.3527561493  S21       70              1.0000000000
      1987       182  LYS       CD             -6.3640440820        3.5027077033       -2.1811216925  S21       73              1.0000000000
      1988       182  LYS       HD1            -7.1232305837        3.0850679992       -2.8480448090  S21       73              1.0000000000
      1989       182  LYS       HD2            -5.3953674072        3.3617084860       -2.6720329898  S21       73              1.0000000000
      1990       182  LYS       QQH2           -6.3671425243        2.9241923799       -1.2520165355  S21       73              1.0000000000
      1991       182  LYS       CE             -6.6255224695        5.0012499710       -1.9340216665  S21       73              1.0000000000
      1992       182  LYS       HE1            -6.0973307143        5.3735706331       -1.0539154877  S21       73              1.0000000000
      1993       182  LYS       HE2            -7.6836337527        5.2013309806       -1.7704992297  S21       73              1.0000000000
      1994       182  LYS       NZ             -6.1722289412        5.8764795384       -3.0755811546  S21       73              1.0000000000
      1995       182  LYS       HZ1            -6.3101042556        5.4840807008       -4.0172149976  S21       73              1.0000000000
      1996       182  LYS       HZ2            -5.0943468382        6.1135817391       -2.9642969380  S21       73              1.0000000000
      1997       182  LYS       HZ3            -6.6590758531        6.7989917942       -3.0590350165  S21       73              1.0000000000
      1998       183  SER       CB             -4.6916594207        4.5163798801       -6.6610567289  S21       130             1.0000000000
      1999       183  SER       HB1            -4.7510310098        5.4383513416       -7.2410623982  S21       130             1.0000000000
      2000       183  SER       HB2            -3.9582101142        3.8619858325       -7.1468439608  S21       130             1.0000000000
      2001       183  SER       OG             -4.2689769105        4.7886404518       -5.2787865463  S21       130             1.0000000000
      2002       183  SER       HG1            -3.6121192512        5.5442248320       -5.2563813246  S21       130             1.0000000000
      2003       183  SER       QQH3           -5.6545037595        4.0055904281       -6.6744787804  S21       130             1.0000000000
      2004       184  GLU       CB             -9.8975136618        9.7142400185        0.6286919562  S21       166             1.0000000000
      2005       184  GLU       HB1            -9.5859565672       10.3738398790       -0.1907448206  S21       166             1.0000000000
      2006       184  GLU       HB2           -10.9529918178        9.4697525470        0.4829621045  S21       166             1.0000000000
      2007       184  GLU       QQH4           -9.7942236795       10.1736814604        1.6211375814  S21       166             1.0000000000
      2008       184  GLU       CG             -9.0594204704        8.4286355390        0.5350991663  S21       166             1.0000000000
      2009       184  GLU       HG1            -9.4535239168        7.7789280941       -0.2549776969  S21       166             1.0000000000
      2010       184  GLU       HG2            -9.1229247567        7.8330392703        1.4545608387  S21       166             1.0000000000
      2011       184  GLU       CD             -7.5922447642        8.6702311081        0.2265897322  S21       166             1.0000000000
      2012       184  GLU       OE1            -7.1036209256        9.8278711466        0.2017875845  S21       166             1.0000000000
      2013       184  GLU       OE2            -6.8962859069        7.5638585118       -0.0064396495  S21       166             1.0000000000
      2014       185  ASN       CB             -2.5342544586       11.9439373827        1.2764860947  S21       170             1.0000000000
      2015       185  ASN       HB1            -1.5394753562       11.7265325422        0.8805128396  S21       170             1.0000000000
      2016       185  ASN       HB2            -2.8627575018       12.9225077874        0.9165019332  S21       170             1.0000000000
      2017       185  ASN       QQH5           -2.5679620415       11.9220961412        2.3754515537  S21       170             1.0000000000
      2018       185  ASN       CG             -3.4890920766       10.8553066771        0.7944480825  S21       170             1.0000000000
      2019       185  ASN       OD1            -3.1714248627        9.6263138295        0.9067390907  S21       170             1.0000000000
      2020       185  ASN       ND2            -4.6587501596       11.2737878624        0.2868917462  S21       170             1.0000000000
      2021       185  ASN       HD21           -5.4116891380       10.6157371298        0.0720480312  S21       170             1.0000000000
      2022       185  ASN       HD22           -4.7983725410       12.2620282826        0.0410320594  S21       170             1.0000000000
      2023       186  LYS       CE             -3.2967983686        1.5439792004       -4.6257460313  S21       234             1.0000000000
      2024       186  LYS       HE1            -3.7403018418        1.7210511452       -3.6459707431  S21       234             1.0000000000
      2025       186  LYS       HE2            -4.0851751136        1.4591686682       -5.3751875490  S21       234             1.0000000000
      2026       186  LYS       NZ             -2.4373873725        2.7185823722       -5.0025597489  S21       234             1.0000000000
      2027       186  LYS       HZ1            -1.9256917726        2.5509089415       -5.9049612273  S21       234             1.0000000000
      2028       186  LYS       HZ2            -1.6866508620        2.9535713516       -4.3276103665  S21       234             1.0000000000
      2029       186  LYS       HZ3            -3.0286883909        3.5806616587       -5.1099585102  S21       234             1.0000000000
      2030       186  LYS       QQH6           -2.6739564866        0.6497483693       -4.5791037446  S21       234             1.0000000000
      2031       187  SER       CB              2.3636230713        3.4290187208       -6.1254824762  S21       235             1.0000000000
      2032       187  SER       HB1             3.0818791711        2.7748939242       -6.6298987312  S21       235             1.0000000000
      2033       187  SER       HB2             2.8989538561        4.3534048598       -5.8669587860  S21       235             1.0000000000
      2034       187  SER       OG              1.2729008021        3.6648664872       -7.0482905790  S21       235             1.0000000000
      2035       187  SER       HG1             0.8182365451        4.5320268344       -6.8447986113  S21       235             1.0000000000
      2036       187  SER       QQH7            2.0162147296        2.8880914633       -5.2298580120  S21       235             1.0000000000
      2037       188  PNM       S1             -3.1646113177        9.6398742196       -6.4336283638  S21       523             1.0000000000
      2038       188  PNM       C2             -1.8230690058        8.3769538818       -7.0204136815  S21       523             1.0000000000
      2039       188  PNM       C3             -1.4984628727        7.5247303148       -5.7420725073  S21       523             1.0000000000
      2040       188  PNM       N4             -2.7209527502        7.4100295573       -4.8991974174  S21       523             1.0000000000
      2041       188  PNM       C5             -3.7865888920        8.4665153841       -5.1153023716  S21       523             1.0000000000
      2042       188  PNM       C6             -3.6810432283        8.9004490251       -3.6104970630  S21       523             1.0000000000
      2043       188  PNM       C7             -2.6173467716        7.7718088655       -3.4725171437  S21       523             1.0000000000
      2044       188  PNM       O8             -1.5628195672        7.7434030218       -2.7903805216  S21       523             1.0000000000
      2045       188  PNM       C9             -2.4087274946        7.5540075679       -8.1726674911  S21       523             1.0000000000
      2046       188  PNM       C10            -0.6035073154        9.1717747663       -7.5037613164  S21       523             1.0000000000
      2047       188  PNM       C11            -0.9103529087        6.1491167215       -6.1265300082  S21       523             1.0000000000
      2048       188  PNM       O12            -1.6026740562        5.1073480560       -5.9553084997  S21       523             1.0000000000
      2049       188  PNM       O13             0.2974207490        6.1612695409       -6.6354300034  S21       523             1.0000000000
      2050       188  PNM       N14            -3.0604621347       10.1831440386       -3.3243458308  S21       523             1.0000000000
      2051       188  PNM       C15            -3.6483688786       11.3614868715       -3.6376918985  S21       523             1.0000000000
      2052       188  PNM       O16            -4.8025701979       11.4159923407       -4.1603678174  S21       523             1.0000000000
      2053       188  PNM       C17            -2.8312505333       12.6238709743       -3.3782638583  S21       523             1.0000000000
      2054       188  PNM       C18            -1.8433436547       12.9361681519       -4.5000025362  S21       523             1.0000000000
      2055       188  PNM       C19            -0.4948903620       13.1986355263       -4.2152585115  S21       523             1.0000000000
      2056       188  PNM       C20             0.4223459818       13.4493560409       -5.2440166719  S21       523             1.0000000000
      2057       188  PNM       C21            -0.0000387586       13.4380853248       -6.5777542359  S21       523             1.0000000000
      2058       188  PNM       C22            -1.3484410647       13.1975858394       -6.8698045608  S21       523             1.0000000000
      2059       188  PNM       C23            -2.2635102072       12.9566535561       -5.8407483266  S21       523             1.0000000000
      2060       188  PNM       H24            -0.7275082158        8.0512663434       -5.1648073205  S21       523             1.0000000000
      2061       188  PNM       H25            -0.8424468741        9.7246541284       -8.4175284121  S21       523             1.0000000000
      2062       188  PNM       H26             0.2184695634        8.4830811169       -7.7219646072  S21       523             1.0000000000
      2063       188  PNM       H27            -0.2738700605        9.8941041198       -6.7543269099  S21       523             1.0000000000
      2064       188  PNM       H28            -2.7534485336        8.2162918904       -8.9701646331  S21       523             1.0000000000
      2065       188  PNM       H29            -3.2584887958        6.9442438103       -7.8568360162  S21       523             1.0000000000
      2066       188  PNM       H30            -1.6350461836        6.8974950910       -8.5825429795  S21       523             1.0000000000
      2067       188  PNM       H31            -4.7543758236        8.0536699473       -5.3965848945  S21       523             1.0000000000
      2068       188  PNM       H32            -4.6075617083        8.7785341482       -3.0485020866  S21       523             1.0000000000
      2069       188  PNM       H33            -2.2952280888       12.5292090292       -2.4288796084  S21       523             1.0000000000
      2070       188  PNM       H34            -3.5504042044       13.4404045897       -3.2676142297  S21       523             1.0000000000
      2071       188  PNM       H35            -0.1578964924       13.1908910610       -3.1841417446  S21       523             1.0000000000
      2072       188  PNM       H36             1.4641498199       13.6402924790       -5.0046302008  S21       523             1.0000000000
      2073       188  PNM       H37             0.7130454263       13.6083565558       -7.3789177685  S21       523             1.0000000000
      2074       188  PNM       H38            -1.6891443154       13.1744201710       -7.9006443025  S21       523             1.0000000000
      2075       188  PNM       H39            -3.3010104698       12.7524182742       -6.0779919368  S21       523             1.0000000000
      2076       188  PNM       H40            -2.1307400980       10.1705424513       -2.8962500757  S21       523             1.0000000000
      2077       189  TIP3      OH2            -4.5199010067        7.7734886687       -0.4248742562  S21       290             1.0000000000
      2078       189  TIP3      H1             -5.7905467101        7.7026505868       -0.2021165644  S21       290             1.0000000000
      2079       189  TIP3      H2             -3.9712262899        8.4499419491        0.0822711359  S21       290             1.0000000000
      2080       190  SER       CB             -2.9171571706        5.2607056788       -2.4403801209  S22       70              1.0000000000
      2081       190  SER       HB1            -3.4941045731        4.4517298800       -2.8958976103  S22       70              1.0000000000
      2082       190  SER       HB2            -1.9570042222        5.3334808779       -2.9539417032  S22       70              1.0000000000
      2083       190  SER       OG             -3.6673401467        6.5013134870       -2.6259845231  S22       70              1.0000000000
      2084       190  SER       HG1            -4.0738116980        7.3570094985       -1.2002530122  S22       70              1.0000000000
      2085       190  SER       QQH1           -2.7147349206        5.1220748842       -1.3684844504  S22       70              1.0000000000
      2086       191  LYS       CD             -6.3517708927        3.5070574341       -2.1855984489  S22       73              1.0000000000
      2087       191  LYS       HD1            -7.1142073723        3.0941898559       -2.8519620002  S22       73              1.0000000000
      2088       191  LYS       HD2            -5.3849764682        3.3584891767       -2.6772770780  S22       73              1.0000000000
      2089       191  LYS       QQH2           -6.3579886970        2.9304344988       -1.2557261437  S22       73              1.0000000000
      2090       191  LYS       CE             -6.6040692218        5.0067297289       -1.9367223269  S22       73              1.0000000000
      2091       191  LYS       HE1            -6.0651099053        5.3789326099       -1.0634415007  S22       73              1.0000000000
      2092       191  LYS       HE2            -7.6594365357        5.2124136585       -1.7620899403  S22       73              1.0000000000
      2093       191  LYS       NZ             -6.1638370726        5.8844619141       -3.0859739973  S22       73              1.0000000000
      2094       191  LYS       HZ1            -6.3100465811        5.4904405461       -4.0273284624  S22       73              1.0000000000
      2095       191  LYS       HZ2            -5.1085660395        6.1229372593       -3.0024654776  S22       73              1.0000000000
      2096       191  LYS       HZ3            -6.6568421524        6.8049089916       -3.0659540097  S22       73              1.0000000000
      2097       192  SER       CB             -4.6868002308        4.5281075445       -6.6498819879  S22       130             1.0000000000
      2098       192  SER       HB1            -4.7452075474        5.4477684865       -7.2336521453  S22       130             1.0000000000
      2099       192  SER       HB2            -3.9500500874        3.8738280933       -7.1307582727  S22       130             1.0000000000
      2100       192  SER       OG             -4.2682489583        4.8083865670       -5.2671723689  S22       130             1.0000000000
      2101       192  SER       HG1            -3.6433546487        5.6014906187       -5.2359933660  S22       130             1.0000000000
      2102       192  SER       QQH3           -5.6498680850        4.0169682868       -6.6670762109  S22       130             1.0000000000
      2103       193  GLU       CB             -9.9005455021        9.7147623326        0.6290687228  S22       166             1.0000000000
      2104       193  GLU       HB1            -9.5890326642       10.3743105544       -0.1904976174  S22       166             1.0000000000
      2105       193  GLU       HB2           -10.9561913809        9.4709919690        0.4838064326  S22       166             1.0000000000
      2106       193  GLU       QQH4           -9.7966520448       10.1731916097        1.6219789363  S22       166             1.0000000000
      2107       193  GLU       CG             -9.0638296601        8.4284120852        0.5349065117  S22       166             1.0000000000
      2108       193  GLU       HG1            -9.4584180751        7.7791260244       -0.2551635479  S22       166             1.0000000000
      2109       193  GLU       HG2            -9.1272974847        7.8327162378        1.4542396664  S22       166             1.0000000000
      2110       193  GLU       CD             -7.5978226895        8.6701309595        0.2269863974  S22       166             1.0000000000
      2111       193  GLU       OE1            -7.1046424522        9.8242280556        0.2049830437  S22       166             1.0000000000
      2112       193  GLU       OE2            -6.9028432453        7.5604285830       -0.0104413822  S22       166             1.0000000000
      2113       194  ASN       CB             -2.5338782486       11.9434197834        1.2776110066  S22       170             1.0000000000
      2114       194  ASN       HB1            -1.5394446156       11.7246324993        0.8815979926  S22       170             1.0000000000
      2115       194  ASN       HB2            -2.8607816448       12.9223220275        0.9171436745  S22       170             1.0000000000
      2116       194  ASN       QQH5           -2.5674797046       11.9219676677        2.3765861101  S22       170             1.0000000000
      2117       194  ASN       CG             -3.4897938799       10.8566678164        0.7958803403  S22       170             1.0000000000
      2118       194  ASN       OD1            -3.1772239976        9.6265341897        0.9142997343  S22       170             1.0000000000
      2119       194  ASN       ND2            -4.6563253329       11.2756753699        0.2811198901  S22       170             1.0000000000
      2120       194  ASN       HD21           -5.4069494307       10.6183220587        0.0626924454  S22       170             1.0000000000
      2121       194  ASN       HD22           -4.7933921903       12.2642052082        0.0324749278  S22       170             1.0000000000
      2122       195  LYS       CE             -3.2948508382        1.5564493960       -4.6296190577  S22       234             1.0000000000
      2123       195  LYS       HE1            -3.7391134601        1.7316739652       -3.6496984071  S22       234             1.0000000000
      2124       195  LYS       HE2            -4.0831839938        1.4726291361       -5.3791577264  S22       234             1.0000000000
      2125       195  LYS       NZ             -2.4351094583        2.7313717863       -5.0046214007  S22       234             1.0000000000
      2126       195  LYS       HZ1            -1.9252414974        2.5656144680       -5.9080978041  S22       234             1.0000000000
      2127       195  LYS       HZ2            -1.6803211945        2.9602137470       -4.3320708105  S22       234             1.0000000000
      2128       195  LYS       HZ3            -3.0198821907        3.6000722155       -5.1086514040  S22       234             1.0000000000
      2129       195  LYS       QQH6           -2.6727097969        0.6616823702       -4.5839805495  S22       234             1.0000000000
      2130       196  SER       CB              2.3628538483        3.4327563952       -6.1246437105  S22       235             1.0000000000
      2131       196  SER       HB1             3.0807823583        2.7788249394       -6.6299224497  S22       235             1.0000000000
      2132       196  SER       HB2             2.8990566877        4.3560674027       -5.8641246147  S22       235             1.0000000000
      2133       196  SER       OG              1.2724231484        3.6713056563       -7.0469919503  S22       235             1.0000000000
      2134       196  SER       HG1             0.8190322528        4.5393725560       -6.8426288190  S22       235             1.0000000000
      2135       196  SER       QQH7            2.0146692157        2.8908820569       -5.2297408680  S22       235             1.0000000000
      2136       197  PNM       S1             -3.1766368534        9.6178352911       -6.4241919306  S22       523             1.0000000000
      2137       197  PNM       C2             -1.8362888911        8.3590933308       -7.0101058550  S22       523             1.0000000000
      2138       197  PNM       C3             -1.5307892177        7.5011995345       -5.7318098526  S22       523             1.0000000000
      2139       197  PNM       N4             -2.7734922355        7.3437479549       -4.9163566193  S22       523             1.0000000000
      2140       197  PNM       C5             -3.8073087777        8.4378461410       -5.1153299087  S22       523             1.0000000000
      2141       197  PNM       C6             -3.7001151496        8.8725912634       -3.6155018190  S22       523             1.0000000000
      2142       197  PNM       C7             -2.6687765858        7.7050478662       -3.4407029580  S22       523             1.0000000000
      2143       197  PNM       O8             -1.5718320814        7.7458532476       -2.8091818184  S22       523             1.0000000000
      2144       197  PNM       C9             -2.4069264398        7.5430820737       -8.1750970154  S22       523             1.0000000000
      2145       197  PNM       C10            -0.6122242691        9.1579135735       -7.4771640529  S22       523             1.0000000000
      2146       197  PNM       C11            -0.9094500042        6.1405272470       -6.1186758236  S22       523             1.0000000000
      2147       197  PNM       O12            -1.5763233711        5.0810488771       -5.9490438750  S22       523             1.0000000000
      2148       197  PNM       O13             0.2974250307        6.1744336459       -6.6302353207  S22       523             1.0000000000
      2149       197  PNM       N14            -3.0635182671       10.1456409888       -3.3263224340  S22       523             1.0000000000
      2150       197  PNM       C15            -3.6404880244       11.3302103393       -3.6334241982  S22       523             1.0000000000
      2151       197  PNM       O16            -4.7981486053       11.3980709402       -4.1525075981  S22       523             1.0000000000
      2152       197  PNM       C17            -2.8183465106       12.5891713188       -3.3707543969  S22       523             1.0000000000
      2153       197  PNM       C18            -1.8386155532       12.9144237157       -4.4963088877  S22       523             1.0000000000
      2154       197  PNM       C19            -0.4912970455       13.1867789858       -4.2148684342  S22       523             1.0000000000
      2155       197  PNM       C20             0.4209078394       13.4485014886       -5.2453979663  S22       523             1.0000000000
      2156       197  PNM       C21            -0.0057975300       13.4395903516       -6.5776166528  S22       523             1.0000000000
      2157       197  PNM       C22            -1.3534632916       13.1917401136       -6.8664594553  S22       523             1.0000000000
      2158       197  PNM       C23            -2.2637157371       12.9392017679       -5.8355316719  S22       523             1.0000000000
      2159       197  PNM       H24            -0.7862371949        8.0382744288       -5.1304528567  S22       523             1.0000000000
      2160       197  PNM       H25            -0.8435197196        9.7187965143       -8.3885689579  S22       523             1.0000000000
      2161       197  PNM       H26             0.2116409937        8.4715450000       -7.6933092207  S22       523             1.0000000000
      2162       197  PNM       H27            -0.2899224247        9.8744123819       -6.7193380554  S22       523             1.0000000000
      2163       197  PNM       H28            -2.7441261785        8.2077926913       -8.9740803708  S22       523             1.0000000000
      2164       197  PNM       H29            -3.2573541813        6.9268428437       -7.8742365433  S22       523             1.0000000000
      2165       197  PNM       H30            -1.6249439944        6.8923518155       -8.5787669725  S22       523             1.0000000000
      2166       197  PNM       H31            -4.7858004969        8.0494417837       -5.3967544565  S22       523             1.0000000000
      2167       197  PNM       H32            -4.6390563084        8.7798811311       -3.0664400780  S22       523             1.0000000000
      2168       197  PNM       H33            -2.2738644096       12.4862670025       -2.4272347554  S22       523             1.0000000000
      2169       197  PNM       H34            -3.5363426825       13.4051990164       -3.2463812309  S22       523             1.0000000000
      2170       197  PNM       H35            -0.1501279299       13.1776420059       -3.1851452530  S22       523             1.0000000000
      2171       197  PNM       H36             1.4623413909       13.6451020672       -5.0090910930  S22       523             1.0000000000
      2172       197  PNM       H37             0.7039819047       13.6160283733       -7.3803545087  S22       523             1.0000000000
      2173       197  PNM       H38            -1.6972325535       13.1697460063       -7.8962289509  S22       523             1.0000000000
      2174       197  PNM       H39            -3.3001294828       12.7277627967       -6.0709802136  S22       523             1.0000000000
      2175       197  PNM       H40            -2.1265695470       10.1167986336       -2.9128389369  S22       523             1.0000000000
      2176       198  TIP3      OH2            -4.5154690288        7.7798951751       -0.4113056561  S22       290             1.0000000000
      2177       198  TIP3      H1             -5.8133043515        7.7010436573       -0.1982829860  S22       290             1.0000000000
      2178       198  TIP3      H2             -3.9739729539        8.4604778526        0.1033218995  S22       290             1.0000000000
      2179       199  SER       CB             -2.9017434091        5.2567630892       -2.4487571932  S23       70              1.0000000000
      2180       199  SER       HB1            -3.4922349178        4.4553657573       -2.8975783133  S23       70              1.0000000000
      2181       199  SER       HB2            -1.9419021123        5.3204326206       -2.9633549861  S23       70              1.0000000000
      2182       199  SER       OG             -3.6483290669        6.5022819585       -2.6453937703  S23       70              1.0000000000
      2183       199  SER       HG1            -4.0759088785        7.3662247387       -1.1860012968  S23       70              1.0000000000
      2184       199  SER       QQH1           -2.7034552731        5.1337881013       -1.3748652134  S23       70              1.0000000000
      2185       200  LYS       CD             -6.3481264829        3.5051673142       -2.1889569727  S23       73              1.0000000000
      2186       200  LYS       HD1            -7.1185318400        3.0987934739       -2.8502992812  S23       73              1.0000000000
      2187       200  LYS       HD2            -5.3853734428        3.3496546282       -2.6865093332  S23       73              1.0000000000
      2188       200  LYS       QQH2           -6.3528174511        2.9284765665       -1.2591298725  S23       73              1.0000000000
      2189       200  LYS       CE             -6.5888612229        5.0059188503       -1.9372861132  S23       73              1.0000000000
      2190       200  LYS       HE1            -6.0357143512        5.3758370844       -1.0719545391  S23       73              1.0000000000
      2191       200  LYS       HE2            -7.6401284689        5.2177339574       -1.7465606971  S23       73              1.0000000000
      2192       200  LYS       NZ             -6.1615441453        5.8816712218       -3.0942447039  S23       73              1.0000000000
      2193       200  LYS       HZ1            -6.3142846749        5.4858727044       -4.0337032896  S23       73              1.0000000000
      2194       200  LYS       HZ2            -5.1126764400        6.1196043240       -3.0235985170  S23       73              1.0000000000
      2195       200  LYS       HZ3            -6.6565151941        6.8013835657       -3.0730737508  S23       73              1.0000000000
      2196       201  SER       CB             -4.6859037280        4.5486688427       -6.6393546205  S23       130             1.0000000000
      2197       201  SER       HB1            -4.7450644067        5.4643518417       -7.2299208859  S23       130             1.0000000000
      2198       201  SER       HB2            -3.9430222422        3.8959480109       -7.1123205670  S23       130             1.0000000000
      2199       201  SER       OG             -4.2756576133        4.8368212833       -5.2569186886  S23       130             1.0000000000
      2200       201  SER       HG1            -3.6454288290        5.6350720121       -5.2259726155  S23       130             1.0000000000
      2201       201  SER       QQH3           -5.6460840304        4.0299427391       -6.6648117687  S23       130             1.0000000000
      2202       202  GLU       CB             -9.9041033351        9.7170549190        0.6286140538  S23       166             1.0000000000
      2203       202  GLU       HB1            -9.5929780025       10.3770600069       -0.1904843912  S23       166             1.0000000000
      2204       202  GLU       HB2           -10.9599959841        9.4752288217        0.4835291710  S23       166             1.0000000000
      2205       202  GLU       QQH4           -9.7995591026       10.1747749814        1.6215837302  S23       166             1.0000000000
      2206       202  GLU       CG             -9.0699224053        8.4290094096        0.5329067864  S23       166             1.0000000000
      2207       202  GLU       HG1            -9.4674425846        7.7813257088       -0.2570894339  S23       166             1.0000000000
      2208       202  GLU       HG2            -9.1337635579        7.8329088567        1.4522543425  S23       166             1.0000000000
      2209       202  GLU       CD             -7.6047043262        8.6688606884        0.2221966721  S23       166             1.0000000000
      2210       202  GLU       OE1            -7.1077562000        9.8206439886        0.1986520593  S23       166             1.0000000000
      2211       202  GLU       OE2            -6.9117449449        7.5569289477       -0.0173591420  S23       166             1.0000000000
      2212       203  ASN       CB             -2.5360125279       11.9427612076        1.2789174334  S23       170             1.0000000000
      2213       203  ASN       HB1            -1.5416739003       11.7231465534        0.8828270594  S23       170             1.0000000000
      2214       203  ASN       HB2            -2.8618212234       12.9216968353        0.9180415484  S23       170             1.0000000000
      2215       203  ASN       QQH5           -2.5693052089       11.9206218747        2.3778271606  S23       170             1.0000000000
      2216       203  ASN       CG             -3.4929760473       10.8560596378        0.7992197846  S23       170             1.0000000000
      2217       203  ASN       OD1            -3.1867842715        9.6262717070        0.9275163641  S23       170             1.0000000000
      2218       203  ASN       ND2            -4.6552190589       11.2765519588        0.2752237553  S23       170             1.0000000000
      2219       203  ASN       HD21           -5.4051810742       10.6183062142        0.0562440232  S23       170             1.0000000000
      2220       203  ASN       HD22           -4.7918983231       12.2641666140        0.0255646112  S23       170             1.0000000000
      2221       204  LYS       CE             -3.2959123174        1.5704475784       -4.6302353723  S23       234             1.0000000000
      2222       204  LYS       HE1            -3.7385104491        1.7429658396       -3.6488391048  S23       234             1.0000000000
      2223       204  LYS       HE2            -4.0853935324        1.4892369525       -5.3790860734  S23       234             1.0000000000
      2224       204  LYS       NZ             -2.4357587265        2.7447977414       -5.0032653258  S23       234             1.0000000000
      2225       204  LYS       HZ1            -1.9276229508        2.5820744138       -5.9083402300  S23       234             1.0000000000
      2226       204  LYS       HZ2            -1.6774123526        2.9712059627       -4.3341343048  S23       234             1.0000000000
      2227       204  LYS       HZ3            -3.0166596251        3.6154566073       -5.1038837951  S23       234             1.0000000000
      2228       204  LYS       QQH6           -2.6740811462        0.6753125338       -4.5885709418  S23       234             1.0000000000
      2229       205  SER       CB              2.3627149133        3.4369202760       -6.1247632406  S23       235             1.0000000000
      2230       205  SER       HB1             3.0803891801        2.7843924950       -6.6322138263  S23       235             1.0000000000
      2231       205  SER       HB2             2.8991296996        4.3595419956       -5.8623030989  S23       235             1.0000000000
      2232       205  SER       OG              1.2730653265        3.6783342816       -7.0467752068  S23       235             1.0000000000
      2233       205  SER       HG1             0.8213742635        4.5463482346       -6.8402104567  S23       235             1.0000000000
      2234       205  SER       QQH7            2.0143597129        2.8931534585       -5.2312602044  S23       235             1.0000000000
      2235       206  PNM       S1             -3.2182745070        9.5815230187       -6.4442176279  S23       523             1.0000000000
      2236       206  PNM       C2             -1.8497411009        8.3424764197       -7.0095421255  S23       523             1.0000000000
      2237       206  PNM       C3             -1.5548795702        7.4798663162       -5.7328041073  S23       523             1.0000000000
      2238       206  PNM       N4             -2.8072086912        7.2990652765       -4.9330495226  S23       523             1.0000000000
      2239       206  PNM       C5             -3.8311551349        8.4077667865       -5.1208900428  S23       523             1.0000000000
      2240       206  PNM       C6             -3.7159746291        8.8444609078       -3.6239767556  S23       523             1.0000000000
      2241       206  PNM       C7             -2.7030899286        7.6615368030       -3.4339058346  S23       523             1.0000000000
      2242       206  PNM       O8             -1.5832376585        7.7288490030       -2.8238970286  S23       523             1.0000000000
      2243       206  PNM       C9             -2.3995402682        7.5300257407       -8.1851236884  S23       523             1.0000000000
      2244       206  PNM       C10            -0.6282017332        9.1559128619       -7.4573156893  S23       523             1.0000000000
      2245       206  PNM       C11            -0.9040109876        6.1276798554       -6.1091841115  S23       523             1.0000000000
      2246       206  PNM       O12            -1.5330527676        5.0520803254       -5.9120110959  S23       523             1.0000000000
      2247       206  PNM       O13             0.2977653527        6.1848010662       -6.6337831559  S23       523             1.0000000000
      2248       206  PNM       N14            -3.0680482607       10.1110350943       -3.3350912075  S23       523             1.0000000000
      2249       206  PNM       C15            -3.6386096126       11.3019157122       -3.6317936224  S23       523             1.0000000000
      2250       206  PNM       O16            -4.7994060202       11.3812833526       -4.1417092546  S23       523             1.0000000000
      2251       206  PNM       C17            -2.8077738534       12.5546661873       -3.3653595720  S23       523             1.0000000000
      2252       206  PNM       C18            -1.8348131172       12.8866139008       -4.4942759760  S23       523             1.0000000000
      2253       206  PNM       C19            -0.4880876365       13.1703701008       -4.2162500313  S23       523             1.0000000000
      2254       206  PNM       C20             0.4176304361       13.4446267193       -5.2466070475  S23       523             1.0000000000
      2255       206  PNM       C21            -0.0110443787       13.4382195967       -6.5787460832  S23       523             1.0000000000
      2256       206  PNM       C22            -1.3587155565       13.1779987549       -6.8638876515  S23       523             1.0000000000
      2257       206  PNM       C23            -2.2623701626       12.9131576369       -5.8327613191  S23       523             1.0000000000
      2258       206  PNM       H24            -0.8244775554        8.0231624641       -5.1185654908  S23       523             1.0000000000
      2259       206  PNM       H25            -0.8571605192        9.7243361106       -8.3647995692  S23       523             1.0000000000
      2260       206  PNM       H26             0.2019380146        8.4772475355       -7.6745508877  S23       523             1.0000000000
      2261       206  PNM       H27            -0.3169980163        9.8670227212       -6.6897034357  S23       523             1.0000000000
      2262       206  PNM       H28            -2.7351226096        8.1981960142       -8.9820134986  S23       523             1.0000000000
      2263       206  PNM       H29            -3.2481965679        6.9079579896       -7.8921961457  S23       523             1.0000000000
      2264       206  PNM       H30            -1.6087564115        6.8875261982       -8.5839178766  S23       523             1.0000000000
      2265       206  PNM       H31            -4.8151143702        8.0275479229       -5.3950205345  S23       523             1.0000000000
      2266       206  PNM       H32            -4.6557259857        8.7652878267       -3.0725918020  S23       523             1.0000000000
      2267       206  PNM       H33            -2.2571796800       12.4396374179       -2.4269210472  S23       523             1.0000000000
      2268       206  PNM       H34            -3.5187191095       13.3756686605       -3.2292279878  S23       523             1.0000000000
      2269       206  PNM       H35            -0.1462555959       13.1589353988       -3.1865481587  S23       523             1.0000000000
      2270       206  PNM       H36             1.4590430169       13.6475155160       -5.0120295540  S23       523             1.0000000000
      2271       206  PNM       H37             0.6940588125       13.6246088508       -7.3820930549  S23       523             1.0000000000
      2272       206  PNM       H38            -1.7036356042       13.1594418841       -7.8935676671  S23       523             1.0000000000
      2273       206  PNM       H39            -3.2989757346       12.6957282963       -6.0656196506  S23       523             1.0000000000
      2274       206  PNM       H40            -2.1324065090       10.0695672313       -2.9197225482  S23       523             1.0000000000
      2275       207  TIP3      OH2            -4.5174258375        7.7789377328       -0.3970285522  S23       290             1.0000000000
      2276       207  TIP3      H1             -5.8281618429        7.6995802533       -0.1933631576  S23       290             1.0000000000
      2277       207  TIP3      H2             -3.9771437694        8.4639503556        0.1156998830  S23       290             1.0000000000
      2278       208  SER       CB             -2.9050748132        5.2485328640       -2.4506543737  S24       70              1.0000000000
      2279       208  SER       HB1            -3.5011199615        4.4452222960       -2.8882309529  S24       70              1.0000000000
      2280       208  SER       HB2            -1.9489616429        5.3057158735       -2.9709677816  S24       70              1.0000000000
      2281       208  SER       OG             -3.6520485295        6.4943776585       -2.6573615147  S24       70              1.0000000000
      2282       208  SER       HG1            -4.0822584971        7.3659521855       -1.1861969852  S24       70              1.0000000000
      2283       208  SER       QQH1           -2.7005507460        5.1394556309       -1.3767594278  S24       70              1.0000000000
      2284       209  LYS       CD             -6.3565202746        3.4912256133       -2.1895622953  S24       73              1.0000000000
      2285       209  LYS       HD1            -7.1374251349        3.0884246802       -2.8406401611  S24       73              1.0000000000
      2286       209  LYS       HD2            -5.4009328148        3.3267460990       -2.6977182893  S24       73              1.0000000000
      2287       209  LYS       QQH2           -6.3540368722        2.9173572120       -1.2581142702  S24       73              1.0000000000
      2288       209  LYS       CE             -6.5825008416        4.9943176729       -1.9401449096  S24       73              1.0000000000
      2289       209  LYS       HE1            -6.0108397247        5.3636339707       -1.0864295532  S24       73              1.0000000000
      2290       209  LYS       HE2            -7.6280187522        5.2158330944       -1.7316283257  S24       73              1.0000000000
      2291       209  LYS       NZ             -6.1671471741        5.8620850362       -3.1078443628  S24       73              1.0000000000
      2292       209  LYS       HZ1            -6.3146187012        5.4555158859       -4.0426731686  S24       73              1.0000000000
      2293       209  LYS       HZ2            -5.1225218469        6.1058369462       -3.0425437533  S24       73              1.0000000000
      2294       209  LYS       HZ3            -6.6674776937        6.7794153836       -3.0941122540  S24       73              1.0000000000
      2295       210  SER       CB             -4.6846040130        4.5757441765       -6.6331750693  S24       130             1.0000000000
      2296       210  SER       HB1            -4.7449041939        5.4942422528       -7.2195238473  S24       130             1.0000000000
      2297       210  SER       HB2            -3.9392944465        3.9256775137       -7.1065918182  S24       130             1.0000000000
      2298       210  SER       OG             -4.2783754365        4.8589713046       -5.2493209474  S24       130             1.0000000000
      2299       210  SER       HG1            -3.6544115851        5.6692479836       -5.2120924947  S24       130             1.0000000000
      2300       210  SER       QQH3           -5.6440908532        4.0555067614       -6.6656645638  S24       130             1.0000000000
      2301       211  GLU       CB             -9.9100217603        9.7184939194        0.6291230079  S24       166             1.0000000000
      2302       211  GLU       HB1            -9.5957272200       10.3769893902       -0.1900712964  S24       166             1.0000000000
      2303       211  GLU       HB2           -10.9668540241        9.4811247574        0.4842812883  S24       166             1.0000000000
      2304       211  GLU       QQH4           -9.8027046264       10.1756181391        1.6221435599  S24       166             1.0000000000
      2305       211  GLU       CG             -9.0809744332        8.4271911679        0.5333337678  S24       166             1.0000000000
      2306       211  GLU       HG1            -9.4816446956        7.7794415001       -0.2548047479  S24       166             1.0000000000
      2307       211  GLU       HG2            -9.1445576822        7.8324699263        1.4535453855  S24       166             1.0000000000
      2308       211  GLU       CD             -7.6166100311        8.6612239601        0.2194229539  S24       166             1.0000000000
      2309       211  GLU       OE1            -7.1140910526        9.8121071593        0.1977055372  S24       166             1.0000000000
      2310       211  GLU       OE2            -6.9284879837        7.5471317410       -0.0253753693  S24       166             1.0000000000
      2311       212  ASN       CB             -2.5381175822       11.9316924232        1.2784491068  S24       170             1.0000000000
      2312       212  ASN       HB1            -1.5441937567       11.7093698808        0.8829230985  S24       170             1.0000000000
      2313       212  ASN       HB2            -2.8616713630       12.9107342337        0.9145030428  S24       170             1.0000000000
      2314       212  ASN       QQH5           -2.5721379202       11.9133815712        2.3772164570  S24       170             1.0000000000
      2315       212  ASN       CG             -3.4993854054       10.8490874345        0.7989347367  S24       170             1.0000000000
      2316       212  ASN       OD1            -3.1965902408        9.6145232170        0.9277740335  S24       170             1.0000000000
      2317       212  ASN       ND2            -4.6587052965       11.2689062170        0.2743800263  S24       170             1.0000000000
      2318       212  ASN       HD21           -5.4092968573       10.6140973232        0.0530955012  S24       170             1.0000000000
      2319       212  ASN       HD22           -4.7922518014       12.2592410928        0.0231164155  S24       170             1.0000000000
      2320       213  LYS       CE             -3.2994307764        1.5839406812       -4.6273578673  S24       234             1.0000000000
      2321       213  LYS       HE1            -3.7392333523        1.7520302142       -3.6438611196  S24       234             1.0000000000
      2322       213  LYS       HE2            -4.0916014849        1.5055579329       -5.3736583875  S24       234             1.0000000000
      2323       213  LYS       NZ             -2.4410595447        2.7598259529       -4.9982183879  S24       234             1.0000000000
      2324       213  LYS       HZ1            -1.9346861233        2.5996778947       -5.9048295416  S24       234             1.0000000000
      2325       213  LYS       HZ2            -1.6799352933        2.9820356827       -4.3309391277  S24       234             1.0000000000
      2326       213  LYS       HZ3            -3.0200988124        3.6328765395       -5.0953361399  S24       234             1.0000000000
      2327       213  LYS       QQH6           -2.6774076552        0.6887647817       -4.5912864929  S24       234             1.0000000000
      2328       214  SER       CB              2.3604985302        3.4414238931       -6.1241301430  S24       235             1.0000000000
      2329       214  SER       HB1             3.0790138921        2.7904813093       -6.6324830357  S24       235             1.0000000000
      2330       214  SER       HB2             2.8963898170        4.3633831631       -5.8583568819  S24       235             1.0000000000
      2331       214  SER       OG              1.2713884183        3.6848509505       -7.0465292768  S24       235             1.0000000000
      2332       214  SER       HG1             0.8199791650        4.5522785741       -6.8393758264  S24       235             1.0000000000
      2333       214  SER       QQH7            2.0109374384        2.8949557464       -5.2328088844  S24       235             1.0000000000
      2334       215  PNM       S1             -3.2607183952        9.5503634255       -6.4593026673  S24       523             1.0000000000
      2335       215  PNM       C2             -1.8670264743        8.3325764551       -7.0101764599  S24       523             1.0000000000
      2336       215  PNM       C3             -1.5741423636        7.4721823106       -5.7329886851  S24       523             1.0000000000
      2337       215  PNM       N4             -2.8293809170        7.2743228124       -4.9401044164  S24       523             1.0000000000
      2338       215  PNM       C5             -3.8541837056        8.3841348593       -5.1213884465  S24       523             1.0000000000
      2339       215  PNM       C6             -3.7301386416        8.8252993945       -3.6272978280  S24       523             1.0000000000
      2340       215  PNM       C7             -2.7238987449        7.6365251684       -3.4291362284  S24       523             1.0000000000
      2341       215  PNM       O8             -1.5985825973        7.7144879916       -2.8273034154  S24       523             1.0000000000
      2342       215  PNM       C9             -2.3903236779        7.5177708430       -8.1960506615  S24       523             1.0000000000
      2343       215  PNM       C10            -0.6503485214        9.1626334231       -7.4400590580  S24       523             1.0000000000
      2344       215  PNM       C11            -0.9040689122        6.1275475613       -6.1021847312  S24       523             1.0000000000
      2345       215  PNM       O12            -1.5114822745        5.0462013454       -5.8876054964  S24       523             1.0000000000
      2346       215  PNM       O13             0.2936656724        6.1989408707       -6.6364764521  S24       523             1.0000000000
      2347       215  PNM       N14            -3.0693130469       10.0854517318       -3.3425964155  S24       523             1.0000000000
      2348       215  PNM       C15            -3.6359767827       11.2806689300       -3.6357203267  S24       523             1.0000000000
      2349       215  PNM       O16            -4.7945190447       11.3666400737       -4.1417801244  S24       523             1.0000000000
      2350       215  PNM       C17            -2.7958997846       12.5268018453       -3.3664909984  S24       523             1.0000000000
      2351       215  PNM       C18            -1.8274900285       12.8598533580       -4.5003645671  S24       523             1.0000000000
      2352       215  PNM       C19            -0.4845932939       13.1548271877       -4.2251209158  S24       523             1.0000000000
      2353       215  PNM       C20             0.4181006238       13.4372746412       -5.2609476587  S24       523             1.0000000000
      2354       215  PNM       C21            -0.0168956066       13.4251050623       -6.5894920125  S24       523             1.0000000000
      2355       215  PNM       C22            -1.3597960731       13.1539332746       -6.8726957968  S24       523             1.0000000000
      2356       215  PNM       C23            -2.2617722717       12.8815053877       -5.8363905918  S24       523             1.0000000000
      2357       215  PNM       H24            -0.8549590111        8.0217880687       -5.1113779881  S24       523             1.0000000000
      2358       215  PNM       H25            -0.8759674080        9.7367091473       -8.3446495351  S24       523             1.0000000000
      2359       215  PNM       H26             0.1876855123        8.4927020434       -7.6553928645  S24       523             1.0000000000
      2360       215  PNM       H27            -0.3522379364        9.8692977476       -6.6633688139  S24       523             1.0000000000
      2361       215  PNM       H28            -2.7270748290        8.1865355278       -8.9917880017  S24       523             1.0000000000
      2362       215  PNM       H29            -3.2331163028        6.8815394334       -7.9170375922  S24       523             1.0000000000
      2363       215  PNM       H30            -1.5853245470        6.8901733512       -8.5899282250  S24       523             1.0000000000
      2364       215  PNM       H31            -4.8408552469        8.0020659690       -5.3840989268  S24       523             1.0000000000
      2365       215  PNM       H32            -4.6701906517        8.7557761890       -3.0751474149  S24       523             1.0000000000
      2366       215  PNM       H33            -2.2393333973       12.4047214414       -2.4326616659  S24       523             1.0000000000
      2367       215  PNM       H34            -3.5021675863       13.3504260237       -3.2201876746  S24       523             1.0000000000
      2368       215  PNM       H35            -0.1377865004       13.1544900220       -3.1977383921  S24       523             1.0000000000
      2369       215  PNM       H36             1.4555321502       13.6543373889       -5.0277195851  S24       523             1.0000000000
      2370       215  PNM       H37             0.6857215103       13.6221935168       -7.3954641182  S24       523             1.0000000000
      2371       215  PNM       H38            -1.7104613501       13.1349729348       -7.8998685851  S24       523             1.0000000000
      2372       215  PNM       H39            -3.2963538796       12.6608221533       -6.0667065572  S24       523             1.0000000000
      2373       215  PNM       H40            -2.1345853080       10.0369467745       -2.9287545768  S24       523             1.0000000000
      2374       216  TIP3      OH2            -4.5282492929        7.7664206151       -0.3950457613  S24       290             1.0000000000
      2375       216  TIP3      H1             -5.8480945645        7.6860756644       -0.1988155577  S24       290             1.0000000000
      2376       216  TIP3      H2             -3.9922122991        8.4520601304        0.1209879188  S24       290             1.0000000000
      2377       217  SER       CB             -2.9197921287        5.2442235932       -2.4553564266  S25       70              1.0000000000
      2378       217  SER       HB1            -3.5222603648        4.4385036234       -2.8785966824  S25       70              1.0000000000
      2379       217  SER       HB2            -1.9681601813        5.2922991598       -2.9850961893  S25       70              1.0000000000
      2380       217  SER       OG             -3.6694139414        6.4888875712       -2.6727117173  S25       70              1.0000000000
      2381       217  SER       HG1            -4.1015494463        7.3574846109       -1.2024015725  S25       70              1.0000000000
      2382       217  SER       QQH1           -2.7090976957        5.1518739862       -1.3812224023  S25       70              1.0000000000
      2383       218  LYS       CD             -6.3816836047        3.4689112129       -2.1898458561  S25       73              1.0000000000
      2384       218  LYS       HD1            -7.1961969395        3.0789880357       -2.8069749417  S25       73              1.0000000000
      2385       218  LYS       HD2            -5.4505352577        3.2808759201       -2.7345192940  S25       73              1.0000000000
      2386       218  LYS       QQH2           -6.3543923978        2.9001616193       -1.2558272150  S25       73              1.0000000000
      2387       218  LYS       CE             -6.5608094358        4.9775795130       -1.9414092087  S25       73              1.0000000000
      2388       218  LYS       HE1            -5.9254153977        5.3419354980       -1.1312777890  S25       73              1.0000000000
      2389       218  LYS       HE2            -7.5835898500        5.2260731727       -1.6635861069  S25       73              1.0000000000
      2390       218  LYS       NZ             -6.1994018284        5.8271216019       -3.1408397931  S25       73              1.0000000000
      2391       218  LYS       HZ1            -6.3780190544        5.4075074649       -4.0625068070  S25       73              1.0000000000
      2392       218  LYS       HZ2            -5.1590236215        6.0716224449       -3.1117207601  S25       73              1.0000000000
      2393       218  LYS       HZ3            -6.6943970237        6.7479564731       -3.1202770215  S25       73              1.0000000000
      2394       219  SER       CB             -4.6893085864        4.6114778669       -6.6247074484  S25       130             1.0000000000
      2395       219  SER       HB1            -4.7500275144        5.5310092456       -7.2087827206  S25       130             1.0000000000
      2396       219  SER       HB2            -3.9387801102        3.9663920247       -7.0976234202  S25       130             1.0000000000
      2397       219  SER       OG             -4.2916436187        4.8912750478       -5.2387674890  S25       130             1.0000000000
      2398       219  SER       HG1            -3.6580718549        5.7004080878       -5.2000459130  S25       130             1.0000000000
      2399       219  SER       QQH3           -5.6460715092        4.0859719391       -6.6634895136  S25       130             1.0000000000
      2400       220  GLU       CB             -9.9132929510        9.7180173197        0.6294175138  S25       166             1.0000000000
      2401       220  GLU       HB1            -9.5971888890       10.3754254415       -0.1899899355  S25       166             1.0000000000
      2402       220  GLU       HB2           -10.9711171307        9.4846718208        0.4846162048  S25       166             1.0000000000
      2403       220  GLU       QQH4           -9.8043953791       10.1747519524        1.6224607080  S25       166             1.0000000000
      2404       220  GLU       CG             -9.0899972980        8.4231964562        0.5336046297  S25       166             1.0000000000
      2405       220  GLU       HG1            -9.4960628244        7.7754500613       -0.2512213921  S25       166             1.0000000000
      2406       220  GLU       HG2            -9.1519484164        7.8310475999        1.4555084467  S25       166             1.0000000000
      2407       220  GLU       CD             -7.6258657575        8.6509419727        0.2134259089  S25       166             1.0000000000
      2408       220  GLU       OE1            -7.1171628455        9.7974505303        0.1938368135  S25       166             1.0000000000
      2409       220  GLU       OE2            -6.9458160209        7.5326530108       -0.0395053954  S25       166             1.0000000000
      2410       221  ASN       CB             -2.5389857405       11.9190980633        1.2755796615  S25       170             1.0000000000
      2411       221  ASN       HB1            -1.5450206721       11.6924741735        0.8825789469  S25       170             1.0000000000
      2412       221  ASN       HB2            -2.8590987058       12.8976376647        0.9084278427  S25       170             1.0000000000
      2413       221  ASN       QQH5           -2.5753244679       11.9037797379        2.3746601658  S25       170             1.0000000000
      2414       221  ASN       CG             -3.5027218631       10.8360868403        0.7961256388  S25       170             1.0000000000
      2415       221  ASN       OD1            -3.2047817125        9.6040044238        0.9179190614  S25       170             1.0000000000
      2416       221  ASN       ND2            -4.6641209042       11.2651607741        0.2745968114  S25       170             1.0000000000
      2417       221  ASN       HD21           -5.4150280000       10.6099746611        0.0518476220  S25       170             1.0000000000
      2418       221  ASN       HD22           -4.7941816951       12.2534405667        0.0243489650  S25       170             1.0000000000
      2419       222  LYS       CE             -3.3060377597        1.5955941023       -4.6218678874  S25       234             1.0000000000
      2420       222  LYS       HE1            -3.7420768521        1.7585374864       -3.6359550002  S25       234             1.0000000000
      2421       222  LYS       HE2            -4.1005488711        1.5176822889       -5.3656270245  S25       234             1.0000000000
      2422       222  LYS       NZ             -2.4527899434        2.7753228769       -4.9924900006  S25       234             1.0000000000
      2423       222  LYS       HZ1            -1.9492992672        2.6182135878       -5.9014502643  S25       234             1.0000000000
      2424       222  LYS       HZ2            -1.6884257813        2.9962322309       -4.3282538557  S25       234             1.0000000000
      2425       222  LYS       HZ3            -3.0315092121        3.6482511280       -5.0862796127  S25       234             1.0000000000
      2426       222  LYS       QQH6           -2.6812889334        0.7021003813       -4.5918264630  S25       234             1.0000000000
      2427       223  SER       CB              2.3543598439        3.4433272846       -6.1238000954  S25       235             1.0000000000
      2428       223  SER       HB1             3.0735821566        2.7936196305       -6.6330103847  S25       235             1.0000000000
      2429       223  SER       HB2             2.8893342524        4.3657334355       -5.8578915514  S25       235             1.0000000000
      2430       223  SER       OG              1.2644819637        3.6856758912       -7.0451860236  S25       235             1.0000000000
      2431       223  SER       HG1             0.8145977776        4.5545446821       -6.8391050778  S25       235             1.0000000000
      2432       223  SER       QQH7            2.0065284024        2.8959557428       -5.2323193300  S25       235             1.0000000000
      2433       224  PNM       S1             -3.2684662725        9.5441831712       -6.4517991449  S25       523             1.0000000000
      2434       224  PNM       C2             -1.8737029306        8.3295857290       -7.0048169972  S25       523             1.0000000000
      2435       224  PNM       C3             -1.5859741059        7.4657114234       -5.7279411665  S25       523             1.0000000000
      2436       224  PNM       N4             -2.8439247461        7.2606852442       -4.9415501325  S25       523             1.0000000000
      2437       224  PNM       C5             -3.8637974816        8.3752657470       -5.1184015412  S25       523             1.0000000000
      2438       224  PNM       C6             -3.7395151244        8.8155519498       -3.6248572988  S25       523             1.0000000000
      2439       224  PNM       C7             -2.7431199840        7.6196910673       -3.4203669001  S25       523             1.0000000000
      2440       224  PNM       O8             -1.6153440517        7.7014166165       -2.8200790180  S25       523             1.0000000000
      2441       224  PNM       C9             -2.3848368800        7.5188410824       -8.1995462626  S25       523             1.0000000000
      2442       224  PNM       C10            -0.6567387205        9.1660502328       -7.4230577431  S25       523             1.0000000000
      2443       224  PNM       C11            -0.9064667633        6.1272640637       -6.0961664687  S25       523             1.0000000000
      2444       224  PNM       O12            -1.5103278044        5.0373700480       -5.8755999951  S25       523             1.0000000000
      2445       224  PNM       O13             0.2863075283        6.2002911026       -6.6329434509  S25       523             1.0000000000
      2446       224  PNM       N14            -3.0711108658       10.0714720978       -3.3400715047  S25       523             1.0000000000
      2447       224  PNM       C15            -3.6275506953       11.2691596917       -3.6322437205  S25       523             1.0000000000
      2448       224  PNM       O16            -4.7890764420       11.3621432396       -4.1384035803  S25       523             1.0000000000
      2449       224  PNM       C17            -2.7836903570       12.5122085591       -3.3634132428  S25       523             1.0000000000
      2450       224  PNM       C18            -1.8208095789       12.8519150344       -4.4995371458  S25       523             1.0000000000
      2451       224  PNM       C19            -0.4771209561       13.1539161893       -4.2287935300  S25       523             1.0000000000
      2452       224  PNM       C20             0.4196989294       13.4411350438       -5.2654703712  S25       523             1.0000000000
      2453       224  PNM       C21            -0.0177647902       13.4280350140       -6.5941717427  S25       523             1.0000000000
      2454       224  PNM       C22            -1.3621105494       13.1502324420       -6.8723970772  S25       523             1.0000000000
      2455       224  PNM       C23            -2.2577431874       12.8732661439       -5.8350325855  S25       523             1.0000000000
      2456       224  PNM       H24            -0.8756828596        8.0195300751       -5.0995138727  S25       523             1.0000000000
      2457       224  PNM       H25            -0.8790109385        9.7441433874       -8.3261714732  S25       523             1.0000000000
      2458       224  PNM       H26             0.1859499381        8.5016677354       -7.6371770063  S25       523             1.0000000000
      2459       224  PNM       H27            -0.3676321271        9.8696700815       -6.6405532710  S25       523             1.0000000000
      2460       224  PNM       H28            -2.7212714419        8.1871022084       -8.9961283233  S25       523             1.0000000000
      2461       224  PNM       H29            -3.2237030088        6.8721448690       -7.9324333020  S25       523             1.0000000000
      2462       224  PNM       H30            -1.5708043333        6.9007217547       -8.5900734154  S25       523             1.0000000000
      2463       224  PNM       H31            -4.8510001973        7.9954625714       -5.3816105536  S25       523             1.0000000000
      2464       224  PNM       H32            -4.6816184752        8.7535547920       -3.0752963839  S25       523             1.0000000000
      2465       224  PNM       H33            -2.2230508506       12.3846207144       -2.4327754345  S25       523             1.0000000000
      2466       224  PNM       H34            -3.4876281600       13.3365213650       -3.2099917176  S25       523             1.0000000000
      2467       224  PNM       H35            -0.1279799657       13.1498433647       -3.2015897530  S25       523             1.0000000000
      2468       224  PNM       H36             1.4588324015       13.6589410880       -5.0366991561  S25       523             1.0000000000
      2469       224  PNM       H37             0.6812152756       13.6230167510       -7.4019023557  S25       523             1.0000000000
      2470       224  PNM       H38            -1.7136606904       13.1264197944       -7.8995160374  S25       523             1.0000000000
      2471       224  PNM       H39            -3.2921316133       12.6436817645       -6.0622994663  S25       523             1.0000000000
      2472       224  PNM       H40            -2.1343219479       10.0161772747       -2.9292022551  S25       523             1.0000000000
      2473       225  TIP3      OH2            -4.5437279874        7.7507913939       -0.4064661374  S25       290             1.0000000000
      2474       225  TIP3      H1             -5.8663370486        7.6703095145       -0.2125428307  S25       290             1.0000000000
      2475       225  TIP3      H2             -4.0055663175        8.4359364466        0.1090576197  S25       290             1.0000000000
      2476       226  SER       CB             -2.9152002865        5.2545227743       -2.4558843151  S26       70              1.0000000000
      2477       226  SER       HB1            -3.5320127552        4.4583491692       -2.8740555729  S26       70              1.0000000000
      2478       226  SER       HB2            -1.9644487047        5.2884023930       -2.9880361176  S26       70              1.0000000000
      2479       226  SER       OG             -3.6655365433        6.5016948842       -2.6819302806  S26       70              1.0000000000
      2480       226  SER       HG1            -4.1174167447        7.3566670503       -1.2194737553  S26       70              1.0000000000
      2481       226  SER       QQH1           -2.6994125690        5.1626493357       -1.3817090029  S26       70              1.0000000000
      2482       227  LYS       CD             -6.4024861168        3.4549127426       -2.1911144607  S26       73              1.0000000000
      2483       227  LYS       HD1            -7.2590215053        3.0829336638       -2.7619972304  S26       73              1.0000000000
      2484       227  LYS       HD2            -5.5059694009        3.2332685164       -2.7799530422  S26       73              1.0000000000
      2485       227  LYS       QQH2           -6.3439980240        2.8947824300       -1.2533124738  S26       73              1.0000000000
      2486       227  LYS       CE             -6.5207866881        4.9693324773       -1.9508437330  S26       73              1.0000000000
      2487       227  LYS       HE1            -5.7814930223        5.3359759840       -1.2371760263  S26       73              1.0000000000
      2488       227  LYS       HE2            -7.4950979596        5.2539002377       -1.5554242271  S26       73              1.0000000000
      2489       227  LYS       NZ             -6.2884857493        5.7823357890       -3.2060728419  S26       73              1.0000000000
      2490       227  LYS       HZ1            -6.6969305965        5.4036430390       -4.0677647277  S26       73              1.0000000000
      2491       227  LYS       HZ2            -5.2591205075        5.9046606758       -3.3717176117  S26       73              1.0000000000
      2492       227  LYS       HZ3            -6.6658648093        6.7536562318       -3.1048832718  S26       73              1.0000000000
      2493       228  SER       CB             -4.6936179136        4.6380982362       -6.6012712619  S26       130             1.0000000000
      2494       228  SER       HB1            -4.7563262820        5.5546298706       -7.1900051852  S26       130             1.0000000000
      2495       228  SER       HB2            -3.9380117494        3.9960491858       -7.0696682458  S26       130             1.0000000000
      2496       228  SER       OG             -4.2976848081        4.9259748820       -5.2148556881  S26       130             1.0000000000
      2497       228  SER       HG1            -3.6506515694        5.7367391323       -5.1860451460  S26       130             1.0000000000
      2498       228  SER       QQH3           -5.6502095534        4.1119203855       -6.6392698483  S26       130             1.0000000000
      2499       229  GLU       CB             -9.9122507283        9.7174750851        0.6295053677  S26       166             1.0000000000
      2500       229  GLU       HB1            -9.5945412501       10.3743144611       -0.1896894934  S26       166             1.0000000000
      2501       229  GLU       HB2           -10.9703164228        9.4850728982        0.4842886573  S26       166             1.0000000000
      2502       229  GLU       QQH4           -9.8031572601       10.1740944883        1.6225770687  S26       166             1.0000000000
      2503       229  GLU       CG             -9.0895839219        8.4221852557        0.5341627800  S26       166             1.0000000000
      2504       229  GLU       HG1            -9.4969371763        7.7742921040       -0.2499881376  S26       166             1.0000000000
      2505       229  GLU       HG2            -9.1514961641        7.8308122597        1.4565116187  S26       166             1.0000000000
      2506       229  GLU       CD             -7.6250902058        8.6487657324        0.2131794590  S26       166             1.0000000000
      2507       229  GLU       OE1            -7.1166267955        9.7952268457        0.1941292574  S26       166             1.0000000000
      2508       229  GLU       OE2            -6.9457223411        7.5299476699       -0.0402817260  S26       166             1.0000000000
      2509       230  ASN       CB             -2.5380632024       11.9178681073        1.2757365858  S26       170             1.0000000000
      2510       230  ASN       HB1            -1.5443642016       11.6897532446        0.8830261642  S26       170             1.0000000000
      2511       230  ASN       HB2            -2.8566645232       12.8968254230        0.9079120291  S26       170             1.0000000000
      2512       230  ASN       QQH5           -2.5750300044       11.9027182100        2.3746946525  S26       170             1.0000000000
      2513       230  ASN       CG             -3.5032101721       10.8362032421        0.7956618306  S26       170             1.0000000000
      2514       230  ASN       OD1            -3.2060230288        9.6019844035        0.9163395433  S26       170             1.0000000000
      2515       230  ASN       ND2            -4.6635144292       11.2649673970        0.2754819142  S26       170             1.0000000000
      2516       230  ASN       HD21           -5.4139953314       10.6100126845        0.0507472436  S26       170             1.0000000000
      2517       230  ASN       HD22           -4.7937059079       12.2539749133        0.0249077489  S26       170             1.0000000000
      2518       231  LYS       CE             -3.3057837444        1.6013867264       -4.6198211609  S26       234             1.0000000000
      2519       231  LYS       HE1            -3.7427414049        1.7610246687       -3.6337525046  S26       234             1.0000000000
      2520       231  LYS       HE2            -4.0991876450        1.5244382868       -5.3649029882  S26       234             1.0000000000
      2521       231  LYS       NZ             -2.4533387236        2.7834691423       -4.9857982046  S26       234             1.0000000000
      2522       231  LYS       HZ1            -1.9520485550        2.6309269843       -5.8965259830  S26       234             1.0000000000
      2523       231  LYS       HZ2            -1.6868762521        2.9996849565       -4.3223469241  S26       234             1.0000000000
      2524       231  LYS       HZ3            -3.0285512674        3.6593033593       -5.0730390534  S26       234             1.0000000000
      2525       231  LYS       QQH6           -2.6801591381        0.7084152767       -4.5917027169  S26       234             1.0000000000
      2526       232  SER       CB              2.3531269179        3.4436191721       -6.1239040153  S26       235             1.0000000000
      2527       232  SER       HB1             3.0722499658        2.7941964942       -6.6334080661  S26       235             1.0000000000
      2528       232  SER       HB2             2.8875930524        4.3664143435       -5.8584589381  S26       235             1.0000000000
      2529       232  SER       OG              1.2623713689        3.6856673399       -7.0445504836  S26       235             1.0000000000
      2530       232  SER       HG1             0.8121868232        4.5541187089       -6.8374669544  S26       235             1.0000000000
      2531       232  SER       QQH7            2.0058544880        2.8966385639       -5.2319585357  S26       235             1.0000000000
      2532       233  PNM       S1             -3.2750621482        9.5359259533       -6.4535121690  S26       523             1.0000000000
      2533       233  PNM       C2             -1.8771095062        8.3239992663       -7.0023193425  S26       523             1.0000000000
      2534       233  PNM       C3             -1.5946279084        7.4590646786       -5.7259827144  S26       523             1.0000000000
      2535       233  PNM       N4             -2.8551855230        7.2459240385       -4.9475425410  S26       523             1.0000000000
      2536       233  PNM       C5             -3.8676956264        8.3682146906       -5.1177159210  S26       523             1.0000000000
      2537       233  PNM       C6             -3.7409373147        8.8102269589       -3.6271023390  S26       523             1.0000000000
      2538       233  PNM       C7             -2.7562527761        7.6073500416       -3.4067285707  S26       523             1.0000000000
      2539       233  PNM       O8             -1.6177780277        7.7094122943       -2.8207061703  S26       523             1.0000000000
      2540       233  PNM       C9             -2.3850281321        7.5158917119       -8.1999879420  S26       523             1.0000000000
      2541       233  PNM       C10            -0.6587375886        9.1600948725       -7.4149699622  S26       523             1.0000000000
      2542       233  PNM       C11            -0.9103656304        6.1220788228       -6.0937786524  S26       523             1.0000000000
      2543       233  PNM       O12            -1.5089202948        5.0337261154       -5.8766589727  S26       523             1.0000000000
      2544       233  PNM       O13             0.2855284654        6.1991784144       -6.6294454849  S26       523             1.0000000000
      2545       233  PNM       N14            -3.0679156077       10.0632809009       -3.3440001753  S26       523             1.0000000000
      2546       233  PNM       C15            -3.6231749115       11.2620471824       -3.6325719647  S26       523             1.0000000000
      2547       233  PNM       O16            -4.7855729876       11.3584898059       -4.1363097137  S26       523             1.0000000000
      2548       233  PNM       C17            -2.7798453267       12.5049293170       -3.3624135289  S26       523             1.0000000000
      2549       233  PNM       C18            -1.8194570855       12.8484552925       -4.4993184224  S26       523             1.0000000000
      2550       233  PNM       C19            -0.4760527983       13.1517213162       -4.2294561655  S26       523             1.0000000000
      2551       233  PNM       C20             0.4197532507       13.4412059675       -5.2662347882  S26       523             1.0000000000
      2552       233  PNM       C21            -0.0188032114       13.4294638340       -6.5947309375  S26       523             1.0000000000
      2553       233  PNM       C22            -1.3630223595       13.1511690153       -6.8721162540  S26       523             1.0000000000
      2554       233  PNM       C23            -2.2576676497       12.8714252289       -5.8346373343  S26       523             1.0000000000
      2555       233  PNM       H24            -0.8916157663        8.0127272105       -5.0890860601  S26       523             1.0000000000
      2556       233  PNM       H25            -0.8797570912        9.7420075050       -8.3159079539  S26       523             1.0000000000
      2557       233  PNM       H26             0.1840244068        8.4958413503       -7.6288051767  S26       523             1.0000000000
      2558       233  PNM       H27            -0.3718978660        9.8603118848       -6.6286751035  S26       523             1.0000000000
      2559       233  PNM       H28            -2.7185824734        8.1873828611       -8.9950520093  S26       523             1.0000000000
      2560       233  PNM       H29            -3.2252517697        6.8699057099       -7.9366759621  S26       523             1.0000000000
      2561       233  PNM       H30            -1.5710278814        6.8974735634       -8.5902210992  S26       523             1.0000000000
      2562       233  PNM       H31            -4.8584808890        7.9934987303       -5.3757659115  S26       523             1.0000000000
      2563       233  PNM       H32            -4.6838086229        8.7526044078       -3.0787862090  S26       523             1.0000000000
      2564       233  PNM       H33            -2.2173635803       12.3759631796       -2.4330689152  S26       523             1.0000000000
      2565       233  PNM       H34            -3.4855317214       13.3271073172       -3.2060323764  S26       523             1.0000000000
      2566       233  PNM       H35            -0.1257805745       13.1468134179       -3.2025924181  S26       523             1.0000000000
      2567       233  PNM       H36             1.4586043577       13.6603888395       -5.0381106043  S26       523             1.0000000000
      2568       233  PNM       H37             0.6796501412       13.6261349748       -7.4024904165  S26       523             1.0000000000
      2569       233  PNM       H38            -1.7154021066       13.1293028987       -7.8991350893  S26       523             1.0000000000
      2570       233  PNM       H39            -3.2918026335       12.6405986238       -6.0614078574  S26       523             1.0000000000
      2571       233  PNM       H40            -2.1312568990       10.0010741517       -2.9331261377  S26       523             1.0000000000
      2572       234  TIP3      OH2            -4.5482522164        7.7449306383       -0.4131545617  S26       290             1.0000000000
      2573       234  TIP3      H1             -5.8610771496        7.6664049492       -0.2126778785  S26       290             1.0000000000
      2574       234  TIP3      H2             -4.0074306827        8.4288197986        0.0993657142  S26       290             1.0000000000
      2575       235  SER       CB             -2.9214341488        5.2603557931       -2.4545070457  S27       70              1.0000000000
      2576       235  SER       HB1            -3.5361287271        4.4582309212       -2.8679607711  S27       70              1.0000000000
      2577       235  SER       HB2            -1.9733008566        5.2905007067       -2.9909569981  S27       70              1.0000000000
      2578       235  SER       OG             -3.6595827690        6.5148507777       -2.6777529424  S27       70              1.0000000000
      2579       235  SER       HG1            -4.1214378628        7.3603867646       -1.2205849400  S27       70              1.0000000000
      2580       235  SER       QQH1           -2.7030905263        5.1749810556       -1.3804439093  S27       70              1.0000000000
      2581       236  LYS       CD             -6.4036018502        3.4470354640       -2.1912330255  S27       73              1.0000000000
      2582       236  LYS       HD1            -7.2770047466        3.0883821208       -2.7459723436  S27       73              1.0000000000
      2583       236  LYS       HD2            -5.5211254504        3.1981925802       -2.7903898228  S27       73              1.0000000000
      2584       236  LYS       QQH2           -6.3407884692        2.8981770354       -1.2478552680  S27       73              1.0000000000
      2585       236  LYS       CE             -6.4794856589        4.9653238171       -1.9683737501  S27       73              1.0000000000
      2586       236  LYS       HE1            -5.6838815483        5.3328999680       -1.3212638736  S27       73              1.0000000000
      2587       236  LYS       HE2            -7.4194407210        5.2842956754       -1.5140075916  S27       73              1.0000000000
      2588       236  LYS       NZ             -6.3412920245        5.7270217450       -3.2647267349  S27       73              1.0000000000
      2589       236  LYS       HZ1            -7.0337337421        5.4576768396       -3.9724440247  S27       73              1.0000000000
      2590       236  LYS       HZ2            -5.4094295268        5.6021476034       -3.7282830633  S27       73              1.0000000000
      2591       236  LYS       HZ3            -6.4923425043        6.7506026548       -3.1157606195  S27       73              1.0000000000
      2592       237  SER       CB             -4.6973916034        4.6503572927       -6.5817046648  S27       130             1.0000000000
      2593       237  SER       HB1            -4.7524056723        5.5606979942       -7.1802897584  S27       130             1.0000000000
      2594       237  SER       HB2            -3.9358087374        4.0036234660       -7.0323519039  S27       130             1.0000000000
      2595       237  SER       OG             -4.3113931210        4.9614978763       -5.1910273843  S27       130             1.0000000000
      2596       237  SER       HG1            -3.6450938562        5.7810982230       -5.1697183306  S27       130             1.0000000000
      2597       237  SER       QQH3           -5.6519453816        4.1214586120       -6.6207029129  S27       130             1.0000000000
      2598       238  GLU       CB             -9.9119350702        9.7176336348        0.6292074863  S27       166             1.0000000000
      2599       238  GLU       HB1            -9.5941147113       10.3747074436       -0.1897366290  S27       166             1.0000000000
      2600       238  GLU       HB2           -10.9699674344        9.4852258277        0.4836963476  S27       166             1.0000000000
      2601       238  GLU       QQH4           -9.8030513559       10.1739888810        1.6223693488  S27       166             1.0000000000
      2602       238  GLU       CG             -9.0895454434        8.4220576530        0.5338256158  S27       166             1.0000000000
      2603       238  GLU       HG1            -9.4971038641        7.7747057930       -0.2506547675  S27       166             1.0000000000
      2604       238  GLU       HG2            -9.1519171792        7.8303094734        1.4559512354  S27       166             1.0000000000
      2605       238  GLU       CD             -7.6244939376        8.6476986932        0.2130424928  S27       166             1.0000000000
      2606       238  GLU       OE1            -7.1159630313        9.7938290368        0.1941136803  S27       166             1.0000000000
      2607       238  GLU       OE2            -6.9461232908        7.5281940508       -0.0395248186  S27       166             1.0000000000
      2608       239  ASN       CB             -2.5390632195       11.9190118895        1.2756069462  S27       170             1.0000000000
      2609       239  ASN       HB1            -1.5455173025       11.6912634276        0.8821129229  S27       170             1.0000000000
      2610       239  ASN       HB2            -2.8586782011       12.8976103485        0.9081150372  S27       170             1.0000000000
      2611       239  ASN       QQH5           -2.5751468540       11.9032879591        2.3745599185  S27       170             1.0000000000
      2612       239  ASN       CG             -3.5035328175       10.8367128659        0.7962087932  S27       170             1.0000000000
      2613       239  ASN       OD1            -3.2060578261        9.6032359847        0.9192964103  S27       170             1.0000000000
      2614       239  ASN       ND2            -4.6637561712       11.2648675709        0.2744871509  S27       170             1.0000000000
      2615       239  ASN       HD21           -5.4138416873       10.6095734011        0.0499883021  S27       170             1.0000000000
      2616       239  ASN       HD22           -4.7937709817       12.2535804428        0.0229263007  S27       170             1.0000000000
      2617       240  LYS       CE             -3.3054024952        1.6048817890       -4.6203544304  S27       234             1.0000000000
      2618       240  LYS       HE1            -3.7434058728        1.7630328486       -3.6344885015  S27       234             1.0000000000
      2619       240  LYS       HE2            -4.0974663919        1.5295204656       -5.3672303911  S27       234             1.0000000000
      2620       240  LYS       NZ             -2.4496007165        2.7864347783       -4.9816361488  S27       234             1.0000000000
      2621       240  LYS       HZ1            -1.9497996011        2.6374863236       -5.8943276965  S27       234             1.0000000000
      2622       240  LYS       HZ2            -1.6802289404        2.9954434319       -4.3186766628  S27       234             1.0000000000
      2623       240  LYS       HZ3            -3.0137782904        3.6661599339       -5.0621331253  S27       234             1.0000000000
      2624       240  LYS       QQH6           -2.6793417682        0.7124398700       -4.5932756999  S27       234             1.0000000000
      2625       241  SER       CB              2.3528398921        3.4440865658       -6.1239248531  S27       235             1.0000000000
      2626       241  SER       HB1             3.0719696560        2.7947518392       -6.6336422197  S27       235             1.0000000000
      2627       241  SER       HB2             2.8873203275        4.3668653528       -5.8585718975  S27       235             1.0000000000
      2628       241  SER       OG              1.2616434822        3.6859306253       -7.0440373322  S27       235             1.0000000000
      2629       241  SER       HG1             0.8120189995        4.5550506870       -6.8376752496  S27       235             1.0000000000
      2630       241  SER       QQH7            2.0061147845        2.8969572526       -5.2318400169  S27       235             1.0000000000
      2631       242  PNM       S1             -3.2768624402        9.5309976932       -6.4494056253  S27       523             1.0000000000
      2632       242  PNM       C2             -1.8804266976        8.3210691843       -7.0018638603  S27       523             1.0000000000
      2633       242  PNM       C3             -1.6021033363        7.4526381059       -5.7261338637  S27       523             1.0000000000
      2634       242  PNM       N4             -2.8660266629        7.2306866607       -4.9526683627  S27       523             1.0000000000
      2635       242  PNM       C5             -3.8698962606        8.3622026128       -5.1129281475  S27       523             1.0000000000
      2636       242  PNM       C6             -3.7402385421        8.8060414006       -3.6240068143  S27       523             1.0000000000
      2637       242  PNM       C7             -2.7656830420        7.5928068384       -3.3888190978  S27       523             1.0000000000
      2638       242  PNM       O8             -1.6143855358        7.7017713509       -2.8232473629  S27       523             1.0000000000
      2639       242  PNM       C9             -2.3861583059        7.5151674964       -8.2022181360  S27       523             1.0000000000
      2640       242  PNM       C10            -0.6621004402        9.1593210070       -7.4123861857  S27       523             1.0000000000
      2641       242  PNM       C11            -0.9120955892        6.1199205660       -6.0936605826  S27       523             1.0000000000
      2642       242  PNM       O12            -1.5068335008        5.0273926488       -5.8741622276  S27       523             1.0000000000
      2643       242  PNM       O13             0.2815072165        6.1996634213       -6.6316662090  S27       523             1.0000000000
      2644       242  PNM       N14            -3.0667396842       10.0604494539       -3.3450960856  S27       523             1.0000000000
      2645       242  PNM       C15            -3.6229154771       11.2595615125       -3.6337710451  S27       523             1.0000000000
      2646       242  PNM       O16            -4.7852335591       11.3571197542       -4.1372829610  S27       523             1.0000000000
      2647       242  PNM       C17            -2.7799162289       12.5037547849       -3.3638381750  S27       523             1.0000000000
      2648       242  PNM       C18            -1.8191496754       12.8473386573       -4.5003201307  S27       523             1.0000000000
      2649       242  PNM       C19            -0.4760854636       13.1511735490       -4.2299473447  S27       523             1.0000000000
      2650       242  PNM       C20             0.4202006473       13.4403599345       -5.2669960993  S27       523             1.0000000000
      2651       242  PNM       C21            -0.0184101174       13.4277635324       -6.5952580551  S27       523             1.0000000000
      2652       242  PNM       C22            -1.3622239439       13.1490054942       -6.8731225036  S27       523             1.0000000000
      2653       242  PNM       C23            -2.2573174116       12.8694367369       -5.8354641622  S27       523             1.0000000000
      2654       242  PNM       H24            -0.9037826639        8.0075685773       -5.0844678114  S27       523             1.0000000000
      2655       242  PNM       H25            -0.8804362158        9.7434755748       -8.3127347660  S27       523             1.0000000000
      2656       242  PNM       H26             0.1806048984        8.4958430557       -7.6278835423  S27       523             1.0000000000
      2657       242  PNM       H27            -0.3753881757        9.8584989021       -6.6250975487  S27       523             1.0000000000
      2658       242  PNM       H28            -2.7183062579        8.1869628766       -8.9977492453  S27       523             1.0000000000
      2659       242  PNM       H29            -3.2259384556        6.8678789109       -7.9402978701  S27       523             1.0000000000
      2660       242  PNM       H30            -1.5710301688        6.8979432982       -8.5921282556  S27       523             1.0000000000
      2661       242  PNM       H31            -4.8640704623        7.9938227025       -5.3683249253  S27       523             1.0000000000
      2662       242  PNM       H32            -4.6852807799        8.7568729727       -3.0778733157  S27       523             1.0000000000
      2663       242  PNM       H33            -2.2171938520       12.3755038687       -2.4345979206  S27       523             1.0000000000
      2664       242  PNM       H34            -3.4851548275       13.3266479823       -3.2081248416  S27       523             1.0000000000
      2665       242  PNM       H35            -0.1261429569       13.1471234041       -3.2030536872  S27       523             1.0000000000
      2666       242  PNM       H36             1.4587616425       13.6604424332       -5.0386306808  S27       523             1.0000000000
      2667       242  PNM       H37             0.6798713062       13.6254878264       -7.4032212049  S27       523             1.0000000000
      2668       242  PNM       H38            -1.7148925769       13.1269946422       -7.8999240662  S27       523             1.0000000000
      2669       242  PNM       H39            -3.2912740862       12.6382174098       -6.0620815127  S27       523             1.0000000000
      2670       242  PNM       H40            -2.1283107740        9.9981225063       -2.9391006189  S27       523             1.0000000000
      2671       243  TIP3      OH2            -4.5487273538        7.7449686890       -0.4086855080  S27       290             1.0000000000
      2672       243  TIP3      H1             -5.8587607697        7.6644132817       -0.2113646572  S27       290             1.0000000000
      2673       243  TIP3      H2             -4.0080993820        8.4292383052        0.1033317757  S27       290             1.0000000000
      2674       244  SER       CB             -2.9251266710        5.2704206333       -2.4449535943  S28       70              1.0000000000
      2675       244  SER       HB1            -3.5578678572        4.4811148858       -2.8536961404  S28       70              1.0000000000
      2676       244  SER       HB2            -1.9805320668        5.2882061977       -2.9890482525  S28       70              1.0000000000
      2677       244  SER       OG             -3.6476356794        6.5363365709       -2.6564169560  S28       70              1.0000000000
      2678       244  SER       HG1            -4.1237861555        7.3663701842       -1.2036328563  S28       70              1.0000000000
      2679       244  SER       QQH1           -2.6999132995        5.1804198836       -1.3728273258  S28       70              1.0000000000
      2680       245  LYS       CD             -6.4111672108        3.4213573376       -2.2049552869  S28       73              1.0000000000
      2681       245  LYS       HD1            -7.3106647503        3.0776621510       -2.7266740857  S28       73              1.0000000000
      2682       245  LYS       HD2            -5.5554135158        3.1365477936       -2.8256455521  S28       73              1.0000000000
      2683       245  LYS       QQH2           -6.3342249966        2.8889132076       -1.2529016503  S28       73              1.0000000000
      2684       245  LYS       CE             -6.4324735643        4.9442696579       -2.0130665765  S28       73              1.0000000000
      2685       245  LYS       HE1            -5.5795596689        5.3036791734       -1.4395743806  S28       73              1.0000000000
      2686       245  LYS       HE2            -7.3268731540        5.2996867162       -1.4936106708  S28       73              1.0000000000
      2687       245  LYS       NZ             -6.3675298219        5.6652630330       -3.3369691083  S28       73              1.0000000000
      2688       245  LYS       HZ1            -7.1710544409        5.4505844847       -3.9399732331  S28       73              1.0000000000
      2689       245  LYS       HZ2            -5.5089269690        5.4483097109       -3.9273657930  S28       73              1.0000000000
      2690       245  LYS       HZ3            -6.4161204044        6.6980349384       -3.1972282081  S28       73              1.0000000000
      2691       246  SER       CB             -4.7060970454        4.6697321352       -6.5580935400  S28       130             1.0000000000
      2692       246  SER       HB1            -4.7507238503        5.5722291117       -7.1708676462  S28       130             1.0000000000
      2693       246  SER       HB2            -3.9342616355        4.0185590424       -6.9867063173  S28       130             1.0000000000
      2694       246  SER       OG             -4.3454582093        4.9977970391       -5.1636724045  S28       130             1.0000000000
      2695       246  SER       HG1            -3.6553281173        5.8436721874       -5.1421352210  S28       130             1.0000000000
      2696       246  SER       QQH3           -5.6597891659        4.1417015600       -6.6104875718  S28       130             1.0000000000
      2697       247  GLU       CB             -9.9132153670        9.7189731865        0.6292977018  S28       166             1.0000000000
      2698       247  GLU       HB1            -9.5939622726       10.3754644025       -0.1894560832  S28       166             1.0000000000
      2699       247  GLU       HB2           -10.9714504072        9.4881297518        0.4831200446  S28       166             1.0000000000
      2700       247  GLU       QQH4           -9.8041024130       10.1752229520        1.6224869869  S28       166             1.0000000000
      2701       247  GLU       CG             -9.0925182294        8.4224563793        0.5347911125  S28       166             1.0000000000
      2702       247  GLU       HG1            -9.4991523527        7.7765199118       -0.2513386695  S28       166             1.0000000000
      2703       247  GLU       HG2            -9.1572492099        7.8297288003        1.4562843189  S28       166             1.0000000000
      2704       247  GLU       CD             -7.6265069976        8.6455889034        0.2170054523  S28       166             1.0000000000
      2705       247  GLU       OE1            -7.1174616069        9.7917304728        0.1910474517  S28       166             1.0000000000
      2706       247  GLU       OE2            -6.9487976346        7.5241354527       -0.0247375176  S28       166             1.0000000000
      2707       248  ASN       CB             -2.5416803337       11.9229112750        1.2759158606  S28       170             1.0000000000
      2708       248  ASN       HB1            -1.5482247181       11.6971072388        0.8806844772  S28       170             1.0000000000
      2709       248  ASN       HB2            -2.8633087558       12.9011393932        0.9097518725  S28       170             1.0000000000
      2710       248  ASN       QQH5           -2.5756072487       11.9063265163        2.3748975205  S28       170             1.0000000000
      2711       248  ASN       CG             -3.5045943291       10.8386900691        0.7980639978  S28       170             1.0000000000
      2712       248  ASN       OD1            -3.2054591102        9.6063682735        0.9254076747  S28       170             1.0000000000
      2713       248  ASN       ND2            -4.6647944623       11.2640087092        0.2737094338  S28       170             1.0000000000
      2714       248  ASN       HD21           -5.4143865520       10.6075334089        0.0504752802  S28       170             1.0000000000
      2715       248  ASN       HD22           -4.7957344874       12.2521580218        0.0209502092  S28       170             1.0000000000
      2716       249  LYS       CE             -3.3108489378        1.6092690232       -4.6167133115  S28       234             1.0000000000
      2717       249  LYS       HE1            -3.7508371843        1.7612167534       -3.6315486215  S28       234             1.0000000000
      2718       249  LYS       HE2            -4.1005611290        1.5363001716       -5.3655699035  S28       234             1.0000000000
      2719       249  LYS       NZ             -2.4562099667        2.7946725758       -4.9695207594  S28       234             1.0000000000
      2720       249  LYS       HZ1            -1.9560193432        2.6505038891       -5.8846172864  S28       234             1.0000000000
      2721       249  LYS       HZ2            -1.6821704302        2.9936468988       -4.3066235599  S28       234             1.0000000000
      2722       249  LYS       HZ3            -3.0101754908        3.6763445862       -5.0422371696  S28       234             1.0000000000
      2723       249  LYS       QQH6           -2.6822148863        0.7180752202       -4.5936545378  S28       234             1.0000000000
      2724       250  SER       CB              2.3498116196        3.4445106635       -6.1232803590  S28       235             1.0000000000
      2725       250  SER       HB1             3.0686947166        2.7951419492       -6.6332206971  S28       235             1.0000000000
      2726       250  SER       HB2             2.8843656176        4.3673229953       -5.8582846088  S28       235             1.0000000000
      2727       250  SER       OG              1.2583003130        3.6864917813       -7.0432429434  S28       235             1.0000000000
      2728       250  SER       HG1             0.8074029299        4.5543095197       -6.8352567473  S28       235             1.0000000000
      2729       250  SER       QQH7            2.0032087673        2.8975524513       -5.2311552655  S28       235             1.0000000000
      2730       251  PNM       S1             -3.2934270694        9.5179992448       -6.4501818905  S28       523             1.0000000000
      2731       251  PNM       C2             -1.8949564681        8.3101472101       -7.0013410840  S28       523             1.0000000000
      2732       251  PNM       C3             -1.6240718079        7.4381500100       -5.7282348470  S28       523             1.0000000000
      2733       251  PNM       N4             -2.8911043813        7.2106437161       -4.9587635206  S28       523             1.0000000000
      2734       251  PNM       C5             -3.8832777502        8.3561287035       -5.1065649249  S28       523             1.0000000000
      2735       251  PNM       C6             -3.7392883192        8.8054558289       -3.6214325925  S28       523             1.0000000000
      2736       251  PNM       C7             -2.7750128652        7.5915595911       -3.3679316647  S28       523             1.0000000000
      2737       251  PNM       O8             -1.6116254690        7.7093349725       -2.8317169514  S28       523             1.0000000000
      2738       251  PNM       C9             -2.3921546932        7.5086217950       -8.2078212791  S28       523             1.0000000000
      2739       251  PNM       C10            -0.6753578903        9.1515442407       -7.4013019590  S28       523             1.0000000000
      2740       251  PNM       C11            -0.9217825879        6.1114261463       -6.0897818921  S28       523             1.0000000000
      2741       251  PNM       O12            -1.5055510639        5.0153170299       -5.8636954281  S28       523             1.0000000000
      2742       251  PNM       O13             0.2709115423        6.2010597531       -6.6283404482  S28       523             1.0000000000
      2743       251  PNM       N14            -3.0626321171       10.0590242179       -3.3494359384  S28       523             1.0000000000
      2744       251  PNM       C15            -3.6201601099       11.2576295108       -3.6367861707  S28       523             1.0000000000
      2745       251  PNM       O16            -4.7833680175       11.3540397426       -4.1385230902  S28       523             1.0000000000
      2746       251  PNM       C17            -2.7785085535       12.5022241451       -3.3672514998  S28       523             1.0000000000
      2747       251  PNM       C18            -1.8176915141       12.8461349534       -4.5033555649  S28       523             1.0000000000
      2748       251  PNM       C19            -0.4750328585       13.1514283281       -4.2326686661  S28       523             1.0000000000
      2749       251  PNM       C20             0.4212775429       13.4404573643       -5.2696886155  S28       523             1.0000000000
      2750       251  PNM       C21            -0.0168953391       13.4262685130       -6.5980982243  S28       523             1.0000000000
      2751       251  PNM       C22            -1.3604512058       13.1461738182       -6.8762904912  S28       523             1.0000000000
      2752       251  PNM       C23            -2.2555944524       12.8666233002       -5.8386396189  S28       523             1.0000000000
      2753       251  PNM       H24            -0.9332516340        7.9950545842       -5.0776011165  S28       523             1.0000000000
      2754       251  PNM       H25            -0.8919623872        9.7413971635       -8.2988495810  S28       523             1.0000000000
      2755       251  PNM       H26             0.1696213137        8.4911340839       -7.6187276694  S28       523             1.0000000000
      2756       251  PNM       H27            -0.3927523774        9.8462039583       -6.6086977785  S28       523             1.0000000000
      2757       251  PNM       H28            -2.7222879001        8.1834319503       -9.0005350800  S28       523             1.0000000000
      2758       251  PNM       H29            -3.2312734308        6.8574375679       -7.9540975799  S28       523             1.0000000000
      2759       251  PNM       H30            -1.5723390182        6.8966938006       -8.5959853772  S28       523             1.0000000000
      2760       251  PNM       H31            -4.8828474151        7.9976990908       -5.3524292986  S28       523             1.0000000000
      2761       251  PNM       H32            -4.6829167096        8.7610267719       -3.0722656382  S28       523             1.0000000000
      2762       251  PNM       H33            -2.2167318562       12.3747093996       -2.4371854198  S28       523             1.0000000000
      2763       251  PNM       H34            -3.4849626018       13.3243879853       -3.2125911672  S28       523             1.0000000000
      2764       251  PNM       H35            -0.1254111503       13.1475569444       -3.2056545494  S28       523             1.0000000000
      2765       251  PNM       H36             1.4597367341       13.6610650075       -5.0411534735  S28       523             1.0000000000
      2766       251  PNM       H37             0.6815432326       13.6238650879       -7.4059440781  S28       523             1.0000000000
      2767       251  PNM       H38            -1.7128354576       13.1233599670       -7.9032095604  S28       523             1.0000000000
      2768       251  PNM       H39            -3.2893844049       12.6341803740       -6.0650102954  S28       523             1.0000000000
      2769       251  PNM       H40            -2.1222755682        9.9963819601       -2.9476815834  S28       523             1.0000000000
      2770       252  TIP3      OH2            -4.5507213005        7.7444155477       -0.3878088567  S28       290             1.0000000000
      2771       252  TIP3      H1             -5.8615214384        7.6592908505       -0.1961928452  S28       290             1.0000000000
      2772       252  TIP3      H2             -4.0128583814        8.4318506351        0.1208743395  S28       290             1.0000000000
      2773       253  SER       CB             -2.9255401364        5.2699961862       -2.4399118718  S29       70              1.0000000000
      2774       253  SER       HB1            -3.5812092090        4.5018855238       -2.8465050494  S29       70              1.0000000000
      2775       253  SER       HB2            -1.9880580367        5.2705056353       -2.9928741546  S29       70              1.0000000000
      2776       253  SER       OG             -3.6331226699        6.5518964636       -2.6512600806  S29       70              1.0000000000
      2777       253  SER       HG1            -4.1295888673        7.3695515529       -1.1748595197  S29       70              1.0000000000
      2778       253  SER       QQH1           -2.6963123351        5.1945942118       -1.3677804712  S29       70              1.0000000000
      2779       254  LYS       CD             -6.4143666749        3.4069274853       -2.2182975363  S29       73              1.0000000000
      2780       254  LYS       HD1            -7.3279529572        3.0704011430       -2.7224732386  S29       73              1.0000000000
      2781       254  LYS       HD2            -5.5786421152        3.1044737315       -2.8582427599  S29       73              1.0000000000
      2782       254  LYS       QQH2           -6.3279334182        2.8786544387       -1.2634469710  S29       73              1.0000000000
      2783       254  LYS       CE             -6.4115164338        4.9329003175       -2.0455733360  S29       73              1.0000000000
      2784       254  LYS       HE1            -5.5406936096        5.2784129000       -1.4919294773  S29       73              1.0000000000
      2785       254  LYS       HE2            -7.2889316210        5.3026602678       -1.5115318456  S29       73              1.0000000000
      2786       254  LYS       NZ             -6.3513426948        5.6313816912       -3.3790203185  S29       73              1.0000000000
      2787       254  LYS       HZ1            -7.1737700665        5.4190413397       -3.9589525200  S29       73              1.0000000000
      2788       254  LYS       HZ2            -5.4817022506        5.3693258927       -4.0619958271  S29       73              1.0000000000
      2789       254  LYS       HZ3            -6.3822459219        6.6596485446       -3.2562938297  S29       73              1.0000000000
      2790       255  SER       CB             -4.7195303549        4.6772780452       -6.5227700705  S29       130             1.0000000000
      2791       255  SER       HB1            -4.7469339931        5.5777303569       -7.1523719875  S29       130             1.0000000000
      2792       255  SER       HB2            -3.9458557643        4.0276427706       -6.9556059245  S29       130             1.0000000000
      2793       255  SER       OG             -4.3803302007        4.9738882472       -5.1275142308  S29       130             1.0000000000
      2794       255  SER       HG1            -3.3723923202        6.2574872873       -5.1361648698  S29       130             1.0000000000
      2795       255  SER       QQH3           -5.6801625974        4.1550821485       -6.6414602111  S29       130             1.0000000000
      2796       256  GLU       CB             -9.9155352680        9.7211490391        0.6289637298  S29       166             1.0000000000
      2797       256  GLU       HB1            -9.5965373789       10.3780742950       -0.1899323345  S29       166             1.0000000000
      2798       256  GLU       HB2           -10.9739079503        9.4908433324        0.4821138350  S29       166             1.0000000000
      2799       256  GLU       QQH4           -9.8068551344       10.1772481771        1.6225463430  S29       166             1.0000000000
      2800       256  GLU       CG             -9.0963588008        8.4242849413        0.5343111594  S29       166             1.0000000000
      2801       256  GLU       HG1            -9.5030889976        7.7798801861       -0.2526441185  S29       166             1.0000000000
      2802       256  GLU       HG2            -9.1641019791        7.8303726548        1.4545057229  S29       166             1.0000000000
      2803       256  GLU       CD             -7.6302098376        8.6456934984        0.2196605000  S29       166             1.0000000000
      2804       256  GLU       OE1            -7.1174837381        9.7902285227        0.1910715187  S29       166             1.0000000000
      2805       256  GLU       OE2            -6.9541972549        7.5218300936       -0.0156188288  S29       166             1.0000000000
      2806       257  ASN       CB             -2.5446575340       11.9256409278        1.2759394824  S29       170             1.0000000000
      2807       257  ASN       HB1            -1.5510039283       11.7043779849        0.8793151137  S29       170             1.0000000000
      2808       257  ASN       HB2            -2.8699392535       12.9037503463        0.9119043207  S29       170             1.0000000000
      2809       257  ASN       QQH5           -2.5774749464       11.9085816564        2.3749433767  S29       170             1.0000000000
      2810       257  ASN       CG             -3.5056999105       10.8398483062        0.7984411597  S29       170             1.0000000000
      2811       257  ASN       OD1            -3.2041042421        9.6079795894        0.9269445491  S29       170             1.0000000000
      2812       257  ASN       ND2            -4.6657594384       11.2621851118        0.2714833331  S29       170             1.0000000000
      2813       257  ASN       HD21           -5.4169954396       10.6046016661        0.0528470571  S29       170             1.0000000000
      2814       257  ASN       HD22           -4.7995252402       12.2504338141        0.0217454628  S29       170             1.0000000000
      2815       258  LYS       CE             -3.3226312106        1.6126059375       -4.6133389316  S29       234             1.0000000000
      2816       258  LYS       HE1            -3.7647527693        1.7548398111       -3.6266932140  S29       234             1.0000000000
      2817       258  LYS       HE2            -4.1143669916        1.5390097120       -5.3596635216  S29       234             1.0000000000
      2818       258  LYS       NZ             -2.4867989070        2.8124857914       -4.9627450370  S29       234             1.0000000000
      2819       258  LYS       HZ1            -1.9973758007        2.6821367543       -5.8782363241  S29       234             1.0000000000
      2820       258  LYS       HZ2            -1.7155639503        3.0116308861       -4.3025976350  S29       234             1.0000000000
      2821       258  LYS       HZ3            -3.0861091686        3.6965363230       -5.0194400235  S29       234             1.0000000000
      2822       258  LYS       QQH6           -2.6859059353        0.7266422544       -4.5968838562  S29       234             1.0000000000
      2823       259  SER       CB              2.3482542795        3.4436913360       -6.1223665288  S29       235             1.0000000000
      2824       259  SER       HB1             3.0658924096        2.7935112996       -6.6319754371  S29       235             1.0000000000
      2825       259  SER       HB2             2.8844120695        4.3655379467       -5.8568925414  S29       235             1.0000000000
      2826       259  SER       OG              1.2591968668        3.6874238433       -7.0451229592  S29       235             1.0000000000
      2827       259  SER       HG1             0.8054354794        4.5496931828       -6.8331170484  S29       235             1.0000000000
      2828       259  SER       QQH7            1.9971556601        2.8967168724       -5.2322294585  S29       235             1.0000000000
      2829       260  PNM       S1             -3.3029116440        9.5085835150       -6.4481361801  S29       523             1.0000000000
      2830       260  PNM       C2             -1.9065463429        8.2989213011       -7.0120862170  S29       523             1.0000000000
      2831       260  PNM       C3             -1.6432126206        7.4233580849       -5.7511565010  S29       523             1.0000000000
      2832       260  PNM       N4             -2.9166608623        7.1927684023       -5.0041351436  S29       523             1.0000000000
      2833       260  PNM       C5             -3.8992260955        8.3491664593       -5.1063459594  S29       523             1.0000000000
      2834       260  PNM       C6             -3.7360493406        8.7994369107       -3.6224450219  S29       523             1.0000000000
[truncated: 298,357 more chars]
