# Supplementary material for: Unraveling the energetic significance of chemical events in enzyme catalysis via machine-learning based regression approach
Source: Commun Chem. 2020 Oct 8;3:134. doi: 10.1038/s42004-020-00379-w (PMC9814854; doi:10.1038/s42004-020-00379-w)
Supplement: Supplementary file 3 — Supplementary Data 1 [file 42004_2020_379_MOESM3_ESM.zip › pathways/optimized.path/path.cor.b3lyp/path_17_p.cor]

* RETAIN ONLY THE QM ATOMS, WRITE PSF & COOR
* PREDEFINED VARS:
*     INCOR: DIRECTORY TO INPUT .COR FILE
*     INPSF: DIRECTORY TO INPUT .PSF FILE
*     OUTPSF: DIRECTORY TO OUTPUT .PSF FILE
*     OUTCOR: FILENAME OF OUTPUT .COR FILE
* ZILIN SONG, 17 DEC 2019
*  DATE:    12/17/19     21:13:47      CREATED BY USER: zilins
*
      4950  EXT
         1         1  SER       CB             -3.0916753907        5.0657978245       -2.0367848813  S1        70              1.0000000000
         2         1  SER       HB1            -3.6235436110        4.2100457215       -2.4642316267  S1        70              1.0000000000
         3         1  SER       HB2            -2.2021853416        5.2529572316       -2.6490495468  S1        70              1.0000000000
         4         1  SER       OG             -3.9859196651        6.1936227753       -2.0734332417  S1        70              1.0000000000
         5         1  SER       HG1            -4.0441913805        6.8598975933       -1.1677786856  S1        70              1.0000000000
         6         1  SER       QQH1           -2.7502133443        4.8902510575       -1.0045118445  S1        70              1.0000000000
         7         2  LYS       CD             -6.5328302568        3.3426717057       -1.9071840695  S1        73              1.0000000000
         8         2  LYS       HD1            -7.1978975094        2.7764224301       -2.5644299133  S1        73              1.0000000000
         9         2  LYS       HD2            -5.5429064581        3.3259393314       -2.3767183316  S1        73              1.0000000000
        10         2  LYS       QQH2           -6.4717078793        2.8193506884       -0.9477290656  S1        73              1.0000000000
        11         2  LYS       CE             -7.0351642998        4.7985179725       -1.7687364729  S1        73              1.0000000000
        12         2  LYS       HE1            -6.8313119768        5.2576336135       -0.7971308234  S1        73              1.0000000000
        13         2  LYS       HE2            -8.1130431530        4.8491832308       -1.9374721861  S1        73              1.0000000000
        14         2  LYS       NZ             -6.3901225217        5.7024634908       -2.7842505918  S1        73              1.0000000000
        15         2  LYS       HZ1            -6.4631738858        5.3805097356       -3.7605143586  S1        73              1.0000000000
        16         2  LYS       HZ2            -5.3299161303        5.8695668064       -2.5432185190  S1        73              1.0000000000
        17         2  LYS       HZ3            -6.8124131714        6.6576034840       -2.7684336744  S1        73              1.0000000000
        18         3  SER       CB             -4.7394552112        4.2106392892       -6.3985023656  S1        130             1.0000000000
        19         3  SER       HB1            -4.7582937719        5.1042967379       -7.0255384124  S1        130             1.0000000000
        20         3  SER       HB2            -4.0551699894        3.4833570691       -6.8510167877  S1        130             1.0000000000
        21         3  SER       OG             -4.2748689446        4.5289705938       -5.0385375892  S1        130             1.0000000000
        22         3  SER       HG1            -3.4768328998        5.1313399572       -5.1132909284  S1        130             1.0000000000
        23         3  SER       QQH3           -5.7301061176        3.7597243987       -6.3745625190  S1        130             1.0000000000
        24         4  GLU       CB             -9.9138337785        9.3255196418        1.0392067449  S1        166             1.0000000000
        25         4  GLU       HB1            -9.6164990128        9.9611235114        0.1963752787  S1        166             1.0000000000
        26         4  GLU       HB2           -10.9629166629        9.0468279446        0.9062872885  S1        166             1.0000000000
        27         4  GLU       QQH4           -9.8198457718        9.8316635122        2.0097373734  S1        166             1.0000000000
        28         4  GLU       CG             -9.0314357501        8.0656284700        0.9876220301  S1        166             1.0000000000
        29         4  GLU       HG1            -9.4349041172        7.3627537681        0.2478998659  S1        166             1.0000000000
        30         4  GLU       HG2            -9.0487235069        7.5229493195        1.9421523903  S1        166             1.0000000000
        31         4  GLU       CD             -7.5659470580        8.3198809148        0.6108621393  S1        166             1.0000000000
        32         4  GLU       OE1            -7.1295917558        9.5166829038        0.5758365346  S1        166             1.0000000000
        33         4  GLU       OE2            -6.8539967174        7.2595306168        0.3510134894  S1        166             1.0000000000
        34         5  ASN       CB             -2.7778427256       12.0590179207        1.3977095309  S1        170             1.0000000000
        35         5  ASN       HB1            -1.7942355756       11.9803887979        0.9257264448  S1        170             1.0000000000
        36         5  ASN       HB2            -3.2474442824       12.9976747525        1.0931274035  S1        170             1.0000000000
        37         5  ASN       QQH5           -2.7315965215       12.0213603193        2.4951879435  S1        170             1.0000000000
        38         5  ASN       CG             -3.6177946906       10.8569287574        0.9565870852  S1        170             1.0000000000
        39         5  ASN       OD1            -3.1426830570        9.6808013822        1.0807266737  S1        170             1.0000000000
        40         5  ASN       ND2            -4.8400985691       11.1171862795        0.4714691872  S1        170             1.0000000000
        41         5  ASN       HD21           -5.5482040612       10.3766667445        0.3482038607  S1        170             1.0000000000
        42         5  ASN       HD22           -5.1159522855       12.0756097861        0.2489719459  S1        170             1.0000000000
        43         6  LYS       CE             -3.3712950917        1.3126913000       -4.1309510500  S1        234             1.0000000000
        44         6  LYS       HE1            -3.7551312779        1.5186280343       -3.1340054328  S1        234             1.0000000000
        45         6  LYS       HE2            -4.2031964918        1.2263227024       -4.8301784779  S1        234             1.0000000000
        46         6  LYS       NZ             -2.5199200836        2.4694422139       -4.5807028340  S1        234             1.0000000000
        47         6  LYS       HZ1            -2.0198466519        2.2462036332       -5.4785837251  S1        234             1.0000000000
        48         6  LYS       HZ2            -1.7794303074        2.7556756752       -3.9163333096  S1        234             1.0000000000
        49         6  LYS       HZ3            -3.1450712158        3.3036885887       -4.7353872327  S1        234             1.0000000000
        50         6  LYS       QQH6           -2.7556418456        0.4128196006       -4.0950908565  S1        234             1.0000000000
        51         7  SER       CB              2.1883963433        3.2972503504       -5.8435523116  S1        235             1.0000000000
        52         7  SER       HB1             2.8986705822        2.6453866509       -6.3607668389  S1        235             1.0000000000
        53         7  SER       HB2             2.7107775412        4.2423928745       -5.6394738798  S1        235             1.0000000000
        54         7  SER       OG              1.0489230959        3.4787646464       -6.7205235314  S1        235             1.0000000000
        55         7  SER       HG1             0.6172444011        4.3598737606       -6.5377074117  S1        235             1.0000000000
        56         7  SER       QQH7            1.8951904978        2.7770477713       -4.9171909547  S1        235             1.0000000000
        57         8  PNM       S1             -3.1938221187        9.6442031478       -6.1411373993  S1        523             1.0000000000
        58         8  PNM       C2             -1.9101880394        8.3241796671       -6.7839687120  S1        523             1.0000000000
        59         8  PNM       C3             -1.4267693643        7.5613213636       -5.4864253291  S1        523             1.0000000000
        60         8  PNM       N4             -2.4977984362        7.6578383775       -4.4919324869  S1        523             1.0000000000
        61         8  PNM       C5             -3.6913026611        8.5257688557       -4.7222945539  S1        523             1.0000000000
        62         8  PNM       C6             -3.5777810930        8.9766197521       -3.2109524933  S1        523             1.0000000000
        63         8  PNM       C7             -2.4038561920        7.9739644310       -3.1514374097  S1        523             1.0000000000
        64         8  PNM       O8             -1.5396777194        7.6805134739       -2.3096332554  S1        523             1.0000000000
        65         8  PNM       C9             -2.6232194282        7.4063571389       -7.7897240875  S1        523             1.0000000000
        66         8  PNM       C10            -0.7563948413        9.0852811222       -7.4494268723  S1        523             1.0000000000
        67         8  PNM       C11            -0.9886565196        6.1195058642       -5.7925237453  S1        523             1.0000000000
        68         8  PNM       O12            -1.7912051284        5.1622678498       -5.5744063753  S1        523             1.0000000000
        69         8  PNM       O13             0.2089368606        5.9935361049       -6.2889679432  S1        523             1.0000000000
        70         8  PNM       N14            -3.0349201505       10.3059745973       -2.9691823860  S1        523             1.0000000000
        71         8  PNM       C15            -3.6858834042       11.4305308197       -3.3484013938  S1        523             1.0000000000
        72         8  PNM       O16            -4.8168448177       11.3735119816       -3.9099114192  S1        523             1.0000000000
        73         8  PNM       C17            -2.9507430411       12.7472683317       -3.1264248283  S1        523             1.0000000000
        74         8  PNM       C18            -1.8643529753       13.0064423784       -4.1652335535  S1        523             1.0000000000
        75         8  PNM       C19            -0.5865090328       13.4294906118       -3.7703505450  S1        523             1.0000000000
        76         8  PNM       C20             0.4186079614       13.6645415737       -4.7149737057  S1        523             1.0000000000
        77         8  PNM       C21             0.1670529954       13.4686547566       -6.0776485341  S1        523             1.0000000000
        78         8  PNM       C22            -1.1118684767       13.0622226616       -6.4855579252  S1        523             1.0000000000
        79         8  PNM       C23            -2.1220037308       12.8478606229       -5.5383041338  S1        523             1.0000000000
        80         8  PNM       H24            -0.5445122912        8.0785051842       -5.0922099854  S1        523             1.0000000000
        81         8  PNM       H25            -1.1022813003        9.5859036599       -8.3594503933  S1        523             1.0000000000
        82         8  PNM       H26             0.0361425433        8.3840027972       -7.7285506170  S1        523             1.0000000000
        83         8  PNM       H27            -0.3391001967        9.8455909779       -6.7827966266  S1        523             1.0000000000
        84         8  PNM       H28            -3.0234036047        7.9999235321       -8.6155544662  S1        523             1.0000000000
        85         8  PNM       H29            -3.4559822096        6.8711358785       -7.3268681716  S1        523             1.0000000000
        86         8  PNM       H30            -1.9234564468        6.6689972034       -8.2020238818  S1        523             1.0000000000
        87         8  PNM       H31            -4.6038225009        7.9787872968       -4.9535216143  S1        523             1.0000000000
        88         8  PNM       H32            -4.4535500024        8.7646970700       -2.5988289938  S1        523             1.0000000000
        89         8  PNM       H33            -2.5146942363       12.7591001234       -2.1222815020  S1        523             1.0000000000
        90         8  PNM       H34            -3.7008080689       13.5411803002       -3.1560907750  S1        523             1.0000000000
        91         8  PNM       H35            -0.3823274228       13.5964699072       -2.7187949741  S1        523             1.0000000000
        92         8  PNM       H36             1.3908013179       14.0085735214       -4.3893908651  S1        523             1.0000000000
        93         8  PNM       H37             0.9450591955       13.6439867919       -6.8130674905  S1        523             1.0000000000
        94         8  PNM       H38            -1.3231209523       12.9136152999       -7.5381705078  S1        523             1.0000000000
        95         8  PNM       H39            -3.1065720471       12.5390353693       -5.8672539147  S1        523             1.0000000000
        96         8  PNM       H40            -2.1332864373       10.3713684809       -2.4899729434  S1        523             1.0000000000
        97         9  TIP3      OH2            -4.4012371594        7.6347703383       -0.1912753780  S1        290             1.0000000000
        98         9  TIP3      H1             -5.3957476840        7.5441429029        0.0808227223  S1        290             1.0000000000
        99         9  TIP3      H2             -3.9032549823        8.3654280163        0.2684952918  S1        290             1.0000000000
       100        10  SER       CB             -3.0964005807        5.0677114912       -2.0349919964  S2        70              1.0000000000
       101        10  SER       HB1            -3.6298022351        4.2117544052       -2.4604986712  S2        70              1.0000000000
       102        10  SER       HB2            -2.2068819691        5.2521536430       -2.6480749405  S2        70              1.0000000000
       103        10  SER       OG             -3.9886353091        6.1969914947       -2.0730986240  S2        70              1.0000000000
       104        10  SER       HG1            -4.0540069765        6.8628600229       -1.1627593996  S2        70              1.0000000000
       105        10  SER       QQH1           -2.7545724908        4.8934897607       -1.0025375067  S2        70              1.0000000000
       106        11  LYS       CD             -6.5324694024        3.3395151974       -1.9060991648  S2        73              1.0000000000
       107        11  LYS       HD1            -7.2012537838        2.7716825756       -2.5580470513  S2        73              1.0000000000
       108        11  LYS       HD2            -5.5443554432        3.3182318236       -2.3792029310  S2        73              1.0000000000
       109        11  LYS       QQH2           -6.4686427365        2.8209556843       -0.9440560823  S2        73              1.0000000000
       110        11  LYS       CE             -7.0313208780        4.7970443596       -1.7733167004  S2        73              1.0000000000
       111        11  LYS       HE1            -6.8247070031        5.2600258311       -0.8041374350  S2        73              1.0000000000
       112        11  LYS       HE2            -8.1094734643        4.8490276121       -1.9399108636  S2        73              1.0000000000
       113        11  LYS       NZ             -6.3858822299        5.6939978734       -2.7950293474  S2        73              1.0000000000
       114        11  LYS       HZ1            -6.4526029794        5.3626998285       -3.7681058332  S2        73              1.0000000000
       115        11  LYS       HZ2            -5.3266904022        5.8677541034       -2.5500598728  S2        73              1.0000000000
       116        11  LYS       HZ3            -6.8109562120        6.6480466294       -2.7899457817  S2        73              1.0000000000
       117        12  SER       CB             -4.7386423097        4.2172121296       -6.4035147252  S2        130             1.0000000000
       118        12  SER       HB1            -4.7550544413        5.1107190072       -7.0307515098  S2        130             1.0000000000
       119        12  SER       HB2            -4.0534755725        3.4892193524       -6.8532660751  S2        130             1.0000000000
       120        12  SER       OG             -4.2778711568        4.5355211368       -5.0419581935  S2        130             1.0000000000
       121        12  SER       HG1            -3.4779669934        5.1349725389       -5.1151661251  S2        130             1.0000000000
       122        12  SER       QQH3           -5.7297137784        3.7672471439       -6.3820418964  S2        130             1.0000000000
       123        13  GLU       CB             -9.9196871091        9.3299649097        1.0419134742  S2        166             1.0000000000
       124        13  GLU       HB1            -9.6195321391        9.9638040985        0.1988152529  S2        166             1.0000000000
       125        13  GLU       HB2           -10.9691241222        9.0531137370        0.9076736475  S2        166             1.0000000000
       126        13  GLU       QQH4           -9.8266807559        9.8372665085        2.0119898739  S2        166             1.0000000000
       127        13  GLU       CG             -9.0393038948        8.0684429656        0.9936447813  S2        166             1.0000000000
       128        13  GLU       HG1            -9.4442465339        7.3643982287        0.2557683956  S2        166             1.0000000000
       129        13  GLU       HG2            -9.0569030282        7.5280105725        1.9493825073  S2        166             1.0000000000
       130        13  GLU       CD             -7.5734887440        8.3190308600        0.6155874630  S2        166             1.0000000000
       131        13  GLU       OE1            -7.1385635599        9.5158229189        0.5635370336  S2        166             1.0000000000
       132        13  GLU       OE2            -6.8600516842        7.2556549663        0.3716262591  S2        166             1.0000000000
       133        14  ASN       CB             -2.7831598362       12.0525739317        1.4020379336  S2        170             1.0000000000
       134        14  ASN       HB1            -1.7997300144       11.9715913509        0.9300112747  S2        170             1.0000000000
       135        14  ASN       HB2            -3.2510451154       12.9917070447        1.0963802985  S2        170             1.0000000000
       136        14  ASN       QQH5           -2.7369353051       12.0158066814        2.4996085782  S2        170             1.0000000000
       137        14  ASN       CG             -3.6257549147       10.8518069625        0.9615499253  S2        170             1.0000000000
       138        14  ASN       OD1            -3.1544723069        9.6741911161        1.0890444786  S2        170             1.0000000000
       139        14  ASN       ND2            -4.8455297820       11.1144725843        0.4718802504  S2        170             1.0000000000
       140        14  ASN       HD21           -5.5543649286       10.3753022231        0.3448670903  S2        170             1.0000000000
       141        14  ASN       HD22           -5.1180955742       12.0733856879        0.2467126072  S2        170             1.0000000000
       142        15  LYS       CE             -3.3684743976        1.3184949299       -4.1343360611  S2        234             1.0000000000
       143        15  LYS       HE1            -3.7520215437        1.5254539908       -3.1376057432  S2        234             1.0000000000
       144        15  LYS       HE2            -4.2006979918        1.2323780497       -4.8335527422  S2        234             1.0000000000
       145        15  LYS       NZ             -2.5165012698        2.4742267941       -4.5856280185  S2        234             1.0000000000
       146        15  LYS       HZ1            -2.0161385374        2.2502246943       -5.4829558340  S2        234             1.0000000000
       147        15  LYS       HZ2            -1.7754602837        2.7608376936       -3.9215770181  S2        234             1.0000000000
       148        15  LYS       HZ3            -3.1404760579        3.3082317025       -4.7406758611  S2        234             1.0000000000
       149        15  LYS       QQH6           -2.7535073315        0.4182838960       -4.0981204145  S2        234             1.0000000000
       150        16  SER       CB              2.2000594836        3.2915253585       -5.8407745299  S2        235             1.0000000000
       151        16  SER       HB1             2.9116777633        2.6381783882       -6.3542875861  S2        235             1.0000000000
       152        16  SER       HB2             2.7222461953        4.2368799833       -5.6369530571  S2        235             1.0000000000
       153        16  SER       OG              1.0636277173        3.4713148651       -6.7216785259  S2        235             1.0000000000
       154        16  SER       HG1             0.6300362307        4.3519607033       -6.5406579681  S2        235             1.0000000000
       155        16  SER       QQH7            1.9037957089        2.7735572572       -4.9140705757  S2        235             1.0000000000
       156        17  PNM       S1             -3.1800191402        9.6330483773       -6.1488763716  S2        523             1.0000000000
       157        17  PNM       C2             -1.8955858464        8.3128604792       -6.7881074389  S2        523             1.0000000000
       158        17  PNM       C3             -1.4183114957        7.5478334420       -5.4898061088  S2        523             1.0000000000
       159        17  PNM       N4             -2.4926924253        7.6440311177       -4.4982043938  S2        523             1.0000000000
       160        17  PNM       C5             -3.6837195909        8.5151633535       -4.7318549387  S2        523             1.0000000000
       161        17  PNM       C6             -3.5724321388        8.9669634930       -3.2205888062  S2        523             1.0000000000
       162        17  PNM       C7             -2.4008974046        7.9632378055       -3.1584702849  S2        523             1.0000000000
       163        17  PNM       O8             -1.5360496168        7.6717875171       -2.3145742256  S2        523             1.0000000000
       164        17  PNM       C9             -2.6060468750        7.3977057391       -7.7982545934  S2        523             1.0000000000
       165        17  PNM       C10            -0.7380045867        9.0734887403       -7.4476957305  S2        523             1.0000000000
       166        17  PNM       C11            -0.9812898025        6.1062231874       -5.7971250816  S2        523             1.0000000000
       167        17  PNM       O12            -1.7855964883        5.1499653626       -5.5819463701  S2        523             1.0000000000
       168        17  PNM       O13             0.2170929106        5.9805934896       -6.2920515088  S2        523             1.0000000000
       169        17  PNM       N14            -3.0274312980       10.2953422169       -2.9784126011  S2        523             1.0000000000
       170        17  PNM       C15            -3.6752241082       11.4211235003       -3.3585403074  S2        523             1.0000000000
       171        17  PNM       O16            -4.8058934548       11.3661909830       -3.9217737800  S2        523             1.0000000000
       172        17  PNM       C17            -2.9367491644       12.7359626420       -3.1367833959  S2        523             1.0000000000
       173        17  PNM       C18            -1.8563218417       12.9946165101       -4.1822725555  S2        523             1.0000000000
       174        17  PNM       C19            -0.5751919331       13.4159556662       -3.7955520742  S2        523             1.0000000000
       175        17  PNM       C20             0.4239066585       13.6502242235       -4.7470396114  S2        523             1.0000000000
       176        17  PNM       C21             0.1632145783       13.4539382585       -6.1080121126  S2        523             1.0000000000
       177        17  PNM       C22            -1.1186163924       13.0484649903       -6.5072302466  S2        523             1.0000000000
       178        17  PNM       C23            -2.1228685257       12.8360098011       -5.5535966166  S2        523             1.0000000000
       179        17  PNM       H24            -0.5368364816        8.0630397832       -5.0911466121  S2        523             1.0000000000
       180        17  PNM       H25            -1.0788024423        9.5741375503       -8.3596287569  S2        523             1.0000000000
       181        17  PNM       H26             0.0555492823        8.3718394397       -7.7226102591  S2        523             1.0000000000
       182        17  PNM       H27            -0.3235133364        9.8335356699       -6.7789926489  S2        523             1.0000000000
       183        17  PNM       H28            -3.0018146160        7.9936113623       -8.6245741472  S2        523             1.0000000000
       184        17  PNM       H29            -3.4414755625        6.8629646257       -7.3396369537  S2        523             1.0000000000
       185        17  PNM       H30            -1.9061252913        6.6599063576       -8.2093662822  S2        523             1.0000000000
       186        17  PNM       H31            -4.5972466770        7.9706168791       -4.9652285913  S2        523             1.0000000000
       187        17  PNM       H32            -4.4499345144        8.7569568867       -2.6102276215  S2        523             1.0000000000
       188        17  PNM       H33            -2.4937538421       12.7435283640       -2.1356591055  S2        523             1.0000000000
       189        17  PNM       H34            -3.6852972501       13.5318285803       -3.1591843400  S2        523             1.0000000000
       190        17  PNM       H35            -0.3635729792       13.5822642291       -2.7453653190  S2        523             1.0000000000
       191        17  PNM       H36             1.3986599454       13.9936685406       -4.4283563134  S2        523             1.0000000000
       192        17  PNM       H37             0.9367050916       13.6279500062       -6.8485455929  S2        523             1.0000000000
       193        17  PNM       H38            -1.3366074155       12.8988596877       -7.5583399982  S2        523             1.0000000000
       194        17  PNM       H39            -3.1100608609       12.5283119370       -5.8758856643  S2        523             1.0000000000
       195        17  PNM       H40            -2.1274465370       10.3591565388       -2.4956661531  S2        523             1.0000000000
       196        18  TIP3      OH2            -4.4129341455        7.6304604373       -0.1881091188  S2        290             1.0000000000
       197        18  TIP3      H1             -5.4069530826        7.5377024702        0.0893707097  S2        290             1.0000000000
       198        18  TIP3      H2             -3.9142490602        8.3600782068        0.2726986655  S2        290             1.0000000000
       199        19  SER       CB             -3.0955172953        5.0677012146       -2.0357337717  S3        70              1.0000000000
       200        19  SER       HB1            -3.6288449760        4.2119209462       -2.4615218934  S3        70              1.0000000000
       201        19  SER       HB2            -2.2063020630        5.2526395805       -2.6490389218  S3        70              1.0000000000
       202        19  SER       OG             -3.9879696607        6.1969764147       -2.0730314686  S3        70              1.0000000000
       203        19  SER       HG1            -4.0515838427        6.8619588166       -1.1625990011  S3        70              1.0000000000
       204        19  SER       QQH1           -2.7534021349        4.8932533653       -1.0034195265  S3        70              1.0000000000
       205        20  LYS       CD             -6.5340280507        3.3412517580       -1.9059059730  S3        73              1.0000000000
       206        20  LYS       HD1            -7.2038778482        2.7746521488       -2.5578747440  S3        73              1.0000000000
       207        20  LYS       HD2            -5.5469581040        3.3215749392       -2.3812363196  S3        73              1.0000000000
       208        20  LYS       QQH2           -6.4678230388        2.8199572530       -0.9454688240  S3        73              1.0000000000
       209        20  LYS       CE             -7.0332673986        4.7981429489       -1.7677970624  S3        73              1.0000000000
       210        20  LYS       HE1            -6.8261256506        5.2580482310       -0.7973444673  S3        73              1.0000000000
       211        20  LYS       HE2            -8.1115045304        4.8504835317       -1.9334270463  S3        73              1.0000000000
       212        20  LYS       NZ             -6.3894515199        5.6994223226       -2.7864680525  S3        73              1.0000000000
       213        20  LYS       HZ1            -6.4612846315        5.3740503346       -3.7615154316  S3        73              1.0000000000
       214        20  LYS       HZ2            -5.3292494391        5.8694321011       -2.5451831597  S3        73              1.0000000000
       215        20  LYS       HZ3            -6.8128437853        6.6541519235       -2.7739242659  S3        73              1.0000000000
       216        21  SER       CB             -4.7378357016        4.2175687716       -6.3985031737  S3        130             1.0000000000
       217        21  SER       HB1            -4.7580371730        5.1113699626       -7.0251841816  S3        130             1.0000000000
       218        21  SER       HB2            -4.0521556110        3.4916098807       -6.8509491551  S3        130             1.0000000000
       219        21  SER       OG             -4.2746221522        4.5358557118       -5.0380504141  S3        130             1.0000000000
       220        21  SER       HG1            -3.4736497804        5.1342008950       -5.1118865484  S3        130             1.0000000000
       221        21  SER       QQH3           -5.7277368067        3.7650703668       -6.3750728239  S3        130             1.0000000000
       222        22  GLU       CB             -9.9172342906        9.3303522991        1.0403857018  S3        166             1.0000000000
       223        22  GLU       HB1            -9.6172750989        9.9649065983        0.1977133554  S3        166             1.0000000000
       224        22  GLU       HB2           -10.9666762941        9.0535971078        0.9060117548  S3        166             1.0000000000
       225        22  GLU       QQH4           -9.8239726600        9.8368935825        2.0107960089  S3        166             1.0000000000
       226        22  GLU       CG             -9.0371088510        8.0687439573        0.9912018118  S3        166             1.0000000000
       227        22  GLU       HG1            -9.4413717210        7.3655097188        0.2522643455  S3        166             1.0000000000
       228        22  GLU       HG2            -9.0558275284        7.5273642098        1.9464346117  S3        166             1.0000000000
       229        22  GLU       CD             -7.5709850105        8.3197835182        0.6152405295  S3        166             1.0000000000
       230        22  GLU       OE1            -7.1334711488        9.5160152972        0.5742897149  S3        166             1.0000000000
       231        22  GLU       OE2            -6.8595478207        7.2572355758        0.3621090630  S3        166             1.0000000000
       232        23  ASN       CB             -2.7776722219       12.0507591137        1.4010670500  S3        170             1.0000000000
       233        23  ASN       HB1            -1.7938273048       11.9688654607        0.9301093055  S3        170             1.0000000000
       234        23  ASN       HB2            -3.2447608835       12.9898870020        1.0941924012  S3        170             1.0000000000
       235        23  ASN       QQH5           -2.7326622084       12.0148131911        2.4987463804  S3        170             1.0000000000
       236        23  ASN       CG             -3.6205356461       10.8500693812        0.9611931374  S3        170             1.0000000000
       237        23  ASN       OD1            -3.1497550507        9.6724869883        1.0889658698  S3        170             1.0000000000
       238        23  ASN       ND2            -4.8408180552       11.1130435541        0.4725351647  S3        170             1.0000000000
       239        23  ASN       HD21           -5.5505221852       10.3741962744        0.3486341601  S3        170             1.0000000000
       240        23  ASN       HD22           -5.1131591627       12.0717725420        0.2467726654  S3        170             1.0000000000
       241        24  LYS       CE             -3.3673912905        1.3191677813       -4.1351554921  S3        234             1.0000000000
       242        24  LYS       HE1            -3.7511144243        1.5257512182       -3.1384235479  S3        234             1.0000000000
       243        24  LYS       HE2            -4.1994259369        1.2340502599       -4.8346925963  S3        234             1.0000000000
       244        24  LYS       NZ             -2.5144923318        2.4744759946       -4.5852892141  S3        234             1.0000000000
       245        24  LYS       HZ1            -2.0147241246        2.2512551615       -5.4831013114  S3        234             1.0000000000
       246        24  LYS       HZ2            -1.7731411946        2.7601137408       -3.9210501814  S3        234             1.0000000000
       247        24  LYS       HZ3            -3.1380325286        3.3090461257       -4.7389495149  S3        234             1.0000000000
       248        24  LYS       QQH6           -2.7532195927        0.4183956872       -4.0993121400  S3        234             1.0000000000
       249        25  SER       CB              2.1968789008        3.2964199396       -5.8396029997  S3        235             1.0000000000
       250        25  SER       HB1             2.9071808195        2.6433030312       -6.3552180313  S3        235             1.0000000000
       251        25  SER       HB2             2.7204262814        4.2406562952       -5.6342296993  S3        235             1.0000000000
       252        25  SER       OG              1.0598873231        3.4795642883       -6.7192307239  S3        235             1.0000000000
       253        25  SER       HG1             0.6274920233        4.3602175264       -6.5361493705  S3        235             1.0000000000
       254        25  SER       QQH7            1.9008869686        2.7767493334       -4.9137821453  S3        235             1.0000000000
       255        26  PNM       S1             -3.2321913395        9.6056210446       -6.1585147371  S3        523             1.0000000000
       256        26  PNM       C2             -1.9235821168        8.3044219384       -6.7906153581  S3        523             1.0000000000
       257        26  PNM       C3             -1.4344540513        7.5508293032       -5.4897867710  S3        523             1.0000000000
       258        26  PNM       N4             -2.5048000319        7.6410727192       -4.4936355807  S3        523             1.0000000000
       259        26  PNM       C5             -3.7058855267        8.4991067869       -4.7228838182  S3        523             1.0000000000
       260        26  PNM       C6             -3.5843092975        8.9644741278       -3.2162525505  S3        523             1.0000000000
       261        26  PNM       C7             -2.4087836800        7.9644273506       -3.1548044406  S3        523             1.0000000000
       262        26  PNM       O8             -1.5400981409        7.6791985131       -2.3141698545  S3        523             1.0000000000
       263        26  PNM       C9             -2.6166832977        7.3767684976       -7.8012060666  S3        523             1.0000000000
       264        26  PNM       C10            -0.7764243511        9.0814437997       -7.4494804162  S3        523             1.0000000000
       265        26  PNM       C11            -0.9852232498        6.1118099610       -5.7915872622  S3        523             1.0000000000
       266        26  PNM       O12            -1.7826503623        5.1503701200       -5.5727282573  S3        523             1.0000000000
       267        26  PNM       O13             0.2136842820        5.9925739711       -6.2863045454  S3        523             1.0000000000
       268        26  PNM       N14            -3.0367057474       10.2945508345       -2.9884082146  S3        523             1.0000000000
       269        26  PNM       C15            -3.6863197074       11.4197044193       -3.3671094171  S3        523             1.0000000000
       270        26  PNM       O16            -4.8209150859       11.3655714669       -3.9220864941  S3        523             1.0000000000
       271        26  PNM       C17            -2.9450427390       12.7337957438       -3.1501216510  S3        523             1.0000000000
       272        26  PNM       C18            -1.8603577350       12.9867730337       -4.1923948845  S3        523             1.0000000000
       273        26  PNM       C19            -0.5842981523       13.4214651429       -3.8032947280  S3        523             1.0000000000
       274        26  PNM       C20             0.4171741028       13.6557559234       -4.7523638434  S3        523             1.0000000000
       275        26  PNM       C21             0.1638456966       13.4465837578       -6.1129374578  S3        523             1.0000000000
       276        26  PNM       C22            -1.1126200902       13.0265633589       -6.5144061255  S3        523             1.0000000000
       277        26  PNM       C23            -2.1190933851       12.8130362113       -5.5634333230  S3        523             1.0000000000
       278        26  PNM       H24            -0.5565787311        8.0774522535       -5.0983117203  S3        523             1.0000000000
       279        26  PNM       H25            -1.1236148269        9.5785032371       -8.3609915767  S3        523             1.0000000000
       280        26  PNM       H26             0.0263383268        8.3902065352       -7.7252345269  S3        523             1.0000000000
       281        26  PNM       H27            -0.3721544310        9.8464365048       -6.7801462949  S3        523             1.0000000000
       282        26  PNM       H28            -3.0188694272        7.9651320388       -8.6298485242  S3        523             1.0000000000
       283        26  PNM       H29            -3.4455567395        6.8311226426       -7.3442432646  S3        523             1.0000000000
       284        26  PNM       H30            -1.9045568436        6.6486943226       -8.2090358782  S3        523             1.0000000000
       285        26  PNM       H31            -4.6160560461        7.9418145417       -4.9386876279  S3        523             1.0000000000
       286        26  PNM       H32            -4.4565446360        8.7595221273       -2.5968841043  S3        523             1.0000000000
       287        26  PNM       H33            -2.5059849890       12.7449743999       -2.1472543688  S3        523             1.0000000000
       288        26  PNM       H34            -3.6915812296       13.5313268978       -3.1784087966  S3        523             1.0000000000
       289        26  PNM       H35            -0.3785178163       13.5978286272       -2.7534632550  S3        523             1.0000000000
       290        26  PNM       H36             1.3877295722       14.0097715956       -4.4321920609  S3        523             1.0000000000
       291        26  PNM       H37             0.9388392703       13.6217357222       -6.8515863443  S3        523             1.0000000000
       292        26  PNM       H38            -1.3252572449       12.8679166279       -7.5653251170  S3        523             1.0000000000
       293        26  PNM       H39            -3.1016291386       12.4928030326       -5.8874267246  S3        523             1.0000000000
       294        26  PNM       H40            -2.1337132234       10.3607380753       -2.5116492191  S3        523             1.0000000000
       295        27  TIP3      OH2            -4.4099312253        7.6298536440       -0.1870646294  S3        290             1.0000000000
       296        27  TIP3      H1             -5.4048519514        7.5387438539        0.0870406478  S3        290             1.0000000000
       297        27  TIP3      H2             -3.9110971264        8.3592069678        0.2741348474  S3        290             1.0000000000
       298        28  SER       CB             -3.0966537329        5.0674550763       -2.0343747798  S4        70              1.0000000000
       299        28  SER       HB1            -3.6311246584        4.2118479486       -2.4593832919  S4        70              1.0000000000
       300        28  SER       HB2            -2.2072623144        5.2508014093       -2.6480044790  S4        70              1.0000000000
       301        28  SER       OG             -3.9875362742        6.1978007227       -2.0722441548  S4        70              1.0000000000
       302        28  SER       HG1            -4.0544646419        6.8629304959       -1.1598687717  S4        70              1.0000000000
       303        28  SER       QQH1           -2.7544664003        4.8931938742       -1.0020323049  S4        70              1.0000000000
       304        29  LYS       CD             -6.5329540079        3.3389636717       -1.9065458195  S4        73              1.0000000000
       305        29  LYS       HD1            -7.2058968663        2.7722769045       -2.5552299950  S4        73              1.0000000000
       306        29  LYS       HD2            -5.5471777072        3.3155216626       -2.3844176223  S4        73              1.0000000000
       307        29  LYS       QQH2           -6.4653876872        2.8203536012       -0.9447772285  S4        73              1.0000000000
       308        29  LYS       CE             -7.0284938906        4.7974349458       -1.7715826062  S4        73              1.0000000000
       309        29  LYS       HE1            -6.8185254880        5.2593176721       -0.8026349413  S4        73              1.0000000000
       310        29  LYS       HE2            -8.1069906116        4.8516723380       -1.9349859969  S4        73              1.0000000000
       311        29  LYS       NZ             -6.3842247714        5.6940318429       -2.7943056431  S4        73              1.0000000000
       312        29  LYS       HZ1            -6.4517505575        5.3624067001       -3.7671870725  S4        73              1.0000000000
       313        29  LYS       HZ2            -5.3247665227        5.8682960291       -2.5500270101  S4        73              1.0000000000
       314        29  LYS       HZ3            -6.8095805386        6.6479779661       -2.7890216473  S4        73              1.0000000000
       315        30  SER       CB             -4.7372323224        4.2195130012       -6.4039916735  S4        130             1.0000000000
       316        30  SER       HB1            -4.7545242579        5.1131393369       -7.0310343081  S4        130             1.0000000000
       317        30  SER       HB2            -4.0517899841        3.4921043097       -6.8542501448  S4        130             1.0000000000
       318        30  SER       OG             -4.2762192542        4.5376550652       -5.0425166285  S4        130             1.0000000000
       319        30  SER       HG1            -3.4756420792        5.1361885276       -5.1153251881  S4        130             1.0000000000
       320        30  SER       QQH3           -5.7279918074        3.7688807486       -6.3823088326  S4        130             1.0000000000
       321        31  GLU       CB             -9.9197616025        9.3311782650        1.0413706531  S4        166             1.0000000000
       322        31  GLU       HB1            -9.6188662509        9.9649503111        0.1984705969  S4        166             1.0000000000
       323        31  GLU       HB2           -10.9692538980        9.0547913627        0.9065618416  S4        166             1.0000000000
       324        31  GLU       QQH4           -9.8270354687        9.8384459719        2.0114901537  S4        166             1.0000000000
       325        31  GLU       CG             -9.0399596076        8.0692335028        0.9936785735  S4        166             1.0000000000
       326        31  GLU       HG1            -9.4448384686        7.3652494550        0.2557311937  S4        166             1.0000000000
       327        31  GLU       HG2            -9.0582487141        7.5289518566        1.9494963602  S4        166             1.0000000000
       328        31  GLU       CD             -7.5738524139        8.3190697115        0.6164818968  S4        166             1.0000000000
       329        31  GLU       OE1            -7.1381422423        9.5155858736        0.5650896028  S4        166             1.0000000000
       330        31  GLU       OE2            -6.8609289007        7.2552736316        0.3727061003  S4        166             1.0000000000
       331        32  ASN       CB             -2.7815547757       12.0494819863        1.4023336864  S4        170             1.0000000000
       332        32  ASN       HB1            -1.7978913451       11.9671505146        0.9310005188  S4        170             1.0000000000
       333        32  ASN       HB2            -3.2483919756       12.9887300788        1.0954288060  S4        170             1.0000000000
       334        32  ASN       QQH5           -2.7361370312       12.0136120864        2.4999810681  S4        170             1.0000000000
       335        32  ASN       CG             -3.6250699457       10.8490902584        0.9625469805  S4        170             1.0000000000
       336        32  ASN       OD1            -3.1551564937        9.6711019263        1.0914058986  S4        170             1.0000000000
       337        32  ASN       ND2            -4.8443895585       11.1125071200        0.4721177884  S4        170             1.0000000000
       338        32  ASN       HD21           -5.5538667282       10.3738386722        0.3457549501  S4        170             1.0000000000
       339        32  ASN       HD22           -5.1160002175       12.0714376295        0.2458913764  S4        170             1.0000000000
       340        33  LYS       CE             -3.3667221896        1.3212027330       -4.1372397013  S4        234             1.0000000000
       341        33  LYS       HE1            -3.7504167590        1.5282612978       -3.1405684188  S4        234             1.0000000000
       342        33  LYS       HE2            -4.1987491336        1.2359989158       -4.8367948841  S4        234             1.0000000000
       343        33  LYS       NZ             -2.5136490894        2.4762519991       -4.5879561160  S4        234             1.0000000000
       344        33  LYS       HZ1            -2.0132625181        2.2523132355       -5.4852478888  S4        234             1.0000000000
       345        33  LYS       HZ2            -1.7725178198        2.7623009653       -3.9237104090  S4        234             1.0000000000
       346        33  LYS       HZ3            -3.1368935910        3.3105828319       -4.7426986344  S4        234             1.0000000000
       347        33  LYS       QQH6           -2.7525985411        0.4204196001       -4.1010653867  S4        234             1.0000000000
       348        34  SER       CB              2.2040960977        3.2908524423       -5.8393493713  S4        235             1.0000000000
       349        34  SER       HB1             2.9155182957        2.6368000980       -6.3522589272  S4        235             1.0000000000
       350        34  SER       HB2             2.7270597992        4.2356398009       -5.6348444077  S4        235             1.0000000000
       351        34  SER       OG              1.0687210639        3.4717840836       -6.7213545281  S4        235             1.0000000000
       352        34  SER       HG1             0.6347913183        4.3520878348       -6.5395390337  S4        235             1.0000000000
       353        34  SER       QQH7            1.9066037210        2.7731037147       -4.9129152031  S4        235             1.0000000000
       354        35  PNM       S1             -3.1833295309        9.6260216852       -6.1487256156  S4        523             1.0000000000
       355        35  PNM       C2             -1.8940859196        8.3093730471       -6.7858175131  S4        523             1.0000000000
       356        35  PNM       C3             -1.4163629158        7.5457592455       -5.4868451034  S4        523             1.0000000000
       357        35  PNM       N4             -2.4909488370        7.6408105017       -4.4954105128  S4        523             1.0000000000
       358        35  PNM       C5             -3.6835931520        8.5095322636       -4.7295685215  S4        523             1.0000000000
       359        35  PNM       C6             -3.5719800209        8.9640579530       -3.2190649610  S4        523             1.0000000000
       360        35  PNM       C7             -2.3995820136        7.9611361298       -3.1556952378  S4        523             1.0000000000
       361        35  PNM       O8             -1.5345407453        7.6714456330       -2.3119132766  S4        523             1.0000000000
       362        35  PNM       C9             -2.5999680128        7.3920441982       -7.7971890225  S4        523             1.0000000000
       363        35  PNM       C10            -0.7374133844        9.0728307185       -7.4437195580  S4        523             1.0000000000
       364        35  PNM       C11            -0.9778921139        6.1047281907       -5.7943445972  S4        523             1.0000000000
       365        35  PNM       O12            -1.7817004285        5.1479003367       -5.5796623923  S4        523             1.0000000000
       366        35  PNM       O13             0.2204417949        5.9802229141       -6.2895352080  S4        523             1.0000000000
       367        35  PNM       N14            -3.0267636938       10.2928148653       -2.9795036958  S4        523             1.0000000000
       368        35  PNM       C15            -3.6740865104       11.4185183515       -3.3605210235  S4        523             1.0000000000
       369        35  PNM       O16            -4.8055040671       11.3640300125       -3.9222721215  S4        523             1.0000000000
       370        35  PNM       C17            -2.9334873272       12.7327130077       -3.1418496916  S4        523             1.0000000000
       371        35  PNM       C18            -1.8557592815       12.9890092698       -4.1908580281  S4        523             1.0000000000
       372        35  PNM       C19            -0.5733995425       13.4113175620       -3.8089076389  S4        523             1.0000000000
       373        35  PNM       C20             0.4227947863       13.6434254880       -4.7641015069  S4        523             1.0000000000
       374        35  PNM       C21             0.1579540195       13.4434720625       -6.1237986701  S4        523             1.0000000000
       375        35  PNM       C22            -1.1249609028       13.0366596183       -6.5180974345  S4        523             1.0000000000
       376        35  PNM       C23            -2.1263303173       12.8267682920       -5.5609697621  S4        523             1.0000000000
       377        35  PNM       H24            -0.5355964690        8.0622130696       -5.0883285485  S4        523             1.0000000000
       378        35  PNM       H25            -1.0779105313        9.5719371790       -8.3565904307  S4        523             1.0000000000
       379        35  PNM       H26             0.0586226200        8.3730612153       -7.7165291012  S4        523             1.0000000000
       380        35  PNM       H27            -0.3266324687        9.8347794375       -6.7749634794  S4        523             1.0000000000
       381        35  PNM       H28            -2.9964101196        7.9866245187       -8.6241016426  S4        523             1.0000000000
       382        35  PNM       H29            -3.4343357060        6.8545325344       -7.3400674997  S4        523             1.0000000000
       383        35  PNM       H30            -1.8969037878        6.6565702921       -8.2072266739  S4        523             1.0000000000
       384        35  PNM       H31            -4.5962214125        7.9626541525       -4.9610240811  S4        523             1.0000000000
       385        35  PNM       H32            -4.4491023894        8.7550660423       -2.6079037538  S4        523             1.0000000000
       386        35  PNM       H33            -2.4874333930       12.7404696885       -2.1421218459  S4        523             1.0000000000
       387        35  PNM       H34            -3.6810666860       13.5295487653       -3.1625604172  S4        523             1.0000000000
       388        35  PNM       H35            -0.3582323797       13.5799344956       -2.7597719402  S4        523             1.0000000000
       389        35  PNM       H36             1.3986537669       13.9878695132       -4.4495991449  S4        523             1.0000000000
       390        35  PNM       H37             0.9290965943       13.6154359158       -6.8672476932  S4        523             1.0000000000
       391        35  PNM       H38            -1.3460400419       12.8837679281       -7.5680927427  S4        523             1.0000000000
       392        35  PNM       H39            -3.1142505223       12.5175739992       -5.8795127876  S4        523             1.0000000000
       393        35  PNM       H40            -2.1262155598       10.3569992109       -2.4977857854  S4        523             1.0000000000
       394        36  TIP3      OH2            -4.4138398770        7.6279148860       -0.1855903713  S4        290             1.0000000000
       395        36  TIP3      H1             -5.4084077788        7.5357788188        0.0912211188  S4        290             1.0000000000
       396        36  TIP3      H2             -3.9150335387        8.3573957837        0.2754611060  S4        290             1.0000000000
       397        37  SER       CB             -3.0953364381        5.0667449485       -2.0365873857  S5        70              1.0000000000
       398        37  SER       HB1            -3.6291428933        4.2111078065       -2.4620727265  S5        70              1.0000000000
       399        37  SER       HB2            -2.2063922331        5.2514945509       -2.6503145935  S5        70              1.0000000000
       400        37  SER       OG             -3.9876168374        6.1962073441       -2.0735333617  S5        70              1.0000000000
       401        37  SER       HG1            -4.0503832950        6.8612137122       -1.1635180056  S5        70              1.0000000000
       402        37  SER       QQH1           -2.7527562762        4.8922308830       -1.0044270211  S5        70              1.0000000000
       403        38  LYS       CD             -6.5357044795        3.3411230013       -1.9063644194  S5        73              1.0000000000
       404        38  LYS       HD1            -7.2081693957        2.7746916486       -2.5558190201  S5        73              1.0000000000
       405        38  LYS       HD2            -5.5502848026        3.3202660015       -2.3850709129  S5        73              1.0000000000
       406        38  LYS       QQH2           -6.4666230699        2.8202502382       -0.9459007213  S5        73              1.0000000000
       407        38  LYS       CE             -7.0333091154        4.7985616513       -1.7673810809  S5        73              1.0000000000
       408        38  LYS       HE1            -6.8250680598        5.2578706050       -0.7968757776  S5        73              1.0000000000
       409        38  LYS       HE2            -8.1116220593        4.8520572618       -1.9320728875  S5        73              1.0000000000
       410        38  LYS       NZ             -6.3894911284        5.6997344221       -2.7861472275  S5        73              1.0000000000
       411        38  LYS       HZ1            -6.4620614201        5.3747037089       -3.7612629749  S5        73              1.0000000000
       412        38  LYS       HZ2            -5.3290944894        5.8692570087       -2.5452667353  S5        73              1.0000000000
       413        38  LYS       HZ3            -6.8124341102        6.6546563286       -2.7732264816  S5        73              1.0000000000
       414        39  SER       CB             -4.7377286647        4.2173222163       -6.3982896908  S5        130             1.0000000000
       415        39  SER       HB1            -4.7581255583        5.1113202048       -7.0246967214  S5        130             1.0000000000
       416        39  SER       HB2            -4.0519923716        3.4916393278       -6.8510922285  S5        130             1.0000000000
       417        39  SER       OG             -4.2742270025        4.5352898838       -5.0378884190  S5        130             1.0000000000
       418        39  SER       HG1            -3.4738138067        5.1343219656       -5.1117712649  S5        130             1.0000000000
       419        39  SER       QQH3           -5.7275344877        3.7646635599       -6.3747479797  S5        130             1.0000000000
       420        40  GLU       CB             -9.9161741356        9.3299557644        1.0399690243  S5        166             1.0000000000
       421        40  GLU       HB1            -9.6162116558        9.9645729785        0.1973365511  S5        166             1.0000000000
       422        40  GLU       HB2           -10.9655633308        9.0530369029        0.9054713366  S5        166             1.0000000000
       423        40  GLU       QQH4           -9.8231036605        9.8365279936        2.0103796068  S5        166             1.0000000000
       424        40  GLU       CG             -9.0357856957        8.0685211130        0.9908043366  S5        166             1.0000000000
       425        40  GLU       HG1            -9.4400833781        7.3651388709        0.2520081227  S5        166             1.0000000000
       426        40  GLU       HG2            -9.0542211284        7.5272481499        1.9460927335  S5        166             1.0000000000
       427        40  GLU       CD             -7.5697459385        8.3196917960        0.6144636831  S5        166             1.0000000000
       428        40  GLU       OE1            -7.1325502903        9.5160092913        0.5725140647  S5        166             1.0000000000
       429        40  GLU       OE2            -6.8581229089        7.2571141061        0.3620047467  S5        166             1.0000000000
       430        41  ASN       CB             -2.7768227471       12.0506714937        1.4007240053  S5        170             1.0000000000
       431        41  ASN       HB1            -1.7928504220       11.9684886411        0.9300557197  S5        170             1.0000000000
       432        41  ASN       HB2            -3.2436442312       12.9898383115        1.0935915664  S5        170             1.0000000000
       433        41  ASN       QQH5           -2.7320719557       12.0148004591        2.4984111540  S5        170             1.0000000000
       434        41  ASN       CG             -3.6197405280       10.8500678660        0.9607817653  S5        170             1.0000000000
       435        41  ASN       OD1            -3.1492986188        9.6724818060        1.0893406327  S5        170             1.0000000000
       436        41  ASN       ND2            -4.8396327142       11.1131199338        0.4711366853  S5        170             1.0000000000
       437        41  ASN       HD21           -5.5493450793       10.3743116701        0.3470756086  S5        170             1.0000000000
       438        41  ASN       HD22           -5.1118560891       12.0718927937        0.2453512914  S5        170             1.0000000000
       439        42  LYS       CE             -3.3670960280        1.3189588484       -4.1365700650  S5        234             1.0000000000
       440        42  LYS       HE1            -3.7514148038        1.5254176574       -3.1400413585  S5        234             1.0000000000
       441        42  LYS       HE2            -4.1986591073        1.2340381500       -4.8366607313  S5        234             1.0000000000
       442        42  LYS       NZ             -2.5138188205        2.4742624090       -4.5859915506  S5        234             1.0000000000
       443        42  LYS       HZ1            -2.0138399531        2.2512199479       -5.4837446764  S5        234             1.0000000000
       444        42  LYS       HZ2            -1.7726176411        2.7594588215       -3.9213916583  S5        234             1.0000000000
       445        42  LYS       HZ3            -3.1371836142        3.3090042918       -4.7395048128  S5        234             1.0000000000
       446        42  LYS       QQH6           -2.7530524761        0.4181106182       -4.1005504896  S5        234             1.0000000000
       447        43  SER       CB              2.1975269841        3.2960880174       -5.8398774963  S5        235             1.0000000000
       448        43  SER       HB1             2.9077314455        2.6428368705       -6.3554708614  S5        235             1.0000000000
       449        43  SER       HB2             2.7213328602        4.2402004195       -5.6344547571  S5        235             1.0000000000
       450        43  SER       OG              1.0605501838        3.4794400765       -6.7195420003  S5        235             1.0000000000
       451        43  SER       HG1             0.6280682995        4.3600105575       -6.5362464384  S5        235             1.0000000000
       452        43  SER       QQH7            1.9014416374        2.7764516650       -4.9140531867  S5        235             1.0000000000
       453        44  PNM       S1             -3.2247244187        9.6112883252       -6.1571854564  S5        523             1.0000000000
       454        44  PNM       C2             -1.9197517320        8.3069568857       -6.7901219150  S5        523             1.0000000000
       455        44  PNM       C3             -1.4318545780        7.5521527277       -5.4895592540  S5        523             1.0000000000
       456        44  PNM       N4             -2.5027450520        7.6434030572       -4.4941651722  S5        523             1.0000000000
       457        44  PNM       C5             -3.7025754371        8.5031093498       -4.7239691605  S5        523             1.0000000000
       458        44  PNM       C6             -3.5826052212        8.9662466853       -3.2163624484  S5        523             1.0000000000
       459        44  PNM       C7             -2.4066002248        7.9653065614       -3.1541101032  S5        523             1.0000000000
       460        44  PNM       O8             -1.5401423407        7.6791594342       -2.3144556001  S5        523             1.0000000000
       461        44  PNM       C9             -2.6151349845        7.3799165593       -7.7996879981  S5        523             1.0000000000
       462        44  PNM       C10            -0.7714893483        9.0816998336       -7.4495912708  S5        523             1.0000000000
       463        44  PNM       C11            -0.9845630991        6.1126050047       -5.7919768899  S5        523             1.0000000000
       464        44  PNM       O12            -1.7831454861        5.1521093126       -5.5736431885  S5        523             1.0000000000
       465        44  PNM       O13             0.2142406034        5.9922303361       -6.2867090845  S5        523             1.0000000000
       466        44  PNM       N14            -3.0354763750       10.2961108035       -2.9860722256  S5        523             1.0000000000
       467        44  PNM       C15            -3.6853769450       11.4214211346       -3.3643172219  S5        523             1.0000000000
       468        44  PNM       O16            -4.8193342651       11.3671342652       -3.9201235302  S5        523             1.0000000000
       469        44  PNM       C17            -2.9445749401       12.7357455047       -3.1464526439  S5        523             1.0000000000
       470        44  PNM       C18            -1.8606486365       12.9896294767       -4.1892902236  S5        523             1.0000000000
       471        44  PNM       C19            -0.5845123888       13.4250144208       -3.8012377911  S5        523             1.0000000000
       472        44  PNM       C20             0.4163516369       13.6586923625       -4.7511167792  S5        523             1.0000000000
       473        44  PNM       C21             0.1623777037       13.4481764074       -6.1113766633  S5        523             1.0000000000
       474        44  PNM       C22            -1.1143126397       13.0279001852       -6.5117783821  S5        523             1.0000000000
       475        44  PNM       C23            -2.1202159236       12.8152220673       -5.5600324115  S5        523             1.0000000000
       476        44  PNM       H24            -0.5534285563        8.0772018929       -5.0973036106  S5        523             1.0000000000
       477        44  PNM       H25            -1.1179349323        9.5778759666       -8.3618354346  S5        523             1.0000000000
       478        44  PNM       H26             0.0306527174        8.3893650059       -7.7240952933  S5        523             1.0000000000
       479        44  PNM       H27            -0.3667658237        9.8471118528       -6.7810356978  S5        523             1.0000000000
       480        44  PNM       H28            -3.0178070703        7.9682042770       -8.6280639777  S5        523             1.0000000000
       481        44  PNM       H29            -3.4437488013        6.8348470606       -7.3414201770  S5        523             1.0000000000
       482        44  PNM       H30            -1.9040354995        6.6510555833       -8.2079432655  S5        523             1.0000000000
       483        44  PNM       H31            -4.6130283173        7.9473936427       -4.9422480703  S5        523             1.0000000000
       484        44  PNM       H32            -4.4555201568        8.7601184054       -2.5983293164  S5        523             1.0000000000
       485        44  PNM       H33            -2.5050387881       12.7466036195       -2.1438473953  S5        523             1.0000000000
       486        44  PNM       H34            -3.6916045373       13.5328257694       -3.1740367885  S5        523             1.0000000000
       487        44  PNM       H35            -0.3780839983       13.6022605720       -2.7517201070  S5        523             1.0000000000
       488        44  PNM       H36             1.3870859335       14.0130102530       -4.4320287942  S5        523             1.0000000000
       489        44  PNM       H37             0.9369793752       13.6222543909       -6.8507046122  S5        523             1.0000000000
       490        44  PNM       H38            -1.3275275860       12.8677881347       -7.5623955118  S5        523             1.0000000000
       491        44  PNM       H39            -3.1029166599       12.4946199385       -5.8832183777  S5        523             1.0000000000
       492        44  PNM       H40            -2.1327495378       10.3619455396       -2.5088686779  S5        523             1.0000000000
       493        45  TIP3      OH2            -4.4085013314        7.6298680293       -0.1877516313  S5        290             1.0000000000
       494        45  TIP3      H1             -5.4032482908        7.5387067680        0.0866207662  S5        290             1.0000000000
       495        45  TIP3      H2             -3.9097617382        8.3590951677        0.2737028979  S5        290             1.0000000000
       496        46  SER       CB             -3.0957926276        5.0677524949       -2.0353562988  S6        70              1.0000000000
       497        46  SER       HB1            -3.6295351944        4.2118462695       -2.4607020958  S6        70              1.0000000000
       498        46  SER       HB2            -2.2057531731        5.2512951857       -2.6479562123  S6        70              1.0000000000
       499        46  SER       OG             -3.9872092692        6.1976704412       -2.0747892795  S6        70              1.0000000000
       500        46  SER       HG1            -4.0531449679        6.8639510009       -1.1643676760  S6        70              1.0000000000
       501        46  SER       QQH1           -2.7547473277        4.8939971552       -1.0025436455  S6        70              1.0000000000
       502        47  LYS       CD             -6.5337186951        3.3382274819       -1.9072691494  S6        73              1.0000000000
       503        47  LYS       HD1            -7.2081830551        2.7712488472       -2.5541372774  S6        73              1.0000000000
       504        47  LYS       HD2            -5.5489140275        3.3138096849       -2.3871072290  S6        73              1.0000000000
       505        47  LYS       QQH2           -6.4644983947        2.8205357217       -0.9451296127  S6        73              1.0000000000
       506        47  LYS       CE             -7.0283383480        4.7971310078       -1.7728225099  S6        73              1.0000000000
       507        47  LYS       HE1            -6.8179026097        5.2593778605       -0.8041389295  S6        73              1.0000000000
       508        47  LYS       HE2            -8.1068622414        4.8518706013       -1.9359211288  S6        73              1.0000000000
       509        47  LYS       NZ             -6.3839132576        5.6928679479       -2.7962533865  S6        73              1.0000000000
       510        47  LYS       HZ1            -6.4511954332        5.3603747755       -3.7688303985  S6        73              1.0000000000
       511        47  LYS       HZ2            -5.3245640976        5.8674296358       -2.5520165274  S6        73              1.0000000000
       512        47  LYS       HZ3            -6.8092149429        6.6468020319       -2.7922652945  S6        73              1.0000000000
       513        48  SER       CB             -4.7388173011        4.2184632567       -6.4048907688  S6        130             1.0000000000
       514        48  SER       HB1            -4.7561244276        5.1120163124       -7.0320448829  S6        130             1.0000000000
       515        48  SER       HB2            -4.0532305971        3.4910660155       -6.8549310556  S6        130             1.0000000000
       516        48  SER       OG             -4.2778577302        4.5371701730       -5.0434725300  S6        130             1.0000000000
       517        48  SER       HG1            -3.4786023582        5.1373333308       -5.1168077555  S6        130             1.0000000000
       518        48  SER       QQH3           -5.7295071427        3.7676946957       -6.3830471327  S6        130             1.0000000000
       519        49  GLU       CB             -9.9189277289        9.3295068698        1.0415429766  S6        166             1.0000000000
       520        49  GLU       HB1            -9.6186832037        9.9632290884        0.1983728031  S6        166             1.0000000000
       521        49  GLU       HB2           -10.9683094343        9.0525608059        0.9071257127  S6        166             1.0000000000
       522        49  GLU       QQH4           -9.8260603380        9.8369837711        2.0115263167  S6        166             1.0000000000
       523        49  GLU       CG             -9.0385599067        8.0679467195        0.9937191241  S6        166             1.0000000000
       524        49  GLU       HG1            -9.4431577877        7.3638183166        0.2557559080  S6        166             1.0000000000
       525        49  GLU       HG2            -9.0565590079        7.5275974876        1.9495089767  S6        166             1.0000000000
       526        49  GLU       CD             -7.5726081520        8.3185352308        0.6163586774  S6        166             1.0000000000
       527        49  GLU       OE1            -7.1372961703        9.5153253253        0.5664658937  S6        166             1.0000000000
       528        49  GLU       OE2            -6.8594413686        7.2553922313        0.3708736059  S6        166             1.0000000000
       529        50  ASN       CB             -2.7811863636       12.0502952779        1.4024107906  S6        170             1.0000000000
       530        50  ASN       HB1            -1.7976032020       11.9681144987        0.9308832141  S6        170             1.0000000000
       531        50  ASN       HB2            -3.2482121405       12.9894672230        1.0955798542  S6        170             1.0000000000
       532        50  ASN       QQH5           -2.7354462798       12.0145502463        2.5000540496  S6        170             1.0000000000
       533        50  ASN       CG             -3.6245591677       10.8496978948        0.9629990287  S6        170             1.0000000000
       534        50  ASN       OD1            -3.1540971850        9.6719620589        1.0908735115  S6        170             1.0000000000
       535        50  ASN       ND2            -4.8446632670       11.1129224214        0.4741170848  S6        170             1.0000000000
       536        50  ASN       HD21           -5.5538416962       10.3739589443        0.3478157260  S6        170             1.0000000000
       537        50  ASN       HD22           -5.1166153329       12.0717292736        0.2481045493  S6        170             1.0000000000
       538        51  LYS       CE             -3.3670654580        1.3216200283       -4.1369180715  S6        234             1.0000000000
       539        51  LYS       HE1            -3.7499323217        1.5288428653       -3.1399575235  S6        234             1.0000000000
       540        51  LYS       HE2            -4.1997041593        1.2359168520       -4.8357108405  S6        234             1.0000000000
       541        51  LYS       NZ             -2.5147549047        2.4768438135       -4.5887963910  S6        234             1.0000000000
       542        51  LYS       HZ1            -2.0147651429        2.2524825975       -5.4862385476  S6        234             1.0000000000
       543        51  LYS       HZ2            -1.7732093770        2.7633694516       -3.9251790461  S6        234             1.0000000000
       544        51  LYS       HZ3            -3.1384336414        3.3109672833       -4.7436214940  S6        234             1.0000000000
       545        51  LYS       QQH6           -2.7526133851        0.4210492233       -4.1009982287  S6        234             1.0000000000
       546        52  SER       CB              2.2018449434        3.2920251943       -5.8406156149  S6        235             1.0000000000
       547        52  SER       HB1             2.9133965721        2.6384227384       -6.3539132758  S6        235             1.0000000000
       548        52  SER       HB2             2.7243915433        4.2370456510       -5.6361378435  S6        235             1.0000000000
       549        52  SER       OG              1.0660773900        3.4726265173       -6.7222097597  S6        235             1.0000000000
       550        52  SER       HG1             0.6324160139        4.3532822118       -6.5414180350  S6        235             1.0000000000
       551        52  SER       QQH7            1.9048705082        2.7739281944       -4.9142109764  S6        235             1.0000000000
       552        53  PNM       S1             -3.1808522678        9.6333198921       -6.1537879639  S6        523             1.0000000000
       553        53  PNM       C2             -1.8944140598        8.3144629384       -6.7920382216  S6        523             1.0000000000
       554        53  PNM       C3             -1.4177565716        7.5495115638       -5.4933861580  S6        523             1.0000000000
       555        53  PNM       N4             -2.4923830582        7.6456098423       -4.5021979036  S6        523             1.0000000000
       556        53  PNM       C5             -3.6835897190        8.5165672040       -4.7357709712  S6        523             1.0000000000
       557        53  PNM       C6             -3.5717553410        8.9690402167       -3.2244182405  S6        523             1.0000000000
       558        53  PNM       C7             -2.3990762681        7.9640240265       -3.1605309447  S6        523             1.0000000000
       559        53  PNM       O8             -1.5370320525        7.6733891429       -2.3191824591  S6        523             1.0000000000
       560        53  PNM       C9             -2.6022024645        7.3989504212       -7.8036836516  S6        523             1.0000000000
       561        53  PNM       C10            -0.7366519230        9.0764691581       -7.4499274792  S6        523             1.0000000000
       562        53  PNM       C11            -0.9807442870        6.1077428000       -5.7999945021  S6        523             1.0000000000
       563        53  PNM       O12            -1.7853301665        5.1517723374       -5.5848005441  S6        523             1.0000000000
       564        53  PNM       O13             0.2179303500        5.9818910533       -6.2940002844  S6        523             1.0000000000
       565        53  PNM       N14            -3.0249794643       10.2967928066       -2.9827227489  S6        523             1.0000000000
       566        53  PNM       C15            -3.6714944116       11.4237566053       -3.3615214133  S6        523             1.0000000000
       567        53  PNM       O16            -4.8032581741       11.3708924835       -3.9227890009  S6        523             1.0000000000
       568        53  PNM       C17            -2.9296367225       12.7370301328       -3.1408021516  S6        523             1.0000000000
       569        53  PNM       C18            -1.8512700858       12.9935028751       -4.1891652191  S6        523             1.0000000000
       570        53  PNM       C19            -0.5687269416       13.4146753450       -3.8066059129  S6        523             1.0000000000
       571        53  PNM       C20             0.4279338247       13.6464705167       -4.7613915248  S6        523             1.0000000000
       572        53  PNM       C21             0.1634265745       13.4474550701       -6.1212506587  S6        523             1.0000000000
       573        53  PNM       C22            -1.1197126246       13.0419792408       -6.5162190788  S6        523             1.0000000000
       574        53  PNM       C23            -2.1215240977       12.8323464261       -5.5594640040  S6        523             1.0000000000
       575        53  PNM       H24            -0.5365548199        8.0649234250       -5.0945885750  S6        523             1.0000000000
       576        53  PNM       H25            -1.0765842442        9.5764437871       -8.3625776718  S6        523             1.0000000000
       577        53  PNM       H26             0.0582764825        8.3756784274       -7.7232248431  S6        523             1.0000000000
       578        53  PNM       H27            -0.3245070238        9.8374990973       -6.7809427946  S6        523             1.0000000000
       579        53  PNM       H28            -2.9979220820        7.9947006009       -8.6301300455  S6        523             1.0000000000
       580        53  PNM       H29            -3.4373856265        6.8624342534       -7.3467460186  S6        523             1.0000000000
       581        53  PNM       H30            -1.9002939871        6.6627631415       -8.2143562023  S6        523             1.0000000000
       582        53  PNM       H31            -4.5970542350        7.9719630199       -4.9683553580  S6        523             1.0000000000
       583        53  PNM       H32            -4.4492092284        8.7599834521       -2.6138072592  S6        523             1.0000000000
       584        53  PNM       H33            -2.4838622615       12.7429569279       -2.1409148045  S6        523             1.0000000000
       585        53  PNM       H34            -3.6763527910       13.5347480765       -3.1604525314  S6        523             1.0000000000
       586        53  PNM       H35            -0.3537762559       13.5830827320       -2.7574017915  S6        523             1.0000000000
       587        53  PNM       H36             1.4038212592       13.9902148158       -4.4462905625  S6        523             1.0000000000
       588        53  PNM       H37             0.9350199077       13.6193125572       -6.8642566961  S6        523             1.0000000000
       589        53  PNM       H38            -1.3406604375       12.8900202320       -7.5663704327  S6        523             1.0000000000
       590        53  PNM       H39            -3.1097017002       12.5243644891       -5.8783679077  S6        523             1.0000000000
       591        53  PNM       H40            -2.1243021955       10.3594522144       -2.5010327105  S6        523             1.0000000000
       592        54  TIP3      OH2            -4.4125387238        7.6309252391       -0.1899930597  S6        290             1.0000000000
       593        54  TIP3      H1             -5.4063848711        7.5378392001        0.0878294777  S6        290             1.0000000000
       594        54  TIP3      H2             -3.9135679823        8.3595304789        0.2722412169  S6        290             1.0000000000
       595        55  SER       CB             -3.0986547553        5.0686244934       -2.0331915628  S7        70              1.0000000000
       596        55  SER       HB1            -3.6339025223        4.2131153318       -2.4574569089  S7        70              1.0000000000
       597        55  SER       HB2            -2.2094968349        5.2508867235       -2.6475380708  S7        70              1.0000000000
       598        55  SER       OG             -3.9885706705        6.1997693362       -2.0710254418  S7        70              1.0000000000
       599        55  SER       HG1            -4.0569702444        6.8644815766       -1.1560710705  S7        70              1.0000000000
       600        55  SER       QQH1           -2.7559254611        4.8947225837       -1.0009890598  S7        70              1.0000000000
       601        56  LYS       CD             -6.5346150544        3.3390370621       -1.9062331740  S7        73              1.0000000000
       602        56  LYS       HD1            -7.2104267001        2.7729704999       -2.5524779244  S7        73              1.0000000000
       603        56  LYS       HD2            -5.5507362075        3.3148554610       -2.3879610935  S7        73              1.0000000000
       604        56  LYS       QQH2           -6.4636565156        2.8201078641       -0.9448849645  S7        73              1.0000000000
       605        56  LYS       CE             -7.0286248168        4.7978437048       -1.7690610748  S7        73              1.0000000000
       606        56  LYS       HE1            -6.8168894393        5.2584976542       -0.7999269023  S7        73              1.0000000000
       607        56  LYS       HE2            -8.1073062573        4.8532522472       -1.9306387358  S7        73              1.0000000000
       608        56  LYS       NZ             -6.3853535997        5.6951214175       -2.7917599818  S7        73              1.0000000000
       609        56  LYS       HZ1            -6.4538133906        5.3642726346       -3.7648257784  S7        73              1.0000000000
       610        56  LYS       HZ2            -5.3256187979        5.8694304080       -2.5482287758  S7        73              1.0000000000
       611        56  LYS       HZ3            -6.8108030776        6.6490374054       -2.7851958835  S7        73              1.0000000000
       612        57  SER       CB             -4.7366962217        4.2222934065       -6.4016968757  S7        130             1.0000000000
       613        57  SER       HB1            -4.7554325460        5.1157795438       -7.0287752159  S7        130             1.0000000000
       614        57  SER       HB2            -4.0505978251        3.4957243855       -6.8523772927  S7        130             1.0000000000
       615        57  SER       OG             -4.2758064950        4.5409832232       -5.0403617952  S7        130             1.0000000000
       616        57  SER       HG1            -3.4725289802        5.1358969855       -5.1132683278  S7        130             1.0000000000
       617        57  SER       QQH3           -5.7268573806        3.7704212171       -6.3794569578  S7        130             1.0000000000
       618        58  GLU       CB             -9.9202110047        9.3333602077        1.0417486798  S7        166             1.0000000000
       619        58  GLU       HB1            -9.6186017061        9.9668871002        0.1989137848  S7        166             1.0000000000
       620        58  GLU       HB2           -10.9697936848        9.0575247642        0.9066048980  S7        166             1.0000000000
       621        58  GLU       QQH4           -9.8275123324        9.8405624154        2.0119034408  S7        166             1.0000000000
       622        58  GLU       CG             -9.0411851463        8.0709059958        0.9945662356  S7        166             1.0000000000
       623        58  GLU       HG1            -9.4458713526        7.3671059646        0.2563316828  S7        166             1.0000000000
       624        58  GLU       HG2            -9.0602427430        7.5304765257        1.9502776168  S7        166             1.0000000000
       625        58  GLU       CD             -7.5748091284        8.3199666078        0.6184175054  S7        166             1.0000000000
       626        58  GLU       OE1            -7.1383708485        9.5161656476        0.5667481216  S7        166             1.0000000000
       627        58  GLU       OE2            -6.8622994805        7.2555763108        0.3757503818  S7        166             1.0000000000
       628        59  ASN       CB             -2.7800681504       12.0463212606        1.4032639277  S7        170             1.0000000000
       629        59  ASN       HB1            -1.7962640369       11.9625871047        0.9324242605  S7        170             1.0000000000
       630        59  ASN       HB2            -3.2456747630       12.9858156723        1.0952761584  S7        170             1.0000000000
       631        59  ASN       QQH5           -2.7352000113       12.0112517339        2.5009596770  S7        170             1.0000000000
       632        59  ASN       CG             -3.6248703384       10.8465678788        0.9641321283  S7        170             1.0000000000
       633        59  ASN       OD1            -3.1572398273        9.6680101351        1.0950991659  S7        170             1.0000000000
       634        59  ASN       ND2            -4.8432653029       11.1113210601        0.4718253886  S7        170             1.0000000000
       635        59  ASN       HD21           -5.5536587168       10.3734929190        0.3460742146  S7        170             1.0000000000
       636        59  ASN       HD22           -5.1130187377       12.0703034881        0.2437236771  S7        170             1.0000000000
       637        60  LYS       CE             -3.3653734210        1.3227403804       -4.1381341696  S7        234             1.0000000000
       638        60  LYS       HE1            -3.7488339619        1.5294979567       -3.1412929987  S7        234             1.0000000000
       639        60  LYS       HE2            -4.1975017848        1.2382225635       -4.8376426815  S7        234             1.0000000000
       640        60  LYS       NZ             -2.5118462398        2.4775219191       -4.5883682256  S7        234             1.0000000000
       641        60  LYS       HZ1            -2.0119182438        2.2543665813       -5.4860995347  S7        234             1.0000000000
       642        60  LYS       HZ2            -1.7701786137        2.7629641279       -3.9243897005  S7        234             1.0000000000
       643        60  LYS       HZ3            -3.1344448726        3.3120102641       -4.7419866015  S7        234             1.0000000000
       644        60  LYS       QQH6           -2.7517458623        0.4216049188       -4.1024620233  S7        234             1.0000000000
       645        61  SER       CB              2.2062102573        3.2922900199       -5.8380274588  S7        235             1.0000000000
       646        61  SER       HB1             2.9175444407        2.6381173308       -6.3509040600  S7        235             1.0000000000
       647        61  SER       HB2             2.7295479470        4.2366698715       -5.6325545886  S7        235             1.0000000000
       648        61  SER       OG              1.0716735832        3.4743522837       -6.7207812910  S7        235             1.0000000000
       649        61  SER       HG1             0.6377689086        4.3545038998       -6.5385458186  S7        235             1.0000000000
       650        61  SER       QQH7            1.9077692410        2.7742126975       -4.9120765728  S7        235             1.0000000000
       651        62  PNM       S1             -3.2301592536        9.5890643079       -6.1648648712  S7        523             1.0000000000
       652        62  PNM       C2             -1.9166674673        8.2914309053       -6.7929276744  S7        523             1.0000000000
       653        62  PNM       C3             -1.4297422353        7.5383253137       -5.4910055594  S7        523             1.0000000000
       654        62  PNM       N4             -2.5021215186        7.6267282629       -4.4964725072  S7        523             1.0000000000
       655        62  PNM       C5             -3.7032366621        8.4848522166       -4.7274846075  S7        523             1.0000000000
       656        62  PNM       C6             -3.5814985016        8.9538478350       -3.2219163323  S7        523             1.0000000000
       657        62  PNM       C7             -2.4058631146        7.9535592753       -3.1573843707  S7        523             1.0000000000
       658        62  PNM       O8             -1.5372449934        7.6723425029       -2.3175405064  S7        523             1.0000000000
       659        62  PNM       C9             -2.6048715975        7.3633721027       -7.8064955890  S7        523             1.0000000000
       660        62  PNM       C10            -0.7690808440        9.0714445020       -7.4475834769  S7        523             1.0000000000
       661        62  PNM       C11            -0.9789108395        6.1001514691       -5.7934864872  S7        523             1.0000000000
       662        62  PNM       O12            -1.7761993402        5.1382252149       -5.5767399508  S7        523             1.0000000000
       663        62  PNM       O13             0.2205157250        5.9829791200       -6.2875345349  S7        523             1.0000000000
       664        62  PNM       N14            -3.0324637853       10.2837372801       -2.9966808268  S7        523             1.0000000000
       665        62  PNM       C15            -3.6808683379       11.4091667831       -3.3766201558  S7        523             1.0000000000
       666        62  PNM       O16            -4.8152960050       11.3558790649       -3.9318855237  S7        523             1.0000000000
       667        62  PNM       C17            -2.9373156156       12.7221657291       -3.1609603390  S7        523             1.0000000000
       668        62  PNM       C18            -1.8565213385       12.9738363163       -4.2078267625  S7        523             1.0000000000
       669        62  PNM       C19            -0.5791306733       13.4101239062       -3.8245644337  S7        523             1.0000000000
       670        62  PNM       C20             0.4181938670       13.6437935827       -4.7783190296  S7        523             1.0000000000
       671        62  PNM       C21             0.1594749872       13.4315535137       -6.1374665557  S7        523             1.0000000000
       672        62  PNM       C22            -1.1181590590       13.0093736628       -6.5328350026  S7        523             1.0000000000
       673        62  PNM       C23            -2.1206238745       12.7970639674       -5.5774479839  S7        523             1.0000000000
       674        62  PNM       H24            -0.5532819855        8.0658618891       -5.0975955532  S7        523             1.0000000000
       675        62  PNM       H25            -1.1142633609        9.5676480795       -8.3603239138  S7        523             1.0000000000
       676        62  PNM       H26             0.0365811333        8.3824786643       -7.7203023006  S7        523             1.0000000000
       677        62  PNM       H27            -0.3694963052        9.8377340521       -6.7769880978  S7        523             1.0000000000
       678        62  PNM       H28            -3.0059918759        7.9521180557       -8.6353881962  S7        523             1.0000000000
       679        62  PNM       H29            -3.4341294562        6.8160036514       -7.3524749477  S7        523             1.0000000000
       680        62  PNM       H30            -1.8904588027        6.6370159451       -8.2132927531  S7        523             1.0000000000
       681        62  PNM       H31            -4.6134652757        7.9272306693       -4.9417158736  S7        523             1.0000000000
       682        62  PNM       H32            -4.4539372084        8.7511551306       -2.6022079795  S7        523             1.0000000000
       683        62  PNM       H33            -2.4937802889       12.7316732098       -2.1600628460  S7        523             1.0000000000
       684        62  PNM       H34            -3.6827639505       13.5210194663       -3.1850441983  S7        523             1.0000000000
       685        62  PNM       H35            -0.3689208927       13.5886855842       -2.7759061493  S7        523             1.0000000000
       686        62  PNM       H36             1.3896833195       13.9999586341       -4.4630401655  S7        523             1.0000000000
       687        62  PNM       H37             0.9312542728       13.6061377547       -6.8795893733  S7        523             1.0000000000
       688        62  PNM       H38            -1.3349774425       12.8484122880       -7.5824968492  S7        523             1.0000000000
       689        62  PNM       H39            -3.1042468438       12.4754209195       -5.8966499090  S7        523             1.0000000000
       690        62  PNM       H40            -2.1304265929       10.3499587871       -2.5180908497  S7        523             1.0000000000
       691        63  TIP3      OH2            -4.4161851891        7.6260612699       -0.1823971540  S7        290             1.0000000000
       692        63  TIP3      H1             -5.4112749592        7.5343049183        0.0943968783  S7        290             1.0000000000
       693        63  TIP3      H2             -3.9169338852        8.3552898585        0.2788736320  S7        290             1.0000000000
       694        64  SER       CB             -3.1016056107        5.0698694204       -2.0289114058  S8        70              1.0000000000
       695        64  SER       HB1            -3.6380099223        4.2142573218       -2.4520151681  S8        70              1.0000000000
       696        64  SER       HB2            -2.2111953970        5.2490453778       -2.6425925931  S8        70              1.0000000000
       697        64  SER       OG             -3.9887845184        6.2028244284       -2.0699072610  S8        70              1.0000000000
       698        64  SER       HG1            -4.0632553721        6.8687955930       -1.1517061539  S8        70              1.0000000000
       699        64  SER       QQH1           -2.7602642722        4.8970412578       -0.9960107056  S8        70              1.0000000000
       700        65  LYS       CD             -6.5328580207        3.3353818332       -1.9069846989  S8        73              1.0000000000
       701        65  LYS       HD1            -7.2122108866        2.7692369988       -2.5493970715  S8        73              1.0000000000
       702        65  LYS       HD2            -5.5504083758        3.3065865003       -2.3913933147  S8        73              1.0000000000
       703        65  LYS       QQH2           -6.4605223927        2.8198056870       -0.9439770001  S8        73              1.0000000000
       704        65  LYS       CE             -7.0224530889        4.7961078156       -1.7740307004  S8        73              1.0000000000
       705        65  LYS       HE1            -6.8076109982        5.2592940424       -0.8067521440  S8        73              1.0000000000
       706        65  LYS       HE2            -8.1013915755        4.8536970456       -1.9332309653  S8        73              1.0000000000
       707        65  LYS       NZ             -6.3784392659        5.6874295522       -2.8017012678  S8        73              1.0000000000
       708        65  LYS       HZ1            -6.4399466445        5.3478565930       -3.7717070558  S8        73              1.0000000000
       709        65  LYS       HZ2            -5.3198435629        5.8684518183       -2.5536735520  S8        73              1.0000000000
       710        65  LYS       HZ3            -6.8071858753        6.6398723659       -2.8056724561  S8        73              1.0000000000
       711        66  SER       CB             -4.7371135628        4.2286494947       -6.4078500650  S8        130             1.0000000000
       712        66  SER       HB1            -4.7538524485        5.1221600016       -7.0349507230  S8        130             1.0000000000
       713        66  SER       HB2            -4.0505036156        3.5014642810       -6.8564611698  S8        130             1.0000000000
       714        66  SER       OG             -4.2787785564        4.5471398060       -5.0452981798  S8        130             1.0000000000
       715        66  SER       HG1            -3.4754081889        5.1414815246       -5.1170916787  S8        130             1.0000000000
       716        66  SER       QQH3           -5.7276805917        3.7776872650       -6.3873614498  S8        130             1.0000000000
       717        67  GLU       CB             -9.9249195160        9.3354217960        1.0437480498  S8        166             1.0000000000
       718        67  GLU       HB1            -9.6216839850        9.9677209475        0.2006099004  S8        166             1.0000000000
       719        67  GLU       HB2           -10.9747285200        9.0607883818        0.9078499445  S8        166             1.0000000000
       720        67  GLU       QQH4           -9.8327053989        9.8435107683        2.0135224984  S8        166             1.0000000000
       721        67  GLU       CG             -9.0472355150        8.0718677631        0.9988320872  S8        166             1.0000000000
       722        67  GLU       HG1            -9.4521837632        7.3678622418        0.2609062513  S8        166             1.0000000000
       723        67  GLU       HG2            -9.0677037395        7.5323616195        1.9550155193  S8        166             1.0000000000
       724        67  GLU       CD             -7.5802421343        8.3189295209        0.6235531669  S8        166             1.0000000000
       725        67  GLU       OE1            -7.1445174985        9.5150662292        0.5642818608  S8        166             1.0000000000
       726        67  GLU       OE2            -6.8667387350        7.2532940518        0.3889597349  S8        166             1.0000000000
       727        68  ASN       CB             -2.7839286063       12.0419735259        1.4063143812  S8        170             1.0000000000
       728        68  ASN       HB1            -1.8003663487       11.9562085487        0.9352567724  S8        170             1.0000000000
       729        68  ASN       HB2            -3.2482773692       12.9817364205        1.0972256879  S8        170             1.0000000000
       730        68  ASN       QQH5           -2.7387907975       12.0081591461        2.5040406141  S8        170             1.0000000000
       731        68  ASN       CG             -3.6308898962       10.8430908569        0.9686377756  S8        170             1.0000000000
       732        68  ASN       OD1            -3.1649686775        9.6637024603        1.0999623219  S8        170             1.0000000000
       733        68  ASN       ND2            -4.8490461255       11.1092551041        0.4768707265  S8        170             1.0000000000
       734        68  ASN       HD21           -5.5599075565       10.3720442746        0.3496628619  S8        170             1.0000000000
       735        68  ASN       HD22           -5.1172626721       12.0684148263        0.2475805865  S8        170             1.0000000000
       736        69  LYS       CE             -3.3635231008        1.3289209405       -4.1396351498  S8        234             1.0000000000
       737        69  LYS       HE1            -3.7445627936        1.5367161397       -3.1420213054  S8        234             1.0000000000
       738        69  LYS       HE2            -4.1973174190        1.2442870549       -4.8372243694  S8        234             1.0000000000
       739        69  LYS       NZ             -2.5104426827        2.4829360917       -4.5930044942  S8        234             1.0000000000
       740        69  LYS       HZ1            -2.0110409190        2.2582759519       -5.4906787684  S8        234             1.0000000000
       741        69  LYS       HZ2            -1.7676759121        2.7694500109       -3.9306531480  S8        234             1.0000000000
       742        69  LYS       HZ3            -3.1326966579        3.3170345635       -4.7474352399  S8        234             1.0000000000
       743        69  LYS       QQH6           -2.7502312454        0.4275464032       -4.1046050205  S8        234             1.0000000000
       744        70  SER       CB              2.2152110845        3.2869452808       -5.8370046769  S8        235             1.0000000000
       745        70  SER       HB1             2.9277326484        2.6315642083       -6.3467435409  S8        235             1.0000000000
       746        70  SER       HB2             2.7383379245        4.2315562582       -5.6318896148  S8        235             1.0000000000
       747        70  SER       OG              1.0830966123        3.4673586774       -6.7228853153  S8        235             1.0000000000
       748        70  SER       HG1             0.6477599831        4.3473945787       -6.5427663306  S8        235             1.0000000000
       749        70  SER       QQH7            1.9144551008        2.7707835848       -4.9106967660  S8        235             1.0000000000
       750        71  PNM       S1             -3.1922701399        9.6010013211       -6.1670919254  S8        523             1.0000000000
       751        71  PNM       C2             -1.8908240496        8.2927445982       -6.7962188816  S8        523             1.0000000000
       752        71  PNM       C3             -1.4150965131        7.5320779404       -5.4949033954  S8        523             1.0000000000
       753        71  PNM       N4             -2.4920378756        7.6236356944       -4.5051767017  S8        523             1.0000000000
       754        71  PNM       C5             -3.6859933333        8.4907994724       -4.7409151241  S8        523             1.0000000000
       755        71  PNM       C6             -3.5716990661        8.9525426538       -3.2325888522  S8        523             1.0000000000
       756        71  PNM       C7             -2.4001119306        7.9494349638       -3.1662260749  S8        523             1.0000000000
       757        71  PNM       O8             -1.5330829818        7.6653390004       -2.3225499819  S8        523             1.0000000000
       758        71  PNM       C9             -2.5854886747        7.3724973447       -7.8126807669  S8        523             1.0000000000
       759        71  PNM       C10            -0.7346756850        9.0635109419       -7.4467645405  S8        523             1.0000000000
       760        71  PNM       C11            -0.9718511384        6.0923910412       -5.8006215467  S8        523             1.0000000000
       761        71  PNM       O12            -1.7742489141        5.1341626117       -5.5871893613  S8        523             1.0000000000
       762        71  PNM       O13             0.2278468877        5.9712908935       -6.2934747295  S8        523             1.0000000000
       763        71  PNM       N14            -3.0224984638       10.2807002502       -2.9987848120  S8        523             1.0000000000
       764        71  PNM       C15            -3.6677979245       11.4077567057       -3.3791606826  S8        523             1.0000000000
       765        71  PNM       O16            -4.8005965283       11.3561794848       -3.9382389225  S8        523             1.0000000000
       766        71  PNM       C17            -2.9219876333       12.7192873443       -3.1624293637  S8        523             1.0000000000
       767        71  PNM       C18            -1.8477209445       12.9712807951       -4.2163341905  S8        523             1.0000000000
       768        71  PNM       C19            -0.5641211472       13.3964269950       -3.8412602669  S8        523             1.0000000000
       769        71  PNM       C20             0.4273773123       13.6268544374       -4.8019865814  S8        523             1.0000000000
       770        71  PNM       C21             0.1568105428       13.4212210498       -6.1597727737  S8        523             1.0000000000
       771        71  PNM       C22            -1.1269232856       13.0101514635       -6.5467661015  S8        523             1.0000000000
       772        71  PNM       C23            -2.1237399173       12.8024680689       -5.5845890470  S8        523             1.0000000000
       773        71  PNM       H24            -0.5371488200        8.0518977229       -5.0944278540  S8        523             1.0000000000
       774        71  PNM       H25            -1.0723026564        9.5606913342       -8.3617624458  S8        523             1.0000000000
       775        71  PNM       H26             0.0672371702        8.3685357873       -7.7145882697  S8        523             1.0000000000
       776        71  PNM       H27            -0.3327335768        9.8279243794       -6.7754494877  S8        523             1.0000000000
       777        71  PNM       H28            -2.9805756172        7.9661561693       -8.6409252160  S8        523             1.0000000000
       778        71  PNM       H29            -3.4194774500        6.8301094423       -7.3609710625  S8        523             1.0000000000
       779        71  PNM       H30            -1.8763319957        6.6414132187       -8.2199795358  S8        523             1.0000000000
       780        71  PNM       H31            -4.5986836482        7.9416294640       -4.9666975013  S8        523             1.0000000000
       781        71  PNM       H32            -4.4483502877        8.7481537965       -2.6192063610  S8        523             1.0000000000
       782        71  PNM       H33            -2.4711652728       12.7243286281       -2.1647960998  S8        523             1.0000000000
       783        71  PNM       H34            -3.6666008296       13.5192819068       -3.1787706513  S8        523             1.0000000000
       784        71  PNM       H35            -0.3443230397       13.5696244831       -2.7936857425  S8        523             1.0000000000
       785        71  PNM       H36             1.4038357909       13.9752190459       -4.4932645441  S8        523             1.0000000000
       786        71  PNM       H37             0.9242598115       13.5922634152       -6.9071883154  S8        523             1.0000000000
       787        71  PNM       H38            -1.3524736325       12.8529841505       -7.5950647817  S8        523             1.0000000000
       788        71  PNM       H39            -3.1124005083       12.4899743740       -5.8973454600  S8        523             1.0000000000
       789        71  PNM       H40            -2.1223710230       10.3441319382       -2.5160932476  S8        523             1.0000000000
       790        72  TIP3      OH2            -4.4245652660        7.6248109763       -0.1809814834  S8        290             1.0000000000
       791        72  TIP3      H1             -5.4193003404        7.5309339769        0.0995121750  S8        290             1.0000000000
       792        72  TIP3      H2             -3.9247994834        8.3529943012        0.2816300338  S8        290             1.0000000000
       793        73  SER       CB             -3.1030726744        5.0732941754       -2.0291492861  S9        70              1.0000000000
       794        73  SER       HB1            -3.6400925913        4.2181358768       -2.4524388506  S9        70              1.0000000000
       795        73  SER       HB2            -2.2127216891        5.2517179739       -2.6432450474  S9        70              1.0000000000
       796        73  SER       OG             -3.9888864651        6.2071504376       -2.0689707159  S9        70              1.0000000000
       797        73  SER       HG1            -4.0658605539        6.8751760091       -1.1453790571  S9        70              1.0000000000
       798        73  SER       QQH1           -2.7612701017        4.8994460797       -0.9965392382  S9        70              1.0000000000
       799        74  LYS       CD             -6.5301332722        3.3362311959       -1.9058085774  S9        73              1.0000000000
       800        74  LYS       HD1            -7.2113696810        2.7720332027       -2.5479655507  S9        73              1.0000000000
       801        74  LYS       HD2            -5.5485741767        3.3070071519       -2.3919687236  S9        73              1.0000000000
       802        74  LYS       QQH2           -6.4567493461        2.8187094084       -0.9439100135  S9        73              1.0000000000
       803        74  LYS       CE             -7.0176279376        4.7971851677       -1.7691873273  S9        73              1.0000000000
       804        74  LYS       HE1            -6.7982711930        5.2586122816       -0.8021006163  S9        73              1.0000000000
       805        74  LYS       HE2            -8.0971320008        4.8561609367       -1.9236282781  S9        73              1.0000000000
       806        74  LYS       NZ             -6.3769831156        5.6893346511       -2.7979426390  S9        73              1.0000000000
       807        74  LYS       HZ1            -6.4403981838        5.3503194197       -3.7680075489  S9        73              1.0000000000
       808        74  LYS       HZ2            -5.3172568175        5.8714862710       -2.5515621530  S9        73              1.0000000000
       809        74  LYS       HZ3            -6.8064394557        6.6414794433       -2.7992737037  S9        73              1.0000000000
       810        75  SER       CB             -4.7365780016        4.2323041015       -6.4043868326  S9        130             1.0000000000
       811        75  SER       HB1            -4.7555027354        5.1259140207       -7.0312198568  S9        130             1.0000000000
       812        75  SER       HB2            -4.0488941993        3.5066419958       -6.8538409295  S9        130             1.0000000000
       813        75  SER       OG             -4.2783163863        4.5510179883       -5.0419788506  S9        130             1.0000000000
       814        75  SER       HG1            -3.4726678211        5.1422345091       -5.1137656129  S9        130             1.0000000000
       815        75  SER       QQH3           -5.7262905790        3.7795025252       -6.3835193890  S9        130             1.0000000000
       816        76  GLU       CB             -9.9228561016        9.3379427651        1.0432139490  S9        166             1.0000000000
       817        76  GLU       HB1            -9.6190380798        9.9707777841        0.2007081858  S9        166             1.0000000000
       818        76  GLU       HB2           -10.9724520122        9.0629233635        0.9063850891  S9        166             1.0000000000
       819        76  GLU       QQH4           -9.8318796486        9.8454970237        2.0134333124  S9        166             1.0000000000
       820        76  GLU       CG             -9.0445164011        8.0749144408        0.9985629639  S9        166             1.0000000000
       821        76  GLU       HG1            -9.4485898750        7.3710412160        0.2599198461  S9        166             1.0000000000
       822        76  GLU       HG2            -9.0654985593        7.5347288692        1.9542847411  S9        166             1.0000000000
       823        76  GLU       CD             -7.5774029716        8.3225538901        0.6245290006  S9        166             1.0000000000
       824        76  GLU       OE1            -7.1436968670        9.5188174723        0.5568362142  S9        166             1.0000000000
       825        76  GLU       OE2            -6.8615705182        7.2563060929        0.3990313002  S9        166             1.0000000000
       826        77  ASN       CB             -2.7814630824       12.0390091683        1.4062514405  S9        170             1.0000000000
       827        77  ASN       HB1            -1.7974644459       11.9522330419        0.9363048119  S9        170             1.0000000000
       828        77  ASN       HB2            -3.2445592642       12.9791707021        1.0965421392  S9        170             1.0000000000
       829        77  ASN       QQH5           -2.7377903747       12.0049250769        2.5040432436  S9        170             1.0000000000
       830        77  ASN       CG             -3.6291204155       10.8411587095        0.9672747193  S9        170             1.0000000000
       831        77  ASN       OD1            -3.1652487686        9.6610713860        1.1003669175  S9        170             1.0000000000
       832        77  ASN       ND2            -4.8455045095       11.1088336406        0.4720905436  S9        170             1.0000000000
       833        77  ASN       HD21           -5.5574501394       10.3728339667        0.3439124292  S9        170             1.0000000000
       834        77  ASN       HD22           -5.1120578985       12.0683854924        0.2421079571  S9        170             1.0000000000
       835        78  LYS       CE             -3.3616824523        1.3315485595       -4.1422426455  S9        234             1.0000000000
       836        78  LYS       HE1            -3.7431424475        1.5391470419       -3.1447470203  S9        234             1.0000000000
       837        78  LYS       HE2            -4.1950910035        1.2480326922       -4.8403845891  S9        234             1.0000000000
       838        78  LYS       NZ             -2.5073798623        2.4849285680       -4.5943973113  S9        234             1.0000000000
       839        78  LYS       HZ1            -2.0081815135        2.2610907085       -5.4922858735  S9        234             1.0000000000
       840        78  LYS       HZ2            -1.7643189176        2.7703970912       -3.9318062511  S9        234             1.0000000000
       841        78  LYS       HZ3            -3.1284682381        3.3194956435       -4.7475586116  S9        234             1.0000000000
       842        78  LYS       QQH6           -2.7492699968        0.4295894339       -4.1074034867  S9        234             1.0000000000
       843        79  SER       CB              2.2179790843        3.2887685724       -5.8342343566  S9        235             1.0000000000
       844        79  SER       HB1             2.9303665308        2.6331449162       -6.3438723971  S9        235             1.0000000000
       845        79  SER       HB2             2.7418691371        4.2326814280       -5.6277827628  S9        235             1.0000000000
       846        79  SER       OG              1.0869815249        3.4708016172       -6.7211473275  S9        235             1.0000000000
       847        79  SER       HG1             0.6514607497        4.3504952704       -6.5402082054  S9        235             1.0000000000
       848        79  SER       QQH7            1.9159176685        2.7721401757       -4.9085963959  S9        235             1.0000000000
       849        80  PNM       S1             -3.2450300890        9.5594279131       -6.1863428604  S9        523             1.0000000000
       850        80  PNM       C2             -1.9157831050        8.2727440190       -6.8043597754  S9        523             1.0000000000
       851        80  PNM       C3             -1.4324372873        7.5230721615       -5.4994080259  S9        523             1.0000000000
       852        80  PNM       N4             -2.5083788299        7.6062390335       -4.5074985547  S9        523             1.0000000000
       853        80  PNM       C5             -3.7104587382        8.4633300547       -4.7404892260  S9        523             1.0000000000
       854        80  PNM       C6             -3.5854611158        8.9411102332       -3.2377470412  S9        523             1.0000000000
       855        80  PNM       C7             -2.4119151243        7.9406395645       -3.1704366764  S9        523             1.0000000000
       856        80  PNM       O8             -1.5378764648        7.6676033524       -2.3302075266  S9        523             1.0000000000
       857        80  PNM       C9             -2.5885731571        7.3417549106       -7.8255257840  S9        523             1.0000000000
       858        80  PNM       C10            -0.7677608951        9.0614062929       -7.4481733321  S9        523             1.0000000000
       859        80  PNM       C11            -0.9741563871        6.0870868139       -5.7995794459  S9        523             1.0000000000
       860        80  PNM       O12            -1.7688213018        5.1226391992       -5.5846730975  S9        523             1.0000000000
       861        80  PNM       O13             0.2272858479        5.9748999041       -6.2900887554  S9        523             1.0000000000
       862        80  PNM       N14            -3.0306141993       10.2696027910       -3.0184985740  S9        523             1.0000000000
       863        80  PNM       C15            -3.6756291249       11.3981109159       -3.3949183856  S9        523             1.0000000000
       864        80  PNM       O16            -4.8124642773       11.3509457993       -3.9454944754  S9        523             1.0000000000
       865        80  PNM       C17            -2.9234151234       12.7063545818       -3.1800673438  S9        523             1.0000000000
       866        80  PNM       C18            -1.8483359512       12.9534207434       -4.2342578635  S9        523             1.0000000000
       867        80  PNM       C19            -0.5678562660       13.3900947063       -3.8611161181  S9        523             1.0000000000
       868        80  PNM       C20             0.4225050176       13.6211692875       -4.8230450390  S9        523             1.0000000000
       869        80  PNM       C21             0.1537938741       13.4049029669       -6.1797047958  S9        523             1.0000000000
       870        80  PNM       C22            -1.1263957760       12.9808188146       -6.5643786590  S9        523             1.0000000000
       871        80  PNM       C23            -2.1219203097       12.7715131341       -5.6013233787  S9        523             1.0000000000
       872        80  PNM       H24            -0.5600978370        8.0551168478       -5.1027055287  S9        523             1.0000000000
       873        80  PNM       H25            -1.1069441385        9.5549277150       -8.3645931400  S9        523             1.0000000000
       874        80  PNM       H26             0.0453787097        8.3778664638       -7.7124973399  S9        523             1.0000000000
       875        80  PNM       H27            -0.3799256781        9.8304941528       -6.7738962999  S9        523             1.0000000000
       876        80  PNM       H28            -2.9857773955        7.9298186387       -8.6568475083  S9        523             1.0000000000
       877        80  PNM       H29            -3.4181475092        6.7882140828       -7.3800958707  S9        523             1.0000000000
       878        80  PNM       H30            -1.8659611323        6.6210440858       -8.2277809509  S9        523             1.0000000000
       879        80  PNM       H31            -4.6210727540        7.9035867031       -4.9480550689  S9        523             1.0000000000
       880        80  PNM       H32            -4.4577736385        8.7445388846       -2.6158420548  S9        523             1.0000000000
       881        80  PNM       H33            -2.4719785408       12.7093733769       -2.1826455486  S9        523             1.0000000000
       882        80  PNM       H34            -3.6639304733       13.5103209917       -3.1957789394  S9        523             1.0000000000
       883        80  PNM       H35            -0.3493286174       13.5711628463       -2.8144939706  S9        523             1.0000000000
       884        80  PNM       H36             1.3966330650       13.9782116984       -4.5163652586  S9        523             1.0000000000
       885        80  PNM       H37             0.9200526052       13.5772726997       -6.9280349768  S9        523             1.0000000000
       886        80  PNM       H38            -1.3508320992       12.8165072959       -7.6118309285  S9        523             1.0000000000
       887        80  PNM       H39            -3.1076042133       12.4480526988       -5.9121265426  S9        523             1.0000000000
       888        80  PNM       H40            -2.1282683589       10.3334562794       -2.5400484441  S9        523             1.0000000000
       889        81  TIP3      OH2            -4.4251191303        7.6252167362       -0.1791989342  S9        290             1.0000000000
       890        81  TIP3      H1             -5.4205242398        7.5311374504        0.1044127849  S9        290             1.0000000000
       891        81  TIP3      H2             -3.9235619137        8.3533063203        0.2823084860  S9        290             1.0000000000
       892        82  SER       CB             -3.1091393212        5.0734192994       -2.0201584746  S10       70              1.0000000000
       893        82  SER       HB1            -3.6491633841        4.2190436872       -2.4421812807  S10       70              1.0000000000
       894        82  SER       HB2            -2.2174273168        5.2461699626       -2.6344336763  S10       70              1.0000000000
       895        82  SER       OG             -3.9886823692        6.2113334506       -2.0611603028  S10       70              1.0000000000
       896        82  SER       HG1            -4.0737955763        6.8861891052       -1.1259014014  S10       70              1.0000000000
       897        82  SER       QQH1           -2.7678991732        4.8983311409       -0.9874482900  S10       70              1.0000000000
       898        83  LYS       CD             -6.5260857499        3.3343487280       -1.9048743741  S10       73              1.0000000000
       899        83  LYS       HD1            -7.2133357856        2.7736500929       -2.5437137475  S10       73              1.0000000000
       900        83  LYS       HD2            -5.5466135770        3.2987101587       -2.3947303579  S10       73              1.0000000000
       901        83  LYS       QQH2           -6.4519268135        2.8175016305       -0.9426882805  S10       73              1.0000000000
       902        83  LYS       CE             -7.0039984318        4.7983048616       -1.7681805141  S10       73              1.0000000000
       903        83  LYS       HE1            -6.7742131256        5.2595551024       -0.8033521135  S10       73              1.0000000000
       904        83  LYS       HE2            -8.0844968965        4.8629552932       -1.9131653498  S10       73              1.0000000000
       905        83  LYS       NZ             -6.3656796747        5.6842138034       -2.8036648603  S10       73              1.0000000000
       906        83  LYS       HZ1            -6.4241288842        5.3364843285       -3.7703342441  S10       73              1.0000000000
       907        83  LYS       HZ2            -5.3051008745        5.8741306691       -2.5528823599  S10       73              1.0000000000
       908        83  LYS       HZ3            -6.7989903389        6.6345768710       -2.8133028775  S10       73              1.0000000000
       909        84  SER       CB             -4.7361706194        4.2367087657       -6.4097062525  S10       130             1.0000000000
       910        84  SER       HB1            -4.7524379362        5.1294594136       -7.0377909404  S10       130             1.0000000000
       911        84  SER       HB2            -4.0489119706        3.5091461622       -6.8565887230  S10       130             1.0000000000
       912        84  SER       OG             -4.2800641825        4.5564381388       -5.0466034038  S10       130             1.0000000000
       913        84  SER       HG1            -3.4724311780        5.1445736449       -5.1172002841  S10       130             1.0000000000
       914        84  SER       QQH3           -5.7267184618        3.7858079701       -6.3898022670  S10       130             1.0000000000
       915        85  GLU       CB             -9.9226502828        9.3396676409        1.0447324890  S10       166             1.0000000000
       916        85  GLU       HB1            -9.6186145755        9.9719047308        0.2018837429  S10       166             1.0000000000
       917        85  GLU       HB2           -10.9716213827        9.0627989627        0.9070407438  S10       166             1.0000000000
       918        85  GLU       QQH4           -9.8338542028        9.8483657209        2.0146224456  S10       166             1.0000000000
       919        85  GLU       CG             -9.0420853022        8.0783769694        1.0030854032  S10       166             1.0000000000
       920        85  GLU       HG1            -9.4421536522        7.3742186584        0.2623032588  S10       166             1.0000000000
       921        85  GLU       HG2            -9.0653699959        7.5371365557        1.9580195107  S10       166             1.0000000000
       922        85  GLU       CD             -7.5743739530        8.3284229133        0.6341320012  S10       166             1.0000000000
       923        85  GLU       OE1            -7.1464332031        9.5253116485        0.5470455312  S10       166             1.0000000000
       924        85  GLU       OE2            -6.8521478455        7.2617451931        0.4309028073  S10       166             1.0000000000
       925        86  ASN       CB             -2.7791489119       12.0350381162        1.4050433559  S10       170             1.0000000000
       926        86  ASN       HB1            -1.7942958465       11.9442761583        0.9375897453  S10       170             1.0000000000
       927        86  ASN       HB2            -3.2382681658       12.9764669325        1.0932859418  S10       170             1.0000000000
       928        86  ASN       QQH5           -2.7384337010       12.0014239200        2.5030001600  S10       170             1.0000000000
       929        86  ASN       CG             -3.6298168000       10.8399390243        0.9644762765  S10       170             1.0000000000
       930        86  ASN       OD1            -3.1691643387        9.6584429801        1.0968615245  S10       170             1.0000000000
       931        86  ASN       ND2            -4.8449250874       11.1112447248        0.4682126388  S10       170             1.0000000000
       932        86  ASN       HD21           -5.5585180969       10.3771524391        0.3384527258  S10       170             1.0000000000
       933        86  ASN       HD22           -5.1090858193       12.0716830168        0.2385933959  S10       170             1.0000000000
       934        87  LYS       CE             -3.3595067199        1.3359890897       -4.1418027457  S10       234             1.0000000000
       935        87  LYS       HE1            -3.7387165558        1.5444721566       -3.1435736517  S10       234             1.0000000000
       936        87  LYS       HE2            -4.1944434812        1.2524171452       -4.8382312295  S10       234             1.0000000000
       937        87  LYS       NZ             -2.5056124081        2.4886420975       -4.5966731455  S10       234             1.0000000000
       938        87  LYS       HZ1            -2.0070681698        2.2638705119       -5.4947410128  S10       234             1.0000000000
       939        87  LYS       HZ2            -1.7613497958        2.7750236810       -3.9357960710  S10       234             1.0000000000
       940        87  LYS       HZ3            -3.1262312879        3.3228084302       -4.7504226627  S10       234             1.0000000000
       941        87  LYS       QQH6           -2.7474509529        0.4337587052       -4.1076303077  S10       234             1.0000000000
       942        88  SER       CB              2.2276138892        3.2832273159       -5.8349902042  S10       235             1.0000000000
       943        88  SER       HB1             2.9415096273        2.6269928749       -6.3417663060  S10       235             1.0000000000
       944        88  SER       HB2             2.7504796673        4.2278252259       -5.6289036017  S10       235             1.0000000000
       945        88  SER       OG              1.0986590505        3.4630452447       -6.7246717568  S10       235             1.0000000000
       946        88  SER       HG1             0.6616348461        4.3423281410       -6.5449716938  S10       235             1.0000000000
       947        88  SER       QQH7            1.9237837403        2.7683041217       -4.9089642308  S10       235             1.0000000000
       948        89  PNM       S1             -3.2079301280        9.5644887205       -6.1707410492  S10       523             1.0000000000
       949        89  PNM       C2             -1.8942913162        8.2670306264       -6.7947845489  S10       523             1.0000000000
       950        89  PNM       C3             -1.4178059458        7.5100464834       -5.4916884871  S10       523             1.0000000000
       951        89  PNM       N4             -2.4978371759        7.5930774204       -4.5035192240  S10       523             1.0000000000
       952        89  PNM       C5             -3.6941163051        8.4581160782       -4.7399425805  S10       523             1.0000000000
       953        89  PNM       C6             -3.5763646714        8.9287282501       -3.2346544598  S10       523             1.0000000000
       954        89  PNM       C7             -2.4033270555        7.9263857355       -3.1640766145  S10       523             1.0000000000
       955        89  PNM       O8             -1.5320412590        7.6546875916       -2.3250375889  S10       523             1.0000000000
       956        89  PNM       C9             -2.5766768427        7.3431844208       -7.8164356053  S10       523             1.0000000000
       957        89  PNM       C10            -0.7411409017        9.0470888564       -7.4397473337  S10       523             1.0000000000
       958        89  PNM       C11            -0.9651049612        6.0741785087       -5.7991887471  S10       523             1.0000000000
       959        89  PNM       O12            -1.7632412168        5.1116138816       -5.5897361417  S10       523             1.0000000000
       960        89  PNM       O13             0.2356045793        5.9614918068       -6.2915929534  S10       523             1.0000000000
       961        89  PNM       N14            -3.0232025413       10.2565007773       -3.0081883336  S10       523             1.0000000000
       962        89  PNM       C15            -3.6661232999       11.3846935753       -3.3889329310  S10       523             1.0000000000
       963        89  PNM       O16            -4.8005026799       11.3364793818       -3.9447630691  S10       523             1.0000000000
       964        89  PNM       C17            -2.9147914179       12.6933784689       -3.1750987176  S10       523             1.0000000000
       965        89  PNM       C18            -1.8455283889       12.9442898230       -4.2347008137  S10       523             1.0000000000
       966        89  PNM       C19            -0.5635627781       13.3808915797       -3.8665137100  S10       523             1.0000000000
       967        89  PNM       C20             0.4223390443       13.6149406419       -4.8322878585  S10       523             1.0000000000
       968        89  PNM       C21             0.1479959018       13.4005165348       -6.1881098987  S10       523             1.0000000000
       969        89  PNM       C22            -1.1336997338       12.9766458516       -6.5679034128  S10       523             1.0000000000
       970        89  PNM       C23            -2.1252186468       12.7659095331       -5.6010031605  S10       523             1.0000000000
       971        89  PNM       H24            -0.5445424557        8.0361482754       -5.0893432650  S10       523             1.0000000000
       972        89  PNM       H25            -1.0785560931        9.5418654074       -8.3562161574  S10       523             1.0000000000
       973        89  PNM       H26             0.0672390386        8.3584534339       -7.7042962533  S10       523             1.0000000000
       974        89  PNM       H27            -0.3483113910        9.8146120587       -6.7667666833  S10       523             1.0000000000
       975        89  PNM       H28            -2.9716060121        7.9354607097       -8.6458365442  S10       523             1.0000000000
       976        89  PNM       H29            -3.4091765363        6.7940986138       -7.3707210506  S10       523             1.0000000000
       977        89  PNM       H30            -1.8603029515        6.6179681614       -8.2217346749  S10       523             1.0000000000
       978        89  PNM       H31            -4.6060781375        7.9055199636       -4.9595941250  S10       523             1.0000000000
       979        89  PNM       H32            -4.4521332730        8.7297301001       -2.6187517413  S10       523             1.0000000000
       980        89  PNM       H33            -2.4576877883       12.6948600486       -2.1803647652  S10       523             1.0000000000
       981        89  PNM       H34            -3.6567897136       13.4961432898       -3.1853660102  S10       523             1.0000000000
       982        89  PNM       H35            -0.3406831946       13.5606993395       -2.8206501005  S10       523             1.0000000000
       983        89  PNM       H36             1.3971643059       13.9733202907       -4.5293372960  S10       523             1.0000000000
       984        89  PNM       H37             0.9110655802       13.5743756877       -6.9393755483  S10       523             1.0000000000
       985        89  PNM       H38            -1.3619701037       12.8127379166       -7.6146137953  S10       523             1.0000000000
       986        89  PNM       H39            -3.1121399045       12.4433011091       -5.9086590818  S10       523             1.0000000000
       987        89  PNM       H40            -2.1227193858       10.3195285566       -2.5262483862  S10       523             1.0000000000
       988        90  TIP3      OH2            -4.4296508470        7.6240736782       -0.1720828193  S10       290             1.0000000000
       989        90  TIP3      H1             -5.4259027530        7.5295455787        0.1208880388  S10       290             1.0000000000
       990        90  TIP3      H2             -3.9239572504        8.3535421043        0.2840985949  S10       290             1.0000000000
       991        91  SER       CB             -3.1124721018        5.0822623182       -2.0217005519  S11       70              1.0000000000
       992        91  SER       HB1            -3.6530638995        4.2293304625       -2.4464384312  S11       70              1.0000000000
       993        91  SER       HB2            -2.2220146897        5.2567155897       -2.6375977463  S11       70              1.0000000000
       994        91  SER       OG             -3.9907041790        6.2211880606       -2.0540077697  S11       70              1.0000000000
       995        91  SER       HG1            -4.0811015923        6.9011241306       -1.1039579507  S11       70              1.0000000000
       996        91  SER       QQH1           -2.7683275788        4.9004330702       -0.9909180388  S11       70              1.0000000000
       997        92  LYS       CD             -6.5213922813        3.3339098859       -1.9084423137  S11       73              1.0000000000
       998        92  LYS       HD1            -7.2080037174        2.7738309556       -2.5485323715  S11       73              1.0000000000
       999        92  LYS       HD2            -5.5413673532        3.2988681332       -2.3971118177  S11       73              1.0000000000
      1000        92  LYS       QQH2           -6.4485589002        2.8159505549       -0.9466930154  S11       73              1.0000000000
      1001        92  LYS       CE             -6.9995971300        4.7978000223       -1.7708650061  S11       73              1.0000000000
      1002        92  LYS       HE1            -6.7723139760        5.2564249685       -0.8041603056  S11       73              1.0000000000
      1003        92  LYS       HE2            -8.0799193137        4.8618311794       -1.9182886871  S11       73              1.0000000000
      1004        92  LYS       NZ             -6.3585788813        5.6859312014       -2.8021868028  S11       73              1.0000000000
      1005        92  LYS       HZ1            -6.4107243767        5.3378445563       -3.7690584122  S11       73              1.0000000000
      1006        92  LYS       HZ2            -5.2968108388        5.8813190809       -2.5448466819  S11       73              1.0000000000
      1007        92  LYS       HZ3            -6.7950407786        6.6346690784       -2.8132596462  S11       73              1.0000000000
      1008        93  SER       CB             -4.7376296232        4.2376853884       -6.4054931233  S11       130             1.0000000000
      1009        93  SER       HB1            -4.7561117400        5.1313605651       -7.0322539634  S11       130             1.0000000000
      1010        93  SER       HB2            -4.0488396497        3.5125314661       -6.8539597581  S11       130             1.0000000000
      1011        93  SER       OG             -4.2820064257        4.5563101112       -5.0422657543  S11       130             1.0000000000
      1012        93  SER       HG1            -3.4744849550        5.1451234694       -5.1121442711  S11       130             1.0000000000
      1013        93  SER       QQH3           -5.7271583837        3.7844021079       -6.3864010428  S11       130             1.0000000000
      1014        94  GLU       CB             -9.9226535302        9.3415002741        1.0434686908  S11       166             1.0000000000
      1015        94  GLU       HB1            -9.6194349951        9.9747897579        0.2011340556  S11       166             1.0000000000
      1016        94  GLU       HB2           -10.9712687085        9.0634663085        0.9055576658  S11       166             1.0000000000
      1017        94  GLU       QQH4           -9.8348911945        9.8494245948        2.0139137449  S11       166             1.0000000000
      1018        94  GLU       CG             -9.0403203858        8.0818642879        1.0011521866  S11       166             1.0000000000
      1019        94  GLU       HG1            -9.4372256657        7.3791129164        0.2572213310  S11       166             1.0000000000
      1020        94  GLU       HG2            -9.0655813378        7.5377318622        1.9542955493  S11       166             1.0000000000
      1021        94  GLU       CD             -7.5723829243        8.3350821313        0.6371079804  S11       166             1.0000000000
      1022        94  GLU       OE1            -7.1476948718        9.5320464032        0.5403509965  S11       166             1.0000000000
      1023        94  GLU       OE2            -6.8457686287        7.2686659058        0.4465727617  S11       166             1.0000000000
      1024        95  ASN       CB             -2.7795324027       12.0341996013        1.4044667575  S11       170             1.0000000000
      1025        95  ASN       HB1            -1.7946451713       11.9430999438        0.9372105795  S11       170             1.0000000000
      1026        95  ASN       HB2            -3.2378032895       12.9763166214        1.0935101268  S11       170             1.0000000000
      1027        95  ASN       QQH5           -2.7395662482       11.9990166948        2.5023979862  S11       170             1.0000000000
      1028        95  ASN       CG             -3.6314475168       10.8408543786        0.9617543432  S11       170             1.0000000000
      1029        95  ASN       OD1            -3.1738802237        9.6580972215        1.0961980436  S11       170             1.0000000000
      1030        95  ASN       ND2            -4.8438764297       11.1143984923        0.4607772166  S11       170             1.0000000000
      1031        95  ASN       HD21           -5.5591188782       10.3819830350        0.3307424667  S11       170             1.0000000000
      1032        95  ASN       HD22           -5.1063822954       12.0756087840        0.2315829679  S11       170             1.0000000000
      1033        96  LYS       CE             -3.3607295443        1.3356919385       -4.1441720999  S11       234             1.0000000000
      1034        96  LYS       HE1            -3.7418920184        1.5430259285       -3.1465411751  S11       234             1.0000000000
      1035        96  LYS       HE2            -4.1942950909        1.2525614090       -4.8421865457  S11       234             1.0000000000
      1036        96  LYS       NZ             -2.5064518945        2.4891269479       -4.5959472074  S11       234             1.0000000000
      1037        96  LYS       HZ1            -2.0071593691        2.2658948431       -5.4938594962  S11       234             1.0000000000
      1038        96  LYS       HZ2            -1.7632016710        2.7744741277       -3.9333755592  S11       234             1.0000000000
      1039        96  LYS       HZ3            -3.1269742300        3.3234889672       -4.7484637164  S11       234             1.0000000000
      1040        96  LYS       QQH6           -2.7483374592        0.4337109328       -4.1098863110  S11       234             1.0000000000
      1041        97  SER       CB              2.2221495296        3.2887177068       -5.8336973092  S11       235             1.0000000000
      1042        97  SER       HB1             2.9337886962        2.6324800434       -6.3436078275  S11       235             1.0000000000
      1043        97  SER       HB2             2.7475115845        4.2315480351       -5.6259695306  S11       235             1.0000000000
      1044        97  SER       OG              1.0919157144        3.4732754258       -6.7211200272  S11       235             1.0000000000
      1045        97  SER       HG1             0.6550730107        4.3515713955       -6.5367258911  S11       235             1.0000000000
      1046        97  SER       QQH7            1.9190494986        2.7714561988       -4.9087502393  S11       235             1.0000000000
      1047        98  PNM       S1             -3.2480991520        9.5519728435       -6.1788465573  S11       523             1.0000000000
      1048        98  PNM       C2             -1.9158802326        8.2674034838       -6.7939252750  S11       523             1.0000000000
      1049        98  PNM       C3             -1.4368542530        7.5165936027       -5.4884523392  S11       523             1.0000000000
      1050        98  PNM       N4             -2.5166227667        7.5952677060       -4.4996452447  S11       523             1.0000000000
      1051        98  PNM       C5             -3.7166532842        8.4556590205       -4.7340221649  S11       523             1.0000000000
      1052        98  PNM       C6             -3.5910817409        8.9357136972       -3.2319332259  S11       523             1.0000000000
      1053        98  PNM       C7             -2.4190340614        7.9338418234       -3.1627160492  S11       523             1.0000000000
      1054        98  PNM       O8             -1.5397571331        7.6685891681       -2.3257155073  S11       523             1.0000000000
      1055        98  PNM       C9             -2.5841501663        7.3373585988       -7.8189339711  S11       523             1.0000000000
      1056        98  PNM       C10            -0.7650542495        9.0560483480       -7.4327471060  S11       523             1.0000000000
      1057        98  PNM       C11            -0.9747597945        6.0827954008       -5.7924772549  S11       523             1.0000000000
      1058        98  PNM       O12            -1.7683232473        5.1162743436       -5.5829690024  S11       523             1.0000000000
      1059        98  PNM       O13             0.2274845878        5.9747313864       -6.2820403235  S11       523             1.0000000000
      1060        98  PNM       N14            -3.0330546576       10.2630491712       -3.0136760693  S11       523             1.0000000000
      1061        98  PNM       C15            -3.6751461597       11.3934639128       -3.3890887976  S11       523             1.0000000000
      1062        98  PNM       O16            -4.8134651995       11.3500953057       -3.9367885523  S11       523             1.0000000000
      1063        98  PNM       C17            -2.9180214257       12.6992335657       -3.1768195527  S11       523             1.0000000000
      1064        98  PNM       C18            -1.8478463770       12.9444900323       -4.2366049675  S11       523             1.0000000000
      1065        98  PNM       C19            -0.5646825772       13.3790450235       -3.8699983137  S11       523             1.0000000000
      1066        98  PNM       C20             0.4210812267       13.6088331935       -4.8370148193  S11       523             1.0000000000
      1067        98  PNM       C21             0.1449333313       13.3930031243       -6.1922944006  S11       523             1.0000000000
      1068        98  PNM       C22            -1.1377780915       12.9705959656       -6.5703129635  S11       523             1.0000000000
      1069        98  PNM       C23            -2.1287003003       12.7628592353       -5.6022266390  S11       523             1.0000000000
      1070        98  PNM       H24            -0.5669175821        8.0490826754       -5.0870851999  S11       523             1.0000000000
      1071        98  PNM       H25            -1.0994296967        9.5480475561       -8.3517119589  S11       523             1.0000000000
      1072        98  PNM       H26             0.0494035336        8.3719947675       -7.6917679923  S11       523             1.0000000000
      1073        98  PNM       H27            -0.3807411361        9.8261722694       -6.7577614497  S11       523             1.0000000000
      1074        98  PNM       H28            -2.9782924700        7.9264190667       -8.6509766252  S11       523             1.0000000000
      1075        98  PNM       H29            -3.4148654961        6.7823454071       -7.3776738702  S11       523             1.0000000000
      1076        98  PNM       H30            -1.8593360027        6.6179751018       -8.2196195873  S11       523             1.0000000000
      1077        98  PNM       H31            -4.6283506835        7.8979101242       -4.9421192986  S11       523             1.0000000000
      1078        98  PNM       H32            -4.4643830949        8.7418020145       -2.6107685936  S11       523             1.0000000000
      1079        98  PNM       H33            -2.4609685956       12.6995643798       -2.1819957454  S11       523             1.0000000000
      1080        98  PNM       H34            -3.6564451449       13.5052812827       -3.1877265300  S11       523             1.0000000000
      1081        98  PNM       H35            -0.3402856866       13.5590399483       -2.8244442939  S11       523             1.0000000000
      1082        98  PNM       H36             1.3976376050       13.9639300163       -4.5355067238  S11       523             1.0000000000
      1083        98  PNM       H37             0.9076038966       13.5638034612       -6.9446503400  S11       523             1.0000000000
      1084        98  PNM       H38            -1.3675050664       12.8058220299       -7.6165517683  S11       523             1.0000000000
      1085        98  PNM       H39            -3.1162002318       12.4402160910       -5.9081030492  S11       523             1.0000000000
      1086        98  PNM       H40            -2.1291140340       10.3246043307       -2.5379183408  S11       523             1.0000000000
      1087        99  TIP3      OH2            -4.4336826439        7.6237222229       -0.1606204550  S11       290             1.0000000000
      1088        99  TIP3      H1             -5.4332496430        7.5292951632        0.1345104928  S11       290             1.0000000000
      1089        99  TIP3      H2             -3.9259546731        8.3558193033        0.2903217255  S11       290             1.0000000000
      1090       100  SER       CB             -3.1199396307        5.0836311269       -2.0169284854  S12       70              1.0000000000
      1091       100  SER       HB1            -3.6624916803        4.2312797110       -2.4426289443  S12       70              1.0000000000
      1092       100  SER       HB2            -2.2268366801        5.2517986564       -2.6320380034  S12       70              1.0000000000
      1093       100  SER       OG             -3.9889152433        6.2281918244       -2.0462005151  S12       70              1.0000000000
      1094       100  SER       HG1            -4.0991682185        6.9420499262       -1.0501389888  S12       70              1.0000000000
      1095       100  SER       QQH1           -2.7760577029        4.8929818433       -0.9870772746  S12       70              1.0000000000
      1096       101  LYS       CD             -6.5144956274        3.3317983790       -1.9080490411  S12       73              1.0000000000
      1097       101  LYS       HD1            -7.2057694780        2.7767346528       -2.5474878779  S12       73              1.0000000000
      1098       101  LYS       HD2            -5.5351881429        3.2909114237       -2.3975939467  S12       73              1.0000000000
      1099       101  LYS       QQH2           -6.4438584590        2.8125560720       -0.9467101817  S12       73              1.0000000000
      1100       101  LYS       CE             -6.9818729423        4.7988278719       -1.7693618606  S12       73              1.0000000000
      1101       101  LYS       HE1            -6.7461550843        5.2533760963       -0.8028370969  S12       73              1.0000000000
      1102       101  LYS       HE2            -8.0630829848        4.8689762639       -1.9091041777  S12       73              1.0000000000
      1103       101  LYS       NZ             -6.3387806672        5.6822545202       -2.8022900939  S12       73              1.0000000000
      1104       101  LYS       HZ1            -6.3813273706        5.3256211788       -3.7658139011  S12       73              1.0000000000
      1105       101  LYS       HZ2            -5.2684171556        5.8894291573       -2.5342388744  S12       73              1.0000000000
      1106       101  LYS       HZ3            -6.7803523868        6.6279509076       -2.8232558646  S12       73              1.0000000000
      1107       102  SER       CB             -4.7357984185        4.2364551749       -6.4100625176  S12       130             1.0000000000
      1108       102  SER       HB1            -4.7522273259        5.1284965486       -7.0391083878  S12       130             1.0000000000
      1109       102  SER       HB2            -4.0483419633        3.5085766770       -6.8561462878  S12       130             1.0000000000
      1110       102  SER       OG             -4.2804356226        4.5574203152       -5.0474684952  S12       130             1.0000000000
      1111       102  SER       HG1            -3.4730133581        5.1456927579       -5.1171402028  S12       130             1.0000000000
      1112       102  SER       QQH3           -5.7263020866        3.7853951506       -6.3900638759  S12       130             1.0000000000
      1113       103  GLU       CB             -9.9193857240        9.3396420502        1.0447052216  S12       166             1.0000000000
      1114       103  GLU       HB1            -9.6189356637        9.9731104891        0.2015396739  S12       166             1.0000000000
      1115       103  GLU       HB2           -10.9667195725        9.0571590117        0.9071352543  S12       166             1.0000000000
      1116       103  GLU       QQH4           -9.8337973263        9.8485829100        2.0148029200  S12       166             1.0000000000
      1117       103  GLU       CG             -9.0322162203        8.0835154232        1.0037732613  S12       166             1.0000000000
      1118       103  GLU       HG1            -9.4228984672        7.3806809479        0.2565064417  S12       166             1.0000000000
      1119       103  GLU       HG2            -9.0588126555        7.5370035830        1.9553812296  S12       166             1.0000000000
      1120       103  GLU       CD             -7.5654002704        8.3442366099        0.6458932370  S12       166             1.0000000000
      1121       103  GLU       OE1            -7.1459256528        9.5408084896        0.5375235289  S12       166             1.0000000000
      1122       103  GLU       OE2            -6.8301098884        7.2793747320        0.4700297814  S12       166             1.0000000000
      1123       104  ASN       CB             -2.7714229672       12.0282412300        1.4029645669  S12       170             1.0000000000
      1124       104  ASN       HB1            -1.7849937428       11.9306798612        0.9403219093  S12       170             1.0000000000
      1125       104  ASN       HB2            -3.2231752231       12.9721100791        1.0877184999  S12       170             1.0000000000
      1126       104  ASN       QQH5           -2.7368724817       11.9947671522        2.5011685682  S12       170             1.0000000000
      1127       104  ASN       CG             -3.6288671392       10.8398580938        0.9578028442  S12       170             1.0000000000
      1128       104  ASN       OD1            -3.1792270879        9.6533233079        1.0908885669  S12       170             1.0000000000
      1129       104  ASN       ND2            -4.8384042230       11.1206040225        0.4545937387  S12       170             1.0000000000
      1130       104  ASN       HD21           -5.5565894359       10.3919330056        0.3233917597  S12       170             1.0000000000
      1131       104  ASN       HD22           -5.0960081715       12.0832476986        0.2242552816  S12       170             1.0000000000
      1132       105  LYS       CE             -3.3594170438        1.3373589474       -4.1431683413  S12       234             1.0000000000
      1133       105  LYS       HE1            -3.7400287275        1.5448965711       -3.1453406900  S12       234             1.0000000000
      1134       105  LYS       HE2            -4.1933794864        1.2543267541       -4.8408174193  S12       234             1.0000000000
      1135       105  LYS       NZ             -2.5052577126        2.4906097562       -4.5955788964  S12       234             1.0000000000
      1136       105  LYS       HZ1            -2.0058548928        2.2672998118       -5.4933752844  S12       234             1.0000000000
      1137       105  LYS       HZ2            -1.7620371855        2.7765418023       -3.9333038048  S12       234             1.0000000000
      1138       105  LYS       HZ3            -3.1258342779        3.3247775688       -4.7487043816  S12       234             1.0000000000
      1139       105  LYS       QQH6           -2.7472065109        0.4351926424       -4.1092731448  S12       234             1.0000000000
      1140       106  SER       CB              2.2278648527        3.2850216918       -5.8350437329  S12       235             1.0000000000
      1141       106  SER       HB1             2.9413107884        2.6290520215       -6.3427860368  S12       235             1.0000000000
      1142       106  SER       HB2             2.7512948144        4.2290963653       -5.6278747907  S12       235             1.0000000000
      1143       106  SER       OG              1.0988635705        3.4665586179       -6.7243384687  S12       235             1.0000000000
      1144       106  SER       HG1             0.6621940375        4.3457925330       -6.5432577897  S12       235             1.0000000000
      1145       106  SER       QQH7            1.9239442593        2.7690375959       -4.9096389935  S12       235             1.0000000000
      1146       107  PNM       S1             -3.2218686566        9.5529957706       -6.1721296661  S12       523             1.0000000000
      1147       107  PNM       C2             -1.9022383058        8.2605813708       -6.7920491088  S12       523             1.0000000000
      1148       107  PNM       C3             -1.4270622447        7.5051248669       -5.4880032089  S12       523             1.0000000000
      1149       107  PNM       N4             -2.5107442740        7.5808310266       -4.5022343486  S12       523             1.0000000000
      1150       107  PNM       C5             -3.7056256380        8.4486765469       -4.7386545372  S12       523             1.0000000000
      1151       107  PNM       C6             -3.5846222597        8.9234903692       -3.2352704781  S12       523             1.0000000000
      1152       107  PNM       C7             -2.4155090281        7.9185685495       -3.1637165924  S12       523             1.0000000000
      1153       107  PNM       O8             -1.5342995283        7.6578884323       -2.3275080448  S12       523             1.0000000000
      1154       107  PNM       C9             -2.5793928167        7.3351803917       -7.8156596568  S12       523             1.0000000000
      1155       107  PNM       C10            -0.7496848733        9.0445668520       -7.4331796245  S12       523             1.0000000000
      1156       107  PNM       C11            -0.9665890197        6.0722454403       -5.7981033065  S12       523             1.0000000000
      1157       107  PNM       O12            -1.7611600531        5.1057690685       -5.5943361659  S12       523             1.0000000000
      1158       107  PNM       O13             0.2357717629        5.9658337314       -6.2886503366  S12       523             1.0000000000
      1159       107  PNM       N14            -3.0264303678       10.2499023657       -3.0113278227  S12       523             1.0000000000
      1160       107  PNM       C15            -3.6663406876       11.3809124854       -3.3885327520  S12       523             1.0000000000
      1161       107  PNM       O16            -4.8030568031       11.3379534681       -3.9400064281  S12       523             1.0000000000
      1162       107  PNM       C17            -2.9101031376       12.6868962929       -3.1740834609  S12       523             1.0000000000
      1163       107  PNM       C18            -1.8434681628       12.9382460376       -4.2363104646  S12       523             1.0000000000
      1164       107  PNM       C19            -0.5617317133       13.3790876671       -3.8720173699  S12       523             1.0000000000
      1165       107  PNM       C20             0.4210723961       13.6141616793       -4.8407769503  S12       523             1.0000000000
      1166       107  PNM       C21             0.1437410301       13.3966676748       -6.1955740532  S12       523             1.0000000000
      1167       107  PNM       C22            -1.1377166291       12.9685396937       -6.5712894947  S12       523             1.0000000000
      1168       107  PNM       C23            -2.1261122275       12.7566832959       -5.6015235863  S12       523             1.0000000000
      1169       107  PNM       H24            -0.5577366982        8.0351785459       -5.0819555883  S12       523             1.0000000000
      1170       107  PNM       H25            -1.0854396443        9.5376400994       -8.3511524700  S12       523             1.0000000000
      1171       107  PNM       H26             0.0622173991        8.3586439824       -7.6938501623  S12       523             1.0000000000
      1172       107  PNM       H27            -0.3625226123        9.8139810909       -6.7590478533  S12       523             1.0000000000
      1173       107  PNM       H28            -2.9748422443        7.9268073814       -8.6452457677  S12       523             1.0000000000
      1174       107  PNM       H29            -3.4108984485        6.7834927423       -7.3714695510  S12       523             1.0000000000
      1175       107  PNM       H30            -1.8600367129        6.6124294254       -8.2199061660  S12       523             1.0000000000
      1176       107  PNM       H31            -4.6194469402        7.8976633161       -4.9550670627  S12       523             1.0000000000
      1177       107  PNM       H32            -4.4615611367        8.7297035480       -2.6195778606  S12       523             1.0000000000
      1178       107  PNM       H33            -2.4495993875       12.6845348359       -2.1808730652  S12       523             1.0000000000
      1179       107  PNM       H34            -3.6498393802       13.4919751134       -3.1797993032  S12       523             1.0000000000
      1180       107  PNM       H35            -0.3362596092       13.5606919117       -2.8269897626  S12       523             1.0000000000
      1181       107  PNM       H36             1.3961477796       13.9748291725       -4.5411948708  S12       523             1.0000000000
      1182       107  PNM       H37             0.9045123542       13.5703913496       -6.9491919743  S12       523             1.0000000000
      1183       107  PNM       H38            -1.3683747763       12.8019947639       -7.6170718021  S12       523             1.0000000000
      1184       107  PNM       H39            -3.1128023339       12.4304155613       -5.9059796947  S12       523             1.0000000000
      1185       107  PNM       H40            -2.1234922216       10.3099833820       -2.5334795617  S12       523             1.0000000000
      1186       108  TIP3      OH2            -4.4457058761        7.6266560167       -0.1493158712  S12       290             1.0000000000
      1187       108  TIP3      H1             -5.4572052385        7.5283707703        0.1530062440  S12       290             1.0000000000
      1188       108  TIP3      H2             -3.9282815192        8.3602118277        0.2928546972  S12       290             1.0000000000
      1189       109  SER       CB             -3.1248720943        5.0851212794       -2.0276048759  S13       70              1.0000000000
      1190       109  SER       HB1            -3.6649882430        4.2303966361       -2.4554404706  S13       70              1.0000000000
      1191       109  SER       HB2            -2.2269883919        5.2476257885       -2.6390112443  S13       70              1.0000000000
      1192       109  SER       OG             -3.9844869997        6.2350073455       -2.0559812465  S13       70              1.0000000000
      1193       109  SER       HG1            -4.1418509384        7.0420593495       -0.9232567627  S13       70              1.0000000000
      1194       109  SER       QQH1           -2.7839891005        4.8823837247       -0.9980272483  S13       70              1.0000000000
      1195       110  LYS       CD             -6.5007212281        3.3263419572       -1.9124504175  S13       73              1.0000000000
      1196       110  LYS       HD1            -7.1979235066        2.7797689699       -2.5527886186  S13       73              1.0000000000
      1197       110  LYS       HD2            -5.5214903298        3.2772156779       -2.4014251206  S13       73              1.0000000000
      1198       110  LYS       QQH2           -6.4358101358        2.8033162334       -0.9522700290  S13       73              1.0000000000
      1199       110  LYS       CE             -6.9502699979        4.7984207129       -1.7717332902  S13       73              1.0000000000
      1200       110  LYS       HE1            -6.7014103630        5.2408087176       -0.8030148835  S13       73              1.0000000000
      1201       110  LYS       HE2            -8.0333361167        4.8770214109       -1.8979959124  S13       73              1.0000000000
      1202       110  LYS       NZ             -6.3003195439        5.6740136876       -2.8020053825  S13       73              1.0000000000
      1203       110  LYS       HZ1            -6.3214899274        5.3017782593       -3.7587531265  S13       73              1.0000000000
      1204       110  LYS       HZ2            -5.1883748802        5.9084242884       -2.5081932866  S13       73              1.0000000000
      1205       110  LYS       HZ3            -6.7489123956        6.6137061941       -2.8416713996  S13       73              1.0000000000
      1206       111  SER       CB             -4.7362911500        4.2414942288       -6.4118917511  S13       130             1.0000000000
      1207       111  SER       HB1            -4.7527779052        5.1341039679       -7.0401751069  S13       130             1.0000000000
      1208       111  SER       HB2            -4.0489448271        3.5139513705       -6.8587976719  S13       130             1.0000000000
      1209       111  SER       OG             -4.2815264654        4.5600000387       -5.0495269674  S13       130             1.0000000000
      1210       111  SER       HG1            -3.4769434262        5.1515517378       -5.1153652171  S13       130             1.0000000000
      1211       111  SER       QQH3           -5.7269000954        3.7906298029       -6.3927686227  S13       130             1.0000000000
      1212       112  GLU       CB             -9.9224057439        9.3395975046        1.0455704400  S13       166             1.0000000000
      1213       112  GLU       HB1            -9.6278467476        9.9748639639        0.2018696366  S13       166             1.0000000000
      1214       112  GLU       HB2           -10.9677260645        9.0507097969        0.9092066674  S13       166             1.0000000000
      1215       112  GLU       QQH4           -9.8395643002        9.8475106127        2.0164693262  S13       166             1.0000000000
      1216       112  GLU       CG             -9.0284479013        8.0886479091        1.0034247649  S13       166             1.0000000000
      1217       112  GLU       HG1            -9.4090173404        7.3874436086        0.2493816042  S13       166             1.0000000000
      1218       112  GLU       HG2            -9.0558865452        7.5360555223        1.9511578588  S13       166             1.0000000000
      1219       112  GLU       CD             -7.5666500193        8.3657698053        0.6559677559  S13       166             1.0000000000
      1220       112  GLU       OE1            -7.1536026858        9.5569358160        0.5220559308  S13       166             1.0000000000
      1221       112  GLU       OE2            -6.8130773785        7.3011941906        0.5104401160  S13       166             1.0000000000
      1222       113  ASN       CB             -2.7667829978       12.0254028658        1.4051798884  S13       170             1.0000000000
      1223       113  ASN       HB1            -1.7792563521       11.9206402268        0.9464668066  S13       170             1.0000000000
      1224       113  ASN       HB2            -3.2109870526       12.9718043594        1.0869557009  S13       170             1.0000000000
      1225       113  ASN       QQH5           -2.7371540288       11.9916782867        2.5035091499  S13       170             1.0000000000
      1226       113  ASN       CG             -3.6307300437       10.8442592214        0.9564808442  S13       170             1.0000000000
      1227       113  ASN       OD1            -3.1957801889        9.6525393106        1.0970603564  S13       170             1.0000000000
      1228       113  ASN       ND2            -4.8316927990       11.1350213537        0.4392515124  S13       170             1.0000000000
      1229       113  ASN       HD21           -5.5507138140       10.4120816473        0.2990591329  S13       170             1.0000000000
      1230       113  ASN       HD22           -5.0811257919       12.0994473430        0.2038469520  S13       170             1.0000000000
      1231       114  LYS       CE             -3.3599537751        1.3409947588       -4.1449199735  S13       234             1.0000000000
      1232       114  LYS       HE1            -3.7407320549        1.5480614028       -3.1471198331  S13       234             1.0000000000
      1233       114  LYS       HE2            -4.1939466064        1.2582669482       -4.8425606298  S13       234             1.0000000000
      1234       114  LYS       NZ             -2.5062450894        2.4947250961       -4.5964619967  S13       234             1.0000000000
      1235       114  LYS       HZ1            -2.0061011147        2.2722303620       -5.4937177504  S13       234             1.0000000000
      1236       114  LYS       HZ2            -1.7642016486        2.7812636482       -3.9331418024  S13       234             1.0000000000
      1237       114  LYS       HZ3            -3.1272941834        3.3287868430       -4.7494297145  S13       234             1.0000000000
      1238       114  LYS       QQH6           -2.7475531590        0.4388957351       -4.1117420938  S13       234             1.0000000000
      1239       115  SER       CB              2.2295499936        3.2855422643       -5.8351279705  S13       235             1.0000000000
      1240       115  SER       HB1             2.9425108544        2.6291510637       -6.3431097536  S13       235             1.0000000000
      1241       115  SER       HB2             2.7541176521        4.2288049777       -5.6270097795  S13       235             1.0000000000
      1242       115  SER       OG              1.1011505671        3.4690882675       -6.7247143684  S13       235             1.0000000000
      1243       115  SER       HG1             0.6644952337        4.3481902180       -6.5423169331  S13       235             1.0000000000
      1244       115  SER       QQH7            1.9248131095        2.7690330219       -4.9102791652  S13       235             1.0000000000
      1245       116  PNM       S1             -3.2335500131        9.5416770101       -6.1766140944  S13       523             1.0000000000
      1246       116  PNM       C2             -1.9043892624        8.2558255814       -6.7911003794  S13       523             1.0000000000
      1247       116  PNM       C3             -1.4335246050        7.5003202403       -5.4855759955  S13       523             1.0000000000
      1248       116  PNM       N4             -2.5215802128        7.5689653092       -4.5038928883  S13       523             1.0000000000
      1249       116  PNM       C5             -3.7155949465        8.4378379406       -4.7417544927  S13       523             1.0000000000
      1250       116  PNM       C6             -3.5947426834        8.9158470016       -3.2395470906  S13       523             1.0000000000
      1251       116  PNM       C7             -2.4279471864        7.9077433769       -3.1633437179  S13       523             1.0000000000
      1252       116  PNM       O8             -1.5382209864        7.6632870726       -2.3320846962  S13       523             1.0000000000
      1253       116  PNM       C9             -2.5731964556        7.3310376546       -7.8207286844  S13       523             1.0000000000
      1254       116  PNM       C10            -0.7492979359        9.0424198025       -7.4248096662  S13       523             1.0000000000
      1255       116  PNM       C11            -0.9667415934        6.0697832365       -5.7981551764  S13       523             1.0000000000
      1256       116  PNM       O12            -1.7584949237        5.1006147080       -5.5992466879  S13       523             1.0000000000
      1257       116  PNM       O13             0.2373352873        5.9684828701       -6.2868015560  S13       523             1.0000000000
      1258       116  PNM       N14            -3.0321033667       10.2409460200       -3.0157788723  S13       523             1.0000000000
      1259       116  PNM       C15            -3.6687177550       11.3755690831       -3.3874306291  S13       523             1.0000000000
      1260       116  PNM       O16            -4.8084613209       11.3400478499       -3.9329977281  S13       523             1.0000000000
      1261       116  PNM       C17            -2.9065551505       12.6781014912       -3.1707469471  S13       523             1.0000000000
      1262       116  PNM       C18            -1.8430838143       12.9309477405       -4.2357899966  S13       523             1.0000000000
      1263       116  PNM       C19            -0.5604175947       13.3718547071       -3.8746419028  S13       523             1.0000000000
      1264       116  PNM       C20             0.4196076137       13.6081114507       -4.8459352667  S13       523             1.0000000000
      1265       116  PNM       C21             0.1382489168       13.3920040126       -6.2001587353  S13       523             1.0000000000
      1266       116  PNM       C22            -1.1441651980       12.9639127656       -6.5726044864  S13       523             1.0000000000
      1267       116  PNM       C23            -2.1296794790       12.7505804847       -5.6002594833  S13       523             1.0000000000
      1268       116  PNM       H24            -0.5676578855        8.0325777970       -5.0746610789  S13       523             1.0000000000
      1269       116  PNM       H25            -1.0783768374        9.5333505661       -8.3463119616  S13       523             1.0000000000
      1270       116  PNM       H26             0.0658902590        8.3572735987       -7.6778867282  S13       523             1.0000000000
      1271       116  PNM       H27            -0.3682241980        9.8134116534       -6.7490618172  S13       523             1.0000000000
      1272       116  PNM       H28            -2.9643922466        7.9242139707       -8.6512604871  S13       523             1.0000000000
      1273       116  PNM       H29            -3.4063009738        6.7769060751       -7.3830586148  S13       523             1.0000000000
      1274       116  PNM       H30            -1.8499140446        6.6108588908       -8.2224890824  S13       523             1.0000000000
      1275       116  PNM       H31            -4.6299309112        7.8875373860       -4.9571673796  S13       523             1.0000000000
      1276       116  PNM       H32            -4.4745432581        8.7263575285       -2.6270403033  S13       523             1.0000000000
      1277       116  PNM       H33            -2.4413919515       12.6692902577       -2.1796628660  S13       523             1.0000000000
      1278       116  PNM       H34            -3.6434906419       13.4859410565       -3.1694369588  S13       523             1.0000000000
      1279       116  PNM       H35            -0.3316289983       13.5518977502       -2.8300473502  S13       523             1.0000000000
      1280       116  PNM       H36             1.3958282702       13.9679988266       -4.5488804403  S13       523             1.0000000000
      1281       116  PNM       H37             0.8968000178       13.5662887190       -6.9558872989  S13       523             1.0000000000
      1282       116  PNM       H38            -1.3778499230       12.7983184791       -7.6178368198  S13       523             1.0000000000
      1283       116  PNM       H39            -3.1170204316       12.4237788352       -5.9020043080  S13       523             1.0000000000
      1284       116  PNM       H40            -2.1246691696       10.2973054663       -2.5461215807  S13       523             1.0000000000
      1285       117  TIP3      OH2            -4.4889532834        7.6415763758       -0.0997313417  S13       290             1.0000000000
      1286       117  TIP3      H1             -5.5620191847        7.5244408427        0.2104064317  S13       290             1.0000000000
      1287       117  TIP3      H2             -3.9518527334        8.3753793954        0.3253906475  S13       290             1.0000000000
      1288       118  SER       CB             -3.1167566055        5.0753475616       -2.0406045711  S14       70              1.0000000000
      1289       118  SER       HB1            -3.6555920551        4.2188277624       -2.4661864906  S14       70              1.0000000000
      1290       118  SER       HB2            -2.2140390418        5.2324705615       -2.6459337149  S14       70              1.0000000000
      1291       118  SER       OG             -3.9717079611        6.2286733643       -2.0828743822  S14       70              1.0000000000
      1292       118  SER       HG1            -4.1556225694        7.0828050689       -0.8771274875  S14       70              1.0000000000
      1293       118  SER       QQH1           -2.7842198478        4.8796778100       -1.0071529546  S14       70              1.0000000000
      1294       119  LYS       CD             -6.4850241751        3.3226492788       -1.9138142927  S14       73              1.0000000000
      1295       119  LYS       HD1            -7.1868360364        2.7850441444       -2.5567316595  S14       73              1.0000000000
      1296       119  LYS       HD2            -5.5059484233        3.2678368989       -2.4024501961  S14       73              1.0000000000
      1297       119  LYS       QQH2           -6.4252798927        2.7934284760       -0.9563504950  S14       73              1.0000000000
      1298       119  LYS       CE             -6.9200374931        4.7976496640       -1.7663769662  S14       73              1.0000000000
      1299       119  LYS       HE1            -6.6490737497        5.2313414267       -0.7995723695  S14       73              1.0000000000
      1300       119  LYS       HE2            -8.0057758591        4.8825193316       -1.8677628806  S14       73              1.0000000000
      1301       119  LYS       NZ             -6.2796513997        5.6664814462       -2.8037322335  S14       73              1.0000000000
      1302       119  LYS       HZ1            -6.3014961958        5.2861048250       -3.7561229115  S14       73              1.0000000000
      1303       119  LYS       HZ2            -5.1250823674        5.9164636220       -2.5053948546  S14       73              1.0000000000
      1304       119  LYS       HZ3            -6.7288635996        6.6042902621       -2.8466776296  S14       73              1.0000000000
      1305       120  SER       CB             -4.7358372726        4.2428739893       -6.4109869739  S14       130             1.0000000000
      1306       120  SER       HB1            -4.7528306041        5.1352727800       -7.0394008820  S14       130             1.0000000000
      1307       120  SER       HB2            -4.0485119582        3.5154320296       -6.8581954014  S14       130             1.0000000000
      1308       120  SER       OG             -4.2810385299        4.5609116060       -5.0489791530  S14       130             1.0000000000
      1309       120  SER       HG1            -3.4793661349        5.1554036427       -5.1127772872  S14       130             1.0000000000
      1310       120  SER       QQH3           -5.7263215193        3.7918119360       -6.3914925135  S14       130             1.0000000000
      1311       121  GLU       CB             -9.9288666794        9.3428776865        1.0458339792  S14       166             1.0000000000
      1312       121  GLU       HB1            -9.6378599902        9.9791696037        0.2017917938  S14       166             1.0000000000
      1313       121  GLU       HB2           -10.9730328214        9.0507716058        0.9104442347  S14       166             1.0000000000
      1314       121  GLU       QQH4           -9.8474360262        9.8496085576        2.0175097122  S14       166             1.0000000000
      1315       121  GLU       CG             -9.0317386247        8.0949112391        1.0025586736  S14       166             1.0000000000
      1316       121  GLU       HG1            -9.4067848982        7.3944106170        0.2450480429  S14       166             1.0000000000
      1317       121  GLU       HG2            -9.0577079186        7.5389293955        1.9480763955  S14       166             1.0000000000
      1318       121  GLU       CD             -7.5750931992        8.3829764587        0.6587843928  S14       166             1.0000000000
      1319       121  GLU       OE1            -7.1623709190        9.5660224056        0.5009312782  S14       166             1.0000000000
      1320       121  GLU       OE2            -6.8128382483        7.3127538540        0.5384829453  S14       166             1.0000000000
      1321       122  ASN       CB             -2.7605859522       12.0357337485        1.4079950633  S14       170             1.0000000000
      1322       122  ASN       HB1            -1.7721739731       11.9335378824        0.9503484199  S14       170             1.0000000000
      1323       122  ASN       HB2            -3.2054202716       12.9821464024        1.0907725155  S14       170             1.0000000000
      1324       122  ASN       QQH5           -2.7317616941       11.9998866693        2.5061614567  S14       170             1.0000000000
      1325       122  ASN       CG             -3.6200813162       10.8534357111        0.9562531479  S14       170             1.0000000000
      1326       122  ASN       OD1            -3.1924868314        9.6625515690        1.1145357014  S14       170             1.0000000000
      1327       122  ASN       ND2            -4.8113344870       11.1443321488        0.4146798746  S14       170             1.0000000000
      1328       122  ASN       HD21           -5.5235518262       10.4210416700        0.2629630931  S14       170             1.0000000000
      1329       122  ASN       HD22           -5.0587371799       12.1080351551        0.1722605835  S14       170             1.0000000000
      1330       123  LYS       CE             -3.3569697981        1.3450681085       -4.1461904385  S14       234             1.0000000000
      1331       123  LYS       HE1            -3.7359891929        1.5531083848       -3.1478272963  S14       234             1.0000000000
      1332       123  LYS       HE2            -4.1923101104        1.2630211325       -4.8423776012  S14       234             1.0000000000
      1333       123  LYS       NZ             -2.5025826922        2.4971958517       -4.5998298650  S14       234             1.0000000000
      1334       123  LYS       HZ1            -2.0037205634        2.2741877315       -5.4975674620  S14       234             1.0000000000
      1335       123  LYS       HZ2            -1.7590410046        2.7835613832       -3.9381464644  S14       234             1.0000000000
      1336       123  LYS       HZ3            -3.1227370772        3.3318189789       -4.7524777193  S14       234             1.0000000000
      1337       123  LYS       QQH6           -2.7459536511        0.4419727419       -4.1136232140  S14       234             1.0000000000
      1338       124  SER       CB              2.2332951625        3.2867145148       -5.8357197031  S14       235             1.0000000000
      1339       124  SER       HB1             2.9473697990        2.6313104365       -6.3434278741  S14       235             1.0000000000
      1340       124  SER       HB2             2.7568364695        4.2302716053       -5.6262643889  S14       235             1.0000000000
      1341       124  SER       OG              1.1058797464        3.4700035074       -6.7263205187  S14       235             1.0000000000
      1342       124  SER       HG1             0.6691269348        4.3492315352       -6.5444114295  S14       235             1.0000000000
      1343       124  SER       QQH7            1.9279089899        2.7694642709       -4.9114832272  S14       235             1.0000000000
      1344       125  PNM       S1             -3.2591960866        9.5108495106       -6.1785689734  S14       523             1.0000000000
      1345       125  PNM       C2             -1.9188680537        8.2362156923       -6.7898729066  S14       523             1.0000000000
      1346       125  PNM       C3             -1.4471474349        7.4827745360       -5.4843132201  S14       523             1.0000000000
      1347       125  PNM       N4             -2.5390275197        7.5384926044       -4.5051549757  S14       523             1.0000000000
      1348       125  PNM       C5             -3.7336090550        8.4093495992       -4.7393874974  S14       523             1.0000000000
      1349       125  PNM       C6             -3.6054274418        8.8925055313       -3.2395035910  S14       523             1.0000000000
      1350       125  PNM       C7             -2.4406959404        7.8823674897       -3.1643274146  S14       523             1.0000000000
      1351       125  PNM       O8             -1.5407312314        7.6515678441       -2.3406735833  S14       523             1.0000000000
      1352       125  PNM       C9             -2.5777108022        7.3099520295       -7.8244286788  S14       523             1.0000000000
      1353       125  PNM       C10            -0.7665152627        9.0322901379       -7.4166010826  S14       523             1.0000000000
      1354       125  PNM       C11            -0.9664510632        6.0575071200       -5.7991914009  S14       523             1.0000000000
      1355       125  PNM       O12            -1.7500114591        5.0813253464       -5.6038952307  S14       523             1.0000000000
      1356       125  PNM       O13             0.2393428233        5.9675703054       -6.2865814087  S14       523             1.0000000000
      1357       125  PNM       N14            -3.0360202411       10.2158777471       -3.0205762260  S14       523             1.0000000000
      1358       125  PNM       C15            -3.6686551384       11.3536720363       -3.3885311305  S14       523             1.0000000000
      1359       125  PNM       O16            -4.8103026354       11.3252051594       -3.9305435182  S14       523             1.0000000000
      1360       125  PNM       C17            -2.9010441495       12.6526687946       -3.1697259905  S14       523             1.0000000000
      1361       125  PNM       C18            -1.8409623230       12.9091050484       -4.2373669086  S14       523             1.0000000000
      1362       125  PNM       C19            -0.5612446321       13.3610993866       -3.8790995629  S14       523             1.0000000000
      1363       125  PNM       C20             0.4148334737       13.6051887374       -4.8524062409  S14       523             1.0000000000
      1364       125  PNM       C21             0.1324548053       13.3860982231       -6.2060339053  S14       523             1.0000000000
      1365       125  PNM       C22            -1.1469294196       12.9464413038       -6.5754911923  S14       523             1.0000000000
      1366       125  PNM       C23            -2.1286394588       12.7250105150       -5.6010875593  S14       523             1.0000000000
      1367       125  PNM       H24            -0.5877270076        8.0223800753       -5.0692523771  S14       523             1.0000000000
      1368       125  PNM       H25            -1.0944714691        9.5227427550       -8.3387763788  S14       523             1.0000000000
      1369       125  PNM       H26             0.0547403877        8.3534864012       -7.6667770800  S14       523             1.0000000000
      1370       125  PNM       H27            -0.3943736991        9.8045141173       -6.7373186370  S14       523             1.0000000000
      1371       125  PNM       H28            -2.9686183727        7.9032089663       -8.6551013458  S14       523             1.0000000000
      1372       125  PNM       H29            -3.4098744174        6.7509210676       -7.3915422648  S14       523             1.0000000000
      1373       125  PNM       H30            -1.8491130233        6.5945879707       -8.2250065578  S14       523             1.0000000000
      1374       125  PNM       H31            -4.6496834099        7.8592705940       -4.9475697812  S14       523             1.0000000000
      1375       125  PNM       H32            -4.4829661164        8.7085003232       -2.6221011203  S14       523             1.0000000000
      1376       125  PNM       H33            -2.4319203681       12.6380014844       -2.1805887225  S14       523             1.0000000000
      1377       125  PNM       H34            -3.6356959072       13.4628519686       -3.1619304440  S14       523             1.0000000000
      1378       125  PNM       H35            -0.3318288726       13.5439438351       -2.8351271353  S14       523             1.0000000000
      1379       125  PNM       H36             1.3886348236       13.9735632534       -4.5574400016  S14       523             1.0000000000
      1380       125  PNM       H37             0.8881451589       13.5664251163       -6.9632509855  S14       523             1.0000000000
      1381       125  PNM       H38            -1.3812670776       12.7789727568       -7.6203235283  S14       523             1.0000000000
      1382       125  PNM       H39            -3.1135063493       12.3892096554       -5.9008077915  S14       523             1.0000000000
      1383       125  PNM       H40            -2.1279106782       10.2691394279       -2.5519759140  S14       523             1.0000000000
      1384       126  TIP3      OH2            -4.5115629040        7.6499945128       -0.0786504755  S14       290             1.0000000000
      1385       126  TIP3      H1             -5.6575260348        7.5175149625        0.2520939040  S14       290             1.0000000000
      1386       126  TIP3      H2             -3.9607847394        8.3729859361        0.3410565893  S14       290             1.0000000000
      1387       127  SER       CB             -3.0995266659        5.0739348122       -2.0554709884  S15       70              1.0000000000
      1388       127  SER       HB1            -3.6375912716        4.2164708685       -2.4802589650  S15       70              1.0000000000
      1389       127  SER       HB2            -2.1899396965        5.2232064825       -2.6523248544  S15       70              1.0000000000
      1390       127  SER       OG             -3.9478174499        6.2312171373       -2.1139194016  S15       70              1.0000000000
      1391       127  SER       HG1            -4.1554929373        7.0948612272       -0.8837597509  S15       70              1.0000000000
      1392       127  SER       QQH1           -2.7780386240        4.8832935131       -1.0175661470  S15       70              1.0000000000
      1393       128  LYS       CD             -6.4665225653        3.3255100046       -1.9159164942  S15       73              1.0000000000
      1394       128  LYS       HD1            -7.1719471110        2.7955584712       -2.5612540196  S15       73              1.0000000000
      1395       128  LYS       HD2            -5.4874340863        3.2657170170       -2.4037890018  S15       73              1.0000000000
      1396       128  LYS       QQH2           -6.4113988981        2.7916210114       -0.9607561651  S15       73              1.0000000000
      1397       128  LYS       CE             -6.8912001399        4.8018935511       -1.7615780797  S15       73              1.0000000000
      1398       128  LYS       HE1            -6.6018142892        5.2323672580       -0.7989131542  S15       73              1.0000000000
      1399       128  LYS       HE2            -7.9779999217        4.8932370933       -1.8432285996  S15       73              1.0000000000
      1400       128  LYS       NZ             -6.2638997674        5.6683625844       -2.8086533314  S15       73              1.0000000000
      1401       128  LYS       HZ1            -6.2946028253        5.2850703005       -3.7596399256  S15       73              1.0000000000
      1402       128  LYS       HZ2            -5.1084698986        5.9171525201       -2.5259571073  S15       73              1.0000000000
      1403       128  LYS       HZ3            -6.7157193752        6.6050317124       -2.8489764773  S15       73              1.0000000000
      1404       129  SER       CB             -4.7364523115        4.2493832605       -6.4050262784  S15       130             1.0000000000
      1405       129  SER       HB1            -4.7552548989        5.1420862666       -7.0328942137  S15       130             1.0000000000
      1406       129  SER       HB2            -4.0461979080        3.5246579436       -6.8519195138  S15       130             1.0000000000
      1407       129  SER       OG             -4.2850456444        4.5676234337       -5.0419396613  S15       130             1.0000000000
      1408       129  SER       HG1            -3.4870778448        5.1659906507       -5.1023592265  S15       130             1.0000000000
      1409       129  SER       QQH3           -5.7255626618        3.7952064853       -6.3871118473  S15       130             1.0000000000
      1410       130  GLU       CB             -9.9367171130        9.3463274561        1.0455993270  S15       166             1.0000000000
      1411       130  GLU       HB1            -9.6466283996        9.9832980333        0.2017774371  S15       166             1.0000000000
      1412       130  GLU       HB2           -10.9811680852        9.0553843529        0.9109793401  S15       166             1.0000000000
      1413       130  GLU       QQH4           -9.8541688975        9.8515649789        2.0179519887  S15       166             1.0000000000
      1414       130  GLU       CG             -9.0410927876        8.0974324568        0.9997077605  S15       166             1.0000000000
      1415       130  GLU       HG1            -9.4197136183        7.3962236180        0.2448326288  S15       166             1.0000000000
      1416       130  GLU       HG2            -9.0627000637        7.5426791387        1.9460469862  S15       166             1.0000000000
      1417       130  GLU       CD             -7.5876244365        8.3863297943        0.6491543307  S15       166             1.0000000000
      1418       130  GLU       OE1            -7.1698961547        9.5657554557        0.4938648533  S15       166             1.0000000000
      1419       130  GLU       OE2            -6.8281007624        7.3112966657        0.5194880428  S15       166             1.0000000000
      1420       131  ASN       CB             -2.7632974900       12.0364526616        1.4087290704  S15       170             1.0000000000
      1421       131  ASN       HB1            -1.7747802465       11.9368422024        0.9506407986  S15       170             1.0000000000
      1422       131  ASN       HB2            -3.2095065491       12.9826570442        1.0928079089  S15       170             1.0000000000
      1423       131  ASN       QQH5           -2.7342406751       11.9989663108        2.5067684062  S15       170             1.0000000000
      1424       131  ASN       CG             -3.6207097533       10.8533549589        0.9543173192  S15       170             1.0000000000
      1425       131  ASN       OD1            -3.1988878427        9.6620938450        1.1212939027  S15       170             1.0000000000
      1426       131  ASN       ND2            -4.8052197536       11.1452962157        0.3974351609  S15       170             1.0000000000
      1427       131  ASN       HD21           -5.5140301186       10.4217850059        0.2392579822  S15       170             1.0000000000
      1428       131  ASN       HD22           -5.0506694743       12.1089500162        0.1517730701  S15       170             1.0000000000
      1429       132  LYS       CE             -3.3510364931        1.3537894462       -4.1465091871  S15       234             1.0000000000
      1430       132  LYS       HE1            -3.7258980436        1.5637106976       -3.1468064652  S15       234             1.0000000000
      1431       132  LYS       HE2            -4.1890923221        1.2730662279       -4.8397055070  S15       234             1.0000000000
      1432       132  LYS       NZ             -2.4952736290        2.5030197436       -4.6043298595  S15       234             1.0000000000
      1433       132  LYS       HZ1            -1.9992938009        2.2785904660       -5.5032667988  S15       234             1.0000000000
      1434       132  LYS       HZ2            -1.7483002241        2.7883868111       -3.9458892753  S15       234             1.0000000000
      1435       132  LYS       HZ3            -3.1124310841        3.3389945595       -4.7554536297  S15       234             1.0000000000
      1436       132  LYS       QQH6           -2.7424682687        0.4489976021       -4.1153217973  S15       234             1.0000000000
      1437       133  SER       CB              2.2402402550        3.2860230374       -5.8357045962  S15       235             1.0000000000
      1438       133  SER       HB1             2.9556694606        2.6312438477       -6.3424351245  S15       235             1.0000000000
      1439       133  SER       HB2             2.7628045236        4.2298751819       -5.6251133226  S15       235             1.0000000000
      1440       133  SER       OG              1.1142137728        3.4685472059       -6.7278015905  S15       235             1.0000000000
      1441       133  SER       HG1             0.6772429996        4.3479842990       -6.5468266896  S15       235             1.0000000000
      1442       133  SER       QQH7            1.9339772751        2.7685182707       -4.9118618544  S15       235             1.0000000000
      1443       134  PNM       S1             -3.2668205357        9.4850235047       -6.1823200446  S15       523             1.0000000000
      1444       134  PNM       C2             -1.9208729326        8.2150144413       -6.7882134353  S15       523             1.0000000000
      1445       134  PNM       C3             -1.4596151375        7.4583616236       -5.4824429414  S15       523             1.0000000000
      1446       134  PNM       N4             -2.5626814236        7.4978076660       -4.5137588497  S15       523             1.0000000000
      1447       134  PNM       C5             -3.7497986464        8.3819280622       -4.7472931116  S15       523             1.0000000000
      1448       134  PNM       C6             -3.6183844709        8.8650310490       -3.2479638674  S15       523             1.0000000000
      1449       134  PNM       C7             -2.4603313446        7.8485263523       -3.1716611973  S15       523             1.0000000000
      1450       134  PNM       O8             -1.5439176004        7.6393682090       -2.3596736635  S15       523             1.0000000000
      1451       134  PNM       C9             -2.5713533124        7.2926527770       -7.8312578935  S15       523             1.0000000000
      1452       134  PNM       C10            -0.7638107666        9.0144942907       -7.4015826959  S15       523             1.0000000000
      1453       134  PNM       C11            -0.9647664901        6.0389690807       -5.8011329335  S15       523             1.0000000000
      1454       134  PNM       O12            -1.7397444216        5.0551444618       -5.6117795978  S15       523             1.0000000000
      1455       134  PNM       O13             0.2435338435        5.9619441997       -6.2856955848  S15       523             1.0000000000
      1456       134  PNM       N14            -3.0396871820       10.1835040003       -3.0251275199  S15       523             1.0000000000
      1457       134  PNM       C15            -3.6661505467       11.3273152824       -3.3834556503  S15       523             1.0000000000
      1458       134  PNM       O16            -4.8089418383       11.3098280850       -3.9237317387  S15       523             1.0000000000
      1459       134  PNM       C17            -2.8910791176       12.6202157460       -3.1558345101  S15       523             1.0000000000
      1460       134  PNM       C18            -1.8391637005       12.8854088871       -4.2295708084  S15       523             1.0000000000
      1461       134  PNM       C19            -0.5602147064       13.3453096457       -3.8783330384  S15       523             1.0000000000
      1462       134  PNM       C20             0.4078653137       13.5986317450       -4.8572336479  S15       523             1.0000000000
      1463       134  PNM       C21             0.1181169828       13.3809268497       -6.2096415204  S15       523             1.0000000000
      1464       134  PNM       C22            -1.1606213198       12.9334497726       -6.5718726550  S15       523             1.0000000000
      1465       134  PNM       C23            -2.1344982805       12.7030710347       -5.5917585544  S15       523             1.0000000000
      1466       134  PNM       H24            -0.6087813393        8.0017420554       -5.0540702169  S15       523             1.0000000000
      1467       134  PNM       H25            -1.0822982655        9.5051259696       -8.3269459037  S15       523             1.0000000000
      1468       134  PNM       H26             0.0619190633        8.3378313056       -7.6421318006  S15       523             1.0000000000
      1469       134  PNM       H27            -0.4015473188        9.7870181529       -6.7174164440  S15       523             1.0000000000
      1470       134  PNM       H28            -2.9573999154        7.8893021701       -8.6617696274  S15       523             1.0000000000
      1471       134  PNM       H29            -3.4060064034        6.7315439054       -7.4061306138  S15       523             1.0000000000
      1472       134  PNM       H30            -1.8397571787        6.5793687091       -8.2298879887  S15       523             1.0000000000
      1473       134  PNM       H31            -4.6709126848        7.8409754425       -4.9567190205  S15       523             1.0000000000
      1474       134  PNM       H32            -4.4969328613        8.6873176677       -2.6304405894  S15       523             1.0000000000
      1475       134  PNM       H33            -2.4133181023       12.5920782528       -2.1711403273  S15       523             1.0000000000
      1476       134  PNM       H34            -3.6224645513       13.4332999305       -3.1323484671  S15       523             1.0000000000
      1477       134  PNM       H35            -0.3250140921       13.5266855737       -2.8354341428  S15       523             1.0000000000
      1478       134  PNM       H36             1.3813148956       13.9724448929       -4.5677046313  S15       523             1.0000000000
      1479       134  PNM       H37             0.8678011903       13.5675104012       -6.9712726858  S15       523             1.0000000000
      1480       134  PNM       H38            -1.4007799737       12.7669172663       -7.6155567452  S15       523             1.0000000000
      1481       134  PNM       H39            -3.1191663990       12.3616470358       -5.8857449176  S15       523             1.0000000000
      1482       134  PNM       H40            -2.1317543835       10.2289201634       -2.5555154808  S15       523             1.0000000000
      1483       135  TIP3      OH2            -4.5249377958        7.6536469072       -0.0955758508  S15       290             1.0000000000
      1484       135  TIP3      H1             -5.7037256914        7.5124949408        0.2399383785  S15       290             1.0000000000
      1485       135  TIP3      H2             -3.9716236900        8.3678899379        0.3326339853  S15       290             1.0000000000
      1486       136  SER       CB             -3.0742318689        5.0853616866       -2.0746965333  S16       70              1.0000000000
      1487       136  SER       HB1            -3.6116477237        4.2299794536       -2.5045741769  S16       70              1.0000000000
      1488       136  SER       HB2            -2.1563375113        5.2278961981       -2.6601940197  S16       70              1.0000000000
      1489       136  SER       OG             -3.9135931909        6.2487362824       -2.1458139217  S16       70              1.0000000000
      1490       136  SER       HG1            -4.1456189998        7.1061745016       -0.8995101121  S16       70              1.0000000000
      1491       136  SER       QQH1           -2.7661789619        4.8940283652       -1.0327995956  S16       70              1.0000000000
      1492       137  LYS       CD             -6.4414992439        3.3348907271       -1.9178164740  S16       73              1.0000000000
      1493       137  LYS       HD1            -7.1468644492        2.8119214408       -2.5689118158  S16       73              1.0000000000
      1494       137  LYS       HD2            -5.4601192021        3.2718939049       -2.4004193341  S16       73              1.0000000000
      1495       137  LYS       QQH2           -6.3945646667        2.7966295504       -0.9648300786  S16       73              1.0000000000
      1496       137  LYS       CE             -6.8594675281        4.8116188921       -1.7570629579  S16       73              1.0000000000
      1497       137  LYS       HE1            -6.5554152648        5.2412274581       -0.7988514278  S16       73              1.0000000000
      1498       137  LYS       HE2            -7.9465081005        4.9084590167       -1.8237637782  S16       73              1.0000000000
      1499       137  LYS       NZ             -6.2454652859        5.6790810325       -2.8134408798  S16       73              1.0000000000
      1500       137  LYS       HZ1            -6.2861818501        5.2949056811       -3.7644277344  S16       73              1.0000000000
      1501       137  LYS       HZ2            -5.1115578973        5.9221497860       -2.5540556144  S16       73              1.0000000000
      1502       137  LYS       HZ3            -6.7028324936        6.6140048376       -2.8491564352  S16       73              1.0000000000
      1503       138  SER       CB             -4.7369668984        4.2542657871       -6.3960355933  S16       130             1.0000000000
      1504       138  SER       HB1            -4.7578321601        5.1466254065       -7.0242603210  S16       130             1.0000000000
      1505       138  SER       HB2            -4.0415733007        3.5333232374       -6.8409180876  S16       130             1.0000000000
      1506       138  SER       OG             -4.2925037262        4.5750159943       -5.0312154285  S16       130             1.0000000000
      1507       138  SER       HG1            -3.5007903077        5.1808366527       -5.0873014537  S16       130             1.0000000000
      1508       138  SER       QQH3           -5.7238451138        3.7948465541       -6.3817103309  S16       130             1.0000000000
      1509       139  GLU       CB             -9.9357660226        9.3446331563        1.0447585609  S16       166             1.0000000000
      1510       139  GLU       HB1            -9.6466572095        9.9819592514        0.2008827964  S16       166             1.0000000000
      1511       139  GLU       HB2           -10.9800435856        9.0530839900        0.9103983279  S16       166             1.0000000000
      1512       139  GLU       QQH4           -9.8533394774        9.8496113820        2.0172203308  S16       166             1.0000000000
      1513       139  GLU       CG             -9.0396235341        8.0959200860        0.9981342510  S16       166             1.0000000000
      1514       139  GLU       HG1            -9.4199793456        7.3936159879        0.2452356801  S16       166             1.0000000000
      1515       139  GLU       HG2            -9.0587281551        7.5425280586        1.9453330767  S16       166             1.0000000000
      1516       139  GLU       CD             -7.5877650549        8.3857748485        0.6431841843  S16       166             1.0000000000
      1517       139  GLU       OE1            -7.1686603059        9.5643948218        0.4923717336  S16       166             1.0000000000
      1518       139  GLU       OE2            -6.8291942671        7.3095779518        0.5038679716  S16       166             1.0000000000
      1519       140  ASN       CB             -2.7620791912       12.0336139593        1.4083792152  S16       170             1.0000000000
      1520       140  ASN       HB1            -1.7735297932       11.9323584418        0.9507180641  S16       170             1.0000000000
      1521       140  ASN       HB2            -3.2066837911       12.9803606887        1.0919395750  S16       170             1.0000000000
      1522       140  ASN       QQH5           -2.7337135260       11.9959840240        2.5064125438  S16       170             1.0000000000
      1523       140  ASN       CG             -3.6210818772       10.8520313027        0.9531322263  S16       170             1.0000000000
      1524       140  ASN       OD1            -3.2038142471        9.6596105346        1.1228014454  S16       170             1.0000000000
      1525       140  ASN       ND2            -4.8027277753       11.1464906487        0.3912847720  S16       170             1.0000000000
      1526       140  ASN       HD21           -5.5111212438       10.4236818211        0.2308883454  S16       170             1.0000000000
      1527       140  ASN       HD22           -5.0460522498       12.1104485631        0.1440915703  S16       170             1.0000000000
      1528       141  LYS       CE             -3.3450951529        1.3637283282       -4.1493153925  S16       234             1.0000000000
      1529       141  LYS       HE1            -3.7178283419        1.5748549559       -3.1489593873  S16       234             1.0000000000
      1530       141  LYS       HE2            -4.1843834180        1.2846130705       -4.8412762183  S16       234             1.0000000000
      1531       141  LYS       NZ             -2.4870194934        2.5102899507       -4.6086894303  S16       234             1.0000000000
      1532       141  LYS       HZ1            -1.9934220230        2.2853370458       -5.5087486461  S16       234             1.0000000000
      1533       141  LYS       HZ2            -1.7370932104        2.7931822319       -3.9521800552  S16       234             1.0000000000
      1534       141  LYS       HZ3            -3.0997807391        3.3484072101       -4.7575033926  S16       234             1.0000000000
      1535       141  LYS       QQH6           -2.7388977451        0.4573210277       -4.1187286880  S16       234             1.0000000000
      1536       142  SER       CB              2.2411916049        3.2904220103       -5.8359838660  S16       235             1.0000000000
      1537       142  SER       HB1             2.9569393769        2.6368268892       -6.3438760590  S16       235             1.0000000000
      1538       142  SER       HB2             2.7635100330        4.2339866157       -5.6236092224  S16       235             1.0000000000
      1539       142  SER       OG              1.1151882739        3.4743148881       -6.7276747494  S16       235             1.0000000000
      1540       142  SER       HG1             0.6790904633        4.3542688632       -6.5461319786  S16       235             1.0000000000
      1541       142  SER       QQH7            1.9351848772        2.7712784991       -4.9129401484  S16       235             1.0000000000
      1542       143  PNM       S1             -3.2824785962        9.4644674806       -6.1847668733  S16       523             1.0000000000
      1543       143  PNM       C2             -1.9328314649        8.1976261487       -6.7846283912  S16       523             1.0000000000
      1544       143  PNM       C3             -1.4853779118        7.4378581258       -5.4778957894  S16       523             1.0000000000
      1545       143  PNM       N4             -2.6041275512        7.4539371449       -4.5242484496  S16       523             1.0000000000
      1546       143  PNM       C5             -3.7783635542        8.3591632071       -4.7563484256  S16       523             1.0000000000
      1547       143  PNM       C6             -3.6418236353        8.8432112730       -3.2587470842  S16       523             1.0000000000
      1548       143  PNM       C7             -2.4963516558        7.8128566196       -3.1778743318  S16       523             1.0000000000
      1549       143  PNM       O8             -1.5539604724        7.6369596250       -2.3863757066  S16       523             1.0000000000
      1550       143  PNM       C9             -2.5736331948        7.2796168877       -7.8372963841  S16       523             1.0000000000
      1551       143  PNM       C10            -0.7703884284        8.9998113595       -7.3842594812  S16       523             1.0000000000
      1552       143  PNM       C11            -0.9697025973        6.0264432069       -5.8001701955  S16       523             1.0000000000
      1553       143  PNM       O12            -1.7312152522        5.0312977262       -5.6167354803  S16       523             1.0000000000
      1554       143  PNM       O13             0.2414362114        5.9665920199       -6.2817228473  S16       523             1.0000000000
      1555       143  PNM       N14            -3.0477714849       10.1545392775       -3.0347597767  S16       523             1.0000000000
      1556       143  PNM       C15            -3.6649077446       11.3057713875       -3.3843256471  S16       523             1.0000000000
      1557       143  PNM       O16            -4.8101866709       11.3014150461       -3.9199768536  S16       523             1.0000000000
      1558       143  PNM       C17            -2.8804139318       12.5917696397       -3.1499515015  S16       523             1.0000000000
      1559       143  PNM       C18            -1.8332594537       12.8653398581       -4.2264508450  S16       523             1.0000000000
      1560       143  PNM       C19            -0.5577771872       13.3366888520       -3.8772256170  S16       523             1.0000000000
      1561       143  PNM       C20             0.4057843507       13.6014610812       -4.8574705870  S16       523             1.0000000000
      1562       143  PNM       C21             0.1150983525       13.3841105192       -6.2098252435  S16       523             1.0000000000
      1563       143  PNM       C22            -1.1602651714       12.9255404712       -6.5700823073  S16       523             1.0000000000
      1564       143  PNM       C23            -2.1299273759       12.6838478381       -5.5884020191  S16       523             1.0000000000
      1565       143  PNM       H24            -0.6471629999        7.9878563796       -5.0325759298  S16       523             1.0000000000
      1566       143  PNM       H25            -1.0787139844        9.4888525822       -8.3140111155  S16       523             1.0000000000
      1567       143  PNM       H26             0.0601158844        8.3254838055       -7.6136734118  S16       523             1.0000000000
      1568       143  PNM       H27            -0.4191850782        9.7740052225       -6.6964751707  S16       523             1.0000000000
      1569       143  PNM       H28            -2.9535998467        7.8794383830       -8.6683928395  S16       523             1.0000000000
      1570       143  PNM       H29            -3.4112172953        6.7157525056       -7.4218236190  S16       523             1.0000000000
      1571       143  PNM       H30            -1.8381932062        6.5690195380       -8.2336128894  S16       523             1.0000000000
      1572       143  PNM       H31            -4.7072903764        7.8329562760       -4.9684095121  S16       523             1.0000000000
      1573       143  PNM       H32            -4.5235292619        8.6791356677       -2.6421167219  S16       523             1.0000000000
      1574       143  PNM       H33            -2.3967883167       12.5513077238       -2.1686448907  S16       523             1.0000000000
      1575       143  PNM       H34            -3.6078644944       13.4083389906       -3.1140450610  S16       523             1.0000000000
      1576       143  PNM       H35            -0.3218987941       13.5177985795       -2.8344537224  S16       523             1.0000000000
      1577       143  PNM       H36             1.3764829849       13.9833982874       -4.5689901999  S16       523             1.0000000000
      1578       143  PNM       H37             0.8618390082       13.5784545557       -6.9724361927  S16       523             1.0000000000
      1579       143  PNM       H38            -1.4010850067       12.7593384158       -7.6137068178  S16       523             1.0000000000
      1580       143  PNM       H39            -3.1120191178       12.3344039210       -5.8813354619  S16       523             1.0000000000
      1581       143  PNM       H40            -2.1380265691       10.1892746814       -2.5681158615  S16       523             1.0000000000
      1582       144  TIP3      OH2            -4.5255478388        7.6576550110       -0.1141447289  S16       290             1.0000000000
      1583       144  TIP3      H1             -5.7144966341        7.5113000804        0.2237956553  S16       290             1.0000000000
      1584       144  TIP3      H2             -3.9740585857        8.3686586845        0.3218867445  S16       290             1.0000000000
      1585       145  SER       CB             -3.0483303499        5.0967057341       -2.0878625508  S17       70              1.0000000000
      1586       145  SER       HB1            -3.5932255827        4.2474512509       -2.5199998489  S17       70              1.0000000000
      1587       145  SER       HB2            -2.1226784731        5.2252396395       -2.6640076322  S17       70              1.0000000000
      1588       145  SER       OG             -3.8693515088        6.2740598521       -2.1739236608  S17       70              1.0000000000
      1589       145  SER       HG1            -4.1307232493        7.1239549582       -0.8989115916  S17       70              1.0000000000
      1590       145  SER       QQH1           -2.7546970839        4.9066598121       -1.0417775376  S17       70              1.0000000000
      1591       146  LYS       CD             -6.4218757781        3.3428929145       -1.9207345887  S17       73              1.0000000000
      1592       146  LYS       HD1            -7.1274462354        2.8253326654       -2.5758756941  S17       73              1.0000000000
      1593       146  LYS       HD2            -5.4387208579        3.2760585614       -2.3990083747  S17       73              1.0000000000
      1594       146  LYS       QQH2           -6.3818242707        2.8027059348       -0.9687945559  S17       73              1.0000000000
      1595       146  LYS       CE             -6.8337231751        4.8204763249       -1.7565858348  S17       73              1.0000000000
      1596       146  LYS       HE1            -6.5225253021        5.2497568587       -0.8008387127  S17       73              1.0000000000
      1597       146  LYS       HE2            -7.9202869653        4.9231397992       -1.8176146447  S17       73              1.0000000000
      1598       146  LYS       NZ             -6.2252360564        5.6896470544       -2.8181593745  S17       73              1.0000000000
      1599       146  LYS       HZ1            -6.2675670578        5.3030181953       -3.7689850367  S17       73              1.0000000000
      1600       146  LYS       HZ2            -5.1176601390        5.9306840757       -2.5772527370  S17       73              1.0000000000
      1601       146  LYS       HZ3            -6.6903893495        6.6216802871       -2.8541124111  S17       73              1.0000000000
      1602       147  SER       CB             -4.7378388667        4.2627034848       -6.3847085600  S17       130             1.0000000000
      1603       147  SER       HB1            -4.7591071753        5.1550117717       -7.0128640123  S17       130             1.0000000000
      1604       147  SER       HB2            -4.0365971673        3.5457034676       -6.8264054769  S17       130             1.0000000000
      1605       147  SER       OG             -4.3028467802        4.5850417183       -5.0169251771  S17       130             1.0000000000
      1606       147  SER       HG1            -3.5216819568        5.2038554540       -5.0654578257  S17       130             1.0000000000
      1607       147  SER       QQH3           -5.7226275650        3.7982271078       -6.3760764332  S17       130             1.0000000000
      1608       148  GLU       CB             -9.9355138200        9.3435940713        1.0445551622  S17       166             1.0000000000
      1609       148  GLU       HB1            -9.6470623948        9.9812506004        0.2007085726  S17       166             1.0000000000
      1610       148  GLU       HB2           -10.9795815551        9.0514394368        0.9102260835  S17       166             1.0000000000
      1611       148  GLU       QQH4           -9.8533172674        9.8481450695        2.0172009808  S17       166             1.0000000000
      1612       148  GLU       CG             -9.0389353315        8.0949975331        0.9975497668  S17       166             1.0000000000
      1613       148  GLU       HG1            -9.4202325324        7.3920201412        0.2458306852  S17       166             1.0000000000
      1614       148  GLU       HG2            -9.0563122401        7.5423478526        1.9451639124  S17       166             1.0000000000
      1615       148  GLU       CD             -7.5883922553        8.3857533361        0.6400841691  S17       166             1.0000000000
      1616       148  GLU       OE1            -7.1680230140        9.5629031826        0.4902621073  S17       166             1.0000000000
      1617       148  GLU       OE2            -6.8297777280        7.3078266902        0.4965331956  S17       166             1.0000000000
      1618       149  ASN       CB             -2.7624964822       12.0353726586        1.4098866351  S17       170             1.0000000000
      1619       149  ASN       HB1            -1.7740239253       11.9338826291        0.9521178837  S17       170             1.0000000000
      1620       149  ASN       HB2            -3.2066712664       12.9824118350        1.0937393909  S17       170             1.0000000000
      1621       149  ASN       QQH5           -2.7340658258       11.9970242517        2.5078503576  S17       170             1.0000000000
      1622       149  ASN       CG             -3.6216944842       10.8546128225        0.9541361515  S17       170             1.0000000000
      1623       149  ASN       OD1            -3.2081650785        9.6616684885        1.1293143086  S17       170             1.0000000000
      1624       149  ASN       ND2            -4.7998380007       11.1498152698        0.3853488595  S17       170             1.0000000000
      1625       149  ASN       HD21           -5.5067746256       10.4270506996        0.2220725212  S17       170             1.0000000000
      1626       149  ASN       HD22           -5.0417380090       12.1137670391        0.1356716661  S17       170             1.0000000000
      1627       150  LYS       CE             -3.3402571548        1.3746509401       -4.1538918092  S17       234             1.0000000000
      1628       150  LYS       HE1            -3.7129480311        1.5857515689       -3.1534069993  S17       234             1.0000000000
      1629       150  LYS       HE2            -4.1793661503        1.2976779313       -4.8463407787  S17       234             1.0000000000
      1630       150  LYS       NZ             -2.4790696657        2.5191112158       -4.6120668830  S17       234             1.0000000000
      1631       150  LYS       HZ1            -1.9872522363        2.2946690308       -5.5131861538  S17       234             1.0000000000
      1632       150  LYS       HZ2            -1.7264122948        2.7977172868       -3.9565913329  S17       234             1.0000000000
      1633       150  LYS       HZ3            -3.0858259463        3.3605130034       -4.7580369553  S17       234             1.0000000000
      1634       150  LYS       QQH6           -2.7363246722        0.4667259498       -4.1237474423  S17       234             1.0000000000
      1635       151  SER       CB              2.2419486510        3.2935210252       -5.8367083812  S17       235             1.0000000000
      1636       151  SER       HB1             2.9574299387        2.6406995264       -6.3461046733  S17       235             1.0000000000
      1637       151  SER       HB2             2.7644567705        4.2366297611       -5.6229865575  S17       235             1.0000000000
      1638       151  SER       OG              1.1154745812        3.4793070158       -6.7272327756  S17       235             1.0000000000
      1639       151  SER       HG1             0.6810711414        4.3602582686       -6.5449498820  S17       235             1.0000000000
      1640       151  SER       QQH7            1.9365349533        2.7729506507       -4.9142524872  S17       235             1.0000000000
      1641       152  PNM       S1             -3.2831272690        9.4499777317       -6.1761875961  S17       523             1.0000000000
      1642       152  PNM       C2             -1.9361309649        8.1817577493       -6.7704998355  S17       523             1.0000000000
      1643       152  PNM       C3             -1.5074342458        7.4158389861       -5.4633898306  S17       523             1.0000000000
      1644       152  PNM       N4             -2.6457181333        7.4040852520       -4.5295108395  S17       523             1.0000000000
      1645       152  PNM       C5             -3.7995004157        8.3398235287       -4.7588731573  S17       523             1.0000000000
      1646       152  PNM       C6             -3.6596179848        8.8209994584       -3.2624354517  S17       523             1.0000000000
      1647       152  PNM       C7             -2.5345680698        7.7676585764       -3.1728951556  S17       523             1.0000000000
      1648       152  PNM       O8             -1.5591697404        7.6311209609       -2.4089424679  S17       523             1.0000000000
      1649       152  PNM       C9             -2.5713185145        7.2715182189       -7.8331025157  S17       523             1.0000000000
      1650       152  PNM       C10            -0.7653904255        8.9822627511       -7.3560032105  S17       523             1.0000000000
      1651       152  PNM       C11            -0.9709640691        6.0134519092       -5.7934996004  S17       523             1.0000000000
      1652       152  PNM       O12            -1.7182453368        5.0066698063       -5.6178617590  S17       523             1.0000000000
      1653       152  PNM       O13             0.2420112829        5.9717494471       -6.2751847228  S17       523             1.0000000000
      1654       152  PNM       N14            -3.0490937875       10.1236683058       -3.0347729251  S17       523             1.0000000000
      1655       152  PNM       C15            -3.6573490435       11.2816364271       -3.3761712531  S17       523             1.0000000000
      1656       152  PNM       O16            -4.8053732074       11.2889795005       -3.9073737895  S17       523             1.0000000000
      1657       152  PNM       C17            -2.8658831310       12.5625872658       -3.1372655126  S17       523             1.0000000000
      1658       152  PNM       C18            -1.8281149941       12.8471666226       -4.2202300363  S17       523             1.0000000000
      1659       152  PNM       C19            -0.5538644320       13.3262473848       -3.8766834882  S17       523             1.0000000000
      1660       152  PNM       C20             0.4025118486       13.6008922440       -4.8611284462  S17       523             1.0000000000
      1661       152  PNM       C21             0.1058136131       13.3859742403       -6.2126108133  S17       523             1.0000000000
      1662       152  PNM       C22            -1.1688185443       12.9210891526       -6.5673146730  S17       523             1.0000000000
      1663       152  PNM       C23            -2.1316820591       12.6700663302       -5.5811744661  S17       523             1.0000000000
      1664       152  PNM       H24            -0.6833535380        7.9700420046       -4.9966422000  S17       523             1.0000000000
      1665       152  PNM       H25            -1.0617637686        9.4705988392       -8.2900432542  S17       523             1.0000000000
      1666       152  PNM       H26             0.0672484341        8.3068981002       -7.5728541596  S17       523             1.0000000000
      1667       152  PNM       H27            -0.4233155904        9.7574112362       -6.6649665557  S17       523             1.0000000000
      1668       152  PNM       H28            -2.9435462530        7.8768547494       -8.6637389405  S17       523             1.0000000000
      1669       152  PNM       H29            -3.4136779263        6.7080700764       -7.4267960746  S17       523             1.0000000000
      1670       152  PNM       H30            -1.8350814047        6.5607612731       -8.2273715121  S17       523             1.0000000000
      1671       152  PNM       H31            -4.7390593756        7.8356782069       -4.9772013549  S17       523             1.0000000000
      1672       152  PNM       H32            -4.5474266148        8.6746122411       -2.6496651429  S17       523             1.0000000000
      1673       152  PNM       H33            -2.3725295200       12.5111196730       -2.1613600153  S17       523             1.0000000000
      1674       152  PNM       H34            -3.5914319609       13.3803617178       -3.0859852588  S17       523             1.0000000000
      1675       152  PNM       H35            -0.3132192054       13.5047926171       -2.8345770671  S17       523             1.0000000000
      1676       152  PNM       H36             1.3724417369       13.9877726642       -4.5765286802  S17       523             1.0000000000
      1677       152  PNM       H37             0.8475118349       13.5864387678       -6.9785201788  S17       523             1.0000000000
      1678       152  PNM       H38            -1.4143227056       12.7564958428       -7.6101092010  S17       523             1.0000000000
      1679       152  PNM       H39            -3.1133679763       12.3160747825       -5.8699390519  S17       523             1.0000000000
      1680       152  PNM       H40            -2.1363587381       10.1464364127       -2.5732198974  S17       523             1.0000000000
      1681       153  TIP3      OH2            -4.5210652080        7.6602135904       -0.1143304837  S17       290             1.0000000000
      1682       153  TIP3      H1             -5.7256792005        7.5089484288        0.2216387390  S17       290             1.0000000000
      1683       153  TIP3      H2             -3.9735788315        8.3723266743        0.3260298800  S17       290             1.0000000000
      1684       154  SER       CB             -3.0177323057        5.1100235532       -2.1069778996  S18       70              1.0000000000
      1685       154  SER       HB1            -3.5748981881        4.2699727685       -2.5394200535  S18       70              1.0000000000
      1686       154  SER       HB2            -2.0838866657        5.2188413045       -2.6724369885  S18       70              1.0000000000
      1687       154  SER       OG             -3.8155901578        6.3070310500       -2.2152149896  S18       70              1.0000000000
      1688       154  SER       HG1            -4.1148814280        7.1541827543       -0.8950964148  S18       70              1.0000000000
      1689       154  SER       QQH1           -2.7422028921        4.9295147695       -1.0549975027  S18       70              1.0000000000
      1690       155  LYS       CD             -6.4070831980        3.3490730011       -1.9229568946  S18       73              1.0000000000
      1691       155  LYS       HD1            -7.1118151573        2.8352607249       -2.5817831358  S18       73              1.0000000000
      1692       155  LYS       HD2            -5.4220120713        3.2790194109       -2.3967389752  S18       73              1.0000000000
      1693       155  LYS       QQH2           -6.3732337052        2.8084916593       -0.9713253515  S18       73              1.0000000000
      1694       155  LYS       CE             -6.8148856572        4.8273927843       -1.7574120986  S18       73              1.0000000000
      1695       155  LYS       HE1            -6.5011772187        5.2571947607       -0.8030336322  S18       73              1.0000000000
      1696       155  LYS       HE2            -7.9006917531        4.9349505115       -1.8180463922  S18       73              1.0000000000
      1697       155  LYS       NZ             -6.2094577216        5.6993249225       -2.8227179417  S18       73              1.0000000000
      1698       155  LYS       HZ1            -6.2528172669        5.3109014728       -3.7740007371  S18       73              1.0000000000
      1699       155  LYS       HZ2            -5.1278960956        5.9397373377       -2.6030410446  S18       73              1.0000000000
      1700       155  LYS       HZ3            -6.6816249896        6.6289955904       -2.8588224713  S18       73              1.0000000000
      1701       156  SER       CB             -4.7372144801        4.2715732706       -6.3731839936  S18       130             1.0000000000
      1702       156  SER       HB1            -4.7590425597        5.1644970763       -7.0002355795  S18       130             1.0000000000
      1703       156  SER       HB2            -4.0289955723        3.5597878226       -6.8115346292  S18       130             1.0000000000
      1704       156  SER       OG             -4.3130221649        4.5944459017       -5.0017192802  S18       130             1.0000000000
      1705       156  SER       HG1            -3.5552090868        5.2418506458       -5.0382816115  S18       130             1.0000000000
      1706       156  SER       QQH3           -5.7195865438        3.8013558052       -6.3715142094  S18       130             1.0000000000
      1707       157  GLU       CB             -9.9358365862        9.3420258074        1.0446092544  S18       166             1.0000000000
      1708       157  GLU       HB1            -9.6477460069        9.9796085052        0.2006170861  S18       166             1.0000000000
      1709       157  GLU       HB2           -10.9797433252        9.0496932362        0.9103109597  S18       166             1.0000000000
      1710       157  GLU       QQH4           -9.8537423857        9.8462191477        2.0173975196  S18       166             1.0000000000
      1711       157  GLU       CG             -9.0395985814        8.0930610058        0.9977648084  S18       166             1.0000000000
      1712       157  GLU       HG1            -9.4212651680        7.3894371082        0.2468714080  S18       166             1.0000000000
      1713       157  GLU       HG2            -9.0559364378        7.5412555825        1.9459094245  S18       166             1.0000000000
      1714       157  GLU       CD             -7.5905869382        8.3849488529        0.6390872234  S18       166             1.0000000000
      1715       157  GLU       OE1            -7.1675162577        9.5598607132        0.4917278982  S18       166             1.0000000000
      1716       157  GLU       OE2            -6.8320873136        7.3043582072        0.4904903058  S18       166             1.0000000000
      1717       158  ASN       CB             -2.7604761215       12.0357476886        1.4102000414  S18       170             1.0000000000
      1718       158  ASN       HB1            -1.7720468711       11.9329270794        0.9526459143  S18       170             1.0000000000
      1719       158  ASN       HB2            -3.2032997477       12.9832028785        1.0935219189  S18       170             1.0000000000
      1720       158  ASN       QQH5           -2.7322349752       11.9976096968        2.5081552709  S18       170             1.0000000000
      1721       158  ASN       CG             -3.6208137270       10.8564513273        0.9547151009  S18       170             1.0000000000
      1722       158  ASN       OD1            -3.2112652237        9.6626855265        1.1340707389  S18       170             1.0000000000
      1723       158  ASN       ND2            -4.7965491920       11.1528539717        0.3816644219  S18       170             1.0000000000
      1724       158  ASN       HD21           -5.5015681150       10.4301374515        0.2150681364  S18       170             1.0000000000
      1725       158  ASN       HD22           -5.0366151771       12.1167390459        0.1289626772  S18       170             1.0000000000
      1726       159  LYS       CE             -3.3353364369        1.3875090855       -4.1598264532  S18       234             1.0000000000
      1727       159  LYS       HE1            -3.7080492233        1.5987214232       -3.1592548432  S18       234             1.0000000000
      1728       159  LYS       HE2            -4.1742501679        1.3125328805       -4.8527703658  S18       234             1.0000000000
      1729       159  LYS       NZ             -2.4710827288        2.5298078866       -4.6172567164  S18       234             1.0000000000
      1730       159  LYS       HZ1            -1.9810857417        2.3053577353       -5.5193724086  S18       234             1.0000000000
      1731       159  LYS       HZ2            -1.7149707472        2.8036905211       -3.9634623002  S18       234             1.0000000000
      1732       159  LYS       HZ3            -3.0704079899        3.3761846906       -4.7610174424  S18       234             1.0000000000
      1733       159  LYS       QQH6           -2.7336349745        0.4781258330       -4.1300097816  S18       234             1.0000000000
      1734       160  SER       CB              2.2416638192        3.2971966547       -5.8367693987  S18       235             1.0000000000
      1735       160  SER       HB1             2.9566190779        2.6448616389       -6.3476878992  S18       235             1.0000000000
      1736       160  SER       HB2             2.7648668476        4.2395984331       -5.6217509876  S18       235             1.0000000000
      1737       160  SER       OG              1.1147290704        3.4854605490       -6.7259896612  S18       235             1.0000000000
      1738       160  SER       HG1             0.6834678359        4.3686493500       -6.5444596860  S18       235             1.0000000000
      1739       160  SER       QQH7            1.9366930600        2.7754647504       -4.9147256279  S18       235             1.0000000000
      1740       161  PNM       S1             -3.2864869691        9.4377495489       -6.1734942888  S18       523             1.0000000000
      1741       161  PNM       C2             -1.9407079405        8.1689833684       -6.7607612606  S18       523             1.0000000000
      1742       161  PNM       C3             -1.5317295388        7.3980398747       -5.4514952098  S18       523             1.0000000000
      1743       161  PNM       N4             -2.6927454879        7.3501736989       -4.5411560898  S18       523             1.0000000000
      1744       161  PNM       C5             -3.8199338070        8.3235921948       -4.7652892358  S18       523             1.0000000000
      1745       161  PNM       C6             -3.6773910179        8.8028696119       -3.2715729427  S18       523             1.0000000000
      1746       161  PNM       C7             -2.5803393168        7.7156917710       -3.1632008477  S18       523             1.0000000000
      1747       161  PNM       O8             -1.5661165106        7.6300619384       -2.4353516992  S18       523             1.0000000000
      1748       161  PNM       C9             -2.5684822842        7.2654336040       -7.8337301379  S18       523             1.0000000000
      1749       161  PNM       C10            -0.7624836006        8.9682731369       -7.3337211054  S18       523             1.0000000000
      1750       161  PNM       C11            -0.9711918654        6.0052091004       -5.7891401082  S18       523             1.0000000000
      1751       161  PNM       O12            -1.7014667822        4.9856097336       -5.6204727313  S18       523             1.0000000000
      1752       161  PNM       O13             0.2433482720        5.9823527857       -6.2722403620  S18       523             1.0000000000
      1753       161  PNM       N14            -3.0498643799       10.0963461619       -3.0403308257  S18       523             1.0000000000
      1754       161  PNM       C15            -3.6498786786       11.2608473556       -3.3747642216  S18       523             1.0000000000
      1755       161  PNM       O16            -4.8010342403       11.2797774637       -3.9004845230  S18       523             1.0000000000
      1756       161  PNM       C17            -2.8537168455       12.5385797640       -3.1324660109  S18       523             1.0000000000
      1757       161  PNM       C18            -1.8226880526       12.8338886017       -4.2189826255  S18       523             1.0000000000
      1758       161  PNM       C19            -0.5506521507       13.3205486678       -3.8776414771  S18       523             1.0000000000
      1759       161  PNM       C20             0.4018931326       13.6031438147       -4.8633880554  S18       523             1.0000000000
      1760       161  PNM       C21             0.1035138229       13.3892301887       -6.2146807624  S18       523             1.0000000000
      1761       161  PNM       C22            -1.1694657652       12.9183705760       -6.5673080324  S18       523             1.0000000000
      1762       161  PNM       C23            -2.1287967459       12.6595071652       -5.5796661341  S18       523             1.0000000000
      1763       161  PNM       H24            -0.7248271223        7.9585138596       -4.9619525401  S18       523             1.0000000000
      1764       161  PNM       H25            -1.0474297832        9.4543138038       -8.2726155593  S18       523             1.0000000000
      1765       161  PNM       H26             0.0724475049        8.2923627712       -7.5381849917  S18       523             1.0000000000
      1766       161  PNM       H27            -0.4288521862        9.7447270297       -6.6402541452  S18       523             1.0000000000
      1767       161  PNM       H28            -2.9324505965        7.8751382916       -8.6649768927  S18       523             1.0000000000
      1768       161  PNM       H29            -3.4154056665        6.7015922484       -7.4375704463  S18       523             1.0000000000
      1769       161  PNM       H30            -1.8300910293        6.5553451099       -8.2251581500  S18       523             1.0000000000
      1770       161  PNM       H31            -4.7724898884        7.8465632941       -4.9897704218  S18       523             1.0000000000
      1771       161  PNM       H32            -4.5749417325        8.6791191349       -2.6669278286  S18       523             1.0000000000
      1772       161  PNM       H33            -2.3534853399       12.4787092728       -2.1606813153  S18       523             1.0000000000
      1773       161  PNM       H34            -3.5789617789       13.3561144596       -3.0697861592  S18       523             1.0000000000
      1774       161  PNM       H35            -0.3083566604       13.4971732567       -2.8356367385  S18       523             1.0000000000
      1775       161  PNM       H36             1.3703500944       13.9946555524       -4.5800626686  S18       523             1.0000000000
      1776       161  PNM       H37             0.8428500512       13.5942774677       -6.9816996069  S18       523             1.0000000000
      1777       161  PNM       H38            -1.4161996153       12.7543213808       -7.6098998351  S18       523             1.0000000000
      1778       161  PNM       H39            -3.1088003396       12.3000340472       -5.8672207476  S18       523             1.0000000000
      1779       161  PNM       H40            -2.1325959300       10.1061950925       -2.5873776752  S18       523             1.0000000000
      1780       162  TIP3      OH2            -4.5162179321        7.6663312399       -0.1110482219  S18       290             1.0000000000
      1781       162  TIP3      H1             -5.7437190506        7.5057421162        0.2231570325  S18       290             1.0000000000
      1782       162  TIP3      H2             -3.9731397557        8.3807007418        0.3338222131  S18       290             1.0000000000
      1783       163  SER       CB             -2.9891225867        5.1232711224       -2.1245921374  S19       70              1.0000000000
      1784       163  SER       HB1            -3.5658785375        4.2964896687       -2.5532763104  S19       70              1.0000000000
      1785       163  SER       HB2            -2.0511794697        5.2098420266       -2.6836585850  S19       70              1.0000000000
      1786       163  SER       OG             -3.7604294643        6.3445337947       -2.2565552816  S19       70              1.0000000000
      1787       163  SER       HG1            -4.1007398285        7.1909985028       -0.8842334650  S19       70              1.0000000000
      1788       163  SER       QQH1           -2.7297896048        4.9607660140       -1.0668493074  S19       70              1.0000000000
      1789       164  LYS       CD             -6.3980146076        3.3530799586       -1.9249762864  S19       73              1.0000000000
      1790       164  LYS       HD1            -7.1029755248        2.8415171679       -2.5851669394  S19       73              1.0000000000
      1791       164  LYS       HD2            -5.4125602222        3.2796262363       -2.3972168008  S19       73              1.0000000000
      1792       164  LYS       QQH2           -6.3675917618        2.8131361863       -0.9732211518  S19       73              1.0000000000
      1793       164  LYS       CE             -6.8027451530        4.8321565986       -1.7589048037  S19       73              1.0000000000
      1794       164  LYS       HE1            -6.4894566434        5.2631980194       -0.8051879017  S19       73              1.0000000000
      1795       164  LYS       HE2            -7.8877146147        4.9434850616       -1.8221545428  S19       73              1.0000000000
      1796       164  LYS       NZ             -6.1993889321        5.7070293038       -2.8274932516  S19       73              1.0000000000
      1797       164  LYS       HZ1            -6.2406077280        5.3153129899       -3.7789466518  S19       73              1.0000000000
      1798       164  LYS       HZ2            -5.1419919610        5.9497942643       -2.6258085368  S19       73              1.0000000000
      1799       164  LYS       HZ3            -6.6793494934        6.6338834047       -2.8659545422  S19       73              1.0000000000
      1800       165  SER       CB             -4.7354992810        4.2822201504       -6.3590091675  S19       130             1.0000000000
      1801       165  SER       HB1            -4.7561079560        5.1751608670       -6.9856745239  S19       130             1.0000000000
      1802       165  SER       HB2            -4.0194712745        3.5756473709       -6.7921268860  S19       130             1.0000000000
      1803       165  SER       OG             -4.3244642553        4.6056713784       -4.9830009575  S19       130             1.0000000000
      1804       165  SER       HG1            -3.6116129159        5.3047593023       -4.9975066902  S19       130             1.0000000000
      1805       165  SER       QQH3           -5.7155775191        3.8062952328       -6.3668216694  S19       130             1.0000000000
      1806       166  GLU       CB             -9.9375410094        9.3418934449        1.0447448126  S19       166             1.0000000000
      1807       166  GLU       HB1            -9.6496976764        9.9794906601        0.2007129541  S19       166             1.0000000000
      1808       166  GLU       HB2           -10.9814770953        9.0500049888        0.9104730981  S19       166             1.0000000000
      1809       166  GLU       QQH4           -9.8553169337        9.8454377563        2.0178083242  S19       166             1.0000000000
      1810       166  GLU       CG             -9.0422182310        8.0923309933        0.9977529136  S19       166             1.0000000000
      1811       166  GLU       HG1            -9.4245728374        7.3885985440        0.2473415728  S19       166             1.0000000000
      1812       166  GLU       HG2            -9.0580192244        7.5408418670        1.9460708833  S19       166             1.0000000000
      1813       166  GLU       CD             -7.5946309220        8.3848524291        0.6385240120  S19       166             1.0000000000
      1814       166  GLU       OE1            -7.1684520432        9.5571504269        0.4918493366  S19       166             1.0000000000
      1815       166  GLU       OE2            -6.8363084866        7.3011077025        0.4874075933  S19       166             1.0000000000
      1816       167  ASN       CB             -2.7598915898       12.0361797067        1.4107913349  S19       170             1.0000000000
      1817       167  ASN       HB1            -1.7716644735       11.9321505450        0.9531412081  S19       170             1.0000000000
      1818       167  ASN       HB2            -3.2016452444       12.9840383813        1.0939127475  S19       170             1.0000000000
      1819       167  ASN       QQH5           -2.7315845387       11.9979109422        2.5086952033  S19       170             1.0000000000
      1820       167  ASN       CG             -3.6213067343       10.8585346100        0.9554636542  S19       170             1.0000000000
      1821       167  ASN       OD1            -3.2154335533        9.6638304281        1.1392460960  S19       170             1.0000000000
      1822       167  ASN       ND2            -4.7944123742       11.1556888164        0.3780399194  S19       170             1.0000000000
      1823       167  ASN       HD21           -5.4973742964       10.4330499204        0.2071621745  S19       170             1.0000000000
      1824       167  ASN       HD22           -5.0325150664       12.1194884634        0.1218048503  S19       170             1.0000000000
      1825       168  LYS       CE             -3.3314946802        1.4002848813       -4.1651653216  S19       234             1.0000000000
      1826       168  LYS       HE1            -3.7044933607        1.6111894982       -3.1645180356  S19       234             1.0000000000
      1827       168  LYS       HE2            -4.1701694776        1.3264370170       -4.8585490841  S19       234             1.0000000000
      1828       168  LYS       NZ             -2.4650202537        2.5412161905       -4.6221732562  S19       234             1.0000000000
      1829       168  LYS       HZ1            -1.9769783866        2.3165155529       -5.5253082925  S19       234             1.0000000000
      1830       168  LYS       HZ2            -1.7046591049        2.8095060884       -3.9707574958  S19       234             1.0000000000
      1831       168  LYS       HZ3            -3.0549065211        3.3948738156       -4.7644317202  S19       234             1.0000000000
      1832       168  LYS       QQH6           -2.7311810463        0.4899963940       -4.1355857843  S19       234             1.0000000000
      1833       169  SER       CB              2.2409736596        3.3002449370       -5.8371311581  S19       235             1.0000000000
      1834       169  SER       HB1             2.9553842919        2.6481143772       -6.3493081846  S19       235             1.0000000000
      1835       169  SER       HB2             2.7648169874        4.2419998876       -5.6211028638  S19       235             1.0000000000
      1836       169  SER       OG              1.1135932878        3.4909278950       -6.7249761082  S19       235             1.0000000000
      1837       169  SER       HG1             0.6853489228        4.3765137201       -6.5441390408  S19       235             1.0000000000
      1838       169  SER       QQH7            1.9366444290        2.7777032726       -4.9152263855  S19       235             1.0000000000
      1839       170  PNM       S1             -3.2869292554        9.4280091726       -6.1682479353  S19       523             1.0000000000
      1840       170  PNM       C2             -1.9441049978        8.1572946539       -6.7493757929  S19       523             1.0000000000
      1841       170  PNM       C3             -1.5555749239        7.3804537802       -5.4383808242  S19       523             1.0000000000
      1842       170  PNM       N4             -2.7411797425        7.2913088778       -4.5546016342  S19       523             1.0000000000
      1843       170  PNM       C5             -3.8347813837        8.3101524497       -4.7685431193  S19       523             1.0000000000
      1844       170  PNM       C6             -3.6909752753        8.7858735430       -3.2785496672  S19       523             1.0000000000
      1845       170  PNM       C7             -2.6283550610        7.6576617353       -3.1424805975  S19       523             1.0000000000
      1846       170  PNM       O8             -1.5736913214        7.6285355449       -2.4563228797  S19       523             1.0000000000
      1847       170  PNM       C9             -2.5659932703        7.2609362503       -7.8318445110  S19       523             1.0000000000
      1848       170  PNM       C10            -0.7596211971        8.9551713750       -7.3118312962  S19       523             1.0000000000
      1849       170  PNM       C11            -0.9696634235        5.9972383092       -5.7835133619  S19       523             1.0000000000
      1850       170  PNM       O12            -1.6799251871        4.9640602425       -5.6203588960  S19       523             1.0000000000
      1851       170  PNM       O13             0.2460521899        5.9937377572       -6.2695121390  S19       523             1.0000000000
      1852       170  PNM       N14            -3.0495680065       10.0703548578       -3.0409726585  S19       523             1.0000000000
      1853       170  PNM       C15            -3.6422589251       11.2405099233       -3.3697188243  S19       523             1.0000000000
      1854       170  PNM       O16            -4.7962899637       11.2701164417       -3.8914673869  S19       523             1.0000000000
      1855       170  PNM       C17            -2.8431303057       12.5165950101       -3.1249961724  S19       523             1.0000000000
      1856       170  PNM       C18            -1.8192078566       12.8228334575       -4.2154454051  S19       523             1.0000000000
      1857       170  PNM       C19            -0.5486236416       13.3154648092       -3.8767460259  S19       523             1.0000000000
      1858       170  PNM       C20             0.4001615506       13.6043430933       -4.8642444753  S19       523             1.0000000000
      1859       170  PNM       C21             0.0990947471       13.3915157918       -6.2151575304  S19       523             1.0000000000
      1860       170  PNM       C22            -1.1731736973       12.9168646496       -6.5653793406  S19       523             1.0000000000
      1861       170  PNM       C23            -2.1288675419       12.6517944870       -5.5757226174  S19       523             1.0000000000
      1862       170  PNM       H24            -0.7683123627        7.9468278782       -4.9240699262  S19       523             1.0000000000
      1863       170  PNM       H25            -1.0369864656        9.4428124320       -8.2522052276  S19       523             1.0000000000
      1864       170  PNM       H26             0.0761174849        8.2782192630       -7.5083970634  S19       523             1.0000000000
      1865       170  PNM       H27            -0.4322814290        9.7312123166       -6.6153547446  S19       523             1.0000000000
      1866       170  PNM       H28            -2.9232541198        7.8751863456       -8.6626281667  S19       523             1.0000000000
      1867       170  PNM       H29            -3.4168679371        6.6971883394       -7.4446731716  S19       523             1.0000000000
      1868       170  PNM       H30            -1.8266370535        6.5507144884       -8.2211416874  S19       523             1.0000000000
      1869       170  PNM       H31            -4.8015641365        7.8643623294       -4.9972211023  S19       523             1.0000000000
      1870       170  PNM       H32            -4.6001584757        8.6858182806       -2.6854751650  S19       523             1.0000000000
      1871       170  PNM       H33            -2.3357419813       12.4506449345       -2.1573181097  S19       523             1.0000000000
      1872       170  PNM       H34            -3.5693325372       13.3325751967       -3.0518582279  S19       523             1.0000000000
      1873       170  PNM       H35            -0.3039322147       13.4899375003       -2.8349146487  S19       523             1.0000000000
      1874       170  PNM       H36             1.3680245138       13.9987737503       -4.5825628010  S19       523             1.0000000000
      1875       170  PNM       H37             0.8359455800       13.5997400040       -6.9836831147  S19       523             1.0000000000
      1876       170  PNM       H38            -1.4220564123       12.7532835094       -7.6075716741  S19       523             1.0000000000
      1877       170  PNM       H39            -3.1078634675       12.2879557396       -5.8612294877  S19       523             1.0000000000
      1878       170  PNM       H40            -2.1272673206       10.0666062124       -2.5977709130  S19       523             1.0000000000
      1879       171  TIP3      OH2            -4.5118108011        7.6746067718       -0.0999989066  S19       290             1.0000000000
      1880       171  TIP3      H1             -5.7625270515        7.5031498387        0.2296194216  S19       290             1.0000000000
      1881       171  TIP3      H2             -3.9741713233        8.3932697353        0.3491479956  S19       290             1.0000000000
      1882       172  SER       CB             -2.9605312186        5.1361260481       -2.1428257911  S20       70              1.0000000000
      1883       172  SER       HB1            -3.5583412103        4.3244690585       -2.5667070453  S20       70              1.0000000000
      1884       172  SER       HB2            -2.0214625051        5.2014793809       -2.6984261758  S20       70              1.0000000000
      1885       172  SER       OG             -3.7096349233        6.3792286436       -2.2962558234  S20       70              1.0000000000
      1886       172  SER       HG1            -4.0870967986        7.2302901708       -0.8743040144  S20       70              1.0000000000
      1887       172  SER       QQH1           -2.7146016001        4.9963305378       -1.0801099154  S20       70              1.0000000000
      1888       173  LYS       CD             -6.3900409639        3.3565673545       -1.9267040091  S20       73              1.0000000000
      1889       173  LYS       HD1            -7.0956256072        2.8474142310       -2.5879515518  S20       73              1.0000000000
      1890       173  LYS       HD2            -5.4045989753        3.2796049335       -2.3982333284  S20       73              1.0000000000
      1891       173  LYS       QQH2           -6.3623085207        2.8169227526       -0.9749968729  S20       73              1.0000000000
      1892       173  LYS       CE             -6.7920174407        4.8362397721       -1.7596306723  S20       73              1.0000000000
      1893       173  LYS       HE1            -6.4770135222        5.2685812887       -0.8072380219  S20       73              1.0000000000
      1894       173  LYS       HE2            -7.8765004007        4.9506571684       -1.8222877127  S20       73              1.0000000000
      1895       173  LYS       NZ             -6.1934972519        5.7131935934       -2.8330517302  S20       73              1.0000000000
      1896       173  LYS       HZ1            -6.2334740163        5.3178293071       -3.7844120635  S20       73              1.0000000000
      1897       173  LYS       HZ2            -5.1543741114        5.9582758017       -2.6473043505  S20       73              1.0000000000
      1898       173  LYS       HZ3            -6.6803323238        6.6375323891       -2.8733306275  S20       73              1.0000000000
      1899       174  SER       CB             -4.7325962064        4.2962101589       -6.3443712689  S20       130             1.0000000000
      1900       174  SER       HB1            -4.7531724410        5.1886960071       -6.9713712594  S20       130             1.0000000000
      1901       174  SER       HB2            -4.0090432705        3.5947180945       -6.7724880660  S20       130             1.0000000000
      1902       174  SER       OG             -4.3320665154        4.6218913206       -4.9650190944  S20       130             1.0000000000
      1903       174  SER       HG1            -3.6659554857        5.3723814659       -4.9581555080  S20       130             1.0000000000
      1904       174  SER       QQH3           -5.7103798324        3.8147193617       -6.3605291254  S20       130             1.0000000000
      1905       175  GLU       CB             -9.9390758160        9.3418006175        1.0447207162  S20       166             1.0000000000
      1906       175  GLU       HB1            -9.6514141731        9.9793988564        0.2006548998  S20       166             1.0000000000
      1907       175  GLU       HB2           -10.9830196752        9.0502724195        0.9104734985  S20       166             1.0000000000
      1908       175  GLU       QQH4           -9.8567290522        9.8447643766        2.0180342286  S20       166             1.0000000000
      1909       175  GLU       CG             -9.0445920685        8.0917034750        0.9976070010  S20       166             1.0000000000
      1910       175  GLU       HG1            -9.4274315725        7.3878183076        0.2476035047  S20       166             1.0000000000
      1911       175  GLU       HG2            -9.0599355014        7.5404981147        1.9461063241  S20       166             1.0000000000
      1912       175  GLU       CD             -7.5982388364        8.3847656044        0.6379920893  S20       166             1.0000000000
      1913       175  GLU       OE1            -7.1689051212        9.5546699202        0.4924385025  S20       166             1.0000000000
      1914       175  GLU       OE2            -6.8401360572        7.2982363852        0.4841230518  S20       166             1.0000000000
      1915       176  ASN       CB             -2.7592416675       12.0365759196        1.4112337323  S20       170             1.0000000000
      1916       176  ASN       HB1            -1.7712170967       11.9311343888        0.9535243450  S20       170             1.0000000000
      1917       176  ASN       HB2            -3.1996151597       12.9849158421        1.0940678627  S20       170             1.0000000000
      1918       176  ASN       QQH5           -2.7309323743       11.9982482865        2.5091104217  S20       170             1.0000000000
      1919       176  ASN       CG             -3.6220162745       10.8607360801        0.9561826399  S20       170             1.0000000000
      1920       176  ASN       OD1            -3.2200015470        9.6650886813        1.1443789790  S20       170             1.0000000000
      1921       176  ASN       ND2            -4.7925495011       11.1587248565        0.3745421543  S20       170             1.0000000000
      1922       176  ASN       HD21           -5.4939472078       10.4362739435        0.2001798238  S20       170             1.0000000000
      1923       176  ASN       HD22           -5.0285163052       12.1224344920        0.1149307316  S20       170             1.0000000000
      1924       177  LYS       CE             -3.3281860547        1.4135029397       -4.1707909344  S20       234             1.0000000000
      1925       177  LYS       HE1            -3.7014008742        1.6238525853       -3.1699798854  S20       234             1.0000000000
      1926       177  LYS       HE2            -4.1667709072        1.3406775968       -4.8644094635  S20       234             1.0000000000
      1927       177  LYS       NZ             -2.4600561553        2.5534015607       -4.6274493585  S20       234             1.0000000000
      1928       177  LYS       HZ1            -1.9742405939        2.3287972493       -5.5317792767  S20       234             1.0000000000
      1929       177  LYS       HZ2            -1.6950772966        2.8159170491       -3.9789826963  S20       234             1.0000000000
      1930       177  LYS       HZ3            -3.0408260852        3.4145979646       -4.7675944501  S20       234             1.0000000000
      1931       177  LYS       QQH6           -2.7289983900        0.5024678233       -4.1417003388  S20       234             1.0000000000
      1932       178  SER       CB              2.2408876183        3.3032930950       -5.8371071460  S20       235             1.0000000000
      1933       178  SER       HB1             2.9547823407        2.6512815866       -6.3503302899  S20       235             1.0000000000
      1934       178  SER       HB2             2.7654799105        4.2443336751       -5.6199299503  S20       235             1.0000000000
      1935       178  SER       OG              1.1134742421        3.4962608605       -6.7240632032  S20       235             1.0000000000
      1936       178  SER       HG1             0.6877954181        4.3837523091       -6.5436036532  S20       235             1.0000000000
      1937       178  SER       QQH7            1.9367208054        2.7800477363       -4.9154379951  S20       235             1.0000000000
      1938       179  PNM       S1             -3.2892921434        9.4156673055       -6.1661251133  S20       523             1.0000000000
      1939       179  PNM       C2             -1.9478693527        8.1445969213       -6.7415699830  S20       523             1.0000000000
      1940       179  PNM       C3             -1.5802697299        7.3612694571       -5.4294354381  S20       523             1.0000000000
      1941       179  PNM       N4             -2.7888473013        7.2326761982       -4.5727104830  S20       523             1.0000000000
      1942       179  PNM       C5             -3.8490587364        8.2942825100       -4.7737416235  S20       523             1.0000000000
      1943       179  PNM       C6             -3.7039509706        8.7670331254       -3.2873938984  S20       523             1.0000000000
      1944       179  PNM       C7             -2.6748327048        7.6011921924       -3.1197254632  S20       523             1.0000000000
      1945       179  PNM       O8             -1.5822086868        7.6258682579       -2.4747827927  S20       523             1.0000000000
      1946       179  PNM       C9             -2.5625468389        7.2551104698       -7.8339220793  S20       523             1.0000000000
      1947       179  PNM       C10            -0.7575394671        8.9428226376       -7.2922302207  S20       523             1.0000000000
      1948       179  PNM       C11            -0.9667966739        5.9887810813       -5.7780282444  S20       523             1.0000000000
      1949       179  PNM       O12            -1.6533024215        4.9406535398       -5.6156033338  S20       523             1.0000000000
      1950       179  PNM       O13             0.2491434734        6.0055075369       -6.2677090542  S20       523             1.0000000000
      1951       179  PNM       N14            -3.0495840767       10.0428931178       -3.0432223469  S20       523             1.0000000000
      1952       179  PNM       C15            -3.6348512522       11.2188225065       -3.3663818561  S20       523             1.0000000000
      1953       179  PNM       O16            -4.7916423417       11.2591783985       -3.8835017552  S20       523             1.0000000000
      1954       179  PNM       C17            -2.8328265615       12.4934483286       -3.1192489182  S20       523             1.0000000000
      1955       179  PNM       C18            -1.8156038823       12.8104869451       -4.2130377419  S20       523             1.0000000000
      1956       179  PNM       C19            -0.5468923747       13.3095992419       -3.8765410615  S20       523             1.0000000000
      1957       179  PNM       C20             0.3983232750       13.6053002873       -4.8653340132  S20       523             1.0000000000
      1958       179  PNM       C21             0.0953623236       13.3937038554       -6.2160288151  S20       523             1.0000000000
      1959       179  PNM       C22            -1.1757765966       12.9146092809       -6.5641981644  S20       523             1.0000000000
      1960       179  PNM       C23            -2.1280720047       12.6426513225       -5.5730409940  S20       523             1.0000000000
      1961       179  PNM       H24            -0.8151904065        7.9336284952       -4.8891459658  S20       523             1.0000000000
      1962       179  PNM       H25            -1.0271029946        9.4320994066       -8.2341721057  S20       523             1.0000000000
      1963       179  PNM       H26             0.0794134090        8.2660182517       -7.4824044612  S20       523             1.0000000000
      1964       179  PNM       H27            -0.4357342211        9.7173169617       -6.5916243439  S20       523             1.0000000000
      1965       179  PNM       H28            -2.9122805869        7.8736596471       -8.6648872607  S20       523             1.0000000000
      1966       179  PNM       H29            -3.4169578626        6.6906547060       -7.4557310822  S20       523             1.0000000000
      1967       179  PNM       H30            -1.8207799220        6.5457241965       -8.2202390159  S20       523             1.0000000000
      1968       179  PNM       H31            -4.8293367267        7.8791390658       -5.0056845534  S20       523             1.0000000000
      1969       179  PNM       H32            -4.6256607979        8.6901610998       -2.7082198948  S20       523             1.0000000000
      1970       179  PNM       H33            -2.3190090290       12.4218313423       -2.1554393314  S20       523             1.0000000000
      1971       179  PNM       H34            -3.5599891433       13.3079440901       -3.0366537635  S20       523             1.0000000000
      1972       179  PNM       H35            -0.3003893070       13.4821570402       -2.8348353569  S20       523             1.0000000000
      1973       179  PNM       H36             1.3651832840       14.0030927155       -4.5848384596  S20       523             1.0000000000
      1974       179  PNM       H37             0.8301040035       13.6054817150       -6.9856345054  S20       523             1.0000000000
      1975       179  PNM       H38            -1.4260686078       12.7516668043       -7.6061254627  S20       523             1.0000000000
      1976       179  PNM       H39            -3.1057301300       12.2743003694       -5.8572144771  S20       523             1.0000000000
      1977       179  PNM       H40            -2.1219265983       10.0252474456       -2.6108671953  S20       523             1.0000000000
      1978       180  TIP3      OH2            -4.5066867404        7.6843986049       -0.0882075812  S20       290             1.0000000000
      1979       180  TIP3      H1             -5.7780724753        7.5020255858        0.2351660112  S20       290             1.0000000000
      1980       180  TIP3      H2             -3.9751569092        8.4080276080        0.3657836912  S20       290             1.0000000000
      1981       181  SER       CB             -2.9351949852        5.1423948435       -2.1586082701  S21       70              1.0000000000
      1982       181  SER       HB1            -3.5469566111        4.3409326854       -2.5784577315  S21       70              1.0000000000
      1983       181  SER       HB2            -1.9958107414        5.1934732920       -2.7116325637  S21       70              1.0000000000
      1984       181  SER       OG             -3.6736374649        6.3973039535       -2.3271503612  S21       70              1.0000000000
      1985       181  SER       HG1            -4.0754277951        7.2620641931       -0.8639742041  S21       70              1.0000000000
      1986       181  SER       QQH1           -2.6973864411        5.0226787096       -1.0924960490  S21       70              1.0000000000
      1987       182  LYS       CD             -6.3818019543        3.3597476053       -1.9281708270  S21       73              1.0000000000
      1988       182  LYS       HD1            -7.0895993317        2.8545327267       -2.5899907421  S21       73              1.0000000000
      1989       182  LYS       HD2            -5.3970102965        3.2790865548       -2.4003855764  S21       73              1.0000000000
      1990       182  LYS       QQH2           -6.3557938288        2.8189382082       -0.9772866932  S21       73              1.0000000000
      1991       182  LYS       CE             -6.7787707625        4.8400750539       -1.7578166124  S21       73              1.0000000000
      1992       182  LYS       HE1            -6.4552011290        5.2724488265       -0.8084797771  S21       73              1.0000000000
      1993       182  LYS       HE2            -7.8631724686        4.9583452617       -1.8115663363  S21       73              1.0000000000
      1994       182  LYS       NZ             -6.1890909085        5.7172543743       -2.8379447719  S21       73              1.0000000000
      1995       182  LYS       HZ1            -6.2315399241        5.3194067750       -3.7890280917  S21       73              1.0000000000
      1996       182  LYS       HZ2            -5.1591972730        5.9621725946       -2.6649486579  S21       73              1.0000000000
      1997       182  LYS       HZ3            -6.6804882711        6.6398241153       -2.8777471894  S21       73              1.0000000000
      1998       183  SER       CB             -4.7292260764        4.3141011043       -6.3309253639  S21       130             1.0000000000
      1999       183  SER       HB1            -4.7525416402        5.2059264759       -6.9588255894  S21       130             1.0000000000
      2000       183  SER       HB2            -3.9992125892        3.6177169884       -6.7562164031  S21       130             1.0000000000
      2001       183  SER       OG             -4.3353980559        4.6435009988       -4.9503552462  S21       130             1.0000000000
      2002       183  SER       HG1            -3.6955737449        5.4252302987       -4.9333398997  S21       130             1.0000000000
      2003       183  SER       QQH3           -5.7042893310        3.8263588383       -6.3527939092  S21       130             1.0000000000
      2004       184  GLU       CB             -9.9414752671        9.3423258828        1.0445661797  S21       166             1.0000000000
      2005       184  GLU       HB1            -9.6538194386        9.9799985891        0.2005853314  S21       166             1.0000000000
      2006       184  GLU       HB2           -10.9854925010        9.0513523108        0.9103133010  S21       166             1.0000000000
      2007       184  GLU       QQH4           -9.8588608241        9.8446873966        2.0181282389  S21       166             1.0000000000
      2008       184  GLU       CG             -9.0478561938        8.0916686128        0.9970760309  S21       166             1.0000000000
      2009       184  GLU       HG1            -9.4312185527        7.3878027063        0.2473722801  S21       166             1.0000000000
      2010       184  GLU       HG2            -9.0627975725        7.5405917372        1.9456634645  S21       166             1.0000000000
      2011       184  GLU       CD             -7.6023533943        8.3850823593        0.6372319189  S21       166             1.0000000000
      2012       184  GLU       OE1            -7.1702402197        9.5531522258        0.4936894730  S21       166             1.0000000000
      2013       184  GLU       OE2            -6.8446914133        7.2964025759        0.4802825092  S21       166             1.0000000000
      2014       185  ASN       CB             -2.7595115664       12.0372799087        1.4121513222  S21       170             1.0000000000
      2015       185  ASN       HB1            -1.7718030095       11.9303066538        0.9541075585  S21       170             1.0000000000
      2016       185  ASN       HB2            -3.1983924408       12.9862260608        1.0948006407  S21       170             1.0000000000
      2017       185  ASN       QQH5           -2.7308679543       11.9988493837        2.5099695751  S21       170             1.0000000000
      2018       185  ASN       CG             -3.6239850643       10.8632518504        0.9577317845  S21       170             1.0000000000
      2019       185  ASN       OD1            -3.2262633904        9.6667448748        1.1522811210  S21       170             1.0000000000
      2020       185  ASN       ND2            -4.7909495268       11.1616627829        0.3700358277  S21       170             1.0000000000
      2021       185  ASN       HD21           -5.4916868028       10.4396229103        0.1935718416  S21       170             1.0000000000
      2022       185  ASN       HD22           -5.0245849511       12.1253644970        0.1068726614  S21       170             1.0000000000
      2023       186  LYS       CE             -3.3254655397        1.4270293944       -4.1761447302  S21       234             1.0000000000
      2024       186  LYS       HE1            -3.6985109643        1.6363296408       -3.1749070651  S21       234             1.0000000000
      2025       186  LYS       HE2            -4.1641974706        1.3559257772       -4.8697948938  S21       234             1.0000000000
      2026       186  LYS       NZ             -2.4557797707        2.5658711858       -4.6316053942  S21       234             1.0000000000
      2027       186  LYS       HZ1            -1.9723256176        2.3423708552       -5.5372864057  S21       234             1.0000000000
      2028       186  LYS       HZ2            -1.6866951177        2.8227876785       -3.9857570415  S21       234             1.0000000000
      2029       186  LYS       HZ3            -3.0293815411        3.4328945486       -4.7681941210  S21       234             1.0000000000
      2030       186  LYS       QQH6           -2.7276897079        0.5150485175       -4.1483415904  S21       234             1.0000000000
      2031       187  SER       CB              2.2428789528        3.3066561506       -5.8362647999  S21       235             1.0000000000
      2032       187  SER       HB1             2.9568697955        2.6550930524       -6.3500187012  S21       235             1.0000000000
      2033       187  SER       HB2             2.7677216233        4.2470863485       -5.6171547629  S21       235             1.0000000000
      2034       187  SER       OG              1.1164887333        3.5016363325       -6.7237696575  S21       235             1.0000000000
      2035       187  SER       HG1             0.6923009846        4.3898472396       -6.5431556996  S21       235             1.0000000000
      2036       187  SER       QQH7            1.9377486922        2.7823644926       -4.9154805485  S21       235             1.0000000000
      2037       188  PNM       S1             -3.2992745106        9.3944366370       -6.1723778360  S21       523             1.0000000000
      2038       188  PNM       C2             -1.9532524320        8.1269656077       -6.7403061269  S21       523             1.0000000000
      2039       188  PNM       C3             -1.6043440044        7.3386734019       -5.4279255460  S21       523             1.0000000000
      2040       188  PNM       N4             -2.8299971732        7.1799780732       -4.5945225111  S21       523             1.0000000000
      2041       188  PNM       C5             -3.8664515854        8.2709855754       -4.7846824295  S21       523             1.0000000000
      2042       188  PNM       C6             -3.7184562801        8.7423493615       -3.3012999859  S21       523             1.0000000000
      2043       188  PNM       C7             -2.7125944923        7.5536354912       -3.1085119519  S21       523             1.0000000000
      2044       188  PNM       O8             -1.5928798331        7.6198177020       -2.4962213745  S21       523             1.0000000000
      2045       188  PNM       C9             -2.5561067296        7.2434006002       -7.8435570337  S21       523             1.0000000000
      2046       188  PNM       C10            -0.7579427867        8.9290203606       -7.2744314518  S21       523             1.0000000000
      2047       188  PNM       C11            -0.9620210498        5.9779633516       -5.7727545705  S21       523             1.0000000000
      2048       188  PNM       O12            -1.6209818138        4.9142721478       -5.6020421906  S21       523             1.0000000000
      2049       188  PNM       O13             0.2523372914        6.0160848109       -6.2673967596  S21       523             1.0000000000
      2050       188  PNM       N14            -3.0516345452       10.0093180199       -3.0517513718  S21       523             1.0000000000
      2051       188  PNM       C15            -3.6287146593       11.1916050559       -3.3656585562  S21       523             1.0000000000
      2052       188  PNM       O16            -4.7883113866       11.2440082684       -3.8771589741  S21       523             1.0000000000
      2053       188  PNM       C17            -2.8207740148       12.4617897313       -3.1133846377  S21       523             1.0000000000
      2054       188  PNM       C18            -1.8108697715       12.7903681128       -4.2108353965  S21       523             1.0000000000
      2055       188  PNM       C19            -0.5450562626       13.2990204864       -3.8770975819  S21       523             1.0000000000
      2056       188  PNM       C20             0.3948459974       13.6050905655       -4.8677378649  S21       523             1.0000000000
      2057       188  PNM       C21             0.0892939854       13.3951575023       -6.2181714817  S21       523             1.0000000000
      2058       188  PNM       C22            -1.1795869500       12.9082022300       -6.5636382800  S21       523             1.0000000000
      2059       188  PNM       C23            -2.1267574938       12.6257619606       -5.5703986488  S21       523             1.0000000000
      2060       188  PNM       H24            -0.8616198001        7.9179996553       -4.8644746343  S21       523             1.0000000000
      2061       188  PNM       H25            -1.0189118288        9.4240513948       -8.2157771745  S21       523             1.0000000000
      2062       188  PNM       H26             0.0816625781        8.2543240866       -7.4592089307  S21       523             1.0000000000
      2063       188  PNM       H27            -0.4448143349        9.6997648346       -6.5661833905  S21       523             1.0000000000
      2064       188  PNM       H28            -2.8968547980        7.8655710205       -8.6756331412  S21       523             1.0000000000
      2065       188  PNM       H29            -3.4148765656        6.6778980719       -7.4772789443  S21       523             1.0000000000
      2066       188  PNM       H30            -1.8104965633        6.5352606253       -8.2246924362  S21       523             1.0000000000
      2067       188  PNM       H31            -4.8554486245        7.8754819275       -5.0162053540  S21       523             1.0000000000
      2068       188  PNM       H32            -4.6478245214        8.6832527257       -2.7310026254  S21       523             1.0000000000
      2069       188  PNM       H33            -2.2996212287       12.3807495300       -2.1542980438  S21       523             1.0000000000
      2070       188  PNM       H34            -3.5465940730       13.2762556488       -3.0182506299  S21       523             1.0000000000
      2071       188  PNM       H35            -0.2963303303       13.4698508618       -2.8356345450  S21       523             1.0000000000
      2072       188  PNM       H36             1.3598943612       14.0086486659       -4.5889281848  S21       523             1.0000000000
      2073       188  PNM       H37             0.8205420558       13.6133770564       -6.9893137169  S21       523             1.0000000000
      2074       188  PNM       H38            -1.4320046138       12.7466689157       -7.6052727616  S21       523             1.0000000000
      2075       188  PNM       H39            -3.1026076315       12.2512683572       -5.8527140369  S21       523             1.0000000000
      2076       188  PNM       H40            -2.1200195204        9.9759496908       -2.6286739203  S21       523             1.0000000000
      2077       189  TIP3      OH2            -4.5024222123        7.6937424318       -0.0769668317  S21       290             1.0000000000
      2078       189  TIP3      H1             -5.7907728001        7.5019320904        0.2390426196  S21       290             1.0000000000
      2079       189  TIP3      H2             -3.9767017943        8.4211116899        0.3826747653  S21       290             1.0000000000
      2080       190  SER       CB             -2.9230960953        5.1373867649       -2.1683598216  S22       70              1.0000000000
      2081       190  SER       HB1            -3.5395994135        4.3373334016       -2.5822246999  S22       70              1.0000000000
      2082       190  SER       HB2            -1.9842460561        5.1828559463       -2.7212573612  S22       70              1.0000000000
      2083       190  SER       OG             -3.6615887460        6.3932902864       -2.3482094118  S22       70              1.0000000000
      2084       190  SER       HG1            -4.0723867549        7.2759006631       -0.8601775444  S22       70              1.0000000000
      2085       190  SER       QQH1           -2.6876469665        5.0311275309       -1.1005812511  S22       70              1.0000000000
      2086       191  LYS       CD             -6.3792707094        3.3599672946       -1.9272547258  S22       73              1.0000000000
      2087       191  LYS       HD1            -7.0975054867        2.8639908174       -2.5849379680  S22       73              1.0000000000
      2088       191  LYS       HD2            -5.3993016227        3.2715856740       -2.4080800253  S22       73              1.0000000000
      2089       191  LYS       QQH2           -6.3501847561        2.8151345910       -0.9788059694  S22       73              1.0000000000
      2090       191  LYS       CE             -6.7601246294        4.8425166100       -1.7465270557  S22       73              1.0000000000
      2091       191  LYS       HE1            -6.4090270617        5.2709612317       -0.8053863298  S22       73              1.0000000000
      2092       191  LYS       HE2            -7.8442037426        4.9710107161       -1.7712097504  S22       73              1.0000000000
      2093       191  LYS       NZ             -6.1907243885        5.7167069613       -2.8400099438  S22       73              1.0000000000
      2094       191  LYS       HZ1            -6.2480211811        5.3176076640       -3.7897046225  S22       73              1.0000000000
      2095       191  LYS       HZ2            -5.1612338177        5.9576524055       -2.6846105746  S22       73              1.0000000000
      2096       191  LYS       HZ3            -6.6819393516        6.6398691735       -2.8724563789  S22       73              1.0000000000
      2097       192  SER       CB             -4.7249815870        4.3352558155       -6.3213718354  S22       130             1.0000000000
      2098       192  SER       HB1            -4.7532029442        5.2281902197       -6.9477303980  S22       130             1.0000000000
      2099       192  SER       HB2            -3.9901978671        3.6449380586       -6.7485974956  S22       130             1.0000000000
      2100       192  SER       OG             -4.3338020177        4.6636095259       -4.9405392851  S22       130             1.0000000000
      2101       192  SER       HG1            -3.7064610847        5.4629051521       -4.9179796598  S22       130             1.0000000000
      2102       192  SER       QQH3           -5.6971241103        3.8410893537       -6.3473888276  S22       130             1.0000000000
      2103       193  GLU       CB             -9.9457976293        9.3444433660        1.0443328830  S22       166             1.0000000000
      2104       193  GLU       HB1            -9.6575412879        9.9821636274        0.2006001257  S22       166             1.0000000000
      2105       193  GLU       HB2           -10.9901159631        9.0548205571        0.9099964276  S22       166             1.0000000000
      2106       193  GLU       QQH4           -9.8625094502        9.8461415464        2.0181717835  S22       166             1.0000000000
      2107       193  GLU       CG             -9.0537039417        8.0928036288        0.9961431745  S22       166             1.0000000000
      2108       193  GLU       HG1            -9.4381096336        7.3892309484        0.2467899781  S22       166             1.0000000000
      2109       193  GLU       HG2            -9.0682669359        7.5418694776        1.9448527792  S22       166             1.0000000000
      2110       193  GLU       CD             -7.6087323884        8.3856238194        0.6355373131  S22       166             1.0000000000
      2111       193  GLU       OE1            -7.1738247916        9.5526388187        0.4953727409  S22       166             1.0000000000
      2112       193  GLU       OE2            -6.8527045207        7.2953690108        0.4739259209  S22       166             1.0000000000
      2113       194  ASN       CB             -2.7611343994       12.0355879336        1.4131997356  S22       170             1.0000000000
      2114       194  ASN       HB1            -1.7736963998       11.9268916283        0.9549369807  S22       170             1.0000000000
      2115       194  ASN       HB2            -3.1985679873       12.9850468247        1.0954191645  S22       170             1.0000000000
      2116       194  ASN       QQH5           -2.7322961389       11.9974174818        2.5110124644  S22       170             1.0000000000
      2117       194  ASN       CG             -3.6273959038       10.8627963696        0.9594240441  S22       170             1.0000000000
      2118       194  ASN       OD1            -3.2341052437        9.6656034039        1.1592112592  S22       170             1.0000000000
      2119       194  ASN       ND2            -4.7910716604       11.1623154400        0.3657720156  S22       170             1.0000000000
      2120       194  ASN       HD21           -5.4922148886       10.4410888631        0.1887499525  S22       170             1.0000000000
      2121       194  ASN       HD22           -5.0223315956       12.1260791818        0.1002838690  S22       170             1.0000000000
      2122       195  LYS       CE             -3.3237456746        1.4398131716       -4.1797991844  S22       234             1.0000000000
      2123       195  LYS       HE1            -3.6953540894        1.6476630130       -3.1775653635  S22       234             1.0000000000
      2124       195  LYS       HE2            -4.1635006871        1.3709791634       -4.8724410977  S22       234             1.0000000000
      2125       195  LYS       NZ             -2.4529131112        2.5775606746       -4.6342359221  S22       234             1.0000000000
      2126       195  LYS       HZ1            -1.9712433596        2.3552518547       -5.5408841071  S22       234             1.0000000000
      2127       195  LYS       HZ2            -1.6808121125        2.8300441233       -3.9903315988  S22       234             1.0000000000
      2128       195  LYS       HZ3            -3.0221132353        3.4484688280       -4.7676059320  S22       234             1.0000000000
      2129       195  LYS       QQH6           -2.7276802279        0.5266488368       -4.1543819837  S22       234             1.0000000000
      2130       196  SER       CB              2.2482707677        3.3090714663       -5.8343402217  S22       235             1.0000000000
      2131       196  SER       HB1             2.9635689342        2.6584482554       -6.3475598346  S22       235             1.0000000000
      2132       196  SER       HB2             2.7726061460        4.2491525455       -5.6125375404  S22       235             1.0000000000
      2133       196  SER       OG              1.1242725349        3.5051814474       -6.7243229591  S22       235             1.0000000000
      2134       196  SER       HG1             0.7006686418        4.3934484623       -6.5443438475  S22       235             1.0000000000
      2135       196  SER       QQH7            1.9407876777        2.7836102861       -4.9150213625  S22       235             1.0000000000
      2136       197  PNM       S1             -3.3174978156        9.3644192348       -6.1905697965  S22       523             1.0000000000
      2137       197  PNM       C2             -1.9585359542        8.1065002374       -6.7485555030  S22       523             1.0000000000
      2138       197  PNM       C3             -1.6208347093        7.3175295321       -5.4353374356  S22       523             1.0000000000
      2139       197  PNM       N4             -2.8557942167        7.1400445655       -4.6162380816  S22       523             1.0000000000
      2140       197  PNM       C5             -3.8828055130        8.2432998690       -4.8009859667  S22       523             1.0000000000
      2141       197  PNM       C6             -3.7315892618        8.7162402484       -3.3198129412  S22       523             1.0000000000
      2142       197  PNM       C7             -2.7364404712        7.5199911100       -3.1140186711  S22       523             1.0000000000
      2143       197  PNM       O8             -1.6042349880        7.6091023463       -2.5186802221  S22       523             1.0000000000
      2144       197  PNM       C9             -2.5442848293        7.2249258032       -7.8621959796  S22       523             1.0000000000
      2145       197  PNM       C10            -0.7616537474        8.9178817101       -7.2646246926  S22       523             1.0000000000
      2146       197  PNM       C11            -0.9538699122        5.9668687192       -5.7704946449  S22       523             1.0000000000
      2147       197  PNM       O12            -1.5874337982        4.8911060008       -5.5836893527  S22       523             1.0000000000
      2148       197  PNM       O13             0.2574736083        6.0230016706       -6.2712978180  S22       523             1.0000000000
      2149       197  PNM       N14            -3.0548483108        9.9762984876       -3.0677103682  S22       523             1.0000000000
      2150       197  PNM       C15            -3.6249938210       11.1642346770       -3.3708888108  S22       523             1.0000000000
      2151       197  PNM       O16            -4.7864721003       11.2276647530       -3.8772072562  S22       523             1.0000000000
      2152       197  PNM       C17            -2.8096669106       12.4277814716       -3.1109787899  S22       523             1.0000000000
      2153       197  PNM       C18            -1.8059418135       12.7653669247       -4.2114400619  S22       523             1.0000000000
      2154       197  PNM       C19            -0.5434898365       13.2845264998       -3.8806712800  S22       523             1.0000000000
      2155       197  PNM       C20             0.3901584706       13.6018671342       -4.8736451297  S22       523             1.0000000000
      2156       197  PNM       C21             0.0816585345       13.3929327226       -6.2236557293  S22       523             1.0000000000
      2157       197  PNM       C22            -1.1838909401       12.8952259062       -6.5659233939  S22       523             1.0000000000
      2158       197  PNM       C23            -2.1249930705       12.6012875539       -5.5702433592  S22       523             1.0000000000
      2159       197  PNM       H24            -0.8948485547        7.9047485156       -4.8581814592  S22       523             1.0000000000
      2160       197  PNM       H25            -1.0154639715        9.4198772825       -8.2042648601  S22       523             1.0000000000
      2161       197  PNM       H26             0.0826578425        8.2484795703       -7.4462325652  S22       523             1.0000000000
      2162       197  PNM       H27            -0.4590182071        9.6832541122       -6.5462191762  S22       523             1.0000000000
      2163       197  PNM       H28            -2.8757515540        7.8485300812       -8.6970806772  S22       523             1.0000000000
      2164       197  PNM       H29            -3.4067910696        6.6565144310       -7.5096332038  S22       523             1.0000000000
      2165       197  PNM       H30            -1.7918949202        6.5197809573       -8.2354430160  S22       523             1.0000000000
      2166       197  PNM       H31            -4.8750352526        7.8532456492       -5.0285870325  S22       523             1.0000000000
      2167       197  PNM       H32            -4.6633290010        8.6665148532       -2.7518984241  S22       523             1.0000000000
      2168       197  PNM       H33            -2.2823014086       12.3339653054       -2.1565788700  S22       523             1.0000000000
      2169       197  PNM       H34            -3.5316361064       13.2442131635       -3.0025839150  S22       523             1.0000000000
      2170       197  PNM       H35            -0.2925738904       13.4547103477       -2.8396561702  S22       523             1.0000000000
      2171       197  PNM       H36             1.3525800476       14.0133212162       -4.5971006433  S22       523             1.0000000000
      2172       197  PNM       H37             0.8083858543       13.6193719671       -6.9966955278  S22       523             1.0000000000
      2173       197  PNM       H38            -1.4386270132       12.7345608684       -7.6071685599  S22       523             1.0000000000
      2174       197  PNM       H39            -3.0984426338       12.2188136487       -5.8502857171  S22       523             1.0000000000
      2175       197  PNM       H40            -2.1224762835        9.9309610055       -2.6477317218  S22       523             1.0000000000
      2176       198  TIP3      OH2            -4.5040096895        7.6970775757       -0.0738482664  S22       290             1.0000000000
      2177       198  TIP3      H1             -5.8034469429        7.5012557317        0.2372728587  S22       290             1.0000000000
      2178       198  TIP3      H2             -3.9813741762        8.4248497394        0.3909230928  S22       290             1.0000000000
      2179       199  SER       CB             -2.9238911075        5.1283086812       -2.1752805499  S23       70              1.0000000000
      2180       199  SER       HB1            -3.5428899718        4.3260462251       -2.5803378355  S23       70              1.0000000000
      2181       199  SER       HB2            -1.9862038270        5.1689865631       -2.7299901077  S23       70              1.0000000000
      2182       199  SER       OG             -3.6655165618        6.3817433060       -2.3679344572  S23       70              1.0000000000
      2183       199  SER       HG1            -4.0797425338        7.2779222940       -0.8678927046  S23       70              1.0000000000
      2184       199  SER       QQH1           -2.6871754543        5.0355217479       -1.1065715784  S23       70              1.0000000000
      2185       200  LYS       CD             -6.3869718872        3.3555728089       -1.9238083633  S23       73              1.0000000000
      2186       200  LYS       HD1            -7.1315283498        2.8793238438       -2.5671105477  S23       73              1.0000000000
      2187       200  LYS       HD2            -5.4206011433        3.2477466950       -2.4278212768  S23       73              1.0000000000
      2188       200  LYS       QQH2           -6.3475208795        2.8043926154       -0.9793593535  S23       73              1.0000000000
      2189       200  LYS       CE             -6.7273137591        4.8440835035       -1.7233157786  S23       73              1.0000000000
      2190       200  LYS       HE1            -6.3110362151        5.2621530648       -0.8046922096  S23       73              1.0000000000
      2191       200  LYS       HE2            -7.8072537456        4.9971720987       -1.6798127815  S23       73              1.0000000000
      2192       200  LYS       NZ             -6.2033235413        5.7092327566       -2.8459441902  S23       73              1.0000000000
      2193       200  LYS       HZ1            -6.2971403184        5.3078128725       -3.7906518489  S23       73              1.0000000000
      2194       200  LYS       HZ2            -5.1696584154        5.9441485013       -2.7253968288  S23       73              1.0000000000
      2195       200  LYS       HZ3            -6.6902422644        6.6352088625       -2.8623767481  S23       73              1.0000000000
      2196       201  SER       CB             -4.7211231140        4.3599067521       -6.3149673827  S23       130             1.0000000000
      2197       201  SER       HB1            -4.7546693354        5.2559959741       -6.9367958413  S23       130             1.0000000000
      2198       201  SER       HB2            -3.9826216851        3.6765361485       -6.7473039852  S23       130             1.0000000000
      2199       201  SER       OG             -4.3305710371        4.6822496122       -4.9337089709  S23       130             1.0000000000
      2200       201  SER       HG1            -3.7084308806        5.4916431564       -4.9073512825  S23       130             1.0000000000
      2201       201  SER       QQH3           -5.6903438571        3.8595231899       -6.3452169147  S23       130             1.0000000000
      2202       202  GLU       CB             -9.9515937104        9.3472267612        1.0442194470  S23       166             1.0000000000
      2203       202  GLU       HB1            -9.6620436936        9.9846036476        0.2006672275  S23       166             1.0000000000
      2204       202  GLU       HB2           -10.9965675696        9.0601322359        0.9099214467  S23       166             1.0000000000
      2205       202  GLU       QQH4           -9.8668756019        9.8482828560        2.0182695575  S23       166             1.0000000000
      2206       202  GLU       CG             -9.0623332120        8.0938425307        0.9952088846  S23       166             1.0000000000
      2207       202  GLU       HG1            -9.4491022694        7.3903965563        0.2471050431  S23       166             1.0000000000
      2208       202  GLU       HG2            -9.0759578372        7.5436267121        1.9444022520  S23       166             1.0000000000
      2209       202  GLU       CD             -7.6179525931        8.3847861674        0.6321757548  S23       166             1.0000000000
      2210       202  GLU       OE1            -7.1790138118        9.5506227796        0.4974969539  S23       166             1.0000000000
      2211       202  GLU       OE2            -6.8660897016        7.2924261397        0.4621945451  S23       166             1.0000000000
      2212       203  ASN       CB             -2.7627129286       12.0294030273        1.4133949717  S23       170             1.0000000000
      2213       203  ASN       HB1            -1.7752564674       11.9182614768        0.9557432711  S23       170             1.0000000000
      2214       203  ASN       HB2            -3.1981766144       12.9792543671        1.0940675971  S23       170             1.0000000000
      2215       203  ASN       QQH5           -2.7348030438       11.9923712808        2.5112843152  S23       170             1.0000000000
      2216       203  ASN       CG             -3.6314579196       10.8578997730        0.9597349873  S23       170             1.0000000000
      2217       203  ASN       OD1            -3.2425151602        9.6594033825        1.1609278919  S23       170             1.0000000000
      2218       203  ASN       ND2            -4.7929861733       11.1599936166        0.3630217239  S23       170             1.0000000000
      2219       203  ASN       HD21           -5.4953000729       10.4401601036        0.1857451006  S23       170             1.0000000000
      2220       203  ASN       HD22           -5.0217804170       12.1242211560        0.0968267574  S23       170             1.0000000000
      2221       204  LYS       CE             -3.3232966732        1.4512982512       -4.1813842759  S23       234             1.0000000000
      2222       204  LYS       HE1            -3.6926733058        1.6572687140       -3.1777728439  S23       234             1.0000000000
      2223       204  LYS       HE2            -4.1646511962        1.3844189230       -4.8722772499  S23       234             1.0000000000
      2224       204  LYS       NZ             -2.4526056888        2.5887821428       -4.6353892203  S23       234             1.0000000000
      2225       204  LYS       HZ1            -1.9722832820        2.3676530240       -5.5427872222  S23       234             1.0000000000
      2226       204  LYS       HZ2            -1.6782133537        2.8382385308       -3.9931791469  S23       234             1.0000000000
      2227       204  LYS       HZ3            -3.0198757502        3.4620448561       -4.7661599218  S23       234             1.0000000000
      2228       204  LYS       QQH6           -2.7282617289        0.5373934265       -4.1590423068  S23       234             1.0000000000
      2229       205  SER       CB              2.2539536656        3.3104316835       -5.8322274185  S23       235             1.0000000000
      2230       205  SER       HB1             2.9709001940        2.6607920038       -6.3444717823  S23       235             1.0000000000
      2231       205  SER       HB2             2.7775261285        4.2503679634       -5.6079974946  S23       235             1.0000000000
      2232       205  SER       OG              1.1323655321        3.5070232690       -6.7249172860  S23       235             1.0000000000
      2233       205  SER       HG1             0.7091451054        4.3953582544       -6.5462033017  S23       235             1.0000000000
      2234       205  SER       QQH7            1.9441195870        2.7839229091       -4.9143229594  S23       235             1.0000000000
      2235       206  PNM       S1             -3.3347214604        9.3369306772       -6.2110360182  S23       523             1.0000000000
      2236       206  PNM       C2             -1.9615926684        8.0899203474       -6.7592049297  S23       523             1.0000000000
      2237       206  PNM       C3             -1.6301933706        7.3021447399       -5.4446416520  S23       523             1.0000000000
      2238       206  PNM       N4             -2.8701164049        7.1128695273       -4.6341635150  S23       523             1.0000000000
      2239       206  PNM       C5             -3.8944183611        8.2200869666       -4.8166748656  S23       523             1.0000000000
      2240       206  PNM       C6             -3.7413157804        8.6954038127       -3.3370661887  S23       523             1.0000000000
      2241       206  PNM       C7             -2.7525407652        7.4957501940       -3.1237580045  S23       523             1.0000000000
      2242       206  PNM       O8             -1.6158904629        7.5950769474       -2.5342654881  S23       523             1.0000000000
      2243       206  PNM       C9             -2.5303467070        7.2082172485       -7.8812870272  S23       523             1.0000000000
      2244       206  PNM       C10            -0.7652837942        8.9114593899       -7.2601923722  S23       523             1.0000000000
      2245       206  PNM       C11            -0.9455854271        5.9588480349       -5.7706552044  S23       523             1.0000000000
      2246       206  PNM       O12            -1.5609255330        4.8756013351       -5.5695749757  S23       523             1.0000000000
      2247       206  PNM       O13             0.2630189981        6.0272619035       -6.2764391104  S23       523             1.0000000000
      2248       206  PNM       N14            -3.0567480361        9.9502518798       -3.0837074370  S23       523             1.0000000000
      2249       206  PNM       C15            -3.6217259169       11.1425917806       -3.3778689030  S23       523             1.0000000000
      2250       206  PNM       O16            -4.7840383040       11.2144751022       -3.8808017064  S23       523             1.0000000000
      2251       206  PNM       C17            -2.8003143966       12.4002070158       -3.1106473965  S23       523             1.0000000000
      2252       206  PNM       C18            -1.8010628938       12.7443210786       -4.2131302180  S23       523             1.0000000000
      2253       206  PNM       C19            -0.5415953515       13.2724321184       -3.8848693706  S23       523             1.0000000000
      2254       206  PNM       C20             0.3867656625       13.5985294624       -4.8799430931  S23       523             1.0000000000
      2255       206  PNM       C21             0.0759771457       13.3894553156       -6.2295163402  S23       523             1.0000000000
      2256       206  PNM       C22            -1.1864698597       12.8820887711       -6.5689711629  S23       523             1.0000000000
      2257       206  PNM       C23            -2.1224062568       12.5791754044       -5.5711788202  S23       523             1.0000000000
      2258       206  PNM       H24            -0.9157586374        7.8959778663       -4.8598340485  S23       523             1.0000000000
      2259       206  PNM       H25            -1.0144248870        9.4197080195       -8.1977045146  S23       523             1.0000000000
      2260       206  PNM       H26             0.0839042209        8.2480489509       -7.4405163595  S23       523             1.0000000000
      2261       206  PNM       H27            -0.4721029808        9.6720289343       -6.5329046139  S23       523             1.0000000000
      2262       206  PNM       H28            -2.8538776969        7.8320776355       -8.7192602092  S23       523             1.0000000000
      2263       206  PNM       H29            -3.3950789847        6.6359595480       -7.5408998786  S23       523             1.0000000000
      2264       206  PNM       H30            -1.7705654996        6.5068639213       -8.2463723515  S23       523             1.0000000000
      2265       206  PNM       H31            -4.8877253217        7.8302065022       -5.0402379332  S23       523             1.0000000000
      2266       206  PNM       H32            -4.6741101853        8.6523398380       -2.7701972215  S23       523             1.0000000000
      2267       206  PNM       H33            -2.2687684658       12.2954853873       -2.1598219370  S23       523             1.0000000000
      2268       206  PNM       H34            -3.5185611477       13.2185701963       -2.9916124620  S23       523             1.0000000000
      2269       206  PNM       H35            -0.2890213511       13.4429062724       -2.8443076572  S23       523             1.0000000000
      2270       206  PNM       H36             1.3467312129       14.0171623563       -4.6055294580  S23       523             1.0000000000
      2271       206  PNM       H37             0.7987208177       13.6227707348       -7.0042200136  S23       523             1.0000000000
      2272       206  PNM       H38            -1.4430601130       12.7213064437       -7.6097855367  S23       523             1.0000000000
      2273       206  PNM       H39            -3.0937085817       12.1895630218       -5.8489696231  S23       523             1.0000000000
      2274       206  PNM       H40            -2.1252995496        9.8964661932       -2.6633014718  S23       523             1.0000000000
      2275       207  TIP3      OH2            -4.5124065586        7.6925607997       -0.0803867031  S23       290             1.0000000000
      2276       207  TIP3      H1             -5.8201184259        7.4973547876        0.2276785310  S23       290             1.0000000000
      2277       207  TIP3      H2             -3.9905072237        8.4184596498        0.3883788636  S23       290             1.0000000000
      2278       208  SER       CB             -2.9327581451        5.1220248364       -2.1810872000  S24       70              1.0000000000
      2279       208  SER       HB1            -3.5531164879        4.3153702946       -2.5753406343  S24       70              1.0000000000
      2280       208  SER       HB2            -1.9969354660        5.1579554023       -2.7389899350  S24       70              1.0000000000
      2281       208  SER       OG             -3.6797922320        6.3720983928       -2.3884085707  S24       70              1.0000000000
      2282       208  SER       HG1            -4.0962833398        7.2744323205       -0.8845696147  S24       70              1.0000000000
      2283       208  SER       QQH1           -2.6927704322        5.0448600745       -1.1117968246  S24       70              1.0000000000
      2284       209  LYS       CD             -6.4037604429        3.3466856287       -1.9197685929  S24       73              1.0000000000
      2285       209  LYS       HD1            -7.1906188739        2.9007778633       -2.5349719208  S24       73              1.0000000000
      2286       209  LYS       HD2            -5.4622984375        3.2047189051       -2.4609699243  S24       73              1.0000000000
      2287       209  LYS       QQH2           -6.3469624716        2.7905454240       -0.9790876108  S24       73              1.0000000000
      2288       209  LYS       CE             -6.6742145344        4.8443096101       -1.6969167850  S24       73              1.0000000000
      2289       209  LYS       HE1            -6.1438974499        5.2455447414       -0.8314747587  S24       73              1.0000000000
      2290       209  LYS       HE2            -7.7350979182        5.0385490211       -1.5330528943  S24       73              1.0000000000
      2291       209  LYS       NZ             -6.2373289949        5.6908246859       -2.8694711443  S24       73              1.0000000000
      2292       209  LYS       HZ1            -6.4094159919        5.2877705606       -3.8004012185  S24       73              1.0000000000
      2293       209  LYS       HZ2            -5.1984161708        5.9100673353       -2.8173757906  S24       73              1.0000000000
      2294       209  LYS       HZ3            -6.7072795569        6.6258311212       -2.8541033011  S24       73              1.0000000000
      2295       210  SER       CB             -4.7196693108        4.3889181294       -6.3070485432  S24       130             1.0000000000
      2296       210  SER       HB1            -4.7592635008        5.2890588317       -6.9229053447  S24       130             1.0000000000
      2297       210  SER       HB2            -3.9771352169        3.7135693646       -6.7453282951  S24       130             1.0000000000
      2298       210  SER       OG             -4.3288184998        4.7034309079       -4.9251199620  S24       130             1.0000000000
      2299       210  SER       HG1            -3.7055155763        5.5169115667       -4.8974274410  S24       130             1.0000000000
      2300       210  SER       QQH3           -5.6858604766        3.8822933003       -6.3404409747  S24       130             1.0000000000
      2301       211  GLU       CB             -9.9563799883        9.3491168004        1.0443558915  S24       166             1.0000000000
      2302       211  GLU       HB1            -9.6653961429        9.9857781913        0.2007375929  S24       166             1.0000000000
      2303       211  GLU       HB2           -11.0020904540        9.0647308575        0.9103125767  S24       166             1.0000000000
      2304       211  GLU       QQH4           -9.8700570167        9.8497786025        2.0184691366  S24       166             1.0000000000
      2305       211  GLU       CG             -9.0704225517        8.0937698050        0.9948926917  S24       166             1.0000000000
      2306       211  GLU       HG1            -9.4604714726        7.3898790397        0.2490590176  S24       166             1.0000000000
      2307       211  GLU       HG2            -9.0823264388        7.5450929337        1.9450430198  S24       166             1.0000000000
      2308       211  GLU       CD             -7.6267529163        8.3816950809        0.6280867361  S24       166             1.0000000000
      2309       211  GLU       OE1            -7.1829571711        9.5462661063        0.4995403082  S24       166             1.0000000000
      2310       211  GLU       OE2            -6.8812240778        7.2865806907        0.4477851035  S24       166             1.0000000000
      2311       212  ASN       CB             -2.7632561080       12.0220414099        1.4127086719  S24       170             1.0000000000
      2312       212  ASN       HB1            -1.7754843544       11.9086433480        0.9562735292  S24       170             1.0000000000
      2313       212  ASN       HB2            -3.1969537137       12.9720076314        1.0913511226  S24       170             1.0000000000
      2314       212  ASN       QQH5           -2.7369291810       11.9863152462        2.5107050496  S24       170             1.0000000000
      2315       212  ASN       CG             -3.6342545570       10.8514780817        0.9586185805  S24       170             1.0000000000
      2316       212  ASN       OD1            -3.2488699992        9.6515966115        1.1582083314  S24       170             1.0000000000
      2317       212  ASN       ND2            -4.7949345297       11.1567818954        0.3613478865  S24       170             1.0000000000
      2318       212  ASN       HD21           -5.4982035733       10.4381961925        0.1835349338  S24       170             1.0000000000
      2319       212  ASN       HD22           -5.0217899466       12.1215070842        0.0954442904  S24       170             1.0000000000
      2320       213  LYS       CE             -3.3237068755        1.4611691881       -4.1816914928  S24       234             1.0000000000
      2321       213  LYS       HE1            -3.6919354001        1.6645990689       -3.1770142388  S24       234             1.0000000000
      2322       213  LYS       HE2            -4.1658941369        1.3955780398       -4.8717206383  S24       234             1.0000000000
      2323       213  LYS       NZ             -2.4541921310        2.5998394960       -4.6342515227  S24       234             1.0000000000
      2324       213  LYS       HZ1            -1.9748681355        2.3806515493       -5.5423711827  S24       234             1.0000000000
      2325       213  LYS       HZ2            -1.6782470621        2.8467692851       -3.9930233831  S24       234             1.0000000000
      2326       213  LYS       HZ3            -3.0208011483        3.4746806414       -4.7623335417  S24       234             1.0000000000
      2327       213  LYS       QQH6           -2.7284364576        0.5473677351       -4.1621949355  S24       234             1.0000000000
      2328       214  SER       CB              2.2566408438        3.3114173821       -5.8311772042  S24       235             1.0000000000
      2329       214  SER       HB1             2.9744600960        2.6623812795       -6.3430380468  S24       235             1.0000000000
      2330       214  SER       HB2             2.7794740194        4.2514603576       -5.6057784863  S24       235             1.0000000000
      2331       214  SER       OG              1.1360690817        3.5081670453       -6.7250241213  S24       235             1.0000000000
      2332       214  SER       HG1             0.7131806417        4.3966385953       -6.5472113638  S24       235             1.0000000000
      2333       214  SER       QQH7            1.9459334625        2.7841580898       -4.9140265021  S24       235             1.0000000000
      2334       215  PNM       S1             -3.3452122101        9.3205511878       -6.2233687794  S24       523             1.0000000000
      2335       215  PNM       C2             -1.9631103086        8.0807846018       -6.7651759089  S24       523             1.0000000000
      2336       215  PNM       C3             -1.6358002329        7.2936157371       -5.4495090891  S24       523             1.0000000000
      2337       215  PNM       N4             -2.8785964356        7.0972771452       -4.6452562743  S24       523             1.0000000000
      2338       215  PNM       C5             -3.9011186750        8.2066066944       -4.8260082095  S24       523             1.0000000000
      2339       215  PNM       C6             -3.7473843756        8.6829466984       -3.3473768193  S24       523             1.0000000000
      2340       215  PNM       C7             -2.7659112366        7.4787688596       -3.1282393247  S24       523             1.0000000000
      2341       215  PNM       O8             -1.6276081408        7.5810238763       -2.5389678831  S24       523             1.0000000000
      2342       215  PNM       C9             -2.5205926157        7.1994155331       -7.8930898992  S24       523             1.0000000000
      2343       215  PNM       C10            -0.7672160102        8.9087057592       -7.2562485125  S24       523             1.0000000000
      2344       215  PNM       C11            -0.9415985749        5.9546989247       -5.7708414444  S24       523             1.0000000000
      2345       215  PNM       O12            -1.5470532424        4.8673304987       -5.5634813258  S24       523             1.0000000000
      2346       215  PNM       O13             0.2655202594        6.0301953051       -6.2789098305  S24       523             1.0000000000
      2347       215  PNM       N14            -3.0562140155        9.9337298036       -3.0937834274  S24       523             1.0000000000
      2348       215  PNM       C15            -3.6174950870       11.1290596429       -3.3821076049  S24       523             1.0000000000
      2349       215  PNM       O16            -4.7802040717       11.2063905179       -3.8832317902  S24       523             1.0000000000
      2350       215  PNM       C17            -2.7928336918       12.3832860147       -3.1101341153  S24       523             1.0000000000
      2351       215  PNM       C18            -1.7964980863       12.7322332789       -4.2137776941  S24       523             1.0000000000
      2352       215  PNM       C19            -0.5393572786       13.2667858023       -3.8867587856  S24       523             1.0000000000
      2353       215  PNM       C20             0.3858715755       13.5984524914       -4.8829079167  S24       523             1.0000000000
      2354       215  PNM       C21             0.0742008257       13.3887246759       -6.2322622694  S24       523             1.0000000000
      2355       215  PNM       C22            -1.1859892627       12.8748259380       -6.5703544470  S24       523             1.0000000000
      2356       215  PNM       C23            -2.1188393207       12.5660766422       -5.5714608339  S24       523             1.0000000000
      2357       215  PNM       H24            -0.9278310694        7.8911379358       -4.8603888760  S24       523             1.0000000000
      2358       215  PNM       H25            -1.0132002511        9.4216010927       -8.1920405215  S24       523             1.0000000000
      2359       215  PNM       H26             0.0849770385        8.2490447010       -7.4359408541  S24       523             1.0000000000
      2360       215  PNM       H27            -0.4803538270        9.6659511335       -6.5231368805  S24       523             1.0000000000
      2361       215  PNM       H28            -2.8386411320        7.8239472090       -8.7327718351  S24       523             1.0000000000
      2362       215  PNM       H29            -3.3866468085        6.6244154385       -7.5611693438  S24       523             1.0000000000
      2363       215  PNM       H30            -1.7559887351        6.5008687741       -8.2531811221  S24       523             1.0000000000
      2364       215  PNM       H31            -4.8951175886        7.8172159035       -5.0474646128  S24       523             1.0000000000
      2365       215  PNM       H32            -4.6811021370        8.6460864685       -2.7817626751  S24       523             1.0000000000
      2366       215  PNM       H33            -2.2588855072       12.2726632811       -2.1613397703  S24       523             1.0000000000
      2367       215  PNM       H34            -3.5094810516       13.2021502456       -2.9846559640  S24       523             1.0000000000
      2368       215  PNM       H35            -0.2862438179       13.4379589131       -2.8463725329  S24       523             1.0000000000
      2369       215  PNM       H36             1.3439582045       14.0221417951       -4.6094331875  S24       523             1.0000000000
      2370       215  PNM       H37             0.7946893357       13.6265444462       -7.0076718191  S24       523             1.0000000000
      2371       215  PNM       H38            -1.4433781581       12.7139114425       -7.6109805417  S24       523             1.0000000000
      2372       215  PNM       H39            -3.0885600079       12.1716222658       -5.8480187694  S24       523             1.0000000000
      2373       215  PNM       H40            -2.1259916258        9.8739595028       -2.6721164676  S24       523             1.0000000000
      2374       216  TIP3      OH2            -4.5237392395        7.6821599922       -0.0910881814  S24       290             1.0000000000
      2375       216  TIP3      H1             -5.8372237132        7.4893676258        0.2141339083  S24       290             1.0000000000
      2376       216  TIP3      H2             -4.0004871635        8.4056968788        0.3788588067  S24       290             1.0000000000
      2377       217  SER       CB             -2.9368149065        5.1245028342       -2.1834639419  S25       70              1.0000000000
      2378       217  SER       HB1            -3.5590628155        4.3153667233       -2.5696044735  S25       70              1.0000000000
      2379       217  SER       HB2            -2.0013643358        5.1549684567       -2.7424774619  S25       70              1.0000000000
      2380       217  SER       OG             -3.6873554614        6.3734608015       -2.4031403173  S25       70              1.0000000000
      2381       217  SER       HG1            -4.1133115812        7.2717094554       -0.9001327861  S25       70              1.0000000000
      2382       217  SER       QQH1           -2.6958425190        5.0582872777       -1.1134345892  S25       70              1.0000000000
      2383       218  LYS       CD             -6.4161329554        3.3372134317       -1.9162618614  S25       73              1.0000000000
      2384       218  LYS       HD1            -7.2372611499        2.9131820836       -2.5026327520  S25       73              1.0000000000
      2385       218  LYS       HD2            -5.4982114481        3.1628804129       -2.4874252791  S25       73              1.0000000000
      2386       218  LYS       QQH2           -6.3452215226        2.7845945494       -0.9745711731  S25       73              1.0000000000
      2387       218  LYS       CE             -6.6253585285        4.8418077681       -1.6895634455  S25       73              1.0000000000
      2388       218  LYS       HE1            -5.9852129076        5.2406431727       -0.9009154313  S25       73              1.0000000000
      2389       218  LYS       HE2            -7.6527495984        5.0726689208       -1.4056428700  S25       73              1.0000000000
      2390       218  LYS       NZ             -6.3015075250        5.6580623790       -2.9171191787  S25       73              1.0000000000
      2391       218  LYS       HZ1            -6.6549460852        5.2880500588       -3.8086172301  S25       73              1.0000000000
      2392       218  LYS       HZ2            -5.2646683954        5.7865387336       -3.0171646949  S25       73              1.0000000000
      2393       218  LYS       HZ3            -6.6851335348        6.6296241632       -2.8328994188  S25       73              1.0000000000
      2394       219  SER       CB             -4.7208004421        4.4145336052       -6.2926346766  S25       130             1.0000000000
      2395       219  SER       HB1            -4.7651739958        5.3145751420       -6.9084333067  S25       130             1.0000000000
      2396       219  SER       HB2            -3.9739721639        3.7438120867       -6.7309649341  S25       130             1.0000000000
      2397       219  SER       OG             -4.3296920551        4.7313991037       -4.9106941684  S25       130             1.0000000000
      2398       219  SER       HG1            -3.6954150337        5.5437331708       -4.8888813912  S25       130             1.0000000000
      2399       219  SER       QQH3           -5.6850900006        3.9039149744       -6.3244189482  S25       130             1.0000000000
      2400       220  GLU       CB             -9.9575262288        9.3497035187        1.0444788942  S25       166             1.0000000000
      2401       220  GLU       HB1            -9.6656491916        9.9860785081        0.2009468637  S25       166             1.0000000000
      2402       220  GLU       HB2           -11.0036112430        9.0668115368        0.9103039645  S25       166             1.0000000000
      2403       220  GLU       QQH4           -9.8705579511        9.8501644259        2.0186165955  S25       166             1.0000000000
      2404       220  GLU       CG             -9.0733481053        8.0932300693        0.9951522340  S25       166             1.0000000000
      2405       220  GLU       HG1            -9.4656757170        7.3889553638        0.2509918165  S25       166             1.0000000000
      2406       220  GLU       HG2            -9.0842000710        7.5458026229        1.9460686657  S25       166             1.0000000000
      2407       220  GLU       CD             -7.6299311689        8.3786961558        0.6254810477  S25       166             1.0000000000
      2408       220  GLU       OE1            -7.1836658438        9.5425902459        0.5001073933  S25       166             1.0000000000
      2409       220  GLU       OE2            -6.8887080260        7.2816472641        0.4388056269  S25       166             1.0000000000
      2410       221  ASN       CB             -2.7633976216       12.0188969416        1.4122739098  S25       170             1.0000000000
      2411       221  ASN       HB1            -1.7755515062       11.9051228974        0.9561074101  S25       170             1.0000000000
      2412       221  ASN       HB2            -3.1967561832       12.9688001191        1.0901987320  S25       170             1.0000000000
      2413       221  ASN       QQH5           -2.7375347047       11.9837586896        2.5103084491  S25       170             1.0000000000
      2414       221  ASN       CG             -3.6351706528       10.8483505128        0.9579062992  S25       170             1.0000000000
      2415       221  ASN       OD1            -3.2517118726        9.6477186952        1.1561628000  S25       170             1.0000000000
      2416       221  ASN       ND2            -4.7956054512       11.1554725552        0.3607243013  S25       170             1.0000000000
      2417       221  ASN       HD21           -5.4985666189       10.4370643216        0.1818102427  S25       170             1.0000000000
      2418       221  ASN       HD22           -5.0214746397       12.1203275499        0.0946105569  S25       170             1.0000000000
      2419       222  LYS       CE             -3.3231713617        1.4675808323       -4.1822221995  S25       234             1.0000000000
      2420       222  LYS       HE1            -3.6924125969        1.6686456345       -3.1773969603  S25       234             1.0000000000
      2421       222  LYS       HE2            -4.1643388487        1.4033426305       -4.8736222160  S25       234             1.0000000000
      2422       222  LYS       NZ             -2.4534581937        2.6075756143       -4.6313088893  S25       234             1.0000000000
      2423       222  LYS       HZ1            -1.9751563429        2.3911989811       -5.5404720310  S25       234             1.0000000000
      2424       222  LYS       HZ2            -1.6761568337        2.8506123228       -3.9900402461  S25       234             1.0000000000
      2425       222  LYS       HZ3            -3.0167898472        3.4850225941       -4.7557861774  S25       234             1.0000000000
      2426       222  LYS       QQH6           -2.7275002481        0.5540070536       -4.1643403361  S25       234             1.0000000000
      2427       223  SER       CB              2.2567852306        3.3121281465       -5.8311114054  S25       235             1.0000000000
      2428       223  SER       HB1             2.9746615739        2.6633330065       -6.3432467889  S25       235             1.0000000000
      2429       223  SER       HB2             2.7791541594        4.2523704668       -5.6055357816  S25       235             1.0000000000
      2430       223  SER       OG              1.1359803499        3.5087187999       -6.7246383699  S25       235             1.0000000000
      2431       223  SER       HG1             0.7133174169        4.3974844575       -6.5470540366  S25       235             1.0000000000
      2432       223  SER       QQH7            1.9465720909        2.7846772980       -4.9139223580  S25       235             1.0000000000
      2433       224  PNM       S1             -3.3484526335        9.3151618508       -6.2251049197  S25       523             1.0000000000
      2434       224  PNM       C2             -1.9639569852        8.0777531422       -6.7654188440  S25       523             1.0000000000
      2435       224  PNM       C3             -1.6400211171        7.2893264643       -5.4497681762  S25       523             1.0000000000
      2436       224  PNM       N4             -2.8844433351        7.0880200368       -4.6506108675  S25       523             1.0000000000
      2437       224  PNM       C5             -3.9030726690        8.2012895546       -4.8270047804  S25       523             1.0000000000
      2438       224  PNM       C6             -3.7485436042        8.6777687925       -3.3493976470  S25       523             1.0000000000
      2439       224  PNM       C7             -2.7761185486        7.4673057795       -3.1214828603  S25       523             1.0000000000
      2440       224  PNM       O8             -1.6332198063        7.5762456031       -2.5362400386  S25       523             1.0000000000
      2441       224  PNM       C9             -2.5173704783        7.1979636619       -7.8966027863  S25       523             1.0000000000
      2442       224  PNM       C10            -0.7675911087        8.9073760643       -7.2519844248  S25       523             1.0000000000
      2443       224  PNM       C11            -0.9418723811        5.9523623441       -5.7710982728  S25       523             1.0000000000
      2444       224  PNM       O12            -1.5440510976        4.8629013516       -5.5648611562  S25       523             1.0000000000
      2445       224  PNM       O13             0.2654008851        6.0301766609       -6.2786256013  S25       523             1.0000000000
      2446       224  PNM       N14            -3.0538549228        9.9267702842       -3.0965556667  S25       523             1.0000000000
      2447       224  PNM       C15            -3.6137034142       11.1229915926       -3.3828003300  S25       523             1.0000000000
      2448       224  PNM       O16            -4.7770493513       11.2027373658       -3.8830004187  S25       523             1.0000000000
      2449       224  PNM       C17            -2.7890139905       12.3771464783       -3.1100885378  S25       523             1.0000000000
      2450       224  PNM       C18            -1.7941471150       12.7286305286       -4.2141903883  S25       523             1.0000000000
      2451       224  PNM       C19            -0.5380493235       13.2660163785       -3.8877140927  S25       523             1.0000000000
      2452       224  PNM       C20             0.3861253423       13.5997525416       -4.8841615867  S25       523             1.0000000000
      2453       224  PNM       C21             0.0743313766       13.3894575200       -6.2334174698  S25       523             1.0000000000
      2454       224  PNM       C22            -1.1849448487       12.8729866299       -6.5709629591  S25       523             1.0000000000
      2455       224  PNM       C23            -2.1167301675       12.5620384873       -5.5717630753  S25       523             1.0000000000
      2456       224  PNM       H24            -0.9358840926        7.8876499747       -4.8565784251  S25       523             1.0000000000
      2457       224  PNM       H25            -1.0121141155        9.4225012490       -8.1869436047  S25       523             1.0000000000
      2458       224  PNM       H26             0.0852462448        8.2483845877       -7.4313273233  S25       523             1.0000000000
      2459       224  PNM       H27            -0.4832855505        9.6630045819       -6.5162789674  S25       523             1.0000000000
      2460       224  PNM       H28            -2.8327112298        7.8239116748       -8.7361443970  S25       523             1.0000000000
      2461       224  PNM       H29            -3.3849006829        6.6226408137       -7.5695700691  S25       523             1.0000000000
      2462       224  PNM       H30            -1.7516328673        6.5000181163       -8.2554590034  S25       523             1.0000000000
      2463       224  PNM       H31            -4.8984271032        7.8140217714       -5.0470574398  S25       523             1.0000000000
      2464       224  PNM       H32            -4.6828907169        8.6455414309       -2.7848189249  S25       523             1.0000000000
      2465       224  PNM       H33            -2.2540052422       12.2660840258       -2.1620078528  S25       523             1.0000000000
      2466       224  PNM       H34            -3.5061791700       13.1953379639       -2.9829665285  S25       523             1.0000000000
      2467       224  PNM       H35            -0.2848382898       13.4375673995       -2.8474111779  S25       523             1.0000000000
      2468       224  PNM       H36             1.3435433016       14.0253039582       -4.6110804045  S25       523             1.0000000000
      2469       224  PNM       H37             0.7942082128       13.6284311628       -7.0090678041  S25       523             1.0000000000
      2470       224  PNM       H38            -1.4423261117       12.7114826853       -7.6114947071  S25       523             1.0000000000
      2471       224  PNM       H39            -3.0855676928       12.1651788688       -5.8479201512  S25       523             1.0000000000
      2472       224  PNM       H40            -2.1231748259        9.8637177862       -2.6760099052  S25       523             1.0000000000
      2473       225  TIP3      OH2            -4.5309176817        7.6733356444       -0.0976414356  S25       290             1.0000000000
      2474       225  TIP3      H1             -5.8429878238        7.4825905094        0.2069615436  S25       290             1.0000000000
      2475       225  TIP3      H2             -4.0051585634        8.3955374344        0.3704330733  S25       290             1.0000000000
      2476       226  SER       CB             -2.9378864935        5.1337144265       -2.1811719756  S26       70              1.0000000000
      2477       226  SER       HB1            -3.5676925647        4.3302652878       -2.5667725058  S26       70              1.0000000000
      2478       226  SER       HB2            -2.0024140715        5.1542740602       -2.7411078197  S26       70              1.0000000000
      2479       226  SER       OG             -3.6766416629        6.3901640478       -2.3974474802  S26       70              1.0000000000
      2480       226  SER       HG1            -4.1192538805        7.2718676645       -0.9064383534  S26       70              1.0000000000
      2481       226  SER       QQH1           -2.6955788112        5.0620226223       -1.1113962829  S26       70              1.0000000000
      2482       227  LYS       CD             -6.4213429593        3.3310285789       -1.9131792830  S26       73              1.0000000000
      2483       227  LYS       HD1            -7.2626921205        2.9213744262       -2.4817419932  S26       73              1.0000000000
      2484       227  LYS       HD2            -5.5176271028        3.1316876239       -2.4991397381  S26       73              1.0000000000
      2485       227  LYS       QQH2           -6.3453890539        2.7832496543       -0.9693293030  S26       73              1.0000000000
      2486       227  LYS       CE             -6.5866982287        4.8410124842       -1.6932472999  S26       73              1.0000000000
      2487       227  LYS       HE1            -5.8737930862        5.2421433953       -0.9723342992  S26       73              1.0000000000
      2488       227  LYS       HE2            -7.5817131628        5.1033990449       -1.3314060582  S26       73              1.0000000000
      2489       227  LYS       NZ             -6.3560637750        5.6177915367       -2.9644310110  S26       73              1.0000000000
      2490       227  LYS       HZ1            -6.9402199094        5.3188010160       -3.7568447765  S26       73              1.0000000000
      2491       227  LYS       HZ2            -5.3730038626        5.5610589487       -3.2998617619  S26       73              1.0000000000
      2492       227  LYS       HZ3            -6.5758471278        6.6323285304       -2.8298949457  S26       73              1.0000000000
      2493       228  SER       CB             -4.7237275973        4.4289632599       -6.2770798471  S26       130             1.0000000000
      2494       228  SER       HB1            -4.7658019600        5.3244189949       -6.8991476915  S26       130             1.0000000000
      2495       228  SER       HB2            -3.9717090791        3.7582781371       -6.7052881904  S26       130             1.0000000000
      2496       228  SER       OG             -4.3378351745        4.7609021441       -4.8929655995  S26       130             1.0000000000
      2497       228  SER       HG1            -3.6840373170        5.5712904301       -4.8800868969  S26       130             1.0000000000
      2498       228  SER       QQH3           -5.6861314286        3.9155090645       -6.3071038213  S26       130             1.0000000000
      2499       229  GLU       CB             -9.9571446877        9.3498081576        1.0444183694  S26       166             1.0000000000
      2500       229  GLU       HB1            -9.6647069056        9.9862060909        0.2011098634  S26       166             1.0000000000
      2501       229  GLU       HB2           -11.0033010297        9.0672505809        0.9100178585  S26       166             1.0000000000
      2502       229  GLU       QQH4           -9.8701621471        9.8502768281        2.0185350609  S26       166             1.0000000000
      2503       229  GLU       CG             -9.0733106292        8.0930544115        0.9951431549  S26       166             1.0000000000
      2504       229  GLU       HG1            -9.4660312449        7.3888964130        0.2510361283  S26       166             1.0000000000
      2505       229  GLU       HG2            -9.0840346108        7.5459076900        1.9462299516  S26       166             1.0000000000
      2506       229  GLU       CD             -7.6296169182        8.3775601063        0.6248311850  S26       166             1.0000000000
      2507       229  GLU       OE1            -7.1834255512        9.5416034398        0.4996633064  S26       166             1.0000000000
      2508       229  GLU       OE2            -6.8894510860        7.2801222797        0.4376462236  S26       166             1.0000000000
      2509       230  ASN       CB             -2.7634225734       12.0188899656        1.4122465153  S26       170             1.0000000000
      2510       230  ASN       HB1            -1.7756706494       11.9053349105        0.9558148524  S26       170             1.0000000000
      2511       230  ASN       HB2            -3.1970133024       12.9687156566        1.0902356573  S26       170             1.0000000000
      2512       230  ASN       QQH5           -2.7371836904       11.9838673433        2.5102811367  S26       170             1.0000000000
      2513       230  ASN       CG             -3.6351338149       10.8480675016        0.9580704290  S26       170             1.0000000000
      2514       230  ASN       OD1            -3.2521356387        9.6475293277        1.1568466960  S26       170             1.0000000000
      2515       230  ASN       ND2            -4.7955056324       11.1553308560        0.3605667985  S26       170             1.0000000000
      2516       230  ASN       HD21           -5.4979949098       10.4366954582        0.1812054729  S26       170             1.0000000000
      2517       230  ASN       HD22           -5.0211173963       12.1200628070        0.0939040783  S26       170             1.0000000000
      2518       231  LYS       CE             -3.3219225394        1.4700627736       -4.1826632135  S26       234             1.0000000000
      2519       231  LYS       HE1            -3.6921749965        1.6701926847       -3.1780424477  S26       234             1.0000000000
      2520       231  LYS       HE2            -4.1616747560        1.4072814204       -4.8759452247  S26       234             1.0000000000
      2521       231  LYS       NZ             -2.4493943248        2.6095116735       -4.6283712911  S26       234             1.0000000000
      2522       231  LYS       HZ1            -1.9720773087        2.3948244082       -5.5387026323  S26       234             1.0000000000
      2523       231  LYS       HZ2            -1.6703319975        2.8479020014       -3.9868243945  S26       234             1.0000000000
      2524       231  LYS       HZ3            -3.0046142708        3.4899185293       -4.7488265733  S26       234             1.0000000000
      2525       231  LYS       QQH6           -2.7268682516        0.5561929454       -4.1654489860  S26       234             1.0000000000
      2526       232  SER       CB              2.2567194047        3.3124414776       -5.8311769876  S26       235             1.0000000000
      2527       232  SER       HB1             2.9746737360        2.6638916900       -6.3435017504  S26       235             1.0000000000
      2528       232  SER       HB2             2.7789234485        4.2527735228       -5.6058585592  S26       235             1.0000000000
      2529       232  SER       OG              1.1354417583        3.5086621592       -6.7241875839  S26       235             1.0000000000
      2530       232  SER       HG1             0.7129786891        4.3977365908       -6.5467197674  S26       235             1.0000000000
      2531       232  SER       QQH7            1.9470264643        2.7851011634       -4.9137284541  S26       235             1.0000000000
      2532       233  PNM       S1             -3.3499293511        9.3126090004       -6.2240388451  S26       523             1.0000000000
      2533       233  PNM       C2             -1.9651032126        8.0764454300       -6.7644366677  S26       523             1.0000000000
      2534       233  PNM       C3             -1.6443040788        7.2860629589       -5.4489175419  S26       523             1.0000000000
      2535       233  PNM       N4             -2.8902215848        7.0789167285       -4.6535013084  S26       523             1.0000000000
      2536       233  PNM       C5             -3.9026470160        8.1986851867       -4.8241499037  S26       523             1.0000000000
      2537       233  PNM       C6             -3.7461357720        8.6764466362       -3.3485407834  S26       523             1.0000000000
      2538       233  PNM       C7             -2.7801835038        7.4613111274       -3.1081674282  S26       523             1.0000000000
      2539       233  PNM       O8             -1.6279159575        7.5809599072       -2.5377025461  S26       523             1.0000000000
      2540       233  PNM       C9             -2.5172235154        7.1983412311       -7.8977418665  S26       523             1.0000000000
      2541       233  PNM       C10            -0.7679799113        8.9063137601       -7.2490311201  S26       523             1.0000000000
      2542       233  PNM       C11            -0.9435975133        5.9508835395       -5.7706739615  S26       523             1.0000000000
      2543       233  PNM       O12            -1.5448387446        4.8598599695       -5.5655724316  S26       523             1.0000000000
      2544       233  PNM       O13             0.2636819011        6.0290023572       -6.2778273634  S26       523             1.0000000000
      2545       233  PNM       N14            -3.0518404373        9.9256087911       -3.0972929043  S26       523             1.0000000000
      2546       233  PNM       C15            -3.6118696658       11.1216819727       -3.3826303192  S26       523             1.0000000000
      2547       233  PNM       O16            -4.7757531736       11.2027017693       -3.8823403307  S26       523             1.0000000000
      2548       233  PNM       C17            -2.7878180190       12.3763769087       -3.1098657626  S26       523             1.0000000000
      2549       233  PNM       C18            -1.7935482729       12.7286010066       -4.2141034264  S26       523             1.0000000000
      2550       233  PNM       C19            -0.5376745374       13.2666088454       -3.8879473987  S26       523             1.0000000000
      2551       233  PNM       C20             0.3862712787       13.6003325837       -4.8846162046  S26       523             1.0000000000
      2552       233  PNM       C21             0.0744258634       13.3896282076       -6.2337542344  S26       523             1.0000000000
      2553       233  PNM       C22            -1.1847203509       12.8727184806       -6.5710025665  S26       523             1.0000000000
      2554       233  PNM       C23            -2.1162229589       12.5615755223       -5.5715960988  S26       523             1.0000000000
      2555       233  PNM       H24            -0.9439812677        7.8842979874       -4.8507898771  S26       523             1.0000000000
      2556       233  PNM       H25            -1.0117899883        9.4227996535       -8.1834679762  S26       523             1.0000000000
      2557       233  PNM       H26             0.0851045178        8.2476793368       -7.4288806818  S26       523             1.0000000000
      2558       233  PNM       H27            -0.4842300309        9.6609340857       -6.5121019400  S26       523             1.0000000000
      2559       233  PNM       H28            -2.8304590203        7.8253668698       -8.7373721739  S26       523             1.0000000000
      2560       233  PNM       H29            -3.3857042522        6.6231203345       -7.5728419602  S26       523             1.0000000000
      2561       233  PNM       H30            -1.7511958454        6.5005276805       -8.2561389419  S26       523             1.0000000000
      2562       233  PNM       H31            -4.9003432222        7.8159383996       -5.0416129547  S26       523             1.0000000000
      2563       233  PNM       H32            -4.6817371067        8.6462177293       -2.7860553261  S26       523             1.0000000000
      2564       233  PNM       H33            -2.2525683612       12.2655413206       -2.1619286752  S26       523             1.0000000000
      2565       233  PNM       H34            -3.5055390803       13.1940978340       -2.9824591605  S26       523             1.0000000000
      2566       233  PNM       H35            -0.2843556772       13.4382704997       -2.8476848107  S26       523             1.0000000000
      2567       233  PNM       H36             1.3436523078       14.0260139988       -4.6116921072  S26       523             1.0000000000
      2568       233  PNM       H37             0.7941916793       13.6285632811       -7.0095331399  S26       523             1.0000000000
      2569       233  PNM       H38            -1.4422045306       12.7108409952       -7.6114034597  S26       523             1.0000000000
      2570       233  PNM       H39            -3.0848735137       12.1640910954       -5.8473751268  S26       523             1.0000000000
      2571       233  PNM       H40            -2.1200901296        9.8605232995       -2.6788504875  S26       523             1.0000000000
      2572       234  TIP3      OH2            -4.5328127635        7.6706840218       -0.0984883871  S26       290             1.0000000000
      2573       234  TIP3      H1             -5.8406816162        7.4806441986        0.2057324561  S26       290             1.0000000000
      2574       234  TIP3      H2             -4.0065097609        8.3924763524        0.3689533318  S26       290             1.0000000000
      2575       235  SER       CB             -2.9442000839        5.1420516401       -2.1770226653  S27       70              1.0000000000
      2576       235  SER       HB1            -3.5859185769        4.3466974062       -2.5592055960  S27       70              1.0000000000
      2577       235  SER       HB2            -2.0114003791        5.1534661654       -2.7420473683  S27       70              1.0000000000
      2578       235  SER       OG             -3.6695196645        6.4068776828       -2.3853184148  S27       70              1.0000000000
      2579       235  SER       HG1            -4.1199460553        7.2746035582       -0.9056807767  S27       70              1.0000000000
      2580       235  SER       QQH1           -2.6957884739        5.0652901197       -1.1087208551  S27       70              1.0000000000
      2581       236  LYS       CD             -6.4265540591        3.3193060119       -1.9117008165  S27       73              1.0000000000
      2582       236  LYS       HD1            -7.2914679150        2.9269784196       -2.4576413220  S27       73              1.0000000000
      2583       236  LYS       HD2            -5.5418477837        3.0897820821       -2.5157348867  S27       73              1.0000000000
      2584       236  LYS       QQH2           -6.3434259629        2.7782314422       -0.9645605953  S27       73              1.0000000000
      2585       236  LYS       CE             -6.5392397420        4.8350381966       -1.7067703845  S27       73              1.0000000000
      2586       236  LYS       HE1            -5.7591570468        5.2288483861       -1.0559134223  S27       73              1.0000000000
      2587       236  LYS       HE2            -7.4944204770        5.1346312690       -1.2728410844  S27       73              1.0000000000
      2588       236  LYS       NZ             -6.3929510460        5.5690842813       -3.0142972418  S27       73              1.0000000000
      2589       236  LYS       HZ1            -7.1434652511        5.3453051301       -3.6816066168  S27       73              1.0000000000
      2590       236  LYS       HZ2            -5.5000899585        5.3617063467       -3.5355406242  S27       73              1.0000000000
      2591       236  LYS       HZ3            -6.4644628664        6.6007634415       -2.8763753337  S27       73              1.0000000000
      2592       237  SER       CB             -4.7295519575        4.4456703325       -6.2602813956  S27       130             1.0000000000
      2593       237  SER       HB1            -4.7666597484        5.3356807238       -6.8897466764  S27       130             1.0000000000
      2594       237  SER       HB2            -3.9671946318        3.7761884147       -6.6700510640  S27       130             1.0000000000
      2595       237  SER       OG             -4.3625961086        4.7960063909       -4.8715254098  S27       130             1.0000000000
      2596       237  SER       HG1            -3.6930917979        5.6120033838       -4.8570846530  S27       130             1.0000000000
      2597       237  SER       QQH3           -5.6888593892        3.9273394661       -6.2974471779  S27       130             1.0000000000
      2598       238  GLU       CB             -9.9571560889        9.3501453833        1.0441837840  S27       166             1.0000000000
      2599       238  GLU       HB1            -9.6641377082        9.9864122152        0.2009670350  S27       166             1.0000000000
      2600       238  GLU       HB2           -11.0034508151        9.0681348900        0.9095489806  S27       166             1.0000000000
      2601       238  GLU       QQH4           -9.8701110703        9.8505837782        2.0183297152  S27       166             1.0000000000
      2602       238  GLU       CG             -9.0739763858        8.0929544490        0.9949871585  S27       166             1.0000000000
      2603       238  GLU       HG1            -9.4670630508        7.3891709543        0.2507614759  S27       166             1.0000000000
      2604       238  GLU       HG2            -9.0851450607        7.5457842751        1.9460448999  S27       166             1.0000000000
      2605       238  GLU       CD             -7.6298143933        8.3760607610        0.6245842486  S27       166             1.0000000000
      2606       238  GLU       OE1            -7.1832375422        9.5401164460        0.4989641314  S27       166             1.0000000000
      2607       238  GLU       OE2            -6.8911201684        7.2779230153        0.4387029309  S27       166             1.0000000000
      2608       239  ASN       CB             -2.7639551477       12.0192506475        1.4121186803  S27       170             1.0000000000
      2609       239  ASN       HB1            -1.7763588622       11.9059836966        0.9552512936  S27       170             1.0000000000
      2610       239  ASN       HB2            -3.1979155518       12.9689828631        1.0903141859  S27       170             1.0000000000
      2611       239  ASN       QQH5           -2.7371470640       11.9842659061        2.5101232578  S27       170             1.0000000000
      2612       239  ASN       CG             -3.6355204434       10.8480280142        0.9585203542  S27       170             1.0000000000
      2613       239  ASN       OD1            -3.2523899559        9.6478420373        1.1586439960  S27       170             1.0000000000
      2614       239  ASN       ND2            -4.7958169338       11.1546923966        0.3605611892  S27       170             1.0000000000
      2615       239  ASN       HD21           -5.4981012642       10.4356478563        0.1813748241  S27       170             1.0000000000
      2616       239  ASN       HD22           -5.0214611257       12.1191973759        0.0932332603  S27       170             1.0000000000
      2617       240  LYS       CE             -3.3210754569        1.4731049216       -4.1832906594  S27       234             1.0000000000
      2618       240  LYS       HE1            -3.6931866521        1.6719701005       -3.1791924524  S27       234             1.0000000000
      2619       240  LYS       HE2            -4.1587617638        1.4128607467       -4.8792693907  S27       234             1.0000000000
      2620       240  LYS       NZ             -2.4441710308        2.6114154309       -4.6241630227  S27       234             1.0000000000
      2621       240  LYS       HZ1            -1.9679001724        2.3987665526       -5.5358930909  S27       234             1.0000000000
      2622       240  LYS       HZ2            -1.6630403869        2.8430814514       -3.9819032219  S27       234             1.0000000000
      2623       240  LYS       HZ3            -2.9876055503        3.4957796237       -4.7404556188  S27       234             1.0000000000
      2624       240  LYS       QQH6           -2.7269291095        0.5587627444       -4.1668759293  S27       234             1.0000000000
      2625       241  SER       CB              2.2566372426        3.3126947959       -5.8311935983  S27       235             1.0000000000
      2626       241  SER       HB1             2.9744350053        2.6642964043       -6.3439139597  S27       235             1.0000000000
      2627       241  SER       HB2             2.7787268912        4.2531077532       -5.6060620333  S27       235             1.0000000000
      2628       241  SER       OG              1.1348290881        3.5086857538       -6.7236602434  S27       235             1.0000000000
      2629       241  SER       HG1             0.7121255091        4.3976457292       -6.5459868316  S27       235             1.0000000000
      2630       241  SER       QQH7            1.9475342088        2.7853136595       -4.9135752210  S27       235             1.0000000000
      2631       242  PNM       S1             -3.3538598742        9.3081582467       -6.2237317560  S27       523             1.0000000000
      2632       242  PNM       C2             -1.9688187451        8.0730427851       -6.7635903286  S27       523             1.0000000000
      2633       242  PNM       C3             -1.6524855397        7.2799776141       -5.4485440310  S27       523             1.0000000000
      2634       242  PNM       N4             -2.9007745310        7.0682546749       -4.6554985023  S27       523             1.0000000000
      2635       242  PNM       C5             -3.9059690446        8.1964477194       -4.8211786983  S27       523             1.0000000000
      2636       242  PNM       C6             -3.7444401583        8.6767213983       -3.3478045226  S27       523             1.0000000000
      2637       242  PNM       C7             -2.7846196506        7.4592972284       -3.0969332243  S27       523             1.0000000000
      2638       242  PNM       O8             -1.6246917202        7.5851402605       -2.5410721926  S27       523             1.0000000000
      2639       242  PNM       C9             -2.5179428021        7.1972603160       -7.9000939520  S27       523             1.0000000000
      2640       242  PNM       C10            -0.7705257665        8.9037043382       -7.2444737408  S27       523             1.0000000000
      2641       242  PNM       C11            -0.9483227901        5.9473144411       -5.7698297389  S27       523             1.0000000000
      2642       242  PNM       O12            -1.5480781680        4.8548512298       -5.5651798433  S27       523             1.0000000000
      2643       242  PNM       O13             0.2592133752        6.0270607740       -6.2759703062  S27       523             1.0000000000
      2644       242  PNM       N14            -3.0491546016        9.9254363207       -3.0992458942  S27       523             1.0000000000
      2645       242  PNM       C15            -3.6099171445       11.1212081818       -3.3834270788  S27       523             1.0000000000
      2646       242  PNM       O16            -4.7741200260       11.2022876127       -3.8826326206  S27       523             1.0000000000
      2647       242  PNM       C17            -2.7864354246       12.3761403082       -3.1106254186  S27       523             1.0000000000
      2648       242  PNM       C18            -1.7925537427       12.7282869865       -4.2150725821  S27       523             1.0000000000
      2649       242  PNM       C19            -0.5369383703       13.2671733737       -3.8893491107  S27       523             1.0000000000
      2650       242  PNM       C20             0.3866328857       13.6008869062       -4.8863187477  S27       523             1.0000000000
      2651       242  PNM       C21             0.0745977269       13.3893448656       -6.2353079620  S27       523             1.0000000000
      2652       242  PNM       C22            -1.1842302416       12.8712916235       -6.5721079272  S27       523             1.0000000000
      2653       242  PNM       C23            -2.1153090193       12.5599311464       -5.5724295670  S27       523             1.0000000000
      2654       242  PNM       H24            -0.9566766188        7.8781961963       -4.8452319123  S27       523             1.0000000000
      2655       242  PNM       H25            -1.0135637802        9.4233714145       -8.1773538003  S27       523             1.0000000000
      2656       242  PNM       H26             0.0826458488        8.2455888850       -7.4258439085  S27       523             1.0000000000
      2657       242  PNM       H27            -0.4872503793        9.6558542760       -6.5049633073  S27       523             1.0000000000
      2658       242  PNM       H28            -2.8288078109        7.8258516047       -8.7394492918  S27       523             1.0000000000
      2659       242  PNM       H29            -3.3877323050        6.6219632612       -7.5790228298  S27       523             1.0000000000
      2660       242  PNM       H30            -1.7511605539        6.4997555027       -8.2575543106  S27       523             1.0000000000
      2661       242  PNM       H31            -4.9066815194        7.8190457911       -5.0346132282  S27       523             1.0000000000
      2662       242  PNM       H32            -4.6800658205        8.6496529968       -2.7852157085  S27       523             1.0000000000
      2663       242  PNM       H33            -2.2510641697       12.2654988212       -2.1627438919  S27       523             1.0000000000
      2664       242  PNM       H34            -3.5044512162       13.1936208539       -2.9831612198  S27       523             1.0000000000
      2665       242  PNM       H35            -0.2835932669       13.4394555562       -2.8491528009  S27       523             1.0000000000
      2666       242  PNM       H36             1.3438567935       14.0272611423       -4.6138078128  S27       523             1.0000000000
      2667       242  PNM       H37             0.7940823292       13.6283117474       -7.0112800400  S27       523             1.0000000000
      2668       242  PNM       H38            -1.4417124679       12.7086557821       -7.6124026339  S27       523             1.0000000000
      2669       242  PNM       H39            -3.0836543370       12.1611613687       -5.8476459864  S27       523             1.0000000000
      2670       242  PNM       H40            -2.1166813594        9.8593185160       -2.6823455581  S27       523             1.0000000000
      2671       243  TIP3      OH2            -4.5343332953        7.6693119723       -0.0952288553  S27       290             1.0000000000
      2672       243  TIP3      H1             -5.8413232811        7.4767408064        0.2057286780  S27       290             1.0000000000
      2673       243  TIP3      H2             -4.0098604981        8.3913288760        0.3731751144  S27       290             1.0000000000
      2674       244  SER       CB             -2.9508016392        5.1467751183       -2.1698909829  S28       70              1.0000000000
      2675       244  SER       HB1            -3.6007778125        4.3568265989       -2.5490074199  S28       70              1.0000000000
      2676       244  SER       HB2            -2.0212328149        5.1535166067       -2.7406137099  S28       70              1.0000000000
      2677       244  SER       OG             -3.6683140594        6.4170901124       -2.3714842763  S28       70              1.0000000000
      2678       244  SER       HG1            -4.1244499023        7.2764899297       -0.8950605820  S28       70              1.0000000000
      2679       244  SER       QQH1           -2.6964207557        5.0676580444       -1.1031264685  S28       70              1.0000000000
      2680       245  LYS       CD             -6.4250659501        3.3010711536       -1.9184208648  S28       73              1.0000000000
      2681       245  LYS       HD1            -7.3102646817        2.9212902515       -2.4409097872  S28       73              1.0000000000
      2682       245  LYS       HD2            -5.5592119705        3.0458912403       -2.5392789932  S28       73              1.0000000000
      2683       245  LYS       QQH2           -6.3314120755        2.7690433782       -0.9670757572  S28       73              1.0000000000
      2684       245  LYS       CE             -6.4999018134        4.8205198365       -1.7313225126  S28       73              1.0000000000
      2685       245  LYS       HE1            -5.6746109932        5.2101487587       -1.1369844705  S28       73              1.0000000000
      2686       245  LYS       HE2            -7.4210328405        5.1441826922       -1.2431182401  S28       73              1.0000000000
      2687       245  LYS       NZ             -6.4208011524        5.5265627927       -3.0588744478  S28       73              1.0000000000
      2688       245  LYS       HZ1            -7.2212171835        5.3046619402       -3.6645692535  S28       73              1.0000000000
      2689       245  LYS       HZ2            -5.5580395614        5.2949688449       -3.6393516391  S28       73              1.0000000000
      2690       245  LYS       HZ3            -6.4644508282        6.5615658812       -2.9365915203  S28       73              1.0000000000
      2691       246  SER       CB             -4.7367929997        4.4683474909       -6.2491416481  S28       130             1.0000000000
      2692       246  SER       HB1            -4.7698970497        5.3559150975       -6.8823026570  S28       130             1.0000000000
      2693       246  SER       HB2            -3.9660032843        3.8011771882       -6.6463452525  S28       130             1.0000000000
      2694       246  SER       OG             -4.3888456877        4.8261966196       -4.8572202287  S28       130             1.0000000000
      2695       246  SER       HG1            -3.7067796662        5.6474195865       -4.8378491074  S28       130             1.0000000000
      2696       246  SER       QQH3           -5.6936902901        3.9460919219       -6.2977836982  S28       130             1.0000000000
      2697       247  GLU       CB             -9.9585088612        9.3514331081        1.0442603278  S28       166             1.0000000000
      2698       247  GLU       HB1            -9.6636794229        9.9870303935        0.2011729973  S28       166             1.0000000000
      2699       247  GLU       HB2           -11.0051961802        9.0712638978        0.9087936115  S28       166             1.0000000000
      2700       247  GLU       QQH4           -9.8712585983        9.8519454111        2.0183792299  S28       166             1.0000000000
      2701       247  GLU       CG             -9.0775805154        8.0927264376        0.9960707951  S28       166             1.0000000000
      2702       247  GLU       HG1            -9.4714256621        7.3895737784        0.2516947268  S28       166             1.0000000000
      2703       247  GLU       HG2            -9.0903570339        7.5456149475        1.9471347336  S28       166             1.0000000000
      2704       247  GLU       CD             -7.6325258119        8.3726590350        0.6266026307  S28       166             1.0000000000
      2705       247  GLU       OE1            -7.1844774131        9.5359599500        0.4972577185  S28       166             1.0000000000
      2706       247  GLU       OE2            -6.8954597337        7.2728576642        0.4460068410  S28       166             1.0000000000
      2707       248  ASN       CB             -2.7659453528       12.0201923059        1.4128233229  S28       170             1.0000000000
      2708       248  ASN       HB1            -1.7787690722       11.9078288611        0.9547778582  S28       170             1.0000000000
      2709       248  ASN       HB2            -3.2011017532       12.9695173993        1.0914836969  S28       170             1.0000000000
      2710       248  ASN       QQH5           -2.7376146465       11.9854612471        2.5107680921  S28       170             1.0000000000
      2711       248  ASN       CG             -3.6369780835       10.8479664048        0.9609945012  S28       170             1.0000000000
      2712       248  ASN       OD1            -3.2534622318        9.6484770637        1.1643343852  S28       170             1.0000000000
      2713       248  ASN       ND2            -4.7970888470       11.1528382624        0.3617172880  S28       170             1.0000000000
      2714       248  ASN       HD21           -5.4989013558       10.4330419055        0.1832915253  S28       170             1.0000000000
      2715       248  ASN       HD22           -5.0228053973       12.1168158297        0.0926293078  S28       170             1.0000000000
      2716       249  LYS       CE             -3.3244007892        1.4768610240       -4.1835107364  S28       234             1.0000000000
      2717       249  LYS       HE1            -3.6987197556        1.6721527201       -3.1796158318  S28       234             1.0000000000
      2718       249  LYS       HE2            -4.1600935654        1.4194550731       -4.8820589554  S28       234             1.0000000000
      2719       249  LYS       NZ             -2.4450550941        2.6157581241       -4.6178301419  S28       234             1.0000000000
      2720       249  LYS       HZ1            -1.9681790836        2.4061213052       -5.5300973048  S28       234             1.0000000000
      2721       249  LYS       HZ2            -1.6633671581        2.8420327472       -3.9741612808  S28       234             1.0000000000
      2722       249  LYS       HZ3            -2.9810511428        3.5028603190       -4.7316891332  S28       234             1.0000000000
      2723       249  LYS       QQH6           -2.7303757219        0.5624768247       -4.1693423974  S28       234             1.0000000000
      2724       250  SER       CB              2.2565801293        3.3133119888       -5.8299302429  S28       235             1.0000000000
      2725       250  SER       HB1             2.9739256351        2.6649105359       -6.3432367192  S28       235             1.0000000000
      2726       250  SER       HB2             2.7792329416        4.2533149620       -5.6043964652  S28       235             1.0000000000
      2727       250  SER       OG              1.1347070305        3.5101892224       -6.7222034622  S28       235             1.0000000000
      2728       250  SER       HG1             0.7109475942        4.3983204583       -6.5432664487  S28       235             1.0000000000
      2729       250  SER       QQH7            1.9474485993        2.7855047779       -4.9125938667  S28       235             1.0000000000
      2730       251  PNM       S1             -3.3718618749        9.2929995055       -6.2281839432  S28       523             1.0000000000
      2731       251  PNM       C2             -1.9805620279        8.0635944817       -6.7641035555  S28       523             1.0000000000
      2732       251  PNM       C3             -1.6668014612        7.2708301176       -5.4484456773  S28       523             1.0000000000
      2733       251  PNM       N4             -2.9156853912        7.0557729373       -4.6547718579  S28       523             1.0000000000
      2734       251  PNM       C5             -3.9159392992        8.1898687527       -4.8159103615  S28       523             1.0000000000
      2735       251  PNM       C6             -3.7442383718        8.6764539927       -3.3463708238  S28       523             1.0000000000
      2736       251  PNM       C7             -2.7896774736        7.4581378308       -3.0885148891  S28       523             1.0000000000
      2737       251  PNM       O8             -1.6240487189        7.5863888659       -2.5456774217  S28       523             1.0000000000
      2738       251  PNM       C9             -2.5197945094        7.1885033982       -7.9057747115  S28       523             1.0000000000
      2739       251  PNM       C10            -0.7826852076        8.8993258356       -7.2375807641  S28       523             1.0000000000
      2740       251  PNM       C11            -0.9549135722        5.9420024706       -5.7649092847  S28       523             1.0000000000
      2741       251  PNM       O12            -1.5471227329        4.8469299899       -5.5517924279  S28       523             1.0000000000
      2742       251  PNM       O13             0.2508842933        6.0268194632       -6.2740600228  S28       523             1.0000000000
      2743       251  PNM       N14            -3.0449226172        9.9242178894       -3.1056829928  S28       523             1.0000000000
      2744       251  PNM       C15            -3.6063227913       11.1198563327       -3.3884555119  S28       523             1.0000000000
      2745       251  PNM       O16            -4.7713183753       11.2007288699       -3.8855949834  S28       523             1.0000000000
      2746       251  PNM       C17            -2.7828560404       12.3745151568       -3.1162132312  S28       523             1.0000000000
      2747       251  PNM       C18            -1.7890370731       12.7251660877       -4.2209150561  S28       523             1.0000000000
      2748       251  PNM       C19            -0.5349538457       13.2680276393       -3.8960428774  S28       523             1.0000000000
      2749       251  PNM       C20             0.3878097460       13.6018616511       -4.8937398181  S28       523             1.0000000000
      2750       251  PNM       C21             0.0763556904       13.3865881037       -6.2423004242  S28       523             1.0000000000
      2751       251  PNM       C22            -1.1807352300       12.8637028115       -6.5781142630  S28       523             1.0000000000
      2752       251  PNM       C23            -2.1108985441       12.5515886825       -5.5778459286  S28       523             1.0000000000
      2753       251  PNM       H24            -0.9753994406        7.8720401832       -4.8430182394  S28       523             1.0000000000
      2754       251  PNM       H25            -1.0249104760        9.4245108024       -8.1675347173  S28       523             1.0000000000
      2755       251  PNM       H26             0.0720406715        8.2439225313       -7.4214881808  S28       523             1.0000000000
      2756       251  PNM       H27            -0.5026701949        9.6471423656       -6.4926073629  S28       523             1.0000000000
      2757       251  PNM       H28            -2.8271048572        7.8179209721       -8.7458556006  S28       523             1.0000000000
      2758       251  PNM       H29            -3.3896288114        6.6094676187       -7.5920244469  S28       523             1.0000000000
      2759       251  PNM       H30            -1.7483209843        6.4945019724       -8.2598607734  S28       523             1.0000000000
      2760       251  PNM       H31            -4.9197172931        7.8154308640       -5.0197144647  S28       523             1.0000000000
      2761       251  PNM       H32            -4.6777504642        8.6537349037       -2.7800065049  S28       523             1.0000000000
      2762       251  PNM       H33            -2.2478048896       12.2642739854       -2.1680789422  S28       523             1.0000000000
      2763       251  PNM       H34            -3.5006573532       13.1923192740       -2.9895445728  S28       523             1.0000000000
      2764       251  PNM       H35            -0.2823453849       13.4435114799       -2.8561729867  S28       523             1.0000000000
      2765       251  PNM       H36             1.3437530508       14.0317168896       -4.6222078394  S28       523             1.0000000000
      2766       251  PNM       H37             0.7950963474       13.6262432443       -7.0187586684  S28       523             1.0000000000
      2767       251  PNM       H38            -1.4376732885       12.6981281439       -7.6181031800  S28       523             1.0000000000
      2768       251  PNM       H39            -3.0778079354       12.1484176860       -5.8519712499  S28       523             1.0000000000
      2769       251  PNM       H40            -2.1121793474        9.8576163719       -2.6895616691  S28       523             1.0000000000
      2770       252  TIP3      OH2            -4.5373962228        7.6657262638       -0.0812432918  S28       290             1.0000000000
      2771       252  TIP3      H1             -5.8445152530        7.4697836470        0.2150712304  S28       290             1.0000000000
      2772       252  TIP3      H2             -4.0147026015        8.3892289153        0.3864350985  S28       290             1.0000000000
      2773       253  SER       CB             -2.9552772904        5.1497893707       -2.1608268532  S29       70              1.0000000000
      2774       253  SER       HB1            -3.6157572774        4.3666293963       -2.5351465097  S29       70              1.0000000000
      2775       253  SER       HB2            -2.0304962876        5.1488850742       -2.7391451718  S29       70              1.0000000000
      2776       253  SER       OG             -3.6637999036        6.4270119020       -2.3573922388  S29       70              1.0000000000
      2777       253  SER       HG1            -4.1297706413        7.2802917004       -0.8741675778  S29       70              1.0000000000
      2778       253  SER       QQH1           -2.6951159950        5.0710747572       -1.0954486647  S29       70              1.0000000000
      2779       254  LYS       CD             -6.4186901515        3.2838640405       -1.9312353506  S29       73              1.0000000000
      2780       254  LYS       HD1            -7.3153146097        2.9094805313       -2.4381223411  S29       73              1.0000000000
      2781       254  LYS       HD2            -5.5646505425        3.0116461826       -2.5610111905  S29       73              1.0000000000
      2782       254  LYS       QQH2           -6.3180257541        2.7606911680       -0.9756802947  S29       73              1.0000000000
      2783       254  LYS       CE             -6.4734415899        4.8057288399       -1.7608197841  S29       73              1.0000000000
      2784       254  LYS       HE1            -5.6284720369        5.1937843897       -1.1942037300  S29       73              1.0000000000
      2785       254  LYS       HE2            -7.3779190198        5.1436781721       -1.2507778128  S29       73              1.0000000000
      2786       254  LYS       NZ             -6.4220012878        5.4931928548       -3.0984720840  S29       73              1.0000000000
      2787       254  LYS       HZ1            -7.2382661561        5.2642151358       -3.6789262583  S29       73              1.0000000000
      2788       254  LYS       HZ2            -5.5644326574        5.2546225843       -3.6993590765  S29       73              1.0000000000
      2789       254  LYS       HZ3            -6.4627712282        6.5294622145       -2.9878881814  S29       73              1.0000000000
      2790       255  SER       CB             -4.7401648778        4.4859244719       -6.2375458791  S29       130             1.0000000000
      2791       255  SER       HB1            -4.7704648300        5.3778026128       -6.8649791209  S29       130             1.0000000000
      2792       255  SER       HB2            -3.9673378285        3.8233549074       -6.6386175931  S29       130             1.0000000000
      2793       255  SER       OG             -4.3934181323        4.8346161310       -4.8421891691  S29       130             1.0000000000
      2794       255  SER       HG1            -3.6966608572        5.6809574672       -4.8233318682  S29       130             1.0000000000
      2795       255  SER       QQH3           -5.6965452951        3.9626241752       -6.2966235752  S29       130             1.0000000000
      2796       256  GLU       CB             -9.9615044045        9.3536069892        1.0446739822  S29       166             1.0000000000
      2797       256  GLU       HB1            -9.6642757223        9.9882609666        0.2017067886  S29       166             1.0000000000
      2798       256  GLU       HB2           -11.0086997173        9.0759880997        0.9081262080  S29       166             1.0000000000
      2799       256  GLU       QQH4           -9.8738563225        9.8541860239        2.0187694796  S29       166             1.0000000000
      2800       256  GLU       CG             -9.0837868029        8.0928989575        0.9979937185  S29       166             1.0000000000
      2801       256  GLU       HG1            -9.4775991655        7.3910689635        0.2524035406  S29       166             1.0000000000
      2802       256  GLU       HG2            -9.0997684750        7.5451320812        1.9486300014  S29       166             1.0000000000
      2803       256  GLU       CD             -7.6375367700        8.3691632828        0.6315177719  S29       166             1.0000000000
      2804       256  GLU       OE1            -7.1870931248        9.5310338898        0.4965756106  S29       166             1.0000000000
      2805       256  GLU       OE2            -6.9017440391        7.2671285220        0.4595534032  S29       166             1.0000000000
      2806       257  ASN       CB             -2.7688229429       12.0217708877        1.4140794011  S29       170             1.0000000000
      2807       257  ASN       HB1            -1.7821776765       11.9108179019        0.9545349223  S29       170             1.0000000000
      2808       257  ASN       HB2            -3.2055909483       12.9705735197        1.0934835788  S29       170             1.0000000000
      2809       257  ASN       QQH5           -2.7387090386       11.9870909686        2.5119509050  S29       170             1.0000000000
      2810       257  ASN       CG             -3.6388364947       10.8483095204        0.9642975052  S29       170             1.0000000000
      2811       257  ASN       OD1            -3.2538324598        9.6497925935        1.1707150903  S29       170             1.0000000000
      2812       257  ASN       ND2            -4.7992044265       11.1504484419        0.3641813742  S29       170             1.0000000000
      2813       257  ASN       HD21           -5.5003196927       10.4295860964        0.1869002060  S29       170             1.0000000000
      2814       257  ASN       HD22           -5.0252969039       12.1137309922        0.0930519351  S29       170             1.0000000000
      2815       258  LYS       CE             -3.3362793704        1.4798174156       -4.1821608341  S29       234             1.0000000000
      2816       258  LYS       HE1            -3.7098752149        1.6668889282       -3.1764057798  S29       234             1.0000000000
      2817       258  LYS       HE2            -4.1729658744        1.4200532604       -4.8793183667  S29       234             1.0000000000
      2818       258  LYS       NZ             -2.4664173822        2.6279972148       -4.6119254048  S29       234             1.0000000000
      2819       258  LYS       HZ1            -1.9900041693        2.4268555066       -5.5255100415  S29       234             1.0000000000
      2820       258  LYS       HZ2            -1.6831112455        2.8532009126       -3.9704866149  S29       234             1.0000000000
      2821       258  LYS       HZ3            -3.0101813890        3.5129602960       -4.7164109519  S29       234             1.0000000000
      2822       258  LYS       QQH6           -2.7355541309        0.5698175866       -4.1744316840  S29       234             1.0000000000
      2823       259  SER       CB              2.2575397255        3.3132471982       -5.8270033283  S29       235             1.0000000000
      2824       259  SER       HB1             2.9745157539        2.6642918792       -6.3400211369  S29       235             1.0000000000
      2825       259  SER       HB2             2.7814554391        4.2521526008       -5.5998659526  S29       235             1.0000000000
      2826       259  SER       OG              1.1375838146        3.5128077960       -6.7213193513  S29       235             1.0000000000
      2827       259  SER       HG1             0.7142109853        4.4003709493       -6.5415435974  S29       235             1.0000000000
      2828       259  SER       QQH7            1.9456111572        2.7848818884       -4.9109772890  S29       235             1.0000000000
      2829       260  PNM       S1             -3.3983171999        9.2682998665       -6.2396639252  S29       523             1.0000000000
      2830       260  PNM       C2             -1.9939978966        8.0516732469       -6.7711294196  S29       523             1.0000000000
      2831       260  PNM       C3             -1.6807257133        7.2618264954       -5.4542668604  S29       523             1.0000000000
      2832       260  PNM       N4             -2.9314903968        7.0339801559       -4.6625393320  S29       523             1.0000000000
      2833       260  PNM       C5             -3.9258521485        8.1751897015       -4.8129352060  S29       523             1.0000000000
      2834       260  PNM       C6             -3.7413224164        8.6728676100       -3.3491736092  S29       523             1.0000000000
[truncated: 298,357 more chars]
