# Supplementary material for: Unraveling the energetic significance of chemical events in enzyme catalysis via machine-learning based regression approach
Source: Commun Chem. 2020 Oct 8;3:134. doi: 10.1038/s42004-020-00379-w (PMC9814854; doi:10.1038/s42004-020-00379-w)
Supplement: Supplementary file 3 — Supplementary Data 1 [file 42004_2020_379_MOESM3_ESM.zip › pathways/optimized.path/path.cor.b3lyp/path_2_r.cor]

* RETAIN ONLY THE QM ATOMS, WRITE PSF & COOR
* PREDEFINED VARS:
*     INCOR: DIRECTORY TO INPUT .COR FILE
*     INPSF: DIRECTORY TO INPUT .PSF FILE
*     OUTPSF: DIRECTORY TO OUTPUT .PSF FILE
*     OUTCOR: FILENAME OF OUTPUT .COR FILE
* ZILIN SONG, 17 DEC 2019
*  DATE:    12/17/19     21:13:11      CREATED BY USER: zilins
*
      4950  EXT
         1         1  SER       CB             -3.0309596780        5.0163500308       -2.0390934232  S1        70              1.0000000000
         2         1  SER       HB1            -3.5377832434        4.1635520785       -2.5013517796  S1        70              1.0000000000
         3         1  SER       HB2            -2.1128027072        5.2171794960       -2.6021542361  S1        70              1.0000000000
         4         1  SER       OG             -3.9319916386        6.1355702001       -2.1056537591  S1        70              1.0000000000
         5         1  SER       HG1            -3.9544666158        6.8103789601       -1.2249697032  S1        70              1.0000000000
         6         1  SER       QQH1           -2.7392177900        4.8281257748       -0.9936663327  S1        70              1.0000000000
         7         2  LYS       CD             -6.6093265962        3.4647700078       -2.0306078205  S1        73              1.0000000000
         8         2  LYS       HD1            -7.3189716711        2.9240241243       -2.6607129050  S1        73              1.0000000000
         9         2  LYS       HD2            -5.6423886351        3.4203364422       -2.5446511866  S1        73              1.0000000000
        10         2  LYS       QQH2           -6.5164694589        2.9302509700       -1.0795391204  S1        73              1.0000000000
        11         2  LYS       CE             -7.0665993573        4.9293212329       -1.8580552544  S1        73              1.0000000000
        12         2  LYS       HE1            -6.8666264052        5.3533335514       -0.8703177796  S1        73              1.0000000000
        13         2  LYS       HE2            -8.1404140837        5.0171561969       -2.0413505928  S1        73              1.0000000000
        14         2  LYS       NZ             -6.3703436787        5.8505903413       -2.8254460705  S1        73              1.0000000000
        15         2  LYS       HZ1            -6.4708946321        5.5975055713       -3.8193914262  S1        73              1.0000000000
        16         2  LYS       HZ2            -5.2988134999        5.9186687337       -2.5887850515  S1        73              1.0000000000
        17         2  LYS       HZ3            -6.7351543976        6.8249762601       -2.7358682959  S1        73              1.0000000000
        18         3  SER       CB             -4.5907471501        4.5848640949       -6.4968476524  S1        130             1.0000000000
        19         3  SER       HB1            -4.6387704541        5.5463457966       -7.0118073316  S1        130             1.0000000000
        20         3  SER       HB2            -3.8828282066        3.9446624878       -7.0389376415  S1        130             1.0000000000
        21         3  SER       OG             -4.1403760818        4.7487876610       -5.1083412500  S1        130             1.0000000000
        22         3  SER       HG1            -3.3305053643        5.3389286678       -5.1159295387  S1        130             1.0000000000
        23         3  SER       QQH3           -5.5638297200        4.0952592296       -6.5350397750  S1        130             1.0000000000
        24         4  GLU       CB             -9.7658076504        9.2919422932        0.9179254069  S1        166             1.0000000000
        25         4  GLU       HB1            -9.4159200025        9.9250198128        0.0941923173  S1        166             1.0000000000
        26         4  GLU       HB2           -10.8087631644        9.0276206564        0.7288256908  S1        166             1.0000000000
        27         4  GLU       QQH4           -9.7125669661        9.7900684637        1.8956538449  S1        166             1.0000000000
        28         4  GLU       CG             -8.9029726991        8.0210252227        0.8969408305  S1        166             1.0000000000
        29         4  GLU       HG1            -9.2809639131        7.3345777557        0.1309454868  S1        166             1.0000000000
        30         4  GLU       HG2            -8.9709083747        7.4708711318        1.8451919964  S1        166             1.0000000000
        31         4  GLU       CD             -7.4193232649        8.2517562760        0.5834628031  S1        166             1.0000000000
        32         4  GLU       OE1            -6.9344344428        9.4262773499        0.6611722718  S1        166             1.0000000000
        33         4  GLU       OE2            -6.7415971560        7.1876284369        0.2701385840  S1        166             1.0000000000
        34         5  ASN       CB             -2.4825703823       11.8197066851        1.5506572071  S1        170             1.0000000000
        35         5  ASN       HB1            -1.4740069458       11.6519795587        1.1670544642  S1        170             1.0000000000
        36         5  ASN       HB2            -2.8547253442       12.7789147091        1.1839038919  S1        170             1.0000000000
        37         5  ASN       QQH5           -2.5275926546       11.8029225095        2.6496252075  S1        170             1.0000000000
        38         5  ASN       CG             -3.3721694622       10.6733127459        1.0722676172  S1        170             1.0000000000
        39         5  ASN       OD1            -2.9655891497        9.4738809344        1.1759679598  S1        170             1.0000000000
        40         5  ASN       ND2            -4.5841419938       11.0087761711        0.5944468636  S1        170             1.0000000000
        41         5  ASN       HD21           -5.3151982417       10.3005319516        0.4380093501  S1        170             1.0000000000
        42         5  ASN       HD22           -4.7931447434       11.9814702886        0.3720255808  S1        170             1.0000000000
        43         6  LYS       CE             -3.2414064098        1.4959077485       -4.2779845223  S1        234             1.0000000000
        44         6  LYS       HE1            -3.5730723622        1.7268832816       -3.2672983891  S1        234             1.0000000000
        45         6  LYS       HE2            -4.1081350663        1.3962318093       -4.9332623414  S1        234             1.0000000000
        46         6  LYS       NZ             -2.4095143050        2.6358821141       -4.8032758501  S1        234             1.0000000000
        47         6  LYS       HZ1            -1.9645729827        2.3962142711       -5.7224133800  S1        234             1.0000000000
        48         6  LYS       HZ2            -1.6262949532        2.9263979714       -4.1866432899  S1        234             1.0000000000
        49         6  LYS       HZ3            -3.0338765888        3.4763402475       -4.9255390059  S1        234             1.0000000000
        50         6  LYS       QQH6           -2.6344904951        0.5900568330       -4.2496925311  S1        234             1.0000000000
        51         7  SER       CB              2.2774892816        3.4057152985       -5.9461874423  S1        235             1.0000000000
        52         7  SER       HB1             2.9927043812        2.7757975294       -6.4837048891  S1        235             1.0000000000
        53         7  SER       HB2             2.7859793636        4.3527825539       -5.7253602964  S1        235             1.0000000000
        54         7  SER       OG              1.1222490024        3.5877942854       -6.8046928714  S1        235             1.0000000000
        55         7  SER       HG1             0.6976743156        4.4647777249       -6.5981743103  S1        235             1.0000000000
        56         7  SER       QQH7            2.0003819219        2.8612065843       -5.0292051457  S1        235             1.0000000000
        57         8  PNM       S1             -2.9655008109        9.8451376767       -6.0108247140  S1        523             1.0000000000
        58         8  PNM       C2             -1.6665937883        8.5517439910       -6.6688983268  S1        523             1.0000000000
        59         8  PNM       C3             -1.2622704182        7.6922770215       -5.4039730994  S1        523             1.0000000000
        60         8  PNM       N4             -2.3730652126        7.7554381309       -4.4493263498  S1        523             1.0000000000
        61         8  PNM       C5             -3.5451941080        8.6485778587       -4.6933653450  S1        523             1.0000000000
        62         8  PNM       C6             -3.5008761013        9.0244761705       -3.1575444929  S1        523             1.0000000000
        63         8  PNM       C7             -2.3374039457        8.0089358461       -3.0911951610  S1        523             1.0000000000
        64         8  PNM       O8             -1.5255178994        7.6578018009       -2.2202208758  S1        523             1.0000000000
        65         8  PNM       C9             -2.3394409534        7.7242774541       -7.7714185779  S1        523             1.0000000000
        66         8  PNM       C10            -0.4583111893        9.3146810769       -7.2263812673  S1        523             1.0000000000
        67         8  PNM       C11            -0.8485549397        6.2602924141       -5.7812685755  S1        523             1.0000000000
        68         8  PNM       O12            -1.6677824540        5.3087405218       -5.6067167188  S1        523             1.0000000000
        69         8  PNM       O13             0.3441835220        6.1265310198       -6.2822985193  S1        523             1.0000000000
        70         8  PNM       N14            -2.9665639192       10.3408398688       -2.8372814930  S1        523             1.0000000000
        71         8  PNM       C15            -3.6149362586       11.4838090504       -3.1658069647  S1        523             1.0000000000
        72         8  PNM       O16            -4.7609216370       11.4572728545       -3.7009147176  S1        523             1.0000000000
        73         8  PNM       C17            -2.8607523727       12.7879485279       -2.9307668552  S1        523             1.0000000000
        74         8  PNM       C18            -1.7757171542       13.0321486042       -3.9741204946  S1        523             1.0000000000
        75         8  PNM       C19            -0.4594966516       13.3178941475       -3.5857317460  S1        523             1.0000000000
        76         8  PNM       C20             0.5446689891       13.5021528648       -4.5421658240  S1        523             1.0000000000
        77         8  PNM       C21             0.2448435225       13.4015241439       -5.9041158306  S1        523             1.0000000000
        78         8  PNM       C22            -1.0715273070       13.1410440862       -6.3030351162  S1        523             1.0000000000
        79         8  PNM       C23            -2.0741558412       12.9665515947       -5.3449140599  S1        523             1.0000000000
        80         8  PNM       H24            -0.3844778210        8.1559620688       -4.9397813086  S1        523             1.0000000000
        81         8  PNM       H25            -0.7322795853        9.8587051198       -8.1348674132  S1        523             1.0000000000
        82         8  PNM       H26             0.3307170590        8.5993184736       -7.4854569547  S1        523             1.0000000000
        83         8  PNM       H27            -0.0640650369       10.0356640106       -6.5061902094  S1        523             1.0000000000
        84         8  PNM       H28            -2.6997274149        8.3824004872       -8.5653828224  S1        523             1.0000000000
        85         8  PNM       H29            -3.1922203169        7.1533613181       -7.3958337954  S1        523             1.0000000000
        86         8  PNM       H30            -1.6128721598        7.0315137449       -8.2075134293  S1        523             1.0000000000
        87         8  PNM       H31            -4.4498540697        8.1266865112       -5.0011863406  S1        523             1.0000000000
        88         8  PNM       H32            -4.4043140060        8.7923736148       -2.5952990733  S1        523             1.0000000000
        89         8  PNM       H33            -2.4221567012       12.7834936722       -1.9279486126  S1        523             1.0000000000
        90         8  PNM       H34            -3.6047823400       13.5891930337       -2.9514058423  S1        523             1.0000000000
        91         8  PNM       H35            -0.2176359825       13.4092989638       -2.5335362756  S1        523             1.0000000000
        92         8  PNM       H36             1.5568607017       13.7171901600       -4.2225246959  S1        523             1.0000000000
        93         8  PNM       H37             1.0229271417       13.5283897389       -6.6473327685  S1        523             1.0000000000
        94         8  PNM       H38            -1.3167839323       13.0624234909       -7.3568216907  S1        523             1.0000000000
        95         8  PNM       H39            -3.0869557332       12.7483477267       -5.6623238287  S1        523             1.0000000000
        96         8  PNM       H40            -2.0632929230       10.3847027752       -2.3582056554  S1        523             1.0000000000
        97         9  TIP3      OH2            -4.2833439097        7.6042903073       -0.2333812902  S1        290             1.0000000000
        98         9  TIP3      H1             -5.2640665268        7.4999757287        0.0460964702  S1        290             1.0000000000
        99         9  TIP3      H2             -3.7548984592        8.2694648922        0.2865625581  S1        290             1.0000000000
       100        10  SER       CB             -3.0392083993        5.0147866093       -2.0296125662  S2        70              1.0000000000
       101        10  SER       HB1            -3.5471756770        4.1610872361       -2.4893871943  S2        70              1.0000000000
       102        10  SER       HB2            -2.1204066226        5.2123923813       -2.5928100088  S2        70              1.0000000000
       103        10  SER       OG             -3.9376051558        6.1357938566       -2.0997380490  S2        70              1.0000000000
       104        10  SER       HG1            -3.9681066162        6.8081810473       -1.2148570927  S2        70              1.0000000000
       105        10  SER       QQH1           -2.7483174899        4.8292588915       -0.9834770069  S2        70              1.0000000000
       106        11  LYS       CD             -6.6094135288        3.4611828188       -2.0302177376  S2        73              1.0000000000
       107        11  LYS       HD1            -7.3207932738        2.9185669203       -2.6565605162  S2        73              1.0000000000
       108        11  LYS       HD2            -5.6439982445        3.4149726199       -2.5467386310  S2        73              1.0000000000
       109        11  LYS       QQH2           -6.5136222151        2.9301779925       -1.0774750697  S2        73              1.0000000000
       110        11  LYS       CE             -7.0667749180        4.9264211825       -1.8617842915  S2        73              1.0000000000
       111        11  LYS       HE1            -6.8673245507        5.3532609707       -0.8752526435  S2        73              1.0000000000
       112        11  LYS       HE2            -8.1405405282        5.0134825072       -2.0454519333  S2        73              1.0000000000
       113        11  LYS       NZ             -6.3703757154        5.8443809218       -2.8325793710  S2        73              1.0000000000
       114        11  LYS       HZ1            -6.4658369522        5.5850058382       -3.8249431988  S2        73              1.0000000000
       115        11  LYS       HZ2            -5.2996161226        5.9165390747       -2.5917853559  S2        73              1.0000000000
       116        11  LYS       HZ3            -6.7375847595        6.8184295478       -2.7500858304  S2        73              1.0000000000
       117        12  SER       CB             -4.5873609822        4.5945639132       -6.5001964129  S2        130             1.0000000000
       118        12  SER       HB1            -4.6335760975        5.5562978465       -7.0147698440  S2        130             1.0000000000
       119        12  SER       HB2            -3.8773914493        3.9546786761       -7.0397994057  S2        130             1.0000000000
       120        12  SER       OG             -4.1422342484        4.7574017280       -5.1096668844  S2        130             1.0000000000
       121        12  SER       HG1            -3.3289052725        5.3427057899       -5.1148076456  S2        130             1.0000000000
       122        12  SER       QQH3           -5.5603755115        4.1052379481       -6.5426748127  S2        130             1.0000000000
       123        13  GLU       CB             -9.7800563134        9.2988920462        0.9213593491  S2        166             1.0000000000
       124        13  GLU       HB1            -9.4273779613        9.9292900470        0.0967486316  S2        166             1.0000000000
       125        13  GLU       HB2           -10.8234459362        9.0373032595        0.7310068002  S2        166             1.0000000000
       126        13  GLU       QQH4           -9.7265972921        9.7991291729        1.8979400048  S2        166             1.0000000000
       127        13  GLU       CG             -8.9219371738        8.0246775388        0.9049893624  S2        166             1.0000000000
       128        13  GLU       HG1            -9.2984729142        7.3398782817        0.1370659770  S2        166             1.0000000000
       129        13  GLU       HG2            -8.9966224766        7.4755151996        1.8534310663  S2        166             1.0000000000
       130        13  GLU       CD             -7.4361331117        8.2501837882        0.5997580611  S2        166             1.0000000000
       131        13  GLU       OE1            -6.9454302946        9.4210230860        0.6938163555  S2        166             1.0000000000
       132        13  GLU       OE2            -6.7626648644        7.1859740011        0.2773123634  S2        166             1.0000000000
       133        14  ASN       CB             -2.4845009002       11.8041305481        1.5563641262  S2        170             1.0000000000
       134        14  ASN       HB1            -1.4766759158       11.6302013772        1.1735343837  S2        170             1.0000000000
       135        14  ASN       HB2            -2.8524596887       12.7629216343        1.1842154788  S2        170             1.0000000000
       136        14  ASN       QQH5           -2.5295074717       11.7936489097        2.6553786341  S2        170             1.0000000000
       137        14  ASN       CG             -3.3804229851       10.6592316909        1.0848383249  S2        170             1.0000000000
       138        14  ASN       OD1            -2.9772416887        9.4586378777        1.1874109554  S2        170             1.0000000000
       139        14  ASN       ND2            -4.5948660908       10.9974442355        0.6162466793  S2        170             1.0000000000
       140        14  ASN       HD21           -5.3293019802       10.2910864294        0.4659891814  S2        170             1.0000000000
       141        14  ASN       HD22           -4.8010315910       11.9698296640        0.3888789641  S2        170             1.0000000000
       142        15  LYS       CE             -3.2410508697        1.4992586303       -4.2724121249  S2        234             1.0000000000
       143        15  LYS       HE1            -3.5653721651        1.7302110567       -3.2592231380  S2        234             1.0000000000
       144        15  LYS       HE2            -4.1125264893        1.3986014585       -4.9213448161  S2        234             1.0000000000
       145        15  LYS       NZ             -2.4139964183        2.6396950871       -4.8041122489  S2        234             1.0000000000
       146        15  LYS       HZ1            -1.9722525792        2.3993335571       -5.7246099731  S2        234             1.0000000000
       147        15  LYS       HZ2            -1.6282316904        2.9328587406       -4.1918884379  S2        234             1.0000000000
       148        15  LYS       HZ3            -3.0396152684        3.4791243811       -4.9253635281  S2        234             1.0000000000
       149        15  LYS       QQH6           -2.6333161617        0.5938179606       -4.2481967125  S2        234             1.0000000000
       150        16  SER       CB              2.2805480543        3.4032981975       -5.9470964291  S2        235             1.0000000000
       151        16  SER       HB1             2.9962177537        2.7723977880       -6.4829338029  S2        235             1.0000000000
       152        16  SER       HB2             2.7892254217        4.3502714751       -5.7263815971  S2        235             1.0000000000
       153        16  SER       OG              1.1266128716        3.5851564460       -6.8073889802  S2        235             1.0000000000
       154        16  SER       HG1             0.7015289335        4.4618975487       -6.6010457240  S2        235             1.0000000000
       155        16  SER       QQH7            2.0019068074        2.8598987148       -5.0298948536  S2        235             1.0000000000
       156        17  PNM       S1             -2.9717122269        9.8307751611       -6.0077398516  S2        523             1.0000000000
       157        17  PNM       C2             -1.6690579151        8.5415906392       -6.6648213501  S2        523             1.0000000000
       158        17  PNM       C3             -1.2631549370        7.6829025135       -5.3998644136  S2        523             1.0000000000
       159        17  PNM       N4             -2.3743005611        7.7429973054       -4.4450547974  S2        523             1.0000000000
       160        17  PNM       C5             -3.5480052617        8.6347586784       -4.6888722450  S2        523             1.0000000000
       161        17  PNM       C6             -3.5019777301        9.0138889711       -3.1537527324  S2        523             1.0000000000
       162        17  PNM       C7             -2.3370296631        7.9980901308       -3.0851524645  S2        523             1.0000000000
       163        17  PNM       O8             -1.5264846961        7.6503313224       -2.2166660905  S2        523             1.0000000000
       164        17  PNM       C9             -2.3386619580        7.7132793957       -7.7684492906  S2        523             1.0000000000
       165        17  PNM       C10            -0.4618798937        9.3069992728       -7.2213917752  S2        523             1.0000000000
       166        17  PNM       C11            -0.8468624409        6.2523206467       -5.7790737501  S2        523             1.0000000000
       167        17  PNM       O12            -1.6646804476        5.2996198089       -5.6045508136  S2        523             1.0000000000
       168        17  PNM       O13             0.3450315689        6.1212603310       -6.2822480702  S2        523             1.0000000000
       169        17  PNM       N14            -2.9659499054       10.3307145138       -2.8377505594  S2        523             1.0000000000
       170        17  PNM       C15            -3.6125748534       11.4735628970       -3.1709016753  S2        523             1.0000000000
       171        17  PNM       O16            -4.7582961440       11.4465351989       -3.7067914137  S2        523             1.0000000000
       172        17  PNM       C17            -2.8570218929       12.7774903518       -2.9395819682  S2        523             1.0000000000
       173        17  PNM       C18            -1.7751901337       13.0214457009       -3.9866307065  S2        523             1.0000000000
       174        17  PNM       C19            -0.4585807543       13.3115414346       -3.6024247661  S2        523             1.0000000000
       175        17  PNM       C20             0.5421849041       13.4975776600       -4.5622857818  S2        523             1.0000000000
       176        17  PNM       C21             0.2388314763       13.3933257811       -5.9231530756  S2        523             1.0000000000
       177        17  PNM       C22            -1.0777791769       13.1278041067       -6.3178672293  S2        523             1.0000000000
       178        17  PNM       C23            -2.0772083052       12.9523304385       -5.3565481051  S2        523             1.0000000000
       179        17  PNM       H24            -0.3865062207        8.1484853633       -4.9357826457  S2        523             1.0000000000
       180        17  PNM       H25            -0.7358008140        9.8489745686       -8.1311139404  S2        523             1.0000000000
       181        17  PNM       H26             0.3292256649        8.5931768069       -7.4783853924  S2        523             1.0000000000
       182        17  PNM       H27            -0.0707187490       10.0299758843       -6.5016281367  S2        523             1.0000000000
       183        17  PNM       H28            -2.6989915424        8.3710628570       -8.5626581883  S2        523             1.0000000000
       184        17  PNM       H29            -3.1909450926        7.1407809898       -7.3945897860  S2        523             1.0000000000
       185        17  PNM       H30            -1.6098803515        7.0224454766       -8.2037386036  S2        523             1.0000000000
       186        17  PNM       H31            -4.4523587951        8.1120107228       -4.9950502465  S2        523             1.0000000000
       187        17  PNM       H32            -4.4045616369        8.7837464210       -2.5897088632  S2        523             1.0000000000
       188        17  PNM       H33            -2.4153063610       12.7738034330       -1.9381412260  S2        523             1.0000000000
       189        17  PNM       H34            -3.6008998249       13.5790057599       -2.9583308351  S2        523             1.0000000000
       190        17  PNM       H35            -0.2135343546       13.4043331318       -2.5510317020  S2        523             1.0000000000
       191        17  PNM       H36             1.5547503454       13.7161455514       -4.2460385136  S2        523             1.0000000000
       192        17  PNM       H37             1.0146959244       13.5209731211       -6.6686040789  S2        523             1.0000000000
       193        17  PNM       H38            -1.3257118591       13.0457845657       -7.3708223026  S2        523             1.0000000000
       194        17  PNM       H39            -3.0901747450       12.7303093468       -5.6705594874  S2        523             1.0000000000
       195        17  PNM       H40            -2.0630097228       10.3755068994       -2.3584775685  S2        523             1.0000000000
       196        18  TIP3      OH2            -4.3027096264        7.5961369394       -0.2241726061  S2        290             1.0000000000
       197        18  TIP3      H1             -5.2845117809        7.4937149160        0.0533453877  S2        290             1.0000000000
       198        18  TIP3      H2             -3.7732461753        8.2579900467        0.2993416243  S2        290             1.0000000000
       199        19  SER       CB             -3.0310257841        5.0228400200       -2.0424151720  S3        70              1.0000000000
       200        19  SER       HB1            -3.5400622654        4.1712718206       -2.5046144050  S3        70              1.0000000000
       201        19  SER       HB2            -2.1148712477        5.2242158232       -2.6084861473  S3        70              1.0000000000
       202        19  SER       OG             -3.9313207138        6.1430376153       -2.1031971026  S3        70              1.0000000000
       203        19  SER       HG1            -3.9582459736        6.8116308195       -1.2154433078  S3        70              1.0000000000
       204        19  SER       QQH1           -2.7357282704        4.8323301759       -0.9984725889  S3        70              1.0000000000
       205        20  LYS       CD             -6.6039151903        3.4634778985       -2.0321247484  S3        73              1.0000000000
       206        20  LYS       HD1            -7.3137832003        2.9227272468       -2.6617721680  S3        73              1.0000000000
       207        20  LYS       HD2            -5.6371372519        3.4189854528       -2.5462910570  S3        73              1.0000000000
       208        20  LYS       QQH2           -6.5108869982        2.9293703695       -1.0807575214  S3        73              1.0000000000
       209        20  LYS       CE             -7.0616193258        4.9280782931       -1.8600957726  S3        73              1.0000000000
       210        20  LYS       HE1            -6.8616697782        5.3528501088       -0.8727260855  S3        73              1.0000000000
       211        20  LYS       HE2            -8.1355650533        5.0151415258       -2.0430259020  S3        73              1.0000000000
       212        20  LYS       NZ             -6.3658755367        5.8478835948       -2.8292594308  S3        73              1.0000000000
       213        20  LYS       HZ1            -6.4615818694        5.5896070497       -3.8221545295  S3        73              1.0000000000
       214        20  LYS       HZ2            -5.2950229026        5.9217658556       -2.5889292442  S3        73              1.0000000000
       215        20  LYS       HZ3            -6.7347430827        6.8214161924       -2.7461607775  S3        73              1.0000000000
       216        21  SER       CB             -4.5908932287        4.5879047007       -6.5017076417  S3        130             1.0000000000
       217        21  SER       HB1            -4.6407942175        5.5495439900       -7.0162679671  S3        130             1.0000000000
       218        21  SER       HB2            -3.8823997284        3.9488771207       -7.0443511687  S3        130             1.0000000000
       219        21  SER       OG             -4.1398841001        4.7520714853       -5.1133838104  S3        130             1.0000000000
       220        21  SER       HG1            -3.3277881963        5.3393223416       -5.1219526271  S3        130             1.0000000000
       221        21  SER       QQH3           -5.5633472641        4.0970715763       -6.5395108491  S3        130             1.0000000000
       222        22  GLU       CB             -9.7704146366        9.3016946136        0.9154964183  S3        166             1.0000000000
       223        22  GLU       HB1            -9.4179717021        9.9355196422        0.0934768856  S3        166             1.0000000000
       224        22  GLU       HB2           -10.8139571648        9.0405034444        0.7252745418  S3        166             1.0000000000
       225        22  GLU       QQH4           -9.7169047767        9.7977242005        1.8944087679  S3        166             1.0000000000
       226        22  GLU       CG             -8.9108474784        8.0285833554        0.8923568317  S3        166             1.0000000000
       227        22  GLU       HG1            -9.2944174841        7.3421775227        0.1289783695  S3        166             1.0000000000
       228        22  GLU       HG2            -8.9754177555        7.4792268826        1.8411537468  S3        166             1.0000000000
       229        22  GLU       CD             -7.4277419178        8.2541336865        0.5719069897  S3        166             1.0000000000
       230        22  GLU       OE1            -6.9435985322        9.4302549039        0.6236959943  S3        166             1.0000000000
       231        22  GLU       OE2            -6.7501419800        7.1838228050        0.2791090984  S3        166             1.0000000000
       232        23  ASN       CB             -2.4898104250       11.8160364441        1.5517720852  S3        170             1.0000000000
       233        23  ASN       HB1            -1.4816657364       11.6479232402        1.1669132241  S3        170             1.0000000000
       234        23  ASN       HB2            -2.8613990366       12.7757152811        1.1858776685  S3        170             1.0000000000
       235        23  ASN       QQH5           -2.5337923902       11.7981956745        2.6506938297  S3        170             1.0000000000
       236        23  ASN       CG             -3.3805388092       10.6700906118        1.0729105309  S3        170             1.0000000000
       237        23  ASN       OD1            -2.9795633526        9.4700062575        1.1872513212  S3        170             1.0000000000
       238        23  ASN       ND2            -4.5863094026       11.0071439071        0.5811486590  S3        170             1.0000000000
       239        23  ASN       HD21           -5.3173369445       10.3005462225        0.4180370817  S3        170             1.0000000000
       240        23  ASN       HD22           -4.7911096242       11.9802857615        0.3545587245  S3        170             1.0000000000
       241        24  LYS       CE             -3.2422174594        1.4958458746       -4.2841627455  S3        234             1.0000000000
       242        24  LYS       HE1            -3.5767637509        1.7249812793       -3.2741327732  S3        234             1.0000000000
       243        24  LYS       HE2            -4.1071264823        1.3966206999       -4.9418036219  S3        234             1.0000000000
       244        24  LYS       NZ             -2.4097009852        2.6371478500       -4.8055493202  S3        234             1.0000000000
       245        24  LYS       HZ1            -1.9625826582        2.3991204481       -5.7240289897  S3        234             1.0000000000
       246        24  LYS       HZ2            -1.6280513476        2.9270141838       -4.1867463375  S3        234             1.0000000000
       247        24  LYS       HZ3            -3.0339789693        3.4773910476       -4.9282433780  S3        234             1.0000000000
       248        24  LYS       QQH6           -2.6347515960        0.5903744782       -4.2556420133  S3        234             1.0000000000
       249        25  SER       CB              2.2818386629        3.4040300694       -5.9448116713  S3        235             1.0000000000
       250        25  SER       HB1             2.9962747437        2.7728087012       -6.4819058456  S3        235             1.0000000000
       251        25  SER       HB2             2.7920174578        4.3500215336       -5.7233235004  S3        235             1.0000000000
       252        25  SER       OG              1.1277153684        3.5883436873       -6.8043765693  S3        235             1.0000000000
       253        25  SER       HG1             0.7031209934        4.4650981416       -6.5971327139  S3        235             1.0000000000
       254        25  SER       QQH7            2.0029539046        2.8597248816       -5.0282135025  S3        235             1.0000000000
       255        26  PNM       S1             -2.9772735134        9.8339419513       -6.0122067333  S3        523             1.0000000000
       256        26  PNM       C2             -1.6703644998        8.5476847862       -6.6682885092  S3        523             1.0000000000
       257        26  PNM       C3             -1.2635584328        7.6890852825       -5.4033757198  S3        523             1.0000000000
       258        26  PNM       N4             -2.3737421666        7.7492272565       -4.4477300892  S3        523             1.0000000000
       259        26  PNM       C5             -3.5489056178        8.6391145817       -4.6901871772  S3        523             1.0000000000
       260        26  PNM       C6             -3.5009563814        9.0187941803       -3.1550719318  S3        523             1.0000000000
       261        26  PNM       C7             -2.3355008793        8.0040577622       -3.0883978166  S3        523             1.0000000000
       262        26  PNM       O8             -1.5227906885        7.6570283524       -2.2205410719  S3        523             1.0000000000
       263        26  PNM       C9             -2.3361934070        7.7179621110       -7.7732602209  S3        523             1.0000000000
       264        26  PNM       C10            -0.4648951434        9.3176120687       -7.2223576271  S3        523             1.0000000000
       265        26  PNM       C11            -0.8468490963        6.2582682687       -5.7819618431  S3        523             1.0000000000
       266        26  PNM       O12            -1.6656096290        5.3056410118       -5.6103988548  S3        523             1.0000000000
       267        26  PNM       O13             0.3466193371        6.1266406944       -6.2812014234  S3        523             1.0000000000
       268        26  PNM       N14            -2.9644999130       10.3352902873       -2.8391005596  S3        523             1.0000000000
       269        26  PNM       C15            -3.6115491133       11.4786719251       -3.1679477497  S3        523             1.0000000000
       270        26  PNM       O16            -4.7588714206       11.4530779082       -3.7016445143  S3        523             1.0000000000
       271        26  PNM       C17            -2.8550553399       12.7815941298       -2.9350035848  S3        523             1.0000000000
       272        26  PNM       C18            -1.7726021527       13.0242908017       -3.9814915687  S3        523             1.0000000000
       273        26  PNM       C19            -0.4556486587       13.3128806967       -3.5972483202  S3        523             1.0000000000
       274        26  PNM       C20             0.5452977552       13.4972744499       -4.5571760972  S3        523             1.0000000000
       275        26  PNM       C21             0.2417526416       13.3930389011       -5.9180016566  S3        523             1.0000000000
       276        26  PNM       C22            -1.0751074622       13.1288492762       -6.3126684773  S3        523             1.0000000000
       277        26  PNM       C23            -2.0746741001       12.9549008209       -5.3513617520  S3        523             1.0000000000
       278        26  PNM       H24            -0.3866199788        8.1544471066       -4.9396015261  S3        523             1.0000000000
       279        26  PNM       H25            -0.7394160309        9.8605034653       -8.1313954313  S3        523             1.0000000000
       280        26  PNM       H26             0.3287721107        8.6067832233       -7.4798761191  S3        523             1.0000000000
       281        26  PNM       H27            -0.0767854171       10.0405842657       -6.5008500902  S3        523             1.0000000000
       282        26  PNM       H28            -2.6982126428        8.3749935518       -8.5673260609  S3        523             1.0000000000
       283        26  PNM       H29            -3.1866322501        7.1420709395       -7.4002822049  S3        523             1.0000000000
       284        26  PNM       H30            -1.6047399105        7.0297841357       -8.2085729601  S3        523             1.0000000000
       285        26  PNM       H31            -4.4528725743        8.1140408597       -4.9936647350  S3        523             1.0000000000
       286        26  PNM       H32            -4.4028949539        8.7881394921       -2.5900275520  S3        523             1.0000000000
       287        26  PNM       H33            -2.4134930811       12.7760398985       -1.9334488274  S3        523             1.0000000000
       288        26  PNM       H34            -3.5976489948       13.5842487120       -2.9531507595  S3        523             1.0000000000
       289        26  PNM       H35            -0.2105585060       13.4063199909       -2.5459241774  S3        523             1.0000000000
       290        26  PNM       H36             1.5580669100       13.7151658471       -4.2411990950  S3        523             1.0000000000
       291        26  PNM       H37             1.0174788904       13.5200434000       -6.6636337349  S3        523             1.0000000000
       292        26  PNM       H38            -1.3231043269       13.0467984805       -7.3656002888  S3        523             1.0000000000
       293        26  PNM       H39            -3.0879295225       12.7340544350       -5.6653585311  S3        523             1.0000000000
       294        26  PNM       H40            -2.0611387474       10.3790873677       -2.3602524587  S3        523             1.0000000000
       295        27  TIP3      OH2            -4.2902435390        7.5939546234       -0.2195522921  S3        290             1.0000000000
       296        27  TIP3      H1             -5.2725793940        7.4906186028        0.0560598300  S3        290             1.0000000000
       297        27  TIP3      H2             -3.7647927261        8.2619924757        0.3000137996  S3        290             1.0000000000
       298        28  SER       CB             -3.0329499590        5.0123076569       -2.0361865014  S4        70              1.0000000000
       299        28  SER       HB1            -3.5379089599        4.1580375364       -2.4978132355  S4        70              1.0000000000
       300        28  SER       HB2            -2.1133095414        5.2125220964       -2.5971598010  S4        70              1.0000000000
       301        28  SER       OG             -3.9347787133        6.1303022432       -2.1075814499  S4        70              1.0000000000
       302        28  SER       HG1            -3.9557188316        6.8102246785       -1.2316313611  S4        70              1.0000000000
       303        28  SER       QQH1           -2.7439039643        4.8264342953       -0.9895059036  S4        70              1.0000000000
       304        29  LYS       CD             -6.6120109068        3.4650837498       -2.0288205812  S4        73              1.0000000000
       305        29  LYS       HD1            -7.3233496519        2.9234344980       -2.6561692540  S4        73              1.0000000000
       306        29  LYS       HD2            -5.6469853142        3.4214011709       -2.5462657396  S4        73              1.0000000000
       307        29  LYS       QQH2           -6.5150563374        2.9310075474       -1.0778402944  S4        73              1.0000000000
       308        29  LYS       CE             -7.0701328620        4.9294058810       -1.8549485926  S4        73              1.0000000000
       309        29  LYS       HE1            -6.8697869541        5.3528335871       -0.8671548968  S4        73              1.0000000000
       310        29  LYS       HE2            -8.1440155396        5.0167982738       -2.0376840365  S4        73              1.0000000000
       311        29  LYS       NZ             -6.3751662096        5.8523608121       -2.8217323092  S4        73              1.0000000000
       312        29  LYS       HZ1            -6.4807181085        5.6038615396       -3.8163381101  S4        73              1.0000000000
       313        29  LYS       HZ2            -5.3026462575        5.9161929318       -2.5890233812  S4        73              1.0000000000
       314        29  LYS       HZ3            -6.7368771906        6.8274779679       -2.7258810914  S4        73              1.0000000000
       315        30  SER       CB             -4.5892685110        4.5839661362       -6.4970361619  S4        130             1.0000000000
       316        30  SER       HB1            -4.6366531055        5.5455474306       -7.0118044592  S4        130             1.0000000000
       317        30  SER       HB2            -3.8818717847        3.9434464416       -7.0394558044  S4        130             1.0000000000
       318        30  SER       OG             -4.1385517442        4.7474885802       -5.1087216444  S4        130             1.0000000000
       319        30  SER       HG1            -3.3293292920        5.3386715182       -5.1169824879  S4        130             1.0000000000
       320        30  SER       QQH3           -5.5626534844        4.0949421166       -6.5352965154  S4        130             1.0000000000
       321        31  GLU       CB             -9.7658041460        9.2884482649        0.9197750431  S4        166             1.0000000000
       322        31  GLU       HB1            -9.4158557977        9.9200132774        0.0949287112  S4        166             1.0000000000
       323        31  GLU       HB2           -10.8084535107        9.0232052062        0.7300871389  S4        166             1.0000000000
       324        31  GLU       QQH4           -9.7135731789        9.7885789767        1.8964325123  S4        166             1.0000000000
       325        31  GLU       CG             -8.9022029794        8.0177963694        0.9021936989  S4        166             1.0000000000
       326        31  GLU       HG1            -9.2763253519        7.3314746012        0.1343387039  S4        166             1.0000000000
       327        31  GLU       HG2            -8.9746250848        7.4677042809        1.8502623136  S4        166             1.0000000000
       328        31  GLU       CD             -7.4173687661        8.2501256854        0.5954710506  S4        166             1.0000000000
       329        31  GLU       OE1            -6.9306358787        9.4222096082        0.6929032665  S4        166             1.0000000000
       330        31  GLU       OE2            -6.7404251625        7.1897357770        0.2678458168  S4        166             1.0000000000
       331        32  ASN       CB             -2.4761568585       11.8123083634        1.5536156886  S4        170             1.0000000000
       332        32  ASN       HB1            -1.4675103661       11.6414952499        1.1718441233  S4        170             1.0000000000
       333        32  ASN       HB2            -2.8464921380       12.7708340995        1.1831332167  S4        170             1.0000000000
       334        32  ASN       QQH5           -2.5227190047       11.7996028970        2.6525678956  S4        170             1.0000000000
       335        32  ASN       CG             -3.3679502533       10.6664137031        1.0783173627  S4        170             1.0000000000
       336        32  ASN       OD1            -2.9597450962        9.4667843622        1.1762923211  S4        170             1.0000000000
       337        32  ASN       ND2            -4.5836393911       11.0018722224        0.6118837462  S4        170             1.0000000000
       338        32  ASN       HD21           -5.3164968537       10.2939717965        0.4610121684  S4        170             1.0000000000
       339        32  ASN       HD22           -4.7940854780       11.9745735095        0.3896022035  S4        170             1.0000000000
       340        33  LYS       CE             -3.2397724695        1.4959204311       -4.2726976741  S4        234             1.0000000000
       341        33  LYS       HE1            -3.5660585805        1.7279377095       -3.2604152644  S4        234             1.0000000000
       342        33  LYS       HE2            -4.1099576747        1.3950386363       -4.9232925044  S4        234             1.0000000000
       343        33  LYS       NZ             -2.4110008551        2.6354990586       -4.8036397637  S4        234             1.0000000000
       344        33  LYS       HZ1            -1.9679070198        2.3942189593       -5.7232324129  S4        234             1.0000000000
       345        33  LYS       HZ2            -1.6263405652        2.9284253816       -4.1899043174  S4        234             1.0000000000
       346        33  LYS       HZ3            -3.0369162917        3.4753548091       -4.9260620341  S4        234             1.0000000000
       347        33  LYS       QQH6           -2.6325264112        0.5901537689       -4.2463847102  S4        234             1.0000000000
       348        34  SER       CB              2.2756424376        3.4082362077       -5.9465982988  S4        235             1.0000000000
       349        34  SER       HB1             2.9906893190        2.7784549949       -6.4845305199  S4        235             1.0000000000
       350        34  SER       HB2             2.7845514253        4.3548821794       -5.7251179773  S4        235             1.0000000000
       351        34  SER       OG              1.1204240449        3.5913420739       -6.8049546394  S4        235             1.0000000000
       352        34  SER       HG1             0.6967106861        4.4689742250       -6.5996460518  S4        235             1.0000000000
       353        34  SER       QQH7            1.9983952741        2.8630265782       -5.0300626212  S4        235             1.0000000000
       354        35  PNM       S1             -2.9844970638        9.8418574334       -6.0277810448  S4        523             1.0000000000
       355        35  PNM       C2             -1.6775420324        8.5536764533       -6.6820344733  S4        523             1.0000000000
       356        35  PNM       C3             -1.2716850280        7.6965719331       -5.4159333591  S4        523             1.0000000000
       357        35  PNM       N4             -2.3830626359        7.7569957007       -4.4617896657  S4        523             1.0000000000
       358        35  PNM       C5             -3.5572801445        8.6476430875       -4.7053203950  S4        523             1.0000000000
       359        35  PNM       C6             -3.5111506136        9.0258902581       -3.1700786507  S4        523             1.0000000000
       360        35  PNM       C7             -2.3479463189        8.0111142346       -3.1046314748  S4        523             1.0000000000
       361        35  PNM       O8             -1.5341556349        7.6607490782       -2.2324554341  S4        523             1.0000000000
       362        35  PNM       C9             -2.3444006501        7.7232712384       -7.7857637840  S4        523             1.0000000000
       363        35  PNM       C10            -0.4716933776        9.3223611371       -7.2368560507  S4        523             1.0000000000
       364        35  PNM       C11            -0.8529458906        6.2647595653       -5.7894931735  S4        523             1.0000000000
       365        35  PNM       O12            -1.6687038131        5.3107966853       -5.6119553307  S4        523             1.0000000000
       366        35  PNM       O13             0.3406111853        6.1332403014       -6.2890398354  S4        523             1.0000000000
       367        35  PNM       N14            -2.9748971279       10.3421641436       -2.8521253985  S4        523             1.0000000000
       368        35  PNM       C15            -3.6221397404       11.4861866811       -3.1789143072  S4        523             1.0000000000
       369        35  PNM       O16            -4.7694723818       11.4618089763       -3.7120537369  S4        523             1.0000000000
       370        35  PNM       C17            -2.8658576062       12.7888210852       -2.9434173035  S4        523             1.0000000000
       371        35  PNM       C18            -1.7791546772       13.0311655304       -3.9854149012  S4        523             1.0000000000
       372        35  PNM       C19            -0.4639367159       13.3193902494       -3.5950431748  S4        523             1.0000000000
       373        35  PNM       C20             0.5416339300       13.5032261673       -4.5501455415  S4        523             1.0000000000
       374        35  PNM       C21             0.2443395633       13.3993493842       -5.9123908176  S4        523             1.0000000000
       375        35  PNM       C22            -1.0708286756       13.1359364783       -6.3132189542  S4        523             1.0000000000
       376        35  PNM       C23            -2.0749337151       12.9620840530       -5.3566486303  S4        523             1.0000000000
       377        35  PNM       H24            -0.3954147632        8.1633152814       -4.9516338817  S4        523             1.0000000000
       378        35  PNM       H25            -0.7458598250        9.8642004855       -8.1466351678  S4        523             1.0000000000
       379        35  PNM       H26             0.3217980837        8.6108952455       -7.4932080933  S4        523             1.0000000000
       380        35  PNM       H27            -0.0832400104       10.0459871163       -6.5161553236  S4        523             1.0000000000
       381        35  PNM       H28            -2.7059398425        8.3796450262       -8.5806562580  S4        523             1.0000000000
       382        35  PNM       H29            -3.1953449247        7.1488455212       -7.4116376332  S4        523             1.0000000000
       383        35  PNM       H30            -1.6139928307        7.0335619335       -8.2202961600  S4        523             1.0000000000
       384        35  PNM       H31            -4.4611524493        8.1220736224       -5.0091675444  S4        523             1.0000000000
       385        35  PNM       H32            -4.4136020798        8.7950266206       -2.6056958602  S4        523             1.0000000000
       386        35  PNM       H33            -2.4282912352       12.7831695478       -1.9401365231  S4        523             1.0000000000
       387        35  PNM       H34            -3.6082668386       13.5916302532       -2.9644837291  S4        523             1.0000000000
       388        35  PNM       H35            -0.2238975785       13.4130234349       -2.5425913769  S4        523             1.0000000000
       389        35  PNM       H36             1.5529233737       13.7206947509       -4.2292576297  S4        523             1.0000000000
       390        35  PNM       H37             1.0234781675       13.5262431233       -6.6544577834  S4        523             1.0000000000
       391        35  PNM       H38            -1.3140925658       13.0546186331       -7.3673121323  S4        523             1.0000000000
       392        35  PNM       H39            -3.0869241304       12.7422798272       -5.6754962871  S4        523             1.0000000000
       393        35  PNM       H40            -2.0711864874       10.3855064322       -2.3739283429  S4        523             1.0000000000
       394        36  TIP3      OH2            -4.2842884770        7.6119339061       -0.2448501129  S4        290             1.0000000000
       395        36  TIP3      H1             -5.2633996659        7.5057704260        0.0389327493  S4        290             1.0000000000
       396        36  TIP3      H2             -3.7527163790        8.2713278881        0.2792965639  S4        290             1.0000000000
       397        37  SER       CB             -3.0351355135        5.0235788268       -2.0395847132  S5        70              1.0000000000
       398        37  SER       HB1            -3.5439127544        4.1714247662       -2.5010042352  S5        70              1.0000000000
       399        37  SER       HB2            -2.1192261641        5.2249036929       -2.6062105969  S5        70              1.0000000000
       400        37  SER       OG             -3.9356804417        6.1434678860       -2.1006460675  S5        70              1.0000000000
       401        37  SER       HG1            -3.9647469107        6.8114728859       -1.2115112852  S5        70              1.0000000000
       402        37  SER       QQH1           -2.7391304766        4.8339781254       -0.9956803871  S5        70              1.0000000000
       403        38  LYS       CD             -6.6055979629        3.4632998831       -2.0317191732  S5        73              1.0000000000
       404        38  LYS       HD1            -7.3159292264        2.9214607955       -2.6599170466  S5        73              1.0000000000
       405        38  LYS       HD2            -5.6395497161        3.4192188164       -2.5472868031  S5        73              1.0000000000
       406        38  LYS       QQH2           -6.5105894520        2.9302121329       -1.0800121872  S5        73              1.0000000000
       407        38  LYS       CE             -7.0644005560        4.9276965297       -1.8604506989  S5        73              1.0000000000
       408        38  LYS       HE1            -6.8652164954        5.3529779345       -0.8731585703  S5        73              1.0000000000
       409        38  LYS       HE2            -8.1383059388        5.0139216615       -2.0437739527  S5        73              1.0000000000
       410        38  LYS       NZ             -6.3689763318        5.8477055611       -2.8297587662  S5        73              1.0000000000
       411        38  LYS       HZ1            -6.4639962876        5.5891187428       -3.8225636880  S5        73              1.0000000000
       412        38  LYS       HZ2            -5.2982091700        5.9221023182       -2.5887306879  S5        73              1.0000000000
       413        38  LYS       HZ3            -6.7380641580        6.8210924065       -2.7469286988  S5        73              1.0000000000
       414        39  SER       CB             -4.5886756681        4.5934199476       -6.5016579053  S5        130             1.0000000000
       415        39  SER       HB1            -4.6379729225        5.5547785941       -7.0167102191  S5        130             1.0000000000
       416        39  SER       HB2            -3.8797391080        3.9541552212       -7.0433864366  S5        130             1.0000000000
       417        39  SER       OG             -4.1388912261        4.7580628796       -5.1129682111  S5        130             1.0000000000
       418        39  SER       HG1            -3.3250243882        5.3428685212       -5.1223234195  S5        130             1.0000000000
       419        39  SER       QQH3           -5.5611374256        4.1026517316       -6.5400868709  S5        130             1.0000000000
       420        40  GLU       CB             -9.7763505727        9.3020892351        0.9176973307  S5        166             1.0000000000
       421        40  GLU       HB1            -9.4230372137        9.9343734843        0.0948637984  S5        166             1.0000000000
       422        40  GLU       HB2           -10.8200611111        9.0417544593        0.7272781778  S5        166             1.0000000000
       423        40  GLU       QQH4           -9.7227406497        9.7994544888        1.8958904098  S5        166             1.0000000000
       424        40  GLU       CG             -8.9182345510        8.0279656265        0.8970715796  S5        166             1.0000000000
       425        40  GLU       HG1            -9.3005990587        7.3418101942        0.1329937719  S5        166             1.0000000000
       426        40  GLU       HG2            -8.9857678984        7.4792219198        1.8460936999  S5        166             1.0000000000
       427        40  GLU       CD             -7.4342211024        8.2521326217        0.5804523162  S5        166             1.0000000000
       428        40  GLU       OE1            -6.9474236220        9.4266967724        0.6417370266  S5        166             1.0000000000
       429        40  GLU       OE2            -6.7584230828        7.1823064579        0.2815959677  S5        166             1.0000000000
       430        41  ASN       CB             -2.4888325867       11.8083100212        1.5550500885  S5        170             1.0000000000
       431        41  ASN       HB1            -1.4808648052       11.6373409368        1.1710256902  S5        170             1.0000000000
       432        41  ASN       HB2            -2.8584637017       12.7677418974        1.1864492225  S5        170             1.0000000000
       433        41  ASN       QQH5           -2.5332684000       11.7934739121        2.6540005349  S5        170             1.0000000000
       434        41  ASN       CG             -3.3822128698       10.6631996409        1.0790558526  S5        170             1.0000000000
       435        41  ASN       OD1            -2.9825332823        9.4623700955        1.1930375936  S5        170             1.0000000000
       436        41  ASN       ND2            -4.5890313249       11.0012334396        0.5912683460  S5        170             1.0000000000
       437        41  ASN       HD21           -5.3217298373       10.2954230241        0.4314521102  S5        170             1.0000000000
       438        41  ASN       HD22           -4.7926908535       11.9741166077        0.3624318500  S5        170             1.0000000000
       439        42  LYS       CE             -3.2417488668        1.4983590561       -4.2828716532  S5        234             1.0000000000
       440        42  LYS       HE1            -3.5746325732        1.7278241846       -3.2723432575  S5        234             1.0000000000
       441        42  LYS       HE2            -4.1077355738        1.3986198355       -4.9390383801  S5        234             1.0000000000
       442        42  LYS       NZ             -2.4104829596        2.6396466578       -4.8061488979  S5        234             1.0000000000
       443        42  LYS       HZ1            -1.9645796817        2.4015444989       -5.7251839317  S5        234             1.0000000000
       444        42  LYS       HZ2            -1.6276579839        2.9296432719       -4.1887739597  S5        234             1.0000000000
       445        42  LYS       HZ3            -3.0345762178        3.4799960807       -4.9281067491  S5        234             1.0000000000
       446        42  LYS       QQH6           -2.6339831728        0.5930660656       -4.2550307925  S5        234             1.0000000000
       447        43  SER       CB              2.2819960041        3.4057424077       -5.9456400826  S5        235             1.0000000000
       448        43  SER       HB1             2.9971627792        2.7749767768       -6.4823205563  S5        235             1.0000000000
       449        43  SER       HB2             2.7916598975        4.3518739966       -5.7235958769  S5        235             1.0000000000
       450        43  SER       OG              1.1284193087        3.5897019645       -6.8059522238  S5        235             1.0000000000
       451        43  SER       HG1             0.7045524669        4.4672898386       -6.6010760297  S5        235             1.0000000000
       452        43  SER       QQH7            2.0026148892        2.8611856064       -5.0293387084  S5        235             1.0000000000
       453        44  PNM       S1             -3.0003370702        9.8204834366       -6.0252345044  S5        523             1.0000000000
       454        44  PNM       C2             -1.6821983035        8.5434454977       -6.6776083438  S5        523             1.0000000000
       455        44  PNM       C3             -1.2731784507        7.6863469515       -5.4124184412  S5        523             1.0000000000
       456        44  PNM       N4             -2.3844838346        7.7401345532       -4.4569208835  S5        523             1.0000000000
       457        44  PNM       C5             -3.5627939351        8.6267262408       -4.6982982085  S5        523             1.0000000000
       458        44  PNM       C6             -3.5114785085        9.0102575044       -3.1643883569  S5        523             1.0000000000
       459        44  PNM       C7             -2.3462647055        7.9983994674       -3.0998781120  S5        523             1.0000000000
       460        44  PNM       O8             -1.5273037498        7.6550029880       -2.2300191330  S5        523             1.0000000000
       461        44  PNM       C9             -2.3399170558        7.7117492782       -7.7857259309  S5        523             1.0000000000
       462        44  PNM       C10            -0.4798802155        9.3214482640       -7.2272647924  S5        523             1.0000000000
       463        44  PNM       C11            -0.8488430155        6.2573355733       -5.7899796532  S5        523             1.0000000000
       464        44  PNM       O12            -1.6630826397        5.3009307570       -5.6174963592  S5        523             1.0000000000
       465        44  PNM       O13             0.3455485240        6.1306553281       -6.2883925819  S5        523             1.0000000000
       466        44  PNM       N14            -2.9737245881       10.3273478606       -2.8525567106  S5        523             1.0000000000
       467        44  PNM       C15            -3.6198884411       11.4708961359       -3.1830825986  S5        523             1.0000000000
       468        44  PNM       O16            -4.7668232390       11.4459964150       -3.7166801426  S5        523             1.0000000000
       469        44  PNM       C17            -2.8623391086       12.7731702738       -2.9500881490  S5        523             1.0000000000
       470        44  PNM       C18            -1.7772910522       13.0149597342       -3.9942123747  S5        523             1.0000000000
       471        44  PNM       C19            -0.4624029402       13.3076342171       -3.6058635159  S5        523             1.0000000000
       472        44  PNM       C20             0.5413136731       13.4938545656       -4.5625810319  S5        523             1.0000000000
       473        44  PNM       C21             0.2426733164       13.3869559378       -5.9242843943  S5        523             1.0000000000
       474        44  PNM       C22            -1.0720218817       13.1181925144       -6.3231590712  S5        523             1.0000000000
       475        44  PNM       C23            -2.0745176883       12.9426333322       -5.3650991772  S5        523             1.0000000000
       476        44  PNM       H24            -0.3990373860        8.1559105383       -4.9471120384  S5        523             1.0000000000
       477        44  PNM       H25            -0.7550622112        9.8643067271       -8.1361385128  S5        523             1.0000000000
       478        44  PNM       H26             0.3187271930        8.6157181240       -7.4839337471  S5        523             1.0000000000
       479        44  PNM       H27            -0.0979506379       10.0454964131       -6.5035224098  S5        523             1.0000000000
       480        44  PNM       H28            -2.7034544772        8.3679838927       -8.5797803319  S5        523             1.0000000000
       481        44  PNM       H29            -3.1882777162        7.1308404323       -7.4160934389  S5        523             1.0000000000
       482        44  PNM       H30            -1.6032951898        7.0285496374       -8.2200319590  S5        523             1.0000000000
       483        44  PNM       H31            -4.4664190870        8.0980415156       -4.9976361862  S5        523             1.0000000000
       484        44  PNM       H32            -4.4120143420        8.7811307874       -2.5963765983  S5        523             1.0000000000
       485        44  PNM       H33            -2.4226489519       12.7677928594       -1.9476933104  S5        523             1.0000000000
       486        44  PNM       H34            -3.6042377431       13.5764924841       -2.9698103462  S5        523             1.0000000000
       487        44  PNM       H35            -0.2211396784       13.4026392735       -2.5537320028  S5        523             1.0000000000
       488        44  PNM       H36             1.5523488817       13.7151655621       -4.2433232712  S5        523             1.0000000000
       489        44  PNM       H37             1.0204683928       13.5157290875       -6.6674500464  S5        523             1.0000000000
       490        44  PNM       H38            -1.3161884564       13.0343888562       -7.3768666702  S5        523             1.0000000000
       491        44  PNM       H39            -3.0861621922       12.7194230302       -5.6824125933  S5        523             1.0000000000
       492        44  PNM       H40            -2.0706967384       10.3716475344       -2.3734066228  S5        523             1.0000000000
       493        45  TIP3      OH2            -4.2978034588        7.5906384943       -0.2150620536  S5        290             1.0000000000
       494        45  TIP3      H1             -5.2805300283        7.4876425231        0.0598567328  S5        290             1.0000000000
       495        45  TIP3      H2             -3.7718098939        8.2569392784        0.3062142377  S5        290             1.0000000000
       496        46  SER       CB             -3.0306359593        5.0171411666       -2.0381398085  S6        70              1.0000000000
       497        46  SER       HB1            -3.5390517266        4.1651997870       -2.5004416248  S6        70              1.0000000000
       498        46  SER       HB2            -2.1125553895        5.2168059943       -2.6017910465  S6        70              1.0000000000
       499        46  SER       OG             -3.9298989823        6.1379740239       -2.1032825781  S6        70              1.0000000000
       500        46  SER       HG1            -3.9563931444        6.8086646167       -1.2182816048  S6        70              1.0000000000
       501        46  SER       QQH1           -2.7384933319        4.8282400183       -0.9929986277  S6        70              1.0000000000
       502        47  LYS       CD             -6.6056074248        3.4615492541       -2.0321344497  S6        73              1.0000000000
       503        47  LYS       HD1            -7.3180417037        2.9205700886       -2.6587247032  S6        73              1.0000000000
       504        47  LYS       HD2            -5.6405870937        3.4152665186       -2.5494255168  S6        73              1.0000000000
       505        47  LYS       QQH2           -6.5098542810        2.9287835922       -1.0803150385  S6        73              1.0000000000
       506        47  LYS       CE             -7.0613721950        4.9269004220       -1.8609379270  S6        73              1.0000000000
       507        47  LYS       HE1            -6.8607743249        5.3521123542       -0.8739383905  S6        73              1.0000000000
       508        47  LYS       HE2            -8.1352114110        5.0152570244       -2.0436209568  S6        73              1.0000000000
       509        47  LYS       NZ             -6.3649845927        5.8457673593       -2.8306896893  S6        73              1.0000000000
       510        47  LYS       HZ1            -6.4613722793        5.5873129284       -3.8234532331  S6        73              1.0000000000
       511        47  LYS       HZ2            -5.2943742202        5.9183480081       -2.5906937087  S6        73              1.0000000000
       512        47  LYS       HZ3            -6.7327109668        6.8196324728       -2.7473091743  S6        73              1.0000000000
       513        48  SER       CB             -4.5907081274        4.5842699998       -6.5008076061  S6        130             1.0000000000
       514        48  SER       HB1            -4.6378395306        5.5458564014       -7.0156433797  S6        130             1.0000000000
       515        48  SER       HB2            -3.8821508443        3.9439246300       -7.0418543685  S6        130             1.0000000000
       516        48  SER       OG             -4.1425083383        4.7478686469       -5.1114120439  S6        130             1.0000000000
       517        48  SER       HG1            -3.3314964718        5.3365176240       -5.1170606949  S6        130             1.0000000000
       518        48  SER       QQH3           -5.5638392815        4.0949429514       -6.5406581879  S6        130             1.0000000000
       519        49  GLU       CB             -9.7683769272        9.2990068588        0.9164156162  S6        166             1.0000000000
       520        49  GLU       HB1            -9.4166899048        9.9320233639        0.0934075071  S6        166             1.0000000000
       521        49  GLU       HB2           -10.8116871483        9.0368893952        0.7262572660  S6        166             1.0000000000
       522        49  GLU       QQH4           -9.7149852444        9.7964178903        1.8945337293  S6        166             1.0000000000
       523        49  GLU       CG             -8.9081176631        8.0263135835        0.8952019117  S6        166             1.0000000000
       524        49  GLU       HG1            -9.2884260997        7.3402732051        0.1299926612  S6        166             1.0000000000
       525        49  GLU       HG2            -8.9761067999        7.4765227933        1.8436278634  S6        166             1.0000000000
       526        49  GLU       CD             -7.4242127135        8.2538361042        0.5805067837  S6        166             1.0000000000
       527        49  GLU       OE1            -6.9378778235        9.4279966098        0.6527790938  S6        166             1.0000000000
       528        49  GLU       OE2            -6.7479955837        7.1871359996        0.2720092060  S6        166             1.0000000000
       529        50  ASN       CB             -2.4857552091       11.8167503126        1.5511811419  S6        170             1.0000000000
       530        50  ASN       HB1            -1.4774464971       11.6482053582        1.1670275886  S6        170             1.0000000000
       531        50  ASN       HB2            -2.8573410912       12.7760823963        1.1842039893  S6        170             1.0000000000
       532        50  ASN       QQH5           -2.5301754989       11.8002724780        2.6501023057  S6        170             1.0000000000
       533        50  ASN       CG             -3.3768604507       10.6707232604        1.0736899461  S6        170             1.0000000000
       534        50  ASN       OD1            -2.9747082793        9.4706040950        1.1851580451  S6        170             1.0000000000
       535        50  ASN       ND2            -4.5847945075       11.0076140734        0.5876104290  S6        170             1.0000000000
       536        50  ASN       HD21           -5.3170378342       10.3008117962        0.4305175367  S6        170             1.0000000000
       537        50  ASN       HD22           -4.7906921142       11.9806326660        0.3614796588  S6        170             1.0000000000
       538        51  LYS       CE             -3.2413528447        1.4947486369       -4.2800111064  S6        234             1.0000000000
       539        51  LYS       HE1            -3.5729004432        1.7247395899       -3.2690637379  S6        234             1.0000000000
       540        51  LYS       HE2            -4.1081493402        1.3951197735       -4.9352229740  S6        234             1.0000000000
       541        51  LYS       NZ             -2.4101167860        2.6354814582       -4.8046073164  S6        234             1.0000000000
       542        51  LYS       HZ1            -1.9644613338        2.3965397368       -5.7235767586  S6        234             1.0000000000
       543        51  LYS       HZ2            -1.6274625825        2.9268370435       -4.1878067551  S6        234             1.0000000000
       544        51  LYS       HZ3            -3.0351411263        3.4751930739       -4.9271983746  S6        234             1.0000000000
       545        51  LYS       QQH6           -2.6340637595        0.5890874999       -4.2525267307  S6        234             1.0000000000
       546        52  SER       CB              2.2823834668        3.4021816641       -5.9459060838  S6        235             1.0000000000
       547        52  SER       HB1             2.9967402751        2.7706262784       -6.4826748942  S6        235             1.0000000000
       548        52  SER       HB2             2.7922945166        4.3485504945       -5.7254584051  S6        235             1.0000000000
       549        52  SER       OG              1.1278868061        3.5854531345       -6.8051807754  S6        235             1.0000000000
       550        52  SER       HG1             0.7016979856        4.4609029236       -6.5953512308  S6        235             1.0000000000
       551        52  SER       QQH7            2.0041329087        2.8586695474       -5.0286367456  S6        235             1.0000000000
       552        53  PNM       S1             -2.9576659442        9.8408533250       -5.9968641692  S6        523             1.0000000000
       553        53  PNM       C2             -1.6604510303        8.5463886044       -6.6556969049  S6        523             1.0000000000
       554        53  PNM       C3             -1.2559786126        7.6864789962       -5.3910385238  S6        523             1.0000000000
       555        53  PNM       N4             -2.3656858096        7.7513182031       -4.4355067186  S6        523             1.0000000000
       556        53  PNM       C5             -3.5375909653        8.6449360203       -4.6789201047  S6        523             1.0000000000
       557        53  PNM       C6             -3.4918951934        9.0218842381       -3.1434515337  S6        523             1.0000000000
       558        53  PNM       C7             -2.3296468578        8.0050904538       -3.0775612504  S6        523             1.0000000000
       559        53  PNM       O8             -1.5177035263        7.6529331588       -2.2068634959  S6        523             1.0000000000
       560        53  PNM       C9             -2.3350740069        7.7188910964       -7.7570977265  S6        523             1.0000000000
       561        53  PNM       C10            -0.4518989300        9.3075084670       -7.2148876038  S6        523             1.0000000000
       562        53  PNM       C11            -0.8455652423        6.2544575851       -5.7712808822  S6        523             1.0000000000
       563        53  PNM       O12            -1.6672431192        5.3044632672       -5.5992699770  S6        523             1.0000000000
       564        53  PNM       O13             0.3462738386        6.1195451223       -6.2737007547  S6        523             1.0000000000
       565        53  PNM       N14            -2.9562135570       10.3379643491       -2.8247920855  S6        523             1.0000000000
       566        53  PNM       C15            -3.6035523139       11.4813393085       -3.1543454286  S6        523             1.0000000000
       567        53  PNM       O16            -4.7501814586       11.4551188947       -3.6888080030  S6        523             1.0000000000
       568        53  PNM       C17            -2.8475150232       12.7848289033       -2.9224156027  S6        523             1.0000000000
       569        53  PNM       C18            -1.7691421869       13.0293379631       -3.9727250905  S6        523             1.0000000000
       570        53  PNM       C19            -0.4502775148       13.3157675115       -3.5936250992  S6        523             1.0000000000
       571        53  PNM       C20             0.5469097289       13.5000963564       -4.5574856203  S6        523             1.0000000000
       572        53  PNM       C21             0.2374800059       13.3981329424       -5.9171756806  S6        523             1.0000000000
       573        53  PNM       C22            -1.0814697726       13.1367802241       -6.3066788770  S6        523             1.0000000000
       574        53  PNM       C23            -2.0771943463       12.9628720983       -5.3413717684  S6        523             1.0000000000
       575        53  PNM       H24            -0.3765734077        8.1480534525       -4.9279736504  S6        523             1.0000000000
       576        53  PNM       H25            -0.7258288080        9.8499136514       -8.1243278870  S6        523             1.0000000000
       577        53  PNM       H26             0.3364171726        8.5909445418       -7.4727149652  S6        523             1.0000000000
       578        53  PNM       H27            -0.0569811111       10.0296547676       -6.4963446739  S6        523             1.0000000000
       579        53  PNM       H28            -2.6951193090        8.3769888734       -8.5511578032  S6        523             1.0000000000
       580        53  PNM       H29            -3.1879127361        7.1492958083       -7.3799343161  S6        523             1.0000000000
       581        53  PNM       H30            -1.6100842082        7.0246714745       -8.1935288193  S6        523             1.0000000000
       582        53  PNM       H31            -4.4426106854        8.1225801351       -4.9845215752  S6        523             1.0000000000
       583        53  PNM       H32            -4.3948209245        8.7909196512       -2.5801064569  S6        523             1.0000000000
       584        53  PNM       H33            -2.4027339227       12.7793520197       -1.9222991617  S6        523             1.0000000000
       585        53  PNM       H34            -3.5912836099       13.5864120991       -2.9381357983  S6        523             1.0000000000
       586        53  PNM       H35            -0.2007650729       13.4080335861       -2.5432700817  S6        523             1.0000000000
       587        53  PNM       H36             1.5612264275       13.7166061793       -4.2454854951  S6        523             1.0000000000
       588        53  PNM       H37             1.0103614233       13.5249040327       -6.6658074868  S6        523             1.0000000000
       589        53  PNM       H38            -1.3341689436       13.0569220763       -7.3586721743  S6        523             1.0000000000
       590        53  PNM       H39            -3.0920484858       12.7434553061       -5.6512873962  S6        523             1.0000000000
       591        53  PNM       H40            -2.0530027148       10.3812480339       -2.3456913611  S6        523             1.0000000000
       592        54  TIP3      OH2            -4.2880182895        7.5971301306       -0.2248521345  S6        290             1.0000000000
       593        54  TIP3      H1             -5.2702985305        7.4944535546        0.0510829149  S6        290             1.0000000000
       594        54  TIP3      H2             -3.7614328495        8.2631994300        0.2959590464  S6        290             1.0000000000
       595        55  SER       CB             -3.0356660822        5.0211111369       -2.0370508913  S7        70              1.0000000000
       596        55  SER       HB1            -3.5447495070        4.1689676055       -2.4982257656  S7        70              1.0000000000
       597        55  SER       HB2            -2.1194703129        5.2216445860       -2.6035776951  S7        70              1.0000000000
       598        55  SER       OG             -3.9355919393        6.1414787726       -2.0985768726  S7        70              1.0000000000
       599        55  SER       HG1            -3.9642569730        6.8096919005       -1.2095367434  S7        70              1.0000000000
       600        55  SER       QQH1           -2.7399864627        4.8318532412       -0.9929693905  S7        70              1.0000000000
       601        56  LYS       CD             -6.6062460386        3.4619050921       -2.0316090513  S7        73              1.0000000000
       602        56  LYS       HD1            -7.3180925897        2.9196535195       -2.6577465996  S7        73              1.0000000000
       603        56  LYS       HD2            -5.6414417761        3.4173029150       -2.5494406231  S7        73              1.0000000000
       604        56  LYS       QQH2           -6.5089902340        2.9295433374       -1.0797345347  S7        73              1.0000000000
       605        56  LYS       CE             -7.0646529476        4.9265270116       -1.8605378898  S7        73              1.0000000000
       606        56  LYS       HE1            -6.8659316134        5.3517983747       -0.8731575506  S7        73              1.0000000000
       607        56  LYS       HE2            -8.1384177364        5.0130602017       -2.0444394034  S7        73              1.0000000000
       608        56  LYS       NZ             -6.3686144008        5.8464400431       -2.8295634156  S7        73              1.0000000000
       609        56  LYS       HZ1            -6.4631487843        5.5876566890       -3.8223271123  S7        73              1.0000000000
       610        56  LYS       HZ2            -5.2981369829        5.9207000597       -2.5878635644  S7        73              1.0000000000
       611        56  LYS       HZ3            -6.7375718077        6.8198941063       -2.7469794125  S7        73              1.0000000000
       612        57  SER       CB             -4.5889387218        4.5904322059       -6.5000226308  S7        130             1.0000000000
       613        57  SER       HB1            -4.6367452225        5.5515451660       -7.0155711778  S7        130             1.0000000000
       614        57  SER       HB2            -3.8797699727        3.9503067591       -7.0404329436  S7        130             1.0000000000
       615        57  SER       OG             -4.1410571150        4.7554905815       -5.1106901282  S7        130             1.0000000000
       616        57  SER       HG1            -3.3276980635        5.3409945954       -5.1190138316  S7        130             1.0000000000
       617        57  SER       QQH3           -5.5617134148        4.1004167151       -6.5395294407  S7        130             1.0000000000
       618        58  GLU       CB             -9.7750319008        9.3021669393        0.9178721915  S7        166             1.0000000000
       619        58  GLU       HB1            -9.4215782869        9.9340601801        0.0947967118  S7        166             1.0000000000
       620        58  GLU       HB2           -10.8186834211        9.0418083461        0.7272744261  S7        166             1.0000000000
       621        58  GLU       QQH4           -9.7214723904        9.7999240907        1.8958312181  S7        166             1.0000000000
       622        58  GLU       CG             -8.9171158422        8.0279106111        0.8979635892  S7        166             1.0000000000
       623        58  GLU       HG1            -9.2984684829        7.3419676150        0.1332192796  S7        166             1.0000000000
       624        58  GLU       HG2            -8.9860049380        7.4788263418        1.8467418914  S7        166             1.0000000000
       625        58  GLU       CD             -7.4328184712        8.2523564852        0.5832514862  S7        166             1.0000000000
       626        58  GLU       OE1            -6.9451065694        9.4262072529        0.6503210166  S7        166             1.0000000000
       627        58  GLU       OE2            -6.7577194656        7.1832971971        0.2800361303  S7        166             1.0000000000
       628        59  ASN       CB             -2.4870956440       11.8080081826        1.5548782989  S7        170             1.0000000000
       629        59  ASN       HB1            -1.4790585823       11.6367102247        1.1711720980  S7        170             1.0000000000
       630        59  ASN       HB2            -2.8565508385       12.7672838978        1.1856389788  S7        170             1.0000000000
       631        59  ASN       QQH5           -2.5315979836       11.7938472163        2.6538131729  S7        170             1.0000000000
       632        59  ASN       CG             -3.3806505195       10.6628469415        1.0796281639  S7        170             1.0000000000
       633        59  ASN       OD1            -2.9815635029        9.4618637931        1.1948829624  S7        170             1.0000000000
       634        59  ASN       ND2            -4.5872312617       11.0008520849        0.5913649961  S7        170             1.0000000000
       635        59  ASN       HD21           -5.3204993892       10.2951609173        0.4339027677  S7        170             1.0000000000
       636        59  ASN       HD22           -4.7904285271       11.9735904323        0.3613398058  S7        170             1.0000000000
       637        60  LYS       CE             -3.2412144442        1.4974089842       -4.2813526231  S7        234             1.0000000000
       638        60  LYS       HE1            -3.5730170618        1.7269176078       -3.2704360863  S7        234             1.0000000000
       639        60  LYS       HE2            -4.1078323660        1.3977214959       -4.9367126583  S7        234             1.0000000000
       640        60  LYS       NZ             -2.4103194430        2.6386050485       -4.8053412811  S7        234             1.0000000000
       641        60  LYS       HZ1            -1.9648526394        2.4005411964       -5.7245748129  S7        234             1.0000000000
       642        60  LYS       HZ2            -1.6271447494        2.9289101221       -4.1885561024  S7        234             1.0000000000
       643        60  LYS       HZ3            -3.0346546430        3.4787282329       -4.9268661368  S7        234             1.0000000000
       644        60  LYS       QQH6           -2.6335154189        0.5920297751       -4.2540680733  S7        234             1.0000000000
       645        61  SER       CB              2.2816617312        3.4064824859       -5.9455712090  S7        235             1.0000000000
       646        61  SER       HB1             2.9963431904        2.7758844904       -6.4830319333  S7        235             1.0000000000
       647        61  SER       HB2             2.7916573900        4.3523694713       -5.7232290892  S7        235             1.0000000000
       648        61  SER       OG              1.1276675142        3.5911923635       -6.8051988557  S7        235             1.0000000000
       649        61  SER       HG1             0.7031147554        4.4680096640       -6.5983553485  S7        235             1.0000000000
       650        61  SER       QQH7            2.0027261541        2.8614041245       -5.0294516515  S7        235             1.0000000000
       651        62  PNM       S1             -3.0082885487        9.8166310233       -6.0224143946  S7        523             1.0000000000
       652        62  PNM       C2             -1.6888794664        8.5410852156       -6.6746349221  S7        523             1.0000000000
       653        62  PNM       C3             -1.2780073320        7.6852238467       -5.4092785322  S7        523             1.0000000000
       654        62  PNM       N4             -2.3886069805        7.7380370945       -4.4528979642  S7        523             1.0000000000
       655        62  PNM       C5             -3.5676019365        8.6241032737       -4.6929901495  S7        523             1.0000000000
       656        62  PNM       C6             -3.5134604732        9.0091444602       -3.1595016650  S7        523             1.0000000000
       657        62  PNM       C7             -2.3487212429        7.9969482745       -3.0962953632  S7        523             1.0000000000
       658        62  PNM       O8             -1.5277868431        7.6538982967       -2.2272197052  S7        523             1.0000000000
       659        62  PNM       C9             -2.3456277309        7.7080555316       -7.7823055153  S7        523             1.0000000000
       660        62  PNM       C10            -0.4880987543        9.3210631095       -7.2248269174  S7        523             1.0000000000
       661        62  PNM       C11            -0.8518611554        6.2566372395       -5.7862467757  S7        523             1.0000000000
       662        62  PNM       O12            -1.6650214581        5.2992984871       -5.6135238051  S7        523             1.0000000000
       663        62  PNM       O13             0.3427037080        6.1311543279       -6.2844752281  S7        523             1.0000000000
       664        62  PNM       N14            -2.9737857646       10.3261262593       -2.8501598187  S7        523             1.0000000000
       665        62  PNM       C15            -3.6188884124       11.4700797870       -3.1812399609  S7        523             1.0000000000
       666        62  PNM       O16            -4.7664126425       11.4460447090       -3.7137490885  S7        523             1.0000000000
       667        62  PNM       C17            -2.8598296029       12.7717100466       -2.9498765316  S7        523             1.0000000000
       668        62  PNM       C18            -1.7763064529       13.0127956948       -3.9957696814  S7        523             1.0000000000
       669        62  PNM       C19            -0.4612007397       13.3073913442       -3.6094591724  S7        523             1.0000000000
       670        62  PNM       C20             0.5410107528       13.4936840235       -4.5677575842  S7        523             1.0000000000
       671        62  PNM       C21             0.2406670506       13.3846893149       -5.9289178997  S7        523             1.0000000000
       672        62  PNM       C22            -1.0742491248       13.1140024799       -6.3257717490  S7        523             1.0000000000
       673        62  PNM       C23            -2.0753034200       12.9386131535       -5.3661987460  S7        523             1.0000000000
       674        62  PNM       H24            -0.4042529655        8.1562526568       -4.9447340793  S7        523             1.0000000000
       675        62  PNM       H25            -0.7644021723        9.8622646054       -8.1343746741  S7        523             1.0000000000
       676        62  PNM       H26             0.3122199192        8.6170056116       -7.4806221140  S7        523             1.0000000000
       677        62  PNM       H27            -0.1081571948       10.0467387631       -6.5016546691  S7        523             1.0000000000
       678        62  PNM       H28            -2.7102891743        8.3634727092       -8.5765634516  S7        523             1.0000000000
       679        62  PNM       H29            -3.1930980443        7.1260176412       -7.4124291679  S7        523             1.0000000000
       680        62  PNM       H30            -1.6078949464        7.0258962519       -8.2163609277  S7        523             1.0000000000
       681        62  PNM       H31            -4.4717089560        8.0947790787       -4.9901064717  S7        523             1.0000000000
       682        62  PNM       H32            -4.4132006214        8.7813179504       -2.5896259629  S7        523             1.0000000000
       683        62  PNM       H33            -2.4184629913       12.7660115649       -1.9482309561  S7        523             1.0000000000
       684        62  PNM       H34            -3.6010724194       13.5756951887       -2.9684449030  S7        523             1.0000000000
       685        62  PNM       H35            -0.2186133644       13.4040960189       -2.5577541037  S7        523             1.0000000000
       686        62  PNM       H36             1.5522190980       13.7168630590       -4.2502381696  S7        523             1.0000000000
       687        62  PNM       H37             1.0172912249       13.5134970274       -6.6732546633  S7        523             1.0000000000
       688        62  PNM       H38            -1.3197691903       13.0288249911       -7.3790617392  S7        523             1.0000000000
       689        62  PNM       H39            -3.0871676888       12.7142673726       -5.6819579309  S7        523             1.0000000000
       690        62  PNM       H40            -2.0702198530       10.3700592245       -2.3718725884  S7        523             1.0000000000
       691        63  TIP3      OH2            -4.2966251435        7.5897665642       -0.2134805353  S7        290             1.0000000000
       692        63  TIP3      H1             -5.2796220441        7.4874300296        0.0608422293  S7        290             1.0000000000
       693        63  TIP3      H2             -3.7704730091        8.2558005113        0.3079943642  S7        290             1.0000000000
       694        64  SER       CB             -3.0352022948        5.0309655353       -2.0397800608  S8        70              1.0000000000
       695        64  SER       HB1            -3.5464703023        4.1797540369       -2.5005123958  S8        70              1.0000000000
       696        64  SER       HB2            -2.1198949999        5.2302688269       -2.6080541644  S8        70              1.0000000000
       697        64  SER       OG             -3.9333419450        6.1530619063       -2.0989458094  S8        70              1.0000000000
       698        64  SER       HG1            -3.9711591722        6.8138106117       -1.2015833030  S8        70              1.0000000000
       699        64  SER       QQH1           -2.7376896042        4.8411894378       -0.9964089581  S8        70              1.0000000000
       700        65  LYS       CD             -6.5981053670        3.4584661573       -2.0336362222  S8        73              1.0000000000
       701        65  LYS       HD1            -7.3104996191        2.9168415693       -2.6595477075  S8        73              1.0000000000
       702        65  LYS       HD2            -5.6326968473        3.4109471294       -2.5501122947  S8        73              1.0000000000
       703        65  LYS       QQH2           -6.5032339430        2.9280431677       -1.0804694584  S8        73              1.0000000000
       704        65  LYS       CE             -7.0540981732        4.9242160553       -1.8665529702  S8        73              1.0000000000
       705        65  LYS       HE1            -6.8526393622        5.3530454879       -0.8812575911  S8        73              1.0000000000
       706        65  LYS       HE2            -8.1283997123        5.0110740952       -2.0473818633  S8        73              1.0000000000
       707        65  LYS       NZ             -6.3594290750        5.8380074135       -2.8424807223  S8        73              1.0000000000
       708        65  LYS       HZ1            -6.4455218054        5.5666338903       -3.8321870159  S8        73              1.0000000000
       709        65  LYS       HZ2            -5.2904801262        5.9233442389       -2.5949030416  S8        73              1.0000000000
       710        65  LYS       HZ3            -6.7348857925        6.8101221465       -2.7741916276  S8        73              1.0000000000
       711        66  SER       CB             -4.5896979983        4.5930259571       -6.5125440850  S8        130             1.0000000000
       712        66  SER       HB1            -4.6367783275        5.5537218643       -7.0290095155  S8        130             1.0000000000
       713        66  SER       HB2            -3.8798325358        3.9521713405       -7.0510454328  S8        130             1.0000000000
       714        66  SER       OG             -4.1437988785        4.7591997546       -5.1223675640  S8        130             1.0000000000
       715        66  SER       HG1            -3.3284208765        5.3417635624       -5.1296608581  S8        130             1.0000000000
       716        66  SER       QQH3           -5.5625948496        4.1033170336       -6.5528999152  S8        130             1.0000000000
       717        67  GLU       CB             -9.7840440960        9.3137713330        0.9173182183  S8        166             1.0000000000
       718        67  GLU       HB1            -9.4282513681        9.9455944614        0.0952212877  S8        166             1.0000000000
       719        67  GLU       HB2           -10.8283669836        9.0568003171        0.7259736793  S8        166             1.0000000000
       720        67  GLU       QQH4           -9.7296891105        9.8103938615        1.8959203177  S8        166             1.0000000000
       721        67  GLU       CG             -8.9300903984        8.0368482081        0.8965985679  S8        166             1.0000000000
       722        67  GLU       HG1            -9.3167320760        7.3506786994        0.1346905425  S8        166             1.0000000000
       723        67  GLU       HG2            -8.9965854214        7.4894309881        1.8464159600  S8        166             1.0000000000
       724        67  GLU       CD             -7.4461108557        8.2554745098        0.5760736915  S8        166             1.0000000000
       725        67  GLU       OE1            -6.9576131354        9.4299999271        0.6236891698  S8        166             1.0000000000
       726        67  GLU       OE2            -6.7725463928        7.1811221783        0.2879611920  S8        166             1.0000000000
       727        68  ASN       CB             -2.4968064893       11.8032025497        1.5568293989  S8        170             1.0000000000
       728        68  ASN       HB1            -1.4891479359       11.6307403823        1.1721299440  S8        170             1.0000000000
       729        68  ASN       HB2            -2.8649892702       12.7630607650        1.1879633189  S8        170             1.0000000000
       730        68  ASN       QQH5           -2.5404207557       11.7887034926        2.6557501174  S8        170             1.0000000000
       731        68  ASN       CG             -3.3926550424       10.6591903366        1.0817546853  S8        170             1.0000000000
       732        68  ASN       OD1            -3.0006263611        9.4569665108        1.2075724819  S8        170             1.0000000000
       733        68  ASN       ND2            -4.5930355842       10.9999181828        0.5801467451  S8        170             1.0000000000
       734        68  ASN       HD21           -5.3271260996       10.2962060822        0.4180872136  S8        170             1.0000000000
       735        68  ASN       HD22           -4.7909509406       11.9728059978        0.3452785667  S8        170             1.0000000000
       736        69  LYS       CE             -3.2422086769        1.4999990977       -4.2880850647  S8        234             1.0000000000
       737        69  LYS       HE1            -3.5757524149        1.7290075625       -3.2776393695  S8        234             1.0000000000
       738        69  LYS       HE2            -4.1077481601        1.4007396265       -4.9448895108  S8        234             1.0000000000
       739        69  LYS       NZ             -2.4105685402        2.6414969762       -4.8102663416  S8        234             1.0000000000
       740        69  LYS       HZ1            -1.9632229850        2.4036281448       -5.7286758455  S8        234             1.0000000000
       741        69  LYS       HZ2            -1.6287058319        2.9322008914       -4.1921722497  S8        234             1.0000000000
       742        69  LYS       HZ3            -3.0346804343        3.4810077169       -4.9336977022  S8        234             1.0000000000
       743        69  LYS       QQH6           -2.6345066556        0.5946648958       -4.2603306445  S8        234             1.0000000000
       744        70  SER       CB              2.2897216921        3.4001274624       -5.9462209149  S8        235             1.0000000000
       745        70  SER       HB1             3.0056624554        2.7681341833       -6.4804286881  S8        235             1.0000000000
       746        70  SER       HB2             2.7990642925        4.3466574731       -5.7250171812  S8        235             1.0000000000
       747        70  SER       OG              1.1377925122        3.5826013151       -6.8089192655  S8        235             1.0000000000
       748        70  SER       HG1             0.7115186364        4.4588346436       -6.6028232483  S8        235             1.0000000000
       749        70  SER       QQH7            2.0086858639        2.8575190054       -5.0292535942  S8        235             1.0000000000
       750        71  PNM       S1             -2.9768922226        9.8188961806       -6.0078575790  S8        523             1.0000000000
       751        71  PNM       C2             -1.6667741718        8.5367688201       -6.6642196736  S8        523             1.0000000000
       752        71  PNM       C3             -1.2600061484        7.6760898873       -5.4004331121  S8        523             1.0000000000
       753        71  PNM       N4             -2.3703341455        7.7335046519       -4.4438286940  S8        523             1.0000000000
       754        71  PNM       C5             -3.5461426607        8.6234557818       -4.6854007823  S8        523             1.0000000000
       755        71  PNM       C6             -3.4955916312        9.0056269386       -3.1513630683  S8        523             1.0000000000
       756        71  PNM       C7             -2.3323941361        7.9917836308       -3.0866840566  S8        523             1.0000000000
       757        71  PNM       O8             -1.5142814556        7.6469889448       -2.2166333957  S8        523             1.0000000000
       758        71  PNM       C9             -2.3309484029        7.7099593414       -7.7724177711  S8        523             1.0000000000
       759        71  PNM       C10            -0.4616708420        9.3087401449       -7.2162779305  S8        523             1.0000000000
       760        71  PNM       C11            -0.8431778509        6.2466634419       -5.7836155145  S8        523             1.0000000000
       761        71  PNM       O12            -1.6627359712        5.2939314206       -5.6163465959  S8        523             1.0000000000
       762        71  PNM       O13             0.3503032551        6.1168679361       -6.2834115740  S8        523             1.0000000000
       763        71  PNM       N14            -2.9572098831       10.3219994821       -2.8384669816  S8        523             1.0000000000
       764        71  PNM       C15            -3.6021757574       11.4656393753       -3.1710730513  S8        523             1.0000000000
       765        71  PNM       O16            -4.7486224078       11.4403603439       -3.7058395428  S8        523             1.0000000000
       766        71  PNM       C17            -2.8434840392       12.7676944194       -2.9409423389  S8        523             1.0000000000
       767        71  PNM       C18            -1.7658963610       13.0104476544       -3.9928174640  S8        523             1.0000000000
       768        71  PNM       C19            -0.4477768787       13.3021398179       -3.6147269703  S8        523             1.0000000000
       769        71  PNM       C20             0.5481512939       13.4887918130       -4.5795989198  S8        523             1.0000000000
       770        71  PNM       C21             0.2385602629       13.3824563637       -5.9389039276  S8        523             1.0000000000
       771        71  PNM       C22            -1.0793457911       13.1145422785       -6.3274117844  S8        523             1.0000000000
       772        71  PNM       C23            -2.0741307314       12.9393250703       -5.3613332483  S8        523             1.0000000000
       773        71  PNM       H24            -0.3828342692        8.1405898137       -4.9357986185  S8        523             1.0000000000
       774        71  PNM       H25            -0.7364585575        9.8532118701       -8.1242971525  S8        523             1.0000000000
       775        71  PNM       H26             0.3324980812        8.5990072537       -7.4753991113  S8        523             1.0000000000
       776        71  PNM       H27            -0.0739349917       10.0306464270       -6.4936057599  S8        523             1.0000000000
       777        71  PNM       H28            -2.6925441559        8.3698734727       -8.5643743176  S8        523             1.0000000000
       778        71  PNM       H29            -3.1814904914        7.1327690117       -7.4020525843  S8        523             1.0000000000
       779        71  PNM       H30            -1.5991644294        7.0238094639       -8.2100987191  S8        523             1.0000000000
       780        71  PNM       H31            -4.4508486077        8.0974970585       -4.9861463448  S8        523             1.0000000000
       781        71  PNM       H32            -4.3971367494        8.7771840377       -2.5847882665  S8        523             1.0000000000
       782        71  PNM       H33            -2.3969950932       12.7612864933       -1.9415630507  S8        523             1.0000000000
       783        71  PNM       H34            -3.5856702301       13.5708554722       -2.9552569549  S8        523             1.0000000000
       784        71  PNM       H35            -0.1979234001       13.3968067698       -2.5645065370  S8        523             1.0000000000
       785        71  PNM       H36             1.5617539557       13.7104369631       -4.2686478600  S8        523             1.0000000000
       786        71  PNM       H37             1.0105728984       13.5114091863       -6.6879846314  S8        523             1.0000000000
       787        71  PNM       H38            -1.3320195035       13.0311396329       -7.3791501718  S8        523             1.0000000000
       788        71  PNM       H39            -3.0883446676       12.7164410810       -5.6704857844  S8        523             1.0000000000
       789        71  PNM       H40            -2.0550469580       10.3652783359       -2.3575015184  S8        523             1.0000000000
       790        72  TIP3      OH2            -4.3098708503        7.5799476740       -0.2012769599  S8        290             1.0000000000
       791        72  TIP3      H1             -5.2949503262        7.4788788804        0.0684704720  S8        290             1.0000000000
       792        72  TIP3      H2             -3.7868160469        8.2474358795        0.3216141020  S8        290             1.0000000000
       793        73  SER       CB             -3.0412261298        5.0233656645       -2.0301228274  S9        70              1.0000000000
       794        73  SER       HB1            -3.5552287802        4.1725343950       -2.4886882577  S9        70              1.0000000000
       795        73  SER       HB2            -2.1262423933        5.2196578443       -2.6002934376  S9        70              1.0000000000
       796        73  SER       OG             -3.9359490207        6.1481380705       -2.0886302221  S9        70              1.0000000000
       797        73  SER       HG1            -3.9765292275        6.8064787110       -1.1866080202  S9        70              1.0000000000
       798        73  SER       QQH1           -2.7422504967        4.8341568563       -0.9870618647  S9        70              1.0000000000
       799        74  LYS       CD             -6.5999809341        3.4567301767       -2.0327044145  S9        73              1.0000000000
       800        74  LYS       HD1            -7.3142551947        2.9145342258       -2.6559501012  S9        73              1.0000000000
       801        74  LYS       HD2            -5.6365117229        3.4094716388       -2.5527623837  S9        73              1.0000000000
       802        74  LYS       QQH2           -6.5011773629        2.9266526124       -1.0797879445  S9        73              1.0000000000
       803        74  LYS       CE             -7.0565121825        4.9223191938       -1.8646721044  S9        73              1.0000000000
       804        74  LYS       HE1            -6.8567941848        5.3500921608       -0.8785751218  S9        73              1.0000000000
       805        74  LYS       HE2            -8.1304440910        5.0092043875       -2.0472864502  S9        73              1.0000000000
       806        74  LYS       NZ             -6.3607505607        5.8376652399       -2.8384118781  S9        73              1.0000000000
       807        74  LYS       HZ1            -6.4455628021        5.5676426450       -3.8285731446  S9        73              1.0000000000
       808        74  LYS       HZ2            -5.2922946023        5.9217717115       -2.5890933856  S9        73              1.0000000000
       809        74  LYS       HZ3            -6.7362635841        6.8096504722       -2.7684474073  S9        73              1.0000000000
       810        75  SER       CB             -4.5884649711        4.5946750082       -6.5040965456  S9        130             1.0000000000
       811        75  SER       HB1            -4.6342132867        5.5555049648       -7.0202669864  S9        130             1.0000000000
       812        75  SER       HB2            -3.8775118993        3.9538932452       -7.0412252028  S9        130             1.0000000000
       813        75  SER       OG             -4.1461455497        4.7599831284       -5.1125721338  S9        130             1.0000000000
       814        75  SER       HG1            -3.3284217684        5.3391108052       -5.1181521606  S9        130             1.0000000000
       815        75  SER       QQH3           -5.5613259805        4.1051972381       -6.5471609867  S9        130             1.0000000000
       816        76  GLU       CB             -9.7858636526        9.3176654914        0.9173539929  S9        166             1.0000000000
       817        76  GLU       HB1            -9.4276459706        9.9484552140        0.0955113680  S9        166             1.0000000000
       818        76  GLU       HB2           -10.8304079968        9.0627899587        0.7244641029  S9        166             1.0000000000
       819        76  GLU       QQH4           -9.7318729553        9.8144940584        1.8958500323  S9        166             1.0000000000
       820        76  GLU       CG             -8.9346746034        8.0389872482        0.8985843915  S9        166             1.0000000000
       821        76  GLU       HG1            -9.3197705763        7.3544483360        0.1344615920  S9        166             1.0000000000
       822        76  GLU       HG2            -9.0061501369        7.4907041754        1.8475905355  S9        166             1.0000000000
       823        76  GLU       CD             -7.4491933560        8.2550188136        0.5842574923  S9        166             1.0000000000
       824        76  GLU       OE1            -6.9575074724        9.4278923210        0.6386505591  S9        166             1.0000000000
       825        76  GLU       OE2            -6.7775990048        7.1797972929        0.2943808800  S9        166             1.0000000000
       826        77  ASN       CB             -2.4942967243       11.7969313603        1.5568001659  S9        170             1.0000000000
       827        77  ASN       HB1            -1.4866127092       11.6224983891        1.1730390474  S9        170             1.0000000000
       828        77  ASN       HB2            -2.8611023430       12.7564471185        1.1856320418  S9        170             1.0000000000
       829        77  ASN       QQH5           -2.5385874133       11.7847550360        2.6556947732  S9        170             1.0000000000
       830        77  ASN       CG             -3.3918373935       10.6533240709        1.0838707238  S9        170             1.0000000000
       831        77  ASN       OD1            -3.0019946782        9.4505717907        1.2119016152  S9        170             1.0000000000
       832        77  ASN       ND2            -4.5919406144       10.9949693281        0.5822157599  S9        170             1.0000000000
       833        77  ASN       HD21           -5.3280744836       10.2923602293        0.4247740165  S9        170             1.0000000000
       834        77  ASN       HD22           -4.7884414419       11.9676470150        0.3453137143  S9        170             1.0000000000
       835        78  LYS       CE             -3.2395587052        1.4998556623       -4.2838811551  S9        234             1.0000000000
       836        78  LYS       HE1            -3.5711391598        1.7285527603       -3.2726375614  S9        234             1.0000000000
       837        78  LYS       HE2            -4.1061851885        1.4018290614       -4.9394904943  S9        234             1.0000000000
       838        78  LYS       NZ             -2.4076065405        2.6407293193       -4.8064789353  S9        234             1.0000000000
       839        78  LYS       HZ1            -1.9612526889        2.4035410447       -5.7254623794  S9        234             1.0000000000
       840        78  LYS       HZ2            -1.6247175667        2.9309553848       -4.1894436431  S9        234             1.0000000000
       841        78  LYS       HZ3            -3.0308644648        3.4802346921       -4.9284297493  S9        234             1.0000000000
       842        78  LYS       QQH6           -2.6327845591        0.5938460574       -4.2577467585  S9        234             1.0000000000
       843        79  SER       CB              2.2926192356        3.4011181358       -5.9450630500  S9        235             1.0000000000
       844        79  SER       HB1             3.0069219497        2.7690590794       -6.4813323657  S9        235             1.0000000000
       845        79  SER       HB2             2.8038437153        4.3463665295       -5.7226647323  S9        235             1.0000000000
       846        79  SER       OG              1.1400279392        3.5866866257       -6.8062907931  S9        235             1.0000000000
       847        79  SER       HG1             0.7126812414        4.4612712734       -6.5958203136  S9        235             1.0000000000
       848        79  SER       QQH7            2.0119860008        2.8570700693       -5.0288124252  S9        235             1.0000000000
       849        80  PNM       S1             -3.0358365759        9.7758254360       -6.0121308617  S9        523             1.0000000000
       850        80  PNM       C2             -1.6984700977        8.5165788460       -6.6584674486  S9        523             1.0000000000
       851        80  PNM       C3             -1.2824114441        7.6629208152       -5.3933584744  S9        523             1.0000000000
       852        80  PNM       N4             -2.3918130051        7.7079733934       -4.4345198344  S9        523             1.0000000000
       853        80  PNM       C5             -3.5760866142        8.5889186880       -4.6705350516  S9        523             1.0000000000
       854        80  PNM       C6             -3.5111337542        8.9844397880       -3.1400330972  S9        523             1.0000000000
       855        80  PNM       C7             -2.3457327764        7.9735905258       -3.0787587013  S9        523             1.0000000000
       856        80  PNM       O8             -1.5167847031        7.6389796125       -2.2140980794  S9        523             1.0000000000
       857        80  PNM       C9             -2.3417859619        7.6801194845       -7.7708682903  S9        523             1.0000000000
       858        80  PNM       C10            -0.5027030454        9.3082309302       -7.2026542719  S9        523             1.0000000000
       859        80  PNM       C11            -0.8492228715        6.2380689996       -5.7750285894  S9        523             1.0000000000
       860        80  PNM       O12            -1.6594890926        5.2773608302       -5.6072037632  S9        523             1.0000000000
       861        80  PNM       O13             0.3455713693        6.1197959456       -6.2742067395  S9        523             1.0000000000
       862        80  PNM       N14            -2.9664533724       10.3022026951       -2.8427532065  S9        523             1.0000000000
       863        80  PNM       C15            -3.6096978590       11.4461363362       -3.1773509499  S9        523             1.0000000000
       864        80  PNM       O16            -4.7582969791       11.4229760178       -3.7071670615  S9        523             1.0000000000
       865        80  PNM       C17            -2.8468294398       12.7464588493       -2.9517334044  S9        523             1.0000000000
       866        80  PNM       C18            -1.7712996045       12.9875685358       -4.0061767351  S9        523             1.0000000000
       867        80  PNM       C19            -0.4553369898       13.2915391161       -3.6296906424  S9        523             1.0000000000
       868        80  PNM       C20             0.5387621624       13.4823252190       -4.5957175637  S9        523             1.0000000000
       869        80  PNM       C21             0.2296287142       13.3670303728       -5.9543798788  S9        523             1.0000000000
       870        80  PNM       C22            -1.0860403381       13.0858957773       -6.3414359195  S9        523             1.0000000000
       871        80  PNM       C23            -2.0793800671       12.9070755099       -5.3744364754  S9        523             1.0000000000
       872        80  PNM       H24            -0.4105263403        8.1380435859       -4.9293663001  S9        523             1.0000000000
       873        80  PNM       H25            -0.7792263459        9.8478587714       -8.1130219214  S9        523             1.0000000000
       874        80  PNM       H26             0.3047154106        8.6111956517       -7.4557437007  S9        523             1.0000000000
       875        80  PNM       H27            -0.1321208970       10.0363122708       -6.4772262971  S9        523             1.0000000000
       876        80  PNM       H28            -2.7084459177        8.3344405463       -8.5650387631  S9        523             1.0000000000
       877        80  PNM       H29            -3.1854743366        7.0899440313       -7.4060925330  S9        523             1.0000000000
       878        80  PNM       H30            -1.5954720146        7.0064157233       -8.2031045496  S9        523             1.0000000000
       879        80  PNM       H31            -4.4803937380        8.0537993261       -4.9562646830  S9        523             1.0000000000
       880        80  PNM       H32            -4.4069362551        8.7619980328       -2.5620646274  S9        523             1.0000000000
       881        80  PNM       H33            -2.3973123557       12.7397392812       -1.9536688356  S9        523             1.0000000000
       882        80  PNM       H34            -3.5869088506       13.5516810218       -2.9636037490  S9        523             1.0000000000
       883        80  PNM       H35            -0.2055936915       13.3924245548       -2.5798823493  S9        523             1.0000000000
       884        80  PNM       H36             1.5506228760       13.7141572762       -4.2861117575  S9        523             1.0000000000
       885        80  PNM       H37             1.0003111951       13.4998110701       -6.7041035884  S9        523             1.0000000000
       886        80  PNM       H38            -1.3382784340       12.9966826911       -7.3928275328  S9        523             1.0000000000
       887        80  PNM       H39            -3.0920593539       12.6759637278       -5.6822948621  S9        523             1.0000000000
       888        80  PNM       H40            -2.0627192140       10.3470295136       -2.3647378227  S9        523             1.0000000000
       889        81  TIP3      OH2            -4.3144973079        7.5684455466       -0.1872043871  S9        290             1.0000000000
       890        81  TIP3      H1             -5.3012927020        7.4707329840        0.0802546032  S9        290             1.0000000000
       891        81  TIP3      H2             -3.7910985758        8.2379483928        0.3330665669  S9        290             1.0000000000
       892        82  SER       CB             -3.0393872424        5.0402469105       -2.0373772823  S10       70              1.0000000000
       893        82  SER       HB1            -3.5523073127        4.1886433367       -2.4959266067  S10       70              1.0000000000
       894        82  SER       HB2            -2.1236701108        5.2358298301       -2.6064659115  S10       70              1.0000000000
       895        82  SER       OG             -3.9344323522        6.1644025904       -2.0988164342  S10       70              1.0000000000
       896        82  SER       HG1            -3.9831239080        6.8220372732       -1.1921984082  S10       70              1.0000000000
       897        82  SER       QQH1           -2.7417104522        4.8525632966       -0.9936616155  S10       70              1.0000000000
       898        83  LYS       CD             -6.5901853583        3.4550409919       -2.0330025782  S10       73              1.0000000000
       899        83  LYS       HD1            -7.3041062799        2.9146710429       -2.6581442086  S10       73              1.0000000000
       900        83  LYS       HD2            -5.6252887419        3.4061886957       -2.5502596569  S10       73              1.0000000000
       901        83  LYS       QQH2           -6.4952091255        2.9248571974       -1.0797817193  S10       73              1.0000000000
       902        83  LYS       CE             -7.0446577681        4.9212487471       -1.8661476613  S10       73              1.0000000000
       903        83  LYS       HE1            -6.8391603575        5.3515382046       -0.8823000475  S10       73              1.0000000000
       904        83  LYS       HE2            -8.1198186303        5.0079974188       -2.0419448825  S10       73              1.0000000000
       905        83  LYS       NZ             -6.3543884246        5.8322883295       -2.8477735570  S10       73              1.0000000000
       906        83  LYS       HZ1            -6.4371330081        5.5535987796       -3.8353425950  S10       73              1.0000000000
       907        83  LYS       HZ2            -5.2853579333        5.9258956045       -2.5987596208  S10       73              1.0000000000
       908        83  LYS       HZ3            -6.7343933756        6.8031075232       -2.7857198055  S10       73              1.0000000000
       909        84  SER       CB             -4.5884077436        4.5994351543       -6.5155084174  S10       130             1.0000000000
       910        84  SER       HB1            -4.6347962424        5.5594726765       -7.0331419385  S10       130             1.0000000000
       911        84  SER       HB2            -3.8773833565        3.9580488777       -7.0516707300  S10       130             1.0000000000
       912        84  SER       OG             -4.1453135331        4.7673283394       -5.1243710544  S10       130             1.0000000000
       913        84  SER       HG1            -3.3278219047        5.3464282776       -5.1320387498  S10       130             1.0000000000
       914        84  SER       QQH3           -5.5612120806        4.1097126900       -6.5570458333  S10       130             1.0000000000
       915        85  GLU       CB             -9.7909914606        9.3259357579        0.9173576149  S10       166             1.0000000000
       916        85  GLU       HB1            -9.4308674608        9.9568801443        0.0965293018  S10       166             1.0000000000
       917        85  GLU       HB2           -10.8357287417        9.0727283586        0.7234168722  S10       166             1.0000000000
       918        85  GLU       QQH4           -9.7375950645        9.8218159782        1.8965004850  S10       166             1.0000000000
       919        85  GLU       CG             -8.9416738341        8.0459054060        0.8984211964  S10       166             1.0000000000
       920        85  GLU       HG1            -9.3308309620        7.3603635848        0.1371328281  S10       166             1.0000000000
       921        85  GLU       HG2            -9.0102343541        7.4991965578        1.8484156750  S10       166             1.0000000000
       922        85  GLU       CD             -7.4568081141        8.2584092150        0.5782899199  S10       166             1.0000000000
       923        85  GLU       OE1            -6.9673793837        9.4330718865        0.6083369766  S10       166             1.0000000000
       924        85  GLU       OE2            -6.7837770627        7.1787694871        0.3079191257  S10       166             1.0000000000
       925        86  ASN       CB             -2.5006589096       11.7883573131        1.5607412086  S10       170             1.0000000000
       926        86  ASN       HB1            -1.4931075246       11.6117274148        1.1773634402  S10       170             1.0000000000
       927        86  ASN       HB2            -2.8650449953       12.7486185437        1.1891673322  S10       170             1.0000000000
       928        86  ASN       QQH5           -2.5456019169       11.7760879336        2.6596047812  S10       170             1.0000000000
       929        86  ASN       CG             -3.4002940388       10.6465826627        1.0865324878  S10       170             1.0000000000
       930        86  ASN       OD1            -3.0162230749        9.4424944566        1.2212596147  S10       170             1.0000000000
       931        86  ASN       ND2            -4.5949744161       10.9910954775        0.5744350821  S10       170             1.0000000000
       932        86  ASN       HD21           -5.3317348608       10.2905629964        0.4103594176  S10       170             1.0000000000
       933        86  ASN       HD22           -4.7865590653       11.9641526380        0.3342408107  S10       170             1.0000000000
       934        87  LYS       CE             -3.2395669382        1.5063952780       -4.2894269016  S10       234             1.0000000000
       935        87  LYS       HE1            -3.5708884774        1.7354088596       -3.2781531509  S10       234             1.0000000000
       936        87  LYS       HE2            -4.1064452063        1.4085478648       -4.9447175008  S10       234             1.0000000000
       937        87  LYS       NZ             -2.4074493768        2.6469622287       -4.8126398305  S10       234             1.0000000000
       938        87  LYS       HZ1            -1.9602965267        2.4088986145       -5.7310146809  S10       234             1.0000000000
       939        87  LYS       HZ2            -1.6248433732        2.9373295022       -4.1952653613  S10       234             1.0000000000
       940        87  LYS       HZ3            -3.0303130391        3.4865247690       -4.9361881333  S10       234             1.0000000000
       941        87  LYS       QQH6           -2.6330584175        0.6002225573       -4.2633348564  S10       234             1.0000000000
       942        88  SER       CB              2.2972692493        3.3992671511       -5.9448790776  S10       235             1.0000000000
       943        88  SER       HB1             3.0140366486        2.7671644707       -6.4778779343  S10       235             1.0000000000
       944        88  SER       HB2             2.8065499645        4.3455552277       -5.7223575350  S10       235             1.0000000000
       945        88  SER       OG              1.1472446017        3.5821253533       -6.8098243703  S10       235             1.0000000000
       946        88  SER       HG1             0.7208588404        4.4587879964       -6.6058601793  S10       235             1.0000000000
       947        88  SER       QQH7            2.0142175284        2.8566791204       -5.0285006071  S10       235             1.0000000000
       948        89  PNM       S1             -3.0088276259        9.7898329575       -6.0239463070  S10       523             1.0000000000
       949        89  PNM       C2             -1.6821320376        8.5219483263       -6.6744776239  S10       523             1.0000000000
       950        89  PNM       C3             -1.2727691834        7.6631489246       -5.4104599043  S10       523             1.0000000000
       951        89  PNM       N4             -2.3850935939        7.7104238652       -4.4545183738  S10       523             1.0000000000
       952        89  PNM       C5             -3.5643578165        8.5982042666       -4.6925327152  S10       523             1.0000000000
       953        89  PNM       C6             -3.5046138559        8.9876624694       -3.1604162597  S10       523             1.0000000000
       954        89  PNM       C7             -2.3418755135        7.9747200380       -3.0981963535  S10       523             1.0000000000
       955        89  PNM       O8             -1.5147215245        7.6394401816       -2.2318415182  S10       523             1.0000000000
       956        89  PNM       C9             -2.3313020388        7.6928064117       -7.7894651481  S10       523             1.0000000000
       957        89  PNM       C10            -0.4816984890        9.3075948229       -7.2170496652  S10       523             1.0000000000
       958        89  PNM       C11            -0.8440008590        6.2371525829       -5.7934907579  S10       523             1.0000000000
       959        89  PNM       O12            -1.6577223450        5.2789436807       -5.6290825122  S10       523             1.0000000000
       960        89  PNM       O13             0.3519779879        6.1158746910       -6.2895052223  S10       523             1.0000000000
       961        89  PNM       N14            -2.9590720107       10.3027337821       -2.8547656490  S10       523             1.0000000000
       962        89  PNM       C15            -3.6007972988       11.4487243701       -3.1846812930  S10       523             1.0000000000
       963        89  PNM       O16            -4.7490333610       11.4282439365       -3.7155064887  S10       523             1.0000000000
       964        89  PNM       C17            -2.8358518890       12.7468865636       -2.9547788296  S10       523             1.0000000000
       965        89  PNM       C18            -1.7621677307       12.9888133827       -4.0111168176  S10       523             1.0000000000
       966        89  PNM       C19            -0.4442550798       13.2886243522       -3.6380950840  S10       523             1.0000000000
       967        89  PNM       C20             0.5471135191       13.4787217361       -4.6071646300  S10       523             1.0000000000
       968        89  PNM       C21             0.2334466484       13.3661624162       -5.9650386071  S10       523             1.0000000000
       969        89  PNM       C22            -1.0840213763       13.0889789231       -6.3484467647  S10       523             1.0000000000
       970        89  PNM       C23            -2.0746410830       12.9115506526       -5.3784915342  S10       523             1.0000000000
       971        89  PNM       H24            -0.4002451161        8.1337192860       -4.9427700613  S10       523             1.0000000000
       972        89  PNM       H25            -0.7565361578        9.8521571045       -8.1250277272  S10       523             1.0000000000
       973        89  PNM       H26             0.3212722295        8.6068183768       -7.4735199147  S10       523             1.0000000000
       974        89  PNM       H27            -0.1062926106       10.0311098834       -6.4895552806  S10       523             1.0000000000
       975        89  PNM       H28            -2.6953721062        8.3519446955       -8.5809853688  S10       523             1.0000000000
       976        89  PNM       H29            -3.1780102379        7.1056160767       -7.4265632791  S10       523             1.0000000000
       977        89  PNM       H30            -1.5894901718        7.0165784449       -8.2255682311  S10       523             1.0000000000
       978        89  PNM       H31            -4.4700316915        8.0683076933       -4.9839839469  S10       523             1.0000000000
       979        89  PNM       H32            -4.4035128534        8.7644674464       -2.5876232726  S10       523             1.0000000000
       980        89  PNM       H33            -2.3845034308       12.7354379912       -1.9575991592  S10       523             1.0000000000
       981        89  PNM       H34            -3.5747305158       13.5532512922       -2.9628819246  S10       523             1.0000000000
       982        89  PNM       H35            -0.1910367629       13.3870967161       -2.5888457994  S10       523             1.0000000000
       983        89  PNM       H36             1.5604934220       13.7079579951       -4.3005731148  S10       523             1.0000000000
       984        89  PNM       H37             1.0021932116       13.4980361312       -6.7168471280  S10       523             1.0000000000
       985        89  PNM       H38            -1.3396298236       13.0007939643       -7.3991151120  S10       523             1.0000000000
       986        89  PNM       H39            -3.0887694371       12.6831150067       -5.6834728987  S10       523             1.0000000000
       987        89  PNM       H40            -2.0569119775       10.3435713168       -2.3737078379  S10       523             1.0000000000
       988        90  TIP3      OH2            -4.3265242068        7.5739362795       -0.1940710239  S10       290             1.0000000000
       989        90  TIP3      H1             -5.3122970673        7.4706300133        0.0783731988  S10       290             1.0000000000
       990        90  TIP3      H2             -3.8024759086        8.2377723944        0.3331904634  S10       290             1.0000000000
       991        91  SER       CB             -3.0431414954        5.0278127274       -2.0294478788  S11       70              1.0000000000
       992        91  SER       HB1            -3.5587011884        4.1773961236       -2.4872247708  S11       70              1.0000000000
       993        91  SER       HB2            -2.1267398533        5.2203950885       -2.5987291171  S11       70              1.0000000000
       994        91  SER       OG             -3.9341773144        6.1550171330       -2.0909932582  S11       70              1.0000000000
       995        91  SER       HG1            -3.9812993363        6.8132367595       -1.1829375276  S11       70              1.0000000000
       996        91  SER       QQH1           -2.7459496807        4.8399946017       -0.9855897634  S11       70              1.0000000000
       997        92  LYS       CD             -6.5926673787        3.4547383511       -2.0317693769  S11       73              1.0000000000
       998        92  LYS       HD1            -7.3083795562        2.9148894836       -2.6553240447  S11       73              1.0000000000
       999        92  LYS       HD2            -5.6294984714        3.4062121267       -2.5522162058  S11       73              1.0000000000
      1000        92  LYS       QQH2           -6.4945120575        2.9232834043       -1.0795658286  S11       73              1.0000000000
      1001        92  LYS       CE             -7.0466859490        4.9206979808       -1.8616338346  S11       73              1.0000000000
      1002        92  LYS       HE1            -6.8412041724        5.3484918161       -0.8767562673  S11       73              1.0000000000
      1003        92  LYS       HE2            -8.1216298016        5.0085097194       -2.0377638291  S11       73              1.0000000000
      1004        92  LYS       NZ             -6.3560961196        5.8349342063       -2.8399042503  S11       73              1.0000000000
      1005        92  LYS       HZ1            -6.4416378710        5.5615942413       -3.8289497754  S11       73              1.0000000000
      1006        92  LYS       HZ2            -5.2868117297        5.9235850297       -2.5924383491  S11       73              1.0000000000
      1007        92  LYS       HZ3            -6.7341905249        6.8060274910       -2.7709999855  S11       73              1.0000000000
      1008        93  SER       CB             -4.5882854819        4.5972308911       -6.5032247922  S11       130             1.0000000000
      1009        93  SER       HB1            -4.6339847484        5.5580433081       -7.0194356992  S11       130             1.0000000000
      1010        93  SER       HB2            -3.8764862693        3.9568731823       -7.0396652207  S11       130             1.0000000000
      1011        93  SER       OG             -4.1476428006        4.7625104225       -5.1110289989  S11       130             1.0000000000
      1012        93  SER       HG1            -3.3290257620        5.3398991223       -5.1156984672  S11       130             1.0000000000
      1013        93  SER       QQH3           -5.5609101141        4.1074264693       -6.5474886538  S11       130             1.0000000000
      1014        94  GLU       CB             -9.7842659619        9.3245976972        0.9156960960  S11       166             1.0000000000
      1015        94  GLU       HB1            -9.4231460787        9.9555105801        0.0952008654  S11       166             1.0000000000
      1016        94  GLU       HB2           -10.8287941574        9.0714722052        0.7200747690  S11       166             1.0000000000
      1017        94  GLU       QQH4           -9.7321767489        9.8208482535        1.8946414627  S11       166             1.0000000000
      1018        94  GLU       CG             -8.9348504757        8.0447195104        0.8985023949  S11       166             1.0000000000
      1019        94  GLU       HG1            -9.3196448842        7.3607810223        0.1336039622  S11       166             1.0000000000
      1020        94  GLU       HG2            -9.0093297794        7.4964429457        1.8472216625  S11       166             1.0000000000
      1021        94  GLU       CD             -7.4483951617        8.2584946342        0.5875833595  S11       166             1.0000000000
      1022        94  GLU       OE1            -6.9560098135        9.4312142038        0.6375481039  S11       166             1.0000000000
      1023        94  GLU       OE2            -6.7766500681        7.1812038342        0.3048499826  S11       166             1.0000000000
      1024        95  ASN       CB             -2.4929544474       11.7893081145        1.5568522687  S11       170             1.0000000000
      1025        95  ASN       HB1            -1.4847351395       11.6123724323        1.1756142171  S11       170             1.0000000000
      1026        95  ASN       HB2            -2.8570605328       12.7492795228        1.1842526198  S11       170             1.0000000000
      1027        95  ASN       QQH5           -2.5404130067       11.7772635952        2.6556465138  S11       170             1.0000000000
      1028        95  ASN       CG             -3.3916285595       10.6475293054        1.0817830262  S11       170             1.0000000000
      1029        95  ASN       OD1            -3.0057242079        9.4437213513        1.2133676528  S11       170             1.0000000000
      1030        95  ASN       ND2            -4.5881194636       10.9916003272        0.5735436321  S11       170             1.0000000000
      1031        95  ASN       HD21           -5.3262838506       10.2909765919        0.4164881152  S11       170             1.0000000000
      1032        95  ASN       HD22           -4.7817041741       11.9647192359        0.3354106140  S11       170             1.0000000000
      1033        96  LYS       CE             -3.2366069327        1.5037763775       -4.2843401056  S11       234             1.0000000000
      1034        96  LYS       HE1            -3.5664036374        1.7329670396       -3.2725779818  S11       234             1.0000000000
      1035        96  LYS       HE2            -4.1043204762        1.4072611953       -4.9387635526  S11       234             1.0000000000
      1036        96  LYS       NZ             -2.4035270437        2.6432012690       -4.8078261566  S11       234             1.0000000000
      1037        96  LYS       HZ1            -1.9574366337        2.4056339932       -5.7267708662  S11       234             1.0000000000
      1038        96  LYS       HZ2            -1.6200912328        2.9332128267       -4.1913654501  S11       234             1.0000000000
      1039        96  LYS       HZ3            -3.0255450587        3.4828428505       -4.9298352201  S11       234             1.0000000000
      1040        96  LYS       QQH6           -2.6313849632        0.5967219555       -4.2591747397  S11       234             1.0000000000
      1041        97  SER       CB              2.3003464021        3.3985572264       -5.9444180261  S11       235             1.0000000000
      1042        97  SER       HB1             3.0151508686        2.7661151605       -6.4796236264  S11       235             1.0000000000
      1043        97  SER       HB2             2.8116707660        4.3436455680       -5.7214345373  S11       235             1.0000000000
      1044        97  SER       OG              1.1490301410        3.5842625039       -6.8071904836  S11       235             1.0000000000
      1045        97  SER       HG1             0.7205486276        4.4581946376       -6.5962057959  S11       235             1.0000000000
      1046        97  SER       QQH7            2.0184425743        2.8548784580       -5.0283109683  S11       235             1.0000000000
      1047        98  PNM       S1             -3.0452216221        9.7567873992       -6.0086910574  S11       523             1.0000000000
      1048        98  PNM       C2             -1.7018877890        8.5034443660       -6.6537285744  S11       523             1.0000000000
      1049        98  PNM       C3             -1.2848600545        7.6500526655       -5.3889253505  S11       523             1.0000000000
      1050        98  PNM       N4             -2.3949874516        7.6902608163       -4.4303173685  S11       523             1.0000000000
      1051        98  PNM       C5             -3.5803893176        8.5708700744       -4.6644582369  S11       523             1.0000000000
      1052        98  PNM       C6             -3.5112775040        8.9697478749       -3.1351099365  S11       523             1.0000000000
      1053        98  PNM       C7             -2.3464445308        7.9591149852       -3.0749514882  S11       523             1.0000000000
      1054        98  PNM       O8             -1.5124644432        7.6301245610       -2.2125169812  S11       523             1.0000000000
      1055        98  PNM       C9             -2.3390605770        7.6668714368       -7.7694655350  S11       523             1.0000000000
      1056        98  PNM       C10            -0.5074595163        9.2995303538       -7.1940514524  S11       523             1.0000000000
      1057        98  PNM       C11            -0.8472503075        6.2273819925       -5.7729506581  S11       523             1.0000000000
      1058        98  PNM       O12            -1.6556522911        5.2646376624       -5.6081785157  S11       523             1.0000000000
      1059        98  PNM       O13             0.3481980242        6.1134546996       -6.2716244407  S11       523             1.0000000000
      1060        98  PNM       N14            -2.9631289829       10.2865467920       -2.8408214249  S11       523             1.0000000000
      1061        98  PNM       C15            -3.6046667245       11.4316923283       -3.1737800390  S11       523             1.0000000000
      1062        98  PNM       O16            -4.7543176253       11.4110472803       -3.7013583526  S11       523             1.0000000000
      1063        98  PNM       C17            -2.8382209722       12.7298755475       -2.9491074332  S11       523             1.0000000000
      1064        98  PNM       C18            -1.7688240185       12.9726699849       -4.0095533882  S11       523             1.0000000000
      1065        98  PNM       C19            -0.4519532200       13.2823598507       -3.6406371951  S11       523             1.0000000000
      1066        98  PNM       C20             0.5358536161       13.4764925306       -4.6125830920  S11       523             1.0000000000
      1067        98  PNM       C21             0.2195996388       13.3578390604       -5.9693368450  S11       523             1.0000000000
      1068        98  PNM       C22            -1.0969128347       13.0703983007       -6.3487846634  S11       523             1.0000000000
      1069        98  PNM       C23            -2.0842017302       12.8891982716       -5.3760333081  S11       523             1.0000000000
      1070        98  PNM       H24            -0.4147075443        8.1271448259       -4.9235808543  S11       523             1.0000000000
      1071        98  PNM       H25            -0.7832391574        9.8393541304       -8.1044925995  S11       523             1.0000000000
      1072        98  PNM       H26             0.3027679917        8.6052175942       -7.4457165816  S11       523             1.0000000000
      1073        98  PNM       H27            -0.1412920596       10.0278179322       -6.4667571131  S11       523             1.0000000000
      1074        98  PNM       H28            -2.7069928052        8.3214078999       -8.5628734345  S11       523             1.0000000000
      1075        98  PNM       H29            -3.1806469010        7.0716951245       -7.4083901454  S11       523             1.0000000000
      1076        98  PNM       H30            -1.5884997751        6.9981240901       -8.2019997071  S11       523             1.0000000000
      1077        98  PNM       H31            -4.4850715113        8.0339722086       -4.9458583072  S11       523             1.0000000000
      1078        98  PNM       H32            -4.4058002205        8.7501171699       -2.5543639262  S11       523             1.0000000000
      1079        98  PNM       H33            -2.3824275244       12.7193520200       -1.9539574962  S11       523             1.0000000000
      1080        98  PNM       H34            -3.5768652106       13.5364321534       -2.9543080642  S11       523             1.0000000000
      1081        98  PNM       H35            -0.1963754460       13.3848614810       -2.5923496444  S11       523             1.0000000000
      1082        98  PNM       H36             1.5486050219       13.7132392627       -4.3092785788  S11       523             1.0000000000
      1083        98  PNM       H37             0.9856660648       13.4926976770       -6.7234287594  S11       523             1.0000000000
      1084        98  PNM       H38            -1.3544027340       12.9779891250       -7.3986941385  S11       523             1.0000000000
      1085        98  PNM       H39            -3.0974800825       12.6531481543       -5.6779269646  S11       523             1.0000000000
      1086        98  PNM       H40            -2.0593179015       10.3297786143       -2.3627847985  S11       523             1.0000000000
      1087        99  TIP3      OH2            -4.3201529320        7.5685673962       -0.1885000067  S11       290             1.0000000000
      1088        99  TIP3      H1             -5.3072956149        7.4690290951        0.0829501913  S11       290             1.0000000000
      1089        99  TIP3      H2             -3.7946553455        8.2355613883        0.3335147485  S11       290             1.0000000000
      1090       100  SER       CB             -3.0397064263        5.0458343082       -2.0408790507  S12       70              1.0000000000
      1091       100  SER       HB1            -3.5534701758        4.1954075723       -2.5004757775  S12       70              1.0000000000
      1092       100  SER       HB2            -2.1232054215        5.2402763408       -2.6092866396  S12       70              1.0000000000
      1093       100  SER       OG             -3.9325984685        6.1710455887       -2.1016247052  S12       70              1.0000000000
      1094       100  SER       HG1            -3.9795171386        6.8342962227       -1.1922857749  S12       70              1.0000000000
      1095       100  SER       QQH1           -2.7428844009        4.8566103215       -0.9971409268  S12       70              1.0000000000
      1096       101  LYS       CD             -6.5801592373        3.4570699673       -2.0316394230  S12       73              1.0000000000
      1097       101  LYS       HD1            -7.2946761465        2.9205549964       -2.6593947657  S12       73              1.0000000000
      1098       101  LYS       HD2            -5.6149848754        3.4087557412       -2.5483495847  S12       73              1.0000000000
      1099       101  LYS       QQH2           -6.4869317848        2.9224341782       -1.0806847465  S12       73              1.0000000000
      1100       101  LYS       CE             -7.0326648062        4.9229616473       -1.8583452061  S12       73              1.0000000000
      1101       101  LYS       HE1            -6.8182362062        5.3511990383       -0.8755111665  S12       73              1.0000000000
      1102       101  LYS       HE2            -8.1093564519        5.0102773676       -2.0241960999  S12       73              1.0000000000
      1103       101  LYS       NZ             -6.3511009380        5.8356677398       -2.8440575369  S12       73              1.0000000000
      1104       101  LYS       HZ1            -6.4383137992        5.5569049399       -3.8312103794  S12       73              1.0000000000
      1105       101  LYS       HZ2            -5.2801943346        5.9316297695       -2.5998989409  S12       73              1.0000000000
      1106       101  LYS       HZ3            -6.7330575192        6.8054240662       -2.7788622090  S12       73              1.0000000000
      1107       102  SER       CB             -4.5888422628        4.5995390619       -6.5063215455  S12       130             1.0000000000
      1108       102  SER       HB1            -4.6351881964        5.5589551300       -7.0250038149  S12       130             1.0000000000
      1109       102  SER       HB2            -3.8767755631        3.9583360350       -7.0412259902  S12       130             1.0000000000
      1110       102  SER       OG             -4.1473340274        4.7692291442       -5.1148958968  S12       130             1.0000000000
      1111       102  SER       HG1            -3.3307423370        5.3488928450       -5.1235701293  S12       130             1.0000000000
      1112       102  SER       QQH3           -5.5612918154        4.1091532834       -6.5483868275  S12       130             1.0000000000
      1113       103  GLU       CB             -9.7784853642        9.3240481674        0.9165933854  S12       166             1.0000000000
      1114       103  GLU       HB1            -9.4177249362        9.9553059644        0.0961974163  S12       166             1.0000000000
      1115       103  GLU       HB2           -10.8224461619        9.0687763694        0.7203751695  S12       166             1.0000000000
      1116       103  GLU       QQH4           -9.7281593092        9.8207915212        1.8954112293  S12       166             1.0000000000
      1117       103  GLU       CG             -8.9262597255        8.0458864207        0.9004223642  S12       166             1.0000000000
      1118       103  GLU       HG1            -9.3081422896        7.3617420999        0.1340386199  S12       166             1.0000000000
      1119       103  GLU       HG2            -9.0017639292        7.4964202729        1.8483071805  S12       166             1.0000000000
      1120       103  GLU       CD             -7.4397208673        8.2626094448        0.5913700595  S12       166             1.0000000000
      1121       103  GLU       OE1            -6.9518886981        9.4375446956        0.6317983983  S12       166             1.0000000000
      1122       103  GLU       OE2            -6.7633889091        7.1856317062        0.3180935076  S12       166             1.0000000000
      1123       104  ASN       CB             -2.4899343440       11.7865061210        1.5602213746  S12       170             1.0000000000
      1124       104  ASN       HB1            -1.4811245638       11.6079693310        1.1813846322  S12       170             1.0000000000
      1125       104  ASN       HB2            -2.8516464779       12.7471290664        1.1869407069  S12       170             1.0000000000
      1126       104  ASN       QQH5           -2.5400333797       11.7739434227        2.6588750207  S12       170             1.0000000000
      1127       104  ASN       CG             -3.3888026846       10.6463882046        1.0829638369  S12       170             1.0000000000
      1128       104  ASN       OD1            -3.0060804095        9.4418557649        1.2194465484  S12       170             1.0000000000
      1129       104  ASN       ND2            -4.5815077963       10.9919612613        0.5676083391  S12       170             1.0000000000
      1130       104  ASN       HD21           -5.3210297355       10.2927960441        0.4098895822  S12       170             1.0000000000
      1131       104  ASN       HD22           -4.7719919337       11.9652716376        0.3268872996  S12       170             1.0000000000
      1132       105  LYS       CE             -3.2368324556        1.5089661511       -4.2921338565  S12       234             1.0000000000
      1133       105  LYS       HE1            -3.5684705107        1.7379596334       -3.2810343846  S12       234             1.0000000000
      1134       105  LYS       HE2            -4.1034277184        1.4126400766       -4.9479066128  S12       234             1.0000000000
      1135       105  LYS       NZ             -2.4028499320        2.6485003022       -4.8139228953  S12       234             1.0000000000
      1136       105  LYS       HZ1            -1.9560377374        2.4116328788       -5.7326490465  S12       234             1.0000000000
      1137       105  LYS       HZ2            -1.6194413773        2.9366095964       -4.1963296361  S12       234             1.0000000000
      1138       105  LYS       HZ3            -3.0235591478        3.4891087038       -4.9352179941  S12       234             1.0000000000
      1139       105  LYS       QQH6           -2.6315823987        0.6019705392       -4.2661476500  S12       234             1.0000000000
      1140       106  SER       CB              2.3018577138        3.4008616532       -5.9443784672  S12       235             1.0000000000
      1141       106  SER       HB1             3.0188628215        2.7690401468       -6.4774200727  S12       235             1.0000000000
      1142       106  SER       HB2             2.8116853826        4.3464959221       -5.7201191498  S12       235             1.0000000000
      1143       106  SER       OG              1.1528630607        3.5852580929       -6.8102907823  S12       235             1.0000000000
      1144       106  SER       HG1             0.7256062193        4.4613048338       -6.6055548005  S12       235             1.0000000000
      1145       106  SER       QQH7            2.0177822419        2.8572693549       -5.0288958410  S12       235             1.0000000000
      1146       107  PNM       S1             -3.0355074417        9.7702903975       -6.0355424317  S12       523             1.0000000000
      1147       107  PNM       C2             -1.7002105461        8.5097083625       -6.6818003831  S12       523             1.0000000000
      1148       107  PNM       C3             -1.2913899077        7.6524207992       -5.4177071106  S12       523             1.0000000000
      1149       107  PNM       N4             -2.4080932001        7.6895720573       -4.4655918614  S12       523             1.0000000000
      1150       107  PNM       C5             -3.5872163450        8.5800341452       -4.7009937195  S12       523             1.0000000000
      1151       107  PNM       C6             -3.5213607068        8.9723153243       -3.1696708433  S12       523             1.0000000000
      1152       107  PNM       C7             -2.3593750810        7.9597080589       -3.1101140730  S12       523             1.0000000000
      1153       107  PNM       O8             -1.5218172501        7.6355848441       -2.2487947479  S12       523             1.0000000000
      1154       107  PNM       C9             -2.3382747605        7.6785867652       -7.8013496797  S12       523             1.0000000000
      1155       107  PNM       C10            -0.5017075829        9.3037655707       -7.2154525683  S12       523             1.0000000000
      1156       107  PNM       C11            -0.8498392745        6.2301414947       -5.7996907268  S12       523             1.0000000000
      1157       107  PNM       O12            -1.6572733270        5.2662348615       -5.6383184938  S12       523             1.0000000000
      1158       107  PNM       O13             0.3492474517        6.1177192475       -6.2904791880  S12       523             1.0000000000
      1159       107  PNM       N14            -2.9692552584       10.2845897395       -2.8649472873  S12       523             1.0000000000
      1160       107  PNM       C15            -3.6062939581       11.4347192422       -3.1880338238  S12       523             1.0000000000
      1161       107  PNM       O16            -4.7555494579       11.4226298166       -3.7168058659  S12       523             1.0000000000
      1162       107  PNM       C17            -2.8335365343       12.7267400572       -2.9517407044  S12       523             1.0000000000
      1163       107  PNM       C18            -1.7648856427       12.9720520877       -4.0124396831  S12       523             1.0000000000
      1164       107  PNM       C19            -0.4469127614       13.2788524801       -3.6449638725  S12       523             1.0000000000
      1165       107  PNM       C20             0.5392091494       13.4741923715       -4.6184333534  S12       523             1.0000000000
      1166       107  PNM       C21             0.2203744611       13.3587521845       -5.9748821996  S12       523             1.0000000000
      1167       107  PNM       C22            -1.0970340333       13.0736917390       -6.3525995716  S12       523             1.0000000000
      1168       107  PNM       C23            -2.0827711395       12.8922399407       -5.3784314946  S12       523             1.0000000000
      1169       107  PNM       H24            -0.4249458452        8.1285570376       -4.9442298693  S12       523             1.0000000000
      1170       107  PNM       H25            -0.7742261827        9.8481965275       -8.1241089242  S12       523             1.0000000000
      1171       107  PNM       H26             0.3076254497        8.6087460141       -7.4671750439  S12       523             1.0000000000
      1172       107  PNM       H27            -0.1370252405       10.0280024835       -6.4832586649  S12       523             1.0000000000
      1173       107  PNM       H28            -2.7038940035        8.3360681144       -8.5934594869  S12       523             1.0000000000
      1174       107  PNM       H29            -3.1815784296        7.0832530686       -7.4438546929  S12       523             1.0000000000
      1175       107  PNM       H30            -1.5884845912        7.0096887338       -8.2350814529  S12       523             1.0000000000
      1176       107  PNM       H31            -4.4947841795        8.0506033528       -4.9880608059  S12       523             1.0000000000
      1177       107  PNM       H32            -4.4186065573        8.7524875686       -2.5930941754  S12       523             1.0000000000
      1178       107  PNM       H33            -2.3758044758       12.7038115275       -1.9576653163  S12       523             1.0000000000
      1179       107  PNM       H34            -3.5677079573       13.5373433162       -2.9483888846  S12       523             1.0000000000
      1180       107  PNM       H35            -0.1890553350       13.3780002742       -2.5969124644  S12       523             1.0000000000
      1181       107  PNM       H36             1.5528609267       13.7091981269       -4.3167487729  S12       523             1.0000000000
      1182       107  PNM       H37             0.9852198115       13.4938602424       -6.7301142631  S12       523             1.0000000000
      1183       107  PNM       H38            -1.3564484087       12.9822722681       -7.4021146665  S12       523             1.0000000000
      1184       107  PNM       H39            -3.0968684897       12.6579820376       -5.6788845698  S12       523             1.0000000000
      1185       107  PNM       H40            -2.0668699839       10.3207240473       -2.3839507963  S12       523             1.0000000000
      1186       108  TIP3      OH2            -4.3167420327        7.5866020433       -0.2030133100  S12       290             1.0000000000
      1187       108  TIP3      H1             -5.3012235487        7.4795757158        0.0781617153  S12       290             1.0000000000
      1188       108  TIP3      H2             -3.7883199926        8.2463287849        0.3258944417  S12       290             1.0000000000
      1189       109  SER       CB             -3.0425125668        5.0330170386       -2.0316110678  S13       70              1.0000000000
      1190       109  SER       HB1            -3.5591572887        4.1838798608       -2.4903957295  S13       70              1.0000000000
      1191       109  SER       HB2            -2.1260799216        5.2250670696       -2.6011696802  S13       70              1.0000000000
      1192       109  SER       OG             -3.9316763127        6.1613328863       -2.0906054536  S13       70              1.0000000000
      1193       109  SER       HG1            -3.9770430236        6.8228452238       -1.1788160143  S13       70              1.0000000000
      1194       109  SER       QQH1           -2.7445040756        4.8431161760       -0.9883801468  S13       70              1.0000000000
      1195       110  LYS       CD             -6.5811426204        3.4593953341       -2.0307871885  S13       73              1.0000000000
      1196       110  LYS       HD1            -7.2965113437        2.9240876038       -2.6585866533  S13       73              1.0000000000
      1197       110  LYS       HD2            -5.6166787178        3.4113704355       -2.5487943336  S13       73              1.0000000000
      1198       110  LYS       QQH2           -6.4868002458        2.9232023218       -1.0808409185  S13       73              1.0000000000
      1199       110  LYS       CE             -7.0319693957        4.9253481082       -1.8546047158  S13       73              1.0000000000
      1200       110  LYS       HE1            -6.8146954083        5.3518466347       -0.8716389971  S13       73              1.0000000000
      1201       110  LYS       HE2            -8.1088138321        5.0148682714       -2.0180063259  S13       73              1.0000000000
      1202       110  LYS       NZ             -6.3505027259        5.8387820847       -2.8396481622  S13       73              1.0000000000
      1203       110  LYS       HZ1            -6.4385754951        5.5614489721       -3.8271933318  S13       73              1.0000000000
      1204       110  LYS       HZ2            -5.2798743398        5.9312256417       -2.5949579010  S13       73              1.0000000000
      1205       110  LYS       HZ3            -6.7318769556        6.8086710286       -2.7725523379  S13       73              1.0000000000
      1206       111  SER       CB             -4.5885848800        4.5977963177       -6.4973364628  S13       130             1.0000000000
      1207       111  SER       HB1            -4.6338298545        5.5578761353       -7.0148263015  S13       130             1.0000000000
      1208       111  SER       HB2            -3.8761421060        3.9568580236       -7.0320938791  S13       130             1.0000000000
      1209       111  SER       OG             -4.1493850554        4.7649925067       -5.1048211082  S13       130             1.0000000000
      1210       111  SER       HG1            -3.3314671089        5.3426756145       -5.1095909920  S13       130             1.0000000000
      1211       111  SER       QQH3           -5.5611581939        4.1079610370       -6.5414883616  S13       130             1.0000000000
      1212       112  GLU       CB             -9.7753126793        9.3200600721        0.9163604331  S13       166             1.0000000000
      1213       112  GLU       HB1            -9.4157277033        9.9514190620        0.0955483700  S13       166             1.0000000000
      1214       112  GLU       HB2           -10.8189770679        9.0631477525        0.7209397594  S13       166             1.0000000000
      1215       112  GLU       QQH4           -9.7249506386        9.8168357540        1.8951692758  S13       166             1.0000000000
      1216       112  GLU       CG             -8.9210891219        8.0433344393        0.8998798273  S13       166             1.0000000000
      1217       112  GLU       HG1            -9.3028989989        7.3577823010        0.1347041779  S13       166             1.0000000000
      1218       112  GLU       HG2            -8.9931749573        7.4941620124        1.8481833643  S13       166             1.0000000000
      1219       112  GLU       CD             -7.4354514397        8.2619971939        0.5885903426  S13       166             1.0000000000
      1220       112  GLU       OE1            -6.9492294413        9.4376562875        0.6237743857  S13       166             1.0000000000
      1221       112  GLU       OE2            -6.7580133685        7.1847498609        0.3193610639  S13       166             1.0000000000
      1222       113  ASN       CB             -2.4843925800       11.7901820502        1.5568674303  S13       170             1.0000000000
      1223       113  ASN       HB1            -1.4758058162       11.6094403010        1.1784575816  S13       170             1.0000000000
      1224       113  ASN       HB2            -2.8445855090       12.7508799299        1.1822692814  S13       170             1.0000000000
      1225       113  ASN       QQH5           -2.5341804233       11.7793318817        2.6555236837  S13       170             1.0000000000
      1226       113  ASN       CG             -3.3845473120       10.6507109291        1.0807169017  S13       170             1.0000000000
      1227       113  ASN       OD1            -3.0009472467        9.4462671909        1.2138890524  S13       170             1.0000000000
      1228       113  ASN       ND2            -4.5791494946       10.9969595672        0.5699395900  S13       170             1.0000000000
      1229       113  ASN       HD21           -5.3178426827       10.2974963021        0.4105217991  S13       170             1.0000000000
      1230       113  ASN       HD22           -4.7708817889       11.9708071291        0.3324297066  S13       170             1.0000000000
      1231       114  LYS       CE             -3.2353428326        1.5050703143       -4.2884338217  S13       234             1.0000000000
      1232       114  LYS       HE1            -3.5669375398        1.7338640055       -3.2772004379  S13       234             1.0000000000
      1233       114  LYS       HE2            -4.1018613465        1.4094804872       -4.9444832541  S13       234             1.0000000000
      1234       114  LYS       NZ             -2.4006309914        2.6441962623       -4.8095707243  S13       234             1.0000000000
      1235       114  LYS       HZ1            -1.9547695764        2.4080671520       -5.7289577009  S13       234             1.0000000000
      1236       114  LYS       HZ2            -1.6165057733        2.9317562761       -4.1927401715  S13       234             1.0000000000
      1237       114  LYS       HZ3            -3.0206434852        3.4849115516       -4.9293348064  S13       234             1.0000000000
      1238       114  LYS       QQH6           -2.6306989115        0.5976768782       -4.2628566736  S13       234             1.0000000000
      1239       115  SER       CB              2.3051746614        3.3976282065       -5.9455579289  S13       235             1.0000000000
      1240       115  SER       HB1             3.0211343080        2.7655700248       -6.4796969344  S13       235             1.0000000000
      1241       115  SER       HB2             2.8156232848        4.3431191306       -5.7221304817  S13       235             1.0000000000
      1242       115  SER       OG              1.1548350352        3.5823177343       -6.8097180075  S13       235             1.0000000000
      1243       115  SER       HG1             0.7256061559        4.4559991494       -6.5991248458  S13       235             1.0000000000
      1244       115  SER       QQH7            2.0225312111        2.8541325457       -5.0295728449  S13       235             1.0000000000
      1245       116  PNM       S1             -3.0389069704        9.7530990688       -6.0074238302  S13       523             1.0000000000
      1246       116  PNM       C2             -1.7008205748        8.4961745574       -6.6545407217  S13       523             1.0000000000
      1247       116  PNM       C3             -1.2873078138        7.6410115761       -5.3903099247  S13       523             1.0000000000
      1248       116  PNM       N4             -2.4013439384        7.6776626569       -4.4355398916  S13       523             1.0000000000
      1249       116  PNM       C5             -3.5838548623        8.5629550327       -4.6709232509  S13       523             1.0000000000
      1250       116  PNM       C6             -3.5180583199        8.9579700589       -3.1406841710  S13       523             1.0000000000
      1251       116  PNM       C7             -2.3533102734        7.9482032226       -3.0802101094  S13       523             1.0000000000
      1252       116  PNM       O8             -1.5150799240        7.6256441821       -2.2189272434  S13       523             1.0000000000
      1253       116  PNM       C9             -2.3393580577        7.6624706925       -7.7718159204  S13       523             1.0000000000
      1254       116  PNM       C10            -0.5041674382        9.2901795913       -7.1925285708  S13       523             1.0000000000
      1255       116  PNM       C11            -0.8466249154        6.2196779320       -5.7753822519  S13       523             1.0000000000
      1256       116  PNM       O12            -1.6537053167        5.2556060801       -5.6128642534  S13       523             1.0000000000
      1257       116  PNM       O13             0.3498955407        6.1086640928       -6.2724249508  S13       523             1.0000000000
      1258       116  PNM       N14            -2.9693043864       10.2725391846       -2.8399044343  S13       523             1.0000000000
      1259       116  PNM       C15            -3.6070054254       11.4199095084       -3.1713823108  S13       523             1.0000000000
      1260       116  PNM       O16            -4.7547852642       11.4036144866       -3.7032586922  S13       523             1.0000000000
      1261       116  PNM       C17            -2.8371520447       12.7143434018       -2.9402953462  S13       523             1.0000000000
      1262       116  PNM       C18            -1.7724084573       12.9625337682       -4.0043317955  S13       523             1.0000000000
      1263       116  PNM       C19            -0.4554266509       13.2763719175       -3.6393377445  S13       523             1.0000000000
      1264       116  PNM       C20             0.5285446187       13.4751925133       -4.6141947698  S13       523             1.0000000000
      1265       116  PNM       C21             0.2085150861       13.3560434138       -5.9700498326  S13       523             1.0000000000
      1266       116  PNM       C22            -1.1080515589       13.0638365697       -6.3455177138  S13       523             1.0000000000
      1267       116  PNM       C23            -2.0918656948       12.8793020048       -5.3698313191  S13       523             1.0000000000
      1268       116  PNM       H24            -0.4197340940        8.1184998556       -4.9205488797  S13       523             1.0000000000
      1269       116  PNM       H25            -0.7774631910        9.8300699708       -8.1036328163  S13       523             1.0000000000
      1270       116  PNM       H26             0.3059116002        8.5948727962       -7.4413873303  S13       523             1.0000000000
      1271       116  PNM       H27            -0.1396229787       10.0182172472       -6.4642656352  S13       523             1.0000000000
      1272       116  PNM       H28            -2.7090601901        8.3186894014       -8.5630680659  S13       523             1.0000000000
      1273       116  PNM       H29            -3.1798116908        7.0649749655       -7.4118242724  S13       523             1.0000000000
      1274       116  PNM       H30            -1.5890090215        6.9953886322       -8.2072662959  S13       523             1.0000000000
      1275       116  PNM       H31            -4.4894437724        8.0299045605       -4.9572229442  S13       523             1.0000000000
      1276       116  PNM       H32            -4.4146167905        8.7373534474       -2.5636310528  S13       523             1.0000000000
      1277       116  PNM       H33            -2.3759542671       12.6942349153       -1.9478177790  S13       523             1.0000000000
      1278       116  PNM       H34            -3.5738708818       13.5224863674       -2.9353218854  S13       523             1.0000000000
      1279       116  PNM       H35            -0.1966566045       13.3781380578       -2.5918280370  S13       523             1.0000000000
      1280       116  PNM       H36             1.5413817942       13.7155039925       -4.3139827903  S13       523             1.0000000000
      1281       116  PNM       H37             0.9718093230       13.4935166543       -6.7264943531  S13       523             1.0000000000
      1282       116  PNM       H38            -1.3682961549       12.9692461431       -7.3946047627  S13       523             1.0000000000
      1283       116  PNM       H39            -3.1050540319       12.6390482982       -5.6686939385  S13       523             1.0000000000
      1284       116  PNM       H40            -2.0669472729       10.3123507084       -2.3591252411  S13       523             1.0000000000
      1285       117  TIP3      OH2            -4.3090441918        7.5747935246       -0.1885948533  S13       290             1.0000000000
      1286       117  TIP3      H1             -5.2950953895        7.4739787172        0.0898303104  S13       290             1.0000000000
      1287       117  TIP3      H2             -3.7808787864        8.2428370040        0.3300930168  S13       290             1.0000000000
      1288       118  SER       CB             -3.0418423294        5.0493535785       -2.0313270691  S14       70              1.0000000000
      1289       118  SER       HB1            -3.5601274358        4.2018486831       -2.4915678600  S14       70              1.0000000000
      1290       118  SER       HB2            -2.1246673980        5.2394023154       -2.6004982695  S14       70              1.0000000000
      1291       118  SER       OG             -3.9270142970        6.1805851451       -2.0887868196  S14       70              1.0000000000
      1292       118  SER       HG1            -3.9779423554        6.8376192660       -1.1668498003  S14       70              1.0000000000
      1293       118  SER       QQH1           -2.7449248221        4.8566458221       -0.9881924581  S14       70              1.0000000000
      1294       119  LYS       CD             -6.5683711534        3.4614886567       -2.0325917418  S14       73              1.0000000000
      1295       119  LYS       HD1            -7.2828603187        2.9289634530       -2.6637719156  S14       73              1.0000000000
      1296       119  LYS       HD2            -5.6019459784        3.4123372378       -2.5467513616  S14       73              1.0000000000
      1297       119  LYS       QQH2           -6.4793521089        2.9234789767       -1.0831444070  S14       73              1.0000000000
      1298       119  LYS       CE             -7.0167438276        4.9279382994       -1.8558355106  S14       73              1.0000000000
      1299       119  LYS       HE1            -6.7952996584        5.3550101139       -0.8740053346  S14       73              1.0000000000
      1300       119  LYS       HE2            -8.0943967462        5.0179276302       -2.0138906041  S14       73              1.0000000000
      1301       119  LYS       NZ             -6.3387727576        5.8387269624       -2.8455688452  S14       73              1.0000000000
      1302       119  LYS       HZ1            -6.4209344052        5.5527041665       -3.8307881345  S14       73              1.0000000000
      1303       119  LYS       HZ2            -5.2689559449        5.9417474921       -2.5965008119  S14       73              1.0000000000
      1304       119  LYS       HZ3            -6.7265100269        6.8066742131       -2.7880434522  S14       73              1.0000000000
      1305       120  SER       CB             -4.5886857339        4.6009463387       -6.4990752161  S14       130             1.0000000000
      1306       120  SER       HB1            -4.6336536223        5.5591704240       -7.0199257239  S14       130             1.0000000000
      1307       120  SER       HB2            -3.8748354439        3.9587412073       -7.0303747400  S14       130             1.0000000000
      1308       120  SER       OG             -4.1517169301        4.7736020095       -5.1063016150  S14       130             1.0000000000
      1309       120  SER       HG1            -3.3335886231        5.3507692230       -5.1139565882  S14       130             1.0000000000
      1310       120  SER       QQH3           -5.5609044318        4.1103332922       -6.5428715055  S14       130             1.0000000000
      1311       121  GLU       CB             -9.7788359591        9.3234790867        0.9135487492  S14       166             1.0000000000
      1312       121  GLU       HB1            -9.4202692083        9.9574854130        0.0944373745  S14       166             1.0000000000
      1313       121  GLU       HB2           -10.8223571365        9.0657418567        0.7189767552  S14       166             1.0000000000
      1314       121  GLU       QQH4           -9.7288556597        9.8171715904        1.8941404720  S14       166             1.0000000000
      1315       121  GLU       CG             -8.9224742716        8.0485226487        0.8920959598  S14       166             1.0000000000
      1316       121  GLU       HG1            -9.3124424679        7.3583757143        0.1350106247  S14       166             1.0000000000
      1317       121  GLU       HG2            -8.9799055784        7.5027573706        1.8429619124  S14       166             1.0000000000
      1318       121  GLU       CD             -7.4410795292        8.2665674406        0.5607631563  S14       166             1.0000000000
      1319       121  GLU       OE1            -6.9626385859        9.4454995622        0.5435122778  S14       166             1.0000000000
      1320       121  GLU       OE2            -6.7595132652        7.1831596531        0.3277653914  S14       166             1.0000000000
      1321       122  ASN       CB             -2.4920514409       11.7860898035        1.5605176468  S14       170             1.0000000000
      1322       122  ASN       HB1            -1.4848485082       11.6009142390        1.1799867759  S14       170             1.0000000000
      1323       122  ASN       HB2            -2.8478297215       12.7486555797        1.1867645626  S14       170             1.0000000000
      1324       122  ASN       QQH5           -2.5391904177       11.7739509433        2.6591966846  S14       170             1.0000000000
      1325       122  ASN       CG             -3.3970399756       10.6501174721        1.0838771015  S14       170             1.0000000000
      1326       122  ASN       OD1            -3.0231002477        9.4441029077        1.2308682986  S14       170             1.0000000000
      1327       122  ASN       ND2            -4.5820576412       11.0004640023        0.5542819539  S14       170             1.0000000000
      1328       122  ASN       HD21           -5.3191761372       10.3035048013        0.3774110974  S14       170             1.0000000000
      1329       122  ASN       HD22           -4.7670889077       11.9754706967        0.3145937107  S14       170             1.0000000000
      1330       123  LYS       CE             -3.2350798724        1.5109148699       -4.2918869550  S14       234             1.0000000000
      1331       123  LYS       HE1            -3.5661753849        1.7389463278       -3.2803472291  S14       234             1.0000000000
      1332       123  LYS       HE2            -4.1018368749        1.4155428085       -4.9476319079  S14       234             1.0000000000
      1333       123  LYS       NZ             -2.4007754488        2.6505940180       -4.8125405829  S14       234             1.0000000000
      1334       123  LYS       HZ1            -1.9555670105        2.4153755357       -5.7324767949  S14       234             1.0000000000
      1335       123  LYS       HZ2            -1.6159558734        2.9368145823       -4.1958595649  S14       234             1.0000000000
      1336       123  LYS       HZ3            -3.0201288542        3.4916222898       -4.9309525027  S14       234             1.0000000000
      1337       123  LYS       QQH6           -2.6301907410        0.6036371283       -4.2673979900  S14       234             1.0000000000
      1338       124  SER       CB              2.3039914372        3.4016450804       -5.9475808204  S14       235             1.0000000000
      1339       124  SER       HB1             3.0211988346        2.7708544545       -6.4815614200  S14       235             1.0000000000
      1340       124  SER       HB2             2.8130983792        4.3475791517       -5.7230117077  S14       235             1.0000000000
      1341       124  SER       OG              1.1541643208        3.5856906508       -6.8124343400  S14       235             1.0000000000
      1342       124  SER       HG1             0.7252472281        4.4602616201       -6.6049690713  S14       235             1.0000000000
      1343       124  SER       QQH7            2.0211629014        2.8571852993       -5.0322112161  S14       235             1.0000000000
      1344       125  PNM       S1             -3.0613766439        9.7479486722       -6.0377206562  S14       523             1.0000000000
      1345       125  PNM       C2             -1.7110032546        8.4984856641       -6.6777491021  S14       523             1.0000000000
      1346       125  PNM       C3             -1.3004130309        7.6433964827       -5.4127895387  S14       523             1.0000000000
      1347       125  PNM       N4             -2.4172487106        7.6748538225       -4.4604049731  S14       523             1.0000000000
      1348       125  PNM       C5             -3.5989972731        8.5629975661       -4.6933193989  S14       523             1.0000000000
      1349       125  PNM       C6             -3.5265001358        8.9615163041       -3.1637530687  S14       523             1.0000000000
      1350       125  PNM       C7             -2.3635488384        7.9494718377       -3.1052191916  S14       523             1.0000000000
      1351       125  PNM       O8             -1.5184452408        7.6340173163       -2.2488788031  S14       523             1.0000000000
      1352       125  PNM       C9             -2.3410865013        7.6665729413       -7.8007484101  S14       523             1.0000000000
      1353       125  PNM       C10            -0.5130237115        9.2964705322       -7.2071613743  S14       523             1.0000000000
      1354       125  PNM       C11            -0.8529363368        6.2229711556       -5.7943278161  S14       523             1.0000000000
      1355       125  PNM       O12            -1.6564780772        5.2561050171       -5.6314407276  S14       523             1.0000000000
      1356       125  PNM       O13             0.3461968301        6.1151202078       -6.2859274378  S14       523             1.0000000000
      1357       125  PNM       N14            -2.9709068249       10.2733003134       -2.8632609422  S14       523             1.0000000000
      1358       125  PNM       C15            -3.6069307578       11.4256627235       -3.1811048084  S14       523             1.0000000000
      1359       125  PNM       O16            -4.7576482046       11.4183092760       -3.7061189902  S14       523             1.0000000000
      1360       125  PNM       C17            -2.8301672433       12.7147123381       -2.9415586179  S14       523             1.0000000000
      1361       125  PNM       C18            -1.7645860314       12.9621926881       -4.0047903430  S14       523             1.0000000000
      1362       125  PNM       C19            -0.4466070530       13.2724575871       -3.6401763202  S14       523             1.0000000000
      1363       125  PNM       C20             0.5365976020       13.4718262235       -4.6157758602  S14       523             1.0000000000
      1364       125  PNM       C21             0.2146616403       13.3569549966       -5.9715519131  S14       523             1.0000000000
      1365       125  PNM       C22            -1.1028364514       13.0681805977       -6.3463514881  S14       523             1.0000000000
      1366       125  PNM       C23            -2.0857252943       12.8826022894       -5.3700583554  S14       523             1.0000000000
      1367       125  PNM       H24            -0.4357043773        8.1231610677       -4.9392444888  S14       523             1.0000000000
      1368       125  PNM       H25            -0.7816099344        9.8389589570       -8.1181422566  S14       523             1.0000000000
      1369       125  PNM       H26             0.2986574827        8.6022941896       -7.4546601414  S14       523             1.0000000000
      1370       125  PNM       H27            -0.1518755389       10.0219192214       -6.4744884964  S14       523             1.0000000000
      1371       125  PNM       H28            -2.7050342382        8.3249074572       -8.5929158195  S14       523             1.0000000000
      1372       125  PNM       H29            -3.1847801850        7.0698264448       -7.4472408308  S14       523             1.0000000000
      1373       125  PNM       H30            -1.5881195635        7.0006307454       -8.2331352897  S14       523             1.0000000000
      1374       125  PNM       H31            -4.5069036960        8.0308470381       -4.9737761069  S14       523             1.0000000000
      1375       125  PNM       H32            -4.4228230906        8.7450370912       -2.5845844694  S14       523             1.0000000000
      1376       125  PNM       H33            -2.3684705555       12.6857668462       -1.9494589291  S14       523             1.0000000000
      1377       125  PNM       H34            -3.5618499866       13.5275931443       -2.9309812344  S14       523             1.0000000000
      1378       125  PNM       H35            -0.1866001430       13.3713033635       -2.5926527292  S14       523             1.0000000000
      1379       125  PNM       H36             1.5502682167       13.7097229085       -4.3163218801  S14       523             1.0000000000
      1380       125  PNM       H37             0.9769383347       13.4959855569       -6.7286657233  S14       523             1.0000000000
      1381       125  PNM       H38            -1.3651468393       12.9792108549       -7.3953546697  S14       523             1.0000000000
      1382       125  PNM       H39            -3.1002687979       12.6470740969       -5.6680944353  S14       523             1.0000000000
      1383       125  PNM       H40            -2.0689876188       10.3078924527       -2.3815924810  S14       523             1.0000000000
      1384       126  TIP3      OH2            -4.3122099675        7.5685085581       -0.1726812946  S14       290             1.0000000000
      1385       126  TIP3      H1             -5.3009195843        7.4663007274        0.0995318327  S14       290             1.0000000000
      1386       126  TIP3      H2             -3.7893599403        8.2397197272        0.3478653570  S14       290             1.0000000000
      1387       127  SER       CB             -3.0457160009        5.0452250600       -2.0265836267  S15       70              1.0000000000
      1388       127  SER       HB1            -3.5690540148        4.1997907400       -2.4852003134  S15       70              1.0000000000
      1389       127  SER       HB2            -2.1290077800        5.2306425531       -2.5982986908  S15       70              1.0000000000
      1390       127  SER       OG             -3.9247278478        6.1809775113       -2.0809559255  S15       70              1.0000000000
      1391       127  SER       HG1            -3.9800822257        6.8381207589       -1.1512402140  S15       70              1.0000000000
      1392       127  SER       QQH1           -2.7463778390        4.8502507255       -0.9846749291  S15       70              1.0000000000
      1393       128  LYS       CD             -6.5673336353        3.4609599482       -2.0339321102  S15       73              1.0000000000
      1394       128  LYS       HD1            -7.2829308312        2.9290593790       -2.6643161862  S15       73              1.0000000000
      1395       128  LYS       HD2            -5.6015539670        3.4103545832       -2.5489548005  S15       73              1.0000000000
      1396       128  LYS       QQH2           -6.4780038896        2.9231855093       -1.0843610435  S15       73              1.0000000000
      1397       128  LYS       CE             -7.0142912009        4.9278136366       -1.8568077137  S15       73              1.0000000000
      1398       128  LYS       HE1            -6.7953117198        5.3529364593       -0.8736783644  S15       73              1.0000000000
      1399       128  LYS       HE2            -8.0915425129        5.0191188580       -2.0173805337  S15       73              1.0000000000
      1400       128  LYS       NZ             -6.3331615342        5.8405026274       -2.8425048235  S15       73              1.0000000000
      1401       128  LYS       HZ1            -6.4124773899        5.5571502211       -3.8287511252  S15       73              1.0000000000
      1402       128  LYS       HZ2            -5.2630952369        5.9431195673       -2.5904045948  S15       73              1.0000000000
      1403       128  LYS       HZ3            -6.7219440204        6.8078292157       -2.7816269760  S15       73              1.0000000000
      1404       129  SER       CB             -4.5884011452        4.6024959959       -6.4907409125  S15       130             1.0000000000
      1405       129  SER       HB1            -4.6324255375        5.5611011360       -7.0109078281  S15       130             1.0000000000
      1406       129  SER       HB2            -3.8741817926        3.9604953618       -7.0217481019  S15       130             1.0000000000
      1407       129  SER       OG             -4.1536681817        4.7736394081       -5.0970033909  S15       130             1.0000000000
      1408       129  SER       HG1            -3.3336569114        5.3477019201       -5.1021620174  S15       130             1.0000000000
      1409       129  SER       QQH3           -5.5607503603        4.1123780557       -6.5363222701  S15       130             1.0000000000
      1410       130  GLU       CB             -9.7782340660        9.3237621530        0.9161085722  S15       166             1.0000000000
      1411       130  GLU       HB1            -9.4196425596        9.9553474024        0.0949608334  S15       166             1.0000000000
      1412       130  GLU       HB2           -10.8214863675        9.0654511006        0.7207335057  S15       166             1.0000000000
      1413       130  GLU       QQH4           -9.7286191695        9.8214581576        1.8943994230  S15       166             1.0000000000
      1414       130  GLU       CG             -8.9236376445        8.0478994257        0.9013742422  S15       166             1.0000000000
      1415       130  GLU       HG1            -9.3006919567        7.3629144591        0.1333433518  S15       166             1.0000000000
      1416       130  GLU       HG2            -9.0000076404        7.4977113078        1.8487362350  S15       166             1.0000000000
      1417       130  GLU       CD             -7.4371090628        8.2672443868        0.5983017398  S15       166             1.0000000000
      1418       130  GLU       OE1            -6.9486209134        9.4415734772        0.6403172993  S15       166             1.0000000000
      1419       130  GLU       OE2            -6.7608207709        7.1890679123        0.3288800605  S15       166             1.0000000000
      1420       131  ASN       CB             -2.4872219021       11.7861971898        1.5566958503  S15       170             1.0000000000
      1421       131  ASN       HB1            -1.4785422782       11.6017245223        1.1800004301  S15       170             1.0000000000
      1422       131  ASN       HB2            -2.8424546230       12.7489350818        1.1826274431  S15       170             1.0000000000
      1423       131  ASN       QQH5           -2.5395299562       11.7731551294        2.6552577357  S15       170             1.0000000000
      1424       131  ASN       CG             -3.3915096678       10.6512194292        1.0774550133  S15       170             1.0000000000
      1425       131  ASN       OD1            -3.0192497847        9.4447088840        1.2234292840  S15       170             1.0000000000
      1426       131  ASN       ND2            -4.5767329715       11.0033238911        0.5487937588  S15       170             1.0000000000
      1427       131  ASN       HD21           -5.3207673420       10.3085300486        0.3951625244  S15       170             1.0000000000
      1428       131  ASN       HD22           -4.7603631470       11.9781151013        0.3069663171  S15       170             1.0000000000
      1429       132  LYS       CE             -3.2338918412        1.5088338604       -4.2885107492  S15       234             1.0000000000
      1430       132  LYS       HE1            -3.5661354974        1.7366255869       -3.2773242193  S15       234             1.0000000000
      1431       132  LYS       HE2            -4.0999811741        1.4140742342       -4.9452171006  S15       234             1.0000000000
      1432       132  LYS       NZ             -2.3983370388        2.6480909297       -4.8077028921  S15       234             1.0000000000
      1433       132  LYS       HZ1            -1.9533078838        2.4137935042       -5.7278828986  S15       234             1.0000000000
      1434       132  LYS       HZ2            -1.6132776022        2.9333148060       -4.1909585371  S15       234             1.0000000000
      1435       132  LYS       HZ3            -3.0162391750        3.4894634785       -4.9250986472  S15       234             1.0000000000
      1436       132  LYS       QQH6           -2.6294936646        0.6012612526       -4.2635452477  S15       234             1.0000000000
      1437       133  SER       CB              2.3096291677        3.3978129030       -5.9480054546  S15       235             1.0000000000
      1438       133  SER       HB1             3.0258103309        2.7659830664       -6.4821327051  S15       235             1.0000000000
      1439       133  SER       HB2             2.8199047277        4.3433116049       -5.7242296983  S15       235             1.0000000000
      1440       133  SER       OG              1.1595384734        3.5824028769       -6.8123680100  S15       235             1.0000000000
      1441       133  SER       HG1             0.7291537133        4.4553029054       -6.6011233521  S15       235             1.0000000000
      1442       133  SER       QQH7            2.0270771379        2.8539991347       -5.0321557590  S15       235             1.0000000000
      1443       134  PNM       S1             -3.0648173984        9.7251234890       -6.0135954585  S15       523             1.0000000000
      1444       134  PNM       C2             -1.7138294748        8.4798270919       -6.6546414607  S15       523             1.0000000000
      1445       134  PNM       C3             -1.3002375488        7.6255201118       -5.3902225542  S15       523             1.0000000000
      1446       134  PNM       N4             -2.4163359670        7.6527591233       -4.4364363846  S15       523             1.0000000000
      1447       134  PNM       C5             -3.5989860023        8.5401654342       -4.6683561848  S15       523             1.0000000000
      1448       134  PNM       C6             -3.5231763974        8.9429545554       -3.1401874245  S15       523             1.0000000000
      1449       134  PNM       C7             -2.3594444461        7.9317765164       -3.0810500008  S15       523             1.0000000000
      1450       134  PNM       O8             -1.5110554402        7.6211110997       -2.2275030585  S15       523             1.0000000000
      1451       134  PNM       C9             -2.3401692336        7.6453847169       -7.7777822473  S15       523             1.0000000000
      1452       134  PNM       C10            -0.5181950956        9.2813523905       -7.1844035881  S15       523             1.0000000000
      1453       134  PNM       C11            -0.8493223618        6.2081184286       -5.7771383917  S15       523             1.0000000000
      1454       134  PNM       O12            -1.6512659159        5.2391087092       -5.6192742044  S15       523             1.0000000000
      1455       134  PNM       O13             0.3491518999        6.1058179352       -6.2714672914  S15       523             1.0000000000
      1456       134  PNM       N14            -2.9686012404       10.2564337700       -2.8454374277  S15       523             1.0000000000
      1457       134  PNM       C15            -3.6062664585       11.4060852696       -3.1688954579  S15       523             1.0000000000
      1458       134  PNM       O16            -4.7569329622       11.3946717822       -3.6940708356  S15       523             1.0000000000
      1459       134  PNM       C17            -2.8329302806       12.6978627970       -2.9349778318  S15       523             1.0000000000
      1460       134  PNM       C18            -1.7701438906       12.9477640668       -4.0004098945  S15       523             1.0000000000
      1461       134  PNM       C19            -0.4541165084       13.2679531048       -3.6375554860  S15       523             1.0000000000
      1462       134  PNM       C20             0.5269165032       13.4723785775       -4.6142054198  S15       523             1.0000000000
      1463       134  PNM       C21             0.2048638760       13.3526016819       -5.9695046007  S15       523             1.0000000000
      1464       134  PNM       C22            -1.1108644159       13.0536355835       -6.3427791414  S15       523             1.0000000000
      1465       134  PNM       C23            -2.0919064576       12.8633938746       -5.3654036080  S15       523             1.0000000000
      1466       134  PNM       H24            -0.4371825549        8.1082739586       -4.9172834388  S15       523             1.0000000000
      1467       134  PNM       H25            -0.7879666722        9.8210190347       -8.0967228348  S15       523             1.0000000000
      1468       134  PNM       H26             0.2964747696        8.5902171178       -7.4300748886  S15       523             1.0000000000
      1469       134  PNM       H27            -0.1603020611       10.0098876151       -6.4532820641  S15       523             1.0000000000
      1470       134  PNM       H28            -2.7089755136        8.3011122135       -8.5699359872  S15       523             1.0000000000
      1471       134  PNM       H29            -3.1787600152        7.0413393779       -7.4247068567  S15       523             1.0000000000
      1472       134  PNM       H30            -1.5813067018        6.9858544981       -8.2095153931  S15       523             1.0000000000
      1473       134  PNM       H31            -4.5066329295        8.0070466094       -4.9472640716  S15       523             1.0000000000
      1474       134  PNM       H32            -4.4175859716        8.7271185376       -2.5582557757  S15       523             1.0000000000
      1475       134  PNM       H33            -2.3701503712       12.6734768841       -1.9433074466  S15       523             1.0000000000
      1476       134  PNM       H34            -3.5675878489       13.5080159215       -2.9260242859  S15       523             1.0000000000
      1477       134  PNM       H35            -0.1941609762       13.3713005285       -2.5904568045  S15       523             1.0000000000
      1478       134  PNM       H36             1.5389461895       13.7180005500       -4.3155110240  S15       523             1.0000000000
      1479       134  PNM       H37             0.9660843432       13.4953950226       -6.7270421370  S15       523             1.0000000000
      1480       134  PNM       H38            -1.3727391745       12.9602900563       -7.3915622090  S15       523             1.0000000000
      1481       134  PNM       H39            -3.1049102055       12.6200996287       -5.6624665527  S15       523             1.0000000000
      1482       134  PNM       H40            -2.0647762386       10.2950432729       -2.3673861713  S15       523             1.0000000000
      1483       135  TIP3      OH2            -4.3163613087        7.5644959132       -0.1652346299  S15       290             1.0000000000
      1484       135  TIP3      H1             -5.3077876378        7.4655862630        0.1046641283  S15       290             1.0000000000
      1485       135  TIP3      H2             -3.7925177854        8.2380218912        0.3520770889  S15       290             1.0000000000
      1486       136  SER       CB             -3.0482514296        5.0655157370       -2.0235008618  S16       70              1.0000000000
      1487       136  SER       HB1            -3.5735575796        4.2222874329       -2.4849103212  S16       70              1.0000000000
      1488       136  SER       HB2            -2.1309892210        5.2492384336       -2.5956062732  S16       70              1.0000000000
      1489       136  SER       OG             -3.9213530435        6.2050107949       -2.0711427330  S16       70              1.0000000000
      1490       136  SER       HG1            -3.9910508744        6.8699249503       -1.1146213692  S16       70              1.0000000000
      1491       136  SER       QQH1           -2.7474987031        4.8639919744       -0.9829059433  S16       70              1.0000000000
      1492       137  LYS       CD             -6.5467984643        3.4619158329       -2.0369194475  S16       73              1.0000000000
      1493       137  LYS       HD1            -7.2624229465        2.9361107236       -2.6723343735  S16       73              1.0000000000
      1494       137  LYS       HD2            -5.5788293087        3.4087613220       -2.5473889097  S16       73              1.0000000000
      1495       137  LYS       QQH2           -6.4646936695        2.9197915624       -1.0891400561  S16       73              1.0000000000
      1496       137  LYS       CE             -6.9874900571        4.9301822877       -1.8566826575  S16       73              1.0000000000
      1497       137  LYS       HE1            -6.7595650573        5.3529458678       -0.8745006298  S16       73              1.0000000000
      1498       137  LYS       HE2            -8.0660615800        5.0237451055       -2.0077046781  S16       73              1.0000000000
      1499       137  LYS       NZ             -6.3104917699        5.8393250690       -2.8476092110  S16       73              1.0000000000
      1500       137  LYS       HZ1            -6.3776114918        5.5425281250       -3.8302208766  S16       73              1.0000000000
      1501       137  LYS       HZ2            -5.2381298380        5.9578604059       -2.5850774132  S16       73              1.0000000000
      1502       137  LYS       HZ3            -6.7092778551        6.8029519494       -2.8008247880  S16       73              1.0000000000
      1503       138  SER       CB             -4.5884838173        4.6050164774       -6.4896682147  S16       130             1.0000000000
      1504       138  SER       HB1            -4.6318319352        5.5621055157       -7.0126140853  S16       130             1.0000000000
      1505       138  SER       HB2            -3.8717345215        3.9626103605       -7.0166369857  S16       130             1.0000000000
      1506       138  SER       OG             -4.1587442287        4.7806705373       -5.0947466227  S16       130             1.0000000000
      1507       138  SER       HG1            -3.3423828141        5.3588516834       -5.0999864937  S16       130             1.0000000000
      1508       138  SER       QQH3           -5.5601155531        4.1136550357       -6.5370792293  S16       130             1.0000000000
      1509       139  GLU       CB             -9.7783587224        9.3260932451        0.9162567232  S16       166             1.0000000000
      1510       139  GLU       HB1            -9.4208926349        9.9590382099        0.0958428762  S16       166             1.0000000000
      1511       139  GLU       HB2           -10.8212674597        9.0662708112        0.7209368662  S16       166             1.0000000000
      1512       139  GLU       QQH4           -9.7305311755        9.8220622195        1.8958078586  S16       166             1.0000000000
      1513       139  GLU       CG             -8.9202832373        8.0526376478        0.8994163637  S16       166             1.0000000000
      1514       139  GLU       HG1            -9.2981808365        7.3677224944        0.1312664804  S16       166             1.0000000000
      1515       139  GLU       HG2            -8.9937821031        7.4993848083        1.8449739245  S16       166             1.0000000000
      1516       139  GLU       CD             -7.4347477986        8.2745796828        0.5928983068  S16       166             1.0000000000
      1517       139  GLU       OE1            -6.9559126992        9.4530249090        0.5831811646  S16       166             1.0000000000
      1518       139  GLU       OE2            -6.7481130475        7.1914866000        0.3698572082  S16       166             1.0000000000
      1519       140  ASN       CB             -2.4834534614       11.7783088363        1.5587120445  S16       170             1.0000000000
      1520       140  ASN       HB1            -1.4746927159       11.5874249866        1.1855234254  S16       170             1.0000000000
      1521       140  ASN       HB2            -2.8330815379       12.7414444971        1.1805104927  S16       170             1.0000000000
      1522       140  ASN       QQH5           -2.5394005525       11.7682922723        2.6571142019  S16       170             1.0000000000
      1523       140  ASN       CG             -3.3914066018       10.6471949040        1.0781622350  S16       170             1.0000000000
      1524       140  ASN       OD1            -3.0253073513        9.4386584472        1.2268735959  S16       170             1.0000000000
      1525       140  ASN       ND2            -4.5722528472       11.0036052645        0.5436027250  S16       170             1.0000000000
      1526       140  ASN       HD21           -5.3159222785       10.3112619500        0.3786213234  S16       170             1.0000000000
      1527       140  ASN       HD22           -4.7515206055       11.9793818002        0.3008832201  S16       170             1.0000000000
      1528       141  LYS       CE             -3.2331488566        1.5171527348       -4.2942918485  S16       234             1.0000000000
      1529       141  LYS       HE1            -3.5658398322        1.7437192955       -3.2829279732  S16       234             1.0000000000
      1530       141  LYS       HE2            -4.0988713687        1.4240764308       -4.9517244108  S16       234             1.0000000000
      1531       141  LYS       NZ             -2.3963033716        2.6564742232       -4.8108575220  S16       234             1.0000000000
      1532       141  LYS       HZ1            -1.9510787977        2.4239071133       -5.7312922602  S16       234             1.0000000000
      1533       141  LYS       HZ2            -1.6110987669        2.9390498648       -4.1929703671  S16       234             1.0000000000
      1534       141  LYS       HZ3            -3.0124342010        3.4987512879       -4.9265916214  S16       234             1.0000000000
      1535       141  LYS       QQH6           -2.6295312864        0.6090435078       -4.2707035178  S16       234             1.0000000000
      1536       142  SER       CB              2.3076553192        3.4046995215       -5.9475526426  S16       235             1.0000000000
      1537       142  SER       HB1             3.0235966504        2.7740330872       -6.4833139828  S16       235             1.0000000000
      1538       142  SER       HB2             2.8185117016        4.3492729742       -5.7211218349  S16       235             1.0000000000
      1539       142  SER       OG              1.1578878429        3.5920303393       -6.8116706451  S16       235             1.0000000000
      1540       142  SER       HG1             0.7285385002        4.4656288901       -6.6010631257  S16       235             1.0000000000
      1541       142  SER       QQH7            2.0246029358        2.8586206354       -5.0331811081  S16       235             1.0000000000
      1542       143  PNM       S1             -3.0906438013        9.7202387930       -6.0354728608  S16       523             1.0000000000
      1543       143  PNM       C2             -1.7311882346        8.4792033053       -6.6701208019  S16       523             1.0000000000
      1544       143  PNM       C3             -1.3256592315        7.6231160483       -5.4061421960  S16       523             1.0000000000
      1545       143  PNM       N4             -2.4506114827        7.6388751440       -4.4605943486  S16       523             1.0000000000
      1546       143  PNM       C5             -3.6269247872        8.5389904020       -4.6884393886  S16       523             1.0000000000
      1547       143  PNM       C6             -3.5420267657        8.9424338434       -3.1607472483  S16       523             1.0000000000
      1548       143  PNM       C7             -2.3845567098        7.9252561416       -3.1052846064  S16       523             1.0000000000
      1549       143  PNM       O8             -1.5217455425        7.6291082198       -2.2618895670  S16       523             1.0000000000
      1550       143  PNM       C9             -2.3478259705        7.6502440585       -7.8022197905  S16       523             1.0000000000
      1551       143  PNM       C10            -0.5322495460        9.2838588875       -7.1862874046  S16       523             1.0000000000
      1552       143  PNM       C11            -0.8604405496        6.2100518868       -5.7924037298  S16       523             1.0000000000
      1553       143  PNM       O12            -1.6546718096        5.2341019673       -5.6405627538  S16       523             1.0000000000
      1554       143  PNM       O13             0.3428252204        6.1183331987       -6.2778794460  S16       523             1.0000000000
      1555       143  PNM       N14            -2.9746331406       10.2498350999       -2.8645168316  S16       523             1.0000000000
      1556       143  PNM       C15            -3.6048619354       11.4066370222       -3.1760818643  S16       523             1.0000000000
      1557       143  PNM       O16            -4.7574540330       11.4076044049       -3.6970648702  S16       523             1.0000000000
      1558       143  PNM       C17            -2.8200207864       12.6898705174       -2.9322794356  S16       523             1.0000000000
      1559       143  PNM       C18            -1.7600949060       12.9419593886       -4.0001991150  S16       523             1.0000000000
      1560       143  PNM       C19            -0.4424939318       13.2607798348       -3.6413874114  S16       523             1.0000000000
      1561       143  PNM       C20             0.5347043033       13.4680084862       -4.6214690696  S16       523             1.0000000000
      1562       143  PNM       C21             0.2072271653       13.3520553077       -5.9758131781  S16       523             1.0000000000
      1563       143  PNM       C22            -1.1100957226       13.0548394834       -6.3447039502  S16       523             1.0000000000
      1564       143  PNM       C23            -2.0872910856       12.8621813063       -5.3640218047  S16       523             1.0000000000
      1565       143  PNM       H24            -0.4696554700        8.1087440207       -4.9224621447  S16       523             1.0000000000
      1566       143  PNM       H25            -0.7941472711        9.8263291674       -8.0991271177  S16       523             1.0000000000
      1567       143  PNM       H26             0.2854618955        8.5938429497       -7.4251841887  S16       523             1.0000000000
      1568       143  PNM       H27            -0.1834488102       10.0102649823       -6.4488563977  S16       523             1.0000000000
      1569       143  PNM       H28            -2.7087712330        8.3112245610       -8.5935003053  S16       523             1.0000000000
      1570       143  PNM       H29            -3.1910346851        7.0468826031       -7.4595245346  S16       523             1.0000000000
      1571       143  PNM       H30            -1.5871378423        6.9914149305       -8.2319089547  S16       523             1.0000000000
      1572       143  PNM       H31            -4.5408526969        8.0157707115       -4.9646257530  S16       523             1.0000000000
      1573       143  PNM       H32            -4.4364393641        8.7344037007       -2.5759127105  S16       523             1.0000000000
      1574       143  PNM       H33            -2.3518671118       12.6521753905       -1.9434208388  S16       523             1.0000000000
      1575       143  PNM       H34            -3.5475407201       13.5063232766       -2.9107981622  S16       523             1.0000000000
      1576       143  PNM       H35            -0.1778644631       13.3602724175       -2.5950224433  S16       523             1.0000000000
      1577       143  PNM       H36             1.5483304111       13.7120493181       -4.3264682624  S16       523             1.0000000000
      1578       143  PNM       H37             0.9653884078       13.4961937241       -6.7361126277  S16       523             1.0000000000
      1579       143  PNM       H38            -1.3768180379       12.9656809182       -7.3925186553  S16       523             1.0000000000
      1580       143  PNM       H39            -3.1021359121       12.6218719343       -5.6568700355  S16       523             1.0000000000
      1581       143  PNM       H40            -2.0696744925       10.2793382247       -2.3881023464  S16       523             1.0000000000
      1582       144  TIP3      OH2            -4.3246167224        7.5664713157       -0.1481907088  S16       290             1.0000000000
      1583       144  TIP3      H1             -5.3189050607        7.4610100210        0.1314607688  S16       290             1.0000000000
      1584       144  TIP3      H2             -3.7953568248        8.2413874057        0.3644430209  S16       290             1.0000000000
      1585       145  SER       CB             -3.0523904894        5.0633211611       -2.0206990377  S17       70              1.0000000000
      1586       145  SER       HB1            -3.5836468575        4.2234609563       -2.4832724614  S17       70              1.0000000000
      1587       145  SER       HB2            -2.1309682811        5.2346386627       -2.5914572624  S17       70              1.0000000000
      1588       145  SER       OG             -3.9082840051        6.2140044589       -2.0661849288  S17       70              1.0000000000
      1589       145  SER       HG1            -3.9982637493        6.9122697353       -1.0533599519  S17       70              1.0000000000
      1590       145  SER       QQH1           -2.7539009448        4.8508042744       -0.9810497313  S17       70              1.0000000000
      1591       146  LYS       CD             -6.5388883248        3.4638263344       -2.0382192130  S17       73              1.0000000000
      1592       146  LYS       HD1            -7.2582839385        2.9440460303       -2.6742565645  S17       73              1.0000000000
      1593       146  LYS       HD2            -5.5712560915        3.4058864431       -2.5487308220  S17       73              1.0000000000
      1594       146  LYS       QQH2           -6.4599029086        2.9187558429       -1.0917336466  S17       73              1.0000000000
      1595       146  LYS       CE             -6.9694301482        4.9344123598       -1.8545369163  S17       73              1.0000000000
      1596       146  LYS       HE1            -6.7390358644        5.3501080773       -0.8701853762  S17       73              1.0000000000
      1597       146  LYS       HE2            -8.0478334892        5.0347372546       -2.0032651234  S17       73              1.0000000000
      1598       146  LYS       NZ             -6.2864261100        5.8429480999       -2.8405567063  S17       73              1.0000000000
      1599       146  LYS       HZ1            -6.3450478370        5.5428411684       -3.8224260821  S17       73              1.0000000000
      1600       146  LYS       HZ2            -5.2044032619        5.9667532852       -2.5685303139  S17       73              1.0000000000
      1601       146  LYS       HZ3            -6.6893598024        6.8043871034       -2.7975199068  S17       73              1.0000000000
      1602       147  SER       CB             -4.5877231856        4.6086056472       -6.4760418075  S17       130             1.0000000000
      1603       147  SER       HB1            -4.6302289729        5.5648070812       -7.0004469159  S17       130             1.0000000000
      1604       147  SER       HB2            -3.8691299634        3.9659486954       -6.9998186742  S17       130             1.0000000000
      1605       147  SER       OG             -4.1623993515        4.7857852293       -5.0799823405  S17       130             1.0000000000
      1606       147  SER       HG1            -3.3496668378        5.3667775576       -5.0799909193  S17       130             1.0000000000
      1607       147  SER       QQH3           -5.5590924535        4.1167144448       -6.5256377265  S17       130             1.0000000000
      1608       148  GLU       CB             -9.7723054748        9.3216216390        0.9146730309  S17       166             1.0000000000
      1609       148  GLU       HB1            -9.4202438434        9.9569126936        0.0936513298  S17       166             1.0000000000
      1610       148  GLU       HB2           -10.8135360433        9.0546098625        0.7206940234  S17       166             1.0000000000
      1611       148  GLU       QQH4           -9.7267261142        9.8179826670        1.8939740812  S17       166             1.0000000000
      1612       148  GLU       CG             -8.9072473137        8.0531915314        0.8973523964  S17       166             1.0000000000
      1613       148  GLU       HG1            -9.2763063653        7.3679050838        0.1253828267  S17       166             1.0000000000
      1614       148  GLU       HG2            -8.9806073221        7.4978613768        1.8415781578  S17       166             1.0000000000
      1615       148  GLU       CD             -7.4239397391        8.2845476021        0.5974798675  S17       166             1.0000000000
      1616       148  GLU       OE1            -6.9461989972        9.4619224705        0.5988576031  S17       166             1.0000000000
      1617       148  GLU       OE2            -6.7326549463        7.2039802638        0.3670785228  S17       166             1.0000000000
      1618       149  ASN       CB             -2.4766368573       11.7739147045        1.5546275642  S17       170             1.0000000000
      1619       149  ASN       HB1            -1.4672579388       11.5764429133        1.1864311129  S17       170             1.0000000000
      1620       149  ASN       HB2            -2.8178774820       12.7392123146        1.1741605765  S17       170             1.0000000000
      1621       149  ASN       QQH5           -2.5383900145       11.7632176410        2.6527995922  S17       170             1.0000000000
      1622       149  ASN       CG             -3.3915605355       10.6503003263        1.0684141374  S17       170             1.0000000000
      1623       149  ASN       OD1            -3.0357549503        9.4375447379        1.2134551198  S17       170             1.0000000000
      1624       149  ASN       ND2            -4.5673108176       11.0168767316        0.5305814407  S17       170             1.0000000000
      1625       149  ASN       HD21           -5.3163168246       10.3304183756        0.3664970367  S17       170             1.0000000000
      1626       149  ASN       HD22           -4.7392476799       11.9946579865        0.2889112906  S17       170             1.0000000000
      1627       150  LYS       CE             -3.2301167997        1.5209837849       -4.2910271105  S17       234             1.0000000000
      1628       150  LYS       HE1            -3.5626191135        1.7462605233       -3.2793366171  S17       234             1.0000000000
      1629       150  LYS       HE2            -4.0958751912        1.4303583915       -4.9487757529  S17       234             1.0000000000
      1630       150  LYS       NZ             -2.3912499069        2.6594918569       -4.8052957518  S17       234             1.0000000000
      1631       150  LYS       HZ1            -1.9474085631        2.4291033430       -5.7267789697  S17       234             1.0000000000
      1632       150  LYS       HZ2            -1.6046721615        2.9389966248       -4.1877052891  S17       234             1.0000000000
      1633       150  LYS       HZ3            -3.0041613390        3.5033737689       -4.9179438103  S17       234             1.0000000000
      1634       150  LYS       QQH6           -2.6281642443        0.6117195860       -4.2692525650  S17       234             1.0000000000
      1635       151  SER       CB              2.3134825562        3.4024890761       -5.9493430188  S17       235             1.0000000000
      1636       151  SER       HB1             3.0314646813        2.7728913390       -6.4836718181  S17       235             1.0000000000
      1637       151  SER       HB2             2.8218614370        4.3485254393       -5.7232887058  S17       235             1.0000000000
      1638       151  SER       OG              1.1642644769        3.5868624968       -6.8144649259  S17       235             1.0000000000
      1639       151  SER       HG1             0.7354692959        4.4612317502       -6.6053112022  S17       235             1.0000000000
      1640       151  SER       QQH7            2.0301462275        2.8572958553       -5.0345429852  S17       235             1.0000000000
      1641       152  PNM       S1             -3.0993148870        9.6880877753       -6.0200241957  S17       523             1.0000000000
      1642       152  PNM       C2             -1.7358417916        8.4545744694       -6.6568505838  S17       523             1.0000000000
      1643       152  PNM       C3             -1.3296286921        7.5963911767       -5.3949005124  S17       523             1.0000000000
      1644       152  PNM       N4             -2.4592819429        7.5983475304       -4.4528710012  S17       523             1.0000000000
      1645       152  PNM       C5             -3.6355510299        8.5014600736       -4.6774344025  S17       523             1.0000000000
      1646       152  PNM       C6             -3.5457581526        8.9086380450       -3.1518221177  S17       523             1.0000000000
      1647       152  PNM       C7             -2.3890477431        7.8897297886       -3.0956313188  S17       523             1.0000000000
      1648       152  PNM       O8             -1.5126129433        7.6117672683       -2.2618013350  S17       523             1.0000000000
      1649       152  PNM       C9             -2.3486777517        7.6278905338       -7.7926578844  S17       523             1.0000000000
      1650       152  PNM       C10            -0.5397701180        9.2656191440       -7.1696107267  S17       523             1.0000000000
      1651       152  PNM       C11            -0.8535835161        6.1886870676       -5.7883111294  S17       523             1.0000000000
      1652       152  PNM       O12            -1.6414672789        5.2071821846       -5.6438209026  S17       523             1.0000000000
      1653       152  PNM       O13             0.3509540913        6.1085148272       -6.2742473092  S17       523             1.0000000000
      1654       152  PNM       N14            -2.9750867160       10.2154111615       -2.8598068756  S17       523             1.0000000000
      1655       152  PNM       C15            -3.6046163129       11.3719332891       -3.1729193842  S17       523             1.0000000000
      1656       152  PNM       O16            -4.7583084912       11.3728157359       -3.6914124183  S17       523             1.0000000000
      1657       152  PNM       C17            -2.8217145766       12.6561772507       -2.9315300299  S17       523             1.0000000000
      1658       152  PNM       C18            -1.7653144591       12.9153371203       -4.0012764321  S17       523             1.0000000000
      1659       152  PNM       C19            -0.4507022195       13.2460899025       -3.6422270795  S17       523             1.0000000000
      1660       152  PNM       C20             0.5245477979       13.4645552562       -4.6216427767  S17       523             1.0000000000
      1661       152  PNM       C21             0.1982415861       13.3477616196       -5.9760825818  S17       523             1.0000000000
      1662       152  PNM       C22            -1.1163526683       13.0392681093       -6.3455111854  S17       523             1.0000000000
      1663       152  PNM       C23            -2.0922137626       12.8360014125       -5.3654361692  S17       523             1.0000000000
      1664       152  PNM       H24            -0.4791782531        8.0861259560       -4.9054821951  S17       523             1.0000000000
      1665       152  PNM       H25            -0.8029958574        9.8072255679       -8.0826828614  S17       523             1.0000000000
      1666       152  PNM       H26             0.2819393754        8.5801071688       -7.4067809300  S17       523             1.0000000000
      1667       152  PNM       H27            -0.1965714127        9.9934790927       -6.4311544320  S17       523             1.0000000000
      1668       152  PNM       H28            -2.7140801709        8.2905940211       -8.5805153377  S17       523             1.0000000000
      1669       152  PNM       H29            -3.1882293426        7.0185706736       -7.4520207510  S17       523             1.0000000000
      1670       152  PNM       H30            -1.5853490546        6.9751097049       -8.2266949549  S17       523             1.0000000000
      1671       152  PNM       H31            -4.5514275414        7.9778149423       -4.9476227774  S17       523             1.0000000000
      1672       152  PNM       H32            -4.4405859257        8.7067186091       -2.5659906703  S17       523             1.0000000000
      1673       152  PNM       H33            -2.3502308174       12.6185248540       -1.9443364101  S17       523             1.0000000000
      1674       152  PNM       H34            -3.5524015397       13.4696588452       -2.9071740984  S17       523             1.0000000000
      1675       152  PNM       H35            -0.1872804318       13.3481149972       -2.5958626632  S17       523             1.0000000000
      1676       152  PNM       H36             1.5355233510       13.7185904793       -4.3260000272  S17       523             1.0000000000
      1677       152  PNM       H37             0.9553776400       13.5000127235       -6.7358596174  S17       523             1.0000000000
      1678       152  PNM       H38            -1.3814504023       12.9499955071       -7.3937726397  S17       523             1.0000000000
      1679       152  PNM       H39            -3.1050043317       12.5887988053       -5.6597845519  S17       523             1.0000000000
      1680       152  PNM       H40            -2.0682164053       10.2437639389       -2.3875133868  S17       523             1.0000000000
      1681       153  TIP3      OH2            -4.3324703133        7.5668416832       -0.1379587869  S17       290             1.0000000000
      1682       153  TIP3      H1             -5.3429632980        7.4591027900        0.1347793165  S17       290             1.0000000000
      1683       153  TIP3      H2             -3.7984163893        8.2492576668        0.3660496296  S17       290             1.0000000000
      1684       154  SER       CB             -3.0413509400        5.0764776962       -2.0346605211  S18       70              1.0000000000
      1685       154  SER       HB1            -3.5732229301        4.2365847422       -2.4979722371  S18       70              1.0000000000
      1686       154  SER       HB2            -2.1152217615        5.2402981608       -2.6008725205  S18       70              1.0000000000
      1687       154  SER       OG             -3.8884206515        6.2332072452       -2.0861317632  S18       70              1.0000000000
      1688       154  SER       HG1            -4.0084240270        6.9629894621       -1.0128220738  S18       70              1.0000000000
      1689       154  SER       QQH1           -2.7485728898        4.8607078432       -0.9935495396  S18       70              1.0000000000
      1690       155  LYS       CD             -6.5205793571        3.4648658510       -2.0413985750  S18       73              1.0000000000
      1691       155  LYS       HD1            -7.2420190745        2.9520719357       -2.6808299851  S18       73              1.0000000000
      1692       155  LYS       HD2            -5.5517281493        3.4023096191       -2.5488727398  S18       73              1.0000000000
      1693       155  LYS       QQH2           -6.4485484541        2.9159919685       -1.0964602097  S18       73              1.0000000000
      1694       155  LYS       CE             -6.9421534257        4.9372540460       -1.8542118058  S18       73              1.0000000000
      1695       155  LYS       HE1            -6.7024702492        5.3488596272       -0.8705972260  S18       73              1.0000000000
      1696       155  LYS       HE2            -8.0218517199        5.0417002282       -1.9924637393  S18       73              1.0000000000
      1697       155  LYS       NZ             -6.2629607567        5.8431754632       -2.8442028780  S18       73              1.0000000000
      1698       155  LYS       HZ1            -6.3198878225        5.5364599286       -3.8236413989  S18       73              1.0000000000
      1699       155  LYS       HZ2            -5.1714312199        5.9760816912       -2.5730504864  S18       73              1.0000000000
      1700       155  LYS       HZ3            -6.6714162786        6.8020289487       -2.8066575111  S18       73              1.0000000000
      1701       156  SER       CB             -4.5858801807        4.6172117280       -6.4671617055  S18       130             1.0000000000
      1702       156  SER       HB1            -4.6276748460        5.5729162782       -6.9924800793  S18       130             1.0000000000
      1703       156  SER       HB2            -3.8612310143        3.9768203220       -6.9850874944  S18       130             1.0000000000
      1704       156  SER       OG             -4.1718695734        4.7964453172       -5.0680211791  S18       130             1.0000000000
      1705       156  SER       HG1            -3.3709964491        5.3907067612       -5.0587639667  S18       130             1.0000000000
      1706       156  SER       QQH3           -5.5554548982        4.1224519129       -6.5227727060  S18       130             1.0000000000
      1707       157  GLU       CB             -9.7724647268        9.3208959087        0.9175104658  S18       166             1.0000000000
      1708       157  GLU       HB1            -9.4221418250        9.9557350359        0.0954893863  S18       166             1.0000000000
      1709       157  GLU       HB2           -10.8133442246        9.0524290701        0.7240869857  S18       166             1.0000000000
      1710       157  GLU       QQH4           -9.7271392852        9.8177206361        1.8965886571  S18       166             1.0000000000
      1711       157  GLU       CG             -8.9054322749        8.0534472992        0.9008132452  S18       166             1.0000000000
      1712       157  GLU       HG1            -9.2688361541        7.3702240071        0.1243389622  S18       166             1.0000000000
      1713       157  GLU       HG2            -8.9835101653        7.4939502435        1.8422949298  S18       166             1.0000000000
      1714       157  GLU       CD             -7.4227364879        8.2909937080        0.6081639056  S18       166             1.0000000000
      1715       157  GLU       OE1            -6.9472349830        9.4678042955        0.6089336031  S18       166             1.0000000000
      1716       157  GLU       OE2            -6.7241881805        7.2121967883        0.3800091706  S18       166             1.0000000000
      1717       158  ASN       CB             -2.4736634597       11.7653456879        1.5564808751  S18       170             1.0000000000
      1718       158  ASN       HB1            -1.4643728851       11.5622939732        1.1912451844  S18       170             1.0000000000
      1719       158  ASN       HB2            -2.8096843969       12.7310528924        1.1722105558  S18       170             1.0000000000
      1720       158  ASN       QQH5           -2.5387818700       11.7577992625        2.6543858103  S18       170             1.0000000000
      1721       158  ASN       CG             -3.3934517762       10.6463388273        1.0706505588  S18       170             1.0000000000
      1722       158  ASN       OD1            -3.0476776541        9.4302913754        1.2193607146  S18       170             1.0000000000
      1723       158  ASN       ND2            -4.5645448244       11.0189971156        0.5279530606  S18       170             1.0000000000
      1724       158  ASN       HD21           -5.3176271425       10.3370984286        0.3678519023  S18       170             1.0000000000
      1725       158  ASN       HD22           -4.7294024921       11.9972682114        0.2810236872  S18       170             1.0000000000
      1726       159  LYS       CE             -3.2258755425        1.5354383246       -4.2974093715  S18       234             1.0000000000
      1727       159  LYS       HE1            -3.5593026814        1.7603809344       -3.2858226440  S18       234             1.0000000000
      1728       159  LYS       HE2            -4.0907935658        1.4483050067       -4.9567502716  S18       234             1.0000000000
      1729       159  LYS       NZ             -2.3829220149        2.6719019048       -4.8082810101  S18       234             1.0000000000
      1730       159  LYS       HZ1            -1.9390728237        2.4434140975       -5.7299444170  S18       234             1.0000000000
      1731       159  LYS       HZ2            -1.5955282059        2.9467462103       -4.1895064395  S18       234             1.0000000000
      1732       159  LYS       HZ3            -2.9903374171        3.5185410631       -4.9185793255  S18       234             1.0000000000
      1733       159  LYS       QQH6           -2.6265622163        0.6244376081       -4.2761797017  S18       234             1.0000000000
      1734       160  SER       CB              2.3175923618        3.4069562127       -5.9485096120  S18       235             1.0000000000
      1735       160  SER       HB1             3.0345413016        2.7775980316       -6.4846039794  S18       235             1.0000000000
      1736       160  SER       HB2             2.8282045520        4.3510301070       -5.7190607532  S18       235             1.0000000000
      1737       160  SER       OG              1.1695543564        3.5965031179       -6.8136341990  S18       235             1.0000000000
      1738       160  SER       HG1             0.7416969467        4.4709707449       -6.6023359664  S18       235             1.0000000000
      1739       160  SER       QQH7            2.0330026971        2.8592119562       -5.0356167696  S18       235             1.0000000000
      1740       161  PNM       S1             -3.1168443589        9.6722826569       -6.0348403262  S18       523             1.0000000000
      1741       161  PNM       C2             -1.7487046600        8.4409823806       -6.6624097111  S18       523             1.0000000000
      1742       161  PNM       C3             -1.3578901839        7.5785807137       -5.4005980911  S18       523             1.0000000000
      1743       161  PNM       N4             -2.5034968500        7.5586640753       -4.4752768611  S18       523             1.0000000000
      1744       161  PNM       C5             -3.6651022827        8.4854721682       -4.6970328023  S18       523             1.0000000000
      1745       161  PNM       C6             -3.5687016717        8.8915564865       -3.1719983083  S18       523             1.0000000000
      1746       161  PNM       C7             -2.4229805368        7.8608522971       -3.1153672470  S18       523             1.0000000000
      1747       161  PNM       O8             -1.5204655199        7.6143971071       -2.3001679817  S18       523             1.0000000000
      1748       161  PNM       C9             -2.3510286735        7.6220497571       -7.8085274604  S18       523             1.0000000000
      1749       161  PNM       C10            -0.5430476053        9.2490422037       -7.1579812697  S18       523             1.0000000000
      1750       161  PNM       C11            -0.8593492434        6.1783568813       -5.7948544196  S18       523             1.0000000000
      1751       161  PNM       O12            -1.6338540256        5.1858804428       -5.6588823246  S18       523             1.0000000000
      1752       161  PNM       O13             0.3503420360        6.1164020120       -6.2727589438  S18       523             1.0000000000
      1753       161  PNM       N14            -2.9839518494       10.1905687152       -2.8733368575  S18       523             1.0000000000
      1754       161  PNM       C15            -3.6035859171       11.3564398111       -3.1706279968  S18       523             1.0000000000
      1755       161  PNM       O16            -4.7607908641       11.3743724361       -3.6807662657  S18       523             1.0000000000
      1756       161  PNM       C17            -2.8073974458       12.6306473251       -2.9194258608  S18       523             1.0000000000
      1757       161  PNM       C18            -1.7573703130       12.8965122775       -3.9938951128  S18       523             1.0000000000
      1758       161  PNM       C19            -0.4424140809       13.2323013424       -3.6408580346  S18       523             1.0000000000
      1759       161  PNM       C20             0.5260781683       13.4601255705       -4.6248886815  S18       523             1.0000000000
      1760       161  PNM       C21             0.1924894728       13.3474022178       -5.9779719372  S18       523             1.0000000000
      1761       161  PNM       C22            -1.1225887462       13.0335363960       -6.3411887374  S18       523             1.0000000000
      1762       161  PNM       C23            -2.0918546536       12.8216690283       -5.3563905568  S18       523             1.0000000000
      1763       161  PNM       H24            -0.5226639610        8.0763942216       -4.8926838949  S18       523             1.0000000000
      1764       161  PNM       H25            -0.7907766672        9.7949124065       -8.0727973060  S18       523             1.0000000000
      1765       161  PNM       H26             0.2781720168        8.5599085346       -7.3859017098  S18       523             1.0000000000
      1766       161  PNM       H27            -0.2053877873        9.9723445956       -6.4126238936  S18       523             1.0000000000
      1767       161  PNM       H28            -2.7088386755        8.2887139280       -8.5967071395  S18       523             1.0000000000
      1768       161  PNM       H29            -3.1930131747        7.0091852867       -7.4802239634  S18       523             1.0000000000
      1769       161  PNM       H30            -1.5813566483        6.9733466727       -8.2365066367  S18       523             1.0000000000
      1770       161  PNM       H31            -4.5885810808        7.9777642542       -4.9698809408  S18       523             1.0000000000
      1771       161  PNM       H32            -4.4669873219        8.6977642091       -2.5891628651  S18       523             1.0000000000
      1772       161  PNM       H33            -2.3284849450       12.5758375885       -1.9366396137  S18       523             1.0000000000
      1773       161  PNM       H34            -3.5306279889       13.4502964592       -2.8793972373  S18       523             1.0000000000
      1774       161  PNM       H35            -0.1738260272       13.3305365390       -2.5954923681  S18       523             1.0000000000
      1775       161  PNM       H36             1.5371564686       13.7190331212       -4.3336643081  S18       523             1.0000000000
      1776       161  PNM       H37             0.9440914178       13.5080048955       -6.7415045288  S18       523             1.0000000000
      1777       161  PNM       H38            -1.3941373561       12.9491246984       -7.3882352131  S18       523             1.0000000000
      1778       161  PNM       H39            -3.1054615483       12.5720088339       -5.6457549017  S18       523             1.0000000000
      1779       161  PNM       H40            -2.0752006105       10.2068484829       -2.4043517852  S18       523             1.0000000000
      1780       162  TIP3      OH2            -4.3487028926        7.5756464706       -0.1341627875  S18       290             1.0000000000
      1781       162  TIP3      H1             -5.3751418562        7.4585380774        0.1401754636  S18       290             1.0000000000
      1782       162  TIP3      H2             -3.8082992242        8.2566541136        0.3705376293  S18       290             1.0000000000
      1783       163  SER       CB             -3.0252144649        5.0804381085       -2.0431067441  S19       70              1.0000000000
      1784       163  SER       HB1            -3.5615128225        4.2439536421       -2.5074813321  S19       70              1.0000000000
      1785       163  SER       HB2            -2.0934471374        5.2339975930       -2.6032218074  S19       70              1.0000000000
      1786       163  SER       OG             -3.8597456242        6.2471294091       -2.1036732985  S19       70              1.0000000000
      1787       163  SER       HG1            -4.0029760444        6.9860919283       -0.9847467430  S19       70              1.0000000000
      1788       163  SER       QQH1           -2.7410092991        4.8645219201       -0.9996379437  S19       70              1.0000000000
      1789       164  LYS       CD             -6.5056547634        3.4700198067       -2.0419525892  S19       73              1.0000000000
      1790       164  LYS       HD1            -7.2268176556        2.9624265801       -2.6857772228  S19       73              1.0000000000
      1791       164  LYS       HD2            -5.5353728386        3.4062758204       -2.5461380895  S19       73              1.0000000000
      1792       164  LYS       QQH2           -6.4390438856        2.9168065444       -1.0991010425  S19       73              1.0000000000
      1793       164  LYS       CE             -6.9225931706        4.9426171311       -1.8496287985  S19       73              1.0000000000
      1794       164  LYS       HE1            -6.6766065633        5.3504637704       -0.8661936985  S19       73              1.0000000000
      1795       164  LYS       HE2            -8.0030859647        5.0502544652       -1.9808789607  S19       73              1.0000000000
      1796       164  LYS       NZ             -6.2467928283        5.8491638639       -2.8416608102  S19       73              1.0000000000
      1797       164  LYS       HZ1            -6.3036088141        5.5384393712       -3.8201050404  S19       73              1.0000000000
      1798       164  LYS       HZ2            -5.1555765775        5.9843742053       -2.5768753972  S19       73              1.0000000000
      1799       164  LYS       HZ3            -6.6601909062        6.8060705337       -2.8070177146  S19       73              1.0000000000
      1800       165  SER       CB             -4.5868701516        4.6230618179       -6.4467145168  S19       130             1.0000000000
      1801       165  SER       HB1            -4.6279815328        5.5780883367       -6.9731365028  S19       130             1.0000000000
      1802       165  SER       HB2            -3.8554238344        3.9860235829       -6.9585820655  S19       130             1.0000000000
      1803       165  SER       OG             -4.1857878671        4.8030989316       -5.0436266910  S19       130             1.0000000000
      1804       165  SER       HG1            -3.4049397192        5.4200944723       -5.0196642550  S19       130             1.0000000000
      1805       165  SER       QQH3           -5.5539792147        4.1240906382       -6.5109207610  S19       130             1.0000000000
      1806       166  GLU       CB             -9.7698274438        9.3184551272        0.9126456785  S19       166             1.0000000000
      1807       166  GLU       HB1            -9.4235914334        9.9567610080        0.0916670459  S19       166             1.0000000000
      1808       166  GLU       HB2           -10.8100398060        9.0462604161        0.7210300379  S19       166             1.0000000000
      1809       166  GLU       QQH4           -9.7256806423        9.8124132693        1.8933953522  S19       166             1.0000000000
      1810       166  GLU       CG             -8.8971322942        8.0546767648        0.8903212479  S19       166             1.0000000000
      1811       166  GLU       HG1            -9.2686838243        7.3662293520        0.1220973953  S19       166             1.0000000000
      1812       166  GLU       HG2            -8.9588057887        7.4986719736        1.8346601414  S19       166             1.0000000000
      1813       166  GLU       CD             -7.4195293634        8.2961276813        0.5783593633  S19       166             1.0000000000
      1814       166  GLU       OE1            -6.9522367709        9.4738792768        0.5314233149  S19       166             1.0000000000
      1815       166  GLU       OE2            -6.7126229991        7.2140634644        0.3833623054  S19       166             1.0000000000
      1816       167  ASN       CB             -2.4735819562       11.7642917652        1.5574011263  S19       170             1.0000000000
      1817       167  ASN       HB1            -1.4650843105       11.5569554309        1.1921386755  S19       170             1.0000000000
      1818       167  ASN       HB2            -2.8055781307       12.7312133817        1.1729695436  S19       170             1.0000000000
      1819       167  ASN       QQH5           -2.5385908149       11.7560508864        2.6553553851  S19       170             1.0000000000
      1820       167  ASN       CG             -3.3966297290       10.6489407707        1.0684059318  S19       170             1.0000000000
      1821       167  ASN       OD1            -3.0570069580        9.4311649554        1.2193908205  S19       170             1.0000000000
      1822       167  ASN       ND2            -4.5616638621       11.0257972163        0.5162307263  S19       170             1.0000000000
      1823       167  ASN       HD21           -5.3109243937       10.3452096155        0.3360708919  S19       170             1.0000000000
      1824       167  ASN       HD22           -4.7238200956       12.0055457121        0.2722638549  S19       170             1.0000000000
      1825       168  LYS       CE             -3.2225753959        1.5481348208       -4.3020676418  S19       234             1.0000000000
      1826       168  LYS       HE1            -3.5562748966        1.7717924971       -3.2902796478  S19       234             1.0000000000
      1827       168  LYS       HE2            -4.0873412577        1.4638323829       -4.9619211619  S19       234             1.0000000000
      1828       168  LYS       NZ             -2.3760404850        2.6827380359       -4.8099406365  S19       234             1.0000000000
      1829       168  LYS       HZ1            -1.9345852051        2.4565956247       -5.7331298473  S19       234             1.0000000000
      1830       168  LYS       HZ2            -1.5863066323        2.9516465305       -4.1915638921  S19       234             1.0000000000
      1831       168  LYS       HZ3            -2.9769510442        3.5332863857       -4.9154938554  S19       234             1.0000000000
      1832       168  LYS       QQH6           -2.6258653586        0.6352561724       -4.2823052701  S19       234             1.0000000000
      1833       169  SER       CB              2.3185530189        3.4103173655       -5.9496957545  S19       235             1.0000000000
      1834       169  SER       HB1             3.0351919801        2.7813312033       -6.4866867991  S19       235             1.0000000000
      1835       169  SER       HB2             2.8293990809        4.3539572788       -5.7193285575  S19       235             1.0000000000
      1836       169  SER       OG              1.1703783784        3.6012857024       -6.8142712110  S19       235             1.0000000000
      1837       169  SER       HG1             0.7435452089        4.4761202930       -6.6021989343  S19       235             1.0000000000
      1838       169  SER       QQH7            2.0342193825        2.8618747051       -5.0370694361  S19       235             1.0000000000
      1839       170  PNM       S1             -3.1364900942        9.6469261348       -6.0254565472  S19       523             1.0000000000
      1840       170  PNM       C2             -1.7632881420        8.4217517423       -6.6506049473  S19       523             1.0000000000
      1841       170  PNM       C3             -1.3817664517        7.5549265956       -5.3906291433  S19       523             1.0000000000
      1842       170  PNM       N4             -2.5397365672        7.5120527172       -4.4769015370  S19       523             1.0000000000
      1843       170  PNM       C5             -3.6888687941        8.4605546741       -4.6914995321  S19       523             1.0000000000
      1844       170  PNM       C6             -3.5802417676        8.8701931348       -3.1696166540  S19       523             1.0000000000
      1845       170  PNM       C7             -2.4483247010        7.8248334296       -3.1116930695  S19       523             1.0000000000
      1846       170  PNM       O8             -1.5227547197        7.6059489266       -2.3151914765  S19       523             1.0000000000
      1847       170  PNM       C9             -2.3577056605        7.6092544375       -7.8051915223  S19       523             1.0000000000
      1848       170  PNM       C10            -0.5559280849        9.2337360838       -7.1367677660  S19       523             1.0000000000
      1849       170  PNM       C11            -0.8618104434        6.1637722123       -5.7912463324  S19       523             1.0000000000
      1850       170  PNM       O12            -1.6212115618        5.1592151387       -5.6674394023  S19       523             1.0000000000
      1851       170  PNM       O13             0.3518887932        6.1233226510       -6.2640902492  S19       523             1.0000000000
      1852       170  PNM       N14            -2.9823674976       10.1639650965       -2.8737073945  S19       523             1.0000000000
      1853       170  PNM       C15            -3.5974163064       11.3338457420       -3.1651652374  S19       523             1.0000000000
      1854       170  PNM       O16            -4.7568079524       11.3583654230       -3.6703628139  S19       523             1.0000000000
      1855       170  PNM       C17            -2.7969310878       12.6049872522       -2.9119908477  S19       523             1.0000000000
      1856       170  PNM       C18            -1.7538631748       12.8784864233       -3.9912626538  S19       523             1.0000000000
      1857       170  PNM       C19            -0.4403144550       13.2237992814       -3.6422281438  S19       523             1.0000000000
      1858       170  PNM       C20             0.5230682552       13.4607196094       -4.6289258640  S19       523             1.0000000000
      1859       170  PNM       C21             0.1857144222       13.3476239683       -5.9809164343  S19       523             1.0000000000
      1860       170  PNM       C22            -1.1284086195       13.0253956199       -6.3403176498  S19       523             1.0000000000
      1861       170  PNM       C23            -2.0931864192       12.8051014490       -5.3527839883  S19       523             1.0000000000
      1862       170  PNM       H24            -0.5586937294        8.0581092404       -4.8684296429  S19       523             1.0000000000
      1863       170  PNM       H25            -0.8003547906        9.7800671757       -8.0524420111  S19       523             1.0000000000
      1864       170  PNM       H26             0.2693360008        8.5482708855       -7.3608519945  S19       523             1.0000000000
      1865       170  PNM       H27            -0.2243582090        9.9579441153       -6.3898773536  S19       523             1.0000000000
      1866       170  PNM       H28            -2.7143597048        8.2797033784       -8.5908464727  S19       523             1.0000000000
      1867       170  PNM       H29            -3.2003151336        6.9936545887       -7.4847215208  S19       523             1.0000000000
      1868       170  PNM       H30            -1.5843875532        6.9652329699       -8.2336638039  S19       523             1.0000000000
      1869       170  PNM       H31            -4.6201545995        7.9661493698       -4.9607965114  S19       523             1.0000000000
      1870       170  PNM       H32            -4.4789218072        8.6888633398       -2.5840276101  S19       523             1.0000000000
      1871       170  PNM       H33            -2.3111374638       12.5440544741       -1.9330118202  S19       523             1.0000000000
      1872       170  PNM       H34            -3.5181603158       13.4260534271       -2.8617615139  S19       523             1.0000000000
      1873       170  PNM       H35            -0.1687934267       13.3220023183       -2.5976110057  S19       523             1.0000000000
      1874       170  PNM       H36             1.5334486116       13.7254755331       -4.3404080699  S19       523             1.0000000000
      1875       170  PNM       H37             0.9342365569       13.5134399813       -6.7462898460  S19       523             1.0000000000
      1876       170  PNM       H38            -1.4021627973       12.9407708725       -7.3867400455  S19       523             1.0000000000
      1877       170  PNM       H39            -3.1062680245       12.5503529483       -5.6395734952  S19       523             1.0000000000
      1878       170  PNM       H40            -2.0717524095       10.1744009345       -2.4082305563  S19       523             1.0000000000
      1879       171  TIP3      OH2            -4.3483286020        7.5707933609       -0.1204299531  S19       290             1.0000000000
      1880       171  TIP3      H1             -5.3893463342        7.4515984702        0.1480616614  S19       290             1.0000000000
      1881       171  TIP3      H2             -3.8079779716        8.2586269763        0.3785297205  S19       290             1.0000000000
      1882       172  SER       CB             -3.0040114186        5.0913020547       -2.0581859635  S20       70              1.0000000000
      1883       172  SER       HB1            -3.5470859732        4.2590327284       -2.5219078959  S20       70              1.0000000000
      1884       172  SER       HB2            -2.0654852876        5.2293828156       -2.6108919627  S20       70              1.0000000000
      1885       172  SER       OG             -3.8208862133        6.2724984118       -2.1350341772  S20       70              1.0000000000
      1886       172  SER       HG1            -3.9995565265        7.0286627643       -0.9521694841  S20       70              1.0000000000
      1887       172  SER       QQH1           -2.7325081807        4.8796434865       -1.0106421184  S20       70              1.0000000000
      1888       173  LYS       CD             -6.4886401834        3.4730308190       -2.0459212886  S20       73              1.0000000000
      1889       173  LYS       HD1            -7.2103029885        2.9710208443       -2.6933666605  S20       73              1.0000000000
      1890       173  LYS       HD2            -5.5166538589        3.4056497846       -2.5462265531  S20       73              1.0000000000
      1891       173  LYS       QQH2           -6.4285332322        2.9173795830       -1.1041116600  S20       73              1.0000000000
      1892       173  LYS       CE             -6.8984575228        4.9467826676       -1.8507034854  S20       73              1.0000000000
      1893       173  LYS       HE1            -6.6464907799        5.3516874862       -0.8679356377  S20       73              1.0000000000
      1894       173  LYS       HE2            -7.9791061853        5.0599489610       -1.9756669456  S20       73              1.0000000000
      1895       173  LYS       NZ             -6.2247919722        5.8536912032       -2.8448534416  S20       73              1.0000000000
      1896       173  LYS       HZ1            -6.2777701578        5.5375340955       -3.8219796290  S20       73              1.0000000000
      1897       173  LYS       HZ2            -5.1369398208        5.9971705650       -2.5861538990  S20       73              1.0000000000
      1898       173  LYS       HZ3            -6.6459754021        6.8073375681       -2.8144406990  S20       73              1.0000000000
      1899       174  SER       CB             -4.5832948042        4.6332849393       -6.4333635014  S20       130             1.0000000000
      1900       174  SER       HB1            -4.6230570165        5.5874894263       -6.9609640631  S20       130             1.0000000000
      1901       174  SER       HB2            -3.8448687085        3.9992710571       -6.9379941303  S20       130             1.0000000000
      1902       174  SER       OG             -4.1962928264        4.8144525633       -5.0265213596  S20       130             1.0000000000
      1903       174  SER       HG1            -3.4599781703        5.4806207800       -4.9748460190  S20       130             1.0000000000
      1904       174  SER       QQH3           -5.5484651248        4.1310555884       -6.5053255702  S20       130             1.0000000000
      1905       175  GLU       CB             -9.7694127177        9.3163359641        0.9145119551  S20       166             1.0000000000
      1906       175  GLU       HB1            -9.4260501985        9.9544877045        0.0920702371  S20       166             1.0000000000
      1907       175  GLU       HB2           -10.8087879665        9.0414886841        0.7226819408  S20       166             1.0000000000
      1908       175  GLU       QQH4           -9.7265407396        9.8118056192        1.8942989476  S20       166             1.0000000000
      1909       175  GLU       CG             -8.8950571043        8.0533366384        0.8952145146  S20       166             1.0000000000
      1910       175  GLU       HG1            -9.2573461411        7.3672956964        0.1207028205  S20       166             1.0000000000
      1911       175  GLU       HG2            -8.9662150872        7.4942317269        1.8371747621  S20       166             1.0000000000
      1912       175  GLU       CD             -7.4163243077        8.3003145048        0.6012551759  S20       166             1.0000000000
      1913       175  GLU       OE1            -6.9416948114        9.4741553145        0.5974897062  S20       166             1.0000000000
      1914       175  GLU       OE2            -6.7095370773        7.2206625374        0.3761405120  S20       166             1.0000000000
      1915       176  ASN       CB             -2.4711182064       11.7639752507        1.5577024642  S20       170             1.0000000000
      1916       176  ASN       HB1            -1.4620770851       11.5557770360        1.1946132245  S20       170             1.0000000000
      1917       176  ASN       HB2            -2.8016757025       12.7312172667        1.1728003125  S20       170             1.0000000000
      1918       176  ASN       QQH5           -2.5393560438       11.7549116338        2.6554676289  S20       170             1.0000000000
      1919       176  ASN       CG             -3.3948620910       10.6510932893        1.0665690936  S20       170             1.0000000000
      1920       176  ASN       OD1            -3.0639280743        9.4315802001        1.2253038731  S20       170             1.0000000000
      1921       176  ASN       ND2            -4.5531104002       11.0316034663        0.5032328861  S20       170             1.0000000000
      1922       176  ASN       HD21           -5.3052902326       10.3536682909        0.3313394073  S20       170             1.0000000000
      1923       176  ASN       HD22           -4.7103012487       12.0112261433        0.2540653653  S20       170             1.0000000000
      1924       177  LYS       CE             -3.2195833604        1.5640994528       -4.3073863278  S20       234             1.0000000000
      1925       177  LYS       HE1            -3.5545490505        1.7856400930       -3.2954236795  S20       234             1.0000000000
      1926       177  LYS       HE2            -4.0834228594        1.4830382597       -4.9688804327  S20       234             1.0000000000
      1927       177  LYS       NZ             -2.3697026919        2.6980476084       -4.8107901392  S20       234             1.0000000000
      1928       177  LYS       HZ1            -1.9295945283        2.4742919899       -5.7349283613  S20       234             1.0000000000
      1929       177  LYS       HZ2            -1.5770097085        2.9591793252       -4.1927825590  S20       234             1.0000000000
      1930       177  LYS       HZ3            -2.9612678712        3.5558705116       -4.9125100401  S20       234             1.0000000000
      1931       177  LYS       QQH6           -2.6248208514        0.6499716310       -4.2895548267  S20       234             1.0000000000
      1932       178  SER       CB              2.3197566730        3.4128182771       -5.9496938084  S20       235             1.0000000000
      1933       178  SER       HB1             3.0357814741        2.7841609248       -6.4881004200  S20       235             1.0000000000
      1934       178  SER       HB2             2.8315342397        4.3555461088       -5.7178003033  S20       235             1.0000000000
      1935       178  SER       OG              1.1714082044        3.6072741171       -6.8129269024  S20       235             1.0000000000
      1936       178  SER       HG1             0.7488025358        4.4845093200       -6.6014737832  S20       235             1.0000000000
      1937       178  SER       QQH7            2.0351089208        2.8630851401       -5.0379070680  S20       235             1.0000000000
      1938       179  PNM       S1             -3.1391066182        9.6323261230       -6.0228141799  S20       523             1.0000000000
      1939       179  PNM       C2             -1.7686636853        8.4048665240       -6.6427366528  S20       523             1.0000000000
      1940       179  PNM       C3             -1.4036270569        7.5332612172       -5.3836357417  S20       523             1.0000000000
      1941       179  PNM       N4             -2.5834736615        7.4606945504       -4.4922399844  S20       523             1.0000000000
      1942       179  PNM       C5             -3.7112732048        8.4436190077       -4.6992017452  S20       523             1.0000000000
      1943       179  PNM       C6             -3.5964895825        8.8499178631       -3.1786240150  S20       523             1.0000000000
      1944       179  PNM       C7             -2.4839269859        7.7813097043       -3.1149292488  S20       523             1.0000000000
      1945       179  PNM       O8             -1.5247351924        7.6029538050       -2.3482535255  S20       523             1.0000000000
      1946       179  PNM       C9             -2.3553661105        7.6009762074       -7.8075905034  S20       523             1.0000000000
      1947       179  PNM       C10            -0.5549554210        9.2150346186       -7.1142378884  S20       523             1.0000000000
      1948       179  PNM       C11            -0.8587415387        6.1523310849       -5.7911767232  S20       523             1.0000000000
      1949       179  PNM       O12            -1.5991384921        5.1344295705       -5.6783976173  S20       523             1.0000000000
      1950       179  PNM       O13             0.3581473489        6.1358259253       -6.2620008598  S20       523             1.0000000000
      1951       179  PNM       N14            -2.9835434082       10.1353403890       -2.8797384331  S20       523             1.0000000000
      1952       179  PNM       C15            -3.5904733811       11.3114319617       -3.1625559392  S20       523             1.0000000000
      1953       179  PNM       O16            -4.7523447837       11.3470794051       -3.6624941777  S20       523             1.0000000000
      1954       179  PNM       C17            -2.7842786029       12.5777296018       -2.9033183806  S20       523             1.0000000000
      1955       179  PNM       C18            -1.7483811638       12.8629428426       -3.9865632586  S20       523             1.0000000000
      1956       179  PNM       C19            -0.4353978777       13.2149966401       -3.6418929272  S20       523             1.0000000000
      1957       179  PNM       C20             0.5225269069       13.4605683071       -4.6317742411  S20       523             1.0000000000
      1958       179  PNM       C21             0.1801206168       13.3498214525       -5.9826985633  S20       523             1.0000000000
      1959       179  PNM       C22            -1.1338906609       13.0223118481       -6.3376148292  S20       523             1.0000000000
      1960       179  PNM       C23            -2.0934033383       12.7937552114       -5.3468321350  S20       523             1.0000000000
      1961       179  PNM       H24            -0.5961989610        8.0400377191       -4.8399629883  S20       523             1.0000000000
      1962       179  PNM       H25            -0.7888700017        9.7657031812       -8.0300558894  S20       523             1.0000000000
      1963       179  PNM       H26             0.2680071506        8.5252687694       -7.3310330005  S20       523             1.0000000000
      1964       179  PNM       H27            -0.2290626561        9.9345786634       -6.3605768985  S20       523             1.0000000000
      1965       179  PNM       H28            -2.7041861596        8.2772061663       -8.5919075633  S20       523             1.0000000000
      1966       179  PNM       H29            -3.2001473006        6.9831493971       -7.4972621311  S20       523             1.0000000000
      1967       179  PNM       H30            -1.5808114664        6.9585370674       -8.2359881959  S20       523             1.0000000000
      1968       179  PNM       H31            -4.6546782349        7.9729214161       -4.9690016362  S20       523             1.0000000000
      1969       179  PNM       H32            -4.5001180746        8.6859366995       -2.5943894078  S20       523             1.0000000000
      1970       179  PNM       H33            -2.2909445153       12.5059129678       -1.9288437072  S20       523             1.0000000000
      1971       179  PNM       H34            -3.5049577789       13.3983270793       -2.8396939407  S20       523             1.0000000000
      1972       179  PNM       H35            -0.1596610639       13.3101291559       -2.5980988984  S20       523             1.0000000000
      1973       179  PNM       H36             1.5328180159       13.7293314179       -4.3465640183  S20       523             1.0000000000
      1974       179  PNM       H37             0.9248076129       13.5208117542       -6.7506051819  S20       523             1.0000000000
      1975       179  PNM       H38            -1.4119452052       12.9394732498       -7.3830640190  S20       523             1.0000000000
      1976       179  PNM       H39            -3.1064304791       12.5343345165       -5.6296113098  S20       523             1.0000000000
      1977       179  PNM       H40            -2.0685335455       10.1340874166       -2.4234552688  S20       523             1.0000000000
      1978       180  TIP3      OH2            -4.3588949332        7.5784233392       -0.1083767323  S20       290             1.0000000000
      1979       180  TIP3      H1             -5.4235797308        7.4494084788        0.1525695094  S20       290             1.0000000000
      1980       180  TIP3      H2             -3.8174008257        8.2665147301        0.3936766557  S20       290             1.0000000000
      1981       181  SER       CB             -2.9762166351        5.1036753481       -2.0779993755  S21       70              1.0000000000
      1982       181  SER       HB1            -3.5311949842        4.2789393660       -2.5393711651  S21       70              1.0000000000
      1983       181  SER       HB2            -2.0308299152        5.2209534349       -2.6218419578  S21       70              1.0000000000
      1984       181  SER       OG             -3.7698066135        6.3054047694       -2.1793872023  S21       70              1.0000000000
      1985       181  SER       HG1            -3.9912143326        7.0727674253       -0.9262165026  S21       70              1.0000000000
      1986       181  SER       QQH1           -2.7223144581        4.9053413099       -1.0241680190  S21       70              1.0000000000
      1987       182  LYS       CD             -6.4741065277        3.4765641145       -2.0500431771  S21       73              1.0000000000
      1988       182  LYS       HD1            -7.1970003993        2.9797806865       -2.6999166269  S21       73              1.0000000000
      1989       182  LYS       HD2            -5.5012865760        3.4047361906       -2.5480056375  S21       73              1.0000000000
      1990       182  LYS       QQH2           -6.4193057982        2.9196858613       -1.1088340759  S21       73              1.0000000000
      1991       182  LYS       CE             -6.8774286713        4.9514893901       -1.8525781660  S21       73              1.0000000000
      1992       182  LYS       HE1            -6.6206499815        5.3541933388       -0.8704226407  S21       73              1.0000000000
      1993       182  LYS       HE2            -7.9578529256        5.0697798255       -1.9736162057  S21       73              1.0000000000
      1994       182  LYS       NZ             -6.2073449000        5.8603450812       -2.8500390805  S21       73              1.0000000000
      1995       182  LYS       HZ1            -6.2608407347        5.5413224753       -3.8270615943  S21       73              1.0000000000
      1996       182  LYS       HZ2            -5.1312803167        6.0105053884       -2.6077893854  S21       73              1.0000000000
      1997       182  LYS       HZ3            -6.6355210655        6.8114960250       -2.8211586685  S21       73              1.0000000000
      1998       183  SER       CB             -4.5802858256        4.6404273389       -6.4218781440  S21       130             1.0000000000
      1999       183  SER       HB1            -4.6191096966        5.5929402225       -6.9524027606  S21       130             1.0000000000
      2000       183  SER       HB2            -3.8367070195        4.0078588542       -6.9202820730  S21       130             1.0000000000
      2001       183  SER       OG             -4.2021479815        4.8260074427       -5.0132406518  S21       130             1.0000000000
      2002       183  SER       HG1            -3.5075522618        5.5375564565       -4.9411271617  S21       130             1.0000000000
      2003       183  SER       QQH3           -5.5441467452        4.1357856537       -6.4994954183  S21       130             1.0000000000
      2004       184  GLU       CB             -9.7686928274        9.3135464070        0.9153956934  S21       166             1.0000000000
      2005       184  GLU       HB1            -9.4271215221        9.9519234560        0.0925423481  S21       166             1.0000000000
      2006       184  GLU       HB2           -10.8074450416        9.0363772575        0.7243755340  S21       166             1.0000000000
      2007       184  GLU       QQH4           -9.7265549889        9.8086592432        1.8954047867  S21       166             1.0000000000
      2008       184  GLU       CG             -8.8924041730        8.0514630556        0.8954811675  S21       166             1.0000000000
      2009       184  GLU       HG1            -9.2532368312        7.3656039682        0.1201245340  S21       166             1.0000000000
      2010       184  GLU       HG2            -8.9632266067        7.4910217702        1.8366602735  S21       166             1.0000000000
      2011       184  GLU       CD             -7.4164270943        8.3038742854        0.5995664617  S21       166             1.0000000000
      2012       184  GLU       OE1            -6.9442400335        9.4759174625        0.5834243088  S21       166             1.0000000000
      2013       184  GLU       OE2            -6.7028666203        7.2228323427        0.3800598055  S21       166             1.0000000000
      2014       185  ASN       CB             -2.4657230039       11.7634606902        1.5590837468  S21       170             1.0000000000
      2015       185  ASN       HB1            -1.4566587101       11.5526259343        1.1975614633  S21       170             1.0000000000
      2016       185  ASN       HB2            -2.7933299626       12.7308755653        1.1720774048  S21       170             1.0000000000
      2017       185  ASN       QQH5           -2.5345881634       11.7564810053        2.6567719854  S21       170             1.0000000000
      2018       185  ASN       CG             -3.3923832262       10.6532854236        1.0691279163  S21       170             1.0000000000
      2019       185  ASN       OD1            -3.0684891554        9.4321969288        1.2326489995  S21       170             1.0000000000
      2020       185  ASN       ND2            -4.5478305292       11.0370091730        0.5024594239  S21       170             1.0000000000
      2021       185  ASN       HD21           -5.2991819279       10.3611134589        0.3262463493  S21       170             1.0000000000
      2022       185  ASN       HD22           -4.7001098101       12.0162633934        0.2469040757  S21       170             1.0000000000
      2023       186  LYS       CE             -3.2178102994        1.5751901928       -4.3103996081  S21       234             1.0000000000
      2024       186  LYS       HE1            -3.5530757802        1.7945526959       -3.2979149762  S21       234             1.0000000000
      2025       186  LYS       HE2            -4.0816452237        1.4954264738       -4.9720889857  S21       234             1.0000000000
      2026       186  LYS       NZ             -2.3674922384        2.7096343028       -4.8113553427  S21       234             1.0000000000
      2027       186  LYS       HZ1            -1.9290488572        2.4884741873       -5.7366195683  S21       234             1.0000000000
      2028       186  LYS       HZ2            -1.5716305827        2.9652435035       -4.1950906743  S21       234             1.0000000000
      2029       186  LYS       HZ3            -2.9516772523        3.5741939930       -4.9094488004  S21       234             1.0000000000
      2030       186  LYS       QQH6           -2.6234703578        0.6607917378       -4.2944496525  S21       234             1.0000000000
      2031       187  SER       CB              2.3189864662        3.4169314129       -5.9489785149  S21       235             1.0000000000
      2032       187  SER       HB1             3.0339039395        2.7885557267       -6.4892489804  S21       235             1.0000000000
      2033       187  SER       HB2             2.8322685364        4.3583836477       -5.7151245992  S21       235             1.0000000000
      2034       187  SER       OG              1.1705942787        3.6150782950       -6.8110337271  S21       235             1.0000000000
      2035       187  SER       HG1             0.7497482525        4.4931398136       -6.5977908189  S21       235             1.0000000000
      2036       187  SER       QQH7            2.0343027951        2.8656046079       -5.0380713527  S21       235             1.0000000000
      2037       188  PNM       S1             -3.1528186471        9.6126274689       -6.0153213327  S21       523             1.0000000000
      2038       188  PNM       C2             -1.7825059419        8.3870749162       -6.6302221016  S21       523             1.0000000000
      2039       188  PNM       C3             -1.4347345245        7.5111305811       -5.3706500358  S21       523             1.0000000000
      2040       188  PNM       N4             -2.6366686250        7.3988868726       -4.5034802202  S21       523             1.0000000000
      2041       188  PNM       C5             -3.7365579142        8.4217148313       -4.6989889387  S21       523             1.0000000000
      2042       188  PNM       C6             -3.6147054873        8.8289747123       -3.1831616568  S21       523             1.0000000000
      2043       188  PNM       C7             -2.5329513442        7.7259759253       -3.1031021196  S21       523             1.0000000000
      2044       188  PNM       O8             -1.5287068600        7.6038133668       -2.3722854802  S21       523             1.0000000000
      2045       188  PNM       C9             -2.3576816270        7.5900561734       -7.8054271322  S21       523             1.0000000000
      2046       188  PNM       C10            -0.5652804297        9.1995227836       -7.0904524845  S21       523             1.0000000000
      2047       188  PNM       C11            -0.8602088349        6.1418944465       -5.7849824736  S21       523             1.0000000000
      2048       188  PNM       O12            -1.5787232674        5.1085507327       -5.6833023153  S21       523             1.0000000000
      2049       188  PNM       O13             0.3589063052        6.1489728126       -6.2547685555  S21       523             1.0000000000
      2050       188  PNM       N14            -2.9855023146       10.1058420443       -2.8833737675  S21       523             1.0000000000
      2051       188  PNM       C15            -3.5846120133       11.2877089793       -3.1593027993  S21       523             1.0000000000
      2052       188  PNM       O16            -4.7504443978       11.3342212335       -3.6513886856  S21       523             1.0000000000
      2053       188  PNM       C17            -2.7735950230       12.5511783711       -2.8995069651  S21       523             1.0000000000
      2054       188  PNM       C18            -1.7442180200       12.8463549738       -3.9864280435  S21       523             1.0000000000
      2055       188  PNM       C19            -0.4327940578       13.2067650863       -3.6441963501  S21       523             1.0000000000
      2056       188  PNM       C20             0.5214221461       13.4610093209       -4.6353500682  S21       523             1.0000000000
      2057       188  PNM       C21             0.1767196275       13.3513684374       -5.9856974881  S21       523             1.0000000000
      2058       188  PNM       C22            -1.1362860041       13.0175127039       -6.3383495205  S21       523             1.0000000000
      2059       188  PNM       C23            -2.0924278155       12.7803837620       -5.3461193674  S21       523             1.0000000000
      2060       188  PNM       H24            -0.6495831041        8.0279301973       -4.8044973193  S21       523             1.0000000000
      2061       188  PNM       H25            -0.7947241666        9.7535793079       -8.0055375771  S21       523             1.0000000000
      2062       188  PNM       H26             0.2599629027        8.5118151450       -7.3039679985  S21       523             1.0000000000
      2063       188  PNM       H27            -0.2458825379        9.9172539053       -6.3327597507  S21       523             1.0000000000
      2064       188  PNM       H28            -2.7008919805        8.2698676752       -8.5892154447  S21       523             1.0000000000
      2065       188  PNM       H29            -3.2035534846        6.9680144063       -7.5074027967  S21       523             1.0000000000
      2066       188  PNM       H30            -1.5770796336        6.9520734425       -8.2296604569  S21       523             1.0000000000
      2067       188  PNM       H31            -4.6936435232        7.9778053249       -4.9678928375  S21       523             1.0000000000
      2068       188  PNM       H32            -4.5275751856        8.6898801935       -2.6053830657  S21       523             1.0000000000
      2069       188  PNM       H33            -2.2729619245       12.4727667222       -1.9293661382  S21       523             1.0000000000
      2070       188  PNM       H34            -3.4936408574       13.3716120282       -2.8256437218  S21       523             1.0000000000
      2071       188  PNM       H35            -0.1550033135       13.3002421550       -2.6008211891  S21       523             1.0000000000
      2072       188  PNM       H36             1.5309118298       13.7344911811       -4.3517432113  S21       523             1.0000000000
      2073       188  PNM       H37             0.9190675388       13.5269508993       -6.7548079699  S21       523             1.0000000000
      2074       188  PNM       H38            -1.4159719700       12.9356272431       -7.3834192633  S21       523             1.0000000000
      2075       188  PNM       H39            -3.1044103625       12.5155406523       -5.6275177072  S21       523             1.0000000000
      2076       188  PNM       H40            -2.0650081147       10.0927803208       -2.4382121946  S21       523             1.0000000000
      2077       189  TIP3      OH2            -4.3653110760        7.5844609156       -0.0958803143  S21       290             1.0000000000
      2078       189  TIP3      H1             -5.4607460715        7.4443249486        0.1611264591  S21       290             1.0000000000
      2079       189  TIP3      H2             -3.8233471798        8.2739493800        0.4073314458  S21       290             1.0000000000
      2080       190  SER       CB             -2.9420617566        5.1184994907       -2.1012196141  S22       70              1.0000000000
      2081       190  SER       HB1            -3.5157926737        4.3059028888       -2.5578884360  S22       70              1.0000000000
      2082       190  SER       HB2            -1.9915858098        5.2112621240       -2.6368314638  S22       70              1.0000000000
      2083       190  SER       OG             -3.7082363681        6.3453840258       -2.2322732822  S22       70              1.0000000000
      2084       190  SER       HG1            -3.9825593962        7.1212638692       -0.8957803007  S22       70              1.0000000000
      2085       190  SER       QQH1           -2.7069951606        4.9418145923       -1.0403932864  S22       70              1.0000000000
      2086       191  LYS       CD             -6.4614867939        3.4797981859       -2.0545831859  S22       73              1.0000000000
      2087       191  LYS       HD1            -7.1865017618        2.9877073111       -2.7054323215  S22       73              1.0000000000
      2088       191  LYS       HD2            -5.4887820756        3.4017174005       -2.5516748997  S22       73              1.0000000000
      2089       191  LYS       QQH2           -6.4113380540        2.9236524970       -1.1129809576  S22       73              1.0000000000
      2090       191  LYS       CE             -6.8566082158        4.9566129800       -1.8565313206  S22       73              1.0000000000
      2091       191  LYS       HE1            -6.5940314350        5.3583499336       -0.8758003826  S22       73              1.0000000000
      2092       191  LYS       HE2            -7.9365125429        5.0813025045       -1.9734286958  S22       73              1.0000000000
      2093       191  LYS       NZ             -6.1908810110        5.8664055723       -2.8599296766  S22       73              1.0000000000
      2094       191  LYS       HZ1            -6.2436213601        5.5429730363       -3.8367827774  S22       73              1.0000000000
      2095       191  LYS       HZ2            -5.1309152320        6.0242575100       -2.6376897487  S22       73              1.0000000000
      2096       191  LYS       HZ3            -6.6261564009        6.8153472224       -2.8340130478  S22       73              1.0000000000
      2097       192  SER       CB             -4.5780096580        4.6471196659       -6.4141608114  S22       130             1.0000000000
      2098       192  SER       HB1            -4.6159213172        5.5965486112       -6.9501650633  S22       130             1.0000000000
      2099       192  SER       HB2            -3.8316655399        4.0137643860       -6.9072580832  S22       130             1.0000000000
      2100       192  SER       OG             -4.2040331667        4.8415456149       -5.0054471394  S22       130             1.0000000000
      2101       192  SER       HG1            -3.5379830055        5.5879166107       -4.9244137845  S22       130             1.0000000000
      2102       192  SER       QQH3           -5.5416066110        4.1411925138       -6.4937361137  S22       130             1.0000000000
      2103       193  GLU       CB             -9.7706041505        9.3123484072        0.9146551640  S22       166             1.0000000000
      2104       193  GLU       HB1            -9.4317376314        9.9518634266        0.0916114190  S22       166             1.0000000000
      2105       193  GLU       HB2           -10.8088579058        9.0336909650        0.7243457616  S22       166             1.0000000000
      2106       193  GLU       QQH4           -9.7288901511        9.8057650053        1.8954689782  S22       166             1.0000000000
      2107       193  GLU       CG             -8.8932278043        8.0508210766        0.8932125381  S22       166             1.0000000000
      2108       193  GLU       HG1            -9.2544188929        7.3640774264        0.1188378634  S22       166             1.0000000000
      2109       193  GLU       HG2            -8.9603380628        7.4905858769        1.8346098125  S22       166             1.0000000000
      2110       193  GLU       CD             -7.4209703864        8.3082411414        0.5956633498  S22       166             1.0000000000
      2111       193  GLU       OE1            -6.9469110367        9.4754737859        0.5716624693  S22       166             1.0000000000
      2112       193  GLU       OE2            -6.7029190525        7.2226108139        0.3801327710  S22       166             1.0000000000
      2113       194  ASN       CB             -2.4645292630       11.7653600569        1.5607346919  S22       170             1.0000000000
      2114       194  ASN       HB1            -1.4558560494       11.5535596441        1.1987132295  S22       170             1.0000000000
      2115       194  ASN       HB2            -2.7911351014       12.7332331332        1.1740761595  S22       170             1.0000000000
      2116       194  ASN       QQH5           -2.5329689689       11.7576800486        2.6583527014  S22       170             1.0000000000
      2117       194  ASN       CG             -3.3913705135       10.6569014078        1.0700447864  S22       170             1.0000000000
      2118       194  ASN       OD1            -3.0743427800        9.4351755002        1.2422412604  S22       170             1.0000000000
      2119       194  ASN       ND2            -4.5406972761       11.0425120893        0.4925661853  S22       170             1.0000000000
      2120       194  ASN       HD21           -5.2864699503       10.3667495530        0.3036405728  S22       170             1.0000000000
      2121       194  ASN       HD22           -4.6892344043       12.0218085273        0.2327477629  S22       170             1.0000000000
      2122       195  LYS       CE             -3.2168751305        1.5838551236       -4.3137835294  S22       234             1.0000000000
      2123       195  LYS       HE1            -3.5524122399        1.8012439187       -3.3008459919  S22       234             1.0000000000
      2124       195  LYS       HE2            -4.0806837754        1.5041704231       -4.9755366044  S22       234             1.0000000000
      2125       195  LYS       NZ             -2.3672242776        2.7192553819       -4.8133404981  S22       234             1.0000000000
      2126       195  LYS       HZ1            -1.9306758038        2.5003786606       -5.7398599649  S22       234             1.0000000000
      2127       195  LYS       HZ2            -1.5681146852        2.9706760818       -4.1996854539  S22       234             1.0000000000
      2128       195  LYS       HZ3            -2.9457944032        3.5895516720       -4.9085083332  S22       234             1.0000000000
      2129       195  LYS       QQH6           -2.6222121647        0.6696024198       -4.2990978743  S22       234             1.0000000000
      2130       196  SER       CB              2.3182508586        3.4197811003       -5.9489011005  S22       235             1.0000000000
      2131       196  SER       HB1             3.0325420470        2.7914622831       -6.4902231945  S22       235             1.0000000000
      2132       196  SER       HB2             2.8322801671        4.3605307610       -5.7140872537  S22       235             1.0000000000
      2133       196  SER       OG              1.1697126138        3.6201647537       -6.8100337815  S22       235             1.0000000000
      2134       196  SER       HG1             0.7495614681        4.4987370554       -6.5956206489  S22       235             1.0000000000
      2135       196  SER       QQH7            2.0339840035        2.8676823606       -5.0382203664  S22       235             1.0000000000
      2136       197  PNM       S1             -3.1598583291        9.5975706753       -6.0103046781  S22       523             1.0000000000
      2137       197  PNM       C2             -1.7896410694        8.3736035212       -6.6175814741  S22       523             1.0000000000
      2138       197  PNM       C3             -1.4605863169        7.4929411007       -5.3566908103  S22       523             1.0000000000
      2139       197  PNM       N4             -2.6839138378        7.3415616539       -4.5169680045  S22       523             1.0000000000
      2140       197  PNM       C5             -3.7516185608        8.4043104295       -4.6986766958  S22       523             1.0000000000
      2141       197  PNM       C6             -3.6287087610        8.8096247056       -3.1868718320  S22       523             1.0000000000
      2142       197  PNM       C7             -2.5826466015        7.6640172450       -3.0769921563  S22       523             1.0000000000
      2143       197  PNM       O8             -1.5327908820        7.6063802821       -2.3887466534  S22       523             1.0000000000
      2144       197  PNM       C9             -2.3560384159        7.5837957262       -7.8021562780  S22       523             1.0000000000
      2145       197  PNM       C10            -0.5687722059        9.1866719314       -7.0682896276  S22       523             1.0000000000
      2146       197  PNM       C11            -0.8606733960        6.1349596448       -5.7777758581  S22       523             1.0000000000
      2147       197  PNM       O12            -1.5593972444        5.0877954844       -5.6844214882  S22       523             1.0000000000
      2148       197  PNM       O13             0.3593613296        6.1608695083       -6.2483502669  S22       523             1.0000000000
      2149       197  PNM       N14            -2.9850129074       10.0773709482       -2.8827407614  S22       523             1.0000000000
      2150       197  PNM       C15            -3.5761600463       11.2644373076       -3.1541549840  S22       523             1.0000000000
      2151       197  PNM       O16            -4.7449496135       11.3218490342       -3.6410431863  S22       523             1.0000000000
      2152       197  PNM       C17            -2.7621362011       12.5263114885       -2.8930408597  S22       523             1.0000000000
      2153       197  PNM       C18            -1.7400482942       12.8329959470       -3.9836915516  S22       523             1.0000000000
      2154       197  PNM       C19            -0.4298396488       13.2007304823       -3.6444670892  S22       523             1.0000000000
      2155       197  PNM       C20             0.5204205952       13.4622070937       -4.6374235151  S22       523             1.0000000000
      2156       197  PNM       C21             0.1726562632       13.3533462468       -5.9870082532  S22       523             1.0000000000
      2157       197  PNM       C22            -1.1398512929       13.0145376978       -6.3367840629  S22       523             1.0000000000
      2158       197  PNM       C23            -2.0922966246       12.7703309058       -5.3425700846  S22       523             1.0000000000
      2159       197  PNM       H24            -0.6944037307        8.0139165394       -4.7688890765  S22       523             1.0000000000
      2160       197  PNM       H25            -0.7950220362        9.7440231860       -7.9823291714  S22       523             1.0000000000
      2161       197  PNM       H26             0.2570921907        8.4995465642       -7.2800089276  S22       523             1.0000000000
      2162       197  PNM       H27            -0.2534572550        9.9019365452       -6.3068117378  S22       523             1.0000000000
      2163       197  PNM       H28            -2.6928921959        8.2685552125       -8.5844620884  S22       523             1.0000000000
      2164       197  PNM       H29            -3.2041814483        6.9601294197       -7.5144295903  S22       523             1.0000000000
      2165       197  PNM       H30            -1.5717586064        6.9484478198       -8.2235453923  S22       523             1.0000000000
      2166       197  PNM       H31            -4.7215535503        7.9901498449       -4.9706831996  S22       523             1.0000000000
      2167       197  PNM       H32            -4.5535705879        8.6964246353       -2.6205551957  S22       523             1.0000000000
      2168       197  PNM       H33            -2.2545427319       12.4424586083       -1.9270171082  S22       523             1.0000000000
      2169       197  PNM       H34            -3.4833359957       13.3448044066       -2.8095749134  S22       523             1.0000000000
      2170       197  PNM       H35            -0.1493549536       13.2919860824       -2.6016156759  S22       523             1.0000000000
      2171       197  PNM       H36             1.5295082323       13.7393762517       -4.3558383581  S22       523             1.0000000000
      2172       197  PNM       H37             0.9124546226       13.5327592422       -6.7576582821  S22       523             1.0000000000
      2173       197  PNM       H38            -1.4218235830       12.9329918887       -7.3813021575  S22       523             1.0000000000
      2174       197  PNM       H39            -3.1034666180       12.5001175889       -5.6217138185  S22       523             1.0000000000
      2175       197  PNM       H40            -2.0582875256       10.0515231852       -2.4505069438  S22       523             1.0000000000
      2176       198  TIP3      OH2            -4.3732325443        7.5896641047       -0.0764320227  S22       290             1.0000000000
      2177       198  TIP3      H1             -5.5170875995        7.4357136085        0.1756173095  S22       290             1.0000000000
      2178       198  TIP3      H2             -3.8319075585        8.2806135600        0.4277646540  S22       290             1.0000000000
      2179       199  SER       CB             -2.9054803467        5.1310155532       -2.1232571512  S23       70              1.0000000000
      2180       199  SER       HB1            -3.4984270973        4.3310657529       -2.5739111628  S23       70              1.0000000000
      2181       199  SER       HB2            -1.9520406172        5.2025856300       -2.6520407079  S23       70              1.0000000000
      2182       199  SER       OG             -3.6509972691        6.3779260340       -2.2817197485  S23       70              1.0000000000
      2183       199  SER       HG1            -3.9695623602        7.1679742591       -0.8694608792  S23       70              1.0000000000
      2184       199  SER       QQH1           -2.6859657478        4.9814692500       -1.0562907806  S23       70              1.0000000000
      2185       200  LYS       CD             -6.4481894665        3.4825201701       -2.0597509019  S23       73              1.0000000000
      2186       200  LYS       HD1            -7.1763501658        2.9959257398       -2.7109823854  S23       73              1.0000000000
      2187       200  LYS       HD2            -5.4761686830        3.3973207609       -2.5569166400  S23       73              1.0000000000
      2188       200  LYS       QQH2           -6.4026524636        2.9269517609       -1.1178723352  S23       73              1.0000000000
      2189       200  LYS       CE             -6.8339020233        4.9613860933       -1.8605397615  S23       73              1.0000000000
      2190       200  LYS       HE1            -6.5614065986        5.3622735565       -0.8824827664  S23       73              1.0000000000
      2191       200  LYS       HE2            -7.9137126519        5.0924803648       -1.9687818620  S23       73              1.0000000000
      2192       200  LYS       NZ             -6.1760284173        5.8712946276       -2.8723485780  S23       73              1.0000000000
      2193       200  LYS       HZ1            -6.2291679770        5.5432813303       -3.8488507168  S23       73              1.0000000000
      2194       200  LYS       HZ2            -5.1293931826        6.0349178414       -2.6681361303  S23       73              1.0000000000
      2195       200  LYS       HZ3            -6.6177781495        6.8182392350       -2.8485468138  S23       73              1.0000000000
      2196       201  SER       CB             -4.5757865453        4.6546869566       -6.4059730649  S23       130             1.0000000000
      2197       201  SER       HB1            -4.6119798346        5.6007045237       -6.9481397367  S23       130             1.0000000000
      2198       201  SER       HB2            -3.8270037030        4.0198535399       -6.8934544873  S23       130             1.0000000000
      2199       201  SER       OG             -4.2059184875        4.8591727737       -4.9975954952  S23       130             1.0000000000
      2200       201  SER       HG1            -3.5596241602        5.6349339938       -4.9128068243  S23       130             1.0000000000
      2201       201  SER       QQH3           -5.5394661999        4.1479558553       -6.4878039915  S23       130             1.0000000000
      2202       202  GLU       CB             -9.7747857599        9.3126723429        0.9146310313  S23       166             1.0000000000
      2203       202  GLU       HB1            -9.4372388105        9.9524840249        0.0913305082  S23       166             1.0000000000
      2204       202  GLU       HB2           -10.8127823506        9.0337351343        0.7248196656  S23       166             1.0000000000
      2205       202  GLU       QQH4           -9.7330647870        9.8048583911        1.8960171508  S23       166             1.0000000000
      2206       202  GLU       CG             -8.8981496237        8.0508104099        0.8923390217  S23       166             1.0000000000
      2207       202  GLU       HG1            -9.2582428222        7.3646408119        0.1169894211  S23       166             1.0000000000
      2208       202  GLU       HG2            -8.9645755092        7.4895968969        1.8331343666  S23       166             1.0000000000
      2209       202  GLU       CD             -7.4290656022        8.3122063700        0.5958225739  S23       166             1.0000000000
      2210       202  GLU       OE1            -6.9511389790        9.4739363166        0.5672481854  S23       166             1.0000000000
      2211       202  GLU       OE2            -6.7091702052        7.2207593615        0.3820002372  S23       166             1.0000000000
      2212       203  ASN       CB             -2.4624830066       11.7682276550        1.5625314295  S23       170             1.0000000000
      2213       203  ASN       HB1            -1.4541943024       11.5554701476        1.1999581062  S23       170             1.0000000000
      2214       203  ASN       HB2            -2.7878571500       12.7365876523        1.1759988115  S23       170             1.0000000000
      2215       203  ASN       QQH5           -2.5298839132       11.7604774354        2.6601202228  S23       170             1.0000000000
      2216       203  ASN       CG             -3.3894286719       10.6607755613        1.0728775409  S23       170             1.0000000000
      2217       203  ASN       OD1            -3.0787393038        9.4392283819        1.2558102577  S23       170             1.0000000000
      2218       203  ASN       ND2            -4.5336492479       11.0469071729        0.4852663818  S23       170             1.0000000000
      2219       203  ASN       HD21           -5.2743848467       10.3709434461        0.2873351197  S23       170             1.0000000000
      2220       203  ASN       HD22           -4.6783352929       12.0256913168        0.2195354781  S23       170             1.0000000000
      2221       204  LYS       CE             -3.2164763354        1.5928242247       -4.3167790186  S23       234             1.0000000000
      2222       204  LYS       HE1            -3.5518693648        1.8080226586       -3.3031668697  S23       234             1.0000000000
      2223       204  LYS       HE2            -4.0805733232        1.5135501973       -4.9782209454  S23       234             1.0000000000
      2224       204  LYS       NZ             -2.3676394778        2.7291376927       -4.8150600922  S23       234             1.0000000000
      2225       204  LYS       HZ1            -1.9332546381        2.5126603012       -5.7430274953  S23       234             1.0000000000
      2226       204  LYS       HZ2            -1.5649883676        2.9760912148       -4.2044095479  S23       234             1.0000000000
      2227       204  LYS       HZ3            -2.9411283646        3.6046846532       -4.9072139977  S23       234             1.0000000000
      2228       204  LYS       QQH6           -2.6215943183        0.6786787631       -4.3037870993  S23       234             1.0000000000
      2229       205  SER       CB              2.3178444384        3.4228892684       -5.9484081336  S23       235             1.0000000000
      2230       205  SER       HB1             3.0319855182        2.7948214132       -6.4903366349  S23       235             1.0000000000
      2231       205  SER       HB2             2.8322435787        4.3631200431       -5.7124981154  S23       235             1.0000000000
      2232       205  SER       OG              1.1695558961        3.6250091618       -6.8091772654  S23       235             1.0000000000
      2233       205  SER       HG1             0.7495231847        4.5036898824       -6.5935495227  S23       235             1.0000000000
      2234       205  SER       QQH7            2.0335826318        2.8700834440       -5.0380545253  S23       235             1.0000000000
      2235       206  PNM       S1             -3.1710128095        9.5791477490       -6.0077503688  S23       523             1.0000000000
      2236       206  PNM       C2             -1.7976113454        8.3596974063       -6.6091664593  S23       523             1.0000000000
      2237       206  PNM       C3             -1.4864083250        7.4741064239       -5.3480650290  S23       523             1.0000000000
      2238       206  PNM       N4             -2.7271439751        7.2877620855       -4.5354483721  S23       523             1.0000000000
      2239       206  PNM       C5             -3.7673545785        8.3819622840       -4.7007359822  S23       523             1.0000000000
      2240       206  PNM       C6             -3.6442831952        8.7861136079       -3.1931002247  S23       523             1.0000000000
      2241       206  PNM       C7             -2.6297487992        7.6036357960       -3.0510415196  S23       523             1.0000000000
      2242       206  PNM       O8             -1.5392514949        7.6085627892       -2.4045311733  S23       523             1.0000000000
      2243       206  PNM       C9             -2.3541583798        7.5772379308       -7.8033033452  S23       523             1.0000000000
      2244       206  PNM       C10            -0.5729841693        9.1739514562       -7.0480178317  S23       523             1.0000000000
      2245       206  PNM       C11            -0.8613709429        6.1277376413       -5.7722317318  S23       523             1.0000000000
      2246       206  PNM       O12            -1.5403798239        5.0674693941       -5.6831723899  S23       523             1.0000000000
      2247       206  PNM       O13             0.3590166304        6.1708603920       -6.2436565776  S23       523             1.0000000000
      2248       206  PNM       N14            -2.9859177351       10.0441921826       -2.8851827575  S23       523             1.0000000000
      2249       206  PNM       C15            -3.5679667629       11.2372593248       -3.1500459434  S23       523             1.0000000000
      2250       206  PNM       O16            -4.7398599512       11.3071474991       -3.6306072760  S23       523             1.0000000000
      2251       206  PNM       C17            -2.7494270310       12.4963522780       -2.8864613648  S23       523             1.0000000000
      2252       206  PNM       C18            -1.7353205912       12.8153178331       -3.9811406506  S23       523             1.0000000000
      2253       206  PNM       C19            -0.4266671179       13.1916970526       -3.6452187825  S23       523             1.0000000000
      2254       206  PNM       C20             0.5188807149       13.4623946643       -4.6401020623  S23       523             1.0000000000
      2255       206  PNM       C21             0.1676958567       13.3549289906       -5.9888668420  S23       523             1.0000000000
      2256       206  PNM       C22            -1.1440041241       13.0097741250       -6.3354025241  S23       523             1.0000000000
      2257       206  PNM       C23            -2.0920076287       12.7564324977       -5.3390613266  S23       523             1.0000000000
      2258       206  PNM       H24            -0.7406858604        7.9996113975       -4.7384561471  S23       523             1.0000000000
      2259       206  PNM       H25            -0.7935124893        9.7377295554       -7.9596366782  S23       523             1.0000000000
      2260       206  PNM       H26             0.2525022203        8.4864214386       -7.2591058508  S23       523             1.0000000000
      2261       206  PNM       H27            -0.2606997338        9.8840272241       -6.2808061204  S23       523             1.0000000000
      2262       206  PNM       H28            -2.6841084873        8.2672548449       -8.5839699821  S23       523             1.0000000000
      2263       206  PNM       H29            -3.2041450590        6.9521701811       -7.5249062846  S23       523             1.0000000000
      2264       206  PNM       H30            -1.5674721077        6.9436717578       -8.2228585841  S23       523             1.0000000000
      2265       206  PNM       H31            -4.7476145294        7.9896027052       -4.9705994547  S23       523             1.0000000000
      2266       206  PNM       H32            -4.5805544389        8.6996611132       -2.6386373497  S23       523             1.0000000000
      2267       206  PNM       H33            -2.2337484226       12.4053608536       -1.9254656435  S23       523             1.0000000000
      2268       206  PNM       H34            -3.4708476188       13.3134401409       -2.7913125493  S23       523             1.0000000000
      2269       206  PNM       H35            -0.1433748399       13.2806726780       -2.6029374044  S23       523             1.0000000000
      2270       206  PNM       H36             1.5271616349       13.7447082257       -4.3606445295  S23       523             1.0000000000
      2271       206  PNM       H37             0.9043865227       13.5397072601       -6.7612123575  S23       523             1.0000000000
      2272       206  PNM       H38            -1.4287327469       12.9298755992       -7.3792934148  S23       523             1.0000000000
      2273       206  PNM       H39            -3.1022601872       12.4804598951       -5.6157213776  S23       523             1.0000000000
      2274       206  PNM       H40            -2.0542203082       10.0019920021       -2.4644291395  S23       523             1.0000000000
      2275       207  TIP3      OH2            -4.3770580308        7.5969586687       -0.0573731684  S23       290             1.0000000000
      2276       207  TIP3      H1             -5.5739799217        7.4269132053        0.1908155135  S23       290             1.0000000000
      2277       207  TIP3      H2             -3.8385452511        8.2879803547        0.4513821511  S23       290             1.0000000000
      2278       208  SER       CB             -2.8825457326        5.1337338799       -2.1368817153  S24       70              1.0000000000
      2279       208  SER       HB1            -3.4858505300        4.3398383908       -2.5821967792  S24       70              1.0000000000
      2280       208  SER       HB2            -1.9290488869        5.1936554481       -2.6637298273  S24       70              1.0000000000
      2281       208  SER       OG             -3.6206131468        6.3877712855       -2.3099827627  S24       70              1.0000000000
      2282       208  SER       HG1            -3.9654887460        7.1909268295       -0.8522837911  S24       70              1.0000000000
      2283       208  SER       QQH1           -2.6684755788        5.0007480528       -1.0672505197  S24       70              1.0000000000
      2284       209  LYS       CD             -6.4344307356        3.4800797454       -2.0632450189  S24       73              1.0000000000
      2285       209  LYS       HD1            -7.1710570692        3.0043895804       -2.7130094987  S24       73              1.0000000000
      2286       209  LYS       HD2            -5.4652190822        3.3843070901       -2.5639144007  S24       73              1.0000000000
      2287       209  LYS       QQH2           -6.3927572720        2.9219110984       -1.1228551407  S24       73              1.0000000000
      2288       209  LYS       CE             -6.8009194723        4.9619418673       -1.8575863716  S24       73              1.0000000000
      2289       209  LYS       HE1            -6.5013315292        5.3605553237       -0.8869280956  S24       73              1.0000000000
      2290       209  LYS       HE2            -7.8816073765        5.1040699534       -1.9375734966  S24       73              1.0000000000
      2291       209  LYS       NZ             -6.1607974437        5.8650943204       -2.8875786597  S24       73              1.0000000000
      2292       209  LYS       HZ1            -6.2119298716        5.5237361183       -3.8595709222  S24       73              1.0000000000
      2293       209  LYS       HZ2            -5.1207391873        6.0372064956       -2.6941545032  S24       73              1.0000000000
      2294       209  LYS       HZ3            -6.6104984375        6.8087190935       -2.8723205027  S24       73              1.0000000000
      2295       210  SER       CB             -4.5740371042        4.6688688348       -6.3974837499  S24       130             1.0000000000
      2296       210  SER       HB1            -4.6086393237        5.6138536919       -6.9417379613  S24       130             1.0000000000
      2297       210  SER       HB2            -3.8224099524        4.0341656572       -6.8809847226  S24       130             1.0000000000
      2298       210  SER       OG             -4.2102180607        4.8770961902       -4.9887642817  S24       130             1.0000000000
      2299       210  SER       HG1            -3.5707822748        5.6691942424       -4.9011596447  S24       130             1.0000000000
      2300       210  SER       QQH3           -5.5371084422        4.1609492151       -6.4849971711  S24       130             1.0000000000
      2301       211  GLU       CB             -9.7843323718        9.3170822396        0.9140789502  S24       166             1.0000000000
      2302       211  GLU       HB1            -9.4469033776        9.9569918430        0.0907960048  S24       166             1.0000000000
      2303       211  GLU       HB2           -10.8227030976        9.0401233455        0.7247677792  S24       166             1.0000000000
      2304       211  GLU       QQH4           -9.7410349748        9.8077987276        1.8961168233  S24       166             1.0000000000
      2305       211  GLU       CG             -8.9106091641        8.0536591869        0.8903115985  S24       166             1.0000000000
      2306       211  GLU       HG1            -9.2719568429        7.3683185598        0.1149852099  S24       166             1.0000000000
      2307       211  GLU       HG2            -8.9759320886        7.4919139890        1.8308533826  S24       166             1.0000000000
      2308       211  GLU       CD             -7.4431764824        8.3146961416        0.5931553411  S24       166             1.0000000000
      2309       211  GLU       OE1            -6.9605040107        9.4725782204        0.5617415627  S24       166             1.0000000000
      2310       211  GLU       OE2            -6.7251336060        7.2184814056        0.3801047979  S24       166             1.0000000000
      2311       212  ASN       CB             -2.4633830647       11.7668559249        1.5640374579  S24       170             1.0000000000
      2312       212  ASN       HB1            -1.4556240347       11.5523939344        1.2008179533  S24       170             1.0000000000
      2313       212  ASN       HB2            -2.7872860743       12.7355510760        1.1770422752  S24       170             1.0000000000
      2314       212  ASN       QQH5           -2.5298192737       11.7595937781        2.6616137713  S24       170             1.0000000000
      2315       212  ASN       CG             -3.3919491764       10.6606487844        1.0755118121  S24       170             1.0000000000
      2316       212  ASN       OD1            -3.0888609587        9.4388500051        1.2690202887  S24       170             1.0000000000
      2317       212  ASN       ND2            -4.5300752664       11.0479948926        0.4765616606  S24       170             1.0000000000
      2318       212  ASN       HD21           -5.2687992912       10.3729611248        0.2731279948  S24       170             1.0000000000
      2319       212  ASN       HD22           -4.6704346736       12.0265215726        0.2060901507  S24       170             1.0000000000
      2320       213  LYS       CE             -3.2186072752        1.6022296455       -4.3181249560  S24       234             1.0000000000
      2321       213  LYS       HE1            -3.5529720615        1.8142468463       -3.3033415776  S24       234             1.0000000000
      2322       213  LYS       HE2            -4.0835101068        1.5241754113       -4.9786387882  S24       234             1.0000000000
      2323       213  LYS       NZ             -2.3710109591        2.7397248632       -4.8143896866  S24       234             1.0000000000
      2324       213  LYS       HZ1            -1.9384266887        2.5265901963       -5.7437928879  S24       234             1.0000000000
      2325       213  LYS       HZ2            -1.5655675821        2.9828149244       -4.2061108623  S24       234             1.0000000000
      2326       213  LYS       HZ3            -2.9415351664        3.6182110294       -4.9031177100  S24       234             1.0000000000
      2327       213  LYS       QQH6           -2.6236629612        0.6881274333       -4.3083194791  S24       234             1.0000000000
      2328       214  SER       CB              2.3188060980        3.4263694263       -5.9474185032  S24       235             1.0000000000
      2329       214  SER       HB1             3.0333472218        2.7990374033       -6.4896914614  S24       235             1.0000000000
      2330       214  SER       HB2             2.8332812406        4.3660963816       -5.7095552176  S24       235             1.0000000000
      2331       214  SER       OG              1.1715624583        3.6299082522       -6.8089774993  S24       235             1.0000000000
      2332       214  SER       HG1             0.7509898925        4.5079552041       -6.5922304431  S24       235             1.0000000000
      2333       214  SER       QQH7            2.0337511942        2.8724118403       -5.0379835947  S24       235             1.0000000000
      2334       215  PNM       S1             -3.1977039751        9.5520848661       -6.0184242716  S24       523             1.0000000000
      2335       215  PNM       C2             -1.8120029184        8.3436549401       -6.6110194168  S24       523             1.0000000000
      2336       215  PNM       C3             -1.5107822510        7.4553111079       -5.3509216761  S24       523             1.0000000000
      2337       215  PNM       N4             -2.7587213405        7.2478461077       -4.5539618943  S24       523             1.0000000000
      2338       215  PNM       C5             -3.7880241710        8.3549880401       -4.7083333959  S24       523             1.0000000000
      2339       215  PNM       C6             -3.6597873346        8.7593403090       -3.2030764993  S24       523             1.0000000000
      2340       215  PNM       C7             -2.6606248522        7.5618010117       -3.0430730753  S24       523             1.0000000000
      2341       215  PNM       O8             -1.5478392428        7.6024154424       -2.4203822509  S24       523             1.0000000000
      2342       215  PNM       C9             -2.3490194563        7.5653054656       -7.8163134541  S24       523             1.0000000000
      2343       215  PNM       C10            -0.5873425241        9.1676104915       -7.0303637110  S24       523             1.0000000000
      2344       215  PNM       C11            -0.8630419328        6.1185839156       -5.7713089591  S24       523             1.0000000000
      2345       215  PNM       O12            -1.5223550567        5.0462467358       -5.6792757387  S24       523             1.0000000000
      2346       215  PNM       O13             0.3571832379        6.1784809833       -6.2421103167  S24       523             1.0000000000
      2347       215  PNM       N14            -2.9881872769       10.0083433894       -2.8938134142  S24       523             1.0000000000
      2348       215  PNM       C15            -3.5610344440       11.2072844924       -3.1488142390  S24       523             1.0000000000
      2349       215  PNM       O16            -4.7352198549       11.2893139633       -3.6228088592  S24       523             1.0000000000
      2350       215  PNM       C17            -2.7335383289       12.4590366106       -2.8797551902  S24       523             1.0000000000
      2351       215  PNM       C18            -1.7280820277       12.7887278526       -3.9793707281  S24       523             1.0000000000
      2352       215  PNM       C19            -0.4217864182       13.1778236010       -3.6482920120  S24       523             1.0000000000
      2353       215  PNM       C20             0.5162895401       13.4621078737       -4.6463728706  S24       523             1.0000000000
      2354       215  PNM       C21             0.1599587271       13.3555850757       -5.9938468246  S24       523             1.0000000000
      2355       215  PNM       C22            -1.1496981073       12.9980931927       -6.3354264756  S24       523             1.0000000000
      2356       215  PNM       C23            -2.0907036729       12.7316641053       -5.3357961718  S24       523             1.0000000000
      2357       215  PNM       H24            -0.7813865525        7.9865571038       -4.7267437952  S24       523             1.0000000000
      2358       215  PNM       H25            -0.8019582114        9.7395786853       -7.9382618867  S24       523             1.0000000000
      2359       215  PNM       H26             0.2437116558        8.4865616183       -7.2396197252  S24       523             1.0000000000
      2360       215  PNM       H27            -0.2873591289        9.8704886001       -6.2519941004  S24       523             1.0000000000
      2361       215  PNM       H28            -2.6769673291        8.2574785880       -8.5958839812  S24       523             1.0000000000
      2362       215  PNM       H29            -3.1965557002        6.9305323855       -7.5527599541  S24       523             1.0000000000
      2363       215  PNM       H30            -1.5507361295        6.9425311194       -8.2302980094  S24       523             1.0000000000
      2364       215  PNM       H31            -4.7729709311        7.9711203319       -4.9761376259  S24       523             1.0000000000
      2365       215  PNM       H32            -4.5995090014        8.6870645703       -2.6511698336  S24       523             1.0000000000
      2366       215  PNM       H33            -2.2087878336       12.3550227291       -1.9251444125  S24       523             1.0000000000
      2367       215  PNM       H34            -3.4504373725       13.2780345248       -2.7687072258  S24       523             1.0000000000
      2368       215  PNM       H35            -0.1344977283       13.2651763697       -2.6069483656  S24       523             1.0000000000
      2369       215  PNM       H36             1.5231574487       13.7529133875       -4.3704282533  S24       523             1.0000000000
      2370       215  PNM       H37             0.8916049181       13.5492313920       -6.7687194811  S24       523             1.0000000000
      2371       215  PNM       H38            -1.4382091983       12.9185488646       -7.3783084573  S24       523             1.0000000000
      2372       215  PNM       H39            -3.0993519948       12.4465597964       -5.6088536301  S24       523             1.0000000000
      2373       215  PNM       H40            -2.0525918743        9.9512355189       -2.4836849800  S24       523             1.0000000000
      2374       216  TIP3      OH2            -4.3847336397        7.5970401889       -0.0437599545  S24       290             1.0000000000
      2375       216  TIP3      H1             -5.6129108915        7.4197978256        0.1983413501  S24       290             1.0000000000
      2376       216  TIP3      H2             -3.8497586221        8.2880059935        0.4701603999  S24       290             1.0000000000
      2377       217  SER       CB             -2.8794559446        5.1316018646       -2.1458186284  S25       70              1.0000000000
      2378       217  SER       HB1            -3.4881850831        4.3385645616       -2.5842661874  S25       70              1.0000000000
      2379       217  SER       HB2            -1.9262006894        5.1832208110       -2.6729616633  S25       70              1.0000000000
      2380       217  SER       OG             -3.6166368397        6.3859659785       -2.3312882608  S25       70              1.0000000000
      2381       217  SER       HG1            -3.9788151899        7.1930266411       -0.8602250746  S25       70              1.0000000000
      2382       217  SER       QQH1           -2.6674064622        5.0107200454       -1.0744921994  S25       70              1.0000000000
      2383       218  LYS       CD             -6.4275641133        3.4701478141       -2.0623766619  S25       73              1.0000000000
      2384       218  LYS       HD1            -7.1916498607        3.0222819843       -2.7009117931  S25       73              1.0000000000
      2385       218  LYS       HD2            -5.4710361483        3.3490286126       -2.5818514130  S25       73              1.0000000000
      2386       218  LYS       QQH2           -6.3848988360        2.9023711270       -1.1277348906  S25       73              1.0000000000
      2387       218  LYS       CE             -6.7401255401        4.9587065906       -1.8342082571  S25       73              1.0000000000
      2388       218  LYS       HE1            -6.3551517909        5.3458752778       -0.8902882429  S25       73              1.0000000000
      2389       218  LYS       HE2            -7.8189771234        5.1300283572       -1.8250911946  S25       73              1.0000000000
      2390       218  LYS       NZ             -6.1576484951        5.8455411334       -2.9107772458  S25       73              1.0000000000
      2391       218  LYS       HZ1            -6.2289344982        5.4806679148       -3.8711246546  S25       73              1.0000000000
      2392       218  LYS       HZ2            -5.1170234635        6.0304535824       -2.7475490719  S25       73              1.0000000000
      2393       218  LYS       HZ3            -6.6156289962        6.7850670238       -2.8996440955  S25       73              1.0000000000
      2394       219  SER       CB             -4.5731969142        4.6944420000       -6.3906237766  S25       130             1.0000000000
      2395       219  SER       HB1            -4.6094847737        5.6420201914       -6.9306210600  S25       130             1.0000000000
      2396       219  SER       HB2            -3.8173533366        4.0651513658       -6.8746796363  S25       130             1.0000000000
      2397       219  SER       OG             -4.2143059930        4.8967214149       -4.9807376745  S25       130             1.0000000000
      2398       219  SER       HG1            -3.5729910362        5.6936810594       -4.8909419609  S25       130             1.0000000000
      2399       219  SER       QQH3           -5.5338917661        4.1828008078       -6.4857028349  S25       130             1.0000000000
      2400       220  GLU       CB             -9.7970254690        9.3242078873        0.9138101530  S25       166             1.0000000000
      2401       220  GLU       HB1            -9.4583615572        9.9636858042        0.0907003926  S25       166             1.0000000000
      2402       220  GLU       HB2           -10.8364749219        9.0517353517        0.7250817709  S25       166             1.0000000000
      2403       220  GLU       QQH4           -9.7509117738        9.8138189873        1.8962896203  S25       166             1.0000000000
      2404       220  GLU       CG             -8.9289867253        8.0575392324        0.8879251743  S25       166             1.0000000000
      2405       220  GLU       HG1            -9.2940989714        7.3740245388        0.1129673013  S25       166             1.0000000000
      2406       220  GLU       HG2            -8.9941749393        7.4957244578        1.8284902905  S25       166             1.0000000000
      2407       220  GLU       CD             -7.4624626099        8.3150966195        0.5880143499  S25       166             1.0000000000
      2408       220  GLU       OE1            -6.9731981975        9.4694989101        0.5609946688  S25       166             1.0000000000
      2409       220  GLU       OE2            -6.7509442615        7.2151140623        0.3662297434  S25       166             1.0000000000
      2410       221  ASN       CB             -2.4660887928       11.7568146014        1.5636629159  S25       170             1.0000000000
      2411       221  ASN       HB1            -1.4585632743       11.5396628455        1.2013348414  S25       170             1.0000000000
      2412       221  ASN       HB2            -2.7878057568       12.7252637525        1.1743335513  S25       170             1.0000000000
      2413       221  ASN       QQH5           -2.5336481966       11.7513679871        2.6612140664  S25       170             1.0000000000
      2414       221  ASN       CG             -3.3978187423       10.6521113982        1.0751032056  S25       170             1.0000000000
      2415       221  ASN       OD1            -3.1011344569        9.4291238023        1.2699620930  S25       170             1.0000000000
      2416       221  ASN       ND2            -4.5328031305       11.0437674142        0.4723877447  S25       170             1.0000000000
      2417       221  ASN       HD21           -5.2724290756       10.3707314890        0.2666004273  S25       170             1.0000000000
      2418       221  ASN       HD22           -4.6694574567       12.0222935315        0.2002315475  S25       170             1.0000000000
      2419       222  LYS       CE             -3.2220514371        1.6121426564       -4.3174429744  S25       234             1.0000000000
      2420       222  LYS       HE1            -3.5544878666        1.8205497883       -3.3011641410  S25       234             1.0000000000
      2421       222  LYS       HE2            -4.0884691643        1.5355776908       -4.9761079532  S25       234             1.0000000000
      2422       222  LYS       NZ             -2.3767972048        2.7516534376       -4.8120077841  S25       234             1.0000000000
      2423       222  LYS       HZ1            -1.9456651054        2.5417542097       -5.7426356363  S25       234             1.0000000000
      2424       222  LYS       HZ2            -1.5695507109        2.9925120647       -4.2053784723  S25       234             1.0000000000
      2425       222  LYS       HZ3            -2.9468829687        3.6310047242       -4.8980542858  S25       234             1.0000000000
      2426       222  LYS       QQH6           -2.6264942938        0.6985098524       -4.3118490750  S25       234             1.0000000000
      2427       223  SER       CB              2.3197210441        3.4282266821       -5.9465402741  S25       235             1.0000000000
      2428       223  SER       HB1             3.0347354898        2.8015013514       -6.4888928094  S25       235             1.0000000000
      2429       223  SER       HB2             2.8338671812        4.3678559610       -5.7074452557  S25       235             1.0000000000
      2430       223  SER       OG              1.1731149777        3.6323093994       -6.8086745425  S25       235             1.0000000000
      2431       223  SER       HG1             0.7529010076        4.5104859483       -6.5921800882  S25       235             1.0000000000
      2432       223  SER       QQH7            2.0341472844        2.8736134461       -5.0376588920  S25       235             1.0000000000
      2433       224  PNM       S1             -3.2108474326        9.5388841239       -6.0275947153  S25       523             1.0000000000
      2434       224  PNM       C2             -1.8174957592        8.3370800168       -6.6160098369  S25       523             1.0000000000
      2435       224  PNM       C3             -1.5207661709        7.4466486693       -5.3563904685  S25       523             1.0000000000
      2436       224  PNM       N4             -2.7711052513        7.2308369819       -4.5664427924  S25       523             1.0000000000
      2437       224  PNM       C5             -3.7972843644        8.3418539448       -4.7162570756  S25       523             1.0000000000
      2438       224  PNM       C6             -3.6675662935        8.7448222590       -3.2116186933  S25       523             1.0000000000
      2439       224  PNM       C7             -2.6751145156        7.5423559286       -3.0447901695  S25       523             1.0000000000
      2440       224  PNM       O8             -1.5564314068        7.5952809139       -2.4277386028  S25       523             1.0000000000
      2441       224  PNM       C9             -2.3406785656        7.5615793668       -7.8293201103  S25       523             1.0000000000
      2442       224  PNM       C10            -0.5935201622        9.1683114280       -7.0223318026  S25       523             1.0000000000
      2443       224  PNM       C11            -0.8634873515        6.1138738781       -5.7742572550  S25       523             1.0000000000
      2444       224  PNM       O12            -1.5143873649        5.0363791180       -5.6818331216  S25       523             1.0000000000
      2445       224  PNM       O13             0.3569265409        6.1811976339       -6.2432053821  S25       523             1.0000000000
      2446       224  PNM       N14            -2.9874664161        9.9873638538       -2.9002411398  S25       523             1.0000000000
      2447       224  PNM       C15            -3.5528793581       11.1906136944       -3.1482572982  S25       523             1.0000000000
      2448       224  PNM       O16            -4.7275167284       11.2816967865       -3.6196951610  S25       523             1.0000000000
      2449       224  PNM       C17            -2.7174849655       12.4352877520       -2.8737906787  S25       523             1.0000000000
      2450       224  PNM       C18            -1.7192361970       12.7718757581       -3.9780521540  S25       523             1.0000000000
      2451       224  PNM       C19            -0.4140850321       13.1698980676       -3.6527296635  S25       523             1.0000000000
      2452       224  PNM       C20             0.5168074543       13.4629658810       -4.6549932997  S25       523             1.0000000000
      2453       224  PNM       C21             0.1545610458       13.3559956916       -6.0008685407  S25       523             1.0000000000
      2454       224  PNM       C22            -1.1539281349       12.9891148938       -6.3365892187  S25       523             1.0000000000
      2455       224  PNM       C23            -2.0881611159       12.7145983828       -5.3327771143  S25       523             1.0000000000
      2456       224  PNM       H24            -0.7989437706        7.9811672723       -4.7260102195  S25       523             1.0000000000
      2457       224  PNM       H25            -0.8052730818        9.7465936247       -7.9269546962  S25       523             1.0000000000
      2458       224  PNM       H26             0.2415256096        8.4922329980       -7.2317033510  S25       523             1.0000000000
      2459       224  PNM       H27            -0.3022597134        9.8664399650       -6.2366542042  S25       523             1.0000000000
      2460       224  PNM       H28            -2.6673566966        8.2543983920       -8.6090645102  S25       523             1.0000000000
      2461       224  PNM       H29            -3.1846845355        6.9176945491       -7.5770720286  S25       523             1.0000000000
      2462       224  PNM       H30            -1.5341163244        6.9473574223       -8.2399737079  S25       523             1.0000000000
      2463       224  PNM       H31            -4.7831458686        7.9593503056       -4.9829103388  S25       523             1.0000000000
      2464       224  PNM       H32            -4.6083103348        8.6785229311       -2.6605297614  S25       523             1.0000000000
      2465       224  PNM       H33            -2.1855657086       12.3191599134       -1.9246520904  S25       523             1.0000000000
      2466       224  PNM       H34            -3.4293013624       13.2566463431       -2.7493568100  S25       523             1.0000000000
      2467       224  PNM       H35            -0.1215932223       13.2567976525       -2.6127621030  S25       523             1.0000000000
      2468       224  PNM       H36             1.5232577861       13.7596631166       -4.3838146125  S25       523             1.0000000000
      2469       224  PNM       H37             0.8813538932       13.5551016483       -6.7788437723  S25       523             1.0000000000
      2470       224  PNM       H38            -1.4467422261       12.9077730056       -7.3782101218  S25       523             1.0000000000
      2471       224  PNM       H39            -3.0959052033       12.4224094288       -5.6013258692  S25       523             1.0000000000
      2472       224  PNM       H40            -2.0508779629        9.9201930278       -2.4942657593  S25       523             1.0000000000
      2473       225  TIP3      OH2            -4.4035146599        7.5870504572       -0.0515207002  S25       290             1.0000000000
      2474       225  TIP3      H1             -5.6507043239        7.4112333540        0.1873213192  S25       290             1.0000000000
      2475       225  TIP3      H2             -3.8694119984        8.2745368638        0.4663864390  S25       290             1.0000000000
      2476       226  SER       CB             -2.8840951152        5.1329448769       -2.1537632614  S26       70              1.0000000000
      2477       226  SER       HB1            -3.4971890139        4.3389510427       -2.5838621156  S26       70              1.0000000000
      2478       226  SER       HB2            -1.9313625853        5.1791656325       -2.6822396765  S26       70              1.0000000000
      2479       226  SER       OG             -3.6265324278        6.3858301444       -2.3532109639  S26       70              1.0000000000
      2480       226  SER       HG1            -4.0002613639        7.1898135062       -0.8830607307  S26       70              1.0000000000
      2481       226  SER       QQH1           -2.6701060499        5.0237778454       -1.0815753451  S26       70              1.0000000000
      2482       227  LYS       CD             -6.4331987036        3.4627701961       -2.0600536471  S26       73              1.0000000000
      2483       227  LYS       HD1            -7.2447718723        3.0586626488       -2.6704497589  S26       73              1.0000000000
      2484       227  LYS       HD2            -5.5049687174        3.2983677403       -2.6174341244  S26       73              1.0000000000
      2485       227  LYS       QQH2           -6.3812702833        2.8852197515       -1.1318490948  S26       73              1.0000000000
      2486       227  LYS       CE             -6.6512344846        4.9600197009       -1.8016480578  S26       73              1.0000000000
      2487       227  LYS       HE1            -6.1036923340        5.3245090851       -0.9328687647  S26       73              1.0000000000
      2488       227  LYS       HE2            -7.7044490217        5.1808989603       -1.6204439312  S26       73              1.0000000000
      2489       227  LYS       NZ             -6.1969953147        5.8238661721       -2.9550283243  S26       73              1.0000000000
      2490       227  LYS       HZ1            -6.3819780883        5.4522742992       -3.8944872250  S26       73              1.0000000000
      2491       227  LYS       HZ2            -5.1499384999        5.9944688537       -2.8901096608  S26       73              1.0000000000
      2492       227  LYS       HZ3            -6.6355351614        6.7721673080       -2.9041495948  S26       73              1.0000000000
      2493       228  SER       CB             -4.5761716615        4.7207259348       -6.3774800849  S26       130             1.0000000000
      2494       228  SER       HB1            -4.6182475555        5.6714633519       -6.9118805420  S26       130             1.0000000000
      2495       228  SER       HB2            -3.8154672008        4.1005961802       -6.8657670811  S26       130             1.0000000000
      2496       228  SER       OG             -4.2183593953        4.9158307981       -4.9667674050  S26       130             1.0000000000
      2497       228  SER       HG1            -3.5704796400        5.7112441691       -4.8786473814  S26       130             1.0000000000
      2498       228  SER       QQH3           -5.5341530501        4.2044574911       -6.4761719145  S26       130             1.0000000000
      2499       229  GLU       CB             -9.8016214917        9.3270824778        0.9140583869  S26       166             1.0000000000
      2500       229  GLU       HB1            -9.4614918568        9.9661348712        0.0912121738  S26       166             1.0000000000
      2501       229  GLU       HB2           -10.8418165599        9.0577048305        0.7253517441  S26       166             1.0000000000
      2502       229  GLU       QQH4           -9.7540553424        9.8162303450        1.8967374332  S26       166             1.0000000000
      2503       229  GLU       CG             -8.9372739138        8.0585235079        0.8874349201  S26       166             1.0000000000
      2504       229  GLU       HG1            -9.3064704133        7.3749227119        0.1146264005  S26       166             1.0000000000
      2505       229  GLU       HG2            -9.0010690503        7.4984588926        1.8291871924  S26       166             1.0000000000
      2506       229  GLU       CD             -7.4714881274        8.3132560683        0.5834336234  S26       166             1.0000000000
      2507       229  GLU       OE1            -6.9768631945        9.4653763392        0.5644930025  S26       166             1.0000000000
      2508       229  GLU       OE2            -6.7677465655        7.2110682522        0.3485607060  S26       166             1.0000000000
      2509       230  ASN       CB             -2.4659076982       11.7497259229        1.5618321508  S26       170             1.0000000000
      2510       230  ASN       HB1            -1.4582321724       11.5309308825        1.2008241825  S26       170             1.0000000000
      2511       230  ASN       HB2            -2.7861695666       12.7180669432        1.1711017604  S26       170             1.0000000000
      2512       230  ASN       QQH5           -2.5354101974       11.7450583976        2.6592747900  S26       170             1.0000000000
      2513       230  ASN       CG             -3.3996336793       10.6458348939        1.0719631578  S26       170             1.0000000000
      2514       230  ASN       OD1            -3.1051781424        9.4216982421        1.2615121661  S26       170             1.0000000000
      2515       230  ASN       ND2            -4.5350700869       11.0415343911        0.4724687935  S26       170             1.0000000000
      2516       230  ASN       HD21           -5.2753737929       10.3693401731        0.2652600772  S26       170             1.0000000000
      2517       230  ASN       HD22           -4.6708474829       12.0203188960        0.2019609133  S26       170             1.0000000000
      2518       231  LYS       CE             -3.2230109110        1.6179215348       -4.3173906375  S26       234             1.0000000000
      2519       231  LYS       HE1            -3.5557534677        1.8233770825       -3.3006057423  S26       234             1.0000000000
      2520       231  LYS       HE2            -4.0892254027        1.5424105507       -4.9764095461  S26       234             1.0000000000
      2521       231  LYS       NZ             -2.3791884393        2.7596818770       -4.8089894508  S26       234             1.0000000000
      2522       231  LYS       HZ1            -1.9488292515        2.5528821220       -5.7404820160  S26       234             1.0000000000
      2523       231  LYS       HZ2            -1.5711754639        2.9983829500       -4.2025722653  S26       234             1.0000000000
      2524       231  LYS       HZ3            -2.9488534451        3.6398161538       -4.8922896244  S26       234             1.0000000000
      2525       231  LYS       QQH6           -2.6264910433        0.7049521250       -4.3144966055  S26       234             1.0000000000
      2526       232  SER       CB              2.3190834789        3.4284435290       -5.9465158912  S26       235             1.0000000000
      2527       232  SER       HB1             3.0342013251        2.8021674972       -6.4892775731  S26       235             1.0000000000
      2528       232  SER       HB2             2.8328215258        4.3683290326       -5.7075287460  S26       235             1.0000000000
      2529       232  SER       OG              1.1718252417        3.6320681566       -6.8078402320  S26       235             1.0000000000
      2530       232  SER       HG1             0.7527098827        4.5110254558       -6.5917906372  S26       235             1.0000000000
      2531       232  SER       QQH7            2.0342065562        2.8738246880       -5.0374080619  S26       235             1.0000000000
      2532       233  PNM       S1             -3.2142804831        9.5357445386       -6.0315088071  S26       523             1.0000000000
      2533       233  PNM       C2             -1.8150594760        8.3368383786       -6.6135261801  S26       523             1.0000000000
      2534       233  PNM       C3             -1.5221566253        7.4448096396       -5.3541443255  S26       523             1.0000000000
      2535       233  PNM       N4             -2.7743580280        7.2273452486       -4.5700136952  S26       523             1.0000000000
      2536       233  PNM       C5             -3.7979332887        8.3405374704       -4.7179700439  S26       523             1.0000000000
      2537       233  PNM       C6             -3.6701706338        8.7416686859       -3.2131864544  S26       523             1.0000000000
      2538       233  PNM       C7             -2.6856550679        7.5332433771       -3.0404352195  S26       523             1.0000000000
      2539       233  PNM       O8             -1.5655140979        7.5897291460       -2.4210363825  S26       523             1.0000000000
      2540       233  PNM       C9             -2.3341935995        7.5634344734       -7.8298753592  S26       523             1.0000000000
      2541       233  PNM       C10            -0.5902714444        9.1685627101       -7.0151136232  S26       523             1.0000000000
      2542       233  PNM       C11            -0.8653616357        6.1118200122       -5.7740767592  S26       523             1.0000000000
      2543       233  PNM       O12            -1.5175143174        5.0348246937       -5.6861799461  S26       523             1.0000000000
      2544       233  PNM       O13             0.3562936579        6.1780648803       -6.2403691892  S26       523             1.0000000000
      2545       233  PNM       N14            -2.9853626619        9.9807493409       -2.8996606466  S26       523             1.0000000000
      2546       233  PNM       C15            -3.5468974291       11.1858285842       -3.1462813873  S26       523             1.0000000000
      2547       233  PNM       O16            -4.7214244053       11.2807986848       -3.6177913319  S26       523             1.0000000000
      2548       233  PNM       C17            -2.7099447547       12.4285771873       -2.8699762762  S26       523             1.0000000000
      2549       233  PNM       C18            -1.7154086602       12.7691786392       -3.9764822145  S26       523             1.0000000000
      2550       233  PNM       C19            -0.4105255225       13.1698659110       -3.6533975936  S26       523             1.0000000000
      2551       233  PNM       C20             0.5180052701       13.4653591790       -4.6571187207  S26       523             1.0000000000
      2552       233  PNM       C21             0.1537162736       13.3581768424       -6.0024051047  S26       523             1.0000000000
      2553       233  PNM       C22            -1.1546969931       12.9891189148       -6.3359630651  S26       523             1.0000000000
      2554       233  PNM       C23            -2.0867484322       12.7123445441       -5.3305986002  S26       523             1.0000000000
      2555       233  PNM       H24            -0.8012054111        7.9764932068       -4.7195322976  S26       523             1.0000000000
      2556       233  PNM       H25            -0.8008792821        9.7492591633       -7.9183917107  S26       523             1.0000000000
      2557       233  PNM       H26             0.2455496694        8.4932288788       -7.2247192099  S26       523             1.0000000000
      2558       233  PNM       H27            -0.3001639001        9.8642826183       -6.2270622350  S26       523             1.0000000000
      2559       233  PNM       H28            -2.6604139610        8.2588581382       -8.6073817705  S26       523             1.0000000000
      2560       233  PNM       H29            -3.1782401402        6.9183253279       -7.5817479591  S26       523             1.0000000000
      2561       233  PNM       H30            -1.5258275742        6.9515823307       -8.2405010933  S26       523             1.0000000000
      2562       233  PNM       H31            -4.7835230157        7.9584619639       -4.9855678946  S26       523             1.0000000000
      2563       233  PNM       H32            -4.6122391332        8.6777411112       -2.6640250693  S26       523             1.0000000000
      2564       233  PNM       H33            -2.1745780555       12.3073815483       -1.9233992106  S26       523             1.0000000000
      2565       233  PNM       H34            -3.4215124945       13.2492851871       -2.7399911290  S26       523             1.0000000000
      2566       233  PNM       H35            -0.1161734561       13.2566608218       -2.6139716688  S26       523             1.0000000000
      2567       233  PNM       H36             1.5243404929       13.7638804831       -4.3875868105  S26       523             1.0000000000
      2568       233  PNM       H37             0.8790667756       13.5583139476       -6.7815026303  S26       523             1.0000000000
      2569       233  PNM       H38            -1.4491206729       12.9075517840       -7.3771293150  S26       523             1.0000000000
      2570       233  PNM       H39            -3.0943849619       12.4184567529       -5.5975296948  S26       523             1.0000000000
      2571       233  PNM       H40            -2.0494877855        9.9082680745       -2.4922492001  S26       523             1.0000000000
      2572       234  TIP3      OH2            -4.4170642366        7.5751369776       -0.0661126970  S26       290             1.0000000000
      2573       234  TIP3      H1             -5.6716535860        7.4034764335        0.1708940098  S26       290             1.0000000000
      2574       234  TIP3      H2             -3.8803434673        8.2602929248        0.4499353702  S26       290             1.0000000000
      2575       235  SER       CB             -2.8823915864        5.1409588831       -2.1543740544  S27       70              1.0000000000
      2576       235  SER       HB1            -3.4957911178        4.3461901200       -2.5825465191  S27       70              1.0000000000
      2577       235  SER       HB2            -1.9295458687        5.1834493812       -2.6826318400  S27       70              1.0000000000
      2578       235  SER       OG             -3.6254415249        6.3953171978       -2.3610974485  S27       70              1.0000000000
      2579       235  SER       HG1            -4.0095321437        7.1930258213       -0.8916130829  S27       70              1.0000000000
      2580       235  SER       QQH1           -2.6698464126        5.0395226077       -1.0809281092  S27       70              1.0000000000
      2581       236  LYS       CD             -6.4433382542        3.4572150240       -2.0563751892  S27       73              1.0000000000
      2582       236  LYS       HD1            -7.2932127623        3.0832711432       -2.6349586926  S27       73              1.0000000000
      2583       236  LYS       HD2            -5.5434851903        3.2518772635       -2.6456770196  S27       73              1.0000000000
      2584       236  LYS       QQH2           -6.3800500286        2.8834906562       -1.1266438913  S27       73              1.0000000000
      2585       236  LYS       CE             -6.5842623363        4.9609366983       -1.7953728336  S27       73              1.0000000000
      2586       236  LYS       HE1            -5.9038123910        5.3168083366       -1.0221490293  S27       73              1.0000000000
      2587       236  LYS       HE2            -7.5912072724        5.2262676812       -1.4710748119  S27       73              1.0000000000
      2588       236  LYS       NZ             -6.2642389408        5.7916357555       -3.0137671842  S27       73              1.0000000000
      2589       236  LYS       HZ1            -6.6749514592        5.4638371316       -3.8955270508  S27       73              1.0000000000
      2590       236  LYS       HZ2            -5.2291004568        5.8516439858       -3.1531674603  S27       73              1.0000000000
      2591       236  LYS       HZ3            -6.5943752417        6.7770831117       -2.8856532334  S27       73              1.0000000000
      2592       237  SER       CB             -4.5801381116        4.7343550361       -6.3567409505  S27       130             1.0000000000
      2593       237  SER       HB1            -4.6206307521        5.6821810484       -6.8960872160  S27       130             1.0000000000
      2594       237  SER       HB2            -3.8168210765        4.1131872833       -6.8392544269  S27       130             1.0000000000
      2595       237  SER       OG             -4.2243063906        4.9404897053       -4.9453501119  S27       130             1.0000000000
      2596       237  SER       HG1            -3.5625319937        5.7351231150       -4.8673886346  S27       130             1.0000000000
      2597       237  SER       QQH3           -5.5380375964        4.2174096402       -6.4526330282  S27       130             1.0000000000
      2598       238  GLU       CB             -9.8000915357        9.3265122514        0.9140291536  S27       166             1.0000000000
      2599       238  GLU       HB1            -9.4591733258        9.9653924411        0.0914042773  S27       166             1.0000000000
      2600       238  GLU       HB2           -10.8402685093        9.0573103712        0.7249251860  S27       166             1.0000000000
      2601       238  GLU       QQH4           -9.7525075761        9.8153763629        1.8968206984  S27       166             1.0000000000
      2602       238  GLU       CG             -8.9357519245        8.0580747866        0.8874462342  S27       166             1.0000000000
      2603       238  GLU       HG1            -9.3054828292        7.3742373995        0.1151023465  S27       166             1.0000000000
      2604       238  GLU       HG2            -8.9987917733        7.4979994183        1.8292184830  S27       166             1.0000000000
      2605       238  GLU       CD             -7.4700664163        8.3119153249        0.5815171969  S27       166             1.0000000000
      2606       238  GLU       OE1            -6.9752677313        9.4643179678        0.5623636552  S27       166             1.0000000000
      2607       238  GLU       OE2            -6.7684420777        7.2092920405        0.3445100325  S27       166             1.0000000000
      2608       239  ASN       CB             -2.4651486759       11.7500258425        1.5618007162  S27       170             1.0000000000
      2609       239  ASN       HB1            -1.4576395682       11.5309845851        1.2004324177  S27       170             1.0000000000
      2610       239  ASN       HB2            -2.7848681839       12.7184091794        1.1706350108  S27       170             1.0000000000
      2611       239  ASN       QQH5           -2.5337547262       11.7461492174        2.6592964884  S27       170             1.0000000000
      2612       239  ASN       CG             -3.3996651947       10.6462437429        1.0729522692  S27       170             1.0000000000
      2613       239  ASN       OD1            -3.1068384936        9.4218666288        1.2632238439  S27       170             1.0000000000
      2614       239  ASN       ND2            -4.5350440875       11.0425222776        0.4732861301  S27       170             1.0000000000
      2615       239  ASN       HD21           -5.2746353021       10.3702050802        0.2656192591  S27       170             1.0000000000
      2616       239  ASN       HD22           -4.6699307206       12.0212979585        0.2018023645  S27       170             1.0000000000
      2617       240  LYS       CE             -3.2214736596        1.6192133667       -4.3168981787  S27       234             1.0000000000
      2618       240  LYS       HE1            -3.5560087764        1.8231401476       -3.3004595143  S27       234             1.0000000000
      2619       240  LYS       HE2            -4.0858576314        1.5443921697       -4.9783586649  S27       234             1.0000000000
      2620       240  LYS       NZ             -2.3759527915        2.7616320175       -4.8047120491  S27       234             1.0000000000
      2621       240  LYS       HZ1            -1.9471245836        2.5577676005       -5.7375308287  S27       234             1.0000000000
      2622       240  LYS       HZ2            -1.5664412706        2.9956965303       -4.1980557593  S27       234             1.0000000000
      2623       240  LYS       HZ3            -2.9400845223        3.6446272254       -4.8833276142  S27       234             1.0000000000
      2624       240  LYS       QQH6           -2.6245182163        0.7063852354       -4.3142550629  S27       234             1.0000000000
      2625       241  SER       CB              2.3179531429        3.4288623912       -5.9471771425  S27       235             1.0000000000
      2626       241  SER       HB1             3.0328599844        2.8028618916       -6.4905450615  S27       235             1.0000000000
      2627       241  SER       HB2             2.8312084271        4.3691285729       -5.7089800598  S27       235             1.0000000000
      2628       241  SER       OG              1.1697432290        3.6318785096       -6.8073234089  S27       235             1.0000000000
      2629       241  SER       HG1             0.7500927530        4.5106585105       -6.5907127884  S27       235             1.0000000000
      2630       241  SER       QQH7            2.0345743661        2.8741212477       -5.0376593391  S27       235             1.0000000000
      2631       242  PNM       S1             -3.2159583143        9.5321904742       -6.0281994998  S27       523             1.0000000000
      2632       242  PNM       C2             -1.8172492194        8.3347982377       -6.6117888360  S27       523             1.0000000000
      2633       242  PNM       C3             -1.5283316846        7.4408510721       -5.3530786851  S27       523             1.0000000000
      2634       242  PNM       N4             -2.7820996751        7.2175931788       -4.5737142627  S27       523             1.0000000000
      2635       242  PNM       C5             -3.7996184510        8.3365273150       -4.7146946782  S27       523             1.0000000000
      2636       242  PNM       C6             -3.6691433156        8.7396713099       -3.2120616963  S27       523             1.0000000000
      2637       242  PNM       C7             -2.6948847350        7.5219832822       -3.0285577431  S27       523             1.0000000000
      2638       242  PNM       O8             -1.5655201477        7.5884050526       -2.4200535903  S27       523             1.0000000000
      2639       242  PNM       C9             -2.3359888730        7.5629531980       -7.8293130117  S27       523             1.0000000000
      2640       242  PNM       C10            -0.5918800358        9.1667169881       -7.0114543747  S27       523             1.0000000000
      2641       242  PNM       C11            -0.8688263165        6.1102352625       -5.7736587603  S27       523             1.0000000000
      2642       242  PNM       O12            -1.5195259986        5.0317476165       -5.6878655612  S27       523             1.0000000000
      2643       242  PNM       O13             0.3533098203        6.1777414174       -6.2386139134  S27       523             1.0000000000
      2644       242  PNM       N14            -2.9826290456        9.9789616630       -2.9018056428  S27       523             1.0000000000
      2645       242  PNM       C15            -3.5451966660       11.1841469638       -3.1462130362  S27       523             1.0000000000
      2646       242  PNM       O16            -4.7206216679       11.2801910605       -3.6160434560  S27       523             1.0000000000
      2647       242  PNM       C17            -2.7097038925       12.4284750881       -2.8698000312  S27       523             1.0000000000
      2648       242  PNM       C18            -1.7156822848       12.7700985778       -3.9761852816  S27       523             1.0000000000
      2649       242  PNM       C19            -0.4108786348       13.1705537299       -3.6527405038  S27       523             1.0000000000
      2650       242  PNM       C20             0.5181316722       13.4653278584       -4.6561194584  S27       523             1.0000000000
      2651       242  PNM       C21             0.1541965068       13.3580532787       -6.0014595356  S27       523             1.0000000000
      2652       242  PNM       C22            -1.1543386273       12.9896294427       -6.3354010506  S27       523             1.0000000000
      2653       242  PNM       C23            -2.0867921494       12.7132133397       -5.3303525697  S27       523             1.0000000000
      2654       242  PNM       H24            -0.8100750517        7.9714000572       -4.7144547036  S27       523             1.0000000000
      2655       242  PNM       H25            -0.8009941577        9.7490085590       -7.9142908652  S27       523             1.0000000000
      2656       242  PNM       H26             0.2430265536        8.4903217405       -7.2210827722  S27       523             1.0000000000
      2657       242  PNM       H27            -0.3019940401        9.8609738079       -6.2219245505  S27       523             1.0000000000
      2658       242  PNM       H28            -2.6615024212        8.2599064143       -8.6056344423  S27       523             1.0000000000
      2659       242  PNM       H29            -3.1801724857        6.9184284659       -7.5802626027  S27       523             1.0000000000
      2660       242  PNM       H30            -1.5291404963        6.9500100077       -8.2414591257  S27       523             1.0000000000
      2661       242  PNM       H31            -4.7888760279        7.9603646819       -4.9787306788  S27       523             1.0000000000
      2662       242  PNM       H32            -4.6122431151        8.6826464923       -2.6640176656  S27       523             1.0000000000
      2663       242  PNM       H33            -2.1743081734       12.3090943361       -1.9230227243  S27       523             1.0000000000
      2664       242  PNM       H34            -3.4219212387       13.2488142653       -2.7399630060  S27       523             1.0000000000
      2665       242  PNM       H35            -0.1172824033       13.2573631520       -2.6130958075  S27       523             1.0000000000
      2666       242  PNM       H36             1.5242118970       13.7642499004       -4.3860639858  S27       523             1.0000000000
      2667       242  PNM       H37             0.8796045120       13.5587698934       -6.7802977008  S27       523             1.0000000000
      2668       242  PNM       H38            -1.4485728724       12.9088171988       -7.3766315933  S27       523             1.0000000000
      2669       242  PNM       H39            -3.0943597419       12.4190515061       -5.5974076599  S27       523             1.0000000000
      2670       242  PNM       H40            -2.0468380064        9.9059713793       -2.4942751504  S27       523             1.0000000000
      2671       243  TIP3      OH2            -4.4175936703        7.5714749514       -0.0660115666  S27       290             1.0000000000
      2672       243  TIP3      H1             -5.6682256300        7.4012453564        0.1692738769  S27       290             1.0000000000
      2673       243  TIP3      H2             -3.8795594051        8.2569302029        0.4484615098  S27       290             1.0000000000
      2674       244  SER       CB             -2.8828708999        5.1491519946       -2.1517745083  S28       70              1.0000000000
      2675       244  SER       HB1            -3.5052813884        4.3608089250       -2.5790067416  S28       70              1.0000000000
      2676       244  SER       HB2            -1.9307042150        5.1811389349       -2.6820586688  S28       70              1.0000000000
      2677       244  SER       OG             -3.6120323135        6.4119361101       -2.3527410222  S28       70              1.0000000000
      2678       244  SER       HG1            -4.0120237579        7.1949392977       -0.8947650808  S28       70              1.0000000000
      2679       244  SER       QQH1           -2.6683304580        5.0417929488       -1.0787897291  S28       70              1.0000000000
      2680       245  LYS       CD             -6.4478030146        3.4513680922       -2.0541530819  S28       73              1.0000000000
      2681       245  LYS       HD1            -7.3182908316        3.0951095978       -2.6139940279  S28       73              1.0000000000
      2682       245  LYS       HD2            -5.5637520062        3.2179773765       -2.6575135746  S28       73              1.0000000000
      2683       245  LYS       QQH2           -6.3811452951        2.8840566374       -1.1210147567  S28       73              1.0000000000
      2684       245  LYS       CE             -6.5384408532        4.9596849019       -1.8035419092  S28       73              1.0000000000
      2685       245  LYS       HE1            -5.7860013438        5.3107947548       -1.0994311241  S28       73              1.0000000000
      2686       245  LYS       HE2            -7.5077980606        5.2607263358       -1.4037453176  S28       73              1.0000000000
      2687       245  LYS       NZ             -6.3093823998        5.7497699508       -3.0664047662  S28       73              1.0000000000
      2688       245  LYS       HZ1            -6.9717398095        5.5195049187       -3.8180000976  S28       73              1.0000000000
      2689       245  LYS       HZ2            -5.3603244792        5.6030890647       -3.4857228401  S28       73              1.0000000000
      2690       245  LYS       HZ3            -6.4445387654        6.7697208769       -2.8894745921  S28       73              1.0000000000
      2691       246  SER       CB             -4.5837483700        4.7451328681       -6.3405125537  S28       130             1.0000000000
      2692       246  SER       HB1            -4.6186293135        5.6875814190       -6.8888633666  S28       130             1.0000000000
      2693       246  SER       HB2            -3.8136132190        4.1199507191       -6.8043202846  S28       130             1.0000000000
      2694       246  SER       OG             -4.2357684360        4.9706589385       -4.9244830666  S28       130             1.0000000000
      2695       246  SER       HG1            -3.5555479295        5.7721023417       -4.8524137456  S28       130             1.0000000000
      2696       246  SER       QQH3           -5.5397167631        4.2254946704       -6.4374306029  S28       130             1.0000000000
      2697       247  GLU       CB             -9.8001550693        9.3267470306        0.9140276443  S28       166             1.0000000000
      2698       247  GLU       HB1            -9.4589896677        9.9658436229        0.0916456546  S28       166             1.0000000000
      2699       247  GLU       HB2           -10.8404142569        9.0577918580        0.7247937961  S28       166             1.0000000000
      2700       247  GLU       QQH4           -9.7524212658        9.8153873442        1.8969190949  S28       166             1.0000000000
      2701       247  GLU       CG             -8.9362111907        8.0579914405        0.8872838496  S28       166             1.0000000000
      2702       247  GLU       HG1            -9.3064627622        7.3744221968        0.1149752898  S28       166             1.0000000000
      2703       247  GLU       HG2            -8.9986826864        7.4981643726        1.8292392355  S28       166             1.0000000000
      2704       247  GLU       CD             -7.4702356341        8.3105467084        0.5808698664  S28       166             1.0000000000
      2705       247  GLU       OE1            -6.9752962409        9.4629889753        0.5624811523  S28       166             1.0000000000
      2706       247  GLU       OE2            -6.7700088718        7.2074411472        0.3436266478  S28       166             1.0000000000
      2707       248  ASN       CB             -2.4656618800       11.7499149280        1.5617471054  S28       170             1.0000000000
      2708       248  ASN       HB1            -1.4582927445       11.5307016301        1.2001000789  S28       170             1.0000000000
      2709       248  ASN       HB2            -2.7856850343       12.7181706917        1.1706075689  S28       170             1.0000000000
      2710       248  ASN       QQH5           -2.5340233930       11.7460660835        2.6592626643  S28       170             1.0000000000
      2711       248  ASN       CG             -3.4001323007       10.6460016824        1.0730491428  S28       170             1.0000000000
      2712       248  ASN       OD1            -3.1072695771        9.4218707967        1.2641562684  S28       170             1.0000000000
      2713       248  ASN       ND2            -4.5354685896       11.0422067524        0.4730025820  S28       170             1.0000000000
      2714       248  ASN       HD21           -5.2749922648       10.3699002315        0.2651317828  S28       170             1.0000000000
      2715       248  ASN       HD22           -4.6698227833       12.0207469846        0.2003781364  S28       170             1.0000000000
      2716       249  LYS       CE             -3.2205145382        1.6212833462       -4.3173360485  S28       234             1.0000000000
      2717       249  LYS       HE1            -3.5560906078        1.8249015654       -3.3011151595  S28       234             1.0000000000
      2718       249  LYS       HE2            -4.0835242464        1.5483112103       -4.9809094867  S28       234             1.0000000000
      2719       249  LYS       NZ             -2.3710489061        2.7623198396       -4.8021747395  S28       234             1.0000000000
      2720       249  LYS       HZ1            -1.9427400671        2.5600242573       -5.7360134316  S28       234             1.0000000000
      2721       249  LYS       HZ2            -1.5592626839        2.9906701815       -4.1954624138  S28       234             1.0000000000
      2722       249  LYS       HZ3            -2.9243666474        3.6486212985       -4.8774827186  S28       234             1.0000000000
      2723       249  LYS       QQH6           -2.6246459231        0.7080547152       -4.3149905615  S28       234             1.0000000000
      2724       250  SER       CB              2.3180487635        3.4291258318       -5.9470680475  S28       235             1.0000000000
      2725       250  SER       HB1             3.0331028712        2.8032703106       -6.4904147657  S28       235             1.0000000000
      2726       250  SER       HB2             2.8312302721        4.3694244641       -5.7089770587  S28       235             1.0000000000
      2727       250  SER       OG              1.1695522118        3.6319636099       -6.8070010148  S28       235             1.0000000000
      2728       250  SER       HG1             0.7500001486        4.5108968147       -6.5904628513  S28       235             1.0000000000
      2729       250  SER       QQH7            2.0347558248        2.8744609599       -5.0374721531  S28       235             1.0000000000
      2730       251  PNM       S1             -3.2174018194        9.5294435838       -6.0266366558  S28       523             1.0000000000
      2731       251  PNM       C2             -1.8194803287        8.3328666991       -6.6111616529  S28       523             1.0000000000
      2732       251  PNM       C3             -1.5345236187        7.4362799931       -5.3527331343  S28       523             1.0000000000
      2733       251  PNM       N4             -2.7903790678        7.2064684640       -4.5779053837  S28       523             1.0000000000
      2734       251  PNM       C5             -3.8001136320        8.3337439336       -4.7117658314  S28       523             1.0000000000
      2735       251  PNM       C6             -3.6678422063        8.7378078307       -3.2110364303  S28       523             1.0000000000
      2736       251  PNM       C7             -2.7009982580        7.5140858180       -3.0143328066  S28       523             1.0000000000
      2737       251  PNM       O8             -1.5604083293        7.5947446599       -2.4232663414  S28       523             1.0000000000
      2738       251  PNM       C9             -2.3364210473        7.5632804745       -7.8310308846  S28       523             1.0000000000
      2739       251  PNM       C10            -0.5932229924        9.1647389785       -7.0090237636  S28       523             1.0000000000
      2740       251  PNM       C11            -0.8711738982        6.1080138541       -5.7730791868  S28       523             1.0000000000
      2741       251  PNM       O12            -1.5199936292        5.0273361491       -5.6882193794  S28       523             1.0000000000
      2742       251  PNM       O13             0.3505847022        6.1772234360       -6.2382777510  S28       523             1.0000000000
      2743       251  PNM       N14            -2.9809480773        9.9769591234       -2.9022993218  S28       523             1.0000000000
      2744       251  PNM       C15            -3.5436329360       11.1821439424       -3.1460447518  S28       523             1.0000000000
      2745       251  PNM       O16            -4.7195650540       11.2792448289       -3.6153865938  S28       523             1.0000000000
      2746       251  PNM       C17            -2.7089194219       12.4272480667       -2.8701311515  S28       523             1.0000000000
      2747       251  PNM       C18            -1.7150442798       12.7693246215       -3.9763808296  S28       523             1.0000000000
      2748       251  PNM       C19            -0.4103141347       13.1702983035       -3.6531144285  S28       523             1.0000000000
      2749       251  PNM       C20             0.5185178631       13.4652549802       -4.6566323106  S28       523             1.0000000000
      2750       251  PNM       C21             0.1543789607       13.3578699875       -6.0019229583  S28       523             1.0000000000
      2751       251  PNM       C22            -1.1541811046       12.9892953222       -6.3356985927  S28       523             1.0000000000
      2752       251  PNM       C23            -2.0863730746       12.7125744728       -5.3305244200  S28       523             1.0000000000
      2753       251  PNM       H24            -0.8223853895        7.9678076591       -4.7081577574  S28       523             1.0000000000
      2754       251  PNM       H25            -0.8005511092        9.7485149399       -7.9112500743  S28       523             1.0000000000
      2755       251  PNM       H26             0.2419118815        8.4891594372       -7.2197035784  S28       523             1.0000000000
      2756       251  PNM       H27            -0.3029483467        9.8584181364       -6.2193758321  S28       523             1.0000000000
      2757       251  PNM       H28            -2.6599314605        8.2604517881       -8.6082500017  S28       523             1.0000000000
      2758       251  PNM       H29            -3.1813596110        6.9190031344       -7.5840855960  S28       523             1.0000000000
      2759       251  PNM       H30            -1.5288107436        6.9504114770       -8.2417815130  S28       523             1.0000000000
      2760       251  PNM       H31            -4.7920546018        7.9633429263       -4.9736423280  S28       523             1.0000000000
      2761       251  PNM       H32            -4.6128998998        8.6843626282       -2.6658493711  S28       523             1.0000000000
      2762       251  PNM       H33            -2.1735907118       12.3084779622       -1.9233362770  S28       523             1.0000000000
      2763       251  PNM       H34            -3.4219281896       13.2471227039       -2.7412036271  S28       523             1.0000000000
      2764       251  PNM       H35            -0.1165373610       13.2573052194       -2.6135145868  S28       523             1.0000000000
      2765       251  PNM       H36             1.5247789563       13.7639894731       -4.3868436257  S28       523             1.0000000000
      2766       251  PNM       H37             0.8797351190       13.5581208723       -6.7809208813  S28       523             1.0000000000
      2767       251  PNM       H38            -1.4485891628       12.9083831666       -7.3769047032  S28       523             1.0000000000
      2768       251  PNM       H39            -3.0940820826       12.4185428925       -5.5972759699  S28       523             1.0000000000
      2769       251  PNM       H40            -2.0436100744        9.9008387196       -2.4983487241  S28       523             1.0000000000
      2770       252  TIP3      OH2            -4.4193196869        7.5700748719       -0.0651690485  S28       290             1.0000000000
      2771       252  TIP3      H1             -5.6664572551        7.3992046561        0.1681290860  S28       290             1.0000000000
      2772       252  TIP3      H2             -3.8820341169        8.2551200137        0.4502118906  S28       290             1.0000000000
      2773       253  SER       CB             -2.8844058892        5.1580713124       -2.1469604408  S29       70              1.0000000000
      2774       253  SER       HB1            -3.5164869104        4.3771558117       -2.5729149428  S29       70              1.0000000000
      2775       253  SER       HB2            -1.9344719807        5.1848442428       -2.6817602966  S29       70              1.0000000000
      2776       253  SER       OG             -3.6027280226        6.4282600915       -2.3383670461  S29       70              1.0000000000
      2777       253  SER       HG1            -4.0127799747        7.1992608764       -0.8860746554  S29       70              1.0000000000
      2778       253  SER       QQH1           -2.6660443037        5.0461086604       -1.0752010796  S29       70              1.0000000000
      2779       254  LYS       CD             -6.4444273924        3.4363152374       -2.0567637450  S29       73              1.0000000000
      2780       254  LYS       HD1            -7.3406151951        3.1018502289       -2.5903514595  S29       73              1.0000000000
      2781       254  LYS       HD2            -5.5844494986        3.1655018631       -2.6791293983  S29       73              1.0000000000
      2782       254  LYS       QQH2           -6.3717802073        2.8789530211       -1.1179530152  S29       73              1.0000000000
      2783       254  LYS       CE             -6.4728828809        4.9494254590       -1.8280230258  S29       73              1.0000000000
      2784       254  LYS       HE1            -5.6484976152        5.2905005417       -1.2047296020  S29       73              1.0000000000
      2785       254  LYS       HE2            -7.3913146753        5.2883081706       -1.3462352842  S29       73              1.0000000000
      2786       254  LYS       NZ             -6.3387881665        5.6998425961       -3.1267001431  S29       73              1.0000000000
      2787       254  LYS       HZ1            -7.1184307055        5.5071436705       -3.7677841322  S29       73              1.0000000000
      2788       254  LYS       HZ2            -5.4589023147        5.4746735879       -3.6844292464  S29       73              1.0000000000
      2789       254  LYS       HZ3            -6.3796128028        6.7271256494       -2.9608961230  S29       73              1.0000000000
      2790       255  SER       CB             -4.5917008932        4.7636312104       -6.3228834841  S29       130             1.0000000000
      2791       255  SER       HB1            -4.6183094502        5.6991588042       -6.8831870957  S29       130             1.0000000000
      2792       255  SER       HB2            -3.8112285943        4.1358514158       -6.7632551223  S29       130             1.0000000000
      2793       255  SER       OG             -4.2677781855        5.0077593886       -4.9023348750  S29       130             1.0000000000
      2794       255  SER       HG1            -3.5734340476        5.8209275834       -4.8254377962  S29       130             1.0000000000
      2795       255  SER       QQH3           -5.5453934594        4.2419222219       -6.4312636565  S29       130             1.0000000000
      2796       256  GLU       CB             -9.8015287045        9.3277596498        0.9139010505  S29       166             1.0000000000
      2797       256  GLU       HB1            -9.4592562852        9.9667968068        0.0919874814  S29       166             1.0000000000
      2798       256  GLU       HB2           -10.8421569334        9.0606250881        0.7243131168  S29       166             1.0000000000
      2799       256  GLU       QQH4           -9.7532755459        9.8158793616        1.8970595385  S29       166             1.0000000000
      2800       256  GLU       CG             -8.9395968290        8.0576947341        0.8864695331  S29       166             1.0000000000
      2801       256  GLU       HG1            -9.3114959780        7.3751132564        0.1140712261  S29       166             1.0000000000
      2802       256  GLU       HG2            -9.0024295166        7.4977104856        1.8283330626  S29       166             1.0000000000
      2803       256  GLU       CD             -7.4732873280        8.3074117281        0.5788452730  S29       166             1.0000000000
      2804       256  GLU       OE1            -6.9771584369        9.4595193773        0.5561693952  S29       166             1.0000000000
      2805       256  GLU       OE2            -6.7753140093        7.2021162534        0.3458461864  S29       166             1.0000000000
      2806       257  ASN       CB             -2.4676196613       11.7507434204        1.5619981735  S29       170             1.0000000000
      2807       257  ASN       HB1            -1.4605025972       11.5321039943        1.1992516897  S29       170             1.0000000000
      2808       257  ASN       HB2            -2.7884376025       12.7188670122        1.1712082440  S29       170             1.0000000000
      2809       257  ASN       QQH5           -2.5346163451       11.7468447182        2.6595573505  S29       170             1.0000000000
      2810       257  ASN       CG             -3.4018788771       10.6459897068        1.0747576022  S29       170             1.0000000000
      2811       257  ASN       OD1            -3.1091489822        9.4224718538        1.2695734921  S29       170             1.0000000000
      2812       257  ASN       ND2            -4.5366001026       11.0407163492        0.4725826199  S29       170             1.0000000000
      2813       257  ASN       HD21           -5.2757668524       10.3678265743        0.2646784103  S29       170             1.0000000000
      2814       257  ASN       HD22           -4.6709133051       12.0188186002        0.1985494612  S29       170             1.0000000000
      2815       258  LYS       CE             -3.2224846282        1.6238672510       -4.3167302805  S29       234             1.0000000000
      2816       258  LYS       HE1            -3.5599748045        1.8255713926       -3.3007999309  S29       234             1.0000000000
      2817       258  LYS       HE2            -4.0840189848        1.5535301600       -4.9825316657  S29       234             1.0000000000
      2818       258  LYS       NZ             -2.3692610424        2.7642493320       -4.7967973921  S29       234             1.0000000000
      2819       258  LYS       HZ1            -1.9411874099        2.5633466686       -5.7315564308  S29       234             1.0000000000
      2820       258  LYS       HZ2            -1.5559763678        2.9864836300       -4.1891049931  S29       234             1.0000000000
      2821       258  LYS       HZ3            -2.9106585702        3.6541601761       -4.8705802470  S29       234             1.0000000000
      2822       258  LYS       QQH6           -2.6274994973        0.7104044556       -4.3156467027  S29       234             1.0000000000
      2823       259  SER       CB              2.3170616393        3.4295166102       -5.9468469641  S29       235             1.0000000000
      2824       259  SER       HB1             3.0315938438        2.8033339226       -6.4904454498  S29       235             1.0000000000
      2825       259  SER       HB2             2.8305817603        4.3696596798       -5.7090544355  S29       235             1.0000000000
      2826       259  SER       OG              1.1682761300        3.6328060298       -6.8064478757  S29       235             1.0000000000
      2827       259  SER       HG1             0.7477208496        4.5109078775       -6.5885676952  S29       235             1.0000000000
      2828       259  SER       QQH7            2.0340411801        2.8749462525       -5.0371062768  S29       235             1.0000000000
      2829       260  PNM       S1             -3.2255435009        9.5235447364       -6.0254927897  S29       523             1.0000000000
      2830       260  PNM       C2             -1.8274780117        8.3279655660       -6.6102255035  S29       523             1.0000000000
      2831       260  PNM       C3             -1.5479920903        7.4285130083       -5.3531477973  S29       523             1.0000000000
      2832       260  PNM       N4             -2.8062567739        7.1946602924       -4.5802647206  S29       523             1.0000000000
      2833       260  PNM       C5             -3.8075388505        8.3317968044       -4.7063885575  S29       523             1.0000000000
      2834       260  PNM       C6             -3.6662369916        8.7390560033       -3.2082572987  S29       523             1.0000000000
[truncated: 298,357 more chars]
