# Supplementary material for: Unraveling the energetic significance of chemical events in enzyme catalysis via machine-learning based regression approach
Source: Commun Chem. 2020 Oct 8;3:134. doi: 10.1038/s42004-020-00379-w (PMC9814854; doi:10.1038/s42004-020-00379-w)
Supplement: Supplementary file 3 — Supplementary Data 1 [file 42004_2020_379_MOESM3_ESM.zip › pathways/optimized.path/path.cor.b3lyp/path_3_r.cor]

* RETAIN ONLY THE QM ATOMS, WRITE PSF & COOR
* PREDEFINED VARS:
*     INCOR: DIRECTORY TO INPUT .COR FILE
*     INPSF: DIRECTORY TO INPUT .PSF FILE
*     OUTPSF: DIRECTORY TO OUTPUT .PSF FILE
*     OUTCOR: FILENAME OF OUTPUT .COR FILE
* ZILIN SONG, 17 DEC 2019
*  DATE:    12/17/19     21:13:14      CREATED BY USER: zilins
*
      4950  EXT
         1         1  SER       CB             -3.1047511639        4.8949063533       -2.1825038685  S1        70              1.0000000000
         2         1  SER       HB1            -3.6109932924        4.0207064501       -2.6010274568  S1        70              1.0000000000
         3         1  SER       HB2            -2.1902797541        5.0721467343       -2.7613934856  S1        70              1.0000000000
         4         1  SER       OG             -4.0087506620        6.0099742082       -2.2960135063  S1        70              1.0000000000
         5         1  SER       HG1            -4.0768673023        6.7086527175       -1.4274228247  S1        70              1.0000000000
         6         1  SER       QQH1           -2.8008913432        4.7617966464       -1.1318147737  S1        70              1.0000000000
         7         2  LYS       CD             -6.5584629508        3.2351346991       -1.9466433323  S1        73              1.0000000000
         8         2  LYS       HD1            -7.1682550026        2.6468977026       -2.6378097180  S1        73              1.0000000000
         9         2  LYS       HD2            -5.5486520645        3.2692261629       -2.3709270359  S1        73              1.0000000000
        10         2  LYS       QQH2           -6.5126289659        2.6996337144       -0.9927970137  S1        73              1.0000000000
        11         2  LYS       CE             -7.1264844339        4.6640786845       -1.8024487163  S1        73              1.0000000000
        12         2  LYS       HE1            -6.9523727595        5.1212154183       -0.8250846698  S1        73              1.0000000000
        13         2  LYS       HE2            -8.2046362728        4.6728132764       -1.9816897127  S1        73              1.0000000000
        14         2  LYS       NZ             -6.5066838989        5.6175081837       -2.7896228627  S1        73              1.0000000000
        15         2  LYS       HZ1            -6.6696010014        5.3857701338       -3.7828664540  S1        73              1.0000000000
        16         2  LYS       HZ2            -5.4255883007        5.7114075554       -2.6377008140  S1        73              1.0000000000
        17         2  LYS       HZ3            -6.8810643635        6.5837462464       -2.6585593542  S1        73              1.0000000000
        18         3  SER       CB             -4.5360177482        4.2410973081       -6.4319067997  S1        130             1.0000000000
        19         3  SER       HB1            -4.5980376414        5.1834043715       -6.9741392367  S1        130             1.0000000000
        20         3  SER       HB2            -3.8335796920        3.5892169865       -6.9657330973  S1        130             1.0000000000
        21         3  SER       OG             -4.0536297951        4.4568029848       -5.0657838927  S1        130             1.0000000000
        22         3  SER       HG1            -3.2687748329        5.0712478718       -5.1063639219  S1        130             1.0000000000
        23         3  SER       QQH3           -5.5066744995        3.7474313067       -6.4261906950  S1        130             1.0000000000
        24         4  GLU       CB            -10.0094018326        9.1499515956        0.7599225045  S1        166             1.0000000000
        25         4  GLU       HB1            -9.7024699943        9.8196929585       -0.0533260928  S1        166             1.0000000000
        26         4  GLU       HB2           -11.0563547483        8.8730459409        0.5973555641  S1        166             1.0000000000
        27         4  GLU       QQH4           -9.9325540705        9.6173134682        1.7502835927  S1        166             1.0000000000
        28         4  GLU       CG             -9.1304352890        7.8858234812        0.6850238959  S1        166             1.0000000000
        29         4  GLU       HG1            -9.4806182405        7.2368412112       -0.1264020747  S1        166             1.0000000000
        30         4  GLU       HG2            -9.2240095027        7.2845016890        1.6004414983  S1        166             1.0000000000
        31         4  GLU       CD             -7.6381328807        8.1464231847        0.4465538487  S1        166             1.0000000000
        32         4  GLU       OE1            -7.1844859668        9.3248496233        0.6132645368  S1        166             1.0000000000
        33         4  GLU       OE2            -6.9204518062        7.1185900232        0.0977762407  S1        166             1.0000000000
        34         5  ASN       CB             -2.7681195602       11.8539276059        1.3209435668  S1        170             1.0000000000
        35         5  ASN       HB1            -1.7997536999       11.7855165148        0.8223193768  S1        170             1.0000000000
        36         5  ASN       HB2            -3.2615861240       12.7867290679        1.0296725353  S1        170             1.0000000000
        37         5  ASN       QQH5           -2.6959346514       11.8144602014        2.4186886738  S1        170             1.0000000000
        38         5  ASN       CG             -3.6098839871       10.6537172102        0.8889079458  S1        170             1.0000000000
        39         5  ASN       OD1            -3.0550946217        9.5307877560        0.6526894123  S1        170             1.0000000000
        40         5  ASN       ND2            -4.9320969945       10.8561670636        0.7918651510  S1        170             1.0000000000
        41         5  ASN       HD21           -5.6146585985       10.1035075106        0.6038241191  S1        170             1.0000000000
        42         5  ASN       HD22           -5.3340638242       11.7666542147        1.0097321306  S1        170             1.0000000000
        43         6  LYS       CE             -3.2013278146        1.1833175078       -4.2092848408  S1        234             1.0000000000
        44         6  LYS       HE1            -3.6401491024        1.4028833936       -3.2374692005  S1        234             1.0000000000
        45         6  LYS       HE2            -3.9918537410        1.0462972200       -4.9500425987  S1        234             1.0000000000
        46         6  LYS       NZ             -2.3630835867        2.3545381126       -4.6523474136  S1        234             1.0000000000
        47         6  LYS       HZ1            -1.8516224395        2.1369660042       -5.5437518727  S1        234             1.0000000000
        48         6  LYS       HZ2            -1.6264425319        2.6448179961       -3.9846286692  S1        234             1.0000000000
        49         6  LYS       HZ3            -2.9904151768        3.1906276273       -4.8073466213  S1        234             1.0000000000
        50         6  LYS       QQH6           -2.5650786698        0.3021732637       -4.1205024996  S1        234             1.0000000000
        51         7  SER       CB              2.3636949447        3.1663061162       -5.8872198675  S1        235             1.0000000000
        52         7  SER       HB1             3.0767280263        2.5013951642       -6.3863542395  S1        235             1.0000000000
        53         7  SER       HB2             2.8838814573        4.1162623684       -5.6994755695  S1        235             1.0000000000
        54         7  SER       OG              1.2270971650        3.3311645676       -6.7710287181  S1        235             1.0000000000
        55         7  SER       HG1             0.8171856848        4.2317801587       -6.6409930637  S1        235             1.0000000000
        56         7  SER       QQH7            2.0656749063        2.6644422467       -4.9530546642  S1        235             1.0000000000
        57         8  PNM       S1             -2.9286281721        9.5038606956       -6.3580628601  S1        523             1.0000000000
        58         8  PNM       C2             -1.6239672226        8.1870417539       -6.9537561804  S1        523             1.0000000000
        59         8  PNM       C3             -1.2255150930        7.4021788982       -5.6462283599  S1        523             1.0000000000
        60         8  PNM       N4             -2.3684520914        7.4582655728       -4.7292068294  S1        523             1.0000000000
        61         8  PNM       C5             -3.5433000394        8.3339557402       -5.0271260584  S1        523             1.0000000000
        62         8  PNM       C6             -3.5484669959        8.7452426661       -3.5006121559  S1        523             1.0000000000
        63         8  PNM       C7             -2.3607141537        7.7679322019       -3.3791201326  S1        523             1.0000000000
        64         8  PNM       O8             -1.5383567824        7.4838348274       -2.4949643644  S1        523             1.0000000000
        65         8  PNM       C9             -2.2747867501        7.2827585003       -8.0102762032  S1        523             1.0000000000
        66         8  PNM       C10            -0.4317174261        8.9471314386       -7.5490263194  S1        523             1.0000000000
        67         8  PNM       C11            -0.7576289699        5.9721850629       -5.9535117070  S1        523             1.0000000000
        68         8  PNM       O12            -1.5262928684        4.9977502860       -5.7070594521  S1        523             1.0000000000
        69         8  PNM       O13             0.4350167932        5.8753446886       -6.4782377442  S1        523             1.0000000000
        70         8  PNM       N14            -3.0612973616       10.0797173228       -3.1938543721  S1        523             1.0000000000
        71         8  PNM       C15            -3.7266368779       11.1910073050       -3.5841195758  S1        523             1.0000000000
        72         8  PNM       O16            -4.8434431581       11.1109122636       -4.1752252661  S1        523             1.0000000000
        73         8  PNM       C17            -3.0119308710       12.5150707476       -3.3572614973  S1        523             1.0000000000
        74         8  PNM       C18            -2.0506571170       12.8407428779       -4.5010025750  S1        523             1.0000000000
        75         8  PNM       C19            -0.7030956582       13.1385054497       -4.2453094633  S1        523             1.0000000000
        76         8  PNM       C20             0.1825172151       13.4048912419       -5.2967393491  S1        523             1.0000000000
        77         8  PNM       C21            -0.2659387050       13.3743024353       -6.6217999845  S1        523             1.0000000000
        78         8  PNM       C22            -1.6113951205       13.0883866900       -6.8847105619  S1        523             1.0000000000
        79         8  PNM       C23            -2.4959129973       12.8292040957       -5.8336010539  S1        523             1.0000000000
        80         8  PNM       H24            -0.3802682310        7.9197318088       -5.1775532474  S1        523             1.0000000000
        81         8  PNM       H25            -0.7248985646        9.4478070436       -8.4771399200  S1        523             1.0000000000
        82         8  PNM       H26             0.3736331121        8.2428533982       -7.7805322011  S1        523             1.0000000000
        83         8  PNM       H27            -0.0539719406        9.7080896402       -6.8614299790  S1        523             1.0000000000
        84         8  PNM       H28            -2.6417395440        7.8905383801       -8.8401174574  S1        523             1.0000000000
        85         8  PNM       H29            -3.1206009520        6.7229513200       -7.6044799603  S1        523             1.0000000000
        86         8  PNM       H30            -1.5450561299        6.5641777003       -8.4034964409  S1        523             1.0000000000
        87         8  PNM       H31            -4.4337095937        7.7989363799       -5.3511556922  S1        523             1.0000000000
        88         8  PNM       H32            -4.4610598934        8.4969916733       -2.9612674237  S1        523             1.0000000000
        89         8  PNM       H33            -2.4631581239       12.4939464019       -2.4115604931  S1        523             1.0000000000
        90         8  PNM       H34            -3.7784400782       13.2890940263       -3.2666445457  S1        523             1.0000000000
        91         8  PNM       H35            -0.3467461134       13.1712193942       -3.2225416879  S1        523             1.0000000000
        92         8  PNM       H36             1.2222661578       13.6227523857       -5.0831052570  S1        523             1.0000000000
        93         8  PNM       H37             0.4233382777       13.5647420997       -7.4390238969  S1        523             1.0000000000
        94         8  PNM       H38            -1.9704367107       13.0406762437       -7.9079330871  S1        523             1.0000000000
        95         8  PNM       H39            -3.5295631178       12.5816569978       -6.0466584985  S1        523             1.0000000000
        96         8  PNM       H40            -2.1845454049       10.1589963251       -2.6711121174  S1        523             1.0000000000
        97         9  TIP3      OH2            -4.4498240812        7.5333350123       -0.4817948936  S1        290             1.0000000000
        98         9  TIP3      H1             -5.4246979879        7.4452558253       -0.1790136601  S1        290             1.0000000000
        99         9  TIP3      H2             -3.9207918051        8.2654490681       -0.0549659651  S1        290             1.0000000000
       100        10  SER       CB             -3.1003037965        4.9026134359       -2.1862538618  S2        70              1.0000000000
       101        10  SER       HB1            -3.6052015444        4.0285462321       -2.6065835938  S2        70              1.0000000000
       102        10  SER       HB2            -2.1851967106        5.0811073951       -2.7637642710  S2        70              1.0000000000
       103        10  SER       OG             -4.0049681926        6.0174071667       -2.2998178054  S2        70              1.0000000000
       104        10  SER       HG1            -4.0773068187        6.7141674382       -1.4288212250  S2        70              1.0000000000
       105        10  SER       QQH1           -2.7976208158        4.7687410054       -1.1353098010  S2        70              1.0000000000
       106        11  LYS       CD             -6.5508479052        3.2372001894       -1.9447959549  S2        73              1.0000000000
       107        11  LYS       HD1            -7.1581739715        2.6502128166       -2.6391753998  S2        73              1.0000000000
       108        11  LYS       HD2            -5.5396488774        3.2729084578       -2.3656311087  S2        73              1.0000000000
       109        11  LYS       QQH2           -6.5079245013        2.6995469643       -0.9920188195  S2        73              1.0000000000
       110        11  LYS       CE             -7.1200336326        4.6653548485       -1.7989444561  S2        73              1.0000000000
       111        11  LYS       HE1            -6.9441148477        5.1222924105       -0.8218637685  S2        73              1.0000000000
       112        11  LYS       HE2            -8.1986908841        4.6731225940       -1.9752268793  S2        73              1.0000000000
       113        11  LYS       NZ             -6.5036707359        5.6193984198       -2.7875776247  S2        73              1.0000000000
       114        11  LYS       HZ1            -6.6684871204        5.3872685248       -3.7804016095  S2        73              1.0000000000
       115        11  LYS       HZ2            -5.4223332679        5.7150951449       -2.6384445830  S2        73              1.0000000000
       116        11  LYS       HZ3            -6.8790166540        6.5852010141       -2.6558929865  S2        73              1.0000000000
       117        12  SER       CB             -4.5343267152        4.2464662626       -6.4305151234  S2        130             1.0000000000
       118        12  SER       HB1            -4.5984602198        5.1893742123       -6.9713504755  S2        130             1.0000000000
       119        12  SER       HB2            -3.8310951728        3.5966556121       -6.9658039764  S2        130             1.0000000000
       120        12  SER       OG             -4.0515463033        4.4610412420       -5.0644228760  S2        130             1.0000000000
       121        12  SER       HG1            -3.2685133136        5.0773675931       -5.1035368459  S2        130             1.0000000000
       122        12  SER       QQH3           -5.5039821413        3.7508625470       -6.4247797811  S2        130             1.0000000000
       123        13  GLU       CB            -10.0132403538        9.1576284493        0.7591221762  S2        166             1.0000000000
       124        13  GLU       HB1            -9.7066449335        9.8275402083       -0.0541231236  S2        166             1.0000000000
       125        13  GLU       HB2           -11.0602865270        8.8808011264        0.5968411243  S2        166             1.0000000000
       126        13  GLU       QQH4           -9.9360268625        9.6249153185        1.7494848322  S2        166             1.0000000000
       127        13  GLU       CG             -9.1344961535        7.8933572360        0.6838389871  S2        166             1.0000000000
       128        13  GLU       HG1            -9.4849687193        7.2445909475       -0.1275884667  S2        166             1.0000000000
       129        13  GLU       HG2            -9.2282828747        7.2919389066        1.5991598881  S2        166             1.0000000000
       130        13  GLU       CD             -7.6419943990        8.1532836314        0.4454518640  S2        166             1.0000000000
       131        13  GLU       OE1            -7.1877158058        9.3314071683        0.6122865203  S2        166             1.0000000000
       132        13  GLU       OE2            -6.9251485167        7.1247870503        0.0966267947  S2        166             1.0000000000
       133        14  ASN       CB             -2.7630267181       11.8477099919        1.3236460879  S2        170             1.0000000000
       134        14  ASN       HB1            -1.7940923583       11.7743615464        0.8266539026  S2        170             1.0000000000
       135        14  ASN       HB2            -3.2522125428       12.7815821953        1.0291422524  S2        170             1.0000000000
       136        14  ASN       QQH5           -2.6924919822       11.8101217102        2.4215544466  S2        170             1.0000000000
       137        14  ASN       CG             -3.6094757698       10.6503649859        0.8931926943  S2        170             1.0000000000
       138        14  ASN       OD1            -3.0591654547        9.5245089649        0.6607054483  S2        170             1.0000000000
       139        14  ASN       ND2            -4.9307353905       10.8581564382        0.7938506140  S2        170             1.0000000000
       140        14  ASN       HD21           -5.6158423321       10.1077450907        0.6059252863  S2        170             1.0000000000
       141        14  ASN       HD22           -5.3294501648       11.7710949344        1.0070462767  S2        170             1.0000000000
       142        15  LYS       CE             -3.1942302246        1.1916227512       -4.2171823904  S2        234             1.0000000000
       143        15  LYS       HE1            -3.6337032168        1.4127005585       -3.2459665918  S2        234             1.0000000000
       144        15  LYS       HE2            -3.9841182881        1.0558875723       -4.9588321311  S2        234             1.0000000000
       145        15  LYS       NZ             -2.3530840476        2.3608448800       -4.6598180229  S2        234             1.0000000000
       146        15  LYS       HZ1            -1.8418226455        2.1426946528       -5.5510481737  S2        234             1.0000000000
       147        15  LYS       HZ2            -1.6160041865        2.6498465722       -3.9919097117  S2        234             1.0000000000
       148        15  LYS       HZ3            -2.9787723559        3.1976033981       -4.8139170469  S2        234             1.0000000000
       149        15  LYS       QQH6           -2.5599338400        0.3091888656       -4.1272434679  S2        234             1.0000000000
       150        16  SER       CB              2.3742337484        3.1674339107       -5.8864399856  S2        235             1.0000000000
       151        16  SER       HB1             3.0869806655        2.5019861942       -6.3852605054  S2        235             1.0000000000
       152        16  SER       HB2             2.8955359782        4.1166006345       -5.6975791632  S2        235             1.0000000000
       153        16  SER       OG              1.2388240111        3.3337761698       -6.7712885260  S2        235             1.0000000000
       154        16  SER       HG1             0.8272524745        4.2333671247       -6.6389438656  S2        235             1.0000000000
       155        16  SER       QQH7            2.0750271161        2.6654892339       -4.9527004452  S2        235             1.0000000000
       156        17  PNM       S1             -2.9363947309        9.4900110094       -6.3698800848  S2        523             1.0000000000
       157        17  PNM       C2             -1.6242770674        8.1780535900       -6.9586012811  S2        523             1.0000000000
       158        17  PNM       C3             -1.2235919723        7.3989884085       -5.6483330585  S2        523             1.0000000000
       159        17  PNM       N4             -2.3662680800        7.4544646646       -4.7306299508  S2        523             1.0000000000
       160        17  PNM       C5             -3.5433471879        8.3268484221       -5.0299692696  S2        523             1.0000000000
       161        17  PNM       C6             -3.5428373611        8.7495336776       -3.5064283110  S2        523             1.0000000000
       162        17  PNM       C7             -2.3560626665        7.7711250802       -3.3817058656  S2        523             1.0000000000
       163        17  PNM       O8             -1.5326975793        7.4897184869       -2.4978808816  S2        523             1.0000000000
       164        17  PNM       C9             -2.2697855495        7.2681904199       -8.0135544495  S2        523             1.0000000000
       165        17  PNM       C10            -0.4346171931        8.9421041311       -7.5539657758  S2        523             1.0000000000
       166        17  PNM       C11            -0.7519890996        5.9696008724       -5.9519316274  S2        523             1.0000000000
       167        17  PNM       O12            -1.5192624841        4.9941573377       -5.7051563248  S2        523             1.0000000000
       168        17  PNM       O13             0.4414367423        5.8744870085       -6.4751989957  S2        523             1.0000000000
       169        17  PNM       N14            -3.0506649779       10.0858931414       -3.2150975033  S2        523             1.0000000000
       170        17  PNM       C15            -3.7130972911       11.1949604956       -3.6173942145  S2        523             1.0000000000
       171        17  PNM       O16            -4.8330262409       11.1110427254       -4.2023324450  S2        523             1.0000000000
       172        17  PNM       C17            -2.9931983591       12.5197482502       -3.4100745371  S2        523             1.0000000000
       173        17  PNM       C18            -2.0322870636       12.8288838289       -4.5590629769  S2        523             1.0000000000
       174        17  PNM       C19            -0.6804932786       13.1130270350       -4.3095293359  S2        523             1.0000000000
       175        17  PNM       C20             0.2049231832       13.3610815338       -5.3659773314  S2        523             1.0000000000
       176        17  PNM       C21            -0.2481005971       13.3264305598       -6.6894198659  S2        523             1.0000000000
       177        17  PNM       C22            -1.5978065146       13.0547060634       -6.9461228365  S2        523             1.0000000000
       178        17  PNM       C23            -2.4818952045       12.8136540452       -5.8902898381  S2        523             1.0000000000
       179        17  PNM       H24            -0.3798135753        7.9207240061       -5.1816507421  S2        523             1.0000000000
       180        17  PNM       H25            -0.7291737016        9.4407456641       -8.4827410348  S2        523             1.0000000000
       181        17  PNM       H26             0.3736346252        8.2407411783       -7.7842282747  S2        523             1.0000000000
       182        17  PNM       H27            -0.0602941717        9.7053571092       -6.8670130795  S2        523             1.0000000000
       183        17  PNM       H28            -2.6375776317        7.8724206497       -8.8455862005  S2        523             1.0000000000
       184        17  PNM       H29            -3.1143461088        6.7069561603       -7.6072863041  S2        523             1.0000000000
       185        17  PNM       H30            -1.5369972696        6.5510147249       -8.4036335787  S2        523             1.0000000000
       186        17  PNM       H31            -4.4343094679        7.7883001419       -5.3466142947  S2        523             1.0000000000
       187        17  PNM       H32            -4.4535620256        8.5078076957       -2.9609649444  S2        523             1.0000000000
       188        17  PNM       H33            -2.4431805897       12.5092395515       -2.4649424942  S2        523             1.0000000000
       189        17  PNM       H34            -3.7576717026       13.2969007985       -3.3278821241  S2        523             1.0000000000
       190        17  PNM       H35            -0.3201862043       13.1480432687       -3.2879043664  S2        523             1.0000000000
       191        17  PNM       H36             1.2481311902       13.5679679679       -5.1576128362  S2        523             1.0000000000
       192        17  PNM       H37             0.4405991076       13.5033918956       -7.5101926392  S2        523             1.0000000000
       193        17  PNM       H38            -1.9605488780       13.0040678678       -7.9679891807  S2        523             1.0000000000
       194        17  PNM       H39            -3.5189641223       12.5760022954       -6.0979571048  S2        523             1.0000000000
       195        17  PNM       H40            -2.1726365523       10.1678092221       -2.6950793546  S2        523             1.0000000000
       196        18  TIP3      OH2            -4.4538506780        7.5349720616       -0.4829286770  S2        290             1.0000000000
       197        18  TIP3      H1             -5.4293591916        7.4478547301       -0.1814384444  S2        290             1.0000000000
       198        18  TIP3      H2             -3.9244846080        8.2647196973       -0.0520403712  S2        290             1.0000000000
       199        19  SER       CB             -3.1039388385        4.8940216155       -2.1822576429  S3        70              1.0000000000
       200        19  SER       HB1            -3.6103054182        4.0194976925       -2.6000082778  S3        70              1.0000000000
       201        19  SER       HB2            -2.1899106781        5.0711198251       -2.7619762698  S3        70              1.0000000000
       202        19  SER       OG             -4.0079642290        6.0090838544       -2.2953432356  S3        70              1.0000000000
       203        19  SER       HG1            -4.0774266910        6.7069791879       -1.4245394438  S3        70              1.0000000000
       204        19  SER       QQH1           -2.7990966734        4.7613939358       -1.1317887735  S3        70              1.0000000000
       205        20  LYS       CD             -6.5575227075        3.2343951432       -1.9463871944  S3        73              1.0000000000
       206        20  LYS       HD1            -7.1692034514        2.6456003202       -2.6353624599  S3        73              1.0000000000
       207        20  LYS       HD2            -5.5489382426        3.2680915963       -2.3735964977  S3        73              1.0000000000
       208        20  LYS       QQH2           -6.5089331016        2.6996964768       -0.9922307481  S3        73              1.0000000000
       209        20  LYS       CE             -7.1252817327        4.6634320704       -1.8019553232  S3        73              1.0000000000
       210        20  LYS       HE1            -6.9505927290        5.1206760494       -0.8247597891  S3        73              1.0000000000
       211        20  LYS       HE2            -8.2035403503        4.6723108133       -1.9805269944  S3        73              1.0000000000
       212        20  LYS       NZ             -6.5059449345        5.6165753900       -2.7897148351  S3        73              1.0000000000
       213        20  LYS       HZ1            -6.6689477714        5.3841098939       -3.7827421312  S3        73              1.0000000000
       214        20  LYS       HZ2            -5.4248688773        5.7105365199       -2.6378222776  S3        73              1.0000000000
       215        20  LYS       HZ3            -6.8806388685        6.5827390187       -2.6591362013  S3        73              1.0000000000
       216        21  SER       CB             -4.5375895407        4.2417419100       -6.4296235901  S3        130             1.0000000000
       217        21  SER       HB1            -4.6004677846        5.1845332031       -6.9708753606  S3        130             1.0000000000
       218        21  SER       HB2            -3.8336194117        3.5914836089       -6.9634103646  S3        130             1.0000000000
       219        21  SER       OG             -4.0573041791        4.4566646607       -5.0625829325  S3        130             1.0000000000
       220        21  SER       HG1            -3.2747216665        5.0736388095       -5.1006255282  S3        130             1.0000000000
       221        21  SER       QQH3           -5.5074470182        3.7465036690       -6.4255576231  S3        130             1.0000000000
       222        22  GLU       CB            -10.0070004469        9.1538846448        0.7586866455  S3        166             1.0000000000
       223        22  GLU       HB1            -9.6993408815        9.8238102736       -0.0541527620  S3        166             1.0000000000
       224        22  GLU       HB2           -11.0542288297        8.8780583930        0.5958682178  S3        166             1.0000000000
       225        22  GLU       QQH4           -9.9298013900        9.6206280144        1.7492982560  S3        166             1.0000000000
       226        22  GLU       CG             -9.1293200913        7.8889642061        0.6832457451  S3        166             1.0000000000
       227        22  GLU       HG1            -9.4798523920        7.2408001481       -0.1286840899  S3        166             1.0000000000
       228        22  GLU       HG2            -9.2237947246        7.2871092135        1.5982125211  S3        166             1.0000000000
       229        22  GLU       CD             -7.6366804024        8.1481132390        0.4455864728  S3        166             1.0000000000
       230        22  GLU       OE1            -7.1816262212        9.3258980493        0.6121033500  S3        166             1.0000000000
       231        22  GLU       OE2            -6.9201829738        7.1190435933        0.0975451666  S3        166             1.0000000000
       232        23  ASN       CB             -2.7582487156       11.8439980629        1.3239735670  S3        170             1.0000000000
       233        23  ASN       HB1            -1.7885539522       11.7699211267        0.8287356220  S3        170             1.0000000000
       234        23  ASN       HB2            -3.2474580418       12.7773390735        1.0280123791  S3        170             1.0000000000
       235        23  ASN       QQH5           -2.6897192544       11.8071886089        2.4220662068  S3        170             1.0000000000
       236        23  ASN       CG             -3.6037655799       10.6462322681        0.8925888412  S3        170             1.0000000000
       237        23  ASN       OD1            -3.0527724898        9.5209620507        0.6589395523  S3        170             1.0000000000
       238        23  ASN       ND2            -4.9250310255       10.8535646303        0.7928000643  S3        170             1.0000000000
       239        23  ASN       HD21           -5.6097567383       10.1029421468        0.6046525470  S3        170             1.0000000000
       240        23  ASN       HD22           -5.3239428190       11.7662308038        1.0069554638  S3        170             1.0000000000
       241        24  LYS       CE             -3.1966095637        1.1878413135       -4.2127066072  S3        234             1.0000000000
       242        24  LYS       HE1            -3.6351986691        1.4084773921       -3.2410063375  S3        234             1.0000000000
       243        24  LYS       HE2            -3.9872403572        1.0510709176       -4.9534037531  S3        234             1.0000000000
       244        24  LYS       NZ             -2.3573617643        2.3579964840       -4.6564627347  S3        234             1.0000000000
       245        24  LYS       HZ1            -1.8465813823        2.1401749772       -5.5480870479  S3        234             1.0000000000
       246        24  LYS       HZ2            -1.6199820746        2.6479554244       -3.9893186512  S3        234             1.0000000000
       247        24  LYS       HZ3            -2.9841819218        3.1939837543       -4.8104697560  S3        234             1.0000000000
       248        24  LYS       QQH6           -2.5611648471        0.3061815728       -4.1233500229  S3        234             1.0000000000
       249        25  SER       CB              2.3690316505        3.1685062645       -5.8885380167  S3        235             1.0000000000
       250        25  SER       HB1             3.0815109685        2.5037618768       -6.3886446134  S3        235             1.0000000000
       251        25  SER       HB2             2.8899869545        4.1178842426       -5.6998018158  S3        235             1.0000000000
       252        25  SER       OG              1.2324371369        3.3349892945       -6.7720163832  S3        235             1.0000000000
       253        25  SER       HG1             0.8203576042        4.2341001072       -6.6381317667  S3        235             1.0000000000
       254        25  SER       QQH7            2.0711037308        2.6657300847       -4.9548349382  S3        235             1.0000000000
       255        26  PNM       S1             -2.9448934541        9.4914385852       -6.3587802824  S3        523             1.0000000000
       256        26  PNM       C2             -1.6357692527        8.1784792328       -6.9523886138  S3        523             1.0000000000
       257        26  PNM       C3             -1.2330815651        7.3980118199       -5.6437448213  S3        523             1.0000000000
       258        26  PNM       N4             -2.3754546593        7.4512564404       -4.7255435698  S3        523             1.0000000000
       259        26  PNM       C5             -3.5526838196        8.3245730659       -5.0223689046  S3        523             1.0000000000
       260        26  PNM       C6             -3.5533965905        8.7412254107       -3.4972603317  S3        523             1.0000000000
       261        26  PNM       C7             -2.3636422167        7.7649244545       -3.3752396825  S3        523             1.0000000000
       262        26  PNM       O8             -1.5391292818        7.4848287444       -2.4946125943  S3        523             1.0000000000
       263        26  PNM       C9             -2.2840803903        7.2697272295       -8.0064910300  S3        523             1.0000000000
       264        26  PNM       C10            -0.4470932915        8.9420921441       -7.5501542806  S3        523             1.0000000000
       265        26  PNM       C11            -0.7599809751        5.9693697401       -5.9490485935  S3        523             1.0000000000
       266        26  PNM       O12            -1.5258095761        4.9928276663       -5.7020604733  S3        523             1.0000000000
       267        26  PNM       O13             0.4331523770        5.8759865648       -6.4732572288  S3        523             1.0000000000
       268        26  PNM       N14            -3.0664594835       10.0774065810       -3.1972033617  S3        523             1.0000000000
       269        26  PNM       C15            -3.7332029478       11.1861036187       -3.5928711691  S3        523             1.0000000000
       270        26  PNM       O16            -4.8493569865       11.1013569886       -4.1847877145  S3        523             1.0000000000
       271        26  PNM       C17            -3.0219648878       12.5128132479       -3.3709416081  S3        523             1.0000000000
       272        26  PNM       C18            -2.0579494108       12.8348492849       -4.5132917359  S3        523             1.0000000000
       273        26  PNM       C19            -0.7111029327       13.1334041465       -4.2548892296  S3        523             1.0000000000
       274        26  PNM       C20             0.1777025198       13.3943356599       -5.3050308591  S3        523             1.0000000000
       275        26  PNM       C21            -0.2669282922       13.3578645137       -6.6312079355  S3        523             1.0000000000
       276        26  PNM       C22            -1.6118977342       13.0720215208       -6.8968074191  S3        523             1.0000000000
       277        26  PNM       C23            -2.4996086265       12.8181941846       -5.8470837511  S3        523             1.0000000000
       278        26  PNM       H24            -0.3895892745        7.9199849395       -5.1769418348  S3        523             1.0000000000
       279        26  PNM       H25            -0.7436218262        9.4410966580       -8.4781276996  S3        523             1.0000000000
       280        26  PNM       H26             0.3603009797        8.2404472054       -7.7825362063  S3        523             1.0000000000
       281        26  PNM       H27            -0.0708725774        9.7048942267       -6.8637205798  S3        523             1.0000000000
       282        26  PNM       H28            -2.6529975340        7.8745888042       -8.8375457244  S3        523             1.0000000000
       283        26  PNM       H29            -3.1280405494        6.7086258813       -7.5988410847  S3        523             1.0000000000
       284        26  PNM       H30            -1.5524477015        6.5523377061       -8.3983217464  S3        523             1.0000000000
       285        26  PNM       H31            -4.4433484926        7.7872898967       -5.3415314916  S3        523             1.0000000000
       286        26  PNM       H32            -4.4639382133        8.4943474272       -2.9540109056  S3        523             1.0000000000
       287        26  PNM       H33            -2.4761181481       12.4979195239       -2.4234112975  S3        523             1.0000000000
       288        26  PNM       H34            -3.7908451837       13.2853412108       -3.2867623598  S3        523             1.0000000000
       289        26  PNM       H35            -0.3573976348       13.1699150939       -3.2312490624  S3        523             1.0000000000
       290        26  PNM       H36             1.2170821334       13.6121026535       -5.0895143688  S3        523             1.0000000000
       291        26  PNM       H37             0.4248640445       13.5437904657       -7.4473435902  S3        523             1.0000000000
       292        26  PNM       H38            -1.9679483849       13.0203784031       -7.9209153746  S3        523             1.0000000000
       293        26  PNM       H39            -3.5328823148       12.5707310838       -6.0620008028  S3        523             1.0000000000
       294        26  PNM       H40            -2.1895022778       10.1597509061       -2.6756274438  S3        523             1.0000000000
       295        27  TIP3      OH2            -4.4499534687        7.5290301853       -0.4792900429  S3        290             1.0000000000
       296        27  TIP3      H1             -5.4256148606        7.4422670502       -0.1775083605  S3        290             1.0000000000
       297        27  TIP3      H2             -3.9196537772        8.2592977274       -0.0505362776  S3        290             1.0000000000
       298        28  SER       CB             -3.0988977006        4.9009482007       -2.1866703286  S4        70              1.0000000000
       299        28  SER       HB1            -3.6033159564        4.0268343119       -2.6075018490  S4        70              1.0000000000
       300        28  SER       HB2            -2.1831156289        5.0794962245       -2.7629696752  S4        70              1.0000000000
       301        28  SER       OG             -4.0036151216        6.0155647889       -2.3015894235  S4        70              1.0000000000
       302        28  SER       HG1            -4.0751191720        6.7122738599       -1.4321961977  S4        70              1.0000000000
       303        28  SER       QQH1           -2.7976089315        4.7671511234       -1.1353286483  S4        70              1.0000000000
       304        29  LYS       CD             -6.5509907586        3.2367234501       -1.9460171828  S4        73              1.0000000000
       305        29  LYS       HD1            -7.1578807878        2.6498667107       -2.6408998367  S4        73              1.0000000000
       306        29  LYS       HD2            -5.5394733771        3.2724411948       -2.3661017455  S4        73              1.0000000000
       307        29  LYS       QQH2           -6.5087708960        2.6989042831       -0.9933007479  S4        73              1.0000000000
       308        29  LYS       CE             -7.1201850615        4.6649069947       -1.8002592898  S4        73              1.0000000000
       309        29  LYS       HE1            -6.9449262191        5.1215640743       -0.8229188644  S4        73              1.0000000000
       310        29  LYS       HE2            -8.1987190151        4.6727183245       -1.9773638142  S4        73              1.0000000000
       311        29  LYS       NZ             -6.5031530969        5.6194305086       -2.7880725788  S4        73              1.0000000000
       312        29  LYS       HZ1            -6.6685172800        5.3885798176       -3.7811665009  S4        73              1.0000000000
       313        29  LYS       HZ2            -5.4217953812        5.7140588063       -2.6394708537  S4        73              1.0000000000
       314        29  LYS       HZ3            -6.8776959665        6.5853728584       -2.6551995663  S4        73              1.0000000000
       315        30  SER       CB             -4.5319198072        4.2432595391       -6.4328930285  S4        130             1.0000000000
       316        30  SER       HB1            -4.5942134388        5.1851306581       -6.9757258844  S4        130             1.0000000000
       317        30  SER       HB2            -3.8300646446        3.5909980522       -6.9671136406  S4        130             1.0000000000
       318        30  SER       OG             -4.0480640911        4.4597649396       -5.0675433210  S4        130             1.0000000000
       319        30  SER       HG1            -3.2645565161        5.0758770236       -5.1084771106  S4        130             1.0000000000
       320        30  SER       QQH3           -5.5026094562        3.7497468171       -6.4259476459  S4        130             1.0000000000
       321        31  GLU       CB            -10.0117248931        9.1531633744        0.7588100555  S4        166             1.0000000000
       322        31  GLU       HB1            -9.7055332668        9.8229739835       -0.0546687759  S4        166             1.0000000000
       323        31  GLU       HB2           -11.0585893801        8.8756458661        0.5966448721  S4        166             1.0000000000
       324        31  GLU       QQH4           -9.9347801822        9.6207947336        1.7490283115  S4        166             1.0000000000
       325        31  GLU       CG             -9.1321411816        7.8894648810        0.6837922961  S4        166             1.0000000000
       326        31  GLU       HG1            -9.4823655965        7.2401555339       -0.1273235150  S4        166             1.0000000000
       327        31  GLU       HG2            -9.2251397596        7.2883232038        1.5993827346  S4        166             1.0000000000
       328        31  GLU       CD             -7.6399247766        8.1504078733        0.4447166715  S4        166             1.0000000000
       329        31  GLU       OE1            -7.1864158555        9.3289265672        0.6108797734  S4        166             1.0000000000
       330        31  GLU       OE2            -6.9224374890        7.1223428423        0.0960119508  S4        166             1.0000000000
       331        32  ASN       CB             -2.7646442824       11.8504109324        1.3210412081  S4        170             1.0000000000
       332        32  ASN       HB1            -1.7957715370       11.7789486123        0.8236629530  S4        170             1.0000000000
       333        32  ASN       HB2            -3.2554738953       12.7838223982        1.0277569216  S4        170             1.0000000000
       334        32  ASN       QQH5           -2.6936896058       11.8120202281        2.4188946801  S4        170             1.0000000000
       335        32  ASN       CG             -3.6091715975       10.6519918638        0.8895891155  S4        170             1.0000000000
       336        32  ASN       OD1            -3.0569442947        9.5275366343        0.6550641049  S4        170             1.0000000000
       337        32  ASN       ND2            -4.9308839890       10.8576061111        0.7913106647  S4        170             1.0000000000
       338        32  ASN       HD21           -5.6149471084       10.1063342003        0.6030714493  S4        170             1.0000000000
       339        32  ASN       HD22           -5.3309622629       11.7695526711        1.0062469141  S4        170             1.0000000000
       340        33  LYS       CE             -3.1955960308        1.1902716123       -4.2149668289  S4        234             1.0000000000
       341        33  LYS       HE1            -3.6342960114        1.4115547958       -3.2434570484  S4        234             1.0000000000
       342        33  LYS       HE2            -3.9860967591        1.0541869454       -4.9559223292  S4        234             1.0000000000
       343        33  LYS       NZ             -2.3549039259        2.3595054839       -4.6586196262  S4        234             1.0000000000
       344        33  LYS       HZ1            -1.8441204248        2.1405271927       -5.5500086397  S4        234             1.0000000000
       345        33  LYS       HZ2            -1.6176346004        2.6488165251       -3.9910796088  S4        234             1.0000000000
       346        33  LYS       HZ3            -2.9810988752        3.1964314783       -4.8132006370  S4        234             1.0000000000
       347        33  LYS       QQH6           -2.5611492650        0.3079200386       -4.1252815208  S4        234             1.0000000000
       348        34  SER       CB              2.3690682085        3.1687861333       -5.8897996569  S4        235             1.0000000000
       349        34  SER       HB1             3.0816628854        2.5043180985       -6.3901635062  S4        235             1.0000000000
       350        34  SER       HB2             2.8897239657        4.1183144374       -5.7011435342  S4        235             1.0000000000
       351        34  SER       OG              1.2319947341        3.3350434196       -6.7726957553  S4        235             1.0000000000
       352        34  SER       HG1             0.8220203505        4.2354047014       -6.6409800235  S4        235             1.0000000000
       353        34  SER       QQH7            2.0715350716        2.6658840350       -4.9560410331  S4        235             1.0000000000
       354        35  PNM       S1             -2.9110225583        9.5169227896       -6.3496179858  S4        523             1.0000000000
       355        35  PNM       C2             -1.6090458143        8.1984595617       -6.9472221192  S4        523             1.0000000000
       356        35  PNM       C3             -1.2124250428        7.4102751100       -5.6408331640  S4        523             1.0000000000
       357        35  PNM       N4             -2.3544300150        7.4694076258       -4.7233287183  S4        523             1.0000000000
       358        35  PNM       C5             -3.5282190266        8.3459617528       -5.0208103545  S4        523             1.0000000000
       359        35  PNM       C6             -3.5334521427        8.7561691818       -3.4938976926  S4        523             1.0000000000
       360        35  PNM       C7             -2.3469247799        7.7761580501       -3.3722810174  S4        523             1.0000000000
       361        35  PNM       O8             -1.5278156324        7.4872495530       -2.4885005983  S4        523             1.0000000000
       362        35  PNM       C9             -2.2623696370        7.2974163867       -8.0051036551  S4        523             1.0000000000
       363        35  PNM       C10            -0.4146217090        8.9560331552       -7.5415384731  S4        523             1.0000000000
       364        35  PNM       C11            -0.7503574757        5.9790700680       -5.9508341485  S4        523             1.0000000000
       365        35  PNM       O12            -1.5226354204        5.0070225729       -5.7061493114  S4        523             1.0000000000
       366        35  PNM       O13             0.4415979478        5.8786326792       -6.4762414624  S4        523             1.0000000000
       367        35  PNM       N14            -3.0442145679       10.0903381893       -3.1889425694  S4        523             1.0000000000
       368        35  PNM       C15            -3.7075176452       11.2012885596       -3.5845754506  S4        523             1.0000000000
       369        35  PNM       O16            -4.8260185091       11.1198353767       -4.1725714753  S4        523             1.0000000000
       370        35  PNM       C17            -2.9889377718       12.5251594867       -3.3688503856  S4        523             1.0000000000
       371        35  PNM       C18            -2.0330730705       12.8425406351       -4.5196846476  S4        523             1.0000000000
       372        35  PNM       C19            -0.6800407576       13.1248273924       -4.2751645077  S4        523             1.0000000000
       373        35  PNM       C20             0.2000899634       13.3796845805       -5.3343379947  S4        523             1.0000000000
       374        35  PNM       C21            -0.2597711452       13.3540773853       -6.6556000488  S4        523             1.0000000000
       375        35  PNM       C22            -1.6107042675       13.0843595831       -6.9071962224  S4        523             1.0000000000
       376        35  PNM       C23            -2.4892847609       12.8358954923       -5.8486296826  S4        523             1.0000000000
       377        35  PNM       H24            -0.3647933825        7.9238507909       -5.1720984607  S4        523             1.0000000000
       378        35  PNM       H25            -0.7066433577        9.4597023285       -8.4683915606  S4        523             1.0000000000
       379        35  PNM       H26             0.3881782664        8.2494830918       -7.7751717430  S4        523             1.0000000000
       380        35  PNM       H27            -0.0337090489        9.7142811596       -6.8527552304  S4        523             1.0000000000
       381        35  PNM       H28            -2.6285082607        7.9072672161       -8.8338398021  S4        523             1.0000000000
       382        35  PNM       H29            -3.1092353869        6.7387692910       -7.5997346913  S4        523             1.0000000000
       383        35  PNM       H30            -1.5344689438        6.5778601358       -8.3999027017  S4        523             1.0000000000
       384        35  PNM       H31            -4.4189365415        7.8120488577       -5.3454778000  S4        523             1.0000000000
       385        35  PNM       H32            -4.4462922127        8.5093471039       -2.9544242632  S4        523             1.0000000000
       386        35  PNM       H33            -2.4355962863       12.5085877111       -2.4257860602  S4        523             1.0000000000
       387        35  PNM       H34            -3.7537397843       13.3010184996       -3.2793246118  S4        523             1.0000000000
       388        35  PNM       H35            -0.3145984261       13.1531200053       -3.2553088922  S4        523             1.0000000000
       389        35  PNM       H36             1.2444846641       13.5844456256       -5.1301493912  S4        523             1.0000000000
       390        35  PNM       H37             0.4248322667       13.5355016860       -7.4788256995  S4        523             1.0000000000
       391        35  PNM       H38            -1.9785272915       13.0397522120       -7.9274454327  S4        523             1.0000000000
       392        35  PNM       H39            -3.5269766063       12.5984003015       -6.0531959457  S4        523             1.0000000000
       393        35  PNM       H40            -2.1671794462       10.1691504853       -2.6669056810  S4        523             1.0000000000
       394        36  TIP3      OH2            -4.4518351478        7.5355529752       -0.4857633146  S4        290             1.0000000000
       395        36  TIP3      H1             -5.4267551112        7.4475637827       -0.1831920265  S4        290             1.0000000000
       396        36  TIP3      H2             -3.9225902151        8.2657608738       -0.0557440457  S4        290             1.0000000000
       397        37  SER       CB             -3.1035112995        4.8958702965       -2.1844303716  S5        70              1.0000000000
       398        37  SER       HB1            -3.6095721926        4.0214395596       -2.6026898345  S5        70              1.0000000000
       399        37  SER       HB2            -2.1893737562        5.0733599568       -2.7638676188  S5        70              1.0000000000
       400        37  SER       OG             -4.0078700506        6.0107414858       -2.2974051773  S5        70              1.0000000000
       401        37  SER       HG1            -4.0766762383        6.7094652655       -1.4274171244  S5        70              1.0000000000
       402        37  SER       QQH1           -2.7989635807        4.7628771061       -1.1339134899  S5        70              1.0000000000
       403        38  LYS       CD             -6.5572126970        3.2347152182       -1.9460230968  S5        73              1.0000000000
       404        38  LYS       HD1            -7.1684845132        2.6462107899       -2.6356173346  S5        73              1.0000000000
       405        38  LYS       HD2            -5.5484077174        3.2688260890       -2.3726997903  S5        73              1.0000000000
       406        38  LYS       QQH2           -6.5090439969        2.6994561762       -0.9921542816  S5        73              1.0000000000
       407        38  LYS       CE             -7.1252359329        4.6635691007       -1.8009689482  S5        73              1.0000000000
       408        38  LYS       HE1            -6.9503435600        5.1205308492       -0.8236886763  S5        73              1.0000000000
       409        38  LYS       HE2            -8.2035578014        4.6722876896       -1.9791975379  S5        73              1.0000000000
       410        38  LYS       NZ             -6.5064282608        5.6171932287       -2.7885523385  S5        73              1.0000000000
       411        38  LYS       HZ1            -6.6701227041        5.3853012642       -3.7816043959  S5        73              1.0000000000
       412        38  LYS       HZ2            -5.4252248982        5.7112583720       -2.6375318913  S5        73              1.0000000000
       413        38  LYS       HZ3            -6.8809650416        6.5833104317       -2.6571885164  S5        73              1.0000000000
       414        39  SER       CB             -4.5377298717        4.2439922151       -6.4303009600  S5        130             1.0000000000
       415        39  SER       HB1            -4.6019318864        5.1872455036       -6.9705980641  S5        130             1.0000000000
       416        39  SER       HB2            -3.8339795244        3.5946884287       -6.9654776483  S5        130             1.0000000000
       417        39  SER       OG             -4.0559638903        4.4579824206       -5.0636824683  S5        130             1.0000000000
       418        39  SER       HG1            -3.2731547608        5.0744991877       -5.1021259971  S5        130             1.0000000000
       419        39  SER       QQH3           -5.5072030750        3.7480032606       -6.4254082968  S5        130             1.0000000000
       420        40  GLU       CB            -10.0075489292        9.1527323402        0.7596268890  S5        166             1.0000000000
       421        40  GLU       HB1            -9.7003614804        9.8226137362       -0.0534202559  S5        166             1.0000000000
       422        40  GLU       HB2           -11.0546225008        8.8762394963        0.5969594332  S5        166             1.0000000000
       423        40  GLU       QQH4           -9.9305501804        9.6197738269        1.7501095130  S5        166             1.0000000000
       424        40  GLU       CG             -9.1290860051        7.8882845061        0.6844187154  S5        166             1.0000000000
       425        40  GLU       HG1            -9.4795769581        7.2394755026       -0.1270078280  S5        166             1.0000000000
       426        40  GLU       HG2            -9.2227636678        7.2868725403        1.5997709687  S5        166             1.0000000000
       427        40  GLU       CD             -7.6366859566        8.1483506610        0.4459964521  S5        166             1.0000000000
       428        40  GLU       OE1            -7.1821758390        9.3261888048        0.6137264414  S5        166             1.0000000000
       429        40  GLU       OE2            -6.9198495657        7.1201229370        0.0962598003  S5        166             1.0000000000
       430        41  ASN       CB             -2.7596934749       11.8455245928        1.3246797036  S5        170             1.0000000000
       431        41  ASN       HB1            -1.7904616705       11.7725104214        0.8283616979  S5        170             1.0000000000
       432        41  ASN       HB2            -3.2497010325       12.7787857416        1.0296075008  S5        170             1.0000000000
       433        41  ASN       QQH5           -2.6899262860       11.8084701168        2.4226696129  S5        170             1.0000000000
       434        41  ASN       CG             -3.6047769215       10.6473246760        0.8937907704  S5        170             1.0000000000
       435        41  ASN       OD1            -3.0534198829        9.5221590486        0.6605246864  S5        170             1.0000000000
       436        41  ASN       ND2            -4.9261472186       10.8541036361        0.7942543855  S5        170             1.0000000000
       437        41  ASN       HD21           -5.6106636413       10.1032420267        0.6062555533  S5        170             1.0000000000
       438        41  ASN       HD22           -5.3254069585       11.7666357207        1.0082742865  S5        170             1.0000000000
       439        42  LYS       CE             -3.1962953492        1.1880108510       -4.2149256474  S5        234             1.0000000000
       440        42  LYS       HE1            -3.6355752270        1.4087595376       -3.2435604549  S5        234             1.0000000000
       441        42  LYS       HE2            -3.9863894756        1.0512289893       -4.9561697980  S5        234             1.0000000000
       442        42  LYS       NZ             -2.3566351101        2.3580575588       -4.6581795335  S5        234             1.0000000000
       443        42  LYS       HZ1            -1.8453034614        2.1402911102       -5.5494928614  S5        234             1.0000000000
       444        42  LYS       HZ2            -1.6196152240        2.6479044404       -3.9905920975  S5        234             1.0000000000
       445        42  LYS       HZ3            -2.9830808754        3.1941749917       -4.8124694291  S5        234             1.0000000000
       446        42  LYS       QQH6           -2.5609716829        0.3063192616       -4.1250352947  S5        234             1.0000000000
       447        43  SER       CB              2.3717379942        3.1672369730       -5.8869543361  S5        235             1.0000000000
       448        43  SER       HB1             3.0846898859        2.5019120746       -6.3856402377  S5        235             1.0000000000
       449        43  SER       HB2             2.8926691204        4.1166768429       -5.6984195526  S5        235             1.0000000000
       450        43  SER       OG              1.2362453788        3.3330178747       -6.7718389979  S5        235             1.0000000000
       451        43  SER       HG1             0.8242259860        4.2324161269       -6.6397005263  S5        235             1.0000000000
       452        43  SER       QQH7            2.0726982374        2.6653813389       -4.9531081499  S5        235             1.0000000000
       453        44  PNM       S1             -2.9498179674        9.4821706353       -6.3739865600  S5        523             1.0000000000
       454        44  PNM       C2             -1.6370091246        8.1709726932       -6.9631501873  S5        523             1.0000000000
       455        44  PNM       C3             -1.2339012663        7.3942380567       -5.6524663959  S5        523             1.0000000000
       456        44  PNM       N4             -2.3769701752        7.4470330342       -4.7348220827  S5        523             1.0000000000
       457        44  PNM       C5             -3.5551441689        8.3185898249       -5.0337471532  S5        523             1.0000000000
       458        44  PNM       C6             -3.5552154580        8.7403302058       -3.5100114633  S5        523             1.0000000000
       459        44  PNM       C7             -2.3656672987        7.7645869658       -3.3854314210  S5        523             1.0000000000
       460        44  PNM       O8             -1.5408879735        7.4870782929       -2.5033664880  S5        523             1.0000000000
       461        44  PNM       C9             -2.2821025756        7.2588924619       -8.0163300458  S5        523             1.0000000000
       462        44  PNM       C10            -0.4495262437        8.9365062395       -7.5608162895  S5        523             1.0000000000
       463        44  PNM       C11            -0.7578913477        5.9658874182       -5.9543581314  S5        523             1.0000000000
       464        44  PNM       O12            -1.5223365692        4.9886045677       -5.7061885994  S5        523             1.0000000000
       465        44  PNM       O13             0.4359373859        5.8736289635       -6.4773026024  S5        523             1.0000000000
       466        44  PNM       N14            -3.0670159300       10.0772620759       -3.2151092424  S5        523             1.0000000000
       467        44  PNM       C15            -3.7333734580       11.1855405202       -3.6126618971  S5        523             1.0000000000
       468        44  PNM       O16            -4.8507810515       11.1003598824       -4.2021590262  S5        523             1.0000000000
       469        44  PNM       C17            -3.0206003090       12.5121833006       -3.3943570892  S5        523             1.0000000000
       470        44  PNM       C18            -2.0540495509       12.8300918426       -4.5357754868  S5        523             1.0000000000
       471        44  PNM       C19            -0.7075916342       13.1285721842       -4.2749810091  S5        523             1.0000000000
       472        44  PNM       C20             0.1837258186       13.3865011336       -5.3237626026  S5        523             1.0000000000
       473        44  PNM       C21            -0.2578448623       13.3468288671       -6.6508633313  S5        523             1.0000000000
       474        44  PNM       C22            -1.6023315588       13.0608180407       -6.9188815075  S5        523             1.0000000000
       475        44  PNM       C23            -2.4927153224       12.8103678376       -5.8705684457  S5        523             1.0000000000
       476        44  PNM       H24            -0.3918486907        7.9190712162       -5.1862514418  S5        523             1.0000000000
       477        44  PNM       H25            -0.7461882937        9.4330042185       -8.4901016796  S5        523             1.0000000000
       478        44  PNM       H26             0.3600584187        8.2366428391       -7.7907988795  S5        523             1.0000000000
       479        44  PNM       H27            -0.0763203954        9.7015912925       -6.8752403535  S5        523             1.0000000000
       480        44  PNM       H28            -2.6512588839        7.8616481887       -8.8487853111  S5        523             1.0000000000
       481        44  PNM       H29            -3.1254780059        6.6969352622       -7.6087418236  S5        523             1.0000000000
       482        44  PNM       H30            -1.5486092940        6.5422605084       -8.4061029892  S5        523             1.0000000000
       483        44  PNM       H31            -4.4455138458        7.7793201937       -5.3505870530  S5        523             1.0000000000
       484        44  PNM       H32            -4.4655569892        8.4957102203       -2.9652998116  S5        523             1.0000000000
       485        44  PNM       H33            -2.4762753891       12.4994747595       -2.4459039244  S5        523             1.0000000000
       486        44  PNM       H34            -3.7886743769       13.2858863559       -3.3133836451  S5        523             1.0000000000
       487        44  PNM       H35            -0.3563016509       13.1675763000       -3.2505339982  S5        523             1.0000000000
       488        44  PNM       H36             1.2226634137       13.6046059391       -5.1063938241  S5        523             1.0000000000
       489        44  PNM       H37             0.4358404484       13.5308507217       -7.4658004937  S5        523             1.0000000000
       490        44  PNM       H38            -1.9559705562       13.0068543350       -7.9437223851  S5        523             1.0000000000
       491        44  PNM       H39            -3.5258022476       12.5634786790       -6.0871825911  S5        523             1.0000000000
       492        44  PNM       H40            -2.1894240181       10.1606721905       -2.6947015899  S5        523             1.0000000000
       493        45  TIP3      OH2            -4.4494462903        7.5320057305       -0.4822784814  S5        290             1.0000000000
       494        45  TIP3      H1             -5.4247501864        7.4446246737       -0.1800666425  S5        290             1.0000000000
       495        45  TIP3      H2             -3.9193243779        8.2617718387       -0.0524598952  S5        290             1.0000000000
       496        46  SER       CB             -3.0986781540        4.9044475170       -2.1878818670  S6        70              1.0000000000
       497        46  SER       HB1            -3.6031984179        4.0300992876       -2.6082339767  S6        70              1.0000000000
       498        46  SER       HB2            -2.1838456849        5.0834085589       -2.7656524681  S6        70              1.0000000000
       499        46  SER       OG             -4.0037024379        6.0189562800       -2.3008177023  S6        70              1.0000000000
       500        46  SER       HG1            -4.0802692974        6.7127833864       -1.4266024949  S6        70              1.0000000000
       501        46  SER       QQH1           -2.7955682916        4.7703360719       -1.1370893789  S6        70              1.0000000000
       502        47  LYS       CD             -6.5475323553        3.2372301336       -1.9473723556  S6        73              1.0000000000
       503        47  LYS       HD1            -7.1547051457        2.6495830750       -2.6412859218  S6        73              1.0000000000
       504        47  LYS       HD2            -5.5364349752        3.2732775129       -2.3684014328  S6        73              1.0000000000
       505        47  LYS       QQH2           -6.5041836343        2.7002264663       -0.9942564357  S6        73              1.0000000000
       506        47  LYS       CE             -7.1177199828        4.6651618733       -1.8024016866  S6        73              1.0000000000
       507        47  LYS       HE1            -6.9428430775        5.1225327105       -0.8253424451  S6        73              1.0000000000
       508        47  LYS       HE2            -8.1963069713        4.6720143633       -1.9792022002  S6        73              1.0000000000
       509        47  LYS       NZ             -6.5015387427        5.6192426317       -2.7912168672  S6        73              1.0000000000
       510        47  LYS       HZ1            -6.6657971129        5.3866653909       -3.7839901793  S6        73              1.0000000000
       511        47  LYS       HZ2            -5.4201448363        5.7157622239       -2.6416383928  S6        73              1.0000000000
       512        47  LYS       HZ3            -6.8776555478        6.5848641284       -2.6601984025  S6        73              1.0000000000
       513        48  SER       CB             -4.5307144979        4.2474581778       -6.4343670689  S6        130             1.0000000000
       514        48  SER       HB1            -4.5935814126        5.1896046522       -6.9766162915  S6        130             1.0000000000
       515        48  SER       HB2            -3.8278342876        3.5961537378       -6.9683424883  S6        130             1.0000000000
       516        48  SER       OG             -4.0483109055        4.4634838882       -5.0683486803  S6        130             1.0000000000
       517        48  SER       HG1            -3.2648248777        5.0793854592       -5.1079272827  S6        130             1.0000000000
       518        48  SER       QQH3           -5.5009125109        3.7529663092       -6.4285105470  S6        130             1.0000000000
       519        49  GLU       CB            -10.0164025206        9.1632619493        0.7587557333  S6        166             1.0000000000
       520        49  GLU       HB1            -9.7086768535        9.8328195974       -0.0543614758  S6        166             1.0000000000
       521        49  GLU       HB2           -11.0637959141        8.8879291108        0.5961270242  S6        166             1.0000000000
       522        49  GLU       QQH4           -9.9387566755        9.6303638756        1.7491670007  S6        166             1.0000000000
       523        49  GLU       CG             -9.1395939496        7.8976451802        0.6836772991  S6        166             1.0000000000
       524        49  GLU       HG1            -9.4904924822        7.2495561809       -0.1280635363  S6        166             1.0000000000
       525        49  GLU       HG2            -9.2348253444        7.2961429373        1.5988114411  S6        166             1.0000000000
       526        49  GLU       CD             -7.6465028665        8.1549517560        0.4463653742  S6        166             1.0000000000
       527        49  GLU       OE1            -7.1898575552        9.3319675779        0.6144840178  S6        166             1.0000000000
       528        49  GLU       OE2            -6.9318437456        7.1249557474        0.0971733215  S6        166             1.0000000000
       529        50  ASN       CB             -2.7549647056       11.8313595086        1.3319744921  S6        170             1.0000000000
       530        50  ASN       HB1            -1.7846551976       11.7499248306        0.8388662771  S6        170             1.0000000000
       531        50  ASN       HB2            -3.2384876652       12.7659477378        1.0313127604  S6        170             1.0000000000
       532        50  ASN       QQH5           -2.6885689013       11.7977854216        2.4303006896  S6        170             1.0000000000
       533        50  ASN       CG             -3.6072741754       10.6375342464        0.9033463684  S6        170             1.0000000000
       534        50  ASN       OD1            -3.0626121862        9.5080505620        0.6747815802  S6        170             1.0000000000
       535        50  ASN       ND2            -4.9270418937       10.8524647714        0.8004408156  S6        170             1.0000000000
       536        50  ASN       HD21           -5.6155020243       10.1051655971        0.6122681724  S6        170             1.0000000000
       537        50  ASN       HD22           -5.3210305077       11.7689507566        1.0070830444  S6        170             1.0000000000
       538        51  LYS       CE             -3.1930152754        1.1943338187       -4.2192262445  S6        234             1.0000000000
       539        51  LYS       HE1            -3.6329168626        1.4155381472       -3.2482440040  S6        234             1.0000000000
       540        51  LYS       HE2            -3.9825694290        1.0588988965       -4.9612860495  S6        234             1.0000000000
       541        51  LYS       NZ             -2.3512059455        2.3633336349       -4.6613511183  S6        234             1.0000000000
       542        51  LYS       HZ1            -1.8396197194        2.1448339494       -5.5523070334  S6        234             1.0000000000
       543        51  LYS       HZ2            -1.6145660814        2.6520502093       -3.9928874568  S6        234             1.0000000000
       544        51  LYS       HZ3            -2.9767832556        3.2002558476       -4.8158796659  S6        234             1.0000000000
       545        51  LYS       QQH6           -2.5590663783        0.3116892300       -4.1289580684  S6        234             1.0000000000
       546        52  SER       CB              2.3756394667        3.1687689743       -5.8880522485  S6        235             1.0000000000
       547        52  SER       HB1             3.0878351902        2.5032758247       -6.3876097128  S6        235             1.0000000000
       548        52  SER       HB2             2.8974037928        4.1176552421       -5.6990721827  S6        235             1.0000000000
       549        52  SER       OG              1.2397540310        3.3360737624       -6.7721293963  S6        235             1.0000000000
       550        52  SER       HG1             0.8288869365        4.2359005047       -6.6393549569  S6        235             1.0000000000
       551        52  SER       QQH7            2.0767066743        2.6664845117       -4.9543928161  S6        235             1.0000000000
       552        53  PNM       S1             -2.9216783809        9.5033206494       -6.3587728874  S6        523             1.0000000000
       553        53  PNM       C2             -1.6132054821        8.1893729892       -6.9516609619  S6        523             1.0000000000
       554        53  PNM       C3             -1.2148811906        7.4053329145       -5.6434294937  S6        523             1.0000000000
       555        53  PNM       N4             -2.3573282122        7.4621256282       -4.7258970707  S6        523             1.0000000000
       556        53  PNM       C5             -3.5333836485        8.3355687462       -5.0245911865  S6        523             1.0000000000
       557        53  PNM       C6             -3.5364478042        8.7520280932       -3.4994789096  S6        523             1.0000000000
       558        53  PNM       C7             -2.3492458980        7.7745302439       -3.3765852616  S6        523             1.0000000000
       559        53  PNM       O8             -1.5268899183        7.4898557802       -2.4918718676  S6        523             1.0000000000
       560        53  PNM       C9             -2.2618313872        7.2843640558       -8.0090412256  S6        523             1.0000000000
       561        53  PNM       C10            -0.4209074070        8.9507978570       -7.5452747107  S6        523             1.0000000000
       562        53  PNM       C11            -0.7478686633        5.9752427071       -5.9508055932  S6        523             1.0000000000
       563        53  PNM       O12            -1.5179209383        5.0014143512       -5.7062891155  S6        523             1.0000000000
       564        53  PNM       O13             0.4451311541        5.8777483690       -6.4745233522  S6        523             1.0000000000
       565        53  PNM       N14            -3.0487186589       10.0884764226       -3.2015503976  S6        523             1.0000000000
       566        53  PNM       C15            -3.7137321489       11.1959427911       -3.6036044745  S6        523             1.0000000000
       567        53  PNM       O16            -4.8303353048       11.1085334767       -4.1943994419  S6        523             1.0000000000
       568        53  PNM       C17            -3.0008623405       12.5232920865       -3.3905327910  S6        523             1.0000000000
       569        53  PNM       C18            -2.0401430847       12.8394245371       -4.5375139587  S6        523             1.0000000000
       570        53  PNM       C19            -0.6893335446       13.1264608222       -4.2864835033  S6        523             1.0000000000
       571        53  PNM       C20             0.1958815473       13.3792972372       -5.3419513832  S6        523             1.0000000000
       572        53  PNM       C21            -0.2566190125       13.3469713347       -6.6656101668  S6        523             1.0000000000
       573        53  PNM       C22            -1.6054978085       13.0728385362       -6.9236421091  S6        523             1.0000000000
       574        53  PNM       C23            -2.4892484165       12.8265948906       -5.8688995606  S6        523             1.0000000000
       575        53  PNM       H24            -0.3693130474        7.9228630332       -5.1752596716  S6        523             1.0000000000
       576        53  PNM       H25            -0.7133845385        9.4521663994       -8.4732200029  S6        523             1.0000000000
       577        53  PNM       H26             0.3849904058        8.2470366566       -7.7766762494  S6        523             1.0000000000
       578        53  PNM       H27            -0.0440205818        9.7114254176       -6.8568412692  S6        523             1.0000000000
       579        53  PNM       H28            -2.6286407965        7.8918870262       -8.8391830117  S6        523             1.0000000000
       580        53  PNM       H29            -3.1076207221        6.7241357699       -7.6038071965  S6        523             1.0000000000
       581        53  PNM       H30            -1.5313372182        6.5662704896       -8.4017055350  S6        523             1.0000000000
       582        53  PNM       H31            -4.4238789790        7.7986304765       -5.3452837691  S6        523             1.0000000000
       583        53  PNM       H32            -4.4479992439        8.5063826013       -2.9571426883  S6        523             1.0000000000
       584        53  PNM       H33            -2.4525817531       12.5126782161       -2.4443509123  S6        523             1.0000000000
       585        53  PNM       H34            -3.7694525191       13.2964032402       -3.3081338497  S6        523             1.0000000000
       586        53  PNM       H35            -0.3292990093       13.1590493208       -3.2646529132  S6        523             1.0000000000
       587        53  PNM       H36             1.2384994517       13.5878604993       -5.1328162462  S6        523             1.0000000000
       588        53  PNM       H37             0.4320069040       13.5271913002       -7.4857200962  S6        523             1.0000000000
       589        53  PNM       H38            -1.9676676116       13.0237947730       -7.9457348243  S6        523             1.0000000000
       590        53  PNM       H39            -3.5254401625       12.5863729794       -6.0779526513  S6        523             1.0000000000
       591        53  PNM       H40            -2.1718198888       10.1710798816       -2.6799037575  S6        523             1.0000000000
       592        54  TIP3      OH2            -4.4597567780        7.5283726518       -0.4794095372  S6        290             1.0000000000
       593        54  TIP3      H1             -5.4363897604        7.4427357063       -0.1800666629  S6        290             1.0000000000
       594        54  TIP3      H2             -3.9296009493        8.2547620876       -0.0436526862  S6        290             1.0000000000
       595        55  SER       CB             -3.1048587592        4.8951955985       -2.1826819162  S7        70              1.0000000000
       596        55  SER       HB1            -3.6114745546        4.0204508065       -2.5997453775  S7        70              1.0000000000
       597        55  SER       HB2            -2.1912726524        5.0720345349       -2.7633142119  S7        70              1.0000000000
       598        55  SER       OG             -4.0087813816        6.0103704666       -2.2951842378  S7        70              1.0000000000
       599        55  SER       HG1            -4.0799725889        6.7081274183       -1.4222251455  S7        70              1.0000000000
       600        55  SER       QQH1           -2.7990288078        4.7627705209       -1.1324366191  S7        70              1.0000000000
       601        56  LYS       CD             -6.5579301519        3.2340496946       -1.9466386974  S7        73              1.0000000000
       602        56  LYS       HD1            -7.1711508131        2.6444761568       -2.6335589119  S7        73              1.0000000000
       603        56  LYS       HD2            -5.5505444580        3.2678468591       -2.3766576165  S7        73              1.0000000000
       604        56  LYS       QQH2           -6.5064388719        2.7000830968       -0.9922363887  S7        73              1.0000000000
       605        56  LYS       CE             -7.1261542427        4.6629793385       -1.8019289150  S7        73              1.0000000000
       606        56  LYS       HE1            -6.9523699069        5.1198848190       -0.8244228879  S7        73              1.0000000000
       607        56  LYS       HE2            -8.2042891919        4.6715744830       -1.9812543196  S7        73              1.0000000000
       608        56  LYS       NZ             -6.5065559030        5.6167079134       -2.7889391893  S7        73              1.0000000000
       609        56  LYS       HZ1            -6.6692459536        5.3845291358       -3.7820624553  S7        73              1.0000000000
       610        56  LYS       HZ2            -5.4253229403        5.7109781235       -2.6367700615  S7        73              1.0000000000
       611        56  LYS       HZ3            -6.8815907766        6.5827118123       -2.6581991334  S7        73              1.0000000000
       612        57  SER       CB             -4.5390070080        4.2463989298       -6.4283842984  S7        130             1.0000000000
       613        57  SER       HB1            -4.6041772801        5.1900685280       -6.9678078571  S7        130             1.0000000000
       614        57  SER       HB2            -3.8339443479        3.5985799356       -6.9636100202  S7        130             1.0000000000
       615        57  SER       OG             -4.0588383291        4.4597547820       -5.0610478498  S7        130             1.0000000000
       616        57  SER       HG1            -3.2774630364        5.0778022182       -5.0976022190  S7        130             1.0000000000
       617        57  SER       QQH3           -5.5077535308        3.7489647939       -6.4247136321  S7        130             1.0000000000
       618        58  GLU       CB            -10.0076819804        9.1585183019        0.7587666278  S7        166             1.0000000000
       619        58  GLU       HB1            -9.6989604627        9.8284636585       -0.0536648632  S7        166             1.0000000000
       620        58  GLU       HB2           -11.0551903448        8.8839798821        0.5953806248  S7        166             1.0000000000
       621        58  GLU       QQH4           -9.9304048796        9.6248086028        1.7495887839  S7        166             1.0000000000
       622        58  GLU       CG             -9.1315241740        7.8925426033        0.6833019602  S7        166             1.0000000000
       623        58  GLU       HG1            -9.4823874889        7.2451907592       -0.1291160724  S7        166             1.0000000000
       624        58  GLU       HG2            -9.2275099545        7.2903770876        1.5979104029  S7        166             1.0000000000
       625        58  GLU       CD             -7.6383368683        8.1497409707        0.4469355328  S7        166             1.0000000000
       626        58  GLU       OE1            -7.1815690777        9.3266302103        0.6148145015  S7        166             1.0000000000
       627        58  GLU       OE2            -6.9232741618        7.1196567443        0.0985499112  S7        166             1.0000000000
       628        59  ASN       CB             -2.7505615275       11.8318184730        1.3308214373  S7        170             1.0000000000
       629        59  ASN       HB1            -1.7799024462       11.7516584651        0.8383900873  S7        170             1.0000000000
       630        59  ASN       HB2            -3.2354042918       12.7656523770        1.0298733196  S7        170             1.0000000000
       631        59  ASN       QQH5           -2.6850361326       11.7984024989        2.4292225018  S7        170             1.0000000000
       632        59  ASN       CG             -3.6005472255       10.6366666775        0.9013596218  S7        170             1.0000000000
       633        59  ASN       OD1            -3.0539648374        9.5082885352        0.6717717835  S7        170             1.0000000000
       634        59  ASN       ND2            -4.9205812629       10.8494992536        0.7984150784  S7        170             1.0000000000
       635        59  ASN       HD21           -5.6079599207       10.1012335909        0.6105341332  S7        170             1.0000000000
       636        59  ASN       HD22           -5.3158838389       11.7649800691        1.0071541707  S7        170             1.0000000000
       637        60  LYS       CE             -3.1938328468        1.1916566275       -4.2165708635  S7        234             1.0000000000
       638        60  LYS       HE1            -3.6329800102        1.4124312246       -3.2451295133  S7        234             1.0000000000
       639        60  LYS       HE2            -3.9840049290        1.0551560839       -4.9577924889  S7        234             1.0000000000
       640        60  LYS       NZ             -2.3539110858        2.3614896177       -4.6597611701  S7        234             1.0000000000
       641        60  LYS       HZ1            -1.8429653479        2.1441149523       -5.5513164022  S7        234             1.0000000000
       642        60  LYS       HZ2            -1.6164509088        2.6509924288       -3.9924557241  S7        234             1.0000000000
       643        60  LYS       HZ3            -2.9801005736        3.1975267041       -4.8131872457  S7        234             1.0000000000
       644        60  LYS       QQH6           -2.5587524939        0.3097792894       -4.1268255059  S7        234             1.0000000000
       645        61  SER       CB              2.3750686893        3.1688142298       -5.8866654688  S7        235             1.0000000000
       646        61  SER       HB1             3.0878621015        2.5035074379       -6.3855794591  S7        235             1.0000000000
       647        61  SER       HB2             2.8964311262        4.1178975412       -5.6974027186  S7        235             1.0000000000
       648        61  SER       OG              1.2399833964        3.3355486311       -6.7718333766  S7        235             1.0000000000
       649        61  SER       HG1             0.8268260923        4.2341983784       -6.6378278402  S7        235             1.0000000000
       650        61  SER       QQH7            2.0756413351        2.6665273916       -4.9531674535  S7        235             1.0000000000
       651        62  PNM       S1             -2.9628473480        9.4715671389       -6.3777319896  S7        523             1.0000000000
       652        62  PNM       C2             -1.6459862495        8.1636153657       -6.9645372870  S7        523             1.0000000000
       653        62  PNM       C3             -1.2400283450        7.3907307801       -5.6526998337  S7        523             1.0000000000
       654        62  PNM       N4             -2.3830287035        7.4409618724       -4.7344004642  S7        523             1.0000000000
       655        62  PNM       C5             -3.5631192152        8.3103810357       -5.0330663156  S7        523             1.0000000000
       656        62  PNM       C6             -3.5604166614        8.7364306825       -3.5106460918  S7        523             1.0000000000
       657        62  PNM       C7             -2.3703667604        7.7624972550       -3.3864108145  S7        523             1.0000000000
       658        62  PNM       O8             -1.5421742527        7.4878731794       -2.5043041986  S7        523             1.0000000000
       659        62  PNM       C9             -2.2885561070        7.2476810307       -8.0158762109  S7        523             1.0000000000
       660        62  PNM       C10            -0.4613771212        8.9323670800       -7.5635826523  S7        523             1.0000000000
       661        62  PNM       C11            -0.7591932909        5.9635724771       -5.9524298496  S7        523             1.0000000000
       662        62  PNM       O12            -1.5210364345        4.9844238681       -5.7037076396  S7        523             1.0000000000
       663        62  PNM       O13             0.4352800647        5.8743696462       -6.4745873965  S7        523             1.0000000000
       664        62  PNM       N14            -3.0733837578       10.0750419110       -3.2208867610  S7        523             1.0000000000
       665        62  PNM       C15            -3.7411688960       11.1807692228       -3.6227768867  S7        523             1.0000000000
       666        62  PNM       O16            -4.8572049701       11.0913172070       -4.2142338153  S7        523             1.0000000000
       667        62  PNM       C17            -3.0325907460       12.5100063551       -3.4064886869  S7        523             1.0000000000
       668        62  PNM       C18            -2.0625237082       12.8266024707       -4.5451429898  S7        523             1.0000000000
       669        62  PNM       C19            -0.7173391755       13.1269909576       -4.2800896386  S7        523             1.0000000000
       670        62  PNM       C20             0.1777967311       13.3820132724       -5.3263762872  S7        523             1.0000000000
       671        62  PNM       C21            -0.2587604480       13.3377634648       -6.6550009020  S7        523             1.0000000000
       672        62  PNM       C22            -1.6021384069       13.0503688619       -6.9272428640  S7        523             1.0000000000
       673        62  PNM       C23            -2.4963061589       12.8027723003       -5.8815004544  S7        523             1.0000000000
       674        62  PNM       H24            -0.3997968104        7.9194185691       -5.1875192049  S7        523             1.0000000000
       675        62  PNM       H25            -0.7603281558        9.4272758994       -8.4929794649  S7        523             1.0000000000
       676        62  PNM       H26             0.3503059372        8.2349812688       -7.7935931395  S7        523             1.0000000000
       677        62  PNM       H27            -0.0902601274        9.6991341081       -6.8786681639  S7        523             1.0000000000
       678        62  PNM       H28            -2.6594406947        7.8478802797       -8.8493767513  S7        523             1.0000000000
       679        62  PNM       H29            -3.1302625845        6.6844521021       -7.6067634604  S7        523             1.0000000000
       680        62  PNM       H30            -1.5533953284        6.5320834541       -8.4044049800  S7        523             1.0000000000
       681        62  PNM       H31            -4.4536617247        7.7688947429       -5.3461069449  S7        523             1.0000000000
       682        62  PNM       H32            -4.4693341807        8.4925629063       -2.9630763558  S7        523             1.0000000000
       683        62  PNM       H33            -2.4919273400       12.5017276165       -2.4558460125  S7        523             1.0000000000
       684        62  PNM       H34            -3.8033730020       13.2817014467       -3.3310962011  S7        523             1.0000000000
       685        62  PNM       H35            -0.3695428207       13.1683993878       -3.2544556910  S7        523             1.0000000000
       686        62  PNM       H36             1.2159241626       13.6009360751       -5.1059729748  S7        523             1.0000000000
       687        62  PNM       H37             0.4378766683       13.5191745839       -7.4680144180  S7        523             1.0000000000
       688        62  PNM       H38            -1.9518565803       12.9931339247       -7.9532999040  S7        523             1.0000000000
       689        62  PNM       H39            -3.5284948335       12.5547558816       -6.1011526053  S7        523             1.0000000000
       690        62  PNM       H40            -2.1956567567       10.1612925823       -2.7011906179  S7        523             1.0000000000
       691        63  TIP3      OH2            -4.4531327575        7.5262870135       -0.4774264246  S7        290             1.0000000000
       692        63  TIP3      H1             -5.4293285682        7.4398543247       -0.1762509663  S7        290             1.0000000000
       693        63  TIP3      H2             -3.9217646730        8.2534068897       -0.0443624207  S7        290             1.0000000000
       694        64  SER       CB             -3.0963877519        4.9055587791       -2.1909335582  S8        70              1.0000000000
       695        64  SER       HB1            -3.5993948108        4.0307210463       -2.6121176477  S8        70              1.0000000000
       696        64  SER       HB2            -2.1803442928        5.0849028562       -2.7666900661  S8        70              1.0000000000
       697        64  SER       OG             -4.0019783869        6.0193446205       -2.3063318081  S8        70              1.0000000000
       698        64  SER       HG1            -4.0790312527        6.7149677706       -1.4331090701  S8        70              1.0000000000
       699        64  SER       QQH1           -2.7954871301        4.7718587222       -1.1394239855  S8        70              1.0000000000
       700        65  LYS       CD             -6.5464937131        3.2372338383       -1.9476103133  S8        73              1.0000000000
       701        65  LYS       HD1            -7.1541066654        2.6499413664       -2.6414444478  S8        73              1.0000000000
       702        65  LYS       HD2            -5.5354141168        3.2728274219       -2.3687646475  S8        73              1.0000000000
       703        65  LYS       QQH2           -6.5032554947        2.7001067959       -0.9945561157  S8        73              1.0000000000
       704        65  LYS       CE             -7.1159609542        4.6653815872       -1.8023264531  S8        73              1.0000000000
       705        65  LYS       HE1            -6.9397309187        5.1229218363       -0.8256013889  S8        73              1.0000000000
       706        65  LYS       HE2            -8.1947906825        4.6725826101       -1.9776802966  S8        73              1.0000000000
       707        65  LYS       NZ             -6.5007695574        5.6190602283       -2.7921346153  S8        73              1.0000000000
       708        65  LYS       HZ1            -6.6667254534        5.3865696005       -3.7846313817  S8        73              1.0000000000
       709        65  LYS       HZ2            -5.4190430223        5.7151684653       -2.6444566408  S8        73              1.0000000000
       710        65  LYS       HZ3            -6.8763603846        6.5848248311       -2.6605539355  S8        73              1.0000000000
       711        66  SER       CB             -4.5306112677        4.2484224402       -6.4363251942  S8        130             1.0000000000
       712        66  SER       HB1            -4.5942398903        5.1906349049       -6.9783230382  S8        130             1.0000000000
       713        66  SER       HB2            -3.8279506822        3.5974610038       -6.9709535853  S8        130             1.0000000000
       714        66  SER       OG             -4.0471438529        4.4643087239       -5.0706887329  S8        130             1.0000000000
       715        66  SER       HG1            -3.2645000393        5.0810240117       -5.1103999440  S8        130             1.0000000000
       716        66  SER       QQH3           -5.5006212904        3.7536016767       -6.4296965439  S8        130             1.0000000000
       717        67  GLU       CB            -10.0138405297        9.1631673165        0.7585002819  S8        166             1.0000000000
       718        67  GLU       HB1            -9.7062610475        9.8330418578       -0.0544163397  S8        166             1.0000000000
       719        67  GLU       HB2           -11.0611161321        8.8874401315        0.5956840829  S8        166             1.0000000000
       720        67  GLU       QQH4           -9.9365348132        9.6301310943        1.7489989457  S8        166             1.0000000000
       721        67  GLU       CG             -9.1364623179        7.8979461251        0.6832190176  S8        166             1.0000000000
       722        67  GLU       HG1            -9.4874449676        7.2495832474       -0.1282832200  S8        166             1.0000000000
       723        67  GLU       HG2            -9.2310121314        7.2965477975        1.5984968239  S8        166             1.0000000000
       724        67  GLU       CD             -7.6435569741        8.1558799752        0.4451224334  S8        166             1.0000000000
       725        67  GLU       OE1            -7.1869974776        9.3328136456        0.6138385971  S8        166             1.0000000000
       726        67  GLU       OE2            -6.9290388487        7.1261505771        0.0946509500  S8        166             1.0000000000
       727        68  ASN       CB             -2.7471653744       11.8243000919        1.3345879260  S8        170             1.0000000000
       728        68  ASN       HB1            -1.7756816501       11.7383326092        0.8445424188  S8        170             1.0000000000
       729        68  ASN       HB2            -3.2270480269       12.7594495522        1.0304847622  S8        170             1.0000000000
       730        68  ASN       QQH5           -2.6841234188       11.7922915137        2.4331852405  S8        170             1.0000000000
       731        68  ASN       CG             -3.6024321126       10.6328686633        0.9054493364  S8        170             1.0000000000
       732        68  ASN       OD1            -3.0606050744        9.5017318860        0.6783121690  S8        170             1.0000000000
       733        68  ASN       ND2            -4.9213467285       10.8517092597        0.8001742133  S8        170             1.0000000000
       734        68  ASN       HD21           -5.6114599623       10.1060075463        0.6118380800  S8        170             1.0000000000
       735        68  ASN       HD22           -5.3128244628       11.7699414533        1.0036530432  S8        170             1.0000000000
       736        69  LYS       CE             -3.1914215320        1.1967540715       -4.2201867815  S8        234             1.0000000000
       737        69  LYS       HE1            -3.6303295605        1.4191913922       -3.2490208276  S8        234             1.0000000000
       738        69  LYS       HE2            -3.9817291552        1.0612464984       -4.9614461429  S8        234             1.0000000000
       739        69  LYS       NZ             -2.3491225467        2.3647264720       -4.6641087468  S8        234             1.0000000000
       740        69  LYS       HZ1            -1.8377790320        2.1449602637       -5.5548845976  S8        234             1.0000000000
       741        69  LYS       HZ2            -1.6121542334        2.6540715049       -3.9962260897  S8        234             1.0000000000
       742        69  LYS       HZ3            -2.9743923535        3.2016821588       -4.8193644975  S8        234             1.0000000000
       743        69  LYS       QQH6           -2.5580826802        0.3136999250       -4.1296237703  S8        234             1.0000000000
       744        70  SER       CB              2.3790170910        3.1672884944       -5.8870785857  S8        235             1.0000000000
       745        70  SER       HB1             3.0914654182        2.5009641800       -6.3852046289  S8        235             1.0000000000
       746        70  SER       HB2             2.9009915276        4.1161684573       -5.6985864140  S8        235             1.0000000000
       747        70  SER       OG              1.2440501056        3.3339496366       -6.7723219753  S8        235             1.0000000000
       748        70  SER       HG1             0.8333191324        4.2341198154       -6.6413244635  S8        235             1.0000000000
       749        70  SER       QQH7            2.0791161728        2.6661617675       -4.9530960395  S8        235             1.0000000000
       750        71  PNM       S1             -2.9163612495        9.5022919110       -6.3690435948  S8        523             1.0000000000
       751        71  PNM       C2             -1.6088829296        8.1865483154       -6.9605950380  S8        523             1.0000000000
       752        71  PNM       C3             -1.2110917002        7.4041973720       -5.6510946960  S8        523             1.0000000000
       753        71  PNM       N4             -2.3538713759        7.4625214648       -4.7341493097  S8        523             1.0000000000
       754        71  PNM       C5             -3.5298941976        8.3350431422       -5.0352248569  S8        523             1.0000000000
       755        71  PNM       C6             -3.5358627019        8.7521076494       -3.5103913652  S8        523             1.0000000000
       756        71  PNM       C7             -2.3476670384        7.7760751735       -3.3848628671  S8        523             1.0000000000
       757        71  PNM       O8             -1.5272116385        7.4922933146       -2.4984764562  S8        523             1.0000000000
       758        71  PNM       C9             -2.2580472735        7.2803609797       -8.0167051219  S8        523             1.0000000000
       759        71  PNM       C10            -0.4161437812        8.9462061562       -7.5556665209  S8        523             1.0000000000
       760        71  PNM       C11            -0.7446017573        5.9734887124       -5.9562907984  S8        523             1.0000000000
       761        71  PNM       O12            -1.5151866398        5.0004173530       -5.7108185998  S8        523             1.0000000000
       762        71  PNM       O13             0.4486983443        5.8749900457       -6.4792705284  S8        523             1.0000000000
       763        71  PNM       N14            -3.0518294481       10.0898168108       -3.2119810357  S8        523             1.0000000000
       764        71  PNM       C15            -3.7211145830       11.1947383024       -3.6138460507  S8        523             1.0000000000
       765        71  PNM       O16            -4.8364938272       11.1026258464       -4.2062069424  S8        523             1.0000000000
       766        71  PNM       C17            -3.0155154799       12.5256718885       -3.3989767653  S8        523             1.0000000000
       767        71  PNM       C18            -2.0488993415       12.8437540135       -4.5402952765  S8        523             1.0000000000
       768        71  PNM       C19            -0.7009468372       13.1365632512       -4.2810398907  S8        523             1.0000000000
       769        71  PNM       C20             0.1901522348       13.3904991704       -5.3312088634  S8        523             1.0000000000
       770        71  PNM       C21            -0.2534423748       13.3534231475       -6.6577468719  S8        523             1.0000000000
       771        71  PNM       C22            -1.5996213001       13.0738886193       -6.9240129765  S8        523             1.0000000000
       772        71  PNM       C23            -2.4893861389       12.8268296021       -5.8745364213  S8        523             1.0000000000
       773        71  PNM       H24            -0.3655205321        7.9222467759       -5.1835694445  S8        523             1.0000000000
       774        71  PNM       H25            -0.7081150409        9.4450028803       -8.4851811755  S8        523             1.0000000000
       775        71  PNM       H26             0.3896863027        8.2417015292       -7.7848577028  S8        523             1.0000000000
       776        71  PNM       H27            -0.0393112852        9.7085324891       -6.8690781159  S8        523             1.0000000000
       777        71  PNM       H28            -2.6248388172        7.8869179813       -8.8475596631  S8        523             1.0000000000
       778        71  PNM       H29            -3.1037976255        6.7205858755       -7.6107793578  S8        523             1.0000000000
       779        71  PNM       H30            -1.5277530088        6.5616810174       -8.4087366057  S8        523             1.0000000000
       780        71  PNM       H31            -4.4195149361        7.7975872647       -5.3573802321  S8        523             1.0000000000
       781        71  PNM       H32            -4.4479534168        8.5050635662       -2.9696254253  S8        523             1.0000000000
       782        71  PNM       H33            -2.4735755490       12.5195917131       -2.4490821375  S8        523             1.0000000000
       783        71  PNM       H34            -3.7886500794       13.2950754383       -3.3235880912  S8        523             1.0000000000
       784        71  PNM       H35            -0.3476667766       13.1723441141       -3.2569669061  S8        523             1.0000000000
       785        71  PNM       H36             1.2304917776       13.6033908813       -5.1156287372  S8        523             1.0000000000
       786        71  PNM       H37             0.4399447843       13.5341181767       -7.4737639208  S8        523             1.0000000000
       787        71  PNM       H38            -1.9548117369       13.0212236009       -7.9483910383  S8        523             1.0000000000
       788        71  PNM       H39            -3.5234113604       12.5829136713       -6.0900198654  S8        523             1.0000000000
       789        71  PNM       H40            -2.1748294074       10.1750171475       -2.6910311403  S8        523             1.0000000000
       790        72  TIP3      OH2            -4.4590281437        7.5312420061       -0.4875414709  S8        290             1.0000000000
       791        72  TIP3      H1             -5.4351034753        7.4445591892       -0.1863823939  S8        290             1.0000000000
       792        72  TIP3      H2             -3.9276377634        8.2544985025       -0.0479836578  S8        290             1.0000000000
       793        73  SER       CB             -3.1055145430        4.8941014319       -2.1791327276  S9        70              1.0000000000
       794        73  SER       HB1            -3.6133417458        4.0195199409       -2.5952001268  S9        70              1.0000000000
       795        73  SER       HB2            -2.1928371948        5.0701607606       -2.7615631517  S9        70              1.0000000000
       796        73  SER       OG             -4.0083160453        6.0102245492       -2.2896631483  S9        70              1.0000000000
       797        73  SER       HG1            -4.0827042978        6.7054805408       -1.4118141291  S9        70              1.0000000000
       798        73  SER       QQH1           -2.7976084185        4.7614490117       -1.1295320770  S9        70              1.0000000000
       799        74  LYS       CD             -6.5564571971        3.2342158383       -1.9480417484  S9        73              1.0000000000
       800        74  LYS       HD1            -7.1711495107        2.6446617221       -2.6336116606  S9        73              1.0000000000
       801        74  LYS       HD2            -5.5499410175        3.2675620430       -2.3800726688  S9        73              1.0000000000
       802        74  LYS       QQH2           -6.5032332485        2.7005855749       -0.9935603790  S9        73              1.0000000000
       803        74  LYS       CE             -7.1241259088        4.6633959315       -1.8028956898  S9        73              1.0000000000
       804        74  LYS       HE1            -6.9499388124        5.1200145511       -0.8253339477  S9        73              1.0000000000
       805        74  LYS       HE2            -8.2023130441        4.6723827381       -1.9818077754  S9        73              1.0000000000
       806        74  LYS       NZ             -6.5044387406        5.6169434218       -2.7900589553  S9        73              1.0000000000
       807        74  LYS       HZ1            -6.6657021789        5.3836443643       -3.7830951913  S9        73              1.0000000000
       808        74  LYS       HZ2            -5.4232807947        5.7119576067       -2.6361272110  S9        73              1.0000000000
       809        74  LYS       HZ3            -6.8806365517        6.5826938729       -2.6606817849  S9        73              1.0000000000
       810        75  SER       CB             -4.5384000756        4.2480063079       -6.4257528301  S9        130             1.0000000000
       811        75  SER       HB1            -4.6027785358        5.1914962320       -6.9655577907  S9        130             1.0000000000
       812        75  SER       HB2            -3.8320522505        3.6002951259       -6.9594854924  S9        130             1.0000000000
       813        75  SER       OG             -4.0613941404        4.4617267470       -5.0572684628  S9        130             1.0000000000
       814        75  SER       HG1            -3.2807845874        5.0806432776       -5.0915824852  S9        130             1.0000000000
       815        75  SER       QQH3           -5.5069819092        3.7502363967       -6.4241756585  S9        130             1.0000000000
       816        76  GLU       CB            -10.0083355929        9.1648853104        0.7571116725  S9        166             1.0000000000
       817        76  GLU       HB1            -9.6987490534        9.8347593468       -0.0550511470  S9        166             1.0000000000
       818        76  GLU       HB2           -11.0560742220        8.8913704028        0.5934383870  S9        166             1.0000000000
       819        76  GLU       QQH4           -9.9307922740        9.6308237904        1.7480913535  S9        166             1.0000000000
       820        76  GLU       CG             -9.1335522105        7.8981058476        0.6816602202  S9        166             1.0000000000
       821        76  GLU       HG1            -9.4843729536        7.2515185914       -0.1313889719  S9        166             1.0000000000
       822        76  GLU       HG2            -9.2308654189        7.2953815327        1.5957361510  S9        166             1.0000000000
       823        76  GLU       CD             -7.6398996478        8.1533523972        0.4468343931  S9        166             1.0000000000
       824        76  GLU       OE1            -7.1817320231        9.3300496395        0.6119329586  S9        166             1.0000000000
       825        76  GLU       OE2            -6.9260840570        7.1209492433        0.1023821657  S9        166             1.0000000000
       826        77  ASN       CB             -2.7412948627       11.8199786036        1.3353799842  S9        170             1.0000000000
       827        77  ASN       HB1            -1.7690954821       11.7316869527        0.8473548241  S9        170             1.0000000000
       828        77  ASN       HB2            -3.2196497477       12.7549823899        1.0286294461  S9        170             1.0000000000
       829        77  ASN       QQH5           -2.6804645015       11.7896490381        2.4341706139  S9        170             1.0000000000
       830        77  ASN       CG             -3.5972164288       10.6288920289        0.9066284867  S9        170             1.0000000000
       831        77  ASN       OD1            -3.0564706496        9.4967500275        0.6818360824  S9        170             1.0000000000
       832        77  ASN       ND2            -4.9156404104       10.8492863477        0.7988428896  S9        170             1.0000000000
       833        77  ASN       HD21           -5.6062013203       10.1040024534        0.6109150159  S9        170             1.0000000000
       834        77  ASN       HD22           -5.3059849286       11.7683527935        1.0006602920  S9        170             1.0000000000
       835        78  LYS       CE             -3.1901377014        1.1960064121       -4.2181976008  S9        234             1.0000000000
       836        78  LYS       HE1            -3.6296464884        1.4166613232       -3.2468882448  S9        234             1.0000000000
       837        78  LYS       HE2            -3.9799926691        1.0602067165       -4.9598986323  S9        234             1.0000000000
       838        78  LYS       NZ             -2.3494044711        2.3655605271       -4.6604665475  S9        234             1.0000000000
       839        78  LYS       HZ1            -1.8388475459        2.1488259597       -5.5523117403  S9        234             1.0000000000
       840        78  LYS       HZ2            -1.6116158616        2.6541505567       -3.9931224768  S9        234             1.0000000000
       841        78  LYS       HZ3            -2.9751622761        3.2015868383       -4.8126994952  S9        234             1.0000000000
       842        78  LYS       QQH6           -2.5555635036        0.3137700920       -4.1284796504  S9        234             1.0000000000
       843        79  SER       CB              2.3787557384        3.1719109001       -5.8879631995  S9        235             1.0000000000
       844        79  SER       HB1             3.0906767426        2.5070778943       -6.3887143800  S9        235             1.0000000000
       845        79  SER       HB2             2.9008897786        4.1203565542       -5.6975672184  S9        235             1.0000000000
       846        79  SER       OG              1.2430015960        3.3407477430       -6.7719249923  S9        235             1.0000000000
       847        79  SER       HG1             0.8284165658        4.2381017312       -6.6336502559  S9        235             1.0000000000
       848        79  SER       QQH7            2.0799771306        2.6681807987       -4.9550273414  S9        235             1.0000000000
       849        80  PNM       S1             -2.9746296502        9.4643607434       -6.3642915294  S9        523             1.0000000000
       850        80  PNM       C2             -1.6531976392        8.1615287934       -6.9516943088  S9        523             1.0000000000
       851        80  PNM       C3             -1.2446772607        7.3886738080       -5.6407230680  S9        523             1.0000000000
       852        80  PNM       N4             -2.3869474853        7.4352374743       -4.7210452371  S9        523             1.0000000000
       853        80  PNM       C5             -3.5688201828        8.3035092960       -5.0168763429  S9        523             1.0000000000
       854        80  PNM       C6             -3.5616543202        8.7316296231       -3.4950641430  S9        523             1.0000000000
       855        80  PNM       C7             -2.3707724940        7.7582110408       -3.3731380086  S9        523             1.0000000000
       856        80  PNM       O8             -1.5390373727        7.4853521271       -2.4942101618  S9        523             1.0000000000
       857        80  PNM       C9             -2.2927289008        7.2448874563       -8.0042252802  S9        523             1.0000000000
       858        80  PNM       C10            -0.4705938954        8.9342590412       -7.5496690148  S9        523             1.0000000000
       859        80  PNM       C11            -0.7605395722        5.9631527506       -5.9426700736  S9        523             1.0000000000
       860        80  PNM       O12            -1.5203383037        4.9820126664       -5.6954978596  S9        523             1.0000000000
       861        80  PNM       O13             0.4338437189        5.8774550876       -6.4655599779  S9        523             1.0000000000
       862        80  PNM       N14            -3.0744863066       10.0710988051       -3.2088962274  S9        523             1.0000000000
       863        80  PNM       C15            -3.7422175768       11.1752890209       -3.6148817191  S9        523             1.0000000000
       864        80  PNM       O16            -4.8571076164       11.0835207619       -4.2081058096  S9        523             1.0000000000
       865        80  PNM       C17            -3.0354947665       12.5059471966       -3.4016254023  S9        523             1.0000000000
       866        80  PNM       C18            -2.0668157808       12.8215384724       -4.5416668852  S9        523             1.0000000000
       867        80  PNM       C19            -0.7209597295       13.1205746876       -4.2787497275  S9        523             1.0000000000
       868        80  PNM       C20             0.1729204258       13.3737209772       -5.3266541906  S9        523             1.0000000000
       869        80  PNM       C21            -0.2658481113       13.3294547852       -6.6545613633  S9        523             1.0000000000
       870        80  PNM       C22            -1.6100388228       13.0437476312       -6.9246409976  S9        523             1.0000000000
       871        80  PNM       C23            -2.5027169987       12.7974900762       -5.8773564001  S9        523             1.0000000000
       872        80  PNM       H24            -0.4053192277        7.9189568984       -5.1757936255  S9        523             1.0000000000
       873        80  PNM       H25            -0.7706407686        9.4298744424       -8.4783311354  S9        523             1.0000000000
       874        80  PNM       H26             0.3428189105        8.2391536062       -7.7808455149  S9        523             1.0000000000
       875        80  PNM       H27            -0.1011769144        9.7009803202       -6.8637780283  S9        523             1.0000000000
       876        80  PNM       H28            -2.6641465443        7.8449044575       -8.8376319651  S9        523             1.0000000000
       877        80  PNM       H29            -3.1335504688        6.6798463385       -7.5959817882  S9        523             1.0000000000
       878        80  PNM       H30            -1.5557325042        6.5311672434       -8.3926755413  S9        523             1.0000000000
       879        80  PNM       H31            -4.4598857672        7.7609173713       -5.3264342513  S9        523             1.0000000000
       880        80  PNM       H32            -4.4688144139        8.4884438968       -2.9444465994  S9        523             1.0000000000
       881        80  PNM       H33            -2.4945677422       12.5006021312       -2.4510876289  S9        523             1.0000000000
       882        80  PNM       H34            -3.8078666292       13.2763417803       -3.3278449436  S9        523             1.0000000000
       883        80  PNM       H35            -0.3713306087       13.1617726167       -3.2536220288  S9        523             1.0000000000
       884        80  PNM       H36             1.2116585360       13.5915931597       -5.1079463166  S9        523             1.0000000000
       885        80  PNM       H37             0.4297037604       13.5099366014       -7.4687143708  S9        523             1.0000000000
       886        80  PNM       H38            -1.9614527933       12.9871799971       -7.9501536231  S9        523             1.0000000000
       887        80  PNM       H39            -3.5354847375       12.5503601870       -6.0951731572  S9        523             1.0000000000
       888        80  PNM       H40            -2.1971164242       10.1587754142       -2.6889046772  S9        523             1.0000000000
       889        81  TIP3      OH2            -4.4558930703        7.5176584333       -0.4669528717  S9        290             1.0000000000
       890        81  TIP3      H1             -5.4339810002        7.4340530093       -0.1687509942  S9        290             1.0000000000
       891        81  TIP3      H2             -3.9241466094        8.2443299952       -0.0331427248  S9        290             1.0000000000
       892        82  SER       CB             -3.0980454070        4.9030184081       -2.1888328065  S10       70              1.0000000000
       893        82  SER       HB1            -3.6010686628        4.0274515345       -2.6086632063  S10       70              1.0000000000
       894        82  SER       HB2            -2.1808286029        5.0802647759       -2.7635391406  S10       70              1.0000000000
       895        82  SER       OG             -4.0024345522        6.0172330057       -2.3081498398  S10       70              1.0000000000
       896        82  SER       HG1            -4.0797084743        6.7164717962       -1.4356023084  S10       70              1.0000000000
       897        82  SER       QQH1           -2.7987978307        4.7713252901       -1.1365251639  S10       70              1.0000000000
       898        83  LYS       CD             -6.5504914693        3.2361031593       -1.9470125589  S10       73              1.0000000000
       899        83  LYS       HD1            -7.1623023373        2.6489915029       -2.6373253160  S10       73              1.0000000000
       900        83  LYS       HD2            -5.5414572237        3.2696290435       -2.3732372397  S10       73              1.0000000000
       901        83  LYS       QQH2           -6.5031877788        2.6998378105       -0.9936859103  S10       73              1.0000000000
       902        83  LYS       CE             -7.1171907175        4.6653091898       -1.8005344307  S10       73              1.0000000000
       903        83  LYS       HE1            -6.9389896691        5.1222480145       -0.8238971575  S10       73              1.0000000000
       904        83  LYS       HE2            -8.1962188641        4.6744941699       -1.9744808573  S10       73              1.0000000000
       905        83  LYS       NZ             -6.5018033461        5.6183838684       -2.7907525039  S10       73              1.0000000000
       906        83  LYS       HZ1            -6.6689830179        5.3861365695       -3.7830454019  S10       73              1.0000000000
       907        83  LYS       HZ2            -5.4196309982        5.7133622281       -2.6441441110  S10       73              1.0000000000
       908        83  LYS       HZ3            -6.8764750698        6.5844497114       -2.6587990729  S10       73              1.0000000000
       909        84  SER       CB             -4.5328581699        4.2529627558       -6.4328235696  S10       130             1.0000000000
       910        84  SER       HB1            -4.5985598347        5.1961494907       -6.9728157897  S10       130             1.0000000000
       911        84  SER       HB2            -3.8289468097        3.6045625925       -6.9687860531  S10       130             1.0000000000
       912        84  SER       OG             -4.0498253569        4.4670790500       -5.0667157535  S10       130             1.0000000000
       913        84  SER       HG1            -3.2705490704        5.0872149425       -5.1041504515  S10       130             1.0000000000
       914        84  SER       QQH3           -5.5017654202        3.7559711184       -6.4268500647  S10       130             1.0000000000
       915        85  GLU       CB            -10.0098977767        9.1648706987        0.7581208976  S10       166             1.0000000000
       916        85  GLU       HB1            -9.7018239503        9.8351284862       -0.0543092074  S10       166             1.0000000000
       917        85  GLU       HB2           -11.0571127490        8.8892190135        0.5946663148  S10       166             1.0000000000
       918        85  GLU       QQH4           -9.9330777448        9.6314549081        1.7488380998  S10       166             1.0000000000
       919        85  GLU       CG             -9.1324898766        7.8997348212        0.6827871585  S10       166             1.0000000000
       920        85  GLU       HG1            -9.4833465521        7.2515243050       -0.1289243467  S10       166             1.0000000000
       921        85  GLU       HG2            -9.2271737942        7.2981165981        1.5978848165  S10       166             1.0000000000
       922        85  GLU       CD             -7.6395589275        8.1576810920        0.4449313110  S10       166             1.0000000000
       923        85  GLU       OE1            -7.1827916575        9.3345597423        0.6130813907  S10       166             1.0000000000
       924        85  GLU       OE2            -6.9253235614        7.1274172200        0.0950149784  S10       166             1.0000000000
       925        86  ASN       CB             -2.7351914414       11.8133523756        1.3390793497  S10       170             1.0000000000
       926        86  ASN       HB1            -1.7619442912       11.7202328621        0.8538576471  S10       170             1.0000000000
       927        86  ASN       HB2            -3.2089227558       12.7495559362        1.0295616663  S10       170             1.0000000000
       928        86  ASN       QQH5           -2.6774532493       11.7837868013        2.4380802521  S10       170             1.0000000000
       929        86  ASN       CG             -3.5952601423       10.6258160373        0.9091789466  S10       170             1.0000000000
       930        86  ASN       OD1            -3.0582330397        9.4918317002        0.6849658767  S10       170             1.0000000000
       931        86  ASN       ND2            -4.9127569301       10.8510820996        0.7996847392  S10       170             1.0000000000
       932        86  ASN       HD21           -5.6055144553       10.1079363650        0.6112438184  S10       170             1.0000000000
       933        86  ASN       HD22           -5.3000389730       11.7721822959        0.9977149487  S10       170             1.0000000000
       934        87  LYS       CE             -3.1870898640        1.2028879586       -4.2192257527  S10       234             1.0000000000
       935        87  LYS       HE1            -3.6232316088        1.4270388699       -3.2471537275  S10       234             1.0000000000
       936        87  LYS       HE2            -3.9794897531        1.0672236222       -4.9582698778  S10       234             1.0000000000
       937        87  LYS       NZ             -2.3447848964        2.3693638907       -4.6669068732  S10       234             1.0000000000
       938        87  LYS       HZ1            -1.8352507809        2.1482597462       -5.5583210601  S10       234             1.0000000000
       939        87  LYS       HZ2            -1.6058253489        2.6592993087       -4.0012591682  S10       234             1.0000000000
       940        87  LYS       HZ3            -2.9694617610        3.2063295837       -4.8215101584  S10       234             1.0000000000
       941        87  LYS       QQH6           -2.5544581032        0.3192813225       -4.1291289043  S10       234             1.0000000000
       942        88  SER       CB              2.3847498784        3.1669005065       -5.8852645394  S10       235             1.0000000000
       943        88  SER       HB1             3.0982433897        2.5005454097       -6.3818796422  S10       235             1.0000000000
       944        88  SER       HB2             2.9061547080        4.1160868603       -5.6965972818  S10       235             1.0000000000
       945        88  SER       OG              1.2510914428        3.3322908445       -6.7721715353  S10       235             1.0000000000
       946        88  SER       HG1             0.8395099480        4.2323577205       -6.6426726479  S10       235             1.0000000000
       947        88  SER       QQH7            2.0838498965        2.6664008803       -4.9512729655  S10       235             1.0000000000
       948        89  PNM       S1             -2.9221954329        9.4895452630       -6.3861992234  S10       523             1.0000000000
       949        89  PNM       C2             -1.6137290286        8.1733653429       -6.9735997564  S10       523             1.0000000000
       950        89  PNM       C3             -1.2148214151        7.3964235493       -5.6616232338  S10       523             1.0000000000
       951        89  PNM       N4             -2.3595450229        7.4528859685       -4.7464279001  S10       523             1.0000000000
       952        89  PNM       C5             -3.5358620826        8.3249041509       -5.0500786784  S10       523             1.0000000000
       953        89  PNM       C6             -3.5427245562        8.7455629749       -3.5263311499  S10       523             1.0000000000
       954        89  PNM       C7             -2.3530706356        7.7711641555       -3.3971620324  S10       523             1.0000000000
       955        89  PNM       O8             -1.5328539747        7.4921340906       -2.5108738399  S10       523             1.0000000000
       956        89  PNM       C9             -2.2616508508        7.2622062583       -8.0261384306  S10       523             1.0000000000
       957        89  PNM       C10            -0.4231171308        8.9342467901       -7.5710030980  S10       523             1.0000000000
       958        89  PNM       C11            -0.7430123152        5.9664661387       -5.9619771026  S10       523             1.0000000000
       959        89  PNM       O12            -1.5106527741        4.9918666373       -5.7143778185  S10       523             1.0000000000
       960        89  PNM       O13             0.4513240701        5.8708465015       -6.4835616970  S10       523             1.0000000000
       961        89  PNM       N14            -3.0611918429       10.0848145718       -3.2306764288  S10       523             1.0000000000
       962        89  PNM       C15            -3.7330873878       11.1871505414       -3.6350265562  S10       523             1.0000000000
       963        89  PNM       O16            -4.8466819093       11.0908115197       -4.2300093896  S10       523             1.0000000000
       964        89  PNM       C17            -3.0331935058       12.5209579705       -3.4193099185  S10       523             1.0000000000
       965        89  PNM       C18            -2.0607711044       12.8392500340       -4.5554608033  S10       523             1.0000000000
       966        89  PNM       C19            -0.7156052259       13.1374265511       -4.2881875865  S10       523             1.0000000000
       967        89  PNM       C20             0.1815924199       13.3903561363       -5.3333457532  S10       523             1.0000000000
       968        89  PNM       C21            -0.2529872840       13.3466182524       -6.6626685927  S10       523             1.0000000000
       969        89  PNM       C22            -1.5965126740       13.0619074883       -6.9369353565  S10       523             1.0000000000
       970        89  PNM       C23            -2.4925662781       12.8163322172       -5.8924772401  S10       523             1.0000000000
       971        89  PNM       H24            -0.3721974809        7.9191778679       -5.1941271049  S10       523             1.0000000000
       972        89  PNM       H25            -0.7168975709        9.4291831894       -8.5020207275  S10       523             1.0000000000
       973        89  PNM       H26             0.3850081695        8.2317869305       -7.7976140196  S10       523             1.0000000000
       974        89  PNM       H27            -0.0492637562        9.6998972393       -6.8864043621  S10       523             1.0000000000
       975        89  PNM       H28            -2.6304661606        7.8650696674       -8.8586893872  S10       523             1.0000000000
       976        89  PNM       H29            -3.1057373384        6.7018594808       -7.6175755766  S10       523             1.0000000000
       977        89  PNM       H30            -1.5302357709        6.5435484803       -8.4161371650  S10       523             1.0000000000
       978        89  PNM       H31            -4.4252865801        7.7866436401       -5.3712852981  S10       523             1.0000000000
       979        89  PNM       H32            -4.4545081531        8.4983674562       -2.9850657300  S10       523             1.0000000000
       980        89  PNM       H33            -2.4971297518       12.5187488780       -2.4660355578  S10       523             1.0000000000
       981        89  PNM       H34            -3.8098806051       13.2875437287       -3.3505196738  S10       523             1.0000000000
       982        89  PNM       H35            -0.3691499208       13.1772586671       -3.2618706445  S10       523             1.0000000000
       983        89  PNM       H36             1.2197579559       13.6071477499       -5.1114797981  S10       523             1.0000000000
       984        89  PNM       H37             0.4453026489       13.5260825823       -7.4747294221  S10       523             1.0000000000
       985        89  PNM       H38            -1.9446766037       13.0040308403       -7.9634735608  S10       523             1.0000000000
       986        89  PNM       H39            -3.5245433452       12.5687782190       -6.1137826689  S10       523             1.0000000000
       987        89  PNM       H40            -2.1846003274       10.1730571748       -2.7096294001  S10       523             1.0000000000
       988        90  TIP3      OH2            -4.4589265643        7.5334605297       -0.4940832799  S10       290             1.0000000000
       989        90  TIP3      H1             -5.4344302603        7.4455450667       -0.1901325854  S10       290             1.0000000000
       990        90  TIP3      H2             -3.9254321959        8.2526537692       -0.0500882978  S10       290             1.0000000000
       991        91  SER       CB             -3.1043297022        4.8941726187       -2.1794375559  S11       70              1.0000000000
       992        91  SER       HB1            -3.6123332648        4.0195841889       -2.5953880701  S11       70              1.0000000000
       993        91  SER       HB2            -2.1904969208        5.0687539512       -2.7605499853  S11       70              1.0000000000
       994        91  SER       OG             -4.0058492072        6.0110285976       -2.2925158596  S11       70              1.0000000000
       995        91  SER       HG1            -4.0818907471        6.7073204047       -1.4140999324  S11       70              1.0000000000
       996        91  SER       QQH1           -2.7982041565        4.7622463998       -1.1291830378  S11       70              1.0000000000
       997        92  LYS       CD             -6.5558938617        3.2337401619       -1.9493204449  S11       73              1.0000000000
       998        92  LYS       HD1            -7.1731738012        2.6454437423       -2.6336787993  S11       73              1.0000000000
       999        92  LYS       HD2            -5.5502200407        3.2651754832       -2.3834604110  S11       73              1.0000000000
      1000        92  LYS       QQH2           -6.5016690910        2.6998413487       -0.9950433642  S11       73              1.0000000000
      1001        92  LYS       CE             -7.1205782530        4.6639489987       -1.8027100056  S11       73              1.0000000000
      1002        92  LYS       HE1            -6.9432292677        5.1200602638       -0.8254996293  S11       73              1.0000000000
      1003        92  LYS       HE2            -8.1992406560        4.6748647853       -1.9786253626  S11       73              1.0000000000
      1004        92  LYS       NZ             -6.5018518088        5.6166270689       -2.7912572652  S11       73              1.0000000000
      1005        92  LYS       HZ1            -6.6641648570        5.3826824034       -3.7839164414  S11       73              1.0000000000
      1006        92  LYS       HZ2            -5.4203258093        5.7119728011       -2.6384474873  S11       73              1.0000000000
      1007        92  LYS       HZ3            -6.8780525880        6.5824562712       -2.6622329776  S11       73              1.0000000000
      1008        93  SER       CB             -4.5363368715        4.2496530463       -6.4246087612  S11       130             1.0000000000
      1009        93  SER       HB1            -4.6005516093        5.1929451491       -6.9646751276  S11       130             1.0000000000
      1010        93  SER       HB2            -3.8295264219        3.6020182739       -6.9577571392  S11       130             1.0000000000
      1011        93  SER       OG             -4.0601355634        4.4638515893       -5.0559247284  S11       130             1.0000000000
      1012        93  SER       HG1            -3.2818953734        5.0853366817       -5.0890522862  S11       130             1.0000000000
      1013        93  SER       QQH3           -5.5048150742        3.7517156196       -6.4233329327  S11       130             1.0000000000
      1014        94  GLU       CB            -10.0068216623        9.1648381314        0.7561233545  S11       166             1.0000000000
      1015        94  GLU       HB1            -9.6977332522        9.8348706921       -0.0561053869  S11       166             1.0000000000
      1016        94  GLU       HB2           -11.0542814413        8.8903030099        0.5924369839  S11       166             1.0000000000
      1017        94  GLU       QQH4           -9.9296851560        9.6310544862        1.7470075090  S11       166             1.0000000000
      1018        94  GLU       CG             -9.1308471333        7.8989466667        0.6809145960  S11       166             1.0000000000
      1019        94  GLU       HG1            -9.4811390824        7.2517614639       -0.1319052285  S11       166             1.0000000000
      1020        94  GLU       HG2            -9.2272580299        7.2963709698        1.5951662249  S11       166             1.0000000000
      1021        94  GLU       CD             -7.6374876680        8.1553474780        0.4455620609  S11       166             1.0000000000
      1022        94  GLU       OE1            -7.1800866244        9.3325923737        0.6088494940  S11       166             1.0000000000
      1023        94  GLU       OE2            -6.9233442271        7.1226751240        0.1024043025  S11       166             1.0000000000
      1024        95  ASN       CB             -2.7327584867       11.8126250324        1.3370791288  S11       170             1.0000000000
      1025        95  ASN       HB1            -1.7590802078       11.7179444588        0.8531281564  S11       170             1.0000000000
      1026        95  ASN       HB2            -3.2052741291       12.7489942077        1.0261890317  S11       170             1.0000000000
      1027        95  ASN       QQH5           -2.6763391565       11.7839378466        2.4361905182  S11       170             1.0000000000
      1028        95  ASN       CG             -3.5931072803       10.6251892987        0.9073650387  S11       170             1.0000000000
      1029        95  ASN       OD1            -3.0563588978        9.4908305382        0.6844490475  S11       170             1.0000000000
      1030        95  ASN       ND2            -4.9104531175       10.8508397348        0.7964955821  S11       170             1.0000000000
      1031        95  ASN       HD21           -5.6030925012       10.1076082576        0.6081980316  S11       170             1.0000000000
      1032        95  ASN       HD22           -5.2975937510       11.7720219734        0.9944068972  S11       170             1.0000000000
      1033        96  LYS       CE             -3.1863901594        1.2012611542       -4.2189809786  S11       234             1.0000000000
      1034        96  LYS       HE1            -3.6246525541        1.4233168751       -3.2474267626  S11       234             1.0000000000
      1035        96  LYS       HE2            -3.9771189686        1.0660745795       -4.9598750706  S11       234             1.0000000000
      1036        96  LYS       NZ             -2.3443809921        2.3692994119       -4.6628238517  S11       234             1.0000000000
      1037        96  LYS       HZ1            -1.8349207822        2.1513862767       -5.5549690405  S11       234             1.0000000000
      1038        96  LYS       HZ2            -1.6054683717        2.6574498245       -3.9964188870  S11       234             1.0000000000
      1039        96  LYS       HZ3            -2.9691811215        3.2058747613       -4.8145887495  S11       234             1.0000000000
      1040        96  LYS       QQH6           -2.5529640961        0.3182160951       -4.1291694995  S11       234             1.0000000000
      1041        97  SER       CB              2.3832166167        3.1710082164       -5.8882675765  S11       235             1.0000000000
      1042        97  SER       HB1             3.0953351435        2.5061530883       -6.3887625356  S11       235             1.0000000000
      1043        97  SER       HB2             2.9052784452        4.1195291719       -5.6979224278  S11       235             1.0000000000
      1044        97  SER       OG              1.2475224734        3.3395182231       -6.7722441743  S11       235             1.0000000000
      1045        97  SER       HG1             0.8331254340        4.2370963414       -6.6345160226  S11       235             1.0000000000
      1046        97  SER       QQH7            2.0845115851        2.6675008339       -4.9551860049  S11       235             1.0000000000
      1047        98  PNM       S1             -2.9574312655        9.4716601908       -6.3603652602  S11       523             1.0000000000
      1048        98  PNM       C2             -1.6415008706        8.1642572320       -6.9501345298  S11       523             1.0000000000
      1049        98  PNM       C3             -1.2356708235        7.3890452495       -5.6396727533  S11       523             1.0000000000
      1050        98  PNM       N4             -2.3787100400        7.4374869858       -4.7211910501  S11       523             1.0000000000
      1051        98  PNM       C5             -3.5584093426        8.3081649518       -5.0180839839  S11       523             1.0000000000
      1052        98  PNM       C6             -3.5547954692        8.7325193389       -3.4952859332  S11       523             1.0000000000
      1053        98  PNM       C7             -2.3642968498        7.7583928786       -3.3725772071  S11       523             1.0000000000
      1054        98  PNM       O8             -1.5348134121        7.4833616494       -2.4928854798  S11       523             1.0000000000
      1055        98  PNM       C9             -2.2843196856        7.2499310851       -8.0028917593  S11       523             1.0000000000
      1056        98  PNM       C10            -0.4563370621        8.9329076926       -7.5483121747  S11       523             1.0000000000
      1057        98  PNM       C11            -0.7552191518        5.9626390055       -5.9429715608  S11       523             1.0000000000
      1058        98  PNM       O12            -1.5171414033        4.9831786468       -5.6964020449  S11       523             1.0000000000
      1059        98  PNM       O13             0.4388257129        5.8749259239       -6.4665305806  S11       523             1.0000000000
      1060        98  PNM       N14            -3.0695183653       10.0717578246       -3.2051586125  S11       523             1.0000000000
      1061        98  PNM       C15            -3.7383473566       11.1753938871       -3.6109123225  S11       523             1.0000000000
      1062        98  PNM       O16            -4.8527169037       11.0823722362       -4.2049311399  S11       523             1.0000000000
      1063        98  PNM       C17            -3.0337787219       12.5070906707       -3.3979666343  S11       523             1.0000000000
      1064        98  PNM       C18            -2.0661593758       12.8235664457       -4.5386623833  S11       523             1.0000000000
      1065        98  PNM       C19            -0.7196207697       13.1207075141       -4.2773448085  S11       523             1.0000000000
      1066        98  PNM       C20             0.1732031771       13.3731810132       -5.3263451459  S11       523             1.0000000000
      1067        98  PNM       C21            -0.2673946236       13.3302768880       -6.6536977840  S11       523             1.0000000000
      1068        98  PNM       C22            -1.6123492543       13.0466827409       -6.9221213823  S11       523             1.0000000000
      1069        98  PNM       C23            -2.5038910784       12.8010252008       -5.8737727881  S11       523             1.0000000000
      1070        98  PNM       H24            -0.3953326665        7.9165941265       -5.1734865113  S11       523             1.0000000000
      1071        98  PNM       H25            -0.7543850643        9.4276071754       -8.4781055008  S11       523             1.0000000000
      1072        98  PNM       H26             0.3552808929        8.2351741000       -7.7775811505  S11       523             1.0000000000
      1073        98  PNM       H27            -0.0855267058        9.6997224988       -6.8633656173  S11       523             1.0000000000
      1074        98  PNM       H28            -2.6551045871        7.8508931238       -8.8359130326  S11       523             1.0000000000
      1075        98  PNM       H29            -3.1259630119        6.6860572387       -7.5945504017  S11       523             1.0000000000
      1076        98  PNM       H30            -1.5492830300        6.5346627687       -8.3923239258  S11       523             1.0000000000
      1077        98  PNM       H31            -4.4494801222        7.7679607494       -5.3317167071  S11       523             1.0000000000
      1078        98  PNM       H32            -4.4632672012        8.4875858276       -2.9476608652  S11       523             1.0000000000
      1079        98  PNM       H33            -2.4929841924       12.5030535306       -2.4474009888  S11       523             1.0000000000
      1080        98  PNM       H34            -3.8078621158       13.2758481366       -3.3251735388  S11       523             1.0000000000
      1081        98  PNM       H35            -0.3686785056       13.1605048418       -3.2526155840  S11       523             1.0000000000
      1082        98  PNM       H36             1.2125601163       13.5892201013       -5.1090210297  S11       523             1.0000000000
      1083        98  PNM       H37             0.4274015037       13.5097176513       -7.4687404653  S11       523             1.0000000000
      1084        98  PNM       H38            -1.9650931358       12.9903991103       -7.9472184380  S11       523             1.0000000000
      1085        98  PNM       H39            -3.5370037597       12.5543627010       -6.0906012853  S11       523             1.0000000000
      1086        98  PNM       H40            -2.1926710550       10.1592380086       -2.6844145046  S11       523             1.0000000000
      1087        99  TIP3      OH2            -4.4556619731        7.5186106490       -0.4712785632  S11       290             1.0000000000
      1088        99  TIP3      H1             -5.4336766161        7.4346595136       -0.1718312332  S11       290             1.0000000000
      1089        99  TIP3      H2             -3.9229712309        8.2432344151       -0.0349538239  S11       290             1.0000000000
      1090       100  SER       CB             -3.1019574116        4.8975136970       -2.1836063113  S12       70              1.0000000000
      1091       100  SER       HB1            -3.6066733197        4.0217801675       -2.6011344850  S12       70              1.0000000000
      1092       100  SER       HB2            -2.1855019388        5.0728708157       -2.7603135534  S12       70              1.0000000000
      1093       100  SER       OG             -4.0049363408        6.0126738185       -2.3025913911  S12       70              1.0000000000
      1094       100  SER       HG1            -4.0813802096        6.7132369574       -1.4285744817  S12       70              1.0000000000
      1095       100  SER       QQH1           -2.8008059552        4.7670476791       -1.1316996134  S12       70              1.0000000000
      1096       101  LYS       CD             -6.5553874878        3.2338674129       -1.9485653363  S12       73              1.0000000000
      1097       101  LYS       HD1            -7.1722501639        2.6463835706       -2.6340300382  S12       73              1.0000000000
      1098       101  LYS       HD2            -5.5490020338        3.2647218089       -2.3811755320  S12       73              1.0000000000
      1099       101  LYS       QQH2           -6.5029621340        2.6994131001       -0.9945012565  S12       73              1.0000000000
      1100       101  LYS       CE             -7.1190008323        4.6643548466       -1.8017809965  S12       73              1.0000000000
      1101       101  LYS       HE1            -6.9390039216        5.1211259470       -0.8253811557  S12       73              1.0000000000
      1102       101  LYS       HE2            -8.1981276209        4.6757359593       -1.9747990161  S12       73              1.0000000000
      1103       101  LYS       NZ             -6.5024396955        5.6160246675       -2.7925885929  S12       73              1.0000000000
      1104       101  LYS       HZ1            -6.6680655054        5.3822056332       -3.7846772945  S12       73              1.0000000000
      1105       101  LYS       HZ2            -5.4204247651        5.7108314583       -2.6435930611  S12       73              1.0000000000
      1106       101  LYS       HZ3            -6.8773873924        6.5822547546       -2.6626048624  S12       73              1.0000000000
      1107       102  SER       CB             -4.5357952251        4.2538599555       -6.4275634791  S12       130             1.0000000000
      1108       102  SER       HB1            -4.6016132624        5.1973466692       -6.9670676389  S12       130             1.0000000000
      1109       102  SER       HB2            -3.8292798501        3.6071143806       -6.9621007581  S12       130             1.0000000000
      1110       102  SER       OG             -4.0575817939        4.4676607605       -5.0595845186  S12       130             1.0000000000
      1111       102  SER       HG1            -3.2809785514        5.0906892382       -5.0931422448  S12       130             1.0000000000
      1112       102  SER       QQH3           -5.5038002193        3.7550369960       -6.4249386242  S12       130             1.0000000000
      1113       103  GLU       CB            -10.0075214630        9.1615180725        0.7578664015  S12       166             1.0000000000
      1114       103  GLU       HB1            -9.6998635314        9.8318422417       -0.0546573612  S12       166             1.0000000000
      1115       103  GLU       HB2           -11.0545346121        8.8851203022        0.5945220383  S12       166             1.0000000000
      1116       103  GLU       QQH4           -9.9309813809        9.6282118727        1.7485629142  S12       166             1.0000000000
      1117       103  GLU       CG             -9.1293186365        7.8970627062        0.6827560548  S12       166             1.0000000000
      1118       103  GLU       HG1            -9.4795720218        7.2484329056       -0.1289227608  S12       166             1.0000000000
      1119       103  GLU       HG2            -9.2234192814        7.2954016848        1.5978695492  S12       166             1.0000000000
      1120       103  GLU       CD             -7.6367030285        8.1560852799        0.4450195156  S12       166             1.0000000000
      1121       103  GLU       OE1            -7.1808469347        9.3336570907        0.6104715634  S12       166             1.0000000000
      1122       103  GLU       OE2            -6.9216116736        7.1254409198        0.0978423023  S12       166             1.0000000000
      1123       104  ASN       CB             -2.7326763023       11.8123582765        1.3381982486  S12       170             1.0000000000
      1124       104  ASN       HB1            -1.7590001858       11.7176635767        0.8542142404  S12       170             1.0000000000
      1125       104  ASN       HB2            -3.2048256001       12.7489847734        1.0274706794  S12       170             1.0000000000
      1126       104  ASN       QQH5           -2.6763526769       11.7834674639        2.4373085446  S12       170             1.0000000000
      1127       104  ASN       CG             -3.5933229532       10.6253518972        0.9079496372  S12       170             1.0000000000
      1128       104  ASN       OD1            -3.0566957128        9.4912890521        0.6832095176  S12       170             1.0000000000
      1129       104  ASN       ND2            -4.9107969240       10.8510074158        0.7983880719  S12       170             1.0000000000
      1130       104  ASN       HD21           -5.6036075653       10.1080303088        0.6095616099  S12       170             1.0000000000
      1131       104  ASN       HD22           -5.2981443578       11.7719084409        0.9971906148  S12       170             1.0000000000
      1132       105  LYS       CE             -3.1836129737        1.2067773317       -4.2192810064  S12       234             1.0000000000
      1133       105  LYS       HE1            -3.6187194613        1.4313941155       -3.2468398796  S12       234             1.0000000000
      1134       105  LYS       HE2            -3.9767660935        1.0710356300       -4.9575223624  S12       234             1.0000000000
      1135       105  LYS       NZ             -2.3414729357        2.3728004230       -4.6681148735  S12       234             1.0000000000
      1136       105  LYS       HZ1            -1.8332637580        2.1520939626       -5.5602796474  S12       234             1.0000000000
      1137       105  LYS       HZ2            -1.6010311704        2.6623848626       -4.0038048715  S12       234             1.0000000000
      1138       105  LYS       HZ3            -2.9656976737        3.2095505730       -4.8209230103  S12       234             1.0000000000
      1139       105  LYS       QQH6           -2.5511056790        0.3230649517       -4.1294456846  S12       234             1.0000000000
      1140       106  SER       CB              2.3883507815        3.1689587150       -5.8857814476  S12       235             1.0000000000
      1141       106  SER       HB1             3.1017806193        2.5032899826       -6.3833799320  S12       235             1.0000000000
      1142       106  SER       HB2             2.9098860809        4.1178344695       -5.6958266976  S12       235             1.0000000000
      1143       106  SER       OG              1.2547392640        3.3354805633       -6.7725133058  S12       235             1.0000000000
      1144       106  SER       HG1             0.8406455204        4.2338805910       -6.6391625959  S12       235             1.0000000000
      1145       106  SER       QQH7            2.0876612421        2.6671472195       -4.9524099185  S12       235             1.0000000000
      1146       107  PNM       S1             -2.9470498194        9.4701292260       -6.3850504270  S12       523             1.0000000000
      1147       107  PNM       C2             -1.6314516643        8.1598866772       -6.9699321069  S12       523             1.0000000000
      1148       107  PNM       C3             -1.2293194380        7.3869604800       -5.6569723502  S12       523             1.0000000000
      1149       107  PNM       N4             -2.3747654478        7.4375740088       -4.7415255041  S12       523             1.0000000000
      1150       107  PNM       C5             -3.5530458798        8.3085023984       -5.0434464213  S12       523             1.0000000000
      1151       107  PNM       C6             -3.5546781119        8.7342852857       -3.5210997960  S12       523             1.0000000000
      1152       107  PNM       C7             -2.3644441102        7.7607205395       -3.3931340606  S12       523             1.0000000000
      1153       107  PNM       O8             -1.5385907807        7.4871678459       -2.5097563927  S12       523             1.0000000000
      1154       107  PNM       C9             -2.2739176611        7.2446176039       -8.0221004579  S12       523             1.0000000000
      1155       107  PNM       C10            -0.4438967573        8.9256169120       -7.5672837021  S12       523             1.0000000000
      1156       107  PNM       C11            -0.7490464947        5.9594964977       -5.9555906854  S12       523             1.0000000000
      1157       107  PNM       O12            -1.5115242397        4.9811317890       -5.7071312045  S12       523             1.0000000000
      1158       107  PNM       O13             0.4459995519        5.8701940875       -6.4768373558  S12       523             1.0000000000
      1159       107  PNM       N14            -3.0709454254       10.0738110560       -3.2301907152  S12       523             1.0000000000
      1160       107  PNM       C15            -3.7419314076       11.1769802000       -3.6336853664  S12       523             1.0000000000
      1161       107  PNM       O16            -4.8567240504       11.0829779105       -4.2267316417  S12       523             1.0000000000
      1162       107  PNM       C17            -3.0392215639       12.5093698885       -3.4186797969  S12       523             1.0000000000
      1163       107  PNM       C18            -2.0679568152       12.8265483215       -4.5560466139  S12       523             1.0000000000
      1164       107  PNM       C19            -0.7234569591       13.1284059435       -4.2895503666  S12       523             1.0000000000
      1165       107  PNM       C20             0.1727001975       13.3824816246       -5.3352519902  S12       523             1.0000000000
      1166       107  PNM       C21            -0.2622297035       13.3358074808       -6.6643543025  S12       523             1.0000000000
      1167       107  PNM       C22            -1.6050687018       13.0471456789       -6.9379147294  S12       523             1.0000000000
      1168       107  PNM       C23            -2.5002335865       12.8006465248       -5.8928698409  S12       523             1.0000000000
      1169       107  PNM       H24            -0.3899342447        7.9151183881       -5.1896809384  S12       523             1.0000000000
      1170       107  PNM       H25            -0.7382947094        9.4163932397       -8.5003166027  S12       523             1.0000000000
      1171       107  PNM       H26             0.3682826371        8.2266514579       -7.7903803099  S12       523             1.0000000000
      1172       107  PNM       H27            -0.0750756594        9.6951118710       -6.8842292298  S12       523             1.0000000000
      1173       107  PNM       H28            -2.6435481955        7.8450271704       -8.8560412523  S12       523             1.0000000000
      1174       107  PNM       H29            -3.1163899223        6.6818076506       -7.6139612570  S12       523             1.0000000000
      1175       107  PNM       H30            -1.5390462559        6.5283896492       -8.4100822368  S12       523             1.0000000000
      1176       107  PNM       H31            -4.4431877343        7.7684057557       -5.3596562661  S12       523             1.0000000000
      1177       107  PNM       H32            -4.4649071793        8.4893974136       -2.9762885225  S12       523             1.0000000000
      1178       107  PNM       H33            -2.5015482858       12.5058246490       -2.4663211770  S12       523             1.0000000000
      1179       107  PNM       H34            -3.8141154039       13.2775518916       -3.3483196997  S12       523             1.0000000000
      1180       107  PNM       H35            -0.3770676792       13.1712017969       -3.2633594696  S12       523             1.0000000000
      1181       107  PNM       H36             1.2102795514       13.6027633295       -5.1138402238  S12       523             1.0000000000
      1182       107  PNM       H37             0.4352712083       13.5164641280       -7.4767967620  S12       523             1.0000000000
      1183       107  PNM       H38            -1.9534152776       12.9878702988       -7.9643265729  S12       523             1.0000000000
      1184       107  PNM       H39            -3.5319384660       12.5513237946       -6.1134496549  S12       523             1.0000000000
      1185       107  PNM       H40            -2.1937399956       10.1622481766       -2.7101684145  S12       523             1.0000000000
      1186       108  TIP3      OH2            -4.4570805321        7.5291339526       -0.4888307099  S12       290             1.0000000000
      1187       108  TIP3      H1             -5.4332840988        7.4421400310       -0.1850983000  S12       290             1.0000000000
      1188       108  TIP3      H2             -3.9231708528        8.2498799179       -0.0477216492  S12       290             1.0000000000
      1189       109  SER       CB             -3.1064335123        4.8932496539       -2.1746930386  S13       70              1.0000000000
      1190       109  SER       HB1            -3.6160386669        4.0191993591       -2.5898843609  S13       70              1.0000000000
      1191       109  SER       HB2            -2.1931729970        5.0665482430       -2.7572909005  S13       70              1.0000000000
      1192       109  SER       OG             -4.0061752920        6.0115121816       -2.2860657066  S13       70              1.0000000000
      1193       109  SER       HG1            -4.0838703922        6.7073676886       -1.4038116733  S13       70              1.0000000000
      1194       109  SER       QQH1           -2.7986663379        4.7609355574       -1.1249769081  S13       70              1.0000000000
      1195       110  LYS       CD             -6.5553895278        3.2334262660       -1.9507832385  S13       73              1.0000000000
      1196       110  LYS       HD1            -7.1750476653        2.6459771018       -2.6337110552  S13       73              1.0000000000
      1197       110  LYS       HD2            -5.5508244405        3.2637529172       -2.3874885931  S13       73              1.0000000000
      1198       110  LYS       QQH2           -6.4993708310        2.6992747821       -0.9967629123  S13       73              1.0000000000
      1199       110  LYS       CE             -7.1181313997        4.6643007117       -1.8026758796  S13       73              1.0000000000
      1200       110  LYS       HE1            -6.9388270940        5.1196885496       -0.8254652690  S13       73              1.0000000000
      1201       110  LYS       HE2            -8.1970642032        4.6765120982       -1.9768041205  S13       73              1.0000000000
      1202       110  LYS       NZ             -6.4996864275        5.6164780433       -2.7918225953  S13       73              1.0000000000
      1203       110  LYS       HZ1            -6.6605166473        5.3809189343       -3.7842309650  S13       73              1.0000000000
      1204       110  LYS       HZ2            -5.4181819475        5.7131910785       -2.6369598796  S13       73              1.0000000000
      1205       110  LYS       HZ3            -6.8773821557        6.5819984435       -2.6646018136  S13       73              1.0000000000
      1206       111  SER       CB             -4.5389432725        4.2529197619       -6.4182050455  S13       130             1.0000000000
      1207       111  SER       HB1            -4.6036054540        5.1960949936       -6.9584251750  S13       130             1.0000000000
      1208       111  SER       HB2            -3.8299265406        3.6065403603       -6.9499618574  S13       130             1.0000000000
      1209       111  SER       OG             -4.0664212184        4.4678166894       -5.0482047458  S13       130             1.0000000000
      1210       111  SER       HG1            -3.2893611105        5.0902896449       -5.0791743980  S13       130             1.0000000000
      1211       111  SER       QQH3           -5.5065469637        3.7532603075       -6.4190998590  S13       130             1.0000000000
      1212       112  GLU       CB            -10.0074526219        9.1671853962        0.7562301415  S13       166             1.0000000000
      1213       112  GLU       HB1            -9.6984229020        9.8373269763       -0.0559038317  S13       166             1.0000000000
      1214       112  GLU       HB2           -11.0547462810        8.8921436507        0.5923720794  S13       166             1.0000000000
      1215       112  GLU       QQH4           -9.9307838399        9.6333924732        1.7471830341  S13       166             1.0000000000
      1216       112  GLU       CG             -9.1309684080        7.9017137657        0.6813755694  S13       166             1.0000000000
      1217       112  GLU       HG1            -9.4805803980        7.2544509958       -0.1317292789  S13       166             1.0000000000
      1218       112  GLU       HG2            -9.2275811762        7.2987938807        1.5953535829  S13       166             1.0000000000
      1219       112  GLU       CD             -7.6375779132        8.1583260038        0.4468524822  S13       166             1.0000000000
      1220       112  GLU       OE1            -7.1811256426        9.3366901486        0.6045657517  S13       166             1.0000000000
      1221       112  GLU       OE2            -6.9225557693        7.1241610938        0.1098294857  S13       166             1.0000000000
      1222       113  ASN       CB             -2.7300859642       11.8098241387        1.3384453828  S13       170             1.0000000000
      1223       113  ASN       HB1            -1.7562114978       11.7127591105        0.8553634888  S13       170             1.0000000000
      1224       113  ASN       HB2            -3.2003834635       12.7468955071        1.0263838366  S13       170             1.0000000000
      1225       113  ASN       QQH5           -2.6745691497       11.7817243551        2.4376140565  S13       170             1.0000000000
      1226       113  ASN       CG             -3.5926621262       10.6239573546        0.9090326385  S13       170             1.0000000000
      1227       113  ASN       OD1            -3.0581965715        9.4881276747        0.6883126824  S13       170             1.0000000000
      1228       113  ASN       ND2            -4.9094091737       10.8524551343        0.7961828704  S13       170             1.0000000000
      1229       113  ASN       HD21           -5.6032322668       10.1104622041        0.6072637905  S13       170             1.0000000000
      1230       113  ASN       HD22           -5.2949986340       11.7746464868        0.9921601405  S13       170             1.0000000000
      1231       114  LYS       CE             -3.1851950112        1.2047972623       -4.2208467110  S13       234             1.0000000000
      1232       114  LYS       HE1            -3.6240828664        1.4259127559       -3.2493420194  S13       234             1.0000000000
      1233       114  LYS       HE2            -3.9754477591        1.0702865678       -4.9623709370  S13       234             1.0000000000
      1234       114  LYS       NZ             -2.3428377284        2.3731876786       -4.6629756494  S13       234             1.0000000000
      1235       114  LYS       HZ1            -1.8338790127        2.1569075800       -5.5557222703  S13       234             1.0000000000
      1236       114  LYS       HZ2            -1.6032670070        2.6597532483       -3.9966079807  S13       234             1.0000000000
      1237       114  LYS       HZ3            -2.9668102834        3.2099491617       -4.8124373965  S13       234             1.0000000000
      1238       114  LYS       QQH6           -2.5518804678        0.3216363484       -4.1315760920  S13       234             1.0000000000
      1239       115  SER       CB              2.3863375777        3.1720501779       -5.8886544507  S13       235             1.0000000000
      1240       115  SER       HB1             3.0987388745        2.5074240261       -6.3890281306  S13       235             1.0000000000
      1241       115  SER       HB2             2.9081976074        4.1205927388       -5.6978406048  S13       235             1.0000000000
      1242       115  SER       OG              1.2511264253        3.3404923999       -6.7731261619  S13       235             1.0000000000
      1243       115  SER       HG1             0.8350854014        4.2371354322       -6.6339905496  S13       235             1.0000000000
      1244       115  SER       QQH7            2.0872840208        2.6683475397       -4.9557790463  S13       235             1.0000000000
      1245       116  PNM       S1             -2.9763561311        9.4527097324       -6.3620197570  S13       523             1.0000000000
      1246       116  PNM       C2             -1.6535507347        8.1511992929       -6.9490384851  S13       523             1.0000000000
      1247       116  PNM       C3             -1.2457810030        7.3786490498       -5.6378608501  S13       523             1.0000000000
      1248       116  PNM       N4             -2.3894532690        7.4223292079       -4.7189565831  S13       523             1.0000000000
      1249       116  PNM       C5             -3.5704674613        8.2929333984       -5.0140767400  S13       523             1.0000000000
      1250       116  PNM       C6             -3.5606201136        8.7234765727       -3.4929749347  S13       523             1.0000000000
      1251       116  PNM       C7             -2.3701134679        7.7489026308       -3.3706595730  S13       523             1.0000000000
      1252       116  PNM       O8             -1.5364685145        7.4791678913       -2.4947161260  S13       523             1.0000000000
      1253       116  PNM       C9             -2.2910797620        7.2346106622       -8.0029167112  S13       523             1.0000000000
      1254       116  PNM       C10            -0.4705639330        8.9245035386       -7.5457090944  S13       523             1.0000000000
      1255       116  PNM       C11            -0.7585914192        5.9544106318       -5.9404642157  S13       523             1.0000000000
      1256       116  PNM       O12            -1.5161151435        4.9717538017       -5.6935716765  S13       523             1.0000000000
      1257       116  PNM       O13             0.4359472826        5.8724146511       -6.4640944377  S13       523             1.0000000000
      1258       116  PNM       N14            -3.0721638844       10.0629189003       -3.2090409566  S13       523             1.0000000000
      1259       116  PNM       C15            -3.7404654104       11.1669563656       -3.6146959668  S13       523             1.0000000000
      1260       116  PNM       O16            -4.8560813036       11.0749865697       -4.2063853366  S13       523             1.0000000000
      1261       116  PNM       C17            -3.0341381057       12.4980122001       -3.4031377388  S13       523             1.0000000000
      1262       116  PNM       C18            -2.0662133100       12.8135515601       -4.5437814492  S13       523             1.0000000000
      1263       116  PNM       C19            -0.7208343047       13.1151588110       -4.2815262233  S13       523             1.0000000000
      1264       116  PNM       C20             0.1721705460       13.3693230850       -5.3299573110  S13       523             1.0000000000
      1265       116  PNM       C21            -0.2670585322       13.3234448040       -6.6576620465  S13       523             1.0000000000
      1266       116  PNM       C22            -1.6109043694       13.0353781915       -6.9270699839  S13       523             1.0000000000
      1267       116  PNM       C23            -2.5027318659       12.7881883292       -5.8792755669  S13       523             1.0000000000
      1268       116  PNM       H24            -0.4080170242        7.9101881142       -5.1715064031  S13       523             1.0000000000
      1269       116  PNM       H25            -0.7686864409        9.4170237382       -8.4766550327  S13       523             1.0000000000
      1270       116  PNM       H26             0.3443998276        8.2298856844       -7.7726661076  S13       523             1.0000000000
      1271       116  PNM       H27            -0.1040799712        9.6936538873       -6.8610355458  S13       523             1.0000000000
      1272       116  PNM       H28            -2.6617957903        7.8347443929       -8.8365967355  S13       523             1.0000000000
      1273       116  PNM       H29            -3.1319765363        6.6688091418       -7.5960690384  S13       523             1.0000000000
      1274       116  PNM       H30            -1.5532270477        6.5215761157       -8.3910485149  S13       523             1.0000000000
      1275       116  PNM       H31            -4.4628436033        7.7514635358       -5.3216024746  S13       523             1.0000000000
      1276       116  PNM       H32            -4.4673177718        8.4820278889       -2.9410092341  S13       523             1.0000000000
      1277       116  PNM       H33            -2.4932908195       12.4941669800       -2.4525877780  S13       523             1.0000000000
      1278       116  PNM       H34            -3.8073390146       13.2677226827       -3.3306773359  S13       523             1.0000000000
      1279       116  PNM       H35            -0.3711914504       13.1581381373       -3.2564704805  S13       523             1.0000000000
      1280       116  PNM       H36             1.2104889593       13.5896058894       -5.1117404073  S13       523             1.0000000000
      1281       116  PNM       H37             0.4278857090       13.5048480152       -7.4721520647  S13       523             1.0000000000
      1282       116  PNM       H38            -1.9626305744       12.9781798558       -7.9524742290  S13       523             1.0000000000
      1283       116  PNM       H39            -3.5353338555       12.5399292121       -6.0966781483  S13       523             1.0000000000
      1284       116  PNM       H40            -2.1947480724       10.1507108213       -2.6893092933  S13       523             1.0000000000
      1285       117  TIP3      OH2            -4.4561172608        7.5139043768       -0.4619695213  S13       290             1.0000000000
      1286       117  TIP3      H1             -5.4352193703        7.4314792204       -0.1633246187  S13       290             1.0000000000
      1287       117  TIP3      H2             -3.9234183786        8.2399856971       -0.0276436243  S13       290             1.0000000000
      1288       118  SER       CB             -3.1099419695        4.8925174659       -2.1647092717  S14       70              1.0000000000
      1289       118  SER       HB1            -3.6216846544        4.0178884786       -2.5763937396  S14       70              1.0000000000
      1290       118  SER       HB2            -2.1947671246        5.0594639529       -2.7467218041  S14       70              1.0000000000
      1291       118  SER       OG             -4.0043680917        6.0138120087       -2.2823111341  S14       70              1.0000000000
      1292       118  SER       HG1            -4.0887602149        6.7157189045       -1.3941010011  S14       70              1.0000000000
      1293       118  SER       QQH1           -2.8037722596        4.7638011084       -1.1139829318  S14       70              1.0000000000
      1294       119  LYS       CD             -6.5530534882        3.2325151153       -1.9537876955  S14       73              1.0000000000
      1295       119  LYS       HD1            -7.1782470956        2.6470822628       -2.6333613916  S14       73              1.0000000000
      1296       119  LYS       HD2            -5.5503732024        3.2579729825       -2.3949636353  S14       73              1.0000000000
      1297       119  LYS       QQH2           -6.4949555804        2.6991503019       -0.9994961037  S14       73              1.0000000000
      1298       119  LYS       CE             -7.1092097403        4.6658302139       -1.8049570932  S14       73              1.0000000000
      1299       119  LYS       HE1            -6.9228241909        5.1217774168       -0.8293186723  S14       73              1.0000000000
      1300       119  LYS       HE2            -8.1891112273        4.6819269477       -1.9725571197  S14       73              1.0000000000
      1301       119  LYS       NZ             -6.4924676796        5.6137526009       -2.7991259953  S14       73              1.0000000000
      1302       119  LYS       HZ1            -6.6508356198        5.3718180599       -3.7899755618  S14       73              1.0000000000
      1303       119  LYS       HZ2            -5.4106850628        5.7141305812       -2.6415038353  S14       73              1.0000000000
      1304       119  LYS       HZ3            -6.8734442387        6.5789341526       -2.6783206692  S14       73              1.0000000000
      1305       120  SER       CB             -4.5416178117        4.2642851630       -6.4049332383  S14       130             1.0000000000
      1306       120  SER       HB1            -4.6062649060        5.2073126579       -6.9453095252  S14       130             1.0000000000
      1307       120  SER       HB2            -3.8264938528        3.6210227150       -6.9320457344  S14       130             1.0000000000
      1308       120  SER       OG             -4.0801421962        4.4801656507       -5.0308714096  S14       130             1.0000000000
      1309       120  SER       HG1            -3.3148595188        5.1149311566       -5.0518288899  S14       130             1.0000000000
      1310       120  SER       QQH3           -5.5072133980        3.7607150797       -6.4125741075  S14       130             1.0000000000
      1311       121  GLU       CB            -10.0064352653        9.1698197072        0.7559376135  S14       166             1.0000000000
      1312       121  GLU       HB1            -9.6988765920        9.8407591177       -0.0560699331  S14       166             1.0000000000
      1313       121  GLU       HB2           -11.0530984345        8.8923774781        0.5921320045  S14       166             1.0000000000
      1314       121  GLU       QQH4           -9.9309424344        9.6360886382        1.7469859102  S14       166             1.0000000000
      1315       121  GLU       CG             -9.1271493792        7.9064055599        0.6811606306  S14       166             1.0000000000
      1316       121  GLU       HG1            -9.4752761047        7.2583368726       -0.1320296256  S14       166             1.0000000000
      1317       121  GLU       HG2            -9.2223092311        7.3030480915        1.5949371185  S14       166             1.0000000000
      1318       121  GLU       CD             -7.6344768737        8.1658865603        0.4464391348  S14       166             1.0000000000
      1319       121  GLU       OE1            -7.1809883892        9.3464084771        0.5954927255  S14       166             1.0000000000
      1320       121  GLU       OE2            -6.9168990270        7.1306412266        0.1173913373  S14       166             1.0000000000
      1321       122  ASN       CB             -2.7214110000       11.8021320270        1.3406007407  S14       170             1.0000000000
      1322       122  ASN       HB1            -1.7462050849       11.6974785518        0.8618693691  S14       170             1.0000000000
      1323       122  ASN       HB2            -3.1843094553       12.7413999059        1.0243924682  S14       170             1.0000000000
      1324       122  ASN       QQH5           -2.6708204034       11.7755380004        2.4400704094  S14       170             1.0000000000
      1325       122  ASN       CG             -3.5901457444       10.6214983060        0.9095662706  S14       170             1.0000000000
      1326       122  ASN       OD1            -3.0618913249        9.4820532674        0.6917352868  S14       170             1.0000000000
      1327       122  ASN       ND2            -4.9049749743       10.8580578489        0.7915812611  S14       170             1.0000000000
      1328       122  ASN       HD21           -5.6021974360       10.1195711495        0.6012620380  S14       170             1.0000000000
      1329       122  ASN       HD22           -5.2861798396       11.7827756099        0.9839662204  S14       170             1.0000000000
      1330       123  LYS       CE             -3.1754751463        1.2239283898       -4.2212381631  S14       234             1.0000000000
      1331       123  LYS       HE1            -3.6095663811        1.4465632684       -3.2477824391  S14       234             1.0000000000
      1332       123  LYS       HE2            -3.9693915276        1.0911478993       -4.9592574395  S14       234             1.0000000000
      1333       123  LYS       NZ             -2.3318715073        2.3896872555       -4.6674772641  S14       234             1.0000000000
      1334       123  LYS       HZ1            -1.8272706410        2.1731265232       -5.5623442795  S14       234             1.0000000000
      1335       123  LYS       HZ2            -1.5873378668        2.6739104929       -4.0052507894  S14       234             1.0000000000
      1336       123  LYS       HZ3            -2.9526211841        3.2276725691       -4.8122866176  S14       234             1.0000000000
      1337       123  LYS       QQH6           -2.5442813362        0.3390133985       -4.1344698197  S14       234             1.0000000000
      1338       124  SER       CB              2.4018679273        3.1720728388       -5.8877346568  S14       235             1.0000000000
      1339       124  SER       HB1             3.1151869946        2.5075001816       -6.3868770081  S14       235             1.0000000000
      1340       124  SER       HB2             2.9237031752        4.1203546213       -5.6953571942  S14       235             1.0000000000
      1341       124  SER       OG              1.2687568690        3.3406040481       -6.7742671918  S14       235             1.0000000000
      1342       124  SER       HG1             0.8500675057        4.2360753481       -6.6341957404  S14       235             1.0000000000
      1343       124  SER       QQH7            2.1011113120        2.6683299053       -4.9553859637  S14       235             1.0000000000
      1344       125  PNM       S1             -2.9933184607        9.4190813278       -6.3756864512  S14       523             1.0000000000
      1345       125  PNM       C2             -1.6639364274        8.1219784457       -6.9558976509  S14       523             1.0000000000
      1346       125  PNM       C3             -1.2585309881        7.3536847450       -5.6426572239  S14       523             1.0000000000
      1347       125  PNM       N4             -2.4084223536        7.3869546364       -4.7282764045  S14       523             1.0000000000
      1348       125  PNM       C5             -3.5867628363        8.2645270187       -5.0235838785  S14       523             1.0000000000
      1349       125  PNM       C6             -3.5708363723        8.7025104196       -3.5048026648  S14       523             1.0000000000
      1350       125  PNM       C7             -2.3827805646        7.7266115946       -3.3814964542  S14       523             1.0000000000
      1351       125  PNM       O8             -1.5399856022        7.4686706503       -2.5099860087  S14       523             1.0000000000
      1352       125  PNM       C9             -2.2934044939        7.2020696806       -8.0115267390  S14       523             1.0000000000
      1353       125  PNM       C10            -0.4816024450        8.9002338280       -7.5473038987  S14       523             1.0000000000
      1354       125  PNM       C11            -0.7569352558        5.9338383323       -5.9425351968  S14       523             1.0000000000
      1355       125  PNM       O12            -1.5056599629        4.9448963440       -5.6970672935  S14       523             1.0000000000
      1356       125  PNM       O13             0.4403098626        5.8641493548       -6.4632493785  S14       523             1.0000000000
      1357       125  PNM       N14            -3.0788087471       10.0413615138       -3.2250488139  S14       523             1.0000000000
      1358       125  PNM       C15            -3.7479583054       11.1468724926       -3.6251743375  S14       523             1.0000000000
      1359       125  PNM       O16            -4.8649424598       11.0577800714       -4.2145592004  S14       523             1.0000000000
      1360       125  PNM       C17            -3.0405233292       12.4765902839       -3.4099441319  S14       523             1.0000000000
      1361       125  PNM       C18            -2.0750209281       12.7953145663       -4.5515994007  S14       523             1.0000000000
      1362       125  PNM       C19            -0.7320728135       13.1079630525       -4.2898737717  S14       523             1.0000000000
      1363       125  PNM       C20             0.1587117830       13.3670420471       -5.3389159681  S14       523             1.0000000000
      1364       125  PNM       C21            -0.2801746686       13.3143587110       -6.6664882990  S14       523             1.0000000000
      1365       125  PNM       C22            -1.6216327254       13.0149062826       -6.9353749638  S14       523             1.0000000000
      1366       125  PNM       C23            -2.5115500173       12.7633553660       -5.8869822093  S14       523             1.0000000000
      1367       125  PNM       H24            -0.4285241673        7.8928261426       -5.1709745499  S14       523             1.0000000000
      1368       125  PNM       H25            -0.7759218243        9.3872876109       -8.4823054132  S14       523             1.0000000000
      1369       125  PNM       H26             0.3393440630        8.2099492243       -7.7647758291  S14       523             1.0000000000
      1370       125  PNM       H27            -0.1253465350        9.6743203328       -6.8627430051  S14       523             1.0000000000
      1371       125  PNM       H28            -2.6630240623        7.8002255802       -8.8470644879  S14       523             1.0000000000
      1372       125  PNM       H29            -3.1337827986        6.6337827565       -7.6074233890  S14       523             1.0000000000
      1373       125  PNM       H30            -1.5514702623        6.4913816838       -8.3960418185  S14       523             1.0000000000
      1374       125  PNM       H31            -4.4828824350        7.7263390620       -5.3262202784  S14       523             1.0000000000
      1375       125  PNM       H32            -4.4766775336        8.4655349933       -2.9494918455  S14       523             1.0000000000
      1376       125  PNM       H33            -2.4974167762       12.4687946030       -2.4607040455  S14       523             1.0000000000
      1377       125  PNM       H34            -3.8128401956       13.2467607462       -3.3327803069  S14       523             1.0000000000
      1378       125  PNM       H35            -0.3827677090       13.1562525647       -3.2648980505  S14       523             1.0000000000
      1379       125  PNM       H36             1.1952259837       13.5962255057       -5.1211025067  S14       523             1.0000000000
      1380       125  PNM       H37             0.4134440824       13.4993184272       -7.4812912018  S14       523             1.0000000000
      1381       125  PNM       H38            -1.9729091399       12.9532072367       -7.9606862174  S14       523             1.0000000000
      1382       125  PNM       H39            -3.5426545598       12.5082819882       -6.1036575589  S14       523             1.0000000000
      1383       125  PNM       H40            -2.2009830551       10.1286011441       -2.7059074417  S14       523             1.0000000000
      1384       126  TIP3      OH2            -4.4593363002        7.5156803669       -0.4630283673  S14       290             1.0000000000
      1385       126  TIP3      H1             -5.4397103677        7.4327239948       -0.1613953699  S14       290             1.0000000000
      1386       126  TIP3      H2             -3.9242726966        8.2399093854       -0.0272901739  S14       290             1.0000000000
      1387       127  SER       CB             -3.1100678307        4.8933168141       -2.1594627704  S15       70              1.0000000000
      1388       127  SER       HB1            -3.6253977970        4.0198240079       -2.5693916835  S15       70              1.0000000000
      1389       127  SER       HB2            -2.1943849548        5.0548755879       -2.7428276296  S15       70              1.0000000000
      1390       127  SER       OG             -3.9979005779        6.0192494217       -2.2770379700  S15       70              1.0000000000
      1391       127  SER       HG1            -4.0934499424        6.7256717975       -1.3730588332  S15       70              1.0000000000
      1392       127  SER       QQH1           -2.8026364074        4.7641034883       -1.1090842429  S15       70              1.0000000000
      1393       128  LYS       CD             -6.5437276213        3.2319574915       -1.9585097714  S15       73              1.0000000000
      1394       128  LYS       HD1            -7.1749799253        2.6495014225       -2.6350364013  S15       73              1.0000000000
      1395       128  LYS       HD2            -5.5432230196        3.2526439911       -2.4045202302  S15       73              1.0000000000
      1396       128  LYS       QQH2           -6.4836189552        2.6981887663       -1.0045767056  S15       73              1.0000000000
      1397       128  LYS       CE             -7.0930140425        4.6675387569       -1.8070343147  S15       73              1.0000000000
      1398       128  LYS       HE1            -6.8989503352        5.1224939948       -0.8324469242  S15       73              1.0000000000
      1399       128  LYS       HE2            -8.1740498616        4.6875018685       -1.9669821677  S15       73              1.0000000000
      1400       128  LYS       NZ             -6.4790012096        5.6125076832       -2.8054766896  S15       73              1.0000000000
      1401       128  LYS       HZ1            -6.6342175051        5.3638674977       -3.7948040315  S15       73              1.0000000000
      1402       128  LYS       HZ2            -5.3964434062        5.7178712577       -2.6447025076  S15       73              1.0000000000
      1403       128  LYS       HZ3            -6.8649243824        6.5764769773       -2.6906176692  S15       73              1.0000000000
      1404       129  SER       CB             -4.5445912928        4.2698397970       -6.3865296689  S15       130             1.0000000000
      1405       129  SER       HB1            -4.6067765861        5.2115211462       -6.9294663979  S15       130             1.0000000000
      1406       129  SER       HB2            -3.8219311443        3.6284824036       -6.9053872851  S15       130             1.0000000000
      1407       129  SER       OG             -4.0989793617        4.4888359232       -5.0072629757  S15       130             1.0000000000
      1408       129  SER       HG1            -3.3560943550        5.1472500058       -5.0124064689  S15       130             1.0000000000
      1409       129  SER       QQH3           -5.5084147012        3.7628978795       -6.4035338424  S15       130             1.0000000000
      1410       130  GLU       CB            -10.0025446490        9.1711460390        0.7552285426  S15       166             1.0000000000
      1411       130  GLU       HB1            -9.6963546385        9.8431416184       -0.0563996903  S15       166             1.0000000000
      1412       130  GLU       HB2           -11.0484604720        8.8911167534        0.5910582052  S15       166             1.0000000000
      1413       130  GLU       QQH4           -9.9288596644        9.6371565911        1.7465761461  S15       166             1.0000000000
      1414       130  GLU       CG             -9.1201197490        7.9101465874        0.6804467502  S15       166             1.0000000000
      1415       130  GLU       HG1            -9.4653376635        7.2623186854       -0.1343187027  S15       166             1.0000000000
      1416       130  GLU       HG2            -9.2152111227        7.3049870927        1.5929401808  S15       166             1.0000000000
      1417       130  GLU       CD             -7.6280334131        8.1730044230        0.4481974244  S15       166             1.0000000000
      1418       130  GLU       OE1            -7.1780186361        9.3559548444        0.5857584218  S15       166             1.0000000000
      1419       130  GLU       OE2            -6.9067516478        7.1359869178        0.1315696736  S15       166             1.0000000000
      1420       131  ASN       CB             -2.7079355592       11.7883229530        1.3417638737  S15       170             1.0000000000
      1421       131  ASN       HB1            -1.7303205738       11.6709823568        0.8709902191  S15       170             1.0000000000
      1422       131  ASN       HB2            -3.1592417140       12.7302792977        1.0173317200  S15       170             1.0000000000
      1423       131  ASN       QQH5           -2.6662692668       11.7656214552        2.4417614956  S15       170             1.0000000000
      1424       131  ASN       CG             -3.5858324304       10.6152998150        0.9089057398  S15       170             1.0000000000
      1425       131  ASN       OD1            -3.0667995451        9.4710149447        0.6933025968  S15       170             1.0000000000
      1426       131  ASN       ND2            -4.8979849539       10.8631800821        0.7858634198  S15       170             1.0000000000
      1427       131  ASN       HD21           -5.6001047909       10.1294658006        0.5948246889  S15       170             1.0000000000
      1428       131  ASN       HD22           -5.2723768293       11.7913564475        0.9746262456  S15       170             1.0000000000
      1429       132  LYS       CE             -3.1666686170        1.2434216533       -4.2287543176  S15       234             1.0000000000
      1430       132  LYS       HE1            -3.6008375833        1.4659525101       -3.2552594803  S15       234             1.0000000000
      1431       132  LYS       HE2            -3.9605091264        1.1141022389       -4.9674656692  S15       234             1.0000000000
      1432       132  LYS       NZ             -2.3188883328        2.4069349705       -4.6724327325  S15       234             1.0000000000
      1433       132  LYS       HZ1            -1.8170171334        2.1924452049       -5.5689411490  S15       234             1.0000000000
      1434       132  LYS       HZ2            -1.5710004328        2.6849770717       -4.0110995765  S15       234             1.0000000000
      1435       132  LYS       HZ3            -2.9341405975        3.2479434112       -4.8110176524  S15       234             1.0000000000
      1436       132  LYS       QQH6           -2.5383864326        0.3563707406       -4.1429719579  S15       234             1.0000000000
      1437       133  SER       CB              2.4145796486        3.1757275477       -5.8885255669  S15       235             1.0000000000
      1438       133  SER       HB1             3.1275227065        2.5114412275       -6.3886443769  S15       235             1.0000000000
      1439       133  SER       HB2             2.9377859505        4.1227068409       -5.6931251604  S15       235             1.0000000000
      1440       133  SER       OG              1.2828556719        3.3478208277       -6.7757330975  S15       235             1.0000000000
      1441       133  SER       HG1             0.8626067856        4.2422075277       -6.6323706948  S15       235             1.0000000000
      1442       133  SER       QQH7            2.1124922963        2.6701746836       -4.9575308440  S15       235             1.0000000000
      1443       134  PNM       S1             -3.0178929341        9.3888309382       -6.3687348032  S15       523             1.0000000000
      1444       134  PNM       C2             -1.6802081328        8.1000303467       -6.9466525276  S15       523             1.0000000000
      1445       134  PNM       C3             -1.2784621793        7.3295968328       -5.6349349188  S15       523             1.0000000000
      1446       134  PNM       N4             -2.4355348398        7.3460993790       -4.7250066449  S15       523             1.0000000000
      1447       134  PNM       C5             -3.6089703162        8.2370033733       -5.0148005877  S15       523             1.0000000000
      1448       134  PNM       C6             -3.5804307204        8.6800752577       -3.4978611364  S15       523             1.0000000000
      1449       134  PNM       C7             -2.3970119887        7.6994950607       -3.3786827006  S15       523             1.0000000000
      1450       134  PNM       O8             -1.5390172810        7.4565868983       -2.5186311938  S15       523             1.0000000000
      1451       134  PNM       C9             -2.2986808978        7.1825077385       -8.0105275207  S15       523             1.0000000000
      1452       134  PNM       C10            -0.4972606297        8.8861416329       -7.5267513287  S15       523             1.0000000000
      1453       134  PNM       C11            -0.7592609721        5.9167780258       -5.9395579490  S15       523             1.0000000000
      1454       134  PNM       O12            -1.4963737308        4.9183679941       -5.7021862707  S15       523             1.0000000000
      1455       134  PNM       O13             0.4413681128        5.8655159636       -6.4568506090  S15       523             1.0000000000
      1456       134  PNM       N14            -3.0797545180       10.0158828126       -3.2197939650  S15       523             1.0000000000
      1457       134  PNM       C15            -3.7469560581       11.1261221751       -3.6097220922  S15       523             1.0000000000
      1458       134  PNM       O16            -4.8666891949       11.0449643921       -4.1946579989  S15       523             1.0000000000
      1459       134  PNM       C17            -3.0339429954       12.4515948495       -3.3882752313  S15       523             1.0000000000
      1460       134  PNM       C18            -2.0755548157       12.7766300781       -4.5340454649  S15       523             1.0000000000
      1461       134  PNM       C19            -0.7334955127       13.0981145157       -4.2785410116  S15       523             1.0000000000
      1462       134  PNM       C20             0.1499569539       13.3656408290       -5.3316761064  S15       523             1.0000000000
      1463       134  PNM       C21            -0.2954913009       13.3126018320       -6.6570453924  S15       523             1.0000000000
      1464       134  PNM       C22            -1.6361354664       13.0042174938       -6.9196900384  S15       523             1.0000000000
      1465       134  PNM       C23            -2.5187164794       12.7439405585       -5.8672473651  S15       523             1.0000000000
      1466       134  PNM       H24            -0.4574276273        7.8749732010       -5.1544619687  S15       523             1.0000000000
      1467       134  PNM       H25            -0.7844660874        9.3700711323       -8.4655737388  S15       523             1.0000000000
      1468       134  PNM       H26             0.3306173155        8.2010603605       -7.7338550640  S15       523             1.0000000000
      1469       134  PNM       H27            -0.1537868951        9.6635730127       -6.8394806000  S15       523             1.0000000000
      1470       134  PNM       H28            -2.6650454810        7.7833866904       -8.8455811093  S15       523             1.0000000000
      1471       134  PNM       H29            -3.1393066268        6.6090155572       -7.6147699719  S15       523             1.0000000000
      1472       134  PNM       H30            -1.5510662174        6.4770737318       -8.3935525514  S15       523             1.0000000000
      1473       134  PNM       H31            -4.5114147362        7.7062328547       -5.3114557342  S15       523             1.0000000000
      1474       134  PNM       H32            -4.4845632554        8.4491080173       -2.9375603434  S15       523             1.0000000000
      1475       134  PNM       H33            -2.4844162700       12.4343703143       -2.4428839698  S15       523             1.0000000000
      1476       134  PNM       H34            -3.8034238823       13.2234633728       -3.2997673950  S15       523             1.0000000000
      1477       134  PNM       H35            -0.3790708138       13.1469189328       -3.2553409622  S15       523             1.0000000000
      1478       134  PNM       H36             1.1860502214       13.6014821896       -5.1188825201  S15       523             1.0000000000
      1479       134  PNM       H37             0.3927740922       13.5039094132       -7.4749097019  S15       523             1.0000000000
      1480       134  PNM       H38            -1.9925035163       12.9434127428       -7.9433035917  S15       523             1.0000000000
      1481       134  PNM       H39            -3.5495059593       12.4837804447       -6.0792930675  S15       523             1.0000000000
      1482       134  PNM       H40            -2.2003786042       10.0985611106       -2.7025651901  S15       523             1.0000000000
      1483       135  TIP3      OH2            -4.4614227276        7.5087745804       -0.4549090179  S15       290             1.0000000000
      1484       135  TIP3      H1             -5.4453838102        7.4270411678       -0.1518387268  S15       290             1.0000000000
      1485       135  TIP3      H2             -3.9242935079        8.2342996706       -0.0215906747  S15       290             1.0000000000
      1486       136  SER       CB             -3.1065644505        4.9050579597       -2.1590303676  S16       70              1.0000000000
      1487       136  SER       HB1            -3.6223804311        4.0325256335       -2.5714779193  S16       70              1.0000000000
      1488       136  SER       HB2            -2.1866614082        5.0606421870       -2.7384419540  S16       70              1.0000000000
      1489       136  SER       OG             -3.9852502588        6.0376816379       -2.2786825288  S16       70              1.0000000000
      1490       136  SER       HG1            -4.1045157127        6.7656232436       -1.3366366634  S16       70              1.0000000000
      1491       136  SER       QQH1           -2.8030418295        4.7710426777       -1.1077722175  S16       70              1.0000000000
      1492       137  LYS       CD             -6.5212088846        3.2337892193       -1.9609966269  S16       73              1.0000000000
      1493       137  LYS       HD1            -7.1526328488        2.6579550810       -2.6430277491  S16       73              1.0000000000
      1494       137  LYS       HD2            -5.5182718116        3.2504425212       -2.4010539820  S16       73              1.0000000000
      1495       137  LYS       QQH2           -6.4700613452        2.6957657458       -1.0088871221  S16       73              1.0000000000
      1496       137  LYS       CE             -7.0626038802        4.6714389013       -1.8063065317  S16       73              1.0000000000
      1497       137  LYS       HE1            -6.8568465820        5.1246670664       -0.8333819267  S16       73              1.0000000000
      1498       137  LYS       HE2            -8.1455923889        4.6949786446       -1.9535330871  S16       73              1.0000000000
      1499       137  LYS       NZ             -6.4544152106        5.6122132987       -2.8115968598  S16       73              1.0000000000
      1500       137  LYS       HZ1            -6.6049184759        5.3517986848       -3.7980183662  S16       73              1.0000000000
      1501       137  LYS       HZ2            -5.3678229177        5.7286125994       -2.6469702616  S16       73              1.0000000000
      1502       137  LYS       HZ3            -6.8495423497        6.5733944764       -2.7065205893  S16       73              1.0000000000
      1503       138  SER       CB             -4.5485218118        4.2785436388       -6.3680080422  S16       130             1.0000000000
      1504       138  SER       HB1            -4.6089052919        5.2206008051       -6.9104044375  S16       130             1.0000000000
      1505       138  SER       HB2            -3.8162290692        3.6423191009       -6.8789555549  S16       130             1.0000000000
      1506       138  SER       OG             -4.1218333613        4.4950583558       -4.9822286129  S16       130             1.0000000000
      1507       138  SER       HG1            -3.4246318253        5.1984167680       -4.9569583106  S16       130             1.0000000000
      1508       138  SER       QQH3           -5.5095639087        3.7663178149       -6.3986929671  S16       130             1.0000000000
      1509       139  GLU       CB             -9.9958386086        9.1675589731        0.7558095364  S16       166             1.0000000000
      1510       139  GLU       HB1            -9.6935289308        9.8408224799       -0.0561424848  S16       166             1.0000000000
      1511       139  GLU       HB2           -11.0398640491        8.8808514723        0.5917169163  S16       166             1.0000000000
      1512       139  GLU       QQH4           -9.9257229847        9.6343701086        1.7470823242  S16       166             1.0000000000
      1513       139  GLU       CG             -9.1056970621        7.9120797253        0.6822334667  S16       166             1.0000000000
      1514       139  GLU       HG1            -9.4452676084        7.2625221522       -0.1337355809  S16       166             1.0000000000
      1515       139  GLU       HG2            -9.1982497071        7.3054499689        1.5938456479  S16       166             1.0000000000
      1516       139  GLU       CD             -7.6159449442        8.1846758710        0.4524905879  S16       166             1.0000000000
      1517       139  GLU       OE1            -7.1747228927        9.3721008857        0.5716350672  S16       166             1.0000000000
      1518       139  GLU       OE2            -6.8848534405        7.1477644602        0.1545423221  S16       166             1.0000000000
      1519       140  ASN       CB             -2.6991824773       11.7822238269        1.3387151871  S16       170             1.0000000000
      1520       140  ASN       HB1            -1.7201214454       11.6542171137        0.8737909976  S16       170             1.0000000000
      1521       140  ASN       HB2            -3.1395846850       12.7275230302        1.0089338934  S16       170             1.0000000000
      1522       140  ASN       QQH5           -2.6643829327       11.7612165207        2.4390016651  S16       170             1.0000000000
      1523       140  ASN       CG             -3.5871753860       10.6181172847        0.9029031667  S16       170             1.0000000000
      1524       140  ASN       OD1            -3.0793456351        9.4683348632        0.6865901121  S16       170             1.0000000000
      1525       140  ASN       ND2            -4.8961537756       10.8784872650        0.7763290353  S16       170             1.0000000000
      1526       140  ASN       HD21           -5.6030888652       10.1499942668        0.5832204542  S16       170             1.0000000000
      1527       140  ASN       HD22           -5.2640363599       11.8089864914        0.9665385486  S16       170             1.0000000000
      1528       141  LYS       CE             -3.1587498308        1.2669919237       -4.2351811559  S16       234             1.0000000000
      1529       141  LYS       HE1            -3.5904177733        1.4904728551       -3.2607097225  S16       234             1.0000000000
      1530       141  LYS       HE2            -3.9544335811        1.1412884053       -4.9725585352  S16       234             1.0000000000
      1531       141  LYS       NZ             -2.3071184648        2.4272378609       -4.6791967931  S16       234             1.0000000000
      1532       141  LYS       HZ1            -1.8087537706        2.2132703562       -5.5773527305  S16       234             1.0000000000
      1533       141  LYS       HZ2            -1.5546876097        2.6994838671       -4.0201442943  S16       234             1.0000000000
      1534       141  LYS       HZ3            -2.9147530191        3.2732339787       -4.8126696143  S16       234             1.0000000000
      1535       141  LYS       QQH6           -2.5337729340        0.3774100743       -4.1516249064  S16       234             1.0000000000
      1536       142  SER       CB              2.4228047714        3.1805411511       -5.8890480428  S16       235             1.0000000000
      1537       142  SER       HB1             3.1359937527        2.5166621423       -6.3894600459  S16       235             1.0000000000
      1538       142  SER       HB2             2.9471187343        4.1263107885       -5.6904688429  S16       235             1.0000000000
      1539       142  SER       OG              1.2930411163        3.3560508520       -6.7777230640  S16       235             1.0000000000
      1540       142  SER       HG1             0.8729617989        4.2503722286       -6.6324876053  S16       235             1.0000000000
      1541       142  SER       QQH7            2.1187457787        2.6733254874       -4.9595909752  S16       235             1.0000000000
      1542       143  PNM       S1             -3.0437505621        9.3551059895       -6.3719164029  S16       523             1.0000000000
      1543       143  PNM       C2             -1.7001528966        8.0716326906       -6.9437537762  S16       523             1.0000000000
      1544       143  PNM       C3             -1.3041861777        7.3023298936       -5.6313520325  S16       523             1.0000000000
      1545       143  PNM       N4             -2.4724926668        7.2987579389       -4.7290734361  S16       523             1.0000000000
      1546       143  PNM       C5             -3.6374405364        8.2085798736       -5.0162247195  S16       523             1.0000000000
      1547       143  PNM       C6             -3.5959952505        8.6614168802       -3.5031747982  S16       523             1.0000000000
      1548       143  PNM       C7             -2.4211903177        7.6727960763       -3.3832629645  S16       523             1.0000000000
      1549       143  PNM       O8             -1.5438648600        7.4538323829       -2.5363642824  S16       523             1.0000000000
      1550       143  PNM       C9             -2.3081776762        7.1537362898       -8.0130611898  S16       523             1.0000000000
      1551       143  PNM       C10            -0.5168716018        8.8643093064       -7.5144995972  S16       523             1.0000000000
      1552       143  PNM       C11            -0.7603066207        5.8986382493       -5.9388308043  S16       523             1.0000000000
      1553       143  PNM       O12            -1.4793931611        4.8870314582       -5.7106968999  S16       523             1.0000000000
      1554       143  PNM       O13             0.4443052127        5.8717908042       -6.4523372712  S16       523             1.0000000000
      1555       143  PNM       N14            -3.0834396579        9.9937401084       -3.2308021531  S16       523             1.0000000000
      1556       143  PNM       C15            -3.7462834582       11.1090790038       -3.6133237502  S16       523             1.0000000000
      1557       143  PNM       O16            -4.8700525620       11.0360848217       -4.1914067030  S16       523             1.0000000000
      1558       143  PNM       C17            -3.0250867436       12.4296059228       -3.3900378270  S16       523             1.0000000000
      1559       143  PNM       C18            -2.0722700563       12.7573058373       -4.5396694044  S16       523             1.0000000000
      1560       143  PNM       C19            -0.7326175070       13.0919112330       -4.2882018414  S16       523             1.0000000000
      1561       143  PNM       C20             0.1453820678       13.3660534161       -5.3441631160  S16       523             1.0000000000
      1562       143  PNM       C21            -0.3029904733       13.3058056735       -6.6682436177  S16       523             1.0000000000
      1563       143  PNM       C22            -1.6412580962       12.9840001769       -6.9268889625  S16       523             1.0000000000
      1564       143  PNM       C23            -2.5187318950       12.7177488225       -5.8716147168  S16       523             1.0000000000
      1565       143  PNM       H24            -0.4965284051        7.8578281910       -5.1398472031  S16       523             1.0000000000
      1566       143  PNM       H25            -0.7973933313        9.3412385287       -8.4589453705  S16       523             1.0000000000
      1567       143  PNM       H26             0.3184604986        8.1846674809       -7.7076339346  S16       523             1.0000000000
      1568       143  PNM       H27            -0.1879678374        9.6480394586       -6.8272932628  S16       523             1.0000000000
      1569       143  PNM       H28            -2.6726417951        7.7544106109       -8.8490883521  S16       523             1.0000000000
      1570       143  PNM       H29            -3.1481896617        6.5757354733       -7.6230833620  S16       523             1.0000000000
      1571       143  PNM       H30            -1.5553478054        6.4523424662       -8.3931505347  S16       523             1.0000000000
      1572       143  PNM       H31            -4.5483171314        7.6880118285       -5.3056264465  S16       523             1.0000000000
      1573       143  PNM       H32            -4.4998560098        8.4411389082       -2.9383467809  S16       523             1.0000000000
      1574       143  PNM       H33            -2.4695963883       12.4043812849       -2.4483607397  S16       523             1.0000000000
      1575       143  PNM       H34            -3.7900317102       13.2049320754       -3.2922319276  S16       523             1.0000000000
      1576       143  PNM       H35            -0.3762591093       13.1464816087       -3.2659541959  S16       523             1.0000000000
      1577       143  PNM       H36             1.1796981868       13.6123606364       -5.1343788618  S16       523             1.0000000000
      1578       143  PNM       H37             0.3815063457       13.5015687986       -7.4881778786  S16       523             1.0000000000
      1579       143  PNM       H38            -1.9996930108       12.9180663153       -7.9494902281  S16       523             1.0000000000
      1580       143  PNM       H39            -3.5481376481       12.4495376252       -6.0804557621  S16       523             1.0000000000
      1581       143  PNM       H40            -2.2009656645       10.0709443304       -2.7180179291  S16       523             1.0000000000
      1582       144  TIP3      OH2            -4.4677282123        7.5127445939       -0.4519461541  S16       290             1.0000000000
      1583       144  TIP3      H1             -5.4589181636        7.4263932331       -0.1418751934  S16       290             1.0000000000
      1584       144  TIP3      H2             -3.9254897356        8.2411043840       -0.0240970635  S16       290             1.0000000000
      1585       145  SER       CB             -3.0940619099        4.9196532368       -2.1715639012  S17       70              1.0000000000
      1586       145  SER       HB1            -3.6113546977        4.0487297817       -2.5893383072  S17       70              1.0000000000
      1587       145  SER       HB2            -2.1645607284        5.0612310221       -2.7413843563  S17       70              1.0000000000
      1588       145  SER       OG             -3.9506223718        6.0674901608       -2.2957816365  S17       70              1.0000000000
      1589       145  SER       HG1            -4.1358059823        6.8730988220       -1.2182843586  S17       70              1.0000000000
      1590       145  SER       QQH1           -2.8004851395        4.7696451980       -1.1184977776  S17       70              1.0000000000
      1591       146  LYS       CD             -6.4812134980        3.2362518983       -1.9705876445  S17       73              1.0000000000
      1592       146  LYS       HD1            -7.1134663449        2.6706966918       -2.6603325216  S17       73              1.0000000000
      1593       146  LYS       HD2            -5.4738474399        3.2428627120       -2.4000721085  S17       73              1.0000000000
      1594       146  LYS       QQH2           -6.4463294968        2.6937692447       -1.0200397597  S17       73              1.0000000000
      1595       146  LYS       CE             -7.0061120344        4.6794300617       -1.8158389078  S17       73              1.0000000000
      1596       146  LYS       HE1            -6.7887987094        5.1252255440       -0.8423804962  S17       73              1.0000000000
      1597       146  LYS       HE2            -8.0910141738        4.7108769893       -1.9513007022  S17       73              1.0000000000
      1598       146  LYS       NZ             -6.3943278988        5.6131650620       -2.8235612267  S17       73              1.0000000000
      1599       146  LYS       HZ1            -6.5272766297        5.3333362716       -3.8063271011  S17       73              1.0000000000
      1600       146  LYS       HZ2            -5.2879750489        5.7519762381       -2.6441328739  S17       73              1.0000000000
      1601       146  LYS       HZ3            -6.8062278178        6.5682792066       -2.7399991564  S17       73              1.0000000000
      1602       147  SER       CB             -4.5460861429        4.2771217356       -6.3680501709  S17       130             1.0000000000
      1603       147  SER       HB1            -4.6020468430        5.2159167141       -6.9165118394  S17       130             1.0000000000
      1604       147  SER       HB2            -3.8108067501        3.6378661962       -6.8708511842  S17       130             1.0000000000
      1605       147  SER       OG             -4.1290567047        4.4991955866       -4.9810927214  S17       130             1.0000000000
      1606       147  SER       HG1            -3.4614563768        5.2301399444       -4.9403013047  S17       130             1.0000000000
      1607       147  SER       QQH3           -5.5077233380        3.7657409551       -6.4043614837  S17       130             1.0000000000
      1608       148  GLU       CB             -9.9918770940        9.1664840829        0.7556279839  S17       166             1.0000000000
      1609       148  GLU       HB1            -9.6963378391        9.8420923534       -0.0567402926  S17       166             1.0000000000
      1610       148  GLU       HB2           -11.0333141628        8.8709515081        0.5922008360  S17       166             1.0000000000
      1611       148  GLU       QQH4           -9.9261577382        9.6331297018        1.7473028047  S17       166             1.0000000000
      1612       148  GLU       CG             -9.0918299779        7.9179432321        0.6816208383  S17       166             1.0000000000
      1613       148  GLU       HG1            -9.4210708776        7.2687048825       -0.1388144101  S17       166             1.0000000000
      1614       148  GLU       HG2            -9.1831843714        7.3067213935        1.5900377325  S17       166             1.0000000000
      1615       148  GLU       CD             -7.6067767940        8.2060114027        0.4601988908  S17       166             1.0000000000
      1616       148  GLU       OE1            -7.1734231820        9.3946517080        0.5636869917  S17       166             1.0000000000
      1617       148  GLU       OE2            -6.8603654213        7.1698619962        0.1801594542  S17       166             1.0000000000
      1618       149  ASN       CB             -2.6836040266       11.7651138045        1.3402233856  S17       170             1.0000000000
      1619       149  ASN       HB1            -1.7027895679       11.6162949972        0.8854371143  S17       170             1.0000000000
      1620       149  ASN       HB2            -3.1047846736       12.7150015953        0.9988013238  S17       170             1.0000000000
      1621       149  ASN       QQH5           -2.6597885986       11.7501904083        2.4409203927  S17       170             1.0000000000
      1622       149  ASN       CG             -3.5898389226       10.6163823444        0.9036434647  S17       170             1.0000000000
      1623       149  ASN       OD1            -3.1042243602        9.4543405083        0.6942210844  S17       170             1.0000000000
      1624       149  ASN       ND2            -4.8919130317       10.9001584968        0.7665642511  S17       170             1.0000000000
      1625       149  ASN       HD21           -5.6079814609       10.1822968695        0.5726459944  S17       170             1.0000000000
      1626       149  ASN       HD22           -5.2456740424       11.8375084603        0.9503276495  S17       170             1.0000000000
      1627       150  LYS       CE             -3.1580443851        1.2775065941       -4.2351228187  S17       234             1.0000000000
      1628       150  LYS       HE1            -3.5884270242        1.5000408690       -3.2598536286  S17       234             1.0000000000
      1629       150  LYS       HE2            -3.9548140314        1.1536673394       -4.9716796860  S17       234             1.0000000000
      1630       150  LYS       NZ             -2.3058573445        2.4375062569       -4.6779681727  S17       234             1.0000000000
      1631       150  LYS       HZ1            -1.8079330219        2.2249193490       -5.5762620432  S17       234             1.0000000000
      1632       150  LYS       HZ2            -1.5527192685        2.7074810261       -4.0187931817  S17       234             1.0000000000
      1633       150  LYS       HZ3            -2.9102025419        3.2866130767       -4.8100860345  S17       234             1.0000000000
      1634       150  LYS       QQH6           -2.5339329347        0.3870446587       -4.1540329925  S17       234             1.0000000000
      1635       151  SER       CB              2.4246306467        3.1821401395       -5.8902341526  S17       235             1.0000000000
      1636       151  SER       HB1             3.1365305801        2.5181288534       -6.3923644801  S17       235             1.0000000000
      1637       151  SER       HB2             2.9507601375        4.1265064550       -5.6896326416  S17       235             1.0000000000
      1638       151  SER       OG              1.2951641137        3.3620464177       -6.7783183270  S17       235             1.0000000000
      1639       151  SER       HG1             0.8759761030        4.2561310298       -6.6285455331  S17       235             1.0000000000
      1640       151  SER       QQH7            2.1198697706        2.6733308353       -4.9618553089  S17       235             1.0000000000
      1641       152  PNM       S1             -3.0558396457        9.3347247508       -6.3581116036  S17       523             1.0000000000
      1642       152  PNM       C2             -1.7085741733        8.0555668503       -6.9254729642  S17       523             1.0000000000
      1643       152  PNM       C3             -1.3256931965        7.2798401335       -5.6141689058  S17       523             1.0000000000
      1644       152  PNM       N4             -2.5084643196        7.2523800089       -4.7258045890  S17       523             1.0000000000
      1645       152  PNM       C5             -3.6595794287        8.1861773597       -5.0093882846  S17       523             1.0000000000
      1646       152  PNM       C6             -3.6105100379        8.6415566279       -3.4986791876  S17       523             1.0000000000
      1647       152  PNM       C7             -2.4505443818        7.6362818641       -3.3742531005  S17       523             1.0000000000
      1648       152  PNM       O8             -1.5442809371        7.4537215668       -2.5488650991  S17       523             1.0000000000
      1649       152  PNM       C9             -2.3070023563        7.1453429528       -8.0065675168  S17       523             1.0000000000
      1650       152  PNM       C10            -0.5202372063        8.8516488840       -7.4811926653  S17       523             1.0000000000
      1651       152  PNM       C11            -0.7604990198        5.8858379910       -5.9312940038  S17       523             1.0000000000
      1652       152  PNM       O12            -1.4642921471        4.8615506304       -5.7191308090  S17       523             1.0000000000
      1653       152  PNM       O13             0.4477392177        5.8801987586       -6.4400845215  S17       523             1.0000000000
      1654       152  PNM       N14            -3.0829252049        9.9677176271       -3.2240724993  S17       523             1.0000000000
      1655       152  PNM       C15            -3.7386595457       11.0912706156       -3.5943308016  S17       523             1.0000000000
      1656       152  PNM       O16            -4.8676089493       11.0317115183       -4.1639635111  S17       523             1.0000000000
      1657       152  PNM       C17            -3.0081568890       12.4059714713       -3.3656415251  S17       523             1.0000000000
      1658       152  PNM       C18            -2.0666139746       12.7435689675       -4.5217258267  S17       523             1.0000000000
      1659       152  PNM       C19            -0.7273951692       13.0871001514       -4.2799427144  S17       523             1.0000000000
      1660       152  PNM       C20             0.1398472469       13.3718975911       -5.3420137308  S17       523             1.0000000000
      1661       152  PNM       C21            -0.3190389672       13.3138880080       -6.6625787963  S17       523             1.0000000000
      1662       152  PNM       C22            -1.6570833636       12.9837389215       -6.9114548681  S17       523             1.0000000000
      1663       152  PNM       C23            -2.5237055277       12.7063979101       -5.8501025285  S17       523             1.0000000000
      1664       152  PNM       H24            -0.5312730704        7.8396717162       -5.1057582192  S17       523             1.0000000000
      1665       152  PNM       H25            -0.7898541547        9.3267796027       -8.4297272339  S17       523             1.0000000000
      1666       152  PNM       H26             0.3193870398        8.1740821706       -7.6616163550  S17       523             1.0000000000
      1667       152  PNM       H27            -0.2033624226        9.6370980198       -6.7905414648  S17       523             1.0000000000
      1668       152  PNM       H28            -2.6649222557        7.7521268424       -8.8411377216  S17       523             1.0000000000
      1669       152  PNM       H29            -3.1499944231        6.5643724409       -7.6279257541  S17       523             1.0000000000
      1670       152  PNM       H30            -1.5507384519        6.4472123308       -8.3856116123  S17       523             1.0000000000
      1671       152  PNM       H31            -4.5792249473        7.6811216640       -5.2981357360  S17       523             1.0000000000
      1672       152  PNM       H32            -4.5194281670        8.4346945889       -2.9376463715  S17       523             1.0000000000
      1673       152  PNM       H33            -2.4422058888       12.3683827454       -2.4306221567  S17       523             1.0000000000
      1674       152  PNM       H34            -3.7691912094       13.1832274901       -3.2511709945  S17       523             1.0000000000
      1675       152  PNM       H35            -0.3623627816       13.1397616426       -3.2605949271  S17       523             1.0000000000
      1676       152  PNM       H36             1.1741560654       13.6247435203       -5.1400302151  S17       523             1.0000000000
      1677       152  PNM       H37             0.3573843888       13.5173394835       -7.4873205875  S17       523             1.0000000000
      1678       152  PNM       H38            -2.0240047937       12.9199911392       -7.9311532713  S17       523             1.0000000000
      1679       152  PNM       H39            -3.5530563990       12.4325732119       -6.0516024671  S17       523             1.0000000000
      1680       152  PNM       H40            -2.1939290545       10.0339165736       -2.7211359327  S17       523             1.0000000000
      1681       153  TIP3      OH2            -4.4973402072        7.5243733325       -0.4121529875  S17       290             1.0000000000
      1682       153  TIP3      H1             -5.5276193980        7.4220647256       -0.1062662740  S17       290             1.0000000000
      1683       153  TIP3      H2             -3.9405936243        8.2568412319        0.0068019794  S17       290             1.0000000000
      1684       154  SER       CB             -3.0561252475        4.9294326904       -2.1940508450  S18       70              1.0000000000
      1685       154  SER       HB1            -3.5757143900        4.0625095469       -2.6167576263  S18       70              1.0000000000
      1686       154  SER       HB2            -2.1149704993        5.0581819415       -2.7470553465  S18       70              1.0000000000
      1687       154  SER       OG             -3.8941380382        6.0910427538       -2.3414030325  S18       70              1.0000000000
      1688       154  SER       HG1            -4.1301968725        6.9191637020       -1.1967280654  S18       70              1.0000000000
      1689       154  SER       QQH1           -2.7845241301        4.7822747558       -1.1348416896  S18       70              1.0000000000
      1690       155  LYS       CD             -6.4447012948        3.2451089055       -1.9753732514  S18       73              1.0000000000
      1691       155  LYS       HD1            -7.0702514408        2.6872077096       -2.6772088602  S18       73              1.0000000000
      1692       155  LYS       HD2            -5.4311470136        3.2492090407       -2.3897039579  S18       73              1.0000000000
      1693       155  LYS       QQH2           -6.4267921429        2.6967294766       -1.0277891661  S18       73              1.0000000000
      1694       155  LYS       CE             -6.9643569270        4.6889091674       -1.8174066156  S18       73              1.0000000000
      1695       155  LYS       HE1            -6.7398172649        5.1318747853       -0.8446454313  S18       73              1.0000000000
      1696       155  LYS       HE2            -8.0502507741        4.7236916304       -1.9447486628  S18       73              1.0000000000
      1697       155  LYS       NZ             -6.3589695238        5.6241677950       -2.8290165284  S18       73              1.0000000000
      1698       155  LYS       HZ1            -6.4968105877        5.3409080281       -3.8107424385  S18       73              1.0000000000
      1699       155  LYS       HZ2            -5.2564735042        5.7668728301       -2.6644615449  S18       73              1.0000000000
      1700       155  LYS       HZ3            -6.7782807598        6.5762144368       -2.7451953151  S18       73              1.0000000000
      1701       156  SER       CB             -4.5465863429        4.2815544074       -6.3609360598  S18       130             1.0000000000
      1702       156  SER       HB1            -4.6023456539        5.2174600457       -6.9144036269  S18       130             1.0000000000
      1703       156  SER       HB2            -3.8074510387        3.6423429632       -6.8581798766  S18       130             1.0000000000
      1704       156  SER       OG             -4.1358084230        4.5105428010       -4.9739579248  S18       130             1.0000000000
      1705       156  SER       HG1            -3.5002257314        5.2714499431       -4.9229227279  S18       130             1.0000000000
      1706       156  SER       QQH3           -5.5072345744        3.7676659107       -6.4013247763  S18       130             1.0000000000
      1707       157  GLU       CB             -9.9869988937        9.1615130398        0.7550211219  S18       166             1.0000000000
      1708       157  GLU       HB1            -9.6952101207        9.8384317943       -0.0575540873  S18       166             1.0000000000
      1709       157  GLU       HB2           -11.0271914510        8.8617933746        0.5923050898  S18       166             1.0000000000
      1710       157  GLU       QQH4           -9.9228619897        9.6275345069        1.7470514002  S18       166             1.0000000000
      1711       157  GLU       CG             -9.0825378697        7.9157242003        0.6795200032  S18       166             1.0000000000
      1712       157  GLU       HG1            -9.4109048944        7.2649407038       -0.1399772759  S18       166             1.0000000000
      1713       157  GLU       HG2            -9.1695651606        7.3046575320        1.5884008544  S18       166             1.0000000000
      1714       157  GLU       CD             -7.6008610071        8.2114451031        0.4552046153  S18       166             1.0000000000
      1715       157  GLU       OE1            -7.1684551940        9.3978913190        0.5595050768  S18       166             1.0000000000
      1716       157  GLU       OE2            -6.8494087155        7.1761910814        0.1694729442  S18       166             1.0000000000
      1717       158  ASN       CB             -2.6732693768       11.7624444640        1.3413271581  S18       170             1.0000000000
      1718       158  ASN       HB1            -1.6913981897       11.6065506562        0.8912557904  S18       170             1.0000000000
      1719       158  ASN       HB2            -3.0874513045       12.7136767293        0.9951686050  S18       170             1.0000000000
      1720       158  ASN       QQH5           -2.6541264034       11.7500607446        2.4421516949  S18       170             1.0000000000
      1721       158  ASN       CG             -3.5847698672       10.6187786836        0.9040472231  S18       170             1.0000000000
      1722       158  ASN       OD1            -3.1088056516        9.4512732575        0.7025674756  S18       170             1.0000000000
      1723       158  ASN       ND2            -4.8837647641       10.9121153264        0.7572729877  S18       170             1.0000000000
      1724       158  ASN       HD21           -5.6009517496       10.1975197916        0.5624889195  S18       170             1.0000000000
      1725       158  ASN       HD22           -5.2329495941       11.8518123836        0.9370103282  S18       170             1.0000000000
      1726       159  LYS       CE             -3.1541517860        1.2917510474       -4.2371880647  S18       234             1.0000000000
      1727       159  LYS       HE1            -3.5815656529        1.5146169345       -3.2605472452  S18       234             1.0000000000
      1728       159  LYS       HE2            -3.9533420720        1.1694456283       -4.9714040269  S18       234             1.0000000000
      1729       159  LYS       NZ             -2.3009223447        2.4498596941       -4.6818198734  S18       234             1.0000000000
      1730       159  LYS       HZ1            -1.8053354454        2.2373762594       -5.5810756904  S18       234             1.0000000000
      1731       159  LYS       HZ2            -1.5443942983        2.7166314553       -4.0250973606  S18       234             1.0000000000
      1732       159  LYS       HZ3            -2.8995866947        3.3035514606       -4.8117825739  S18       234             1.0000000000
      1733       159  LYS       QQH6           -2.5317960910        0.3998458832       -4.1581209022  S18       234             1.0000000000
      1734       160  SER       CB              2.4278283864        3.1872309497       -5.8902543560  S18       235             1.0000000000
      1735       160  SER       HB1             3.1391542384        2.5233589412       -6.3934487272  S18       235             1.0000000000
      1736       160  SER       HB2             2.9553618483        4.1301883660       -5.6867795749  S18       235             1.0000000000
      1737       160  SER       OG              1.2997344844        3.3714104568       -6.7790949136  S18       235             1.0000000000
      1738       160  SER       HG1             0.8803075261        4.2646714251       -6.6251283263  S18       235             1.0000000000
      1739       160  SER       QQH7            2.1214403970        2.6765638193       -4.9633994799  S18       235             1.0000000000
      1740       161  PNM       S1             -3.0843235191        9.2996003263       -6.3583479543  S18       523             1.0000000000
      1741       161  PNM       C2             -1.7290863287        8.0283856978       -6.9159825754  S18       523             1.0000000000
      1742       161  PNM       C3             -1.3616150452        7.2502213946       -5.6035705042  S18       523             1.0000000000
      1743       161  PNM       N4             -2.5637727698        7.1871158703       -4.7352298680  S18       523             1.0000000000
      1744       161  PNM       C5             -3.6960275287        8.1528345535       -5.0127974775  S18       523             1.0000000000
      1745       161  PNM       C6             -3.6353022672        8.6144103634       -3.5064408138  S18       523             1.0000000000
      1746       161  PNM       C7             -2.4970871669        7.5845969081       -3.3725991718  S18       523             1.0000000000
      1747       161  PNM       O8             -1.5521660206        7.4505691188       -2.5794273045  S18       523             1.0000000000
      1748       161  PNM       C9             -2.3111669746        7.1221576478       -8.0090894872  S18       523             1.0000000000
      1749       161  PNM       C10            -0.5374239242        8.8320131255       -7.4546213030  S18       523             1.0000000000
      1750       161  PNM       C11            -0.7628254327        5.8702420971       -5.9243178051  S18       523             1.0000000000
      1751       161  PNM       O12            -1.4407266788        4.8280889571       -5.7204068961  S18       523             1.0000000000
      1752       161  PNM       O13             0.4473754608        5.8924523312       -6.4307090760  S18       523             1.0000000000
      1753       161  PNM       N14            -3.0876491396        9.9327734577       -3.2343776433  S18       523             1.0000000000
      1754       161  PNM       C15            -3.7341154279       11.0645470039       -3.5953171902  S18       523             1.0000000000
      1755       161  PNM       O16            -4.8680848853       11.0187753729       -4.1570598700  S18       523             1.0000000000
      1756       161  PNM       C17            -2.9936237909       12.3732638955       -3.3630949427  S18       523             1.0000000000
      1757       161  PNM       C18            -2.0593410259       12.7190316980       -4.5227115628  S18       523             1.0000000000
      1758       161  PNM       C19            -0.7230184482       13.0762310393       -4.2843000901  S18       523             1.0000000000
      1759       161  PNM       C20             0.1382162955       13.3720784021       -5.3481857038  S18       523             1.0000000000
      1760       161  PNM       C21            -0.3238244574       13.3118355473       -6.6675201519  S18       523             1.0000000000
      1761       161  PNM       C22            -1.6592795856       12.9689083571       -6.9131332914  S18       523             1.0000000000
      1762       161  PNM       C23            -2.5200952815       12.6804761024       -5.8498493128  S18       523             1.0000000000
      1763       161  PNM       H24            -0.5883685120        7.8213442617       -5.0750525781  S18       523             1.0000000000
      1764       161  PNM       H25            -0.7963072909        9.3045344017       -8.4075470603  S18       523             1.0000000000
      1765       161  PNM       H26             0.3092408328        8.1600916650       -7.6211460989  S18       523             1.0000000000
      1766       161  PNM       H27            -0.2367426113        9.6205723849       -6.7604750288  S18       523             1.0000000000
      1767       161  PNM       H28            -2.6618634479        7.7320094679       -8.8446171053  S18       523             1.0000000000
      1768       161  PNM       H29            -3.1563516377        6.5362565281       -7.6435776027  S18       523             1.0000000000
      1769       161  PNM       H30            -1.5476662146        6.4293847181       -8.3833001627  S18       523             1.0000000000
      1770       161  PNM       H31            -4.6272999895        7.6674775144       -5.2980302406  S18       523             1.0000000000
      1771       161  PNM       H32            -4.5492759143        8.4289522738       -2.9461026811  S18       523             1.0000000000
      1772       161  PNM       H33            -2.4203366282       12.3250226391       -2.4331255519  S18       523             1.0000000000
      1773       161  PNM       H34            -3.7502605999       13.1532680601       -3.2359549199  S18       523             1.0000000000
      1774       161  PNM       H35            -0.3556280317       13.1310959905       -3.2659360253  S18       523             1.0000000000
      1775       161  PNM       H36             1.1704980957       13.6350869573       -5.1484441023  S18       523             1.0000000000
      1776       161  PNM       H37             0.3483461932       13.5234135815       -7.4937218029  S18       523             1.0000000000
      1777       161  PNM       H38            -2.0287731880       12.9046061742       -7.9318964689  S18       523             1.0000000000
      1778       161  PNM       H39            -3.5479431593       12.3994233879       -6.0489697586  S18       523             1.0000000000
      1779       161  PNM       H40            -2.1931463849        9.9872506487       -2.7398864232  S18       523             1.0000000000
      1780       162  TIP3      OH2            -4.5069841572        7.5330595323       -0.4108490045  S18       290             1.0000000000
      1781       162  TIP3      H1             -5.5651021184        7.4194227117       -0.1078941449  S18       290             1.0000000000
      1782       162  TIP3      H2             -3.9477074629        8.2631325972        0.0134481744  S18       290             1.0000000000
      1783       163  SER       CB             -3.0102111242        4.9445904496       -2.2230522996  S19       70              1.0000000000
      1784       163  SER       HB1            -3.5448089300        4.0883163291       -2.6465662761  S19       70              1.0000000000
      1785       163  SER       HB2            -2.0581854434        5.0478577636       -2.7603097045  S19       70              1.0000000000
      1786       163  SER       OG             -3.8167466574        6.1306621730       -2.4020857705  S19       70              1.0000000000
      1787       163  SER       HG1            -4.1274081828        6.9779162926       -1.1636987157  S19       70              1.0000000000
      1788       163  SER       QQH1           -2.7636371137        4.8110649933       -1.1567544690  S19       70              1.0000000000
      1789       164  LYS       CD             -6.4141880136        3.2537984444       -1.9841179637  S19       73              1.0000000000
      1790       164  LYS       HD1            -7.0385974297        2.7034897406       -2.6926566583  S19       73              1.0000000000
      1791       164  LYS       HD2            -5.3968712838        3.2494733981       -2.3888870647  S19       73              1.0000000000
      1792       164  LYS       QQH2           -6.4100764322        2.7042330168       -1.0373087269  S19       73              1.0000000000
      1793       164  LYS       CE             -6.9225119099        4.7010758197       -1.8256722331  S19       73              1.0000000000
      1794       164  LYS       HE1            -6.6908450072        5.1407735599       -0.8535375426  S19       73              1.0000000000
      1795       164  LYS       HE2            -8.0086391465        4.7443550417       -1.9481966112  S19       73              1.0000000000
      1796       164  LYS       NZ             -6.3200584027        5.6376240768       -2.8418794045  S19       73              1.0000000000
      1797       164  LYS       HZ1            -6.4604767912        5.3500545330       -3.8231767278  S19       73              1.0000000000
      1798       164  LYS       HZ2            -5.2318277179        5.7881309125       -2.6970242580  S19       73              1.0000000000
      1799       164  LYS       HZ3            -6.7484694317        6.5865973609       -2.7603797237  S19       73              1.0000000000
      1800       165  SER       CB             -4.5439902432        4.2843196919       -6.3584428432  S19       130             1.0000000000
      1801       165  SER       HB1            -4.5983008089        5.2159533310       -6.9192616749  S19       130             1.0000000000
      1802       165  SER       HB2            -3.8029348740        3.6425682001       -6.8497977546  S19       130             1.0000000000
      1803       165  SER       OG             -4.1367032778        4.5246349183       -4.9730010344  S19       130             1.0000000000
      1804       165  SER       HG1            -3.5199185079        5.3078409405       -4.9211571724  S19       130             1.0000000000
      1805       165  SER       QQH3           -5.5049011364        3.7699170990       -6.4000931640  S19       130             1.0000000000
      1806       166  GLU       CB             -9.9886667348        9.1595312341        0.7552814100  S19       166             1.0000000000
      1807       166  GLU       HB1            -9.7003898741        9.8371654935       -0.0578443145  S19       166             1.0000000000
      1808       166  GLU       HB2           -11.0276153903        8.8560917595        0.5933812572  S19       166             1.0000000000
      1809       166  GLU       QQH4           -9.9259810766        9.6246859210        1.7477685689  S19       166             1.0000000000
      1810       166  GLU       CG             -9.0811363740        7.9156916815        0.6791418607  S19       166             1.0000000000
      1811       166  GLU       HG1            -9.4069712870        7.2640966080       -0.1406293950  S19       166             1.0000000000
      1812       166  GLU       HG2            -9.1653381264        7.3040138444        1.5877440679  S19       166             1.0000000000
      1813       166  GLU       CD             -7.6041480848        8.2201752783        0.4551494159  S19       166             1.0000000000
      1814       166  GLU       OE1            -7.1701676192        9.4017696877        0.5541834149  S19       166             1.0000000000
      1815       166  GLU       OE2            -6.8466767908        7.1808488826        0.1696347354  S19       166             1.0000000000
      1816       167  ASN       CB             -2.6647621877       11.7634539622        1.3438435363  S19       170             1.0000000000
      1817       167  ASN       HB1            -1.6823191929       11.6024100883        0.8968545256  S19       170             1.0000000000
      1818       167  ASN       HB2            -3.0735558298       12.7158463256        0.9947295825  S19       170             1.0000000000
      1819       167  ASN       QQH5           -2.6482069016       11.7522974383        2.4446734791  S19       170             1.0000000000
      1820       167  ASN       CG             -3.5799024016       10.6240574968        0.9070101802  S19       170             1.0000000000
      1821       167  ASN       OD1            -3.1136177281        9.4512735868        0.7186905179  S19       170             1.0000000000
      1822       167  ASN       ND2            -4.8759348121       10.9268207760        0.7480431304  S19       170             1.0000000000
      1823       167  ASN       HD21           -5.5913634068       10.2153678307        0.5496643323  S19       170             1.0000000000
      1824       167  ASN       HD22           -5.2211997878       11.8691075669        0.9203250812  S19       170             1.0000000000
      1825       168  LYS       CE             -3.1516591455        1.3015634039       -4.2411511081  S19       234             1.0000000000
      1826       168  LYS       HE1            -3.5781413904        1.5238294319       -3.2638398616  S19       234             1.0000000000
      1827       168  LYS       HE2            -3.9516958024        1.1798203826       -4.9745452866  S19       234             1.0000000000
      1828       168  LYS       NZ             -2.2984761492        2.4592237625       -4.6860015977  S19       234             1.0000000000
      1829       168  LYS       HZ1            -1.8042251734        2.2476013227       -5.5859720148  S19       234             1.0000000000
      1830       168  LYS       HZ2            -1.5391318082        2.7233226066       -4.0314377912  S19       234             1.0000000000
      1831       168  LYS       HZ3            -2.8924248626        3.3173965187       -4.8146953288  S19       234             1.0000000000
      1832       168  LYS       QQH6           -2.5298326413        0.4091620714       -4.1631855878  S19       234             1.0000000000
      1833       169  SER       CB              2.4277275195        3.1919191961       -5.8908142019  S19       235             1.0000000000
      1834       169  SER       HB1             3.1379810115        2.5287284064       -6.3964686613  S19       235             1.0000000000
      1835       169  SER       HB2             2.9565770496        4.1335869864       -5.6848791216  S19       235             1.0000000000
      1836       169  SER       OG              1.2995287380        3.3803445822       -6.7786594976  S19       235             1.0000000000
      1837       169  SER       HG1             0.8791936750        4.2724596316       -6.6186521085  S19       235             1.0000000000
      1838       169  SER       QQH7            2.1213639513        2.6790506224       -4.9651094266  S19       235             1.0000000000
      1839       170  PNM       S1             -3.0930589128        9.2826396141       -6.3419358232  S19       523             1.0000000000
      1840       170  PNM       C2             -1.7399543683        8.0123336886       -6.8925678606  S19       523             1.0000000000
      1841       170  PNM       C3             -1.3954298707        7.2275019689       -5.5789134944  S19       523             1.0000000000
      1842       170  PNM       N4             -2.6217399764        7.1207936592       -4.7398275963  S19       523             1.0000000000
      1843       170  PNM       C5             -3.7216435898        8.1315835914       -5.0069764706  S19       523             1.0000000000
      1844       170  PNM       C6             -3.6573283636        8.5922458057       -3.5044739732  S19       523             1.0000000000
      1845       170  PNM       C7             -2.5566746578        7.5182824568       -3.3460180033  S19       523             1.0000000000
      1846       170  PNM       O8             -1.5589021894        7.4507310147       -2.5995637510  S19       523             1.0000000000
      1847       170  PNM       C9             -2.3113824848        7.1147169324       -7.9986511039  S19       523             1.0000000000
      1848       170  PNM       C10            -0.5415489210        8.8169248589       -7.4159161289  S19       523             1.0000000000
      1849       170  PNM       C11            -0.7659509209        5.8616785487       -5.9082232411  S19       523             1.0000000000
      1850       170  PNM       O12            -1.4209475955        4.8034346354       -5.7140982022  S19       523             1.0000000000
      1851       170  PNM       O13             0.4445288847        5.9057990717       -6.4156175410  S19       523             1.0000000000
      1852       170  PNM       N14            -3.0869896274        9.8997336070       -3.2290825051  S19       523             1.0000000000
      1853       170  PNM       C15            -3.7227877822       11.0400736493       -3.5814308481  S19       523             1.0000000000
      1854       170  PNM       O16            -4.8618587774       11.0094046379       -4.1362933130  S19       523             1.0000000000
      1855       170  PNM       C17            -2.9748349845       12.3444134821       -3.3464163341  S19       523             1.0000000000
      1856       170  PNM       C18            -2.0527190836       12.7031036681       -4.5118925578  S19       523             1.0000000000
      1857       170  PNM       C19            -0.7177301002       13.0699269736       -4.2803977330  S19       523             1.0000000000
      1858       170  PNM       C20             0.1352012170       13.3758797948       -5.3480056583  S19       523             1.0000000000
      1859       170  PNM       C21            -0.3341079558       13.3171425466       -6.6647667025  S19       523             1.0000000000
      1860       170  PNM       C22            -1.6687549983       12.9665049843       -6.9036065044  S19       523             1.0000000000
      1861       170  PNM       C23            -2.5213412972       12.6675749681       -5.8364265540  S19       523             1.0000000000
      1862       170  PNM       H24            -0.6459454741        7.8059309430       -5.0246348231  S19       523             1.0000000000
      1863       170  PNM       H25            -0.7909903987        9.2921293794       -8.3701504707  S19       523             1.0000000000
      1864       170  PNM       H26             0.3068298285        8.1457341297       -7.5741510956  S19       523             1.0000000000
      1865       170  PNM       H27            -0.2494665658        9.6039785081       -6.7168710285  S19       523             1.0000000000
      1866       170  PNM       H28            -2.6524582063        7.7305371116       -8.8340016514  S19       523             1.0000000000
      1867       170  PNM       H29            -3.1611251565        6.5272893871       -7.6465836997  S19       523             1.0000000000
      1868       170  PNM       H30            -1.5444812665        6.4235592096       -8.3690116523  S19       523             1.0000000000
      1869       170  PNM       H31            -4.6671306663        7.6769023527       -5.2968099533  S19       523             1.0000000000
      1870       170  PNM       H32            -4.5847445217        8.4387953008       -2.9548273510  S19       523             1.0000000000
      1871       170  PNM       H33            -2.3910448373       12.2856689686       -2.4237011458  S19       523             1.0000000000
      1872       170  PNM       H34            -3.7292969662       13.1241104307       -3.2030347852  S19       523             1.0000000000
      1873       170  PNM       H35            -0.3441401632       13.1222436292       -3.2641789636  S19       523             1.0000000000
      1874       170  PNM       H36             1.1671310409       13.6441436764       -5.1534030611  S19       523             1.0000000000
      1875       170  PNM       H37             0.3322693340       13.5344462502       -7.4941621422  S19       523             1.0000000000
      1876       170  PNM       H38            -2.0436974516       12.9026320377       -7.9204154629  S19       523             1.0000000000
      1877       170  PNM       H39            -3.5481530135       12.3796144989       -6.0308639574  S19       523             1.0000000000
      1878       170  PNM       H40            -2.1848252777        9.9378895334       -2.7468240737  S19       523             1.0000000000
      1879       171  TIP3      OH2            -4.5250572694        7.5401671933       -0.3923353315  S19       290             1.0000000000
      1880       171  TIP3      H1             -5.6426753312        7.4104031691       -0.0876949660  S19       290             1.0000000000
      1881       171  TIP3      H2             -3.9627047762        8.2665799849        0.0342702804  S19       290             1.0000000000
      1882       172  SER       CB             -2.9560900219        4.9642004448       -2.2558092469  S20       70              1.0000000000
      1883       172  SER       HB1            -3.5179829568        4.1273535220       -2.6776864418  S20       70              1.0000000000
      1884       172  SER       HB2            -1.9954180652        5.0344301340       -2.7771835174  S20       70              1.0000000000
      1885       172  SER       OG             -3.7239692171        6.1824361245       -2.4756161102  S20       70              1.0000000000
      1886       172  SER       HG1            -4.1195605021        7.0414741140       -1.1358055642  S20       70              1.0000000000
      1887       172  SER       QQH1           -2.7390183876        4.8600992575       -1.1815833922  S20       70              1.0000000000
      1888       173  LYS       CD             -6.3935216468        3.2603974109       -1.9915623912  S20       73              1.0000000000
      1889       173  LYS       HD1            -7.0179041666        2.7150176072       -2.7035812878  S20       73              1.0000000000
      1890       173  LYS       HD2            -5.3739804945        3.2479672620       -2.3905153810  S20       73              1.0000000000
      1891       173  LYS       QQH2           -6.3990296847        2.7125941854       -1.0441660111  S20       73              1.0000000000
      1892       173  LYS       CE             -6.8927145158        4.7107426657       -1.8341875935  S20       73              1.0000000000
      1893       173  LYS       HE1            -6.6568839871        5.1484584673       -0.8626987797  S20       73              1.0000000000
      1894       173  LYS       HE2            -7.9783348253        4.7621571015       -1.9561562732  S20       73              1.0000000000
      1895       173  LYS       NZ             -6.2932528863        5.6509478486       -2.8549898771  S20       73              1.0000000000
      1896       173  LYS       HZ1            -6.4370186747        5.3618525930       -3.8372758894  S20       73              1.0000000000
      1897       173  LYS       HZ2            -5.2278701286        5.8082274065       -2.7335576946  S20       73              1.0000000000
      1898       173  LYS       HZ3            -6.7294666069        6.5977484956       -2.7742113880  S20       73              1.0000000000
      1899       174  SER       CB             -4.5414011852        4.2864164311       -6.3566433620  S20       130             1.0000000000
      1900       174  SER       HB1            -4.5937358523        5.2128324906       -6.9264314162  S20       130             1.0000000000
      1901       174  SER       HB2            -3.7999763930        3.6405187789       -6.8423788915  S20       130             1.0000000000
      1902       174  SER       OG             -4.1341958509        4.5419097256       -4.9741114424  S20       130             1.0000000000
      1903       174  SER       HG1            -3.5274222173        5.3471348753       -4.9315683255  S20       130             1.0000000000
      1904       174  SER       QQH3           -5.5035085279        3.7727794482       -6.3971107801  S20       130             1.0000000000
      1905       175  GLU       CB             -9.9941482491        9.1594781457        0.7559479478  S20       166             1.0000000000
      1906       175  GLU       HB1            -9.7079648921        9.8372139399       -0.0577330459  S20       166             1.0000000000
      1907       175  GLU       HB2           -11.0326779297        8.8553163761        0.5950233680  S20       166             1.0000000000
      1908       175  GLU       QQH4           -9.9315179087        9.6231185259        1.7491105908  S20       166             1.0000000000
      1909       175  GLU       CG             -9.0873500835        7.9155931776        0.6789707284  S20       166             1.0000000000
      1910       175  GLU       HG1            -9.4113111647        7.2643419102       -0.1416723513  S20       166             1.0000000000
      1911       175  GLU       HG2            -9.1702551523        7.3028631338        1.5868556932  S20       166             1.0000000000
      1912       175  GLU       CD             -7.6158270034        8.2266916339        0.4567488353  S20       166             1.0000000000
      1913       175  GLU       OE1            -7.1740529498        9.3997305962        0.5512386998  S20       166             1.0000000000
      1914       175  GLU       OE2            -6.8567719082        7.1778497959        0.1701021443  S20       166             1.0000000000
      1915       176  ASN       CB             -2.6589216774       11.7685813670        1.3460996725  S20       170             1.0000000000
      1916       176  ASN       HB1            -1.6763734285       11.6066878572        0.8997846649  S20       170             1.0000000000
      1917       176  ASN       HB2            -3.0663141595       12.7214125853        0.9966959454  S20       170             1.0000000000
      1918       176  ASN       QQH5           -2.6423121510       11.7572919965        2.4468746123  S20       170             1.0000000000
      1919       176  ASN       CG             -3.5729609785       10.6301409202        0.9100785754  S20       170             1.0000000000
      1920       176  ASN       OD1            -3.1110309377        9.4550300363        0.7341186989  S20       170             1.0000000000
      1921       176  ASN       ND2            -4.8678037353       10.9363498594        0.7410670093  S20       170             1.0000000000
      1922       176  ASN       HD21           -5.5773488039       10.2256876085        0.5359775647  S20       170             1.0000000000
      1923       176  ASN       HD22           -5.2128070324       11.8796368565        0.9065659496  S20       170             1.0000000000
      1924       177  LYS       CE             -3.1495837702        1.3097235518       -4.2448654305  S20       234             1.0000000000
      1925       177  LYS       HE1            -3.5749913734        1.5316850584       -3.2668374165  S20       234             1.0000000000
      1926       177  LYS       HE2            -3.9506610749        1.1873862074       -4.9770696608  S20       234             1.0000000000
      1927       177  LYS       NZ             -2.2975662270        2.4672850412       -4.6915946011  S20       234             1.0000000000
      1928       177  LYS       HZ1            -1.8050985143        2.2558745440       -5.5925715891  S20       234             1.0000000000
      1929       177  LYS       HZ2            -1.5343789792        2.7295167335       -4.0408069201  S20       234             1.0000000000
      1930       177  LYS       HZ3            -2.8873113974        3.3301924211       -4.8201753076  S20       234             1.0000000000
      1931       177  LYS       QQH6           -2.5276719662        0.4173282175       -4.1673396236  S20       234             1.0000000000
      1932       178  SER       CB              2.4263864916        3.1956843892       -5.8910375022  S20       235             1.0000000000
      1933       178  SER       HB1             3.1361051839        2.5326957659       -6.3978728672  S20       235             1.0000000000
      1934       178  SER       HB2             2.9558744850        4.1366969663       -5.6839149129  S20       235             1.0000000000
      1935       178  SER       OG              1.2981922372        3.3864241236       -6.7781686062  S20       235             1.0000000000
      1936       178  SER       HG1             0.8769590607        4.2782668779       -6.6148543887  S20       235             1.0000000000
      1937       178  SER       QQH7            2.1204231525        2.6820257569       -4.9655094477  S20       235             1.0000000000
      1938       179  PNM       S1             -3.0997735173        9.2681180429       -6.3332677920  S20       523             1.0000000000
      1939       179  PNM       C2             -1.7480063773        7.9995462016       -6.8763679349  S20       523             1.0000000000
      1940       179  PNM       C3             -1.4274384738        7.2080658258       -5.5602113490  S20       523             1.0000000000
      1941       179  PNM       N4             -2.6773179540        7.0537089935       -4.7551093098  S20       523             1.0000000000
      1942       179  PNM       C5             -3.7381897622        8.1117286512       -5.0049795153  S20       523             1.0000000000
      1943       179  PNM       C6             -3.6764001116        8.5706365241       -3.5077662779  S20       523             1.0000000000
      1944       179  PNM       C7             -2.6228409719        7.4398538611       -3.3038719481  S20       523             1.0000000000
      1945       179  PNM       O8             -1.5659786352        7.4553865515       -2.6158078004  S20       523             1.0000000000
      1946       179  PNM       C9             -2.3102244585        7.1095755938       -7.9940153082  S20       523             1.0000000000
      1947       179  PNM       C10            -0.5442807783        8.8047524757       -7.3883708943  S20       523             1.0000000000
      1948       179  PNM       C11            -0.7688119637        5.8558352610       -5.8965514829  S20       523             1.0000000000
      1949       179  PNM       O12            -1.4017749121        4.7828526891       -5.7076551169  S20       523             1.0000000000
      1950       179  PNM       O13             0.4410665750        5.9165741166       -6.4072452633  S20       523             1.0000000000
      1951       179  PNM       N14            -3.0867553383        9.8677948905       -3.2275270203  S20       523             1.0000000000
      1952       179  PNM       C15            -3.7121452930       11.0155752789       -3.5753521978  S20       523             1.0000000000
      1953       179  PNM       O16            -4.8560103247       10.9995235036       -4.1247678072  S20       523             1.0000000000
      1954       179  PNM       C17            -2.9601876788       12.3187454892       -3.3397878734  S20       523             1.0000000000
      1955       179  PNM       C18            -2.0474497055       12.6900612349       -4.5088446240  S20       523             1.0000000000
      1956       179  PNM       C19            -0.7140682364       13.0649932390       -4.2806437961  S20       523             1.0000000000
      1957       179  PNM       C20             0.1343979742       13.3784346842       -5.3495271745  S20       523             1.0000000000
      1958       179  PNM       C21            -0.3380455129       13.3203480005       -6.6651465889  S20       523             1.0000000000
      1959       179  PNM       C22            -1.6718001048       12.9641749653       -6.9008675438  S20       523             1.0000000000
      1960       179  PNM       C23            -2.5199390118       12.6573457242       -5.8321489111  S20       523             1.0000000000
      1961       179  PNM       H24            -0.7027229844        7.7917735196       -4.9791623866  S20       523             1.0000000000
      1962       179  PNM       H25            -0.7877828105        9.2837708744       -8.3424512551  S20       523             1.0000000000
      1963       179  PNM       H26             0.3048871242        8.1341801285       -7.5431317448  S20       523             1.0000000000
      1964       179  PNM       H27            -0.2570748091        9.5894611183       -6.6850900462  S20       523             1.0000000000
      1965       179  PNM       H28            -2.6420374662        7.7307649024       -8.8293849466  S20       523             1.0000000000
      1966       179  PNM       H29            -3.1643460621        6.5217150634       -7.6536653804  S20       523             1.0000000000
      1967       179  PNM       H30            -1.5408029382        6.4191312551       -8.3607049205  S20       523             1.0000000000
      1968       179  PNM       H31            -4.6978567511        7.6894284200       -5.2993242235  S20       523             1.0000000000
      1969       179  PNM       H32            -4.6218958433        8.4539938548       -2.9770139191  S20       523             1.0000000000
      1970       179  PNM       H33            -2.3683728014       12.2543568559       -2.4226872602  S20       523             1.0000000000
      1971       179  PNM       H34            -3.7150559678       13.0962937050       -3.1847248202  S20       523             1.0000000000
      1972       179  PNM       H35            -0.3374714674       13.1149504453       -3.2654395979  S20       523             1.0000000000
      1973       179  PNM       H36             1.1656945204       13.6507039126       -5.1568910503  S20       523             1.0000000000
      1974       179  PNM       H37             0.3254131463       13.5415477632       -7.4959070256  S20       523             1.0000000000
      1975       179  PNM       H38            -2.0492495459       12.9003923648       -7.9167821411  S20       523             1.0000000000
      1976       179  PNM       H39            -3.5453739699       12.3633290929       -6.0245183711  S20       523             1.0000000000
      1977       179  PNM       H40            -2.1768022367        9.8884230985       -2.7580253961  S20       523             1.0000000000
      1978       180  TIP3      OH2            -4.5346559220        7.5505910781       -0.3709380071  S20       290             1.0000000000
      1979       180  TIP3      H1             -5.7379929613        7.3987177847       -0.0586402662  S20       290             1.0000000000
      1980       180  TIP3      H2             -3.9699390047        8.2731022838        0.0570511271  S20       290             1.0000000000
      1981       181  SER       CB             -2.8986556741        4.9821502191       -2.2838096170  S21       70              1.0000000000
      1982       181  SER       HB1            -3.4814325839        4.1624977395       -2.7060580373  S21       70              1.0000000000
      1983       181  SER       HB2            -1.9344366543        5.0332241715       -2.7944774211  S21       70              1.0000000000
      1984       181  SER       OG             -3.6481535903        6.2182624888       -2.5271387216  S21       70              1.0000000000
      1985       181  SER       HG1            -4.1021497874        7.0904703673       -1.1132828664  S21       70              1.0000000000
      1986       181  SER       QQH1           -2.7006291270        4.9035670169       -1.2051029653  S21       70              1.0000000000
      1987       182  LYS       CD             -6.3604603494        3.2696679711       -2.0002335582  S21       73              1.0000000000
      1988       182  LYS       HD1            -6.9746047807        2.7277507321       -2.7233962119  S21       73              1.0000000000
      1989       182  LYS       HD2            -5.3349460007        3.2563730847       -2.3833079536  S21       73              1.0000000000
      1990       182  LYS       QQH2           -6.3816775959        2.7198091784       -1.0545336913  S21       73              1.0000000000
      1991       182  LYS       CE             -6.8611789530        4.7190851453       -1.8439135105  S21       73              1.0000000000
      1992       182  LYS       HE1            -6.6242614052        5.1577801471       -0.8733526044  S21       73              1.0000000000
      1993       182  LYS       HE2            -7.9467953204        4.7701341892       -1.9648034898  S21       73              1.0000000000
      1994       182  LYS       NZ             -6.2693595133        5.6635144915       -2.8686497489  S21       73              1.0000000000
      1995       182  LYS       HZ1            -6.4181673500        5.3752091889       -3.8519825246  S21       73              1.0000000000
      1996       182  LYS       HZ2            -5.2192067783        5.8203536451       -2.7618323039  S21       73              1.0000000000
      1997       182  LYS       HZ3            -6.7108395496        6.6085840214       -2.7841737716  S21       73              1.0000000000
      1998       183  SER       CB             -4.5393211106        4.2904470610       -6.3539884879  S21       130             1.0000000000
      1999       183  SER       HB1            -4.5903564209        5.2108338390       -6.9340978230  S21       130             1.0000000000
      2000       183  SER       HB2            -3.7968494700        3.6404611347       -6.8332436655  S21       130             1.0000000000
      2001       183  SER       OG             -4.1331543664        4.5629148477       -4.9749270836  S21       130             1.0000000000
      2002       183  SER       HG1            -3.5326379550        5.3900481433       -4.9435187659  S21       130             1.0000000000
      2003       183  SER       QQH3           -5.5021786660        3.7768210502       -6.3943003226  S21       130             1.0000000000
      2004       184  GLU       CB            -10.0005024131        9.1592560368        0.7559272367  S21       166             1.0000000000
      2005       184  GLU       HB1            -9.7153016300        9.8373071257       -0.0578104034  S21       166             1.0000000000
      2006       184  GLU       HB2           -11.0389728215        8.8553568082        0.5954746046  S21       166             1.0000000000
      2007       184  GLU       QQH4           -9.9376980921        9.6215506910        1.7497145143  S21       166             1.0000000000
      2008       184  GLU       CG             -9.0946913786        7.9151262444        0.6778396858  S21       166             1.0000000000
      2009       184  GLU       HG1            -9.4172796774        7.2652432337       -0.1443432773  S21       166             1.0000000000
      2010       184  GLU       HG2            -9.1782375242        7.3007242163        1.5845075132  S21       166             1.0000000000
      2011       184  GLU       CD             -7.6253413406        8.2284672388        0.4581215714  S21       166             1.0000000000
      2012       184  GLU       OE1            -7.1775607066        9.3965028332        0.5509327165  S21       166             1.0000000000
      2013       184  GLU       OE2            -6.8664237764        7.1735919485        0.1712076762  S21       166             1.0000000000
      2014       185  ASN       CB             -2.6554389958       11.7748158673        1.3481933415  S21       170             1.0000000000
      2015       185  ASN       HB1            -1.6732510333       11.6125574825        0.9012535815  S21       170             1.0000000000
      2016       185  ASN       HB2            -3.0622814158       12.7280410247        0.9994714814  S21       170             1.0000000000
      2017       185  ASN       QQH5           -2.6375324497       11.7626594515        2.4488718220  S21       170             1.0000000000
      2018       185  ASN       CG             -3.5692376228       10.6372603693        0.9137256838  S21       170             1.0000000000
      2019       185  ASN       OD1            -3.1107962926        9.4587832700        0.7535031023  S21       170             1.0000000000
      2020       185  ASN       ND2            -4.8618624795       10.9459698101        0.7310829293  S21       170             1.0000000000
      2021       185  ASN       HD21           -5.5688424325       10.2352313290        0.5246850069  S21       170             1.0000000000
      2022       185  ASN       HD22           -5.2063549115       11.8905064874        0.8893233477  S21       170             1.0000000000
      2023       186  LYS       CE             -3.1491052596        1.3213823578       -4.2512413971  S21       234             1.0000000000
      2024       186  LYS       HE1            -3.5732605344        1.5427624603       -3.2723560206  S21       234             1.0000000000
      2025       186  LYS       HE2            -3.9515012852        1.1994086294       -4.9820653840  S21       234             1.0000000000
      2026       186  LYS       NZ             -2.2974864056        2.4782403813       -4.6990450591  S21       234             1.0000000000
      2027       186  LYS       HZ1            -1.8070327889        2.2673535426       -5.6010513632  S21       234             1.0000000000
      2028       186  LYS       HZ2            -1.5303543033        2.7373434492       -4.0518569335  S21       234             1.0000000000
      2029       186  LYS       HZ3            -2.8826517621        3.3458625810       -4.8262871656  S21       234             1.0000000000
      2030       186  LYS       QQH6           -2.5277452549        0.4284937288       -4.1748307037  S21       234             1.0000000000
      2031       187  SER       CB              2.4266093676        3.2002161308       -5.8901176798  S21       235             1.0000000000
      2032       187  SER       HB1             3.1368223368        2.5376639586       -6.3968990314  S21       235             1.0000000000
      2033       187  SER       HB2             2.9560675980        4.1408297637       -5.6812542720  S21       235             1.0000000000
      2034       187  SER       OG              1.2999064468        3.3923625206       -6.7785450485  S21       235             1.0000000000
      2035       187  SER       HG1             0.8769817710        4.2829508343       -6.6117251833  S21       235             1.0000000000
      2036       187  SER       QQH7            2.1195210979        2.6859319345       -4.9652394310  S21       235             1.0000000000
      2037       188  PNM       S1             -3.1131131935        9.2441558953       -6.3318262235  S21       523             1.0000000000
      2038       188  PNM       C2             -1.7558726494        7.9819449633       -6.8670909465  S21       523             1.0000000000
      2039       188  PNM       C3             -1.4573998591        7.1828536335       -5.5515276848  S21       523             1.0000000000
      2040       188  PNM       N4             -2.7230281395        6.9927627344       -4.7767072101  S21       523             1.0000000000
      2041       188  PNM       C5             -3.7561219123        8.0830196938       -5.0093427736  S21       523             1.0000000000
      2042       188  PNM       C6             -3.6951044423        8.5399849111       -3.5160909186  S21       523             1.0000000000
      2043       188  PNM       C7             -2.6747789110        7.3747915256       -3.2732472750  S21       523             1.0000000000
      2044       188  PNM       O8             -1.5748523651        7.4607750555       -2.6324010167  S21       523             1.0000000000
      2045       188  PNM       C9             -2.3031897511        7.1002715113       -7.9987436997  S21       523             1.0000000000
      2046       188  PNM       C10            -0.5473070150        8.7924990580       -7.3588428195  S21       523             1.0000000000
      2047       188  PNM       C11            -0.7691474474        5.8448848956       -5.8854147160  S21       523             1.0000000000
      2048       188  PNM       O12            -1.3752020497        4.7571666211       -5.6900773670  S21       523             1.0000000000
      2049       188  PNM       O13             0.4387616347        5.9243315027       -6.3996829332  S21       523             1.0000000000
      2050       188  PNM       N14            -3.0871402790        9.8249337114       -3.2280116082  S21       523             1.0000000000
      2051       188  PNM       C15            -3.6990060395       10.9824998500       -3.5658250569  S21       523             1.0000000000
      2052       188  PNM       O16            -4.8475557036       10.9855040092       -4.1083199162  S21       523             1.0000000000
      2053       188  PNM       C17            -2.9358506788       12.2784785911       -3.3243532486  S21       523             1.0000000000
      2054       188  PNM       C18            -2.0371073600       12.6659409618       -4.4992316219  S21       523             1.0000000000
      2055       188  PNM       C19            -0.7064642643       13.0550667580       -4.2780572849  S21       523             1.0000000000
      2056       188  PNM       C20             0.1314489237       13.3847510806       -5.3502828517  S21       523             1.0000000000
      2057       188  PNM       C21            -0.3489918672       13.3295417145       -6.6630611420  S21       523             1.0000000000
      2058       188  PNM       C22            -1.6804400450       12.9606429796       -6.8918727009  S21       523             1.0000000000
      2059       188  PNM       C23            -2.5182099367       12.6374647755       -5.8195987426  S21       523             1.0000000000
      2060       188  PNM       H24            -0.7577227406        7.7711351714       -4.9445570040  S21       523             1.0000000000
      2061       188  PNM       H25            -0.7819664164        9.2824668037       -8.3096965096  S21       523             1.0000000000
      2062       188  PNM       H26             0.3037186731        8.1244459862       -7.5125722063  S21       523             1.0000000000
      2063       188  PNM       H27            -0.2680520073        9.5692100731       -6.6440322570  S21       523             1.0000000000
      2064       188  PNM       H28            -2.6233003638        7.7271280920       -8.8346707871  S21       523             1.0000000000
      2065       188  PNM       H29            -3.1625760942        6.5109236700       -7.6744129925  S21       523             1.0000000000
      2066       188  PNM       H30            -1.5289493016        6.4118895231       -8.3593311660  S21       523             1.0000000000
      2067       188  PNM       H31            -4.7254113957        7.6828492197       -5.3052978474  S21       523             1.0000000000
      2068       188  PNM       H32            -4.6530836884        8.4500801844       -3.0001033797  S21       523             1.0000000000
      2069       188  PNM       H33            -2.3319598350       12.1985510349       -2.4165617990  S21       523             1.0000000000
      2070       188  PNM       H34            -3.6855794380       13.0570167700       -3.1483060550  S21       523             1.0000000000
      2071       188  PNM       H35            -0.3231448723       13.1020530859       -3.2652810771  S21       523             1.0000000000
      2072       188  PNM       H36             1.1612796320       13.6661299137       -5.1626578902  S21       523             1.0000000000
      2073       188  PNM       H37             0.3070222112       13.5614057140       -7.4968320183  S21       523             1.0000000000
      2074       188  PNM       H38            -2.0640019070       12.8987394577       -7.9056182558  S21       523             1.0000000000
      2075       188  PNM       H39            -3.5418117161       12.3344312539       -6.0074238896  S21       523             1.0000000000
      2076       188  PNM       H40            -2.1709133899        9.8241167343       -2.7694465503  S21       523             1.0000000000
      2077       189  TIP3      OH2            -4.5303627220        7.5624711657       -0.3484865044  S21       290             1.0000000000
      2078       189  TIP3      H1             -5.7805507373        7.3936803137       -0.0398846219  S21       290             1.0000000000
      2079       189  TIP3      H2             -3.9693282479        8.2866856117        0.0859094957  S21       290             1.0000000000
      2080       190  SER       CB             -2.8732221448        4.9725260909       -2.2957477311  S22       70              1.0000000000
      2081       190  SER       HB1            -3.4619646657        4.1550101749       -2.7124357340  S22       70              1.0000000000
      2082       190  SER       HB2            -1.9121124316        5.0197164079       -2.8103770150  S22       70              1.0000000000
      2083       190  SER       OG             -3.6246580473        6.2082896876       -2.5414514472  S22       70              1.0000000000
      2084       190  SER       HG1            -4.0945180126        7.0960448548       -1.0939361742  S22       70              1.0000000000
      2085       190  SER       QQH1           -2.6727478370        4.9030509918       -1.2172536740  S22       70              1.0000000000
      2086       191  LYS       CD             -6.3363291049        3.2727393937       -2.0079415851  S22       73              1.0000000000
      2087       191  LYS       HD1            -6.9471745432        2.7333058033       -2.7355380150  S22       73              1.0000000000
      2088       191  LYS       HD2            -5.3091272004        3.2605135647       -2.3860098074  S22       73              1.0000000000
      2089       191  LYS       QQH2           -6.3623219619        2.7197931538       -1.0641933220  S22       73              1.0000000000
      2090       191  LYS       CE             -6.8383646406        4.7207886206       -1.8486832693  S22       73              1.0000000000
      2091       191  LYS       HE1            -6.5948811811        5.1595026115       -0.8798208082  S22       73              1.0000000000
      2092       191  LYS       HE2            -7.9248937884        4.7706757125       -1.9610798857  S22       73              1.0000000000
      2093       191  LYS       NZ             -6.2555398436        5.6656641540       -2.8778755239  S22       73              1.0000000000
      2094       191  LYS       HZ1            -6.4120024685        5.3777843064       -3.8604650522  S22       73              1.0000000000
      2095       191  LYS       HZ2            -5.2073979597        5.8183574726       -2.7779226138  S22       73              1.0000000000
      2096       191  LYS       HZ3            -6.6974591503        6.6103190708       -2.7890495010  S22       73              1.0000000000
      2097       192  SER       CB             -4.5378357981        4.2869424192       -6.3563394296  S22       130             1.0000000000
      2098       192  SER       HB1            -4.5895114180        5.2075497641       -6.9366558308  S22       130             1.0000000000
      2099       192  SER       HB2            -3.7963809225        3.6365028838       -6.8372914252  S22       130             1.0000000000
      2100       192  SER       OG             -4.1294153523        4.5598475809       -4.9788027364  S22       130             1.0000000000
      2101       192  SER       HG1            -3.5307860937        5.3968089043       -4.9489459870  S22       130             1.0000000000
      2102       192  SER       QQH3           -5.5008677899        3.7731002606       -6.3978083397  S22       130             1.0000000000
      2103       193  GLU       CB            -10.0099246864        9.1708197096        0.7544902643  S22       166             1.0000000000
      2104       193  GLU       HB1            -9.7249439203        9.8500746455       -0.0583310379  S22       166             1.0000000000
      2105       193  GLU       HB2           -11.0486011896        8.8677925270        0.5942581591  S22       166             1.0000000000
      2106       193  GLU       QQH4           -9.9461964140        9.6311410994        1.7491450581  S22       166             1.0000000000
      2107       193  GLU       CG             -9.1054970981        7.9260244083        0.6738945688  S22       166             1.0000000000
      2108       193  GLU       HG1            -9.4283628121        7.2779061425       -0.1495062875  S22       166             1.0000000000
      2109       193  GLU       HG2            -9.1895396518        7.3098626331        1.5792793049  S22       166             1.0000000000
      2110       193  GLU       CD             -7.6362666882        8.2379245208        0.4552462496  S22       166             1.0000000000
      2111       193  GLU       OE1            -7.1843247837        9.4036461503        0.5459575045  S22       166             1.0000000000
      2112       193  GLU       OE2            -6.8799397104        7.1785031046        0.1703354086  S22       166             1.0000000000
      2113       194  ASN       CB             -2.6508242198       11.7714422326        1.3540502851  S22       170             1.0000000000
      2114       194  ASN       HB1            -1.6685796291       11.6022560207        0.9096891870  S22       170             1.0000000000
      2115       194  ASN       HB2            -3.0512748491       12.7259408406        1.0020296954  S22       170             1.0000000000
      2116       194  ASN       QQH5           -2.6350855027       11.7611479664        2.4547620616  S22       170             1.0000000000
      2117       194  ASN       CG             -3.5703561884       10.6383467256        0.9208691688  S22       170             1.0000000000
      2118       194  ASN       OD1            -3.1212338942        9.4544063039        0.7769662254  S22       170             1.0000000000
      2119       194  ASN       ND2            -4.8584281932       10.9570048903        0.7220309404  S22       170             1.0000000000
      2120       194  ASN       HD21           -5.5682604474       10.2494888657        0.5164962010  S22       170             1.0000000000
      2121       194  ASN       HD22           -5.1962558846       11.9054210189        0.8696433568  S22       170             1.0000000000
      2122       195  LYS       CE             -3.1478986835        1.3219420787       -4.2593875067  S22       234             1.0000000000
      2123       195  LYS       HE1            -3.5741064337        1.5423965672       -3.2810576200  S22       234             1.0000000000
      2124       195  LYS       HE2            -3.9487546390        1.2023342537       -4.9922018471  S22       234             1.0000000000
      2125       195  LYS       NZ             -2.2931507832        2.4773280063       -4.7028632503  S22       234             1.0000000000
      2126       195  LYS       HZ1            -1.8004613653        2.2676760227       -5.6037749174  S22       234             1.0000000000
      2127       195  LYS       HZ2            -1.5269869779        2.7337045696       -4.0538445551  S22       234             1.0000000000
      2128       195  LYS       HZ3            -2.8763788140        3.3468241525       -4.8304295550  S22       234             1.0000000000
      2129       195  LYS       QQH6           -2.5288771654        0.4274387535       -4.1825447597  S22       234             1.0000000000
      2130       196  SER       CB              2.4356421631        3.2032295080       -5.8864390394  S22       235             1.0000000000
      2131       196  SER       HB1             3.1475344592        2.5422202298       -6.3929147596  S22       235             1.0000000000
      2132       196  SER       HB2             2.9648373330        4.1430307015       -5.6731410217  S22       235             1.0000000000
      2133       196  SER       OG              1.3122870063        3.3978248957       -6.7782462634  S22       235             1.0000000000
      2134       196  SER       HG1             0.8870300414        4.2863928137       -6.6084742160  S22       235             1.0000000000
      2135       196  SER       QQH7            2.1254344749        2.6865402645       -4.9640149400  S22       235             1.0000000000
      2136       197  PNM       S1             -3.1504941078        9.1996921235       -6.3480463495  S22       523             1.0000000000
      2137       197  PNM       C2             -1.7708594653        7.9563453341       -6.8703029082  S22       523             1.0000000000
      2138       197  PNM       C3             -1.4759740366        7.1605204112       -5.5533963763  S22       523             1.0000000000
      2139       197  PNM       N4             -2.7443804650        6.9513168709       -4.7888402336  S22       523             1.0000000000
      2140       197  PNM       C5             -3.7773450743        8.0436791276       -5.0145050784  S22       523             1.0000000000
      2141       197  PNM       C6             -3.7096524679        8.5052528064       -3.5240338062  S22       523             1.0000000000
      2142       197  PNM       C7             -2.6953415512        7.3371212334       -3.2703399964  S22       523             1.0000000000
      2143       197  PNM       O8             -1.5819484642        7.4524171169       -2.6475291835  S22       523             1.0000000000
      2144       197  PNM       C9             -2.2921493860        7.0703196967       -8.0108192976  S22       523             1.0000000000
      2145       197  PNM       C10            -0.5683769247        8.7863737339       -7.3435308095  S22       523             1.0000000000
      2146       197  PNM       C11            -0.7630042753        5.8331935988       -5.8751641366  S22       523             1.0000000000
      2147       197  PNM       O12            -1.3430052994        4.7356102714       -5.6575610291  S22       523             1.0000000000
      2148       197  PNM       O13             0.4396321053        5.9288105687       -6.3985280233  S22       523             1.0000000000
      2149       197  PNM       N14            -3.0893704711        9.7822536693       -3.2351670570  S22       523             1.0000000000
      2150       197  PNM       C15            -3.6942060807       10.9468108485       -3.5578833921  S22       523             1.0000000000
      2151       197  PNM       O16            -4.8459944273       10.9636938588       -4.0933403434  S22       523             1.0000000000
      2152       197  PNM       C17            -2.9201007177       12.2337047613       -3.3070109330  S22       523             1.0000000000
      2153       197  PNM       C18            -2.0335450084       12.6322507348       -4.4872577095  S22       523             1.0000000000
      2154       197  PNM       C19            -0.7076666590       13.0420390371       -4.2743401524  S22       523             1.0000000000
      2155       197  PNM       C20             0.1170479459       13.3878456049       -5.3517169469  S22       523             1.0000000000
      2156       197  PNM       C21            -0.3715897865       13.3276582398       -6.6612664380  S22       523             1.0000000000
      2157       197  PNM       C22            -1.6981133258       12.9368969515       -6.8817854024  S22       523             1.0000000000
      2158       197  PNM       C23            -2.5229760345       12.5979446012       -5.8044058572  S22       523             1.0000000000
      2159       197  PNM       H24            -0.7920102125        7.7583620665       -4.9372572052  S22       523             1.0000000000
      2160       197  PNM       H25            -0.8023492431        9.2864890536       -8.2892669327  S22       523             1.0000000000
      2161       197  PNM       H26             0.2917747599        8.1306746428       -7.4998692543  S22       523             1.0000000000
      2162       197  PNM       H27            -0.3044209850        9.5561999144       -6.6154652909  S22       523             1.0000000000
      2163       197  PNM       H28            -2.6069729471        7.6942733113       -8.8509774036  S22       523             1.0000000000
      2164       197  PNM       H29            -3.1498969325        6.4710327657       -7.7003992616  S22       523             1.0000000000
      2165       197  PNM       H30            -1.5045669458        6.3915585719       -8.3601907207  S22       523             1.0000000000
      2166       197  PNM       H31            -4.7488877306        7.6419260735       -5.3019211553  S22       523             1.0000000000
      2167       197  PNM       H32            -4.6681210744        8.4250172645       -3.0065364453  S22       523             1.0000000000
      2168       197  PNM       H33            -2.3064275358       12.1365666493       -2.4076351118  S22       523             1.0000000000
      2169       197  PNM       H34            -3.6626347662       13.0147158367       -3.1112926296  S22       523             1.0000000000
      2170       197  PNM       H35            -0.3176431537       13.0932854460       -3.2642458467  S22       523             1.0000000000
      2171       197  PNM       H36             1.1435020703       13.6855964200       -5.1706870788  S22       523             1.0000000000
      2172       197  PNM       H37             0.2750736620       13.5717001831       -7.4988346198  S22       523             1.0000000000
      2173       197  PNM       H38            -2.0880256829       12.8714972263       -7.8928981978  S22       523             1.0000000000
      2174       197  PNM       H39            -3.5434220762       12.2809608456       -5.9857351284  S22       523             1.0000000000
      2175       197  PNM       H40            -2.1716619670        9.7674236195       -2.7801544514  S22       523             1.0000000000
      2176       198  TIP3      OH2            -4.5309446030        7.5578982868       -0.3326345996  S22       290             1.0000000000
      2177       198  TIP3      H1             -5.8035163293        7.3919883908       -0.0319612599  S22       290             1.0000000000
      2178       198  TIP3      H2             -3.9743877601        8.2835256331        0.1063059836  S22       290             1.0000000000
      2179       199  SER       CB             -2.8688970086        4.9691382089       -2.2989235608  S23       70              1.0000000000
      2180       199  SER       HB1            -3.4581991457        4.1506279751       -2.7127583200  S23       70              1.0000000000
      2181       199  SER       HB2            -1.9090870990        5.0161881791       -2.8155593981  S23       70              1.0000000000
      2182       199  SER       OG             -3.6224383662        6.2034382942       -2.5457174984  S23       70              1.0000000000
      2183       199  SER       HG1            -4.1092686127        7.0875990510       -1.0916068909  S23       70              1.0000000000
      2184       199  SER       QQH1           -2.6669739295        4.9025386318       -1.2206479756  S23       70              1.0000000000
      2185       200  LYS       CD             -6.3250809786        3.2638016806       -2.0136068644  S23       73              1.0000000000
      2186       200  LYS       HD1            -6.9431177894        2.7242273031       -2.7347961835  S23       73              1.0000000000
      2187       200  LYS       HD2            -5.3004658866        3.2458175134       -2.3982599769  S23       73              1.0000000000
      2188       200  LYS       QQH2           -6.3472177856        2.7149138206       -1.0673941569  S23       73              1.0000000000
      2189       200  LYS       CE             -6.8207249958        4.7140465805       -1.8576905377  S23       73              1.0000000000
      2190       200  LYS       HE1            -6.5655377940        5.1572390106       -0.8939954974  S23       73              1.0000000000
      2191       200  LYS       HE2            -7.9082409238        4.7668352100       -1.9579508815  S23       73              1.0000000000
      2192       200  LYS       NZ             -6.2453924316        5.6496951000       -2.8989412751  S23       73              1.0000000000
      2193       200  LYS       HZ1            -6.3973080592        5.3492659655       -3.8775400890  S23       73              1.0000000000
      2194       200  LYS       HZ2            -5.1986168303        5.8098868710       -2.7981139281  S23       73              1.0000000000
      2195       200  LYS       HZ3            -6.6930750830        6.5927847453       -2.8218884218  S23       73              1.0000000000
      2196       201  SER       CB             -4.5370499686        4.2942876419       -6.3656933572  S23       130             1.0000000000
      2197       201  SER       HB1            -4.5882139698        5.2173540624       -6.9421958543  S23       130             1.0000000000
      2198       201  SER       HB2            -3.7935547441        3.6463898042       -6.8468320991  S23       130             1.0000000000
      2199       201  SER       OG             -4.1329262832        4.5623332556       -4.9858070273  S23       130             1.0000000000
      2200       201  SER       HG1            -3.5320500337        5.3999519324       -4.9529918422  S23       130             1.0000000000
      2201       201  SER       QQH3           -5.4992683660        3.7791580342       -6.4127935658  S23       130             1.0000000000
      2202       202  GLU       CB            -10.0282076297        9.1885379949        0.7525481245  S23       166             1.0000000000
      2203       202  GLU       HB1            -9.7426602148        9.8685626815       -0.0594613344  S23       166             1.0000000000
      2204       202  GLU       HB2           -11.0683867873        8.8900501956        0.5939277731  S23       166             1.0000000000
      2205       202  GLU       QQH4           -9.9604998573        9.6466483683        1.7479645225  S23       166             1.0000000000
      2206       202  GLU       CG             -9.1293071931        7.9402083961        0.6674987169  S23       166             1.0000000000
      2207       202  GLU       HG1            -9.4567344575        7.2945078901       -0.1558355735  S23       166             1.0000000000
      2208       202  GLU       HG2            -9.2135681815        7.3231343703        1.5722556476  S23       166             1.0000000000
      2209       202  GLU       CD             -7.6593833598        8.2457484102        0.4461082170  S23       166             1.0000000000
      2210       202  GLU       OE1            -7.2002475093        9.4084089043        0.5377957172  S23       166             1.0000000000
      2211       202  GLU       OE2            -6.9103792228        7.1814990004        0.1575913197  S23       166             1.0000000000
      2212       203  ASN       CB             -2.6439618326       11.7461761541        1.3611946583  S23       170             1.0000000000
      2213       203  ASN       HB1            -1.6611922441       11.5617237237        0.9237353887  S23       170             1.0000000000
      2214       203  ASN       HB2            -3.0312233713       12.7019783217        0.9988153981  S23       170             1.0000000000
      2215       203  ASN       QQH5           -2.6346453187       11.7436867596        2.4620695347  S23       170             1.0000000000
      2216       203  ASN       CG             -3.5755552684       10.6208904006        0.9312103796  S23       170             1.0000000000
      2217       203  ASN       OD1            -3.1404880677        9.4308384331        0.7963475723  S23       170             1.0000000000
      2218       203  ASN       ND2            -4.8591392555       10.9537786437        0.7246562805  S23       170             1.0000000000
      2219       203  ASN       HD21           -5.5751584214       10.2530324674        0.5181846627  S23       170             1.0000000000
      2220       203  ASN       HD22           -5.1851206877       11.9080979593        0.8591216952  S23       170             1.0000000000
      2221       204  LYS       CE             -3.1501827138        1.3230442699       -4.2615483354  S23       234             1.0000000000
      2222       204  LYS       HE1            -3.5751116872        1.5432988634       -3.2825990160  S23       234             1.0000000000
      2223       204  LYS       HE2            -3.9519836857        1.2031658564       -4.9932482554  S23       234             1.0000000000
      2224       204  LYS       NZ             -2.2964578744        2.4786493249       -4.7060038254  S23       234             1.0000000000
      2225       204  LYS       HZ1            -1.8034118402        2.2686865937       -5.6066655767  S23       234             1.0000000000
      2226       204  LYS       HZ2            -1.5303654747        2.7359884089       -4.0573697442  S23       234             1.0000000000
      2227       204  LYS       HZ3            -2.8802673384        3.3476156971       -4.8346055396  S23       234             1.0000000000
      2228       204  LYS       QQH6           -2.5306929793        0.4288142089       -4.1853214709  S23       234             1.0000000000
      2229       205  SER       CB              2.4361739957        3.2041431182       -5.8862993521  S23       235             1.0000000000
      2230       205  SER       HB1             3.1481728377        2.5433540948       -6.3929416396  S23       235             1.0000000000
      2231       205  SER       HB2             2.9658002852        4.1433961720       -5.6716238083  S23       235             1.0000000000
      2232       205  SER       OG              1.3137516480        3.4003264491       -6.7789285956  S23       235             1.0000000000
      2233       205  SER       HG1             0.8880239083        4.2883084914       -6.6079922363  S23       235             1.0000000000
      2234       205  SER       QQH7            2.1249528359        2.6866019587       -4.9646829361  S23       235             1.0000000000
      2235       206  PNM       S1             -3.1705523965        9.1839315400       -6.3573982526  S23       523             1.0000000000
      2236       206  PNM       C2             -1.7797592558        7.9504163440       -6.8743731139  S23       523             1.0000000000
      2237       206  PNM       C3             -1.4840838746        7.1564405240       -5.5567414576  S23       523             1.0000000000
      2238       206  PNM       N4             -2.7517623570        6.9416368604       -4.7929719469  S23       523             1.0000000000
      2239       206  PNM       C5             -3.7871040400        8.0322304097       -5.0157313528  S23       523             1.0000000000
      2240       206  PNM       C6             -3.7136250681        8.4974958682       -3.5268729746  S23       523             1.0000000000
      2241       206  PNM       C7             -2.7006172959        7.3288039998       -3.2723049411  S23       523             1.0000000000
      2242       206  PNM       O8             -1.5845079957        7.4489130872       -2.6539043910  S23       523             1.0000000000
      2243       206  PNM       C9             -2.2896727752        7.0623768828       -8.0186493941  S23       523             1.0000000000
      2244       206  PNM       C10            -0.5804629779        8.7891168226       -7.3404916967  S23       523             1.0000000000
      2245       206  PNM       C11            -0.7640612928        5.8321244822       -5.8741953001  S23       523             1.0000000000
      2246       206  PNM       O12            -1.3371500353        4.7322825763       -5.6497563629  S23       523             1.0000000000
      2247       206  PNM       O13             0.4372282141        5.9320132079       -6.3995085127  S23       523             1.0000000000
      2248       206  PNM       N14            -3.0878153302        9.7725292969       -3.2420971639  S23       523             1.0000000000
      2249       206  PNM       C15            -3.6895138305       10.9386870591       -3.5639627446  S23       523             1.0000000000
      2250       206  PNM       O16            -4.8419280592       10.9586564716       -4.0976932077  S23       523             1.0000000000
      2251       206  PNM       C17            -2.9122141332       12.2236819827       -3.3140016912  S23       523             1.0000000000
      2252       206  PNM       C18            -2.0269318165       12.6213611615       -4.4954521394  S23       523             1.0000000000
      2253       206  PNM       C19            -0.7027896299       13.0375180975       -4.2840392117  S23       523             1.0000000000
      2254       206  PNM       C20             0.1197460432       13.3844303511       -5.3628587258  S23       523             1.0000000000
      2255       206  PNM       C21            -0.3692736173       13.3186828108       -6.6720677283  S23       523             1.0000000000
      2256       206  PNM       C22            -1.6941244954       12.9212493412       -6.8910081527  S23       523             1.0000000000
      2257       206  PNM       C23            -2.5168628877       12.5815383941       -5.8122837828  S23       523             1.0000000000
      2258       206  PNM       H24            -0.8041143768        7.7576612676       -4.9392525313  S23       523             1.0000000000
      2259       206  PNM       H25            -0.8144935602        9.2929594194       -8.2842216544  S23       523             1.0000000000
      2260       206  PNM       H26             0.2834902735        8.1385558520       -7.4981156286  S23       523             1.0000000000
      2261       206  PNM       H27            -0.3224326625        9.5562834144       -6.6073921245  S23       523             1.0000000000
      2262       206  PNM       H28            -2.6030556143        7.6851160207       -8.8603240427  S23       523             1.0000000000
      2263       206  PNM       H29            -3.1457404083        6.4580167906       -7.7136711797  S23       523             1.0000000000
      2264       206  PNM       H30            -1.4964012785        6.3884136603       -8.3641639709  S23       523             1.0000000000
      2265       206  PNM       H31            -4.7595772002        7.6274398515       -5.2959674811  S23       523             1.0000000000
      2266       206  PNM       H32            -4.6706415527        8.4212975996       -3.0059748891  S23       523             1.0000000000
      2267       206  PNM       H33            -2.2978995005       12.1251695715       -2.4152358256  S23       523             1.0000000000
      2268       206  PNM       H34            -3.6535343253       13.0058238476       -3.1176413303  S23       523             1.0000000000
      2269       206  PNM       H35            -0.3124792653       13.0926869302       -3.2740930995  S23       523             1.0000000000
      2270       206  PNM       H36             1.1448196310       13.6878115247       -5.1831985550  S23       523             1.0000000000
      2271       206  PNM       H37             0.2758567415       13.5637342984       -7.5105499628  S23       523             1.0000000000
      2272       206  PNM       H38            -2.0845362578       12.8518035800       -7.9017228524  S23       523             1.0000000000
      2273       206  PNM       H39            -3.5361543136       12.2602012924       -5.9920978815  S23       523             1.0000000000
      2274       206  PNM       H40            -2.1706687083        9.7539231376       -2.7863076495  S23       523             1.0000000000
      2275       207  TIP3      OH2            -4.5515828620        7.5416578229       -0.3298627868  S23       290             1.0000000000
      2276       207  TIP3      H1             -5.8361976021        7.3860584918       -0.0395615632  S23       290             1.0000000000
      2277       207  TIP3      H2             -3.9969491082        8.2629473132        0.1176836430  S23       290             1.0000000000
      2278       208  SER       CB             -2.8720421494        4.9707452962       -2.3000239202  S24       70              1.0000000000
      2279       208  SER       HB1            -3.4627030650        4.1513228587       -2.7102522917  S24       70              1.0000000000
      2280       208  SER       HB2            -1.9129472484        5.0162567451       -2.8179808518  S24       70              1.0000000000
      2281       208  SER       OG             -3.6261016370        6.2039611592       -2.5503411347  S24       70              1.0000000000
      2282       208  SER       HG1            -4.1325601826        7.0785855740       -1.1001451419  S24       70              1.0000000000
      2283       208  SER       QQH1           -2.6692523087        4.9084277857       -1.2217375371  S24       70              1.0000000000
      2284       209  LYS       CD             -6.3139825708        3.2476464937       -2.0138565775  S24       73              1.0000000000
      2285       209  LYS       HD1            -6.9675684270        2.7215410015       -2.7134171983  S24       73              1.0000000000
      2286       209  LYS       HD2            -5.3016404929        3.2007699163       -2.4280361740  S24       73              1.0000000000
      2287       209  LYS       QQH2           -6.3225813811        2.7037812421       -1.0644282148  S24       73              1.0000000000
      2288       209  LYS       CE             -6.7662899566        4.7098261278       -1.8509869691  S24       73              1.0000000000
      2289       209  LYS       HE1            -6.4481910404        5.1563763633       -0.9081530491  S24       73              1.0000000000
      2290       209  LYS       HE2            -7.8560468037        4.7876302464       -1.8876834397  S24       73              1.0000000000
      2291       209  LYS       NZ             -6.2269393015        5.6175636368       -2.9343093841  S24       73              1.0000000000
      2292       209  LYS       HZ1            -6.3819753397        5.2829945577       -3.8985139170  S24       73              1.0000000000
      2293       209  LYS       HZ2            -5.1812832685        5.7968915302       -2.8465532263  S24       73              1.0000000000
      2294       209  LYS       HZ3            -6.6861547535        6.5569780027       -2.8819488472  S24       73              1.0000000000
      2295       210  SER       CB             -4.5398742217        4.3144130474       -6.3756693869  S24       130             1.0000000000
      2296       210  SER       HB1            -4.5878406684        5.2402969244       -6.9477228123  S24       130             1.0000000000
      2297       210  SER       HB2            -3.7925177443        3.6694621779       -6.8544638243  S24       130             1.0000000000
      2298       210  SER       OG             -4.1453067451        4.5764973153       -4.9915700612  S24       130             1.0000000000
      2299       210  SER       HG1            -3.5378056935        5.4106634440       -4.9553855981  S24       130             1.0000000000
      2300       210  SER       QQH3           -5.5011390803        3.7982216748       -6.4319293247  S24       130             1.0000000000
      2301       211  GLU       CB            -10.0495352399        9.1988394024        0.7507794197  S24       166             1.0000000000
      2302       211  GLU       HB1            -9.7638405675        9.8789149100       -0.0612061796  S24       166             1.0000000000
      2303       211  GLU       HB2           -11.0916428112        8.9060378841        0.5947930247  S24       166             1.0000000000
      2304       211  GLU       QQH4           -9.9763878681        9.6548825168        1.7467485258  S24       166             1.0000000000
      2305       211  GLU       CG             -9.1575458468        7.9462316806        0.6608326684  S24       166             1.0000000000
      2306       211  GLU       HG1            -9.4901910771        7.3033143846       -0.1622811049  S24       166             1.0000000000
      2307       211  GLU       HG2            -9.2420250038        7.3280626959        1.5648515774  S24       166             1.0000000000
      2308       211  GLU       CD             -7.6871148103        8.2451511848        0.4364443944  S24       166             1.0000000000
      2309       211  GLU       OE1            -7.2196876643        9.4038945934        0.5348901482  S24       166             1.0000000000
      2310       211  GLU       OE2            -6.9461036395        7.1782152326        0.1373802908  S24       166             1.0000000000
      2311       212  ASN       CB             -2.6473727792       11.7239914689        1.3621679823  S24       170             1.0000000000
      2312       212  ASN       HB1            -1.6650876095       11.5321650019        0.9266342955  S24       170             1.0000000000
      2313       212  ASN       HB2            -3.0301435509       12.6792546756        0.9935562408  S24       170             1.0000000000
      2314       212  ASN       QQH5           -2.6395884859       11.7278500560        2.4630650086  S24       170             1.0000000000
      2315       212  ASN       CG             -3.5847075695       10.6004723621        0.9367874497  S24       170             1.0000000000
      2316       212  ASN       OD1            -3.1556422946        9.4085305729        0.8001996333  S24       170             1.0000000000
      2317       212  ASN       ND2            -4.8680173518       10.9380198908        0.7341974465  S24       170             1.0000000000
      2318       212  ASN       HD21           -5.5862688209       10.2400827025        0.5267903675  S24       170             1.0000000000
      2319       212  ASN       HD22           -5.1908155628       11.8934926094        0.8683495062  S24       170             1.0000000000
      2320       213  LYS       CE             -3.1572889206        1.3280805040       -4.2589038776  S24       234             1.0000000000
      2321       213  LYS       HE1            -3.5787469428        1.5470315108       -3.2781598017  S24       234             1.0000000000
      2322       213  LYS       HE2            -3.9616427469        1.2073627728       -4.9876104325  S24       234             1.0000000000
      2323       213  LYS       NZ             -2.3074393932        2.4853963582       -4.7064244137  S24       234             1.0000000000
      2324       213  LYS       HZ1            -1.8149315496        2.2751262886       -5.6074611177  S24       234             1.0000000000
      2325       213  LYS       HZ2            -1.5403391399        2.7446460379       -4.0596012802  S24       234             1.0000000000
      2326       213  LYS       HZ3            -2.8922610574        3.3529582687       -4.8363519770  S24       234             1.0000000000
      2327       213  LYS       QQH6           -2.5356584924        0.4351368986       -4.1854314826  S24       234             1.0000000000
      2328       214  SER       CB              2.4287614601        3.2049633360       -5.8890708755  S24       235             1.0000000000
      2329       214  SER       HB1             3.1409233318        2.5447278911       -6.3961082744  S24       235             1.0000000000
      2330       214  SER       HB2             2.9577415214        4.1446091812       -5.6743893800  S24       235             1.0000000000
      2331       214  SER       OG              1.3057229149        3.4008833533       -6.7811308148  S24       235             1.0000000000
      2332       214  SER       HG1             0.8801223301        4.2888899689       -6.6096639077  S24       235             1.0000000000
      2333       214  SER       QQH7            2.1181034671        2.6869176635       -4.9675428548  S24       235             1.0000000000
      2334       215  PNM       S1             -3.1813456639        9.1831104965       -6.3608965590  S24       523             1.0000000000
      2335       215  PNM       C2             -1.7857465044        7.9539803780       -6.8759499136  S24       523             1.0000000000
      2336       215  PNM       C3             -1.4909648278        7.1578509335       -5.5592759635  S24       523             1.0000000000
      2337       215  PNM       N4             -2.7578072226        6.9430752891       -4.7947267462  S24       523             1.0000000000
      2338       215  PNM       C5             -3.7932027944        8.0344484113       -5.0146675798  S24       523             1.0000000000
      2339       215  PNM       C6             -3.7142234269        8.5003514016       -3.5261710962  S24       523             1.0000000000
      2340       215  PNM       C7             -2.7038473741        7.3293048986       -3.2735732181  S24       523             1.0000000000
      2341       215  PNM       O8             -1.5871646727        7.4466777872       -2.6557459812  S24       523             1.0000000000
      2342       215  PNM       C9             -2.2902781761        7.0678359946       -8.0240090322  S24       523             1.0000000000
      2343       215  PNM       C10            -0.5861299215        8.7955451201       -7.3361274839  S24       523             1.0000000000
      2344       215  PNM       C11            -0.7729580414        5.8329238687       -5.8788154971  S24       523             1.0000000000
      2345       215  PNM       O12            -1.3500871363        4.7336623285       -5.6614108018  S24       523             1.0000000000
      2346       215  PNM       O13             0.4304837594        5.9318171900       -6.3990608498  S24       523             1.0000000000
      2347       215  PNM       N14            -3.0828189421        9.7732245834       -3.2436602484  S24       523             1.0000000000
      2348       215  PNM       C15            -3.6805227438       10.9410742516       -3.5666558108  S24       523             1.0000000000
      2349       215  PNM       O16            -4.8327421749       10.9634919739       -4.1004168199  S24       523             1.0000000000
      2350       215  PNM       C17            -2.8993961818       12.2239667935       -3.3176039624  S24       523             1.0000000000
      2351       215  PNM       C18            -2.0151528531       12.6205821696       -4.5002260880  S24       523             1.0000000000
      2352       215  PNM       C19            -0.6909613885       13.0376362552       -4.2904097024  S24       523             1.0000000000
      2353       215  PNM       C20             0.1297886964       13.3853893559       -5.3703697967  S24       523             1.0000000000
      2354       215  PNM       C21            -0.3609815538       13.3194838069       -6.6788736642  S24       523             1.0000000000
      2355       215  PNM       C22            -1.6857494603       12.9209723743       -6.8961622831  S24       523             1.0000000000
      2356       215  PNM       C23            -2.5068364560       12.5805373684       -5.8164316451  S24       523             1.0000000000
      2357       215  PNM       H24            -0.8100953725        7.7577697142       -4.9415207906  S24       523             1.0000000000
      2358       215  PNM       H25            -0.8183111463        9.3039472215       -8.2778783885  S24       523             1.0000000000
      2359       215  PNM       H26             0.2782014691        8.1456510510       -7.4953850609  S24       523             1.0000000000
      2360       215  PNM       H27            -0.3296673190        9.5593254808       -6.5989240479  S24       523             1.0000000000
      2361       215  PNM       H28            -2.5999442119        7.6920632864       -8.8659599231  S24       523             1.0000000000
      2362       215  PNM       H29            -3.1476205734        6.4631592554       -7.7238388430  S24       523             1.0000000000
      2363       215  PNM       H30            -1.4954278518        6.3945611175       -8.3671082986  S24       523             1.0000000000
      2364       215  PNM       H31            -4.7673001265        7.6304602415       -5.2906881588  S24       523             1.0000000000
      2365       215  PNM       H32            -4.6700500127        8.4274725098       -3.0025261531  S24       523             1.0000000000
      2366       215  PNM       H33            -2.2838775359       12.1237950622       -2.4199055191  S24       523             1.0000000000
      2367       215  PNM       H34            -3.6381435572       13.0082009108       -3.1196197636  S24       523             1.0000000000
      2368       215  PNM       H35            -0.2990812569       13.0932081696       -3.2810066506  S24       523             1.0000000000
      2369       215  PNM       H36             1.1549290074       13.6895252159       -5.1924419627  S24       523             1.0000000000
      2370       215  PNM       H37             0.2828727215       13.5653272380       -7.5180633680  S24       523             1.0000000000
      2371       215  PNM       H38            -2.0773844735       12.8517303084       -7.9064062812  S24       523             1.0000000000
      2372       215  PNM       H39            -3.5263326685       12.2592345417       -5.9949712415  S24       523             1.0000000000
      2373       215  PNM       H40            -2.1667088539        9.7518720450       -2.7860109691  S24       523             1.0000000000
      2374       216  TIP3      OH2            -4.5783595029        7.5231523831       -0.3347446954  S24       290             1.0000000000
      2375       216  TIP3      H1             -5.8745743569        7.3776818132       -0.0557452189  S24       290             1.0000000000
      2376       216  TIP3      H2             -4.0234593640        8.2388439806        0.1195898710  S24       290             1.0000000000
      2377       217  SER       CB             -2.8843022428        4.9684612315       -2.3016577165  S25       70              1.0000000000
      2378       217  SER       HB1            -3.4846065959        4.1498618006       -2.6998292471  S25       70              1.0000000000
      2379       217  SER       HB2            -1.9287829337        5.0040502367       -2.8271599622  S25       70              1.0000000000
      2380       217  SER       OG             -3.6365984012        6.2026950223       -2.5599432737  S25       70              1.0000000000
      2381       217  SER       HG1            -4.1507532048        7.0736349187       -1.1132510851  S25       70              1.0000000000
      2382       217  SER       QQH1           -2.6743252890        4.9177677870       -1.2240209999  S25       70              1.0000000000
      2383       218  LYS       CD             -6.3375814999        3.2347751836       -2.0088365550  S25       73              1.0000000000
      2384       218  LYS       HD1            -7.0907464462        2.7639779746       -2.6467585113  S25       73              1.0000000000
      2385       218  LYS       HD2            -5.3725865377        3.1109843395       -2.5116156408  S25       73              1.0000000000
      2386       218  LYS       QQH2           -6.3010949495        2.6879016200       -1.0617118344  S25       73              1.0000000000
      2387       218  LYS       CE             -6.6516029022        4.7251089807       -1.8039565485  S25       73              1.0000000000
      2388       218  LYS       HE1            -6.1407998051        5.1457756684       -0.9368675239  S25       73              1.0000000000
      2389       218  LYS       HE2            -7.7197452005        4.8894259386       -1.6478583363  S25       73              1.0000000000
      2390       218  LYS       NZ             -6.2275595957        5.5829481639       -2.9748071606  S25       73              1.0000000000
      2391       218  LYS       HZ1            -6.4456461188        5.2024064984       -3.9053529095  S25       73              1.0000000000
      2392       218  LYS       HZ2            -5.1813159393        5.7714373551       -2.9567272398  S25       73              1.0000000000
      2393       218  LYS       HZ3            -6.6876375968        6.5225263476       -2.9298153558  S25       73              1.0000000000
      2394       219  SER       CB             -4.5490773932        4.3355591344       -6.3716448153  S25       130             1.0000000000
      2395       219  SER       HB1            -4.5939693698        5.2625813403       -6.9417508652  S25       130             1.0000000000
      2396       219  SER       HB2            -3.7997406462        3.6912850805       -6.8480811699  S25       130             1.0000000000
      2397       219  SER       OG             -4.1591393167        4.5939384129       -4.9859004679  S25       130             1.0000000000
      2398       219  SER       HG1            -3.5405449174        5.4235542399       -4.9517019409  S25       130             1.0000000000
      2399       219  SER       QQH3           -5.5103068546        3.8194273275       -6.4334913079  S25       130             1.0000000000
      2400       220  GLU       CB            -10.0565289683        9.2020382129        0.7511304078  S25       166             1.0000000000
      2401       220  GLU       HB1            -9.7691592532        9.8812780416       -0.0610208241  S25       166             1.0000000000
      2402       220  GLU       HB2           -11.0998591739        8.9134316148        0.5959484523  S25       166             1.0000000000
      2403       220  GLU       QQH4           -9.9805552970        9.6573784558        1.7472489243  S25       166             1.0000000000
      2404       220  GLU       CG             -9.1697664157        7.9465380966        0.6600885009  S25       166             1.0000000000
      2405       220  GLU       HG1            -9.5054468268        7.3047304958       -0.1624427734  S25       166             1.0000000000
      2406       220  GLU       HG2            -9.2550918788        7.3284377334        1.5641039017  S25       166             1.0000000000
      2407       220  GLU       CD             -7.6993661469        8.2409938140        0.4330276114  S25       166             1.0000000000
      2408       220  GLU       OE1            -7.2252303604        9.3965226710        0.5364211205  S25       166             1.0000000000
      2409       220  GLU       OE2            -6.9663961468        7.1716753853        0.1241587390  S25       166             1.0000000000
      2410       221  ASN       CB             -2.6494061012       11.7176266650        1.3583608234  S25       170             1.0000000000
      2411       221  ASN       HB1            -1.6671135082       11.5249243449        0.9232246949  S25       170             1.0000000000
      2412       221  ASN       HB2            -3.0320143222       12.6721502878        0.9874566467  S25       170             1.0000000000
      2413       221  ASN       QQH5           -2.6419469095       11.7240132802        2.4592323643  S25       170             1.0000000000
      2414       221  ASN       CG             -3.5879526366       10.5932168488        0.9349089722  S25       170             1.0000000000
      2415       221  ASN       OD1            -3.1611351886        9.4006967207        0.7968126738  S25       170             1.0000000000
      2416       221  ASN       ND2            -4.8715885577       10.9320818519        0.7349603769  S25       170             1.0000000000
      2417       221  ASN       HD21           -5.5900957625       10.2341718617        0.5290156560  S25       170             1.0000000000
      2418       221  ASN       HD22           -5.1935663357       11.8877875783        0.8694617661  S25       170             1.0000000000
      2419       222  LYS       CE             -3.1625535287        1.3335014987       -4.2571797643  S25       234             1.0000000000
      2420       222  LYS       HE1            -3.5828737735        1.5502632525       -3.2754505666  S25       234             1.0000000000
      2421       222  LYS       HE2            -3.9678965644        1.2109889581       -4.9845354371  S25       234             1.0000000000
      2422       222  LYS       NZ             -2.3172204446        2.4935903685       -4.7055022609  S25       234             1.0000000000
      2423       222  LYS       HZ1            -1.8261766782        2.2856961076       -5.6079139132  S25       234             1.0000000000
      2424       222  LYS       HZ2            -1.5483118194        2.7533992092       -4.0610604681  S25       234             1.0000000000
      2425       222  LYS       HZ3            -2.9030570949        3.3600742094       -4.8332543390  S25       234             1.0000000000
      2426       222  LYS       QQH6           -2.5379012954        0.4425247220       -4.1855063227  S25       234             1.0000000000
      2427       223  SER       CB              2.4266567748        3.2050244813       -5.8913606156  S25       235             1.0000000000
      2428       223  SER       HB1             3.1387192840        2.5441563497       -6.3977057522  S25       235             1.0000000000
      2429       223  SER       HB2             2.9559717825        4.1447028134       -5.6778830812  S25       235             1.0000000000
      2430       223  SER       OG              1.3033663543        3.4003831322       -6.7832712772  S25       235             1.0000000000
      2431       223  SER       HG1             0.8776597602        4.2883556010       -6.6115579190  S25       235             1.0000000000
      2432       223  SER       QQH7            2.1163831173        2.6879334455       -4.9691803248  S25       235             1.0000000000
      2433       224  PNM       S1             -3.1896056133        9.1764101418       -6.3622856313  S25       523             1.0000000000
      2434       224  PNM       C2             -1.7910615629        7.9502209138       -6.8761257033  S25       523             1.0000000000
      2435       224  PNM       C3             -1.4977457156        7.1525989669       -5.5601148335  S25       523             1.0000000000
      2436       224  PNM       N4             -2.7641137046        6.9371715069       -4.7961328800  S25       523             1.0000000000
      2437       224  PNM       C5             -3.7983503335        8.0304223090       -5.0132895969  S25       523             1.0000000000
      2438       224  PNM       C6             -3.7147728851        8.4977280787       -3.5257649230  S25       523             1.0000000000
      2439       224  PNM       C7             -2.7099019842        7.3228900592       -3.2721057004  S25       523             1.0000000000
      2440       224  PNM       O8             -1.5923217039        7.4380566286       -2.6541067174  S25       523             1.0000000000
      2441       224  PNM       C9             -2.2908458722        7.0661819769       -8.0280504584  S25       523             1.0000000000
      2442       224  PNM       C10            -0.5915067878        8.7949991282       -7.3300856382  S25       523             1.0000000000
      2443       224  PNM       C11            -0.7792191996        5.8283573519       -5.8793988843  S25       523             1.0000000000
      2444       224  PNM       O12            -1.3564649409        4.7289160496       -5.6631621743  S25       523             1.0000000000
      2445       224  PNM       O13             0.4251729122        5.9283254874       -6.3969794514  S25       523             1.0000000000
      2446       224  PNM       N14            -3.0781813998        9.7681618560       -3.2447945139  S25       523             1.0000000000
      2447       224  PNM       C15            -3.6740195252       10.9373758170       -3.5658875456  S25       523             1.0000000000
      2448       224  PNM       O16            -4.8263226440       10.9616321709       -4.0992696322  S25       523             1.0000000000
      2449       224  PNM       C17            -2.8918300400       12.2191311468       -3.3155256517  S25       523             1.0000000000
      2450       224  PNM       C18            -2.0103208696       12.6176490342       -4.4995061757  S25       523             1.0000000000
      2451       224  PNM       C19            -0.6866872297       13.0375752725       -4.2920930936  S25       523             1.0000000000
      2452       224  PNM       C20             0.1313022900       13.3870111697       -5.3736336256  S25       523             1.0000000000
      2453       224  PNM       C21            -0.3617000504       13.3199930037       -6.6812833756  S25       523             1.0000000000
      2454       224  PNM       C22            -1.6860708919       12.9187465170       -6.8960455159  S25       523             1.0000000000
      2455       224  PNM       C23            -2.5043687168       12.5766272432       -5.8147517228  S25       523             1.0000000000
      2456       224  PNM       H24            -0.8168093447        7.7511783835       -4.9412454393  S25       523             1.0000000000
      2457       224  PNM       H25            -0.8221553789        9.3065919277       -8.2704556607  S25       523             1.0000000000
      2458       224  PNM       H26             0.2746105476        8.1474066124       -7.4892735901  S25       523             1.0000000000
      2459       224  PNM       H27            -0.3391698169        9.5563438564       -6.5889941547  S25       523             1.0000000000
      2460       224  PNM       H28            -2.5998579305        7.6920381967       -8.8691143720  S25       523             1.0000000000
      2461       224  PNM       H29            -3.1475216441        6.4586644218       -7.7319236524  S25       523             1.0000000000
      2462       224  PNM       H30            -1.4937352647        6.3957104048       -8.3713594652  S25       523             1.0000000000
      2463       224  PNM       H31            -4.7740534266        7.6274268833       -5.2853796517  S25       523             1.0000000000
      2464       224  PNM       H32            -4.6700908600        8.4289356396       -3.0006866573  S25       523             1.0000000000
      2465       224  PNM       H33            -2.2745641630       12.1168702316       -2.4193168594  S25       523             1.0000000000
      2466       224  PNM       H34            -3.6298585433       13.0032755396       -3.1141884799  S25       523             1.0000000000
      2467       224  PNM       H35            -0.2933282738       13.0939109321       -3.2832721977  S25       523             1.0000000000
      2468       224  PNM       H36             1.1561583807       13.6931064963       -5.1974938358  S25       523             1.0000000000
      2469       224  PNM       H37             0.2801851179       13.5669061542       -7.5216612885  S25       523             1.0000000000
      2470       224  PNM       H38            -2.0798493751       12.8487731308       -7.9053906959  S25       523             1.0000000000
      2471       224  PNM       H39            -3.5236438411       12.2534967408       -5.9910491318  S25       523             1.0000000000
      2472       224  PNM       H40            -2.1626970277        9.7443519189       -2.7861704234  S25       523             1.0000000000
      2473       225  TIP3      OH2            -4.5915265110        7.5076528131       -0.3387698025  S25       290             1.0000000000
      2474       225  TIP3      H1             -5.8988155302        7.3682088905       -0.0658394112  S25       290             1.0000000000
      2475       225  TIP3      H2             -4.0356353047        8.2207323261        0.1166964368  S25       290             1.0000000000
      2476       226  SER       CB             -2.8874443442        4.9758692274       -2.3012380232  S26       70              1.0000000000
      2477       226  SER       HB1            -3.4936461364        4.1575824444       -2.6911351383  S26       70              1.0000000000
      2478       226  SER       HB2            -1.9335012752        5.0028308065       -2.8298585720  S26       70              1.0000000000
      2479       226  SER       OG             -3.6403798210        6.2112174570       -2.5693690629  S26       70              1.0000000000
      2480       226  SER       HG1            -4.1689491375        7.0722878922       -1.1288903618  S26       70              1.0000000000
      2481       226  SER       QQH1           -2.6751458255        4.9347226513       -1.2233601334  S26       70              1.0000000000
      2482       227  LYS       CD             -6.3576926574        3.2172545805       -2.0116370894  S26       73              1.0000000000
      2483       227  LYS       HD1            -7.1728467405        2.7809797476       -2.5977163323  S26       73              1.0000000000
      2484       227  LYS       HD2            -5.4324165261        3.0346200883       -2.5682383878  S26       73              1.0000000000
      2485       227  LYS       QQH2           -6.2927465619        2.6810059402       -1.0602605391  S26       73              1.0000000000
      2486       227  LYS       CE             -6.5703345837        4.7233272784       -1.8069068594  S26       73              1.0000000000
      2487       227  LYS       HE1            -5.9114102388        5.1350334407       -1.0411131138  S26       73              1.0000000000
      2488       227  LYS       HE2            -7.5899936108        4.9532873219       -1.4948381811  S26       73              1.0000000000
      2489       227  LYS       NZ             -6.2829015371        5.5281058001       -3.0529501863  S26       73              1.0000000000
      2490       227  LYS       HZ1            -6.6741718194        5.1489358635       -3.9228035138  S26       73              1.0000000000
      2491       227  LYS       HZ2            -5.2482547566        5.6399389405       -3.1924261848  S26       73              1.0000000000
      2492       227  LYS       HZ3            -6.6663003276        6.4995194677       -2.9648721532  S26       73              1.0000000000
      2493       228  SER       CB             -4.5588800389        4.3661375653       -6.3553537275  S26       130             1.0000000000
      2494       228  SER       HB1            -4.6014595740        5.2883716942       -6.9332678678  S26       130             1.0000000000
      2495       228  SER       HB2            -3.8041793975        3.7210403158       -6.8225735270  S26       130             1.0000000000
      2496       228  SER       OG             -4.1795485691        4.6372055717       -4.9684809283  S26       130             1.0000000000
      2497       228  SER       HG1            -3.5407094655        5.4638562524       -4.9432817879  S26       130             1.0000000000
      2498       228  SER       QQH3           -5.5186895875        3.8477690476       -6.4193840402  S26       130             1.0000000000
      2499       229  GLU       CB            -10.0572165026        9.2018284233        0.7508176753  S26       166             1.0000000000
      2500       229  GLU       HB1            -9.7677230387        9.8804953943       -0.0610653874  S26       166             1.0000000000
      2501       229  GLU       HB2           -11.1011769059        8.9156159480        0.5953495552  S26       166             1.0000000000
      2502       229  GLU       QQH4           -9.9802165992        9.6568008098        1.7470399523  S26       166             1.0000000000
      2503       229  GLU       CG             -9.1736296808        7.9442573541        0.6599527034  S26       166             1.0000000000
      2504       229  GLU       HG1            -9.5135280935        7.3014623679       -0.1600383247  S26       166             1.0000000000
      2505       229  GLU       HG2            -9.2572475380        7.3282945970        1.5655117885  S26       166             1.0000000000
      2506       229  GLU       CD             -7.7031537937        8.2341171644        0.4280628028  S26       166             1.0000000000
      2507       229  GLU       OE1            -7.2259712502        9.3887717034        0.5272882259  S26       166             1.0000000000
      2508       229  GLU       OE2            -6.9754152034        7.1608417574        0.1201044316  S26       166             1.0000000000
      2509       230  ASN       CB             -2.6486542121       11.7123910977        1.3588227524  S26       170             1.0000000000
      2510       230  ASN       HB1            -1.6663909996       11.5176975895        0.9244133321  S26       170             1.0000000000
      2511       230  ASN       HB2            -3.0300974899       12.6666347477        0.9859399158  S26       170             1.0000000000
      2512       230  ASN       QQH5           -2.6418003983       11.7207385633        2.4596643152  S26       170             1.0000000000
      2513       230  ASN       CG             -3.5885380133       10.5878910365        0.9362961927  S26       170             1.0000000000
      2514       230  ASN       OD1            -3.1639551512        9.3947196198        0.7979845866  S26       170             1.0000000000
      2515       230  ASN       ND2            -4.8720395354       10.9285288144        0.7365930288  S26       170             1.0000000000
      2516       230  ASN       HD21           -5.5901233438       10.2311942983        0.5281900743  S26       170             1.0000000000
      2517       230  ASN       HD22           -5.1931481577       11.8846120914        0.8699399108  S26       170             1.0000000000
      2518       231  LYS       CE             -3.1662772682        1.3414898226       -4.2561526947  S26       234             1.0000000000
      2519       231  LYS       HE1            -3.5856274742        1.5532790922       -3.2729252861  S26       234             1.0000000000
      2520       231  LYS       HE2            -3.9716704312        1.2198806947       -4.9836448698  S26       234             1.0000000000
      2521       231  LYS       NZ             -2.3234546364        2.5056268395       -4.7001605813  S26       234             1.0000000000
      2522       231  LYS       HZ1            -1.8346556159        2.3022082839       -5.6047306337  S26       234             1.0000000000
      2523       231  LYS       HZ2            -1.5515048275        2.7613244275       -4.0575422389  S26       234             1.0000000000
      2524       231  LYS       HZ3            -2.9055867135        3.3737690802       -4.8213941875  S26       234             1.0000000000
      2525       231  LYS       QQH6           -2.5391553772        0.4519663949       -4.1892837518  S26       234             1.0000000000
      2526       232  SER       CB              2.4240370613        3.2050130929       -5.8905071127  S26       235             1.0000000000
      2527       232  SER       HB1             3.1350311583        2.5436218353       -6.3977673720  S26       235             1.0000000000
      2528       232  SER       HB2             2.9534798864        4.1447219774       -5.6776301650  S26       235             1.0000000000
      2529       232  SER       OG              1.2997592260        3.4002007647       -6.7812686076  S26       235             1.0000000000
      2530       232  SER       HG1             0.8741098230        4.2882162667       -6.6089740282  S26       235             1.0000000000
      2531       232  SER       QQH7            2.1145356629        2.6884539315       -4.9678383266  S26       235             1.0000000000
      2532       233  PNM       S1             -3.1946253679        9.1702801555       -6.3625655251  S26       523             1.0000000000
      2533       233  PNM       C2             -1.7944224426        7.9456399932       -6.8742905899  S26       523             1.0000000000
      2534       233  PNM       C3             -1.5057548912        7.1477114167       -5.5576999667  S26       523             1.0000000000
      2535       233  PNM       N4             -2.7737026192        6.9279612076       -4.7989332562  S26       523             1.0000000000
      2536       233  PNM       C5             -3.8018393323        8.0274219161       -5.0104414443  S26       523             1.0000000000
      2537       233  PNM       C6             -3.7152000889        8.4958519372       -3.5245618648  S26       523             1.0000000000
      2538       233  PNM       C7             -2.7206924801        7.3138609598       -3.2610253902  S26       523             1.0000000000
      2539       233  PNM       O8             -1.5949384550        7.4376091923       -2.6533998170  S26       523             1.0000000000
      2540       233  PNM       C9             -2.2903337352        7.0650644179       -8.0307676122  S26       523             1.0000000000
      2541       233  PNM       C10            -0.5930104489        8.7905075429       -7.3227655954  S26       523             1.0000000000
      2542       233  PNM       C11            -0.7812784592        5.8258758604       -5.8716421289  S26       523             1.0000000000
      2543       233  PNM       O12            -1.3508075966        4.7246739613       -5.6424394269  S26       523             1.0000000000
      2544       233  PNM       O13             0.4198160410        5.9270659968       -6.3964247200  S26       523             1.0000000000
      2545       233  PNM       N14            -3.0732367560        9.7637667143       -3.2465697399  S26       523             1.0000000000
      2546       233  PNM       C15            -3.6672303633       10.9337035213       -3.5669142998  S26       523             1.0000000000
      2547       233  PNM       O16            -4.8206585068       10.9597199427       -4.0984406495  S26       523             1.0000000000
      2548       233  PNM       C17            -2.8852976762       12.2155382872       -3.3175306614  S26       523             1.0000000000
      2549       233  PNM       C18            -2.0059421254       12.6158422371       -4.5022496764  S26       523             1.0000000000
      2550       233  PNM       C19            -0.6830092639       13.0383508533       -4.2954896274  S26       523             1.0000000000
      2551       233  PNM       C20             0.1336605369       13.3892975115       -5.3774424227  S26       523             1.0000000000
      2552       233  PNM       C21            -0.3599836057       13.3212241940       -6.6847257290  S26       523             1.0000000000
      2553       233  PNM       C22            -1.6836955603       12.9175600237       -6.8988915162  S26       523             1.0000000000
      2554       233  PNM       C23            -2.5008343039       12.5738602805       -5.8172122855  S26       523             1.0000000000
      2555       233  PNM       H24            -0.8303839036        7.7482539146       -4.9340068505  S26       523             1.0000000000
      2556       233  PNM       H25            -0.8207223378        9.3073713565       -8.2609506540  S26       523             1.0000000000
      2557       233  PNM       H26             0.2720484708        8.1420011054       -7.4837346602  S26       523             1.0000000000
      2558       233  PNM       H27            -0.3403828573        9.5472691283       -6.5772973752  S26       523             1.0000000000
      2559       233  PNM       H28            -2.5972867547        7.6944633315       -8.8701219830  S26       523             1.0000000000
      2560       233  PNM       H29            -3.1478567580        6.4559747726       -7.7404987031  S26       523             1.0000000000
      2561       233  PNM       H30            -1.4918060128        6.3966271388       -8.3747830980  S26       523             1.0000000000
      2562       233  PNM       H31            -4.7803477138        7.6294717367       -5.2804184615  S26       523             1.0000000000
      2563       233  PNM       H32            -4.6713587473        8.4326479423       -3.0002307357  S26       523             1.0000000000
      2564       233  PNM       H33            -2.2666905150       12.1134491981       -2.4223059924  S26       523             1.0000000000
      2565       233  PNM       H34            -3.6244026047       12.9984311930       -3.1151254748  S26       523             1.0000000000
      2566       233  PNM       H35            -0.2888915824       13.0953517651       -3.2869738352  S26       523             1.0000000000
      2567       233  PNM       H36             1.1580106870       13.6975219886       -5.2020874087  S26       523             1.0000000000
      2568       233  PNM       H37             0.2811670390       13.5691244881       -7.5253170632  S26       523             1.0000000000
      2569       233  PNM       H38            -2.0776209613       12.8469701317       -7.9081453070  S26       523             1.0000000000
      2570       233  PNM       H39            -3.5195234423       12.2485798750       -5.9930205154  S26       523             1.0000000000
      2571       233  PNM       H40            -2.1558694880        9.7355359871       -2.7917607430  S26       523             1.0000000000
      2572       234  TIP3      OH2            -4.5993868821        7.4942415056       -0.3408950051  S26       290             1.0000000000
      2573       234  TIP3      H1             -5.9067486454        7.3539128417       -0.0687870481  S26       290             1.0000000000
      2574       234  TIP3      H2             -4.0422000770        8.2052326809        0.1145645989  S26       290             1.0000000000
      2575       235  SER       CB             -2.8852029650        4.9891995310       -2.2967411788  S27       70              1.0000000000
      2576       235  SER       HB1            -3.5046632010        4.1804356335       -2.6860475588  S27       70              1.0000000000
      2577       235  SER       HB2            -1.9317014951        5.0036561035       -2.8272524222  S27       70              1.0000000000
      2578       235  SER       OG             -3.6206540800        6.2361594704       -2.5564234674  S27       70              1.0000000000
      2579       235  SER       HG1            -4.1743408118        7.0774312509       -1.1339473512  S27       70              1.0000000000
      2580       235  SER       QQH1           -2.6692568366        4.9402799304       -1.2195304914  S27       70              1.0000000000
      2581       236  LYS       CD             -6.3618549203        3.2056912377       -2.0116510086  S27       73              1.0000000000
      2582       236  LYS       HD1            -7.2050531779        2.7881140104       -2.5723701294  S27       73              1.0000000000
      2583       236  LYS       HD2            -5.4565001764        2.9852733701       -2.5877173028  S27       73              1.0000000000
      2584       236  LYS       QQH2           -6.2900757722        2.6795677026       -1.0553361351  S27       73              1.0000000000
      2585       236  LYS       CE             -6.5128684296        4.7202551921       -1.8254478590  S27       73              1.0000000000
      2586       236  LYS       HE1            -5.7630724065        5.1336512547       -1.1513321472  S27       73              1.0000000000
      2587       236  LYS       HE2            -7.4863827059        4.9986760681       -1.4190842366  S27       73              1.0000000000
      2588       236  LYS       NZ             -6.3459827206        5.4618518913       -3.1289419442  S27       73              1.0000000000
      2589       236  LYS       HZ1            -7.0249192262        5.1740404432       -3.8446133965  S27       73              1.0000000000
      2590       236  LYS       HZ2            -5.4015282739        5.3335644733       -3.5689074094  S27       73              1.0000000000
      2591       236  LYS       HZ3            -6.5151959526        6.4848974135       -2.9998098839  S27       73              1.0000000000
      2592       237  SER       CB             -4.5647834088        4.3816582819       -6.3317476810  S27       130             1.0000000000
      2593       237  SER       HB1            -4.5991228690        5.2928849936       -6.9269845977  S27       130             1.0000000000
      2594       237  SER       HB2            -3.7994427548        3.7308096928       -6.7707634132  S27       130             1.0000000000
      2595       237  SER       OG             -4.2045309736        4.6833453152       -4.9400339412  S27       130             1.0000000000
      2596       237  SER       HG1            -3.5357298061        5.5180532981       -4.9271053075  S27       130             1.0000000000
      2597       237  SER       QQH3           -5.5231292715        3.8619436629       -6.3996206263  S27       130             1.0000000000
      2598       238  GLU       CB            -10.0571428231        9.2019808303        0.7505895319  S27       166             1.0000000000
      2599       238  GLU       HB1            -9.7672865897        9.8807709907       -0.0610363201  S27       166             1.0000000000
      2600       238  GLU       HB2           -11.1012536865        8.9163854744        0.5947489790  S27       166             1.0000000000
      2601       238  GLU       QQH4           -9.9803246928        9.6569250797        1.7468218365  S27       166             1.0000000000
      2602       238  GLU       CG             -9.1738436913        7.9440449648        0.6598212400  S27       166             1.0000000000
      2603       238  GLU       HG1            -9.5135995960        7.3019984676       -0.1608919302  S27       166             1.0000000000
      2604       238  GLU       HG2            -9.2588284274        7.3277494607        1.5650857984  S27       166             1.0000000000
      2605       238  GLU       CD             -7.7024333657        8.2326562977        0.4290140571  S27       166             1.0000000000
      2606       238  GLU       OE1            -7.2257411715        9.3878152792        0.5285215016  S27       166             1.0000000000
      2607       238  GLU       OE2            -6.9753356992        7.1589751415        0.1228473176  S27       166             1.0000000000
      2608       239  ASN       CB             -2.6505248800       11.7145997007        1.3586953293  S27       170             1.0000000000
      2609       239  ASN       HB1            -1.6683914389       11.5217963363        0.9231414608  S27       170             1.0000000000
      2610       239  ASN       HB2            -3.0335237592       12.6686475007        0.9869797735  S27       170             1.0000000000
      2611       239  ASN       QQH5           -2.6424598064       11.7221924890        2.4595530879  S27       170             1.0000000000
      2612       239  ASN       CG             -3.5892842395       10.5890046383        0.9363433222  S27       170             1.0000000000
      2613       239  ASN       OD1            -3.1638641089        9.3961373598        0.7994734631  S27       170             1.0000000000
      2614       239  ASN       ND2            -4.8730723970       10.9284243668        0.7358041262  S27       170             1.0000000000
      2615       239  ASN       HD21           -5.5903025678       10.2301232154        0.5273344167  S27       170             1.0000000000
      2616       239  ASN       HD22           -5.1949660197       11.8842140565        0.8689341397  S27       170             1.0000000000
      2617       240  LYS       CE             -3.1663904808        1.3443444733       -4.2551510428  S27       234             1.0000000000
      2618       240  LYS       HE1            -3.5880194565        1.5530945333       -3.2723038502  S27       234             1.0000000000
      2619       240  LYS       HE2            -3.9692032908        1.2257563719       -4.9859353740  S27       234             1.0000000000
      2620       240  LYS       NZ             -2.3200953116        2.5093628838       -4.6920267015  S27       234             1.0000000000
      2621       240  LYS       HZ1            -1.8327953054        2.3109255071       -5.5988240873  S27       234             1.0000000000
      2622       240  LYS       HZ2            -1.5454939228        2.7568061798       -4.0484229180  S27       234             1.0000000000
      2623       240  LYS       HZ3            -2.8903477344        3.3814583168       -4.8056061677  S27       234             1.0000000000
      2624       240  LYS       QQH6           -2.5390901685        0.4550051894       -4.1900504644  S27       234             1.0000000000
      2625       241  SER       CB              2.4237364180        3.2055188093       -5.8902296120  S27       235             1.0000000000
      2626       241  SER       HB1             3.1354133656        2.5448364382       -6.3974023997  S27       235             1.0000000000
      2627       241  SER       HB2             2.9526355804        4.1454953693       -5.6772555972  S27       235             1.0000000000
      2628       241  SER       OG              1.2991984794        3.4002172185       -6.7808176665  S27       235             1.0000000000
      2629       241  SER       HG1             0.8739085686        4.2887739957       -6.6091117175  S27       235             1.0000000000
      2630       241  SER       QQH7            2.1145964689        2.6886879301       -4.9675272649  S27       235             1.0000000000
      2631       242  PNM       S1             -3.1981606856        9.1656569040       -6.3603727821  S27       523             1.0000000000
      2632       242  PNM       C2             -1.7981441188        7.9423085674       -6.8728307501  S27       523             1.0000000000
      2633       242  PNM       C3             -1.5143431919        7.1406986443       -5.5571845447  S27       523             1.0000000000
      2634       242  PNM       N4             -2.7845693939        6.9130144146       -4.8031287529  S27       523             1.0000000000
      2635       242  PNM       C5             -3.8030274918        8.0235728327       -5.0048765266  S27       523             1.0000000000
      2636       242  PNM       C6             -3.7117208815        8.4946904891       -3.5219047385  S27       523             1.0000000000
      2637       242  PNM       C7             -2.7267841736        7.3073580290       -3.2391362711  S27       523             1.0000000000
      2638       242  PNM       O8             -1.5870792655        7.4471027873       -2.6551213458  S27       523             1.0000000000
      2639       242  PNM       C9             -2.2912079957        7.0629200088       -8.0314885081  S27       523             1.0000000000
      2640       242  PNM       C10            -0.5967384923        8.7888454724       -7.3184980358  S27       523             1.0000000000
      2641       242  PNM       C11            -0.7862284929        5.8220963244       -5.8730673410  S27       523             1.0000000000
      2642       242  PNM       O12            -1.3563130331        4.7189679977       -5.6503357279  S27       523             1.0000000000
      2643       242  PNM       O13             0.4162188011        5.9249964186       -6.3943296173  S27       523             1.0000000000
      2644       242  PNM       N14            -3.0705817453        9.7633210122       -3.2472619466  S27       523             1.0000000000
      2645       242  PNM       C15            -3.6658497888       10.9325766037       -3.5666782139  S27       523             1.0000000000
      2646       242  PNM       O16            -4.8199001263       10.9593830632       -4.0978017475  S27       523             1.0000000000
      2647       242  PNM       C17            -2.8851363043       12.2153510067       -3.3175027921  S27       523             1.0000000000
      2648       242  PNM       C18            -2.0063085373       12.6160224112       -4.5023227056  S27       523             1.0000000000
      2649       242  PNM       C19            -0.6834413786       13.0387324788       -4.2957261977  S27       523             1.0000000000
      2650       242  PNM       C20             0.1333413097       13.3893913364       -5.3776840894  S27       523             1.0000000000
      2651       242  PNM       C21            -0.3602362678       13.3210295137       -6.6850055209  S27       523             1.0000000000
      2652       242  PNM       C22            -1.6839272528       12.9171002183       -6.8990628502  S27       523             1.0000000000
      2653       242  PNM       C23            -2.5010932062       12.5735291658       -5.8173389810  S27       523             1.0000000000
      2654       242  PNM       H24            -0.8452093068        7.7407000364       -4.9259038499  S27       523             1.0000000000
      2655       242  PNM       H25            -0.8258257680        9.3093922475       -8.2543762125  S27       523             1.0000000000
      2656       242  PNM       H26             0.2688839746        8.1418130861       -7.4826428258  S27       523             1.0000000000
      2657       242  PNM       H27            -0.3448418038        9.5430157475       -6.5702641706  S27       523             1.0000000000
      2658       242  PNM       H28            -2.5959963109        7.6922974046       -8.8715495444  S27       523             1.0000000000
      2659       242  PNM       H29            -3.1494203164        6.4536070220       -7.7436903396  S27       523             1.0000000000
      2660       242  PNM       H30            -1.4919385215        6.3943163585       -8.3737239158  S27       523             1.0000000000
      2661       242  PNM       H31            -4.7854723018        7.6310526423       -5.2692690947  S27       523             1.0000000000
      2662       242  PNM       H32            -4.6689610938        8.4342271094       -2.9991777889  S27       523             1.0000000000
      2663       242  PNM       H33            -2.2663566982       12.1139557763       -2.4223429180  S27       523             1.0000000000
      2664       242  PNM       H34            -3.6248320744       12.9977237001       -3.1151648723  S27       523             1.0000000000
      2665       242  PNM       H35            -0.2895736956       13.0956154836       -3.2871211574  S27       523             1.0000000000
      2666       242  PNM       H36             1.1577643515       13.6974456729       -5.2023130390  S27       523             1.0000000000
      2667       242  PNM       H37             0.2808827579       13.5687665215       -7.5257218789  S27       523             1.0000000000
      2668       242  PNM       H38            -2.0778655265       12.8460242289       -7.9083067638  S27       523             1.0000000000
      2669       242  PNM       H39            -3.5196173731       12.2475782081       -5.9929254750  S27       523             1.0000000000
      2670       242  PNM       H40            -2.1511971751        9.7339000156       -2.7959009255  S27       523             1.0000000000
      2671       243  TIP3      OH2            -4.6010540759        7.4935357548       -0.3386514108  S27       290             1.0000000000
      2672       243  TIP3      H1             -5.9030881177        7.3510177407       -0.0667003238  S27       290             1.0000000000
      2673       243  TIP3      H2             -4.0441904515        8.2043405844        0.1167649008  S27       290             1.0000000000
      2674       244  SER       CB             -2.8885863383        5.0012270199       -2.2857798880  S28       70              1.0000000000
      2675       244  SER       HB1            -3.5226594492        4.2023147245       -2.6707567940  S28       70              1.0000000000
      2676       244  SER       HB2            -1.9408016832        5.0065833031       -2.8265720291  S28       70              1.0000000000
      2677       244  SER       OG             -3.6118392096        6.2580209158       -2.5326055714  S28       70              1.0000000000
      2678       244  SER       HG1            -4.1811638425        7.0851014575       -1.1091849039  S28       70              1.0000000000
      2679       244  SER       QQH1           -2.6618570307        4.9489347618       -1.2107449732  S28       70              1.0000000000
      2680       245  LYS       CD             -6.3629717238        3.1809815849       -2.0321985844  S28       73              1.0000000000
      2681       245  LYS       HD1            -7.2458565521        2.7904105397       -2.5505066130  S28       73              1.0000000000
      2682       245  LYS       HD2            -5.4926113792        2.9085114891       -2.6393378358  S28       73              1.0000000000
      2683       245  LYS       QQH2           -6.2743939399        2.6719838870       -1.0679758579  S28       73              1.0000000000
      2684       245  LYS       CE             -6.4367836391        4.7038326518       -1.8781446192  S28       73              1.0000000000
      2685       245  LYS       HE1            -5.6147910518        5.1004688648       -1.2847918161  S28       73              1.0000000000
      2686       245  LYS       HE2            -7.3587070299        5.0379891685       -1.3987679424  S28       73              1.0000000000
      2687       245  LYS       NZ             -6.3467997802        5.3960902848       -3.2136174080  S28       73              1.0000000000
      2688       245  LYS       HZ1            -7.1288748941        5.1465511453       -3.8310089743  S28       73              1.0000000000
      2689       245  LYS       HZ2            -5.4582968467        5.1819275748       -3.7679001585  S28       73              1.0000000000
      2690       245  LYS       HZ3            -6.4283188583        6.4285860144       -3.0996542555  S28       73              1.0000000000
      2691       246  SER       CB             -4.5773774945        4.3972795199       -6.3125073702  S28       130             1.0000000000
      2692       246  SER       HB1            -4.5994122859        5.3009971704       -6.9194629603  S28       130             1.0000000000
      2693       246  SER       HB2            -3.8049459499        3.7415051164       -6.7298737889  S28       130             1.0000000000
      2694       246  SER       OG             -4.2370615101        4.7178495649       -4.9179925786  S28       130             1.0000000000
      2695       246  SER       HG1            -3.5365375393        5.5782176207       -4.9092639469  S28       130             1.0000000000
      2696       246  SER       QQH3           -5.5358328102        3.8783493213       -6.3915006241  S28       130             1.0000000000
      2697       247  GLU       CB            -10.0606244143        9.2035246467        0.7502934866  S28       166             1.0000000000
      2698       247  GLU       HB1            -9.7686522924        9.8817264175       -0.0610757428  S28       166             1.0000000000
      2699       247  GLU       HB2           -11.1053883169        8.9206118054        0.5938945369  S28       166             1.0000000000
      2700       247  GLU       QQH4           -9.9831436657        9.6582163121        1.7466602770  S28       166             1.0000000000
      2701       247  GLU       CG             -9.1807311024        7.9434695493        0.6599772386  S28       166             1.0000000000
      2702       247  GLU       HG1            -9.5201443095        7.3032947184       -0.1622871281  S28       166             1.0000000000
      2703       247  GLU       HG2            -9.2698006646        7.3258609038        1.5638887725  S28       166             1.0000000000
      2704       247  GLU       CD             -7.7078943681        8.2272520849        0.4330355142  S28       166             1.0000000000
      2705       247  GLU       OE1            -7.2286053989        9.3822465718        0.5262251256  S28       166             1.0000000000
      2706       247  GLU       OE2            -6.9829875387        7.1493840523        0.1377034197  S28       166             1.0000000000
      2707       248  ASN       CB             -2.6551644838       11.7185869776        1.3596086443  S28       170             1.0000000000
      2708       248  ASN       HB1            -1.6735658976       11.5290910307        0.9212999204  S28       170             1.0000000000
      2709       248  ASN       HB2            -3.0416170107       12.6721012687        0.9902376029  S28       170             1.0000000000
      2710       248  ASN       QQH5           -2.6439572605       11.7250928310        2.4604377850  S28       170             1.0000000000
      2711       248  ASN       CG             -3.5913193739       10.5903843581        0.9394221644  S28       170             1.0000000000
      2712       248  ASN       OD1            -3.1623599187        9.3982743924        0.8067512232  S28       170             1.0000000000
      2713       248  ASN       ND2            -4.8759394680       10.9253974678        0.7372479880  S28       170             1.0000000000
      2714       248  ASN       HD21           -5.5911521522       10.2247307608        0.5290386005  S28       170             1.0000000000
      2715       248  ASN       HD22           -5.2008052705       11.8803142893        0.8697163512  S28       170             1.0000000000
      2716       249  LYS       CE             -3.1814066547        1.3464043942       -4.2507475810  S28       234             1.0000000000
      2717       249  LYS       HE1            -3.6036586285        1.5451884252       -3.2661608167  S28       234             1.0000000000
      2718       249  LYS       HE2            -3.9834787147        1.2270265424       -4.9821746003  S28       234             1.0000000000
      2719       249  LYS       NZ             -2.3428693028        2.5206203792       -4.6797289747  S28       234             1.0000000000
      2720       249  LYS       HZ1            -1.8575378169        2.3327972568       -5.5895862121  S28       234             1.0000000000
      2721       249  LYS       HZ2            -1.5651541254        2.7632030073       -4.0380584773  S28       234             1.0000000000
      2722       249  LYS       HZ3            -2.9132210242        3.3923411198       -4.7827309596  S28       234             1.0000000000
      2723       249  LYS       QQH6           -2.5470092861        0.4617258594       -4.1930096088  S28       234             1.0000000000
      2724       250  SER       CB              2.4212161133        3.2047627571       -5.8884546675  S28       235             1.0000000000
      2725       250  SER       HB1             3.1321033251        2.5424204550       -6.3944517529  S28       235             1.0000000000
      2726       250  SER       HB2             2.9518154632        4.1437728879       -5.6752690111  S28       235             1.0000000000
      2727       250  SER       OG              1.2981521376        3.4010357914       -6.7808192606  S28       235             1.0000000000
      2728       250  SER       HG1             0.8722818584        4.2888090373       -6.6080231777  S28       235             1.0000000000
      2729       250  SER       QQH7            2.1098952775        2.6887877935       -4.9660329514  S28       235             1.0000000000
      2730       251  PNM       S1             -3.2129783734        9.1529480275       -6.3589902438  S28       523             1.0000000000
      2731       251  PNM       C2             -1.8108940183        7.9337790230       -6.8725303786  S28       523             1.0000000000
      2732       251  PNM       C3             -1.5319310862        7.1282816484       -5.5586245926  S28       523             1.0000000000
      2733       251  PNM       N4             -2.8047797113        6.8928750260       -4.8050685669  S28       523             1.0000000000
      2734       251  PNM       C5             -3.8117400503        8.0176482090       -4.9950698961  S28       523             1.0000000000
      2735       251  PNM       C6             -3.7071203362        8.4977050410       -3.5167755904  S28       523             1.0000000000
      2736       251  PNM       C7             -2.7328898425        7.3094326258       -3.2156775407  S28       523             1.0000000000
      2737       251  PNM       O8             -1.5831096841        7.4554415497       -2.6555136331  S28       523             1.0000000000
      2738       251  PNM       C9             -2.2963035379        7.0577133939       -8.0366588113  S28       523             1.0000000000
      2739       251  PNM       C10            -0.6095763968        8.7848159186       -7.3110652909  S28       523             1.0000000000
      2740       251  PNM       C11            -0.7935890442        5.8160664203       -5.8719015037  S28       523             1.0000000000
      2741       251  PNM       O12            -1.3576458326        4.7103928964       -5.6454767269  S28       523             1.0000000000
      2742       251  PNM       O13             0.4080998742        5.9262694238       -6.3928791883  S28       523             1.0000000000
      2743       251  PNM       N14            -3.0628587730        9.7666794148       -3.2515123804  S28       523             1.0000000000
      2744       251  PNM       C15            -3.6616420970       10.9346450944       -3.5691149825  S28       523             1.0000000000
      2745       251  PNM       O16            -4.8168415357       10.9584544945       -4.0975797452  S28       523             1.0000000000
      2746       251  PNM       C17            -2.8837178702       12.2192209970       -3.3215405797  S28       523             1.0000000000
      2747       251  PNM       C18            -2.0040581854       12.6177934976       -4.5061418535  S28       523             1.0000000000
      2748       251  PNM       C19            -0.6814120667       13.0409602641       -4.2992752123  S28       523             1.0000000000
      2749       251  PNM       C20             0.1357809540       13.3901590829       -5.3813733109  S28       523             1.0000000000
      2750       251  PNM       C21            -0.3572428031       13.3198459233       -6.6887938442  S28       523             1.0000000000
      2751       251  PNM       C22            -1.6806827904       12.9151377688       -6.9030678232  S28       523             1.0000000000
      2752       251  PNM       C23            -2.4982996010       12.5728765321       -5.8213084870  S28       523             1.0000000000
      2753       251  PNM       H24            -0.8712190003        7.7303111629       -4.9204600187  S28       523             1.0000000000
      2754       251  PNM       H25            -0.8405582240        9.3144348315       -8.2414150535  S28       523             1.0000000000
      2755       251  PNM       H26             0.2564157972        8.1402366761       -7.4828290869  S28       523             1.0000000000
      2756       251  PNM       H27            -0.3574221351        9.5318192567       -6.5559059215  S28       523             1.0000000000
      2757       251  PNM       H28            -2.5982131018        7.6894239905       -8.8759522329  S28       523             1.0000000000
      2758       251  PNM       H29            -3.1541442882        6.4447633029       -7.7556976918  S28       523             1.0000000000
      2759       251  PNM       H30            -1.4933079662        6.3925772691       -8.3769342226  S28       523             1.0000000000
      2760       251  PNM       H31            -4.8002662303        7.6333669660       -5.2486272481  S28       523             1.0000000000
      2761       251  PNM       H32            -4.6633528994        8.4449146352       -2.9909735181  S28       523             1.0000000000
      2762       251  PNM       H33            -2.2660314622       12.1213327728       -2.4252312582  S28       523             1.0000000000
      2763       251  PNM       H34            -3.6250500351       13.0007998723       -3.1222458043  S28       523             1.0000000000
      2764       251  PNM       H35            -0.2882891730       13.0996551112       -3.2904516898  S28       523             1.0000000000
      2765       251  PNM       H36             1.1600483276       13.6987694697       -5.2061468686  S28       523             1.0000000000
      2766       251  PNM       H37             0.2841240672       13.5667871880       -7.5295293525  S28       523             1.0000000000
      2767       251  PNM       H38            -2.0741517904       12.8428300653       -7.9124095961  S28       523             1.0000000000
      2768       251  PNM       H39            -3.5167895560       12.2466384352       -5.9968275404  S28       523             1.0000000000
      2769       251  PNM       H40            -2.1415776750        9.7387707743       -2.8039748410  S28       523             1.0000000000
      2770       252  TIP3      OH2            -4.6063224537        7.4921660148       -0.3097970903  S28       290             1.0000000000
      2771       252  TIP3      H1             -5.9106279376        7.3395444132       -0.0460306946  S28       290             1.0000000000
      2772       252  TIP3      H2             -4.0508502955        8.2052638930        0.1436451342  S28       290             1.0000000000
      2773       253  SER       CB             -2.8848453919        5.0056381256       -2.2849478303  S29       70              1.0000000000
      2774       253  SER       HB1            -3.5435459573        4.2317063273       -2.6713991395  S29       70              1.0000000000
      2775       253  SER       HB2            -1.9433373111        4.9902705040       -2.8339855768  S29       70              1.0000000000
      2776       253  SER       OG             -3.5897983435        6.2807975583       -2.5277927052  S29       70              1.0000000000
      2777       253  SER       HG1            -4.1901798811        7.0866775839       -1.0858029833  S29       70              1.0000000000
      2778       253  SER       QQH1           -2.6565339352        4.9625017192       -1.2102541854  S29       70              1.0000000000
      2779       254  LYS       CD             -6.3585331318        3.1760139360       -2.0449191006  S29       73              1.0000000000
      2780       254  LYS       HD1            -7.2485892126        2.7920321150       -2.5554088712  S29       73              1.0000000000
      2781       254  LYS       HD2            -5.4971862139        2.8921122219       -2.6593513136  S29       73              1.0000000000
      2782       254  LYS       QQH2           -6.2700594787        2.6742468533       -1.0763904744  S29       73              1.0000000000
      2783       254  LYS       CE             -6.4147381770        4.7013180548       -1.9100174182  S29       73              1.0000000000
      2784       254  LYS       HE1            -5.5950586484        5.0908253518       -1.3078773475  S29       73              1.0000000000
      2785       254  LYS       HE2            -7.3370150823        5.0497497141       -1.4397869392  S29       73              1.0000000000
      2786       254  LYS       NZ             -6.2982900832        5.3679442122       -3.2540677611  S29       73              1.0000000000
      2787       254  LYS       HZ1            -7.1041805967        5.1507988432       -3.8530863351  S29       73              1.0000000000
      2788       254  LYS       HZ2            -5.4037790598        5.0825382140       -3.8767009290  S29       73              1.0000000000
      2789       254  LYS       HZ3            -6.3338095045        6.3983870850       -3.1495498076  S29       73              1.0000000000
      2790       255  SER       CB             -4.5953940438        4.3845707048       -6.2695277771  S29       130             1.0000000000
      2791       255  SER       HB1            -4.5992906636        5.3094989832       -6.8549118070  S29       130             1.0000000000
      2792       255  SER       HB2            -3.8199657897        3.7432287721       -6.7140560059  S29       130             1.0000000000
      2793       255  SER       OG             -4.2729229278        4.6290962886       -4.8671520670  S29       130             1.0000000000
      2794       255  SER       HG1            -3.2482073288        5.9027661275       -4.9440246556  S29       130             1.0000000000
      2795       255  SER       QQH3           -5.5556884581        3.8712703121       -6.4367185033  S29       130             1.0000000000
      2796       256  GLU       CB            -10.0621832738        9.2045055754        0.7502145872  S29       166             1.0000000000
      2797       256  GLU       HB1            -9.7703893732        9.8826255216       -0.0613406585  S29       166             1.0000000000
      2798       256  GLU       HB2           -11.1069856907        8.9219840129        0.5940000641  S29       166             1.0000000000
      2799       256  GLU       QQH4           -9.9842887866        9.6592433984        1.7465586666  S29       166             1.0000000000
      2800       256  GLU       CG             -9.1834445570        7.9443106396        0.6596345286  S29       166             1.0000000000
      2801       256  GLU       HG1            -9.5218587615        7.3047908991       -0.1634290285  S29       166             1.0000000000
      2802       256  GLU       HG2            -9.2730668811        7.3257059662        1.5627891649  S29       166             1.0000000000
      2803       256  GLU       CD             -7.7116228686        8.2275512935        0.4346333157  S29       166             1.0000000000
      2804       256  GLU       OE1            -7.2284926957        9.3813059378        0.5257966842  S29       166             1.0000000000
      2805       256  GLU       OE2            -6.9892471797        7.1470357280        0.1433061306  S29       166             1.0000000000
      2806       257  ASN       CB             -2.6561077437       11.7194963620        1.3599496697  S29       170             1.0000000000
      2807       257  ASN       HB1            -1.6745087299       11.5297784655        0.9217082865  S29       170             1.0000000000
      2808       257  ASN       HB2            -3.0426479360       12.6732092120        0.9911426127  S29       170             1.0000000000
      2809       257  ASN       QQH5           -2.6450094126       11.7254725143        2.4608174497  S29       170             1.0000000000
      2810       257  ASN       CG             -3.5921481901       10.5916680738        0.9396543778  S29       170             1.0000000000
      2811       257  ASN       OD1            -3.1605844670        9.3999384655        0.8051049911  S29       170             1.0000000000
      2812       257  ASN       ND2            -4.8768217274       10.9247562571        0.7377257013  S29       170             1.0000000000
      2813       257  ASN       HD21           -5.5929493790       10.2234014584        0.5323004900  S29       170             1.0000000000
      2814       257  ASN       HD22           -5.2029528648       11.8791174107        0.8727278616  S29       170             1.0000000000
      2815       258  LYS       CE             -3.2050433184        1.3452908554       -4.2467674375  S29       234             1.0000000000
      2816       258  LYS       HE1            -3.6240636152        1.5287059686       -3.2575914653  S29       234             1.0000000000
      2817       258  LYS       HE2            -4.0137560311        1.2112547063       -4.9682922589  S29       234             1.0000000000
      2818       258  LYS       NZ             -2.4099572345        2.5481496499       -4.6795242793  S29       234             1.0000000000
      2819       258  LYS       HZ1            -1.9405452800        2.3828442377       -5.5966284230  S29       234             1.0000000000
      2820       258  LYS       HZ2            -1.6286415697        2.7996323718       -4.0507524123  S29       234             1.0000000000
      2821       258  LYS       HZ3            -3.0470167668        3.4109165911       -4.7510929674  S29       234             1.0000000000
      2822       258  LYS       QQH6           -2.5490924020        0.4752580969       -4.2005484280  S29       234             1.0000000000
      2823       259  SER       CB              2.4220354037        3.2025782856       -5.8868907738  S29       235             1.0000000000
      2824       259  SER       HB1             3.1318555756        2.5381229334       -6.3911482688  S29       235             1.0000000000
      2825       259  SER       HB2             2.9552444156        4.1399644864       -5.6721098708  S29       235             1.0000000000
      2826       259  SER       OG              1.3034203405        3.4018590164       -6.7844498404  S29       235             1.0000000000
      2827       259  SER       HG1             0.8749321192        4.2840776408       -6.6077609081  S29       235             1.0000000000
      2828       259  SER       QQH7            2.1044410159        2.6859154369       -4.9672734243  S29       235             1.0000000000
      2829       260  PNM       S1             -3.2163581095        9.1478452447       -6.3576969494  S29       523             1.0000000000
      2830       260  PNM       C2             -1.8094551897        7.9359852673       -6.8869897518  S29       523             1.0000000000
      2831       260  PNM       C3             -1.5256676635        7.1304645439       -5.5803024757  S29       523             1.0000000000
      2832       260  PNM       N4             -2.7999943105        6.8819031187       -4.8504687748  S29       523             1.0000000000
      2833       260  PNM       C5             -3.8059395833        8.0070846266       -4.9930988384  S29       523             1.0000000000
      2834       260  PNM       C6             -3.6953300561        8.4970147732       -3.5167648678  S29       523             1.0000000000
[truncated: 298,357 more chars]
