# Supplementary material for: Unraveling the energetic significance of chemical events in enzyme catalysis via machine-learning based regression approach
Source: Commun Chem. 2020 Oct 8;3:134. doi: 10.1038/s42004-020-00379-w (PMC9814854; doi:10.1038/s42004-020-00379-w)
Supplement: Supplementary file 3 — Supplementary Data 1 [file 42004_2020_379_MOESM3_ESM.zip › pathways/optimized.path/path.cor.b3lyp/path_4_r.cor]

* RETAIN ONLY THE QM ATOMS, WRITE PSF & COOR
* PREDEFINED VARS:
*     INCOR: DIRECTORY TO INPUT .COR FILE
*     INPSF: DIRECTORY TO INPUT .PSF FILE
*     OUTPSF: DIRECTORY TO OUTPUT .PSF FILE
*     OUTCOR: FILENAME OF OUTPUT .COR FILE
* ZILIN SONG, 17 DEC 2019
*  DATE:    12/17/19     21:13:16      CREATED BY USER: zilins
*
      4950  EXT
         1         1  SER       CB             -2.9673794843        4.9765466347       -2.1351178982  S1        70              1.0000000000
         2         1  SER       HB1            -3.4253867031        4.0981932072       -2.6014496301  S1        70              1.0000000000
         3         1  SER       HB2            -2.0587376693        5.2239412327       -2.6948523036  S1        70              1.0000000000
         4         1  SER       OG             -3.9211995662        6.0497093112       -2.1980209924  S1        70              1.0000000000
         5         1  SER       HG1            -4.0218574550        6.7258783725       -1.2936490848  S1        70              1.0000000000
         6         1  SER       QQH1           -2.6674682978        4.7940359981       -1.0898449426  S1        70              1.0000000000
         7         2  LYS       CD             -6.4235791716        3.3218181482       -2.0758451639  S1        73              1.0000000000
         8         2  LYS       HD1            -6.9779050531        2.7315132426       -2.8123246468  S1        73              1.0000000000
         9         2  LYS       HD2            -5.3904304447        3.3824502777       -2.4358154421  S1        73              1.0000000000
        10         2  LYS       QQH2           -6.4289404174        2.7718388621       -1.1281568147  S1        73              1.0000000000
        11         2  LYS       CE             -7.0233633637        4.7409759620       -1.9461477906  S1        73              1.0000000000
        12         2  LYS       HE1            -6.9017210071        5.1880371315       -0.9553460366  S1        73              1.0000000000
        13         2  LYS       HE2            -8.0925215760        4.7321076961       -2.1742473086  S1        73              1.0000000000
        14         2  LYS       NZ             -6.3622587093        5.7077294227       -2.8910246140  S1        73              1.0000000000
        15         2  LYS       HZ1            -6.4674859307        5.4811594324       -3.8936143568  S1        73              1.0000000000
        16         2  LYS       HZ2            -5.2868931863        5.7953311175       -2.6671685611  S1        73              1.0000000000
        17         2  LYS       HZ3            -6.7442088430        6.6726643342       -2.7792790871  S1        73              1.0000000000
        18         3  SER       CB             -4.5090865696        4.2167930960       -6.5135959398  S1        130             1.0000000000
        19         3  SER       HB1            -4.5034487829        5.1350285227       -7.1022362542  S1        130             1.0000000000
        20         3  SER       HB2            -3.8373697019        3.4980739959       -6.9995471178  S1        130             1.0000000000
        21         3  SER       OG             -4.0432605396        4.4637601056       -5.1436730561  S1        130             1.0000000000
        22         3  SER       HG1            -3.2629856014        5.0927209318       -5.1835710491  S1        130             1.0000000000
        23         3  SER       QQH3           -5.5087666086        3.7828263206       -6.5119767176  S1        130             1.0000000000
        24         4  GLU       CB             -9.9757067605        9.1810738121        0.7852858935  S1        166             1.0000000000
        25         4  GLU       HB1            -9.6681022297        9.8283233022       -0.0447728622  S1        166             1.0000000000
        26         4  GLU       HB2           -11.0192856811        8.8953741555        0.6227396099  S1        166             1.0000000000
        27         4  GLU       QQH4           -9.9087391883        9.6796668447        1.7612420072  S1        166             1.0000000000
        28         4  GLU       CG             -9.0861625258        7.9261735068        0.7442124811  S1        166             1.0000000000
        29         4  GLU       HG1            -9.4484436930        7.2479981341       -0.0350932728  S1        166             1.0000000000
        30         4  GLU       HG2            -9.1472233831        7.3595855095        1.6840639497  S1        166             1.0000000000
        31         4  GLU       CD             -7.6058302688        8.1815457051        0.4401919329  S1        166             1.0000000000
        32         4  GLU       OE1            -7.1438340758        9.3631130154        0.5303969049  S1        166             1.0000000000
        33         4  GLU       OE2            -6.9085649199        7.1310033636        0.1072529542  S1        166             1.0000000000
        34         5  ASN       CB             -2.7308755046       11.7923415513        1.3004939273  S1        170             1.0000000000
        35         5  ASN       HB1            -1.7526849550       11.6910874058        0.8257202566  S1        170             1.0000000000
        36         5  ASN       HB2            -3.1746473150       12.7491714639        1.0113974283  S1        170             1.0000000000
        37         5  ASN       QQH5           -2.6793406738       11.7311144228        2.3973895559  S1        170             1.0000000000
        38         5  ASN       CG             -3.6110376883       10.6264883697        0.8549819191  S1        170             1.0000000000
        39         5  ASN       OD1            -3.1704599797        9.4342660984        0.9613457049  S1        170             1.0000000000
        40         5  ASN       ND2            -4.8382184215       10.9273183995        0.4080939162  S1        170             1.0000000000
        41         5  ASN       HD21           -5.5618635178       10.2043844265        0.2826943661  S1        170             1.0000000000
        42         5  ASN       HD22           -5.0898427790       11.8915405159        0.1739030099  S1        170             1.0000000000
        43         6  LYS       CE             -3.1136729117        1.2525516752       -4.2619003633  S1        234             1.0000000000
        44         6  LYS       HE1            -3.5423425722        1.4705852563       -3.2852006607  S1        234             1.0000000000
        45         6  LYS       HE2            -3.9116653177        1.1160075815       -4.9952053658  S1        234             1.0000000000
        46         6  LYS       NZ             -2.2826322349        2.4264424043       -4.7096831736  S1        234             1.0000000000
        47         6  LYS       HZ1            -1.7690607282        2.2052854164       -5.5982849141  S1        234             1.0000000000
        48         6  LYS       HZ2            -1.5537645736        2.7321248897       -4.0403856949  S1        234             1.0000000000
        49         6  LYS       HZ3            -2.9242719889        3.2519345904       -4.8731449613  S1        234             1.0000000000
        50         6  LYS       QQH6           -2.4748671983        0.3720084332       -4.1809772543  S1        234             1.0000000000
        51         7  SER       CB              2.3802166333        3.2821849419       -5.9147593695  S1        235             1.0000000000
        52         7  SER       HB1             3.0833121427        2.6430001433       -6.4578809019  S1        235             1.0000000000
        53         7  SER       HB2             2.8881484294        4.2381693698       -5.7285381684  S1        235             1.0000000000
        54         7  SER       OG              1.2045989891        3.4443765253       -6.7493196778  S1        235             1.0000000000
        55         7  SER       HG1             0.7825986295        4.3311614435       -6.5688267020  S1        235             1.0000000000
        56         7  SER       QQH7            2.1271647647        2.7570211952       -4.9794872725  S1        235             1.0000000000
        57         8  PNM       S1             -2.8840449685        9.6914532547       -6.1826343367  S1        523             1.0000000000
        58         8  PNM       C2             -1.6253843197        8.3451028816       -6.8166053167  S1        523             1.0000000000
        59         8  PNM       C3             -1.2156320071        7.5370898927       -5.5225814017  S1        523             1.0000000000
        60         8  PNM       N4             -2.3322612897        7.6226816891       -4.5796072691  S1        523             1.0000000000
        61         8  PNM       C5             -3.4976215221        8.5166311051       -4.8544069479  S1        523             1.0000000000
        62         8  PNM       C6             -3.4725744742        8.9151574966       -3.3256065335  S1        523             1.0000000000
        63         8  PNM       C7             -2.2984881253        7.9121714555       -3.2290061137  S1        523             1.0000000000
        64         8  PNM       O8             -1.4756267969        7.5883040223       -2.3558659910  S1        523             1.0000000000
        65         8  PNM       C9             -2.3266818247        7.4680119884       -7.8659611178  S1        523             1.0000000000
        66         8  PNM       C10            -0.4233697836        9.0779587881       -7.4238441662  S1        523             1.0000000000
        67         8  PNM       C11            -0.7854576267        6.0992507393       -5.8437345346  S1        523             1.0000000000
        68         8  PNM       O12            -1.5877198565        5.1385774966       -5.6389234180  S1        523             1.0000000000
        69         8  PNM       O13             0.4142122963        5.9671880564       -6.3352699965  S1        523             1.0000000000
        70         8  PNM       N14            -2.9637118920       10.2434093999       -3.0240624367  S1        523             1.0000000000
        71         8  PNM       C15            -3.6061797280       11.3688297396       -3.4172660035  S1        523             1.0000000000
        72         8  PNM       O16            -4.7200959448       11.3145516114       -4.0128343825  S1        523             1.0000000000
        73         8  PNM       C17            -2.8870002001       12.6860652860       -3.1755906003  S1        523             1.0000000000
        74         8  PNM       C18            -1.9271846374       13.0434292714       -4.3065319704  S1        523             1.0000000000
        75         8  PNM       C19            -0.5698219697       13.2927065410       -4.0472594851  S1        523             1.0000000000
        76         8  PNM       C20             0.3104547105       13.6129856558       -5.0892187793  S1        523             1.0000000000
        77         8  PNM       C21            -0.1554540160       13.6804903433       -6.4060082992  S1        523             1.0000000000
        78         8  PNM       C22            -1.5095811179       13.4396988806       -6.6721670827  S1        523             1.0000000000
        79         8  PNM       C23            -2.3896472450       13.1316779469       -5.6319338322  S1        523             1.0000000000
        80         8  PNM       H24            -0.3453268153        8.0282423362       -5.0732324885  S1        523             1.0000000000
        81         8  PNM       H25            -0.7105649830        9.5853766491       -8.3484982834  S1        523             1.0000000000
        82         8  PNM       H26             0.3656834959        8.3585269637       -7.6650453679  S1        523             1.0000000000
        83         8  PNM       H27            -0.0201834432        9.8281428076       -6.7391252595  S1        523             1.0000000000
        84         8  PNM       H28            -2.6904443771        8.0890858442       -8.6877651407  S1        523             1.0000000000
        85         8  PNM       H29            -3.1825722186        6.9342452929       -7.4439590133  S1        523             1.0000000000
        86         8  PNM       H30            -1.6265610103        6.7307638039       -8.2783837276  S1        523             1.0000000000
        87         8  PNM       H31            -4.4001866313        7.9978997743       -5.1713828011  S1        523             1.0000000000
        88         8  PNM       H32            -4.3808859933        8.6773935521       -2.7730216795  S1        523             1.0000000000
        89         8  PNM       H33            -2.3492164141       12.6561894602       -2.2238519676  S1        523             1.0000000000
        90         8  PNM       H34            -3.6610348060       13.4533561809       -3.0881964985  S1        523             1.0000000000
        91         8  PNM       H35            -0.2018424818       13.2378647182       -3.0283948042  S1        523             1.0000000000
        92         8  PNM       H36             1.3522371491       13.8166286535       -4.8714996558  S1        523             1.0000000000
        93         8  PNM       H37             0.5240133146       13.9273679191       -7.2154712725  S1        523             1.0000000000
        94         8  PNM       H38            -1.8835101047       13.4830689621       -7.6883910140  S1        523             1.0000000000
        95         8  PNM       H39            -3.4339446972       12.9362746382       -5.8466311268  S1        523             1.0000000000
        96         8  PNM       H40            -2.0640494888       10.3069987735       -2.5389075507  S1        523             1.0000000000
        97         9  TIP3      OH2            -4.4230870031        7.4743167627       -0.3323894792  S1        290             1.0000000000
        98         9  TIP3      H1             -5.4241734433        7.4000191071       -0.1032454293  S1        290             1.0000000000
        99         9  TIP3      H2             -3.9285933184        8.1981995771        0.1521796768  S1        290             1.0000000000
       100        10  SER       CB             -2.9726320728        4.9843048596       -2.1329347056  S2        70              1.0000000000
       101        10  SER       HB1            -3.4332085228        4.1067075349       -2.5986951652  S2        70              1.0000000000
       102        10  SER       HB2            -2.0632811792        5.2282723888       -2.6933042758  S2        70              1.0000000000
       103        10  SER       OG             -3.9224339019        6.0609228408       -2.1955501555  S2        70              1.0000000000
       104        10  SER       HG1            -4.0349347427        6.7325640617       -1.2799420390  S2        70              1.0000000000
       105        10  SER       QQH1           -2.6726427793        4.8013515960       -1.0878060471  S2        70              1.0000000000
       106        11  LYS       CD             -6.4198784121        3.3159740181       -2.0838689582  S2        73              1.0000000000
       107        11  LYS       HD1            -6.9783820774        2.7266996810       -2.8179404313  S2        73              1.0000000000
       108        11  LYS       HD2            -5.3874446814        3.3724192180       -2.4467083771  S2        73              1.0000000000
       109        11  LYS       QQH2           -6.4245282525        2.7674903255       -1.1353244660  S2        73              1.0000000000
       110        11  LYS       CE             -7.0150488361        4.7372505374       -1.9550742938  S2        73              1.0000000000
       111        11  LYS       HE1            -6.8898564084        5.1852587051       -0.9651349091  S2        73              1.0000000000
       112        11  LYS       HE2            -8.0850004950        4.7306901345       -2.1795343964  S2        73              1.0000000000
       113        11  LYS       NZ             -6.3539884103        5.7002247307       -2.9037233170  S2        73              1.0000000000
       114        11  LYS       HZ1            -6.4513236455        5.4655362650       -3.9046982151  S2        73              1.0000000000
       115        11  LYS       HZ2            -5.2792072220        5.7974084262       -2.6728728422  S2        73              1.0000000000
       116        11  LYS       HZ3            -6.7417476402        6.6640658599       -2.8027786325  S2        73              1.0000000000
       117        12  SER       CB             -4.5049113238        4.2270114194       -6.5182844379  S2        130             1.0000000000
       118        12  SER       HB1            -4.4995939646        5.1438455099       -7.1090725723  S2        130             1.0000000000
       119        12  SER       HB2            -3.8313546393        3.5081528294       -7.0013419746  S2        130             1.0000000000
       120        12  SER       OG             -4.0421464953        4.4774118307       -5.1477021467  S2        130             1.0000000000
       121        12  SER       HG1            -3.2590985158        5.1022329842       -5.1878846191  S2        130             1.0000000000
       122        12  SER       QQH3           -5.5038757327        3.7918599646       -6.5173503326  S2        130             1.0000000000
       123        13  GLU       CB             -9.9855630130        9.1889341901        0.7873625980  S2        166             1.0000000000
       124        13  GLU       HB1            -9.6757592694        9.8346120408       -0.0430223962  S2        166             1.0000000000
       125        13  GLU       HB2           -11.0297569388        8.9058707561        0.6243133966  S2        166             1.0000000000
       126        13  GLU       QQH4           -9.9183221775        9.6884521272        1.7629330083  S2        166             1.0000000000
       127        13  GLU       CG             -9.0994493174        7.9315536981        0.7489121810  S2        166             1.0000000000
       128        13  GLU       HG1            -9.4631634156        7.2529230200       -0.0291835736  S2        166             1.0000000000
       129        13  GLU       HG2            -9.1620999655        7.3666877530        1.6896933283  S2        166             1.0000000000
       130        13  GLU       CD             -7.6184117305        8.1824058755        0.4451631817  S2        166             1.0000000000
       131        13  GLU       OE1            -7.1541707644        9.3633338774        0.5299843154  S2        166             1.0000000000
       132        13  GLU       OE2            -6.9230006127        7.1286521649        0.1180528124  S2        166             1.0000000000
       133        14  ASN       CB             -2.7316136883       11.7763957116        1.3057748733  S2        170             1.0000000000
       134        14  ASN       HB1            -1.7536001529       11.6687211667        0.8319610656  S2        170             1.0000000000
       135        14  ASN       HB2            -3.1708006002       12.7340799989        1.0120584278  S2        170             1.0000000000
       136        14  ASN       QQH5           -2.6813829093       11.7193152692        2.4027414713  S2        170             1.0000000000
       137        14  ASN       CG             -3.6179192073       10.6140083469        0.8638009223  S2        170             1.0000000000
       138        14  ASN       OD1            -3.1833656320        9.4183892735        0.9747590322  S2        170             1.0000000000
       139        14  ASN       ND2            -4.8425434653       10.9180769731        0.4152876600  S2        170             1.0000000000
       140        14  ASN       HD21           -5.5693384584       10.1982277958        0.2892221795  S2        170             1.0000000000
       141        14  ASN       HD22           -5.0895804435       11.8828600566        0.1753414675  S2        170             1.0000000000
       142        15  LYS       CE             -3.1058395265        1.2657900733       -4.2748928846  S2        234             1.0000000000
       143        15  LYS       HE1            -3.5365910929        1.4834201162       -3.2988028634  S2        234             1.0000000000
       144        15  LYS       HE2            -3.9024405404        1.1319958626       -5.0103950525  S2        234             1.0000000000
       145        15  LYS       NZ             -2.2718613039        2.4389777691       -4.7190426938  S2        234             1.0000000000
       146        15  LYS       HZ1            -1.7570372326        2.2192922398       -5.6071922229  S2        234             1.0000000000
       147        15  LYS       HZ2            -1.5432585656        2.7422912344       -4.0481684609  S2        234             1.0000000000
       148        15  LYS       HZ3            -2.9110963703        3.2649080644       -4.8811283305  S2        234             1.0000000000
       149        15  LYS       QQH6           -2.4690462169        0.3841437716       -4.1938874288  S2        234             1.0000000000
       150        16  SER       CB              2.4014045555        3.2810898644       -5.9054501255  S2        235             1.0000000000
       151        16  SER       HB1             3.1061864349        2.6402647774       -6.4444446041  S2        235             1.0000000000
       152        16  SER       HB2             2.9104446754        4.2361228979       -5.7169128796  S2        235             1.0000000000
       153        16  SER       OG              1.2308590586        3.4444811433       -6.7462407081  S2        235             1.0000000000
       154        16  SER       HG1             0.8064720009        4.3304246913       -6.5669772771  S2        235             1.0000000000
       155        16  SER       QQH7            2.1428209034        2.7572553874       -4.9709683291  S2        235             1.0000000000
       156        17  PNM       S1             -2.8880662122        9.6706642523       -6.1945311312  S2        523             1.0000000000
       157        17  PNM       C2             -1.6232091899        8.3289271717       -6.8241599533  S2        523             1.0000000000
       158        17  PNM       C3             -1.2132766547        7.5241480545       -5.5284749216  S2        523             1.0000000000
       159        17  PNM       N4             -2.3326665590        7.6046277973       -4.5872552287  S2        523             1.0000000000
       160        17  PNM       C5             -3.4986829805        8.4983644318       -4.8631307179  S2        523             1.0000000000
       161        17  PNM       C6             -3.4712080639        8.9023592893       -3.3356763653  S2        523             1.0000000000
       162        17  PNM       C7             -2.2973332710        7.9001091649       -3.2371618444  S2        523             1.0000000000
       163        17  PNM       O8             -1.4713678162        7.5830081357       -2.3648782399  S2        523             1.0000000000
       164        17  PNM       C9             -2.3187877485        7.4491362078       -7.8751895851  S2        523             1.0000000000
       165        17  PNM       C10            -0.4224350715        9.0661831773       -7.4284051200  S2        523             1.0000000000
       166        17  PNM       C11            -0.7755793720        6.0886567085       -5.8486149476  S2        523             1.0000000000
       167        17  PNM       O12            -1.5759040188        5.1253325066       -5.6476092382  S2        523             1.0000000000
       168        17  PNM       O13             0.4261500459        5.9619002427       -6.3360100950  S2        523             1.0000000000
       169        17  PNM       N14            -2.9600186909       10.2306470217       -3.0387534223  S2        523             1.0000000000
       170        17  PNM       C15            -3.6012877327       11.3561910678       -3.4334457367  S2        523             1.0000000000
       171        17  PNM       O16            -4.7148620336       11.3022589561       -4.0292803564  S2        523             1.0000000000
       172        17  PNM       C17            -2.8806665869       12.6726383023       -3.1922544869  S2        523             1.0000000000
       173        17  PNM       C18            -1.9236106394       13.0306843560       -4.3254860867  S2        523             1.0000000000
       174        17  PNM       C19            -0.5680323154       13.2918895393       -4.0672172385  S2        523             1.0000000000
       175        17  PNM       C20             0.3095427453       13.6134690744       -5.1110277339  S2        523             1.0000000000
       176        17  PNM       C21            -0.1564151256       13.6689242664       -6.4282721017  S2        523             1.0000000000
       177        17  PNM       C22            -1.5086139262       13.4153787350       -6.6933759257  S2        523             1.0000000000
       178        17  PNM       C23            -2.3864586338       13.1074810037       -5.6514131021  S2        523             1.0000000000
       179        17  PNM       H24            -0.3464210284        8.0197422084       -5.0772387127  S2        523             1.0000000000
       180        17  PNM       H25            -0.7091437855        9.5722797984       -8.3539045857  S2        523             1.0000000000
       181        17  PNM       H26             0.3700761840        8.3498001496       -7.6671929530  S2        523             1.0000000000
       182        17  PNM       H27            -0.0241762487        9.8180606220       -6.7426759342  S2        523             1.0000000000
       183        17  PNM       H28            -2.6816546808        8.0690129429       -8.6983178260  S2        523             1.0000000000
       184        17  PNM       H29            -3.1746660191        6.9136650483       -7.4555506614  S2        523             1.0000000000
       185        17  PNM       H30            -1.6158134379        6.7133983081       -8.2854445510  S2        523             1.0000000000
       186        17  PNM       H31            -4.4017902997        7.9786801992       -5.1769522011  S2        523             1.0000000000
       187        17  PNM       H32            -4.3789652070        8.6672223160       -2.7811154112  S2        523             1.0000000000
       188        17  PNM       H33            -2.3398856053       12.6410082809       -2.2422771584  S2        523             1.0000000000
       189        17  PNM       H34            -3.6539537701       13.4404315405       -3.1011840573  S2        523             1.0000000000
       190        17  PNM       H35            -0.1995664738       13.2450279539       -3.0479481465  S2        523             1.0000000000
       191        17  PNM       H36             1.3497352876       13.8272478031       -4.8943354584  S2        523             1.0000000000
       192        17  PNM       H37             0.5211306744       13.9161901336       -7.2392351003  S2        523             1.0000000000
       193        17  PNM       H38            -1.8824704371       13.4489880058       -7.7100086724  S2        523             1.0000000000
       194        17  PNM       H39            -3.4293490006       12.9033313920       -5.8649596531  S2        523             1.0000000000
       195        17  PNM       H40            -2.0613002353       10.2945573578       -2.5518240182  S2        523             1.0000000000
       196        18  TIP3      OH2            -4.4397263540        7.4635832847       -0.3194219180  S2        290             1.0000000000
       197        18  TIP3      H1             -5.4432353516        7.3899891691       -0.0930452630  S2        290             1.0000000000
       198        18  TIP3      H2             -3.9452349575        8.1861197489        0.1676728063  S2        290             1.0000000000
       199        19  SER       CB             -2.9691884884        4.9745751799       -2.1348978402  S3        70              1.0000000000
       200        19  SER       HB1            -3.4285268911        4.0968412167       -2.6012652067  S3        70              1.0000000000
       201        19  SER       HB2            -2.0605293203        5.2212236618       -2.6950382626  S3        70              1.0000000000
       202        19  SER       OG             -3.9219596657        6.0488308817       -2.1971110615  S3        70              1.0000000000
       203        19  SER       HG1            -4.0228509318        6.7230618959       -1.2917608827  S3        70              1.0000000000
       204        19  SER       QQH1           -2.6690597300        4.7916353624       -1.0898516380  S3        70              1.0000000000
       205        20  LYS       CD             -6.4286533457        3.3197954307       -2.0773588550  S3        73              1.0000000000
       206        20  LYS       HD1            -6.9885778572        2.7307300244       -2.8106178080  S3        73              1.0000000000
       207        20  LYS       HD2            -5.3975610929        3.3785147098       -2.4436778771  S3        73              1.0000000000
       208        20  LYS       QQH2           -6.4291103515        2.7694352239       -1.1298554224  S3        73              1.0000000000
       209        20  LYS       CE             -7.0252712553        4.7400205758       -1.9434047299  S3        73              1.0000000000
       210        20  LYS       HE1            -6.9012643960        5.1845251023       -0.9518409517  S3        73              1.0000000000
       211        20  LYS       HE2            -8.0948459561        4.7339126832       -2.1695243072  S3        73              1.0000000000
       212        20  LYS       NZ             -6.3643449693        5.7083182563       -2.8866938973  S3        73              1.0000000000
       213        20  LYS       HZ1            -6.4714110976        5.4848323825       -3.8897455609  S3        73              1.0000000000
       214        20  LYS       HZ2            -5.2885373380        5.7947010761       -2.6645926038  S3        73              1.0000000000
       215        20  LYS       HZ3            -6.7449645187        6.6733113277       -2.7717220297  S3        73              1.0000000000
       216        21  SER       CB             -4.5041069666        4.2249529455       -6.5128386132  S3        130             1.0000000000
       217        21  SER       HB1            -4.5011768425        5.1438551772       -7.1003940061  S3        130             1.0000000000
       218        21  SER       HB2            -3.8317122461        3.5082979763       -7.0008660380  S3        130             1.0000000000
       219        21  SER       OG             -4.0370773801        4.4706153666       -5.1432849069  S3        130             1.0000000000
       220        21  SER       HG1            -3.2570809206        5.0998260202       -5.1824959936  S3        130             1.0000000000
       221        21  SER       QQH3           -5.5028262921        3.7888039934       -6.5105583906  S3        130             1.0000000000
       222        22  GLU       CB             -9.9776271900        9.1824522665        0.7849017646  S3        166             1.0000000000
       223        22  GLU       HB1            -9.6697105587        9.8294534843       -0.0451999609  S3        166             1.0000000000
       224        22  GLU       HB2           -11.0212954964        8.8972520928        0.6223282343  S3        166             1.0000000000
       225        22  GLU       QQH4           -9.9105147906        9.6812597708        1.7607864193  S3        166             1.0000000000
       226        22  GLU       CG             -9.0887141113        7.9271349384        0.7442954209  S3        166             1.0000000000
       227        22  GLU       HG1            -9.4513269174        7.2487197753       -0.0346137853  S3        166             1.0000000000
       228        22  GLU       HG2            -9.1499691812        7.3610431837        1.6844518776  S3        166             1.0000000000
       229        22  GLU       CD             -7.6082148821        8.1815808753        0.4402013620  S3        166             1.0000000000
       230        22  GLU       OE1            -7.1450681865        9.3626488890        0.5327704223  S3        166             1.0000000000
       231        22  GLU       OE2            -6.9121637474        7.1310989530        0.1051282489  S3        166             1.0000000000
       232        23  ASN       CB             -2.7294699677       11.7876120135        1.3021261657  S3        170             1.0000000000
       233        23  ASN       HB1            -1.7511859022       11.6839862760        0.8281209282  S3        170             1.0000000000
       234        23  ASN       HB2            -3.1716017968       12.7447336897        1.0113667677  S3        170             1.0000000000
       235        23  ASN       QQH5           -2.6788197171       11.7276435076        2.3989647112  S3        170             1.0000000000
       236        23  ASN       CG             -3.6112488637       10.6227818618        0.8575271511  S3        170             1.0000000000
       237        23  ASN       OD1            -3.1724870353        9.4298628494        0.9650182273  S3        170             1.0000000000
       238        23  ASN       ND2            -4.8380488613       10.9247233409        0.4103143754  S3        170             1.0000000000
       239        23  ASN       HD21           -5.5626158542       10.2026030037        0.2853203309  S3        170             1.0000000000
       240        23  ASN       HD22           -5.0885931635       11.8892812882        0.1755048172  S3        170             1.0000000000
       241        24  LYS       CE             -3.1093597999        1.2586115367       -4.2707703459  S3        234             1.0000000000
       242        24  LYS       HE1            -3.5402000644        1.4761738062       -3.2946831076  S3        234             1.0000000000
       243        24  LYS       HE2            -3.9059817136        1.1241542107       -5.0061615248  S3        234             1.0000000000
       244        24  LYS       NZ             -2.2761271094        2.4322962904       -4.7151696147  S3        234             1.0000000000
       245        24  LYS       HZ1            -1.7620427134        2.2120585320       -5.6037088994  S3        234             1.0000000000
       246        24  LYS       HZ2            -1.5472733678        2.7354450126       -4.0445318394  S3        234             1.0000000000
       247        24  LYS       HZ3            -2.9162312000        3.2589936435       -4.8769950962  S3        234             1.0000000000
       248        24  LYS       QQH6           -2.4720785861        0.3773907947       -4.1896142535  S3        234             1.0000000000
       249        25  SER       CB              2.3859132735        3.2850454152       -5.9136823678  S3        235             1.0000000000
       250        25  SER       HB1             3.0885281247        2.6456817234       -6.4571451122  S3        235             1.0000000000
       251        25  SER       HB2             2.8952639890        4.2399440809       -5.7255764367  S3        235             1.0000000000
       252        25  SER       OG              1.2112358960        3.4501706604       -6.7490194090  S3        235             1.0000000000
       253        25  SER       HG1             0.7898125103        4.3368529548       -6.5672545414  S3        235             1.0000000000
       254        25  SER       QQH7            2.1314721897        2.7588784131       -4.9794084239  S3        235             1.0000000000
       255        26  PNM       S1             -2.8738125687        9.7000897461       -6.1730156658  S3        523             1.0000000000
       256        26  PNM       C2             -1.6184245380        8.3524359632       -6.8101033485  S3        523             1.0000000000
       257        26  PNM       C3             -1.2081973180        7.5429170181       -5.5169841909  S3        523             1.0000000000
       258        26  PNM       N4             -2.3251593098        7.6281165939       -4.5745722163  S3        523             1.0000000000
       259        26  PNM       C5             -3.4903173434        8.5222583965       -4.8490541685  S3        523             1.0000000000
       260        26  PNM       C6             -3.4680897318        8.9170772760       -3.3189603950  S3        523             1.0000000000
       261        26  PNM       C7             -2.2911085644        7.9132205549       -3.2201180271  S3        523             1.0000000000
       262        26  PNM       O8             -1.4745504766        7.5877877809       -2.3507420894  S3        523             1.0000000000
       263        26  PNM       C9             -2.3228952818        7.4768024896       -7.8585226596  S3        523             1.0000000000
       264        26  PNM       C10            -0.4161013075        9.0831575111       -7.4194478522  S3        523             1.0000000000
       265        26  PNM       C11            -0.7787101058        6.1052025128       -5.8400551281  S3        523             1.0000000000
       266        26  PNM       O12            -1.5810727524        5.1449229951       -5.6356114632  S3        523             1.0000000000
       267        26  PNM       O13             0.4202981618        5.9732250836       -6.3330936964  S3        523             1.0000000000
       268        26  PNM       N14            -2.9614888264       10.2454100250       -3.0142305461  S3        523             1.0000000000
       269        26  PNM       C15            -3.6048196614       11.3699413694       -3.4089058468  S3        523             1.0000000000
       270        26  PNM       O16            -4.7178748898       11.3139087860       -4.0059480424  S3        523             1.0000000000
       271        26  PNM       C17            -2.8874674409       12.6883461620       -3.1683835447  S3        523             1.0000000000
       272        26  PNM       C18            -1.9296895518       13.0464222140       -4.3008322345  S3        523             1.0000000000
       273        26  PNM       C19            -0.5721190777       13.2972127185       -4.0436568899  S3        523             1.0000000000
       274        26  PNM       C20             0.3061971127       13.6174612105       -5.0871762473  S3        523             1.0000000000
       275        26  PNM       C21            -0.1615609126       13.6833087301       -6.4033271318  S3        523             1.0000000000
       276        26  PNM       C22            -1.5159285424       13.4410680078       -6.6673884582  S3        523             1.0000000000
       277        26  PNM       C23            -2.3940833816       13.1332002227       -5.6256163253  S3        523             1.0000000000
       278        26  PNM       H24            -0.3378007159        8.0335029989       -5.0675961020  S3        523             1.0000000000
       279        26  PNM       H25            -0.7042245090        9.5915025252       -8.3433491931  S3        523             1.0000000000
       280        26  PNM       H26             0.3708476799        8.3621229286       -7.6626820501  S3        523             1.0000000000
       281        26  PNM       H27            -0.0097162222        9.8321845668       -6.7353924446  S3        523             1.0000000000
       282        26  PNM       H28            -2.6872732798        8.0986960467       -8.6794117961  S3        523             1.0000000000
       283        26  PNM       H29            -3.1787296632        6.9438935481       -7.4352697151  S3        523             1.0000000000
       284        26  PNM       H30            -1.6244658314        6.7387774594       -8.2723635916  S3        523             1.0000000000
       285        26  PNM       H31            -4.3918701321        8.0043185849       -5.1686832799  S3        523             1.0000000000
       286        26  PNM       H32            -4.3768155709        8.6769063929       -2.7685191257  S3        523             1.0000000000
       287        26  PNM       H33            -2.3486102363       12.6600792604       -2.2172161625  S3        523             1.0000000000
       288        26  PNM       H34            -3.6625601004       13.4545726299       -3.0809803485  S3        523             1.0000000000
       289        26  PNM       H35            -0.2027068435       13.2436117565       -3.0252896734  S3        523             1.0000000000
       290        26  PNM       H36             1.3481838169       13.8224833483       -4.8711708650  S3        523             1.0000000000
       291        26  PNM       H37             0.5165084989       13.9298459008       -7.2141195453  S3        523             1.0000000000
       292        26  PNM       H38            -1.8912750631       13.4828670631       -7.6831540357  S3        523             1.0000000000
       293        26  PNM       H39            -3.4384002396       12.9362241636       -5.8386625917  S3        523             1.0000000000
       294        26  PNM       H40            -2.0621254144       10.3096122605       -2.5288210461  S3        523             1.0000000000
       295        27  TIP3      OH2            -4.4248729076        7.4699451606       -0.3287458661  S3        290             1.0000000000
       296        27  TIP3      H1             -5.4265442524        7.3974875282       -0.1020558373  S3        290             1.0000000000
       297        27  TIP3      H2             -3.9307171468        8.1936467030        0.1563462552  S3        290             1.0000000000
       298        28  SER       CB             -2.9698135985        4.9807957836       -2.1345169771  S4        70              1.0000000000
       299        28  SER       HB1            -3.4297824138        4.1025808701       -2.5994985988  S4        70              1.0000000000
       300        28  SER       HB2            -2.0609339044        5.2256065557       -2.6951503706  S4        70              1.0000000000
       301        28  SER       OG             -3.9213090171        6.0558949484       -2.1982121880  S4        70              1.0000000000
       302        28  SER       HG1            -4.0254184479        6.7333355626       -1.2906534069  S4        70              1.0000000000
       303        28  SER       QQH1           -2.6697003336        4.7990746020       -1.0892334520  S4        70              1.0000000000
       304        29  LYS       CD             -6.4227797218        3.3212935266       -2.0797474755  S4        73              1.0000000000
       305        29  LYS       HD1            -6.9834543618        2.7309445932       -2.8113260176  S4        73              1.0000000000
       306        29  LYS       HD2            -5.3916999905        3.3778764486       -2.4463935747  S4        73              1.0000000000
       307        29  LYS       QQH2           -6.4239202151        2.7738361050       -1.1306446904  S4        73              1.0000000000
       308        29  LYS       CE             -7.0180142027        4.7425036303       -1.9504988639  S4        73              1.0000000000
       309        29  LYS       HE1            -6.8918035526        5.1911396347       -0.9609607210  S4        73              1.0000000000
       310        29  LYS       HE2            -8.0880647165        4.7361816076       -2.1745507581  S4        73              1.0000000000
       311        29  LYS       NZ             -6.3575034065        5.7050763402       -2.9000002281  S4        73              1.0000000000
       312        29  LYS       HZ1            -6.4586427501        5.4711392002       -3.9010410888  S4        73              1.0000000000
       313        29  LYS       HZ2            -5.2827551935        5.7979232748       -2.6724462038  S4        73              1.0000000000
       314        29  LYS       HZ3            -6.7428942881        6.6695665979       -2.7968736321  S4        73              1.0000000000
       315        30  SER       CB             -4.5167248563        4.2109216478       -6.5132573266  S4        130             1.0000000000
       316        30  SER       HB1            -4.5087373277        5.1275444213       -7.1045255797  S4        130             1.0000000000
       317        30  SER       HB2            -3.8446483602        3.4900581716       -6.9955802642  S4        130             1.0000000000
       318        30  SER       OG             -4.0533730861        4.4619044041       -5.1428004048  S4        130             1.0000000000
       319        30  SER       HG1            -3.2736156477        5.0905435489       -5.1838808748  S4        130             1.0000000000
       320        30  SER       QQH3           -5.5167062120        3.7785367813       -6.5122408700  S4        130             1.0000000000
       321        31  GLU       CB             -9.9774262572        9.1828817668        0.7866748293  S4        166             1.0000000000
       322        31  GLU       HB1            -9.6698469662        9.8298328447       -0.0435639603  S4        166             1.0000000000
       323        31  GLU       HB2           -11.0208840407        8.8968633528        0.6241773011  S4        166             1.0000000000
       324        31  GLU       QQH4           -9.9108819118        9.6820271941        1.7624585409  S4        166             1.0000000000
       325        31  GLU       CG             -9.0875674176        7.9281621214        0.7465834713  S4        166             1.0000000000
       326        31  GLU       HG1            -9.4500767677        7.2490476392       -0.0318495315  S4        166             1.0000000000
       327        31  GLU       HG2            -9.1477932921        7.3624284607        1.6869703837  S4        166             1.0000000000
       328        31  GLU       CD             -7.6074231657        8.1835891385        0.4414606435  S4        166             1.0000000000
       329        31  GLU       OE1            -7.1470217423        9.3661595828        0.5249382795  S4        166             1.0000000000
       330        31  GLU       OE2            -6.9087966035        7.1320611850        0.1144239500  S4        166             1.0000000000
       331        32  ASN       CB             -2.7355562273       11.7954913109        1.3000896809  S4        170             1.0000000000
       332        32  ASN       HB1            -1.7580201603       11.6959215654        0.8236625676  S4        170             1.0000000000
       333        32  ASN       HB2            -3.1804953960       12.7522417007        1.0125539306  S4        170             1.0000000000
       334        32  ASN       QQH5           -2.6824383337       11.7331074361        2.3966688910  S4        170             1.0000000000
       335        32  ASN       CG             -3.6154016777       10.6295673894        0.8544520862  S4        170             1.0000000000
       336        32  ASN       OD1            -3.1755703529        9.4368871994        0.9625272275  S4        170             1.0000000000
       337        32  ASN       ND2            -4.8417430207       10.9301852421        0.4051487150  S4        170             1.0000000000
       338        32  ASN       HD21           -5.5653840546       10.2071893903        0.2787237990  S4        170             1.0000000000
       339        32  ASN       HD22           -5.0927140389       11.8941763226        0.1694322302  S4        170             1.0000000000
       340        33  LYS       CE             -3.1111112786        1.2547142819       -4.2675383014  S4        234             1.0000000000
       341        33  LYS       HE1            -3.5406468932        1.4726428049       -3.2910012369  S4        234             1.0000000000
       342        33  LYS       HE2            -3.9086912916        1.1188736766       -5.0015910693  S4        234             1.0000000000
       343        33  LYS       NZ             -2.2799430709        2.4288984052       -4.7141718935  S4        234             1.0000000000
       344        33  LYS       HZ1            -1.7656900511        2.2090314973       -5.6027100755  S4        234             1.0000000000
       345        33  LYS       HZ2            -1.5511360463        2.7343804157       -4.0446112050  S4        234             1.0000000000
       346        33  LYS       HZ3            -2.9211856831        3.2534549781       -4.8766809992  S4        234             1.0000000000
       347        33  LYS       QQH6           -2.4725870981        0.3743052216       -4.1866323010  S4        234             1.0000000000
       348        34  SER       CB              2.3918095953        3.2779728758       -5.9085690143  S4        235             1.0000000000
       349        34  SER       HB1             3.0969070981        2.6377359495       -6.4478137476  S4        235             1.0000000000
       350        34  SER       HB2             2.8993093470        4.2342137199       -5.7221339436  S4        235             1.0000000000
       351        34  SER       OG              1.2194910063        3.4380558225       -6.7476707405  S4        235             1.0000000000
       352        34  SER       HG1             0.7934952740        4.3232441966       -6.5680578767  S4        235             1.0000000000
       353        34  SER       QQH7            2.1357847738        2.7548198593       -4.9730070345  S4        235             1.0000000000
       354        35  PNM       S1             -2.8929145361        9.6702851691       -6.2003028474  S4        523             1.0000000000
       355        35  PNM       C2             -1.6290512464        8.3259740118       -6.8281212513  S4        523             1.0000000000
       356        35  PNM       C3             -1.2216859730        7.5204312600       -5.5319369907  S4        523             1.0000000000
       357        35  PNM       N4             -2.3403201531        7.6053667035       -4.5909138159  S4        523             1.0000000000
       358        35  PNM       C5             -3.5049299526        8.5007138059       -4.8671555773  S4        523             1.0000000000
       359        35  PNM       C6             -3.4762153374        8.9058079627       -3.3397390799  S4        523             1.0000000000
       360        35  PNM       C7             -2.3018796157        7.9015687553       -3.2396250894  S4        523             1.0000000000
       361        35  PNM       O8             -1.4777719445        7.5855784147       -2.3704209620  S4        523             1.0000000000
       362        35  PNM       C9             -2.3242856082        7.4471696675       -7.8801402741  S4        523             1.0000000000
       363        35  PNM       C10            -0.4258878181        9.0611058369       -7.4302663004  S4        523             1.0000000000
       364        35  PNM       C11            -0.7883247977        6.0831969246       -5.8507482418  S4        523             1.0000000000
       365        35  PNM       O12            -1.5910289297        5.1220744847       -5.6490622676  S4        523             1.0000000000
       366        35  PNM       O13             0.4136170815        5.9535224280       -6.3371487220  S4        523             1.0000000000
       367        35  PNM       N14            -2.9633552300       10.2333239067       -3.0425633115  S4        523             1.0000000000
       368        35  PNM       C15            -3.6053851138       11.3600092529       -3.4332496369  S4        523             1.0000000000
       369        35  PNM       O16            -4.7198909368       11.3080265989       -4.0272069252  S4        523             1.0000000000
       370        35  PNM       C17            -2.8840258650       12.6756713117       -3.1890143612  S4        523             1.0000000000
       371        35  PNM       C18            -1.9240702981       13.0340452487       -4.3196340393  S4        523             1.0000000000
       372        35  PNM       C19            -0.5684149764       13.2915620817       -4.0586119266  S4        523             1.0000000000
       373        35  PNM       C20             0.3118008591       13.6135397550       -5.1000990681  S4        523             1.0000000000
       374        35  PNM       C21            -0.1519675701       13.6737491779       -6.4179640471  S4        523             1.0000000000
       375        35  PNM       C22            -1.5042596460       13.4241482762       -6.6858476953  S4        523             1.0000000000
       376        35  PNM       C23            -2.3845358110       13.1151628799       -5.6461644962  S4        523             1.0000000000
       377        35  PNM       H24            -0.3531522604        8.0133536282       -5.0809692878  S4        523             1.0000000000
       378        35  PNM       H25            -0.7095549196        9.5673324781       -8.3566317730  S4        523             1.0000000000
       379        35  PNM       H26             0.3658881790        8.3431893685       -7.6668769907  S4        523             1.0000000000
       380        35  PNM       H27            -0.0278002292        9.8124043300       -6.7438647384  S4        523             1.0000000000
       381        35  PNM       H28            -2.6855558639        8.0674643081       -8.7036507474  S4        523             1.0000000000
       382        35  PNM       H29            -3.1811764174        6.9123348363       -7.4616131405  S4        523             1.0000000000
       383        35  PNM       H30            -1.6214344502        6.7108441669       -8.2896244197  S4        523             1.0000000000
       384        35  PNM       H31            -4.4088261913        7.9821782779       -5.1799344354  S4        523             1.0000000000
       385        35  PNM       H32            -4.3838603370        8.6717172595       -2.7847157329  S4        523             1.0000000000
       386        35  PNM       H33            -2.3455707734       12.6425915453       -2.2377580675  S4        523             1.0000000000
       387        35  PNM       H34            -3.6568650101       13.4439882214       -3.0988849946  S4        523             1.0000000000
       388        35  PNM       H35            -0.2017447347       13.2416449929       -3.0389445314  S4        523             1.0000000000
       389        35  PNM       H36             1.3520920528       13.8240790699       -4.8811768029  S4        523             1.0000000000
       390        35  PNM       H37             0.5275468668       13.9216933162       -7.2271093121  S4        523             1.0000000000
       391        35  PNM       H38            -1.8765692455       13.4617960401       -7.7029469056  S4        523             1.0000000000
       392        35  PNM       H39            -3.4275692532       12.9140428775       -5.8618922382  S4        523             1.0000000000
       393        35  PNM       H40            -2.0642459474       10.2962033046       -2.5564823200  S4        523             1.0000000000
       394        36  TIP3      OH2            -4.4266969100        7.4776574647       -0.3325097919  S4        290             1.0000000000
       395        36  TIP3      H1             -5.4279179002        7.4013293186       -0.1011763713  S4        290             1.0000000000
       396        36  TIP3      H2             -3.9322530801        8.2017005173        0.1523106799  S4        290             1.0000000000
       397        37  SER       CB             -2.9711761705        4.9794860310       -2.1339748200  S5        70              1.0000000000
       398        37  SER       HB1            -3.4312869623        4.1016775220       -2.5996545124  S5        70              1.0000000000
       399        37  SER       HB2            -2.0616946061        5.2239798959       -2.6939260483  S5        70              1.0000000000
       400        37  SER       OG             -3.9216190324        6.0554351334       -2.1974836311  S5        70              1.0000000000
       401        37  SER       HG1            -4.0296991449        6.7298390694       -1.2859562042  S5        70              1.0000000000
       402        37  SER       QQH1           -2.6716891705        4.7968449547       -1.0886247358  S5        70              1.0000000000
       403        38  LYS       CD             -6.4237905821        3.3166077815       -2.0821438086  S5        73              1.0000000000
       404        38  LYS       HD1            -6.9853132826        2.7272543408       -2.8139434449  S5        73              1.0000000000
       405        38  LYS       HD2            -5.3930165309        3.3734161531       -2.4497326824  S5        73              1.0000000000
       406        38  LYS       QQH2           -6.4237931934        2.7676106245       -1.1339192813  S5        73              1.0000000000
       407        38  LYS       CE             -7.0189209677        4.7376868980       -1.9499124984  S5        73              1.0000000000
       408        38  LYS       HE1            -6.8937962133        5.1832183370       -0.9589114390  S5        73              1.0000000000
       409        38  LYS       HE2            -8.0887813889        4.7318742807       -2.1746662383  S5        73              1.0000000000
       410        38  LYS       NZ             -6.3580672346        5.7038112042       -2.8953699811  S5        73              1.0000000000
       411        38  LYS       HZ1            -6.4601895114        5.4753416121       -3.8975111001  S5        73              1.0000000000
       412        38  LYS       HZ2            -5.2823966138        5.7958310877       -2.6688386347  S5        73              1.0000000000
       413        38  LYS       HZ3            -6.7425375395        6.6681021321       -2.7868638318  S5        73              1.0000000000
       414        39  SER       CB             -4.5022713461        4.2284803799       -6.5152192513  S5        130             1.0000000000
       415        39  SER       HB1            -4.4985222748        5.1460329527       -7.1048602786  S5        130             1.0000000000
       416        39  SER       HB2            -3.8295989264        3.5105358001       -7.0009020773  S5        130             1.0000000000
       417        39  SER       OG             -4.0365438755        4.4771058268       -5.1455735820  S5        130             1.0000000000
       418        39  SER       HG1            -3.2528688058        5.1012593620       -5.1869462143  S5        130             1.0000000000
       419        39  SER       QQH3           -5.5010970928        3.7928783911       -6.5126851645  S5        130             1.0000000000
       420        40  GLU       CB             -9.9805761385        9.1861585197        0.7866627787  S5        166             1.0000000000
       421        40  GLU       HB1            -9.6707593960        9.8322640921       -0.0434030497  S5        166             1.0000000000
       422        40  GLU       HB2           -11.0245821405        8.9026665599        0.6231690841  S5        166             1.0000000000
       423        40  GLU       QQH4           -9.9137004448        9.6853349859        1.7624020326  S5        166             1.0000000000
       424        40  GLU       CG             -9.0938482890        7.9291744104        0.7478605907  S5        166             1.0000000000
       425        40  GLU       HG1            -9.4566742037        7.2510093120       -0.0310972581  S5        166             1.0000000000
       426        40  GLU       HG2            -9.1572077535        7.3637105238        1.6882573960  S5        166             1.0000000000
       427        40  GLU       CD             -7.6126407091        8.1809680135        0.4455559645  S5        166             1.0000000000
       428        40  GLU       OE1            -7.1479026267        9.3613370195        0.5372880759  S5        166             1.0000000000
       429        40  GLU       OE2            -6.9175114967        7.1289664415        0.1127072427  S5        166             1.0000000000
       430        41  ASN       CB             -2.7259534902       11.7754906955        1.3062632093  S5        170             1.0000000000
       431        41  ASN       HB1            -1.7471514886       11.6669278791        0.8343111141  S5        170             1.0000000000
       432        41  ASN       HB2            -3.1643143105       12.7330360185        1.0112020459  S5        170             1.0000000000
       433        41  ASN       QQH5           -2.6776410166       11.7190468905        2.4034376959  S5        170             1.0000000000
       434        41  ASN       CG             -3.6114004649       10.6126298332        0.8639068797  S5        170             1.0000000000
       435        41  ASN       OD1            -3.1760589110        9.4181041991        0.9722723469  S5        170             1.0000000000
       436        41  ASN       ND2            -4.8377872167       10.9170776262        0.4179912214  S5        170             1.0000000000
       437        41  ASN       HD21           -5.5641622074       10.1965429223        0.2931839357  S5        170             1.0000000000
       438        41  ASN       HD22           -5.0854271263       11.8813401956        0.1791008830  S5        170             1.0000000000
       439        42  LYS       CE             -3.1063779712        1.2629425498       -4.2728432208  S5        234             1.0000000000
       440        42  LYS       HE1            -3.5373515907        1.4805920864       -3.2968370790  S5        234             1.0000000000
       441        42  LYS       HE2            -3.9027752254        1.1292642287       -5.0085836566  S5        234             1.0000000000
       442        42  LYS       NZ             -2.2720955076        2.4359908874       -4.7167075073  S5        234             1.0000000000
       443        42  LYS       HZ1            -1.7575885581        2.2163058466       -5.6051001942  S5        234             1.0000000000
       444        42  LYS       HZ2            -1.5431484576        2.7386827675       -4.0459300914  S5        234             1.0000000000
       445        42  LYS       HZ3            -2.9109648354        3.2626460601       -4.8786116128  S5        234             1.0000000000
       446        42  LYS       QQH6           -2.4697529180        0.3811934175       -4.1917528808  S5        234             1.0000000000
       447        43  SER       CB              2.3976867652        3.2810911210       -5.9074662705  S5        235             1.0000000000
       448        43  SER       HB1             3.1023638946        2.6405169093       -6.4469044497  S5        235             1.0000000000
       449        43  SER       HB2             2.9065157382        4.2363188198       -5.7193938498  S5        235             1.0000000000
       450        43  SER       OG              1.2262914087        3.4440641296       -6.7472441415  S5        235             1.0000000000
       451        43  SER       HG1             0.8041908794        4.3314692326       -6.5704870267  S5        235             1.0000000000
       452        43  SER       QQH7            2.1400012242        2.7571930020       -4.9727921994  S5        235             1.0000000000
       453        44  PNM       S1             -2.9012532383        9.6633131969       -6.2107429942  S5        523             1.0000000000
       454        44  PNM       C2             -1.6296106122        8.3257270781       -6.8365939495  S5        523             1.0000000000
       455        44  PNM       C3             -1.2175144104        7.5249037047       -5.5392152732  S5        523             1.0000000000
       456        44  PNM       N4             -2.3376274451        7.6027911909       -4.5987799407  S5        523             1.0000000000
       457        44  PNM       C5             -3.5062429444        8.4930890479       -4.8751419250  S5        523             1.0000000000
       458        44  PNM       C6             -3.4780274199        8.8999910671       -3.3482217450  S5        523             1.0000000000
       459        44  PNM       C7             -2.3021509958        7.8987199942       -3.2478579579  S5        523             1.0000000000
       460        44  PNM       O8             -1.4770525145        7.5843423949       -2.3767570333  S5        523             1.0000000000
       461        44  PNM       C9             -2.3195461584        7.4406621716       -7.8867577925  S5        523             1.0000000000
       462        44  PNM       C10            -0.4320849761        9.0686164022       -7.4403869394  S5        523             1.0000000000
       463        44  PNM       C11            -0.7752653111        6.0897730040       -5.8550788707  S5        523             1.0000000000
       464        44  PNM       O12            -1.5718393247        5.1247393139       -5.6499381639  S5        523             1.0000000000
       465        44  PNM       O13             0.4267529224        5.9649816183       -6.3428525810  S5        523             1.0000000000
       466        44  PNM       N14            -2.9657975065       10.2283614404       -3.0532361180  S5        523             1.0000000000
       467        44  PNM       C15            -3.6067592702       11.3548884166       -3.4451276808  S5        523             1.0000000000
       468        44  PNM       O16            -4.7211126084       11.3031885138       -4.0399530709  S5        523             1.0000000000
       469        44  PNM       C17            -2.8849806817       12.6702020760       -3.2006431166  S5        523             1.0000000000
       470        44  PNM       C18            -1.9246169710       13.0288074109       -4.3308792568  S5        523             1.0000000000
       471        44  PNM       C19            -0.5705005035       13.2926397039       -4.0678932154  S5        523             1.0000000000
       472        44  PNM       C20             0.3104473383       13.6150723299       -5.1086355745  S5        523             1.0000000000
       473        44  PNM       C21            -0.1507684570       13.6686293654       -6.4276812491  S5        523             1.0000000000
       474        44  PNM       C22            -1.5014477772       13.4122804879       -6.6975259258  S5        523             1.0000000000
       475        44  PNM       C23            -2.3827285884       13.1037445241       -5.6585888185  S5        523             1.0000000000
       476        44  PNM       H24            -0.3527642832        8.0245068259       -5.0884680691  S5        523             1.0000000000
       477        44  PNM       H25            -0.7205815857        9.5710148578       -8.3674024903  S5        523             1.0000000000
       478        44  PNM       H26             0.3651109042        8.3565830522       -7.6766192138  S5        523             1.0000000000
       479        44  PNM       H27            -0.0396684357        9.8244645183       -6.7556043480  S5        523             1.0000000000
       480        44  PNM       H28            -2.6846752724        8.0568625217       -8.7116000926  S5        523             1.0000000000
       481        44  PNM       H29            -3.1729488904        6.9017046495       -7.4666675353  S5        523             1.0000000000
       482        44  PNM       H30            -1.6125116420        6.7074653608       -8.2947357241  S5        523             1.0000000000
       483        44  PNM       H31            -4.4081686072        7.9696382322       -5.1859356893  S5        523             1.0000000000
       484        44  PNM       H32            -4.3852303623        8.6657442111       -2.7924067070  S5        523             1.0000000000
       485        44  PNM       H33            -2.3462797874       12.6360490295       -2.2495509078  S5        523             1.0000000000
       486        44  PNM       H34            -3.6573637585       13.4389203519       -3.1096403383  S5        523             1.0000000000
       487        44  PNM       H35            -0.2055667526       13.2469748882       -3.0473315756  S5        523             1.0000000000
       488        44  PNM       H36             1.3493405798       13.8309858233       -4.8882133880  S5        523             1.0000000000
       489        44  PNM       H37             0.5293530020       13.9165921049       -7.2363060067  S5        523             1.0000000000
       490        44  PNM       H38            -1.8716620886       13.4443324264       -7.7156106567  S5        523             1.0000000000
       491        44  PNM       H39            -3.4245368458       12.8978506294       -5.8757851907  S5        523             1.0000000000
       492        44  PNM       H40            -2.0668759467       10.2920850714       -2.5664890834  S5        523             1.0000000000
       493        45  TIP3      OH2            -4.4334505539        7.4665500509       -0.3259446342  S5        290             1.0000000000
       494        45  TIP3      H1             -5.4360035976        7.3927132417       -0.0983323604  S5        290             1.0000000000
       495        45  TIP3      H2             -3.9382272964        8.1879150474        0.1621685777  S5        290             1.0000000000
       496        46  SER       CB             -2.9720128838        4.9739675671       -2.1319086317  S6        70              1.0000000000
       497        46  SER       HB1            -3.4342088599        4.0967889011       -2.5966043073  S6        70              1.0000000000
       498        46  SER       HB2            -2.0648513482        5.2188937353       -2.6953559106  S6        70              1.0000000000
       499        46  SER       OG             -3.9228106832        6.0499884579       -2.1903609414  S6        70              1.0000000000
       500        46  SER       HG1            -4.0255252158        6.7224721985       -1.2797919944  S6        70              1.0000000000
       501        46  SER       QQH1           -2.6683893817        4.7905647022       -1.0879672012  S6        70              1.0000000000
       502        47  LYS       CD             -6.4279214372        3.3190905687       -2.0811924177  S6        73              1.0000000000
       503        47  LYS       HD1            -6.9910803543        2.7291077320       -2.8112182874  S6        73              1.0000000000
       504        47  LYS       HD2            -5.3981863125        3.3758317678       -2.4515904423  S6        73              1.0000000000
       505        47  LYS       QQH2           -6.4254005700        2.7708074433       -1.1325633203  S6        73              1.0000000000
       506        47  LYS       CE             -7.0228518664        4.7402833884       -1.9485950885  S6        73              1.0000000000
       507        47  LYS       HE1            -6.8985847243        5.1854207734       -0.9573068078  S6        73              1.0000000000
       508        47  LYS       HE2            -8.0923785914        4.7350998036       -2.1749503748  S6        73              1.0000000000
       509        47  LYS       NZ             -6.3603352933        5.7067194823       -2.8927136236  S6        73              1.0000000000
       510        47  LYS       HZ1            -6.4622347379        5.4787033763       -3.8951480352  S6        73              1.0000000000
       511        47  LYS       HZ2            -5.2854703441        5.7963080699       -2.6650954069  S6        73              1.0000000000
       512        47  LYS       HZ3            -6.7439450362        6.6712476756       -2.7835156325  S6        73              1.0000000000
       513        48  SER       CB             -4.5089375666        4.2193435427       -6.5113470782  S6        130             1.0000000000
       514        48  SER       HB1            -4.5028852930        5.1371109978       -7.1007556386  S6        130             1.0000000000
       515        48  SER       HB2            -3.8362014736        3.5006948304       -6.9961584802  S6        130             1.0000000000
       516        48  SER       OG             -4.0454475581        4.4671150599       -5.1407585207  S6        130             1.0000000000
       517        48  SER       HG1            -3.2640795821        5.0946226192       -5.1792111266  S6        130             1.0000000000
       518        48  SER       QQH3           -5.5082153324        3.7849224717       -6.5111934272  S6        130             1.0000000000
       519        49  GLU       CB             -9.9769286517        9.1839957846        0.7844206495  S6        166             1.0000000000
       520        49  GLU       HB1            -9.6682731267        9.8308370891       -0.0455142108  S6        166             1.0000000000
       521        49  GLU       HB2           -11.0206662468        8.8992882010        0.6214550821  S6        166             1.0000000000
       522        49  GLU       QQH4           -9.9099795084        9.6827175521        1.7603842777  S6        166             1.0000000000
       523        49  GLU       CG             -9.0886488794        7.9282934289        0.7442200727  S6        166             1.0000000000
       524        49  GLU       HG1            -9.4511347813        7.2501150642       -0.0349946658  S6        166             1.0000000000
       525        49  GLU       HG2            -9.1505486925        7.3620241740        1.6841972624  S6        166             1.0000000000
       526        49  GLU       CD             -7.6079283953        8.1820055922        0.4410517860  S6        166             1.0000000000
       527        49  GLU       OE1            -7.1447955873        9.3631506541        0.5294937358  S6        166             1.0000000000
       528        49  GLU       OE2            -6.9115577305        7.1299829437        0.1108031527  S6        166             1.0000000000
       529        50  ASN       CB             -2.7286546180       11.7871996631        1.3005295160  S6        170             1.0000000000
       530        50  ASN       HB1            -1.7501917746       11.6831579187        0.8269339894  S6        170             1.0000000000
       531        50  ASN       HB2            -3.1703017820       12.7443290789        1.0091293465  S6        170             1.0000000000
       532        50  ASN       QQH5           -2.6784600633       11.7276938770        2.3974151109  S6        170             1.0000000000
       533        50  ASN       CG             -3.6107410384       10.6224987294        0.8561722416  S6        170             1.0000000000
       534        50  ASN       OD1            -3.1727566004        9.4292294104        0.9655497857  S6        170             1.0000000000
       535        50  ASN       ND2            -4.8367586652       10.9245498580        0.4071765661  S6        170             1.0000000000
       536        50  ASN       HD21           -5.5617712804       10.2026415736        0.2825537509  S6        170             1.0000000000
       537        50  ASN       HD22           -5.0866740119       11.8888863839        0.1710784244  S6        170             1.0000000000
       538        51  LYS       CE             -3.1095599643        1.2563168024       -4.2715708558  S6        234             1.0000000000
       539        51  LYS       HE1            -3.5416311631        1.4728019384       -3.2958347588  S6        234             1.0000000000
       540        51  LYS       HE2            -3.9051718876        1.1216844883       -5.0079522206  S6        234             1.0000000000
       541        51  LYS       NZ             -2.2768851722        2.4310013325       -4.7140690732  S6        234             1.0000000000
       542        51  LYS       HZ1            -1.7622122044        2.2125808954       -5.6026622645  S6        234             1.0000000000
       543        51  LYS       HZ2            -1.5486102221        2.7340471707       -4.0428637330  S6        234             1.0000000000
       544        51  LYS       HZ3            -2.9173650402        3.2567501534       -4.8750820301  S6        234             1.0000000000
       545        51  LYS       QQH6           -2.4714497763        0.3756445190       -4.1903861678  S6        234             1.0000000000
       546        52  SER       CB              2.3877489857        3.2847946782       -5.9143903596  S6        235             1.0000000000
       547        52  SER       HB1             3.0898279538        2.6455670015       -6.4586835910  S6        235             1.0000000000
       548        52  SER       HB2             2.8975863439        4.2394135202       -5.7260156597  S6        235             1.0000000000
       549        52  SER       OG              1.2127240694        3.4505853893       -6.7491039431  S6        235             1.0000000000
       550        52  SER       HG1             0.7888403449        4.3353647484       -6.5635826800  S6        235             1.0000000000
       551        52  SER       QQH7            2.1338307889        2.7581057685       -4.9802766839  S6        235             1.0000000000
       552        53  PNM       S1             -2.9036420893        9.6779324801       -6.1696587003  S6        523             1.0000000000
       553        53  PNM       C2             -1.6399625051        8.3375775820       -6.8051089617  S6        523             1.0000000000
       554        53  PNM       C3             -1.2232718863        7.5324978203       -5.5116100084  S6        523             1.0000000000
       555        53  PNM       N4             -2.3384828539        7.6127736070       -4.5659841961  S6        523             1.0000000000
       556        53  PNM       C5             -3.5071560836        8.5040414985       -4.8365736472  S6        523             1.0000000000
       557        53  PNM       C6             -3.4751893221        8.9060378248       -3.3086515073  S6        523             1.0000000000
       558        53  PNM       C7             -2.2994419965        7.9036010922       -3.2148315246  S6        523             1.0000000000
       559        53  PNM       O8             -1.4729706679        7.5827571424       -2.3464493257  S6        523             1.0000000000
       560        53  PNM       C9             -2.3391937181        7.4566099468       -7.8524743424  S6        523             1.0000000000
       561        53  PNM       C10            -0.4430523033        9.0758376945       -7.4157091155  S6        523             1.0000000000
       562        53  PNM       C11            -0.7868036660        6.0969077793       -5.8341990006  S6        523             1.0000000000
       563        53  PNM       O12            -1.5858915894        5.1333179241       -5.6307565130  S6        523             1.0000000000
       564        53  PNM       O13             0.4130568983        5.9699299472       -6.3264234163  S6        523             1.0000000000
       565        53  PNM       N14            -2.9639518851       10.2346760487       -3.0126170353  S6        523             1.0000000000
       566        53  PNM       C15            -3.6048980611       11.3600835013       -3.4090064782  S6        523             1.0000000000
       567        53  PNM       O16            -4.7189507145       11.3063218348       -4.0037279201  S6        523             1.0000000000
       568        53  PNM       C17            -2.8834347753       12.6767694604       -3.1712602632  S6        523             1.0000000000
       569        53  PNM       C18            -1.9264081339       13.0329286387       -4.3050308597  S6        523             1.0000000000
       570        53  PNM       C19            -0.5698173663       13.2892165301       -4.0479500096  S6        523             1.0000000000
       571        53  PNM       C20             0.3078127805       13.6101909198       -5.0919087997  S6        523             1.0000000000
       572        53  PNM       C21            -0.1596547913       13.6708394717       -6.4084334354  S6        523             1.0000000000
       573        53  PNM       C22            -1.5129814842       13.4226663025       -6.6724972064  S6        523             1.0000000000
       574        53  PNM       C23            -2.3905535051       13.1144725217       -5.6302492522  S6        523             1.0000000000
       575        53  PNM       H24            -0.3544667769        8.0281603865       -5.0644202069  S6        523             1.0000000000
       576        53  PNM       H25            -0.7351232103        9.5807452807       -8.3402706014  S6        523             1.0000000000
       577        53  PNM       H26             0.3490270766        8.3601003155       -7.6581682284  S6        523             1.0000000000
       578        53  PNM       H27            -0.0422307193        9.8288648326       -6.7326958477  S6        523             1.0000000000
       579        53  PNM       H28            -2.7063953420        8.0755197922       -8.6743561534  S6        523             1.0000000000
       580        53  PNM       H29            -3.1924118869        6.9204277698       -7.4283865385  S6        523             1.0000000000
       581        53  PNM       H30            -1.6370018630        6.7214441061       -8.2651148447  S6        523             1.0000000000
       582        53  PNM       H31            -4.4101721223        7.9825550322       -5.1474025011  S6        523             1.0000000000
       583        53  PNM       H32            -4.3806716376        8.6698115040       -2.7510447173  S6        523             1.0000000000
       584        53  PNM       H33            -2.3431475806       12.6477546971       -2.2209335903  S6        523             1.0000000000
       585        53  PNM       H34            -3.6566437609       13.4448154150       -3.0827939429  S6        523             1.0000000000
       586        53  PNM       H35            -0.2005853461       13.2395243126       -3.0293129409  S6        523             1.0000000000
       587        53  PNM       H36             1.3488597978       13.8199752836       -4.8759072495  S6        523             1.0000000000
       588        53  PNM       H37             0.5178018348       13.9182639177       -7.2194833259  S6        523             1.0000000000
       589        53  PNM       H38            -1.8881006010       13.4611889447       -7.6885696927  S6        523             1.0000000000
       590        53  PNM       H39            -3.4342791842       12.9140588070       -5.8430359366  S6        523             1.0000000000
       591        53  PNM       H40            -2.0638841459       10.2985678967       -2.5285663757  S6        523             1.0000000000
       592        54  TIP3      OH2            -4.4255096488        7.4639701258       -0.3178332922  S6        290             1.0000000000
       593        54  TIP3      H1             -5.4285629358        7.3928659949       -0.0928428440  S6        290             1.0000000000
       594        54  TIP3      H2             -3.9313640266        8.1901842086        0.1639188015  S6        290             1.0000000000
       595        55  SER       CB             -2.9677756878        4.9809089899       -2.1368648007  S7        70              1.0000000000
       596        55  SER       HB1            -3.4265226576        4.1025146881       -2.6027923771  S7        70              1.0000000000
       597        55  SER       HB2            -2.0573935831        5.2257522622       -2.6950639010  S7        70              1.0000000000
       598        55  SER       OG             -3.9192608594        6.0559346613       -2.2036351965  S7        70              1.0000000000
       599        55  SER       HG1            -4.0256832163        6.7324060273       -1.2964634036  S7        70              1.0000000000
       600        55  SER       QQH1           -2.6704151843        4.7994889267       -1.0906993881  S7        70              1.0000000000
       601        56  LYS       CD             -6.4241784750        3.3174154357       -2.0814179982  S7        73              1.0000000000
       602        56  LYS       HD1            -6.9898497509        2.7281331461       -2.8100693083  S7        73              1.0000000000
       603        56  LYS       HD2            -5.3949444749        3.3721937920       -2.4536983307  S7        73              1.0000000000
       604        56  LYS       QQH2           -6.4207961245        2.7695229916       -1.1325834579  S7        73              1.0000000000
       605        56  LYS       CE             -7.0166154593        4.7395426193       -1.9483179496  S7        73              1.0000000000
       606        56  LYS       HE1            -6.8876267667        5.1858697526       -0.9581781175  S7        73              1.0000000000
       607        56  LYS       HE2            -8.0872488624        4.7353310297       -2.1694759704  S7        73              1.0000000000
       608        56  LYS       NZ             -6.3574459823        5.7036292905       -2.8970401159  S7        73              1.0000000000
       609        56  LYS       HZ1            -6.4620763470        5.4734081790       -3.8985589806  S7        73              1.0000000000
       610        56  LYS       HZ2            -5.2816706720        5.7953250332       -2.6731879700  S7        73              1.0000000000
       611        56  LYS       HZ3            -6.7410950529        6.6683673060       -2.7894873637  S7        73              1.0000000000
       612        57  SER       CB             -4.5059336902        4.2221552083       -6.5163493352  S7        130             1.0000000000
       613        57  SER       HB1            -4.5014972479        5.1395106799       -7.1064246929  S7        130             1.0000000000
       614        57  SER       HB2            -3.8332253191        3.5036613660       -7.0012222562  S7        130             1.0000000000
       615        57  SER       OG             -4.0401418880        4.4718452383       -5.1467432332  S7        130             1.0000000000
       616        57  SER       HG1            -3.2601243097        5.1002526369       -5.1880093753  S7        130             1.0000000000
       617        57  SER       QQH3           -5.5048597417        3.7871311737       -6.5137324637  S7        130             1.0000000000
       618        58  GLU       CB             -9.9790171827        9.1836114484        0.7865384730  S7        166             1.0000000000
       619        58  GLU       HB1            -9.6707639051        9.8300831080       -0.0438288386  S7        166             1.0000000000
       620        58  GLU       HB2           -11.0226670056        8.8984090097        0.6237752422  S7        166             1.0000000000
       621        58  GLU       QQH4           -9.9123061358        9.6830435888        1.7621465981  S7        166             1.0000000000
       622        58  GLU       CG             -9.0902014408        7.9280603247        0.7471956165  S7        166             1.0000000000
       623        58  GLU       HG1            -9.4528785010        7.2490176995       -0.0311297194  S7        166             1.0000000000
       624        58  GLU       HG2            -9.1514131055        7.3628259834        1.6878503898  S7        166             1.0000000000
       625        58  GLU       CD             -7.6096767383        8.1821201072        0.4427933261  S7        166             1.0000000000
       626        58  GLU       OE1            -7.1473179785        9.3636451838        0.5314956067  S7        166             1.0000000000
       627        58  GLU       OE2            -6.9128533585        7.1308980173        0.1112145124  S7        166             1.0000000000
       628        59  ASN       CB             -2.7289896984       11.7828254764        1.3037194590  S7        170             1.0000000000
       629        59  ASN       HB1            -1.7506492532       11.6774354529        0.8301060556  S7        170             1.0000000000
       630        59  ASN       HB2            -3.1695939124       12.7402137818        1.0115237952  S7        170             1.0000000000
       631        59  ASN       QQH5           -2.6788547981       11.7240858279        2.4006700329  S7        170             1.0000000000
       632        59  ASN       CG             -3.6125211681       10.6189869213        0.8600201508  S7        170             1.0000000000
       633        59  ASN       OD1            -3.1756448414        9.4251442904        0.9679574614  S7        170             1.0000000000
       634        59  ASN       ND2            -4.8389331022       10.9223370623        0.4129756426  S7        170             1.0000000000
       635        59  ASN       HD21           -5.5642692604       10.2009020252        0.2871137149  S7        170             1.0000000000
       636        59  ASN       HD22           -5.0878660527       11.8865872332        0.1759100946  S7        170             1.0000000000
       637        60  LYS       CE             -3.1071699005        1.2623652360       -4.2718378323  S7        234             1.0000000000
       638        60  LYS       HE1            -3.5367320453        1.4810495006       -3.2954376639  S7        234             1.0000000000
       639        60  LYS       HE2            -3.9046846769        1.1280543463       -5.0062636711  S7        234             1.0000000000
       640        60  LYS       NZ             -2.2734634019        2.4349370906       -4.7181468139  S7        234             1.0000000000
       641        60  LYS       HZ1            -1.7594546288        2.2138533955       -5.6065082973  S7        234             1.0000000000
       642        60  LYS       HZ2            -1.5442037350        2.7388873420       -4.0482554635  S7        234             1.0000000000
       643        60  LYS       HZ3            -2.9130536637        3.2611891878       -4.8807359401  S7        234             1.0000000000
       644        60  LYS       QQH6           -2.4705085285        0.3806193048       -4.1907341499  S7        234             1.0000000000
       645        61  SER       CB              2.3957022497        3.2797731632       -5.9072334390  S7        235             1.0000000000
       646        61  SER       HB1             3.1009282013        2.6391745717       -6.4459093720  S7        235             1.0000000000
       647        61  SER       HB2             2.9037561276        4.2355501563       -5.7199195655  S7        235             1.0000000000
       648        61  SER       OG              1.2243794513        3.4411732819       -6.7474100103  S7        235             1.0000000000
       649        61  SER       HG1             0.8013785279        4.3283219252       -6.5710142090  S7        235             1.0000000000
       650        61  SER       QQH7            2.1381679688        2.7565861972       -4.9721202933  S7        235             1.0000000000
       651        62  PNM       S1             -2.8717538425        9.6843678095       -6.2040662706  S7        523             1.0000000000
       652        62  PNM       C2             -1.6114989324        8.3372605322       -6.8329040312  S7        523             1.0000000000
       653        62  PNM       C3             -1.2064944888        7.5302227774       -5.5367793098  S7        523             1.0000000000
       654        62  PNM       N4             -2.3265574416        7.6160446069       -4.5977001064  S7        523             1.0000000000
       655        62  PNM       C5             -3.4901506569        8.5114395456       -4.8766153958  S7        523             1.0000000000
       656        62  PNM       C6             -3.4685810373        8.9118939037       -3.3479279556  S7        523             1.0000000000
       657        62  PNM       C7             -2.2938424059        7.9080742531       -3.2453199462  S7        523             1.0000000000
       658        62  PNM       O8             -1.4750230495        7.5882511440       -2.3727950799  S7        523             1.0000000000
       659        62  PNM       C9             -2.3097785690        7.4600849729       -7.8842780618  S7        523             1.0000000000
       660        62  PNM       C10            -0.4068477066        9.0694176472       -7.4359108226  S7        523             1.0000000000
       661        62  PNM       C11            -0.7754385694        6.0921777680       -5.8553293657  S7        523             1.0000000000
       662        62  PNM       O12            -1.5784717719        5.1323433528       -5.6522269753  S7        523             1.0000000000
       663        62  PNM       O13             0.4260738840        5.9605028960       -6.3429917911  S7        523             1.0000000000
       664        62  PNM       N14            -2.9595733933       10.2397660538       -3.0457835911  S7        523             1.0000000000
       665        62  PNM       C15            -3.6027822636       11.3653953114       -3.4372866439  S7        523             1.0000000000
       666        62  PNM       O16            -4.7163201355       11.3110781150       -4.0332700099  S7        523             1.0000000000
       667        62  PNM       C17            -2.8839998956       12.6824027294       -3.1928869283  S7        523             1.0000000000
       668        62  PNM       C18            -1.9250109831       13.0417583577       -4.3240639169  S7        523             1.0000000000
       669        62  PNM       C19            -0.5695906402       13.3013693638       -4.0637284942  S7        523             1.0000000000
       670        62  PNM       C20             0.3098839702       13.6227496880       -5.1060630677  S7        523             1.0000000000
       671        62  PNM       C21            -0.1542192969       13.6798135103       -6.4239532432  S7        523             1.0000000000
       672        62  PNM       C22            -1.5063076470       13.4282251131       -6.6910204638  S7        523             1.0000000000
       673        62  PNM       C23            -2.3859438665       13.1203663942       -5.6505580446  S7        523             1.0000000000
       674        62  PNM       H24            -0.3378637629        8.0218043016       -5.0847425886  S7        523             1.0000000000
       675        62  PNM       H25            -0.6900347388        9.5759798189       -8.3622389726  S7        523             1.0000000000
       676        62  PNM       H26             0.3832083002        8.3497564090       -7.6728983936  S7        523             1.0000000000
       677        62  PNM       H27            -0.0064641440        9.8201646089       -6.7502331776  S7        523             1.0000000000
       678        62  PNM       H28            -2.6711760874        8.0812192847       -8.7070974252  S7        523             1.0000000000
       679        62  PNM       H29            -3.1670181463        6.9265062166       -7.4647804296  S7        523             1.0000000000
       680        62  PNM       H30            -1.6087854222        6.7226067427       -8.2947899760  S7        523             1.0000000000
       681        62  PNM       H31            -4.3924016349        7.9937368232       -5.1952534297  S7        523             1.0000000000
       682        62  PNM       H32            -4.3784296049        8.6749488021       -2.7976872817  S7        523             1.0000000000
       683        62  PNM       H33            -2.3450835647       12.6503238799       -2.2418671169  S7        523             1.0000000000
       684        62  PNM       H34            -3.6579705671       13.4495814030       -3.1025552382  S7        523             1.0000000000
       685        62  PNM       H35            -0.2025349676       13.2533963749       -3.0440543010  S7        523             1.0000000000
       686        62  PNM       H36             1.3499007437       13.8351442406       -4.8877393055  S7        523             1.0000000000
       687        62  PNM       H37             0.5248547725       13.9267557646       -7.2337678110  S7        523             1.0000000000
       688        62  PNM       H38            -1.8788346536       13.4628142649       -7.7081173528  S7        523             1.0000000000
       689        62  PNM       H39            -3.4287433250       12.9174006085       -5.8656766121  S7        523             1.0000000000
       690        62  PNM       H40            -2.0610228728       10.3035844223       -2.5585798901  S7        523             1.0000000000
       691        63  TIP3      OH2            -4.4298686884        7.4747751686       -0.3367166016  S7        290             1.0000000000
       692        63  TIP3      H1             -5.4310258703        7.3989985770       -0.1058671094  S7        290             1.0000000000
       693        63  TIP3      H2             -3.9347288751        8.1952434721        0.1525480372  S7        290             1.0000000000
       694        64  SER       CB             -2.9735776816        4.9814949203       -2.1306923857  S8        70              1.0000000000
       695        64  SER       HB1            -3.4375216641        4.1046606904       -2.5947350749  S8        70              1.0000000000
       696        64  SER       HB2            -2.0652668099        5.2229791532       -2.6939391296  S8        70              1.0000000000
       697        64  SER       OG             -3.9207523715        6.0604704196       -2.1904658664  S8        70              1.0000000000
       698        64  SER       HG1            -4.0337152702        6.7308272210       -1.2707751385  S8        70              1.0000000000
       699        64  SER       QQH1           -2.6708727556        4.7980950896       -1.0864426938  S8        70              1.0000000000
       700        65  LYS       CD             -6.4222182829        3.3155894183       -2.0870393684  S8        73              1.0000000000
       701        65  LYS       HD1            -6.9910970141        2.7263888750       -2.8131757394  S8        73              1.0000000000
       702        65  LYS       HD2            -5.3939772015        3.3675358374       -2.4623409340  S8        73              1.0000000000
       703        65  LYS       QQH2           -6.4172844174        2.7692966331       -1.1372876272  S8        73              1.0000000000
       704        65  LYS       CE             -7.0116656271        4.7391879472       -1.9550925517  S8        73              1.0000000000
       705        65  LYS       HE1            -6.8821003708        5.1856008649       -0.9650537656  S8        73              1.0000000000
       706        65  LYS       HE2            -8.0823126857        4.7366991935       -2.1761976450  S8        73              1.0000000000
       707        65  LYS       NZ             -6.3502026563        5.7010088260       -2.9045637398  S8        73              1.0000000000
       708        65  LYS       HZ1            -6.4465424778        5.4645437113       -3.9051591298  S8        73              1.0000000000
       709        65  LYS       HZ2            -5.2755489438        5.7988550648       -2.6718557752  S8        73              1.0000000000
       710        65  LYS       HZ3            -6.7387772407        6.6647519265       -2.8053283586  S8        73              1.0000000000
       711        66  SER       CB             -4.5059871544        4.2234134114       -6.5164842456  S8        130             1.0000000000
       712        66  SER       HB1            -4.4993248307        5.1398046600       -7.1079596584  S8        130             1.0000000000
       713        66  SER       HB2            -3.8320474678        3.5039252416       -6.9982308038  S8        130             1.0000000000
       714        66  SER       OG             -4.0451958766        4.4745491953       -5.1453310381  S8        130             1.0000000000
       715        66  SER       HG1            -3.2610232067        5.0981207793       -5.1843631140  S8        130             1.0000000000
       716        66  SER       QQH3           -5.5051084717        3.7888286253       -6.5169362387  S8        130             1.0000000000
       717        67  GLU       CB             -9.9822155081        9.1886897582        0.7856200885  S8        166             1.0000000000
       718        67  GLU       HB1            -9.6722263223        9.8344971801       -0.0446073986  S8        166             1.0000000000
       719        67  GLU       HB2           -11.0262443879        8.9052805545        0.6221887184  S8        166             1.0000000000
       720        67  GLU       QQH4           -9.9154406117        9.6881472583        1.7612537557  S8        166             1.0000000000
       721        67  GLU       CG             -9.0957101302        7.9316678248        0.7474396391  S8        166             1.0000000000
       722        67  GLU       HG1            -9.4582486746        7.2533784790       -0.0316139432  S8        166             1.0000000000
       723        67  GLU       HG2            -9.1592657388        7.3660749854        1.6876959218  S8        166             1.0000000000
       724        67  GLU       CD             -7.6143940017        8.1827655943        0.4457655846  S8        166             1.0000000000
       725        67  GLU       OE1            -7.1507407569        9.3642123045        0.5277420099  S8        166             1.0000000000
       726        67  GLU       OE2            -6.9180163430        7.1283492291        0.1231325291  S8        166             1.0000000000
       727        68  ASN       CB             -2.7276626410       11.7757814455        1.3030443836  S8        170             1.0000000000
       728        68  ASN       HB1            -1.7491412968       11.6670934992        0.8304128188  S8        170             1.0000000000
       729        68  ASN       HB2            -3.1657595169       12.7335332546        1.0083453574  S8        170             1.0000000000
       730        68  ASN       QQH5           -2.6785188635       11.7191088716        2.4001243116  S8        170             1.0000000000
       731        68  ASN       CG             -3.6138698317       10.6131303417        0.8612096366  S8        170             1.0000000000
       732        68  ASN       OD1            -3.1807873520        9.4182768797        0.9739475808  S8        170             1.0000000000
       733        68  ASN       ND2            -4.8384547395       10.9183882907        0.4105748112  S8        170             1.0000000000
       734        68  ASN       HD21           -5.5655147728       10.1985518154        0.2856022614  S8        170             1.0000000000
       735        68  ASN       HD22           -5.0846495522       11.8826812202        0.1702383590  S8        170             1.0000000000
       736        69  LYS       CE             -3.1063723628        1.2635050259       -4.2749696406  S8        234             1.0000000000
       737        69  LYS       HE1            -3.5380035231        1.4803672468       -3.2990996064  S8        234             1.0000000000
       738        69  LYS       HE2            -3.9022743704        1.1302474446       -5.0113012009  S8        234             1.0000000000
       739        69  LYS       NZ             -2.2721910011        2.4371078460       -4.7173109331  S8        234             1.0000000000
       740        69  LYS       HZ1            -1.7571289706        2.2186262142       -5.6056144543  S8        234             1.0000000000
       741        69  LYS       HZ2            -1.5439008221        2.7399108701       -4.0459745927  S8        234             1.0000000000
       742        69  LYS       HZ3            -2.9113568061        3.2628102769       -4.8787163749  S8        234             1.0000000000
       743        69  LYS       QQH6           -2.4695219754        0.3819082867       -4.1941495450  S8        234             1.0000000000
       744        70  SER       CB              2.4002420282        3.2806847980       -5.9077519085  S8        235             1.0000000000
       745        70  SER       HB1             3.1036738474        2.6397527069       -6.4483057129  S8        235             1.0000000000
       746        70  SER       HB2             2.9103202054        4.2351807661       -5.7192713708  S8        235             1.0000000000
       747        70  SER       OG              1.2285112588        3.4455719524       -6.7467502040  S8        235             1.0000000000
       748        70  SER       HG1             0.8035493620        4.3303806010       -6.5636660046  S8        235             1.0000000000
       749        70  SER       QQH7            2.1427153832        2.7562626421       -4.9733192032  S8        235             1.0000000000
       750        71  PNM       S1             -2.9096905872        9.6545518877       -6.1864558666  S8        523             1.0000000000
       751        71  PNM       C2             -1.6360467547        8.3204338766       -6.8139479939  S8        523             1.0000000000
       752        71  PNM       C3             -1.2207622132        7.5186974194       -5.5181112220  S8        523             1.0000000000
       753        71  PNM       N4             -2.3383215838        7.5957434594       -4.5743806092  S8        523             1.0000000000
       754        71  PNM       C5             -3.5081445398        8.4857701689       -4.8469405397  S8        523             1.0000000000
       755        71  PNM       C6             -3.4730598884        8.8959353098       -3.3210644541  S8        523             1.0000000000
       756        71  PNM       C7             -2.2976073186        7.8938608083       -3.2239806091  S8        523             1.0000000000
       757        71  PNM       O8             -1.4684191096        7.5804784038       -2.3563825073  S8        523             1.0000000000
       758        71  PNM       C9             -2.3271186709        7.4366517967       -7.8643275977  S8        523             1.0000000000
       759        71  PNM       C10            -0.4392445080        9.0636709272       -7.4188123375  S8        523             1.0000000000
       760        71  PNM       C11            -0.7790073230        6.0846299839       -5.8391997781  S8        523             1.0000000000
       761        71  PNM       O12            -1.5767492842        5.1193003054       -5.6388720901  S8        523             1.0000000000
       762        71  PNM       O13             0.4227236357        5.9614775522       -6.3278871644  S8        523             1.0000000000
       763        71  PNM       N14            -2.9587024120       10.2248155855       -3.0318179986  S8        523             1.0000000000
       764        71  PNM       C15            -3.5990665850       11.3503656651       -3.4288264294  S8        523             1.0000000000
       765        71  PNM       O16            -4.7138120333       11.2969671813       -4.0221271404  S8        523             1.0000000000
       766        71  PNM       C17            -2.8757011479       12.6661880259       -3.1922105640  S8        523             1.0000000000
       767        71  PNM       C18            -1.9200622849       13.0212357051       -4.3276950652  S8        523             1.0000000000
       768        71  PNM       C19            -0.5652583976       13.2877138615       -4.0709757894  S8        523             1.0000000000
       769        71  PNM       C20             0.3109316722       13.6082882087       -5.1164279650  S8        523             1.0000000000
       770        71  PNM       C21            -0.1558661400       13.6571332137       -6.4337059037  S8        523             1.0000000000
       771        71  PNM       C22            -1.5072929839       13.3982126665       -6.6972849873  S8        523             1.0000000000
       772        71  PNM       C23            -2.3837855271       13.0915500429       -5.6537163656  S8        523             1.0000000000
       773        71  PNM       H24            -0.3547210259        8.0176536548       -5.0690852024  S8        523             1.0000000000
       774        71  PNM       H25            -0.7280603676        9.5663821829       -8.3455399741  S8        523             1.0000000000
       775        71  PNM       H26             0.3574236036        8.3511999752       -7.6558463507  S8        523             1.0000000000
       776        71  PNM       H27            -0.0456187831        9.8191515426       -6.7343505145  S8        523             1.0000000000
       777        71  PNM       H28            -2.6923880557        8.0546671568       -8.6877726588  S8        523             1.0000000000
       778        71  PNM       H29            -3.1808462089        6.8987115638       -7.4437452539  S8        523             1.0000000000
       779        71  PNM       H30            -1.6212108101        6.7033869334       -8.2739099901  S8        523             1.0000000000
       780        71  PNM       H31            -4.4116257314        7.9621372829       -5.1526787093  S8        523             1.0000000000
       781        71  PNM       H32            -4.3777630780        8.6637265880       -2.7605663756  S8        523             1.0000000000
       782        71  PNM       H33            -2.3333336770       12.6360415032       -2.2430962173  S8        523             1.0000000000
       783        71  PNM       H34            -3.6477635973       13.4352728196       -3.1011834719  S8        523             1.0000000000
       784        71  PNM       H35            -0.1961746546       13.2461819579       -3.0516918880  S8        523             1.0000000000
       785        71  PNM       H36             1.3503182592       13.8267734904       -4.9009004343  S8        523             1.0000000000
       786        71  PNM       H37             0.5205407932       13.9041115199       -7.2457591221  S8        523             1.0000000000
       787        71  PNM       H38            -1.8819919105       13.4279434458       -7.7138560169  S8        523             1.0000000000
       788        71  PNM       H39            -3.4263786967       12.8843646013       -5.8655962656  S8        523             1.0000000000
       789        71  PNM       H40            -2.0593550589       10.2893302713       -2.5465355932  S8        523             1.0000000000
       790        72  TIP3      OH2            -4.4363006166        7.4587129345       -0.3115003834  S8        290             1.0000000000
       791        72  TIP3      H1             -5.4407013416        7.3866706949       -0.0857267141  S8        290             1.0000000000
       792        72  TIP3      H2             -3.9413323308        8.1833626640        0.1726380441  S8        290             1.0000000000
       793        73  SER       CB             -2.9712921129        4.9871500285       -2.1341805333  S9        70              1.0000000000
       794        73  SER       HB1            -3.4327145999        4.1094062368       -2.5990613756  S9        70              1.0000000000
       795        73  SER       HB2            -2.0605383367        5.2284949132       -2.6935750682  S9        70              1.0000000000
       796        73  SER       OG             -3.9187206087        6.0654737556       -2.2001000209  S9        70              1.0000000000
       797        73  SER       HG1            -4.0335383403        6.7408343545       -1.2830838892  S9        70              1.0000000000
       798        73  SER       QQH1           -2.6731448808        4.8050215114       -1.0882975093  S9        70              1.0000000000
       799        74  LYS       CD             -6.4199609116        3.3148386118       -2.0859930669  S9        73              1.0000000000
       800        74  LYS       HD1            -6.9904838207        2.7264032462       -2.8114933123  S9        73              1.0000000000
       801        74  LYS       HD2            -5.3920770974        3.3657689584       -2.4625829048  S9        73              1.0000000000
       802        74  LYS       QQH2           -6.4143112406        2.7682628510       -1.1364397950  S9        73              1.0000000000
       803        74  LYS       CE             -7.0078843644        4.7389154039       -1.9528769801  S9        73              1.0000000000
       804        74  LYS       HE1            -6.8749921624        5.1855220973       -0.9633682359  S9        73              1.0000000000
       805        74  LYS       HE2            -8.0792916987        4.7370433180       -2.1703202161  S9        73              1.0000000000
       806        74  LYS       NZ             -6.3490218467        5.6998585763       -2.9048487354  S9        73              1.0000000000
       807        74  LYS       HZ1            -6.4477604907        5.4627936028       -3.9050172131  S9        73              1.0000000000
       808        74  LYS       HZ2            -5.2733122135        5.7988939744       -2.6753094369  S9        73              1.0000000000
       809        74  LYS       HZ3            -6.7374786281        6.6636407733       -2.8055717397  S9        73              1.0000000000
       810        75  SER       CB             -4.5040519716        4.2245540148       -6.5187901989  S9        130             1.0000000000
       811        75  SER       HB1            -4.4989830605        5.1403810986       -7.1111543913  S9        130             1.0000000000
       812        75  SER       HB2            -3.8307846864        3.5047665485       -7.0009041124  S9        130             1.0000000000
       813        75  SER       OG             -4.0400699395        4.4777138402       -5.1489939682  S9        130             1.0000000000
       814        75  SER       HG1            -3.2564224313        5.1011788115       -5.1917771917  S9        130             1.0000000000
       815        75  SER       QQH3           -5.5030060407        3.7898245281       -6.5159912143  S9        130             1.0000000000
       816        76  GLU       CB             -9.9822222657        9.1879193487        0.7875945906  S9        166             1.0000000000
       817        76  GLU       HB1            -9.6722257655        9.8335769158       -0.0427336172  S9        166             1.0000000000
       818        76  GLU       HB2           -11.0261231732        8.9041125195        0.6239451632  S9        166             1.0000000000
       819        76  GLU       QQH4           -9.9158826590        9.6876991360        1.7630802587  S9        166             1.0000000000
       820        76  GLU       CG             -9.0952130805        7.9310752973        0.7500920725  S9        166             1.0000000000
       821        76  GLU       HG1            -9.4572552308        7.2524900523       -0.0289347753  S9        166             1.0000000000
       822        76  GLU       HG2            -9.1588951601        7.3657754155        1.6905177222  S9        166             1.0000000000
       823        76  GLU       CD             -7.6138888562        8.1828921320        0.4486984509  S9        166             1.0000000000
       824        76  GLU       OE1            -7.1510694357        9.3645429639        0.5319685164  S9        166             1.0000000000
       825        76  GLU       OE2            -6.9167091705        7.1293680424        0.1247865406  S9        166             1.0000000000
       826        77  ASN       CB             -2.7272197195       11.7726041070        1.3066961633  S9        170             1.0000000000
       827        77  ASN       HB1            -1.7485799196       11.6630357452        0.8345086293  S9        170             1.0000000000
       828        77  ASN       HB2            -3.1644902422       12.7305032702        1.0111400680  S9        170             1.0000000000
       829        77  ASN       QQH5           -2.6787161434       11.7165542109        2.4038536664  S9        170             1.0000000000
       830        77  ASN       CG             -3.6142534773       10.6107089874        0.8649250236  S9        170             1.0000000000
       831        77  ASN       OD1            -3.1815757624        9.4152890905        0.9762930493  S9        170             1.0000000000
       832        77  ASN       ND2            -4.8390365118       10.9165843451        0.4159973151  S9        170             1.0000000000
       833        77  ASN       HD21           -5.5663696295       10.1970379432        0.2902565554  S9        170             1.0000000000
       834        77  ASN       HD22           -5.0845966106       11.8807212315        0.1744192886  S9        170             1.0000000000
       835        78  LYS       CE             -3.1044400190        1.2664210729       -4.2744695863  S9        234             1.0000000000
       836        78  LYS       HE1            -3.5345027430        1.4848196011       -3.2982065751  S9        234             1.0000000000
       837        78  LYS       HE2            -3.9015105001        1.1332973648       -5.0095852729  S9        234             1.0000000000
       838        78  LYS       NZ             -2.2694842726        2.4385227549       -4.7193799224  S9        234             1.0000000000
       839        78  LYS       HZ1            -1.7548655129        2.2183929454       -5.6075881880  S9        234             1.0000000000
       840        78  LYS       HZ2            -1.5403806724        2.7417536644       -4.0489918471  S9        234             1.0000000000
       841        78  LYS       HZ3            -2.9077996904        3.2647440641       -4.8818677658  S9        234             1.0000000000
       842        78  LYS       QQH6           -2.4685840582        0.3840877880       -4.1935900730  S9        234             1.0000000000
       843        79  SER       CB              2.4067296976        3.2763601999       -5.9016844958  S9        235             1.0000000000
       844        79  SER       HB1             3.1133101774        2.6345515139       -6.4371629531  S9        235             1.0000000000
       845        79  SER       HB2             2.9147843564        4.2321341897       -5.7141698145  S9        235             1.0000000000
       846        79  SER       OG              1.2382947537        3.4367008353       -6.7455442892  S9        235             1.0000000000
       847        79  SER       HG1             0.8145826803        4.3241216541       -6.5721156089  S9        235             1.0000000000
       848        79  SER       QQH7            2.1461615391        2.7549874757       -4.9663744292  S9        235             1.0000000000
       849        80  PNM       S1             -2.8993009992        9.6474110799       -6.2312410996  S9        523             1.0000000000
       850        80  PNM       C2             -1.6235578740        8.3111637425       -6.8504366851  S9        523             1.0000000000
       851        80  PNM       C3             -1.2151299195        7.5123685779       -5.5507765184  S9        523             1.0000000000
       852        80  PNM       N4             -2.3375385056        7.5902909718       -4.6124724123  S9        523             1.0000000000
       853        80  PNM       C5             -3.5049034421        8.4819407612       -4.8919174330  S9        523             1.0000000000
       854        80  PNM       C6             -3.4756060868        8.8948496880       -3.3666027022  S9        523             1.0000000000
       855        80  PNM       C7             -2.3017024981        7.8931038434       -3.2631772909  S9        523             1.0000000000
       856        80  PNM       O8             -1.4740751248        7.5841672025       -2.3906822012  S9        523             1.0000000000
       857        80  PNM       C9             -2.3087030927        7.4252281369       -7.9030593949  S9        523             1.0000000000
       858        80  PNM       C10            -0.4245821898        9.0557959763       -7.4492375050  S9        523             1.0000000000
       859        80  PNM       C11            -0.7713409473        6.0773407534       -5.8641433267  S9        523             1.0000000000
       860        80  PNM       O12            -1.5686658160        5.1124950298       -5.6618732126  S9        523             1.0000000000
       861        80  PNM       O13             0.4328651744        5.9536502501       -6.3473920225  S9        523             1.0000000000
       862        80  PNM       N14            -2.9609221174       10.2230514013       -3.0755503417  S9        523             1.0000000000
       863        80  PNM       C15            -3.6021211732       11.3500479573       -3.4657038153  S9        523             1.0000000000
       864        80  PNM       O16            -4.7173758976       11.2989025762       -4.0588021816  S9        523             1.0000000000
       865        80  PNM       C17            -2.8790433408       12.6645702479       -3.2204433682  S9        523             1.0000000000
       866        80  PNM       C18            -1.9186016672       13.0227026369       -4.3509826133  S9        523             1.0000000000
       867        80  PNM       C19            -0.5664970359       13.2958811846       -4.0866738819  S9        523             1.0000000000
       868        80  PNM       C20             0.3144849712       13.6179959623       -5.1276545459  S9        523             1.0000000000
       869        80  PNM       C21            -0.1443688839       13.6608527401       -6.4479662640  S9        523             1.0000000000
       870        80  PNM       C22            -1.4929491498       13.3948210889       -6.7189737613  S9        523             1.0000000000
       871        80  PNM       C23            -2.3745626460       13.0876497122       -5.6799648775  S9        523             1.0000000000
       872        80  PNM       H24            -0.3519132630        8.0131422316       -5.0981855370  S9        523             1.0000000000
       873        80  PNM       H25            -0.7093860394        9.5566204852       -8.3782104132  S9        523             1.0000000000
       874        80  PNM       H26             0.3754089235        8.3453257461       -7.6804137882  S9        523             1.0000000000
       875        80  PNM       H27            -0.0374233221        9.8132799733       -6.7632805092  S9        523             1.0000000000
       876        80  PNM       H28            -2.6717784190        8.0413865707       -8.7289071263  S9        523             1.0000000000
       877        80  PNM       H29            -3.1631286605        6.8857010080       -7.4858283524  S9        523             1.0000000000
       878        80  PNM       H30            -1.5998042575        6.6927204362       -8.3089704952  S9        523             1.0000000000
       879        80  PNM       H31            -4.4080443990        7.9591120985       -5.2006561957  S9        523             1.0000000000
       880        80  PNM       H32            -4.3833022518        8.6641987822       -2.8099305066  S9        523             1.0000000000
       881        80  PNM       H33            -2.3395118072       12.6287463560       -2.2698536230  S9        523             1.0000000000
       882        80  PNM       H34            -3.6504227425       13.4342125058       -3.1273486465  S9        523             1.0000000000
       883        80  PNM       H35            -0.2029735409       13.2576684191       -3.0651268452  S9        523             1.0000000000
       884        80  PNM       H36             1.3514662813       13.8418701679       -4.9062783275  S9        523             1.0000000000
       885        80  PNM       H37             0.5359084986       13.9083982126       -7.2565793106  S9        523             1.0000000000
       886        80  PNM       H38            -1.8614856857       13.4189747718       -7.7379437380  S9        523             1.0000000000
       887        80  PNM       H39            -3.4151168376       12.8757958737       -5.8976076908  S9        523             1.0000000000
       888        80  PNM       H40            -2.0624677837       10.2869011959       -2.5878550056  S9        523             1.0000000000
       889        81  TIP3      OH2            -4.4382794128        7.4692561081       -0.3267362027  S9        290             1.0000000000
       890        81  TIP3      H1             -5.4409834298        7.3926522856       -0.0953171440  S9        290             1.0000000000
       891        81  TIP3      H2             -3.9422998527        8.1891887770        0.1634422909  S9        290             1.0000000000
       892        82  SER       CB             -2.9781050161        4.9912692530       -2.1280470625  S10       70              1.0000000000
       893        82  SER       HB1            -3.4450861063        4.1150671903       -2.5910512823  S10       70              1.0000000000
       894        82  SER       HB2            -2.0676477100        5.2265657630       -2.6908830435  S10       70              1.0000000000
       895        82  SER       OG             -3.9186572239        6.0753233801       -2.1899274754  S10       70              1.0000000000
       896        82  SER       HG1            -4.0463013986        6.7478810331       -1.2551606927  S10       70              1.0000000000
       897        82  SER       QQH1           -2.6769337929        4.8070925645       -1.0833403572  S10       70              1.0000000000
       898        83  LYS       CD             -6.4150689483        3.3115626505       -2.0930464252  S10       73              1.0000000000
       899        83  LYS       HD1            -6.9898401787        2.7245643776       -2.8162473236  S10       73              1.0000000000
       900        83  LYS       HD2            -5.3877750599        3.3570974202       -2.4718141325  S10       73              1.0000000000
       901        83  LYS       QQH2           -6.4098823019        2.7668210398       -1.1424214716  S10       73              1.0000000000
       902        83  LYS       CE             -6.9965384072        4.7385293002       -1.9618820906  S10       73              1.0000000000
       903        83  LYS       HE1            -6.8596365676        5.1859038320       -0.9732547275  S10       73              1.0000000000
       904        83  LYS       HE2            -8.0686579625        4.7400952498       -2.1760551048  S10       73              1.0000000000
       905        83  LYS       NZ             -6.3358546327        5.6942318993       -2.9177686440  S10       73              1.0000000000
       906        83  LYS       HZ1            -6.4244256909        5.4467524388       -3.9157972437  S10       73              1.0000000000
       907        83  LYS       HZ2            -5.2603671687        5.8034034067       -2.6777617432  S10       73              1.0000000000
       908        83  LYS       HZ3            -6.7309832688        6.6566805691       -2.8313367933  S10       73              1.0000000000
       909        84  SER       CB             -4.5023922702        4.2303504955       -6.5237896898  S10       130             1.0000000000
       910        84  SER       HB1            -4.4955137229        5.1453160033       -7.1174205263  S10       130             1.0000000000
       911        84  SER       HB2            -3.8275381094        3.5099179078       -7.0026278894  S10       130             1.0000000000
       912        84  SER       OG             -4.0435558574        4.4848707673       -5.1523205276  S10       130             1.0000000000
       913        84  SER       HG1            -3.2549873968        5.1022646565       -5.1923218699  S10       130             1.0000000000
       914        84  SER       QQH3           -5.5013644666        3.7956927896       -6.5240640881  S10       130             1.0000000000
       915        85  GLU       CB             -9.9876024005        9.1939502369        0.7875474071  S10       166             1.0000000000
       916        85  GLU       HB1            -9.6762170590        9.8386957621       -0.0429449792  S10       166             1.0000000000
       917        85  GLU       HB2           -11.0317176152        8.9113062484        0.6232885380  S10       166             1.0000000000
       918        85  GLU       QQH4           -9.9217164320        9.6943023802        1.7628317794  S10       166             1.0000000000
       919        85  GLU       CG             -9.1022367320        7.9360713403        0.7521336290  S10       166             1.0000000000
       920        85  GLU       HG1            -9.4633210160        7.2578257305       -0.0276557830  S10       166             1.0000000000
       921        85  GLU       HG2            -9.1685540028        7.3706113721        1.6922435942  S10       166             1.0000000000
       922        85  GLU       CD             -7.6201701261        8.1855938082        0.4542629832  S10       166             1.0000000000
       923        85  GLU       OE1            -7.1572250933        9.3678049410        0.5274777445  S10       166             1.0000000000
       924        85  GLU       OE2            -6.9220402264        7.1287160170        0.1430358516  S10       166             1.0000000000
       925        86  ASN       CB             -2.7251724066       11.7622528134        1.3052297334  S10       170             1.0000000000
       926        86  ASN       HB1            -1.7462273809       11.6471435011        0.8348135283  S10       170             1.0000000000
       927        86  ASN       HB2            -3.1579460923       12.7211063855        1.0061645545  S10       170             1.0000000000
       928        86  ASN       QQH5           -2.6786831172       11.7088227304        2.4026189939  S10       170             1.0000000000
       929        86  ASN       CG             -3.6170122289       10.6032159843        0.8652548314  S10       170             1.0000000000
       930        86  ASN       OD1            -3.1895067552        9.4059507947        0.9791643012  S10       170             1.0000000000
       931        86  ASN       ND2            -4.8403089246       10.9129300043        0.4152682773  S10       170             1.0000000000
       932        86  ASN       HD21           -5.5702663571       10.1959827721        0.2899740627  S10       170             1.0000000000
       933        86  ASN       HD22           -5.0823352185       11.8775173349        0.1711287199  S10       170             1.0000000000
       934        87  LYS       CE             -3.1032451131        1.2711631668       -4.2772068212  S10       234             1.0000000000
       935        87  LYS       HE1            -3.5339825320        1.4885189527       -3.3010162026  S10       234             1.0000000000
       936        87  LYS       HE2            -3.8997936333        1.1391535396       -5.0131060778  S10       234             1.0000000000
       937        87  LYS       NZ             -2.2678054632        2.4436079694       -4.7200414067  S10       234             1.0000000000
       938        87  LYS       HZ1            -1.7522515046        2.2248761484       -5.6079606940  S10       234             1.0000000000
       939        87  LYS       HZ2            -1.5394556755        2.7466807624       -4.0488972294  S10       234             1.0000000000
       940        87  LYS       HZ3            -2.9054457967        3.2691829293       -4.8825095202  S10       234             1.0000000000
       941        87  LYS       QQH6           -2.4675943862        0.3886559560       -4.1969714039  S10       234             1.0000000000
       942        88  SER       CB              2.4175003324        3.2724304801       -5.8989442870  S10       235             1.0000000000
       943        88  SER       HB1             3.1233958774        2.6288689491       -6.4332039183  S10       235             1.0000000000
       944        88  SER       HB2             2.9273188089        4.2272503053       -5.7112494205  S10       235             1.0000000000
       945        88  SER       OG              1.2504732297        3.4343767611       -6.7442358464  S10       235             1.0000000000
       946        88  SER       HG1             0.8244549762        4.3198423983       -6.5664106220  S10       235             1.0000000000
       947        88  SER       QQH7            2.1550549078        2.7522259365       -4.9634703913  S10       235             1.0000000000
       948        89  PNM       S1             -2.9032994962        9.6268525819       -6.2071689149  S10       523             1.0000000000
       949        89  PNM       C2             -1.6235233448        8.2958306481       -6.8272730394  S10       523             1.0000000000
       950        89  PNM       C3             -1.2115245204        7.4977213487       -5.5282979111  S10       523             1.0000000000
       951        89  PNM       N4             -2.3325842726        7.5720907596       -4.5874644742  S10       523             1.0000000000
       952        89  PNM       C5             -3.5022420204        8.4616738108       -4.8650668192  S10       523             1.0000000000
       953        89  PNM       C6             -3.4682633528        8.8794708458       -3.3413887804  S10       523             1.0000000000
       954        89  PNM       C7             -2.2942288576        7.8792191194       -3.2393942943  S10       523             1.0000000000
       955        89  PNM       O8             -1.4608947553        7.5746370999       -2.3683515457  S10       523             1.0000000000
       956        89  PNM       C9             -2.3072029953        7.4093492580       -7.8804936597  S10       523             1.0000000000
       957        89  PNM       C10            -0.4260619082        9.0416748551       -7.4277356216  S10       523             1.0000000000
       958        89  PNM       C11            -0.7652067625        6.0651337101       -5.8475898809  S10       523             1.0000000000
       959        89  PNM       O12            -1.5622872461        5.0986149070       -5.6506869077  S10       523             1.0000000000
       960        89  PNM       O13             0.4383887287        5.9455735014       -6.3329355861  S10       523             1.0000000000
       961        89  PNM       N14            -2.9531367484       10.2089827223       -3.0572009497  S10       523             1.0000000000
       962        89  PNM       C15            -3.5931471126       11.3340248743       -3.4550498478  S10       523             1.0000000000
       963        89  PNM       O16            -4.7086922996       11.2803168465       -4.0474631702  S10       523             1.0000000000
       964        89  PNM       C17            -2.8690379973       12.6494120145       -3.2199343172  S10       523             1.0000000000
       965        89  PNM       C18            -1.9138561211       13.0036773122       -4.3563356635  S10       523             1.0000000000
       966        89  PNM       C19            -0.5621044450       13.2838299766       -4.0975281771  S10       523             1.0000000000
       967        89  PNM       C20             0.3142613109       13.6049653965       -5.1427668266  S10       523             1.0000000000
       968        89  PNM       C21            -0.1488844312       13.6393145058       -6.4618343790  S10       523             1.0000000000
       969        89  PNM       C22            -1.4970374421       13.3657463132       -6.7275637163  S10       523             1.0000000000
       970        89  PNM       C23            -2.3741917972       13.0598248850       -5.6842973755  S10       523             1.0000000000
       971        89  PNM       H24            -0.3484120389        7.9997773839       -5.0770201073  S10       523             1.0000000000
       972        89  PNM       H25            -0.7111646684        9.5391208314       -8.3583977740  S10       523             1.0000000000
       973        89  PNM       H26             0.3751148412        8.3317073548       -7.6567407853  S10       523             1.0000000000
       974        89  PNM       H27            -0.0399445437        9.8017532323       -6.7441834128  S10       523             1.0000000000
       975        89  PNM       H28            -2.6698400770        8.0261435543       -8.7060812839  S10       523             1.0000000000
       976        89  PNM       H29            -3.1617439596        6.8695711931       -7.4642588935  S10       523             1.0000000000
       977        89  PNM       H30            -1.5977119279        6.6775974795       -8.2867059447  S10       523             1.0000000000
       978        89  PNM       H31            -4.4056290379        7.9369616301       -5.1701120108  S10       523             1.0000000000
       979        89  PNM       H32            -4.3740689717        8.6505368199       -2.7813122805  S10       523             1.0000000000
       980        89  PNM       H33            -2.3250661453       12.6183988977       -2.2717679007  S10       523             1.0000000000
       981        89  PNM       H34            -3.6404061431       13.4191146293       -3.1270432266  S10       523             1.0000000000
       982        89  PNM       H35            -0.1953509939       13.2521510310       -3.0768227264  S10       523             1.0000000000
       983        89  PNM       H36             1.3508735259       13.8349077451       -4.9256103745  S10       523             1.0000000000
       984        89  PNM       H37             0.5278155755       13.8864543226       -7.2736162022  S10       523             1.0000000000
       985        89  PNM       H38            -1.8685393371       13.3838135200       -7.7457215147  S10       523             1.0000000000
       986        89  PNM       H39            -3.4144087910       12.8424418880       -5.8978333912  S10       523             1.0000000000
       987        89  PNM       H40            -2.0541261993       10.2747601577       -2.5709914181  S10       523             1.0000000000
       988        90  TIP3      OH2            -4.4500667433        7.4563221623       -0.3059415463  S10       290             1.0000000000
       989        90  TIP3      H1             -5.4566008276        7.3818910458       -0.0765019607  S10       290             1.0000000000
       990        90  TIP3      H2             -3.9523901985        8.1792347216        0.1798466613  S10       290             1.0000000000
       991        91  SER       CB             -2.9825824391        4.9978030047       -2.1231982857  S11       70              1.0000000000
       992        91  SER       HB1            -3.4496893489        4.1213110329       -2.5868532254  S11       70              1.0000000000
       993        91  SER       HB2            -2.0684199803        5.2280479669       -2.6828900408  S11       70              1.0000000000
       994        91  SER       OG             -3.9166349707        6.0862070152       -2.1881879752  S11       70              1.0000000000
       995        91  SER       HG1            -4.0595232956        6.7746424286       -1.2319825825  S11       70              1.0000000000
       996        91  SER       QQH1           -2.6849324350        4.8104185667       -1.0776121067  S11       70              1.0000000000
       997        92  LYS       CD             -6.4079975498        3.3070999355       -2.0959106606  S11       73              1.0000000000
       998        92  LYS       HD1            -6.9885879608        2.7230293676       -2.8168410463  S11       73              1.0000000000
       999        92  LYS       HD2            -5.3819029402        3.3473607748       -2.4784308232  S11       73              1.0000000000
      1000        92  LYS       QQH2           -6.4018320193        2.7620673532       -1.1454427679  S11       73              1.0000000000
      1001        92  LYS       CE             -6.9818787034        4.7369720451       -1.9627352178  S11       73              1.0000000000
      1002        92  LYS       HE1            -6.8389358191        5.1817955829       -0.9738752143  S11       73              1.0000000000
      1003        92  LYS       HE2            -8.0551765841        4.7427671487       -2.1714870487  S11       73              1.0000000000
      1004        92  LYS       NZ             -6.3208701752        5.6900470833       -2.9201162093  S11       73              1.0000000000
      1005        92  LYS       HZ1            -6.4046844176        5.4372279183       -3.9167710102  S11       73              1.0000000000
      1006        92  LYS       HZ2            -5.2406566189        5.8067195583       -2.6743158523  S11       73              1.0000000000
      1007        92  LYS       HZ3            -6.7200231957        6.6511844097       -2.8393525849  S11       73              1.0000000000
      1008        93  SER       CB             -4.5020447825        4.2324646863       -6.5217926172  S11       130             1.0000000000
      1009        93  SER       HB1            -4.4959758004        5.1465055985       -7.1167423244  S11       130             1.0000000000
      1010        93  SER       HB2            -3.8268642330        3.5118134207       -6.9998338346  S11       130             1.0000000000
      1011        93  SER       OG             -4.0430938541        4.4893278266       -5.1508045022  S11       130             1.0000000000
      1012        93  SER       HG1            -3.2552881761        5.1070169216       -5.1919028208  S11       130             1.0000000000
      1013        93  SER       QQH3           -5.5007839430        3.7973517057       -6.5210098135  S11       130             1.0000000000
      1014        94  GLU       CB             -9.9859383286        9.1942661044        0.7879049425  S11       166             1.0000000000
      1015        94  GLU       HB1            -9.6745773901        9.8394580268       -0.0421844701  S11       166             1.0000000000
      1016        94  GLU       HB2           -11.0294693807        8.9101825602        0.6225693983  S11       166             1.0000000000
      1017        94  GLU       QQH4           -9.9221286426        9.6945771816        1.7634054884  S11       166             1.0000000000
      1018        94  GLU       CG             -9.0987391016        7.9377453900        0.7538569726  S11       166             1.0000000000
      1019        94  GLU       HG1            -9.4560034001        7.2600942141       -0.0283954713  S11       166             1.0000000000
      1020        94  GLU       HG2            -9.1675615901        7.3704328149        1.6925579232  S11       166             1.0000000000
      1021        94  GLU       CD             -7.6165742537        8.1900830927        0.4616451487  S11       166             1.0000000000
      1022        94  GLU       OE1            -7.1575114952        9.3740170032        0.5233541616  S11       166             1.0000000000
      1023        94  GLU       OE2            -6.9128421151        7.1320503609        0.1651548620  S11       166             1.0000000000
      1024        95  ASN       CB             -2.7208082703       11.7513889120        1.3060268210  S11       170             1.0000000000
      1025        95  ASN       HB1            -1.7409610690       11.6299246883        0.8391115051  S11       170             1.0000000000
      1026        95  ASN       HB2            -3.1475749767       12.7117745292        1.0033322119  S11       170             1.0000000000
      1027        95  ASN       QQH5           -2.6788806471       11.6994255591        2.4037322600  S11       170             1.0000000000
      1028        95  ASN       CG             -3.6175314937       10.5970551975        0.8643267028  S11       170             1.0000000000
      1029        95  ASN       OD1            -3.1955092857        9.3972348476        0.9764997922  S11       170             1.0000000000
      1030        95  ASN       ND2            -4.8389128439       10.9124086169        0.4139373286  S11       170             1.0000000000
      1031        95  ASN       HD21           -5.5719145433       10.1986874249        0.2874552055  S11       170             1.0000000000
      1032        95  ASN       HD22           -5.0770276332       11.8780454219        0.1697366295  S11       170             1.0000000000
      1033        96  LYS       CE             -3.0982637425        1.2787350710       -4.2752419421  S11       234             1.0000000000
      1034        96  LYS       HE1            -3.5252340793        1.4976013405       -3.2976434414  S11       234             1.0000000000
      1035        96  LYS       HE2            -3.8976100176        1.1478559484       -5.0083643234  S11       234             1.0000000000
      1036        96  LYS       NZ             -2.2621025094        2.4491772212       -4.7217005582  S11       234             1.0000000000
      1037        96  LYS       HZ1            -1.7483412841        2.2291868127       -5.6102551053  S11       234             1.0000000000
      1038        96  LYS       HZ2            -1.5317253007        2.7526505529       -4.0526702716  S11       234             1.0000000000
      1039        96  LYS       HZ3            -2.8987982021        3.2750140961       -4.8835774946  S11       234             1.0000000000
      1040        96  LYS       QQH6           -2.4642712571        0.3948613400       -4.1967996249  S11       234             1.0000000000
      1041        97  SER       CB              2.4239783807        3.2731581913       -5.8943621600  S11       235             1.0000000000
      1042        97  SER       HB1             3.1307599726        2.6294982626       -6.4273868443  S11       235             1.0000000000
      1043        97  SER       HB2             2.9340512100        4.2275788569       -5.7051206583  S11       235             1.0000000000
      1044        97  SER       OG              1.2588972470        3.4357831488       -6.7419266175  S11       235             1.0000000000
      1045        97  SER       HG1             0.8332782371        4.3219878424       -6.5666710435  S11       235             1.0000000000
      1046        97  SER       QQH7            2.1595253268        2.7527597407       -4.9595385392  S11       235             1.0000000000
      1047        98  PNM       S1             -2.9325737917        9.6011772611       -6.2403651235  S11       523             1.0000000000
      1048        98  PNM       C2             -1.6387251351        8.2791287267       -6.8501318879  S11       523             1.0000000000
      1049        98  PNM       C3             -1.2250348503        7.4893851317       -5.5472671278  S11       523             1.0000000000
      1050        98  PNM       N4             -2.3496921354        7.5555649576       -4.6092990652  S11       523             1.0000000000
      1051        98  PNM       C5             -3.5213501596        8.4438600746       -4.8869887456  S11       523             1.0000000000
      1052        98  PNM       C6             -3.4801697240        8.8718495280       -3.3659814990  S11       523             1.0000000000
      1053        98  PNM       C7             -2.3074630973        7.8702931013       -3.2617179665  S11       523             1.0000000000
      1054        98  PNM       O8             -1.4678860339        7.5772030475       -2.3942207121  S11       523             1.0000000000
      1055        98  PNM       C9             -2.3087913941        7.3833220406       -7.9040747431  S11       523             1.0000000000
      1056        98  PNM       C10            -0.4461883744        9.0368992072       -7.4450488061  S11       523             1.0000000000
      1057        98  PNM       C11            -0.7654034285        6.0595297747       -5.8594349577  S11       523             1.0000000000
      1058        98  PNM       O12            -1.5562197500        5.0881219427       -5.6619859289  S11       523             1.0000000000
      1059        98  PNM       O13             0.4412503683        5.9472744453       -6.3392048157  S11       523             1.0000000000
      1060        98  PNM       N14            -2.9564052946       10.1997671878       -3.0895790543  S11       523             1.0000000000
      1061        98  PNM       C15            -3.5933457500       11.3286569463       -3.4810795176  S11       523             1.0000000000
      1062        98  PNM       O16            -4.7116268756       11.2817497707       -4.0684627686  S11       523             1.0000000000
      1063        98  PNM       C17            -2.8622479861       12.6396477791       -3.2417070123  S11       523             1.0000000000
      1064        98  PNM       C18            -1.9070300298       12.9945007075       -4.3780573683  S11       523             1.0000000000
      1065        98  PNM       C19            -0.5579744413       13.2866557062       -4.1177154104  S11       523             1.0000000000
      1066        98  PNM       C20             0.3180084779       13.6090070127       -5.1630478594  S11       523             1.0000000000
      1067        98  PNM       C21            -0.1423572465       13.6315312426       -6.4833733313  S11       523             1.0000000000
      1068        98  PNM       C22            -1.4875991868       13.3452897138       -6.7504961673  S11       523             1.0000000000
      1069        98  PNM       C23            -2.3647757213       13.0392332813       -5.7073355495  S11       523             1.0000000000
      1070        98  PNM       H24            -0.3683588607        8.0008347396       -5.0941189043  S11       523             1.0000000000
      1071        98  PNM       H25            -0.7317747056        9.5293401294       -8.3782243114  S11       523             1.0000000000
      1072        98  PNM       H26             0.3646111258        8.3359624805       -7.6675572668  S11       523             1.0000000000
      1073        98  PNM       H27            -0.0739828260        9.8027471514       -6.7600522523  S11       523             1.0000000000
      1074        98  PNM       H28            -2.6738478839        7.9938109010       -8.7332237433  S11       523             1.0000000000
      1075        98  PNM       H29            -3.1595634044        6.8366412812       -7.4893393831  S11       523             1.0000000000
      1076        98  PNM       H30            -1.5907966106        6.6568500945       -8.3049499092  S11       523             1.0000000000
      1077        98  PNM       H31            -4.4259692623        7.9153822580       -5.1821455955  S11       523             1.0000000000
      1078        98  PNM       H32            -4.3846167769        8.6501432702       -2.8007755732  S11       523             1.0000000000
      1079        98  PNM       H33            -2.3162317669       12.6009598412       -2.2949460955  S11       523             1.0000000000
      1080        98  PNM       H34            -3.6296147085       13.4127327222       -3.1426833863  S11       523             1.0000000000
      1081        98  PNM       H35            -0.1925637146       13.2624381234       -3.0961650718  S11       523             1.0000000000
      1082        98  PNM       H36             1.3523499428       13.8481893957       -4.9450363982  S11       523             1.0000000000
      1083        98  PNM       H37             0.5342608040       13.8785801971       -7.2952434700  S11       523             1.0000000000
      1084        98  PNM       H38            -1.8568991383       13.3534017336       -7.7696627897  S11       523             1.0000000000
      1085        98  PNM       H39            -3.4029970134       12.8131048119       -5.9215970628  S11       523             1.0000000000
      1086        98  PNM       H40            -2.0567109115       10.2624464636       -2.6039931951  S11       523             1.0000000000
      1087        99  TIP3      OH2            -4.4599340804        7.4627157751       -0.3074519341  S11       290             1.0000000000
      1088        99  TIP3      H1             -5.4698718448        7.3820312978       -0.0696835075  S11       290             1.0000000000
      1089        99  TIP3      H2             -3.9566998989        8.1838144015        0.1787845735  S11       290             1.0000000000
      1090       100  SER       CB             -2.9887909202        5.0070663710       -2.1271724001  S12       70              1.0000000000
      1091       100  SER       HB1            -3.4578946371        4.1324643772       -2.5946606096  S12       70              1.0000000000
      1092       100  SER       HB2            -2.0725606901        5.2330089669       -2.6865569116  S12       70              1.0000000000
      1093       100  SER       OG             -3.9139815990        6.1017053196       -2.1836210469  S12       70              1.0000000000
      1094       100  SER       HG1            -4.0804894583        6.8235665898       -1.1736016750  S12       70              1.0000000000
      1095       100  SER       QQH1           -2.6897570657        4.8065940602       -1.0836538415  S12       70              1.0000000000
      1096       101  LYS       CD             -6.3978025629        3.3044475331       -2.1014938955  S12       73              1.0000000000
      1097       101  LYS       HD1            -6.9847085357        2.7254237432       -2.8213704761  S12       73              1.0000000000
      1098       101  LYS       HD2            -5.3721787223        3.3369119781       -2.4859817931  S12       73              1.0000000000
      1099       101  LYS       QQH2           -6.3940943498        2.7584576063       -1.1513391814  S12       73              1.0000000000
      1100       101  LYS       CE             -6.9594089829        4.7390506146       -1.9666896623  S12       73              1.0000000000
      1101       101  LYS       HE1            -6.8075581110        5.1792461012       -0.9772575379  S12       73              1.0000000000
      1102       101  LYS       HE2            -8.0344271614        4.7514375481       -2.1676550563  S12       73              1.0000000000
      1103       101  LYS       NZ             -6.2949625130        5.6867255165       -2.9252375793  S12       73              1.0000000000
      1104       101  LYS       HZ1            -6.3682261623        5.4235279853       -3.9192544055  S12       73              1.0000000000
      1105       101  LYS       HZ2            -5.2019176470        5.8166649504       -2.6649373033  S12       73              1.0000000000
      1106       101  LYS       HZ3            -6.7005260588        6.6454850951       -2.8569180544  S12       73              1.0000000000
      1107       102  SER       CB             -4.4991299787        4.2345874000       -6.5284061150  S12       130             1.0000000000
      1108       102  SER       HB1            -4.4923284554        5.1480812353       -7.1242625974  S12       130             1.0000000000
      1109       102  SER       HB2            -3.8236771766        3.5133139169       -7.0050178516  S12       130             1.0000000000
      1110       102  SER       OG             -4.0414068309        4.4923394427       -5.1574545682  S12       130             1.0000000000
      1111       102  SER       HG1            -3.2544528342        5.1107795389       -5.1968885374  S12       130             1.0000000000
      1112       102  SER       QQH3           -5.4980270017        3.7999219586       -6.5282158218  S12       130             1.0000000000
      1113       103  GLU       CB             -9.9824967079        9.1924988765        0.7870308921  S12       166             1.0000000000
      1114       103  GLU       HB1            -9.6741001448        9.8384303391       -0.0435570430  S12       166             1.0000000000
      1115       103  GLU       HB2           -11.0247829516        8.9040542137        0.6220806993  S12       166             1.0000000000
      1116       103  GLU       QQH4           -9.9207901629        9.6931649102        1.7624894216  S12       166             1.0000000000
      1117       103  GLU       CG             -9.0905007185        7.9394871903        0.7535191689  S12       166             1.0000000000
      1118       103  GLU       HG1            -9.4414144519        7.2621476092       -0.0320765899  S12       166             1.0000000000
      1119       103  GLU       HG2            -9.1605058051        7.3692761349        1.6902593432  S12       166             1.0000000000
      1120       103  GLU       CD             -7.6095124581        8.1991972661        0.4684650213  S12       166             1.0000000000
      1121       103  GLU       OE1            -7.1556702739        9.3846689991        0.5203720231  S12       166             1.0000000000
      1122       103  GLU       OE2            -6.8971085213        7.1417158953        0.1858610651  S12       166             1.0000000000
      1123       104  ASN       CB             -2.7128938154       11.7442303823        1.3040419089  S12       170             1.0000000000
      1124       104  ASN       HB1            -1.7319061674       11.6136492750        0.8419517260  S12       170             1.0000000000
      1125       104  ASN       HB2            -3.1309196020       12.7070521975        0.9969809462  S12       170             1.0000000000
      1126       104  ASN       QQH5           -2.6768801133       11.6936921593        2.4021085291  S12       170             1.0000000000
      1127       104  ASN       CG             -3.6169416968       10.5970930780        0.8599251430  S12       170             1.0000000000
      1128       104  ASN       OD1            -3.2023549648        9.3935173590        0.9681203457  S12       170             1.0000000000
      1129       104  ASN       ND2            -4.8363843813       10.9202204763        0.4113969061  S12       170             1.0000000000
      1130       104  ASN       HD21           -5.5728864849       10.2106972301        0.2834798896  S12       170             1.0000000000
      1131       104  ASN       HD22           -5.0704807390       11.8876354856        0.1689005949  S12       170             1.0000000000
      1132       105  LYS       CE             -3.0981567188        1.2826676009       -4.2789301879  S12       234             1.0000000000
      1133       105  LYS       HE1            -3.5259095281        1.5019180825       -3.3018963401  S12       234             1.0000000000
      1134       105  LYS       HE2            -3.8969061840        1.1522829054       -5.0127521058  S12       234             1.0000000000
      1135       105  LYS       NZ             -2.2612157211        2.4528209321       -4.7243892397  S12       234             1.0000000000
      1136       105  LYS       HZ1            -1.7462694586        2.2326974832       -5.6120646101  S12       234             1.0000000000
      1137       105  LYS       HZ2            -1.5321810819        2.7565412649       -4.0539644677  S12       234             1.0000000000
      1138       105  LYS       HZ3            -2.8975968533        3.2787388075       -4.8870696090  S12       234             1.0000000000
      1139       105  LYS       QQH6           -2.4644546571        0.3986459291       -4.1998377031  S12       234             1.0000000000
      1140       106  SER       CB              2.4304285359        3.2689562433       -5.8923931941  S12       235             1.0000000000
      1141       106  SER       HB1             3.1381645695        2.6239668500       -6.4225829073  S12       235             1.0000000000
      1142       106  SER       HB2             2.9405405197        4.2234958736       -5.7036487600  S12       235             1.0000000000
      1143       106  SER       OG              1.2672462744        3.4305082882       -6.7425756066  S12       235             1.0000000000
      1144       106  SER       HG1             0.8406887533        4.3164909243       -6.5678958460  S12       235             1.0000000000
      1145       106  SER       QQH7            2.1639018508        2.7505259992       -4.9570434136  S12       235             1.0000000000
      1146       107  PNM       S1             -2.8786954190        9.6260316337       -6.2193892484  S12       523             1.0000000000
      1147       107  PNM       C2             -1.6055681924        8.2884453796       -6.8368081771  S12       523             1.0000000000
      1148       107  PNM       C3             -1.2019493491        7.4895554384       -5.5358916457  S12       523             1.0000000000
      1149       107  PNM       N4             -2.3292659184        7.5625630816       -4.6017454922  S12       523             1.0000000000
      1150       107  PNM       C5             -3.4929633350        8.4585904175       -4.8857422683  S12       523             1.0000000000
      1151       107  PNM       C6             -3.4671088830        8.8752935124       -3.3619839380  S12       523             1.0000000000
      1152       107  PNM       C7             -2.2958962385        7.8723392506       -3.2522001228  S12       523             1.0000000000
      1153       107  PNM       O8             -1.4605354215        7.5791175443       -2.3807175676  S12       523             1.0000000000
      1154       107  PNM       C9             -2.2904955036        7.4039869784       -7.8912379660  S12       523             1.0000000000
      1155       107  PNM       C10            -0.4029014431        9.0279291546       -7.4348038749  S12       523             1.0000000000
      1156       107  PNM       C11            -0.7550141137        6.0575158435       -5.8561541118  S12       523             1.0000000000
      1157       107  PNM       O12            -1.5536102237        5.0916843306       -5.6653696140  S12       523             1.0000000000
      1158       107  PNM       O13             0.4506824389        5.9389601194       -6.3376780839  S12       523             1.0000000000
      1159       107  PNM       N14            -2.9508598818       10.2032554093       -3.0723468205  S12       523             1.0000000000
      1160       107  PNM       C15            -3.5879040533       11.3307435657       -3.4677151552  S12       523             1.0000000000
      1161       107  PNM       O16            -4.7044190121       11.2810686843       -4.0585762488  S12       523             1.0000000000
      1162       107  PNM       C17            -2.8596775377       12.6436285009       -3.2311932231  S12       523             1.0000000000
      1163       107  PNM       C18            -1.9084594976       12.9999619506       -4.3706056788  S12       523             1.0000000000
      1164       107  PNM       C19            -0.5585333577       13.2914492169       -4.1141473150  S12       523             1.0000000000
      1165       107  PNM       C20             0.3146551586       13.6137175475       -5.1618241320  S12       523             1.0000000000
      1166       107  PNM       C21            -0.1494802231       13.6366799531       -6.4808184684  S12       523             1.0000000000
      1167       107  PNM       C22            -1.4956597835       13.3514779211       -6.7441115267  S12       523             1.0000000000
      1168       107  PNM       C23            -2.3700796748       13.0457636383       -5.6985195560  S12       523             1.0000000000
      1169       107  PNM       H24            -0.3414038905        7.9908008876       -5.0789805194  S12       523             1.0000000000
      1170       107  PNM       H25            -0.6819167633        9.5208357770       -8.3696786149  S12       523             1.0000000000
      1171       107  PNM       H26             0.3974231091        8.3145495065       -7.6551465444  S12       523             1.0000000000
      1172       107  PNM       H27            -0.0185696136        9.7905799705       -6.7532778167  S12       523             1.0000000000
      1173       107  PNM       H28            -2.6504607394        8.0214264234       -8.7175072485  S12       523             1.0000000000
      1174       107  PNM       H29            -3.1466271993        6.8653385416       -7.4767196564  S12       523             1.0000000000
      1175       107  PNM       H30            -1.5822477578        6.6704182127       -8.2964562204  S12       523             1.0000000000
      1176       107  PNM       H31            -4.3968259880        7.9393669678       -5.1985586599  S12       523             1.0000000000
      1177       107  PNM       H32            -4.3781123581        8.6477694811       -2.8103126640  S12       523             1.0000000000
      1178       107  PNM       H33            -2.3106713734       12.6073366656       -2.2861531700  S12       523             1.0000000000
      1179       107  PNM       H34            -3.6286143980       13.4149521989       -3.1316255616  S12       523             1.0000000000
      1180       107  PNM       H35            -0.1901489110       13.2666860504       -3.0937460916  S12       523             1.0000000000
      1181       107  PNM       H36             1.3497890721       13.8523205748       -4.9469954691  S12       523             1.0000000000
      1182       107  PNM       H37             0.5251390691       13.8825632151       -7.2947556742  S12       523             1.0000000000
      1183       107  PNM       H38            -1.8672818422       13.3582979374       -7.7624932683  S12       523             1.0000000000
      1184       107  PNM       H39            -3.4084293386       12.8182735193       -5.9106128769  S12       523             1.0000000000
      1185       107  PNM       H40            -2.0503592611       10.2660954270       -2.5882581311  S12       523             1.0000000000
      1186       108  TIP3      OH2            -4.4709491140        7.4697453401       -0.2922238895  S12       290             1.0000000000
      1187       108  TIP3      H1             -5.4933769466        7.3832706378       -0.0528190493  S12       290             1.0000000000
      1188       108  TIP3      H2             -3.9591666230        8.1952002747        0.1859905299  S12       290             1.0000000000
      1189       109  SER       CB             -2.9921384987        5.0033227834       -2.1223937901  S13       70              1.0000000000
      1190       109  SER       HB1            -3.4638889867        4.1295555525       -2.5895389888  S13       70              1.0000000000
      1191       109  SER       HB2            -2.0764475751        5.2268467838       -2.6841874064  S13       70              1.0000000000
      1192       109  SER       OG             -3.9129852704        6.1015105838       -2.1733357188  S13       70              1.0000000000
      1193       109  SER       HG1            -4.0886339803        6.8331867308       -1.1382460423  S13       70              1.0000000000
      1194       109  SER       QQH1           -2.6899378824        4.7984847999       -1.0804290924  S13       70              1.0000000000
      1195       110  LYS       CD             -6.3976914052        3.3020900911       -2.1041675678  S13       73              1.0000000000
      1196       110  LYS       HD1            -6.9907861302        2.7243128243       -2.8199316518  S13       73              1.0000000000
      1197       110  LYS       HD2            -5.3743779461        3.3306670886       -2.4949363587  S13       73              1.0000000000
      1198       110  LYS       QQH2           -6.3898883569        2.7567513295       -1.1536023067  S13       73              1.0000000000
      1199       110  LYS       CE             -6.9536631998        4.7388729033       -1.9677320067  S13       73              1.0000000000
      1200       110  LYS       HE1            -6.8002973601        5.1759242486       -0.9772471219  S13       73              1.0000000000
      1201       110  LYS       HE2            -8.0288392441        4.7549500271       -2.1680526526  S13       73              1.0000000000
      1202       110  LYS       NZ             -6.2853794403        5.6853947455       -2.9240761064  S13       73              1.0000000000
      1203       110  LYS       HZ1            -6.3531308790        5.4191462530       -3.9174549707  S13       73              1.0000000000
      1204       110  LYS       HZ2            -5.1878143381        5.8186586068       -2.6560375366  S13       73              1.0000000000
      1205       110  LYS       HZ3            -6.6932211695        6.6432003272       -2.8604371651  S13       73              1.0000000000
      1206       111  SER       CB             -4.5005681289        4.2316527327       -6.5242895775  S13       130             1.0000000000
      1207       111  SER       HB1            -4.4929945092        5.1443402362       -7.1212775490  S13       130             1.0000000000
      1208       111  SER       HB2            -3.8251323258        3.5095660484       -6.9999637374  S13       130             1.0000000000
      1209       111  SER       OG             -4.0441082905        4.4905972296       -5.1533372069  S13       130             1.0000000000
      1210       111  SER       HG1            -3.2559627749        5.1078059513       -5.1924468833  S13       130             1.0000000000
      1211       111  SER       QQH3           -5.4996430322        3.7973151854       -6.5248282817  S13       130             1.0000000000
      1212       112  GLU       CB             -9.9837082770        9.1930967396        0.7867404761  S13       166             1.0000000000
      1213       112  GLU       HB1            -9.6762465553        9.8392040590       -0.0440674368  S13       166             1.0000000000
      1214       112  GLU       HB2           -11.0258266911        8.9040495685        0.6221156041  S13       166             1.0000000000
      1215       112  GLU       QQH4           -9.9219721224        9.6936760199        1.7622176615  S13       166             1.0000000000
      1216       112  GLU       CG             -9.0912918873        7.9405672779        0.7530291209  S13       166             1.0000000000
      1217       112  GLU       HG1            -9.4393865550        7.2647330961       -0.0351649697  S13       166             1.0000000000
      1218       112  GLU       HG2            -9.1638412692        7.3681316599        1.6881865482  S13       166             1.0000000000
      1219       112  GLU       CD             -7.6101150807        8.2018159995        0.4735563254  S13       166             1.0000000000
      1220       112  GLU       OE1            -7.1558557003        9.3865439661        0.5260803611  S13       166             1.0000000000
      1221       112  GLU       OE2            -6.8960187618        7.1438015815        0.1941296543  S13       166             1.0000000000
      1222       113  ASN       CB             -2.7134139004       11.7426582611        1.3040192843  S13       170             1.0000000000
      1223       113  ASN       HB1            -1.7323230051       11.6098312793        0.8427248828  S13       170             1.0000000000
      1224       113  ASN       HB2            -3.1295546605       12.7057716240        0.9954534976  S13       170             1.0000000000
      1225       113  ASN       QQH5           -2.6783754296       11.6930328175        2.4021559720  S13       170             1.0000000000
      1226       113  ASN       CG             -3.6194828636       10.5968275350        0.8605729508  S13       170             1.0000000000
      1227       113  ASN       OD1            -3.2099007423        9.3918959997        0.9754582125  S13       170             1.0000000000
      1228       113  ASN       ND2            -4.8354658272       10.9219208061        0.4045643664  S13       170             1.0000000000
      1229       113  ASN       HD21           -5.5737494844       10.2140155858        0.2793066445  S13       170             1.0000000000
      1230       113  ASN       HD22           -5.0667338312       11.8893998401        0.1588404178  S13       170             1.0000000000
      1231       114  LYS       CE             -3.0977511057        1.2809835757       -4.2800381135  S13       234             1.0000000000
      1232       114  LYS       HE1            -3.5265970990        1.4989662935       -3.3031760086  S13       234             1.0000000000
      1233       114  LYS       HE2            -3.8956153133        1.1510931729       -5.0148968154  S13       234             1.0000000000
      1234       114  LYS       NZ             -2.2608330722        2.4519354157       -4.7230693164  S13       234             1.0000000000
      1235       114  LYS       HZ1            -1.7457494818        2.2337022217       -5.6110740711  S13       234             1.0000000000
      1236       114  LYS       HZ2            -1.5320472741        2.7547397039       -4.0520300504  S13       234             1.0000000000
      1237       114  LYS       HZ3            -2.8972760246        3.2777589304       -4.8841985665  S13       234             1.0000000000
      1238       114  LYS       QQH6           -2.4638265036        0.3970849136       -4.2014417465  S13       234             1.0000000000
      1239       115  SER       CB              2.4269830211        3.2739527667       -5.8962456160  S13       235             1.0000000000
      1240       115  SER       HB1             3.1326506276        2.6300056837       -6.4303876431  S13       235             1.0000000000
      1241       115  SER       HB2             2.9385155682        4.2274455295       -5.7060397582  S13       235             1.0000000000
      1242       115  SER       OG              1.2617054190        3.4392222969       -6.7431538733  S13       235             1.0000000000
      1243       115  SER       HG1             0.8349812818        4.3239647093       -6.5632267574  S13       235             1.0000000000
      1244       115  SER       QQH7            2.1624061587        2.7526592377       -4.9619439911  S13       235             1.0000000000
      1245       116  PNM       S1             -2.9355874421        9.5961836327       -6.2213364476  S13       523             1.0000000000
      1246       116  PNM       C2             -1.6394627400        8.2773136557       -6.8315670724  S13       523             1.0000000000
      1247       116  PNM       C3             -1.2256971191        7.4857864565       -5.5297167541  S13       523             1.0000000000
      1248       116  PNM       N4             -2.3509349634        7.5480380935       -4.5918177552  S13       523             1.0000000000
      1249       116  PNM       C5             -3.5221416408        8.4374358310       -4.8681865613  S13       523             1.0000000000
      1250       116  PNM       C6             -3.4792642886        8.8663486330       -3.3478300624  S13       523             1.0000000000
      1251       116  PNM       C7             -2.3079199621        7.8629632946       -3.2432599114  S13       523             1.0000000000
      1252       116  PNM       O8             -1.4622138439        7.5776235870       -2.3792328422  S13       523             1.0000000000
      1253       116  PNM       C9             -2.3104733566        7.3832480552       -7.8862567374  S13       523             1.0000000000
      1254       116  PNM       C10            -0.4459476439        9.0339300262       -7.4264102776  S13       523             1.0000000000
      1255       116  PNM       C11            -0.7647674593        6.0578298017       -5.8488285638  S13       523             1.0000000000
      1256       116  PNM       O12            -1.5553765943        5.0852038604       -5.6583555213  S13       523             1.0000000000
      1257       116  PNM       O13             0.4419586963        5.9487247946       -6.3296552603  S13       523             1.0000000000
      1258       116  PNM       N14            -2.9541113493       10.1941134199       -3.0717706611  S13       523             1.0000000000
      1259       116  PNM       C15            -3.5888897687       11.3239062991       -3.4642219675  S13       523             1.0000000000
      1260       116  PNM       O16            -4.7080286692       11.2791446425       -4.0501456750  S13       523             1.0000000000
      1261       116  PNM       C17            -2.8555439237       12.6341851153       -3.2275655179  S13       523             1.0000000000
      1262       116  PNM       C18            -1.9061138650       12.9902674806       -4.3683478510  S13       523             1.0000000000
      1263       116  PNM       C19            -0.5572161904       13.2882341349       -4.1138703609  S13       523             1.0000000000
      1264       116  PNM       C20             0.3130708449       13.6128092662       -5.1633149837  S13       523             1.0000000000
      1265       116  PNM       C21            -0.1529652497       13.6317289020       -6.4817256064  S13       523             1.0000000000
      1266       116  PNM       C22            -1.4981312051       13.3398287584       -6.7429457349  S13       523             1.0000000000
      1267       116  PNM       C23            -2.3696184710       13.0314919123       -5.6957177909  S13       523             1.0000000000
      1268       116  PNM       H24            -0.3693481021        7.9966041994       -5.0751568551  S13       523             1.0000000000
      1269       116  PNM       H25            -0.7289566381        9.5236464354       -8.3617925589  S13       523             1.0000000000
      1270       116  PNM       H26             0.3649216731        8.3317014363       -7.6450282282  S13       523             1.0000000000
      1271       116  PNM       H27            -0.0741163734        9.8015203567       -6.7432089102  S13       523             1.0000000000
      1272       116  PNM       H28            -2.6753285731        7.9956735270       -8.7140369545  S13       523             1.0000000000
      1273       116  PNM       H29            -3.1616062079        6.8375156670       -7.4712662355  S13       523             1.0000000000
      1274       116  PNM       H30            -1.5936300770        6.6565081287       -8.2884470840  S13       523             1.0000000000
      1275       116  PNM       H31            -4.4275815260        7.9100532650       -5.1624296261  S13       523             1.0000000000
      1276       116  PNM       H32            -4.3847063534        8.6462630904       -2.7841456867  S13       523             1.0000000000
      1277       116  PNM       H33            -2.3046239950       12.5950924213       -2.2836621518  S13       523             1.0000000000
      1278       116  PNM       H34            -3.6219345934       13.4076960600       -3.1248112362  S13       523             1.0000000000
      1279       116  PNM       H35            -0.1873306318       13.2669780008       -3.0938972524  S13       523             1.0000000000
      1280       116  PNM       H36             1.3473800046       13.8565060425       -4.9502347965  S13       523             1.0000000000
      1281       116  PNM       H37             0.5192344183       13.8799120786       -7.2969222335  S13       523             1.0000000000
      1282       116  PNM       H38            -1.8716283812       13.3448337322       -7.7606698371  S13       523             1.0000000000
      1283       116  PNM       H39            -3.4076464068       12.8004572351       -5.9053834167  S13       523             1.0000000000
      1284       116  PNM       H40            -2.0524065622       10.2556569030       -2.5896402905  S13       523             1.0000000000
      1285       117  TIP3      OH2            -4.4768079272        7.4624690333       -0.2695318722  S13       290             1.0000000000
      1286       117  TIP3      H1             -5.5072757386        7.3768990038       -0.0358381902  S13       290             1.0000000000
      1287       117  TIP3      H2             -3.9640331927        8.1919167686        0.2041977937  S13       290             1.0000000000
      1288       118  SER       CB             -2.9928036641        5.0084137458       -2.1251771173  S14       70              1.0000000000
      1289       118  SER       HB1            -3.4641495186        4.1340873678       -2.5925546273  S14       70              1.0000000000
      1290       118  SER       HB2            -2.0738077269        5.2282243146       -2.6835739432  S14       70              1.0000000000
      1291       118  SER       OG             -3.9093344958        6.1094236196       -2.1809762261  S14       70              1.0000000000
      1292       118  SER       HG1            -4.0964206202        6.8641702620       -1.1212119288  S14       70              1.0000000000
      1293       118  SER       QQH1           -2.6946316925        4.8023383734       -1.0819521431  S14       70              1.0000000000
      1294       119  LYS       CD             -6.3947952555        3.3020970385       -2.1033316449  S14       73              1.0000000000
      1295       119  LYS       HD1            -6.9933806424        2.7286915811       -2.8181454657  S14       73              1.0000000000
      1296       119  LYS       HD2            -5.3724317103        3.3255016353       -2.4969644535  S14       73              1.0000000000
      1297       119  LYS       QQH2           -6.3873249004        2.7551332431       -1.1536440498  S14       73              1.0000000000
      1298       119  LYS       CE             -6.9416726388        4.7420027111       -1.9633400619  S14       73              1.0000000000
      1299       119  LYS       HE1            -6.7795229922        5.1756746281       -0.9727718587  S14       73              1.0000000000
      1300       119  LYS       HE2            -8.0184913468        4.7631655269       -2.1553035306  S14       73              1.0000000000
      1301       119  LYS       NZ             -6.2739927063        5.6853802399       -2.9219527956  S14       73              1.0000000000
      1302       119  LYS       HZ1            -6.3414863231        5.4157425989       -3.9139608925  S14       73              1.0000000000
      1303       119  LYS       HZ2            -5.1655033797        5.8237891603       -2.6515484914  S14       73              1.0000000000
      1304       119  LYS       HZ3            -6.6826705904        6.6426801409       -2.8608331040  S14       73              1.0000000000
      1305       120  SER       CB             -4.4986345252        4.2374630055       -6.5244053081  S14       130             1.0000000000
      1306       120  SER       HB1            -4.4926903869        5.1504521029       -7.1209275721  S14       130             1.0000000000
      1307       120  SER       HB2            -3.8234448486        3.5160237047       -7.0011547690  S14       130             1.0000000000
      1308       120  SER       OG             -4.0399043679        4.4964131923       -5.1541771232  S14       130             1.0000000000
      1309       120  SER       HG1            -3.2531077084        5.1142254879       -5.1949120071  S14       130             1.0000000000
      1310       120  SER       QQH3           -5.4974642939        3.8027275667       -6.5225201045  S14       130             1.0000000000
      1311       121  GLU       CB             -9.9814061177        9.1925922078        0.7893313391  S14       166             1.0000000000
      1312       121  GLU       HB1            -9.6748053071        9.8390899046       -0.0414267238  S14       166             1.0000000000
      1313       121  GLU       HB2           -11.0225908814        8.9007858772        0.6239322353  S14       166             1.0000000000
      1314       121  GLU       QQH4           -9.9219775065        9.6932839599        1.7649355514  S14       166             1.0000000000
      1315       121  GLU       CG             -9.0858561001        7.9421898812        0.7568511459  S14       166             1.0000000000
      1316       121  GLU       HG1            -9.4289914932        7.2669608437       -0.0341976508  S14       166             1.0000000000
      1317       121  GLU       HG2            -9.1607926710        7.3675375195        1.6904216160  S14       166             1.0000000000
      1318       121  GLU       CD             -7.6049594691        8.2081239029        0.4832048937  S14       166             1.0000000000
      1319       121  GLU       OE1            -7.1544207529        9.3939620387        0.5308291714  S14       166             1.0000000000
      1320       121  GLU       OE2            -6.8851302630        7.1510087470        0.2118316408  S14       166             1.0000000000
      1321       122  ASN       CB             -2.7063570289       11.7427084147        1.3035436746  S14       170             1.0000000000
      1322       122  ASN       HB1            -1.7249155028       11.6056308755        0.8442963358  S14       170             1.0000000000
      1323       122  ASN       HB2            -3.1183627204       12.7068859600        0.9926033893  S14       170             1.0000000000
      1324       122  ASN       QQH5           -2.6734539378       11.6946908245        2.4018231107  S14       170             1.0000000000
      1325       122  ASN       CG             -3.6159184565       10.6001116583        0.8603422564  S14       170             1.0000000000
      1326       122  ASN       OD1            -3.2077419555        9.3938002066        0.9699626963  S14       170             1.0000000000
      1327       122  ASN       ND2            -4.8335392422       10.9279780376        0.4116163523  S14       170             1.0000000000
      1328       122  ASN       HD21           -5.5729659989       10.2214476140        0.2864602661  S14       170             1.0000000000
      1329       122  ASN       HD22           -5.0640684706       11.8958064044        0.1660490359  S14       170             1.0000000000
      1330       123  LYS       CE             -3.0976307702        1.2840281109       -4.2784868646  S14       234             1.0000000000
      1331       123  LYS       HE1            -3.5254311653        1.5024041312       -3.3012082730  S14       234             1.0000000000
      1332       123  LYS       HE2            -3.8963329272        1.1546401590       -5.0125558030  S14       234             1.0000000000
      1333       123  LYS       NZ             -2.2602651916        2.4543224784       -4.7226257459  S14       234             1.0000000000
      1334       123  LYS       HZ1            -1.7458772691        2.2355354039       -5.6108981710  S14       234             1.0000000000
      1335       123  LYS       HZ2            -1.5305774796        2.7565716368       -4.0522997366  S14       234             1.0000000000
      1336       123  LYS       HZ3            -2.8957906559        3.2809899761       -4.8837838040  S14       234             1.0000000000
      1337       123  LYS       QQH6           -2.4643438656        0.3995839743       -4.2006830099  S14       234             1.0000000000
      1338       124  SER       CB              2.4330028087        3.2669231123       -5.8932096549  S14       235             1.0000000000
      1339       124  SER       HB1             3.1414679401        2.6219307642       -6.4224671540  S14       235             1.0000000000
      1340       124  SER       HB2             2.9423930171        4.2219638586       -5.7050269497  S14       235             1.0000000000
      1341       124  SER       OG              1.2702624377        3.4269864418       -6.7438520550  S14       235             1.0000000000
      1342       124  SER       HG1             0.8451322026        4.3144869641       -6.5731276405  S14       235             1.0000000000
      1343       124  SER       QQH7            2.1662722526        2.7492720705       -4.9574820938  S14       235             1.0000000000
      1344       125  PNM       S1             -2.9045862471        9.5975257733       -6.2502400682  S14       523             1.0000000000
      1345       125  PNM       C2             -1.6164947875        8.2698704701       -6.8586788975  S14       523             1.0000000000
      1346       125  PNM       C3             -1.2125600133        7.4766507423       -5.5547930927  S14       523             1.0000000000
      1347       125  PNM       N4             -2.3432422194        7.5411339898       -4.6230826542  S14       523             1.0000000000
      1348       125  PNM       C5             -3.5084486776        8.4366513970       -4.9066711742  S14       523             1.0000000000
      1349       125  PNM       C6             -3.4754635778        8.8623521826       -3.3854390612  S14       523             1.0000000000
      1350       125  PNM       C7             -2.3060964213        7.8582168181       -3.2742492694  S14       523             1.0000000000
      1351       125  PNM       O8             -1.4625134946        7.5768630411       -2.4063438984  S14       523             1.0000000000
      1352       125  PNM       C9             -2.2876412362        7.3794810751       -7.9168457870  S14       523             1.0000000000
      1353       125  PNM       C10            -0.4172891519        9.0208254173       -7.4493626331  S14       523             1.0000000000
      1354       125  PNM       C11            -0.7539127584        6.0472949832       -5.8699596562  S14       523             1.0000000000
      1355       125  PNM       O12            -1.5462495769        5.0766404428       -5.6787221646  S14       523             1.0000000000
      1356       125  PNM       O13             0.4542287078        5.9360413825       -6.3476419483  S14       523             1.0000000000
      1357       125  PNM       N14            -2.9525192625       10.1891183869       -3.1014136472  S14       523             1.0000000000
      1358       125  PNM       C15            -3.5897292539       11.3199558692       -3.4868143799  S14       523             1.0000000000
      1359       125  PNM       O16            -4.7087974050       11.2761107595       -4.0729210100  S14       523             1.0000000000
      1360       125  PNM       C17            -2.8590986887       12.6302372154       -3.2417786487  S14       523             1.0000000000
      1361       125  PNM       C18            -1.9063936503       12.9915640276       -4.3782385656  S14       523             1.0000000000
      1362       125  PNM       C19            -0.5593666048       13.2930203524       -4.1178963170  S14       523             1.0000000000
      1363       125  PNM       C20             0.3143908792       13.6211972910       -5.1633072194  S14       523             1.0000000000
      1364       125  PNM       C21            -0.1460938338       13.6400266234       -6.4836604691  S14       523             1.0000000000
      1365       125  PNM       C22            -1.4893928556       13.3448825770       -6.7506662874  S14       523             1.0000000000
      1366       125  PNM       C23            -2.3645512471       13.0333851133       -5.7074417237  S14       523             1.0000000000
      1367       125  PNM       H24            -0.3575805111        7.9857453983       -5.0955925932  S14       523             1.0000000000
      1368       125  PNM       H25            -0.6950108053        9.5106282063       -8.3862941214  S14       523             1.0000000000
      1369       125  PNM       H26             0.3917124693        8.3154984143       -7.6639492263  S14       523             1.0000000000
      1370       125  PNM       H27            -0.0454754928        9.7877441213       -6.7655624649  S14       523             1.0000000000
      1371       125  PNM       H28            -2.6476127612        7.9936065793       -8.7456281223  S14       523             1.0000000000
      1372       125  PNM       H29            -3.1419347911        6.8347910490       -7.5068316080  S14       523             1.0000000000
      1373       125  PNM       H30            -1.5713820302        6.6512681979       -8.3176637813  S14       523             1.0000000000
      1374       125  PNM       H31            -4.4139266977        7.9150772466       -5.2111390517  S14       523             1.0000000000
      1375       125  PNM       H32            -4.3858079425        8.6412451839       -2.8301831394  S14       523             1.0000000000
      1376       125  PNM       H33            -2.3108074692       12.5872700997       -2.2965128648  S14       523             1.0000000000
      1377       125  PNM       H34            -3.6267524364       13.4023565480       -3.1375312893  S14       523             1.0000000000
      1378       125  PNM       H35            -0.1936869371       13.2719478812       -3.0963902491  S14       523             1.0000000000
      1379       125  PNM       H36             1.3469469748       13.8680206424       -4.9455005540  S14       523             1.0000000000
      1380       125  PNM       H37             0.5290101381       13.8907498999       -7.2956849749  S14       523             1.0000000000
      1381       125  PNM       H38            -1.8586104889       13.3495721875       -7.7699250879  S14       523             1.0000000000
      1382       125  PNM       H39            -3.4011996094       12.8003761015       -5.9219431365  S14       523             1.0000000000
      1383       125  PNM       H40            -2.0507025024       10.2498342377       -2.6195286250  S14       523             1.0000000000
      1384       126  TIP3      OH2            -4.4820634811        7.4779679057       -0.2702959714  S14       290             1.0000000000
      1385       126  TIP3      H1             -5.5182124519        7.3847356100       -0.0286515595  S14       290             1.0000000000
      1386       126  TIP3      H2             -3.9634092163        8.2061846598        0.2025075160  S14       290             1.0000000000
      1387       127  SER       CB             -2.9927068191        5.0037813248       -2.1234835766  S15       70              1.0000000000
      1388       127  SER       HB1            -3.4649509878        4.1290627761       -2.5892843754  S15       70              1.0000000000
      1389       127  SER       HB2            -2.0742132884        5.2220273391       -2.6833109392  S15       70              1.0000000000
      1390       127  SER       OG             -3.9084291461        6.1053754031       -2.1790236347  S15       70              1.0000000000
      1391       127  SER       HG1            -4.1017380654        6.8552316745       -1.1115352276  S15       70              1.0000000000
      1392       127  SER       QQH1           -2.6933461722        4.7987395396       -1.0804819487  S15       70              1.0000000000
      1393       128  LYS       CD             -6.3918202237        3.2983301092       -2.1086940908  S15       73              1.0000000000
      1394       128  LYS       HD1            -6.9913055803        2.7235150792       -2.8214909479  S15       73              1.0000000000
      1395       128  LYS       HD2            -5.3701362368        3.3212086060       -2.5039670648  S15       73              1.0000000000
      1396       128  LYS       QQH2           -6.3826735905        2.7531389867       -1.1580004160  S15       73              1.0000000000
      1397       128  LYS       CE             -6.9391752238        4.7381610336       -1.9706306727  S15       73              1.0000000000
      1398       128  LYS       HE1            -6.7777373811        5.1728416209       -0.9804586585  S15       73              1.0000000000
      1399       128  LYS       HE2            -8.0158688105        4.7588502394       -2.1631385750  S15       73              1.0000000000
      1400       128  LYS       NZ             -6.2713021587        5.6807438616       -2.9300422920  S15       73              1.0000000000
      1401       128  LYS       HZ1            -6.3366652960        5.4089954618       -3.9215408879  S15       73              1.0000000000
      1402       128  LYS       HZ2            -5.1647430847        5.8201500350       -2.6577242459  S15       73              1.0000000000
      1403       128  LYS       HZ3            -6.6814440848        6.6376362393       -2.8713669198  S15       73              1.0000000000
      1404       129  SER       CB             -4.4981045500        4.2356296290       -6.5263232244  S15       130             1.0000000000
      1405       129  SER       HB1            -4.4900351258        5.1481128905       -7.1235234662  S15       130             1.0000000000
      1406       129  SER       HB2            -3.8212587720        3.5139061630       -7.0004477005  S15       130             1.0000000000
      1407       129  SER       OG             -4.0449375486        4.4949589466       -5.1543812936  S15       130             1.0000000000
      1408       129  SER       HG1            -3.2566195430        5.1113577995       -5.1912500037  S15       130             1.0000000000
      1409       129  SER       QQH3           -5.4969032748        3.8006188896       -6.5288943381  S15       130             1.0000000000
      1410       130  GLU       CB             -9.9860440052        9.1951793148        0.7848763162  S15       166             1.0000000000
      1411       130  GLU       HB1            -9.6802110221        9.8421901532       -0.0457313204  S15       166             1.0000000000
      1412       130  GLU       HB2           -11.0279268896        8.9049757745        0.6212302800  S15       166             1.0000000000
      1413       130  GLU       QQH4           -9.9245118134        9.6948450893        1.7609306829  S15       166             1.0000000000
      1414       130  GLU       CG             -9.0921460460        7.9438170855        0.7494341342  S15       166             1.0000000000
      1415       130  GLU       HG1            -9.4408906965        7.2673855480       -0.0380488640  S15       166             1.0000000000
      1416       130  GLU       HG2            -9.1613238567        7.3708328857        1.6843541623  S15       166             1.0000000000
      1417       130  GLU       CD             -7.6128649849        8.2076266609        0.4665317938  S15       166             1.0000000000
      1418       130  GLU       OE1            -7.1624378753        9.3936964573        0.4974417508  S15       166             1.0000000000
      1419       130  GLU       OE2            -6.8936817895        7.1472056952        0.2049194344  S15       166             1.0000000000
      1420       131  ASN       CB             -2.7143903492       11.7356036449        1.3082526448  S15       170             1.0000000000
      1421       131  ASN       HB1            -1.7330928716       11.5994127188        0.8482945497  S15       170             1.0000000000
      1422       131  ASN       HB2            -3.1271060457       12.6997969295        0.9984503945  S15       170             1.0000000000
      1423       131  ASN       QQH5           -2.6813244446       11.6859428076        2.4064833055  S15       170             1.0000000000
      1424       131  ASN       CG             -3.6236372776       10.5932148257        0.8626695543  S15       170             1.0000000000
      1425       131  ASN       OD1            -3.2195005283        9.3861431405        0.9782926482  S15       170             1.0000000000
      1426       131  ASN       ND2            -4.8363956898       10.9228957646        0.4018877735  S15       170             1.0000000000
      1427       131  ASN       HD21           -5.5754703711       10.2176912428        0.2687148492  S15       170             1.0000000000
      1428       131  ASN       HD22           -5.0639562149       11.8914937253        0.1563321577  S15       170             1.0000000000
      1429       132  LYS       CE             -3.0942704636        1.2868197885       -4.2790512097  S15       234             1.0000000000
      1430       132  LYS       HE1            -3.5204590120        1.5062979749       -3.3013250278  S15       234             1.0000000000
      1431       132  LYS       HE2            -3.8941696392        1.1575188610       -5.0118439080  S15       234             1.0000000000
      1432       132  LYS       NZ             -2.2568105376        2.4560666009       -4.7250669926  S15       234             1.0000000000
      1433       132  LYS       HZ1            -1.7426945019        2.2367104397       -5.6132406429  S15       234             1.0000000000
      1434       132  LYS       HZ2            -1.5268841985        2.7596292095       -4.0555322495  S15       234             1.0000000000
      1435       132  LYS       HZ3            -2.8923119695        3.2818964412       -4.8864541967  S15       234             1.0000000000
      1436       132  LYS       QQH6           -2.4615567717        0.4019655298       -4.2012241377  S15       234             1.0000000000
      1437       133  SER       CB              2.4354495368        3.2720038256       -5.8941083943  S15       235             1.0000000000
      1438       133  SER       HB1             3.1419199143        2.6275979856       -6.4266510927  S15       235             1.0000000000
      1439       133  SER       HB2             2.9470077510        4.2253674526       -5.7031834576  S15       235             1.0000000000
      1440       133  SER       OG              1.2719614567        3.4372052943       -6.7430976914  S15       235             1.0000000000
      1441       133  SER       HG1             0.8440736246        4.3214347691       -6.5629570930  S15       235             1.0000000000
      1442       133  SER       QQH7            2.1690344799        2.7513507431       -4.9599370808  S15       235             1.0000000000
      1443       134  PNM       S1             -2.9412595321        9.5772655314       -6.2180718927  S15       523             1.0000000000
      1444       134  PNM       C2             -1.6396990654        8.2635297139       -6.8269338464  S15       523             1.0000000000
      1445       134  PNM       C3             -1.2272186117        7.4717329796       -5.5249295969  S15       523             1.0000000000
      1446       134  PNM       N4             -2.3547491802        7.5279321031       -4.5884737220  S15       523             1.0000000000
      1447       134  PNM       C5             -3.5258078965        8.4184923926       -4.8645829996  S15       523             1.0000000000
      1448       134  PNM       C6             -3.4805688126        8.8510534926       -3.3455771500  S15       523             1.0000000000
      1449       134  PNM       C7             -2.3107192847        7.8467306680       -3.2399814062  S15       523             1.0000000000
      1450       134  PNM       O8             -1.4594150691        7.5691455080       -2.3781249472  S15       523             1.0000000000
      1451       134  PNM       C9             -2.3046405983        7.3707803132       -7.8867032963  S15       523             1.0000000000
      1452       134  PNM       C10            -0.4457361679        9.0230906941       -7.4174362731  S15       523             1.0000000000
      1453       134  PNM       C11            -0.7605196261        6.0464789110       -5.8468932262  S15       523             1.0000000000
      1454       134  PNM       O12            -1.5487383050        5.0711120851       -5.6610324862  S15       523             1.0000000000
      1455       134  PNM       O13             0.4473181518        5.9428719475       -6.3264709351  S15       523             1.0000000000
      1456       134  PNM       N14            -2.9521182556       10.1782014790       -3.0723137296  S15       523             1.0000000000
      1457       134  PNM       C15            -3.5849688123       11.3091370296       -3.4645410629  S15       523             1.0000000000
      1458       134  PNM       O16            -4.7051811268       11.2669246840       -4.0485216293  S15       523             1.0000000000
      1459       134  PNM       C17            -2.8490632437       12.6181959044       -3.2294986188  S15       523             1.0000000000
      1460       134  PNM       C18            -1.9021256461       12.9748780539       -4.3722657467  S15       523             1.0000000000
      1461       134  PNM       C19            -0.5539274056       13.2775470710       -4.1195479442  S15       523             1.0000000000
      1462       134  PNM       C20             0.3138157469       13.6056375158       -5.1700539976  S15       523             1.0000000000
      1463       134  PNM       C21            -0.1540925247       13.6233803437       -6.4878244583  S15       523             1.0000000000
      1464       134  PNM       C22            -1.4985599268       13.3267505787       -6.7473316821  S15       523             1.0000000000
      1465       134  PNM       C23            -2.3675577122       13.0147732354       -5.6990447243  S15       523             1.0000000000
      1466       134  PNM       H24            -0.3736969658        7.9850489316       -5.0677723512  S15       523             1.0000000000
      1467       134  PNM       H25            -0.7258694640        9.5113917479       -8.3544416284  S15       523             1.0000000000
      1468       134  PNM       H26             0.3675133658        8.3224092432       -7.6323284024  S15       523             1.0000000000
      1469       134  PNM       H27            -0.0781311372        9.7920075825       -6.7335555522  S15       523             1.0000000000
      1470       134  PNM       H28            -2.6657419069        7.9852050912       -8.7147620498  S15       523             1.0000000000
      1471       134  PNM       H29            -3.1574717117        6.8232966341       -7.4779481390  S15       523             1.0000000000
      1472       134  PNM       H30            -1.5850879037        6.6460819079       -8.2878127188  S15       523             1.0000000000
      1473       134  PNM       H31            -4.4320538871        7.8913857254       -5.1570149356  S15       523             1.0000000000
      1474       134  PNM       H32            -4.3865136855        8.6349145124       -2.7815181886  S15       523             1.0000000000
      1475       134  PNM       H33            -2.2958189343       12.5783437450       -2.2870265263  S15       523             1.0000000000
      1476       134  PNM       H34            -3.6144951665       13.3924201171       -3.1246610115  S15       523             1.0000000000
      1477       134  PNM       H35            -0.1827196120       13.2580150657       -3.0999846410  S15       523             1.0000000000
      1478       134  PNM       H36             1.3474247513       13.8535388639       -4.9582225078  S15       523             1.0000000000
      1479       134  PNM       H37             0.5161586793       13.8748688624       -7.3036432639  S15       523             1.0000000000
      1480       134  PNM       H38            -1.8734801759       13.3320794058       -7.7645868224  S15       523             1.0000000000
      1481       134  PNM       H39            -3.4052998855       12.7814371605       -5.9075189405  S15       523             1.0000000000
      1482       134  PNM       H40            -2.0498311848       10.2384611791       -2.5911706302  S15       523             1.0000000000
      1483       135  TIP3      OH2            -4.4895962283        7.4642091221       -0.2613144755  S15       290             1.0000000000
      1484       135  TIP3      H1             -5.5303239995        7.3747349430       -0.0276274257  S15       290             1.0000000000
      1485       135  TIP3      H2             -3.9726046788        8.1936389112        0.2114617504  S15       290             1.0000000000
      1486       136  SER       CB             -2.9900526871        5.0062551937       -2.1270524760  S16       70              1.0000000000
      1487       136  SER       HB1            -3.4637293581        4.1317173485       -2.5921148116  S16       70              1.0000000000
      1488       136  SER       HB2            -2.0685421314        5.2192541669       -2.6843758768  S16       70              1.0000000000
      1489       136  SER       OG             -3.9001055038        6.1118894219       -2.1877399862  S16       70              1.0000000000
      1490       136  SER       HG1            -4.1021917022        6.8825137413       -1.0976023417  S16       70              1.0000000000
      1491       136  SER       QQH1           -2.6942827242        4.8013551121       -1.0827953450  S16       70              1.0000000000
      1492       137  LYS       CD             -6.3847934786        3.3004573929       -2.1078877544  S16       73              1.0000000000
      1493       137  LYS       HD1            -6.9888199450        2.7310835940       -2.8213079003  S16       73              1.0000000000
      1494       137  LYS       HD2            -5.3636553247        3.3188602693       -2.5047363211  S16       73              1.0000000000
      1495       137  LYS       QQH2           -6.3771381043        2.7521045652       -1.1589689322  S16       73              1.0000000000
      1496       137  LYS       CE             -6.9234305283        4.7428788990       -1.9644395182  S16       73              1.0000000000
      1497       137  LYS       HE1            -6.7513873011        5.1740991110       -0.9745529754  S16       73              1.0000000000
      1498       137  LYS       HE2            -8.0019838305        4.7684528004       -2.1467427576  S16       73              1.0000000000
      1499       137  LYS       NZ             -6.2585616765        5.6829146823       -2.9271164019  S16       73              1.0000000000
      1500       137  LYS       HZ1            -6.3256901865        5.4080469915       -3.9173176209  S16       73              1.0000000000
      1501       137  LYS       HZ2            -5.1422606318        5.8261616739       -2.6552707693  S16       73              1.0000000000
      1502       137  LYS       HZ3            -6.6699598130        6.6390612172       -2.8698877101  S16       73              1.0000000000
      1503       138  SER       CB             -4.5000620691        4.2402210232       -6.5172972437  S16       130             1.0000000000
      1504       138  SER       HB1            -4.4941702763        5.1517162398       -7.1158671155  S16       130             1.0000000000
      1505       138  SER       HB2            -3.8225306708        3.5190333111       -6.9911745368  S16       130             1.0000000000
      1506       138  SER       OG             -4.0458227710        4.5026279279       -5.1462300760  S16       130             1.0000000000
      1507       138  SER       HG1            -3.2600568778        5.1206202640       -5.1852853410  S16       130             1.0000000000
      1508       138  SER       QQH3           -5.4981749793        3.8037059562       -6.5171322678  S16       130             1.0000000000
      1509       139  GLU       CB             -9.9780965617        9.1939274473        0.7878840393  S16       166             1.0000000000
      1510       139  GLU       HB1            -9.6733132060        9.8414108627       -0.0427603671  S16       166             1.0000000000
      1511       139  GLU       HB2           -11.0184793431        8.8994563652        0.6223662435  S16       166             1.0000000000
      1512       139  GLU       QQH4           -9.9203344345        9.6943642297        1.7637224812  S16       166             1.0000000000
      1513       139  GLU       CG             -9.0795578765        7.9456816178        0.7552958324  S16       166             1.0000000000
      1514       139  GLU       HG1            -9.4198168532        7.2704596932       -0.0371839483  S16       166             1.0000000000
      1515       139  GLU       HG2            -9.1543816447        7.3695600378        1.6878448849  S16       166             1.0000000000
      1516       139  GLU       CD             -7.5995494130        8.2154423503        0.4847151465  S16       166             1.0000000000
      1517       139  GLU       OE1            -7.1509162969        9.4014081534        0.5247197750  S16       166             1.0000000000
      1518       139  GLU       OE2            -6.8756017393        7.1573757320        0.2225084647  S16       166             1.0000000000
      1519       140  ASN       CB             -2.7015693187       11.7418448101        1.3013464654  S16       170             1.0000000000
      1520       140  ASN       HB1            -1.7190399935       11.6028916415        0.8450627656  S16       170             1.0000000000
      1521       140  ASN       HB2            -3.1110975349       12.7064777350        0.9887206161  S16       170             1.0000000000
      1522       140  ASN       QQH5           -2.6722410936       11.6936782345        2.3997382145  S16       170             1.0000000000
      1523       140  ASN       CG             -3.6115881834       10.6008739903        0.8554066432  S16       170             1.0000000000
      1524       140  ASN       OD1            -3.2077818121        9.3933036849        0.9698355889  S16       170             1.0000000000
      1525       140  ASN       ND2            -4.8251948669       10.9307586301        0.3978991358  S16       170             1.0000000000
      1526       140  ASN       HD21           -5.5655978082       10.2259839509        0.2717314817  S16       170             1.0000000000
      1527       140  ASN       HD22           -5.0540065838       11.8989948188        0.1511776957  S16       170             1.0000000000
      1528       141  LYS       CE             -3.0937011078        1.2905354511       -4.2809480485  S16       234             1.0000000000
      1529       141  LYS       HE1            -3.5203978023        1.5091574395       -3.3031891653  S16       234             1.0000000000
      1530       141  LYS       HE2            -3.8932268254        1.1622975249       -5.0143272550  S16       234             1.0000000000
      1531       141  LYS       NZ             -2.2553469151        2.4597169084       -4.7253630651  S16       234             1.0000000000
      1532       141  LYS       HZ1            -1.7426059142        2.2421505216       -5.6147419244  S16       234             1.0000000000
      1533       141  LYS       HZ2            -1.5236531790        2.7604014368       -4.0564479381  S16       234             1.0000000000
      1534       141  LYS       HZ3            -2.8887392746        3.2871528381       -4.8836562762  S16       234             1.0000000000
      1535       141  LYS       QQH6           -2.4615236101        0.4052286069       -4.2040384086  S16       234             1.0000000000
      1536       142  SER       CB              2.4414471052        3.2678800934       -5.8921423724  S16       235             1.0000000000
      1537       142  SER       HB1             3.1506218164        2.6232461926       -6.4208812626  S16       235             1.0000000000
      1538       142  SER       HB2             2.9508595085        4.2226203435       -5.7022286907  S16       235             1.0000000000
      1539       142  SER       OG              1.2801889326        3.4287298367       -6.7443007615  S16       235             1.0000000000
      1540       142  SER       HG1             0.8533851295        4.3151352508       -6.5719216210  S16       235             1.0000000000
      1541       142  SER       QQH7            2.1733394129        2.7496902339       -4.9570842437  S16       235             1.0000000000
      1542       143  PNM       S1             -2.9483901777        9.5532535402       -6.2559583565  S16       523             1.0000000000
      1543       143  PNM       C2             -1.6417092794        8.2415707201       -6.8574145290  S16       523             1.0000000000
      1544       143  PNM       C3             -1.2332248782        7.4536283314       -5.5528105007  S16       523             1.0000000000
      1545       143  PNM       N4             -2.3665754454        7.5027966888       -4.6219292744  S16       523             1.0000000000
      1546       143  PNM       C5             -3.5347211471        8.3988604104       -4.8994605463  S16       523             1.0000000000
      1547       143  PNM       C6             -3.4866863150        8.8352264126       -3.3815027250  S16       523             1.0000000000
      1548       143  PNM       C7             -2.3189457236        7.8296387339       -3.2737738696  S16       523             1.0000000000
      1549       143  PNM       O8             -1.4610636310        7.5640129253       -2.4159009003  S16       523             1.0000000000
      1550       143  PNM       C9             -2.2988626046        7.3458547161       -7.9195267588  S16       523             1.0000000000
      1551       143  PNM       C10            -0.4479282999        9.0070034833       -7.4401413146  S16       523             1.0000000000
      1552       143  PNM       C11            -0.7566842209        6.0305236388       -5.8688058614  S16       523             1.0000000000
      1553       143  PNM       O12            -1.5398073830        5.0516155247       -5.6827861812  S16       523             1.0000000000
      1554       143  PNM       O13             0.4543096436        5.9334837999       -6.3428311944  S16       523             1.0000000000
      1555       143  PNM       N14            -2.9535684165       10.1600247242       -3.1070453583  S16       523             1.0000000000
      1556       143  PNM       C15            -3.5869400201       11.2945701052       -3.4871215188  S16       523             1.0000000000
      1557       143  PNM       O16            -4.7082407076       11.2584579510       -4.0692430055  S16       523             1.0000000000
      1558       143  PNM       C17            -2.8496928032       12.6003972210       -3.2391633274  S16       523             1.0000000000
      1559       143  PNM       C18            -1.9021667692       12.9652605412       -4.3786846513  S16       523             1.0000000000
      1560       143  PNM       C19            -0.5575563265       13.2800621767       -4.1217138510  S16       523             1.0000000000
      1561       143  PNM       C20             0.3102572845       13.6163157646       -5.1695401651  S16       523             1.0000000000
      1562       143  PNM       C21            -0.1537554142       13.6296612975       -6.4887662562  S16       523             1.0000000000
      1563       143  PNM       C22            -1.4944567491       13.3201031051       -6.7524882161  S16       523             1.0000000000
      1564       143  PNM       C23            -2.3638189770       13.0003688863       -5.7068874864  S16       523             1.0000000000
      1565       143  PNM       H24            -0.3858672495        7.9728151923       -5.0904809851  S16       523             1.0000000000
      1566       143  PNM       H25            -0.7246050009        9.4934858553       -8.3790553128  S16       523             1.0000000000
      1567       143  PNM       H26             0.3712257918        8.3115183555       -7.6482782253  S16       523             1.0000000000
      1568       143  PNM       H27            -0.0907727712        9.7781472162       -6.7531110150  S16       523             1.0000000000
      1569       143  PNM       H28            -2.6599703869        7.9580899291       -8.7492001495  S16       523             1.0000000000
      1570       143  PNM       H29            -3.1507276331        6.7949092169       -7.5133683054  S16       523             1.0000000000
      1571       143  PNM       H30            -1.5752095509        6.6236125640       -8.3176262932  S16       523             1.0000000000
      1572       143  PNM       H31            -4.4434275438        7.8745874300       -5.1894359889  S16       523             1.0000000000
      1573       143  PNM       H32            -4.3929809432        8.6221994544       -2.8167772125  S16       523             1.0000000000
      1574       143  PNM       H33            -2.2965067267       12.5504967363       -2.2970843125  S16       523             1.0000000000
      1575       143  PNM       H34            -3.6138927284       13.3747823957       -3.1268396873  S16       523             1.0000000000
      1576       143  PNM       H35            -0.1889249731       13.2630099851       -3.1011619072  S16       523             1.0000000000
      1577       143  PNM       H36             1.3409110273       13.8734524045       -4.9544880386  S16       523             1.0000000000
      1578       143  PNM       H37             0.5166804376       13.8869447131       -7.3025722982  S16       523             1.0000000000
      1579       143  PNM       H38            -1.8662423560       13.3210461564       -7.7709322469  S16       523             1.0000000000
      1580       143  PNM       H39            -3.3987879331       12.7576066087       -5.9185244548  S16       523             1.0000000000
      1581       143  PNM       H40            -2.0516915571       10.2171829618       -2.6246874736  S16       523             1.0000000000
      1582       144  TIP3      OH2            -4.4868673758        7.4806711938       -0.2613422325  S16       290             1.0000000000
      1583       144  TIP3      H1             -5.5339477628        7.3845605719       -0.0180484707  S16       290             1.0000000000
      1584       144  TIP3      H2             -3.9635660137        8.2090100144        0.2089562194  S16       290             1.0000000000
      1585       145  SER       CB             -2.9820077502        5.0057775923       -2.1286368257  S17       70              1.0000000000
      1586       145  SER       HB1            -3.4558512865        4.1307233009       -2.5927418593  S17       70              1.0000000000
      1587       145  SER       HB2            -2.0562122017        5.2130541203       -2.6812622042  S17       70              1.0000000000
      1588       145  SER       OG             -3.8864043517        6.1152371870       -2.1984760352  S17       70              1.0000000000
      1589       145  SER       HG1            -4.1091182714        6.8927643796       -1.0853236583  S17       70              1.0000000000
      1590       145  SER       QQH1           -2.6926324402        4.8032655904       -1.0821307142  S17       70              1.0000000000
      1591       146  LYS       CD             -6.3686115710        3.2989241706       -2.1150873798  S17       73              1.0000000000
      1592       146  LYS       HD1            -6.9763911185        2.7336827040       -2.8284499203  S17       73              1.0000000000
      1593       146  LYS       HD2            -5.3478719863        3.3127995212       -2.5127113768  S17       73              1.0000000000
      1594       146  LYS       QQH2           -6.3626673222        2.7487981369       -1.1670270665  S17       73              1.0000000000
      1595       146  LYS       CE             -6.9002512457        4.7431051181       -1.9681125429  S17       73              1.0000000000
      1596       146  LYS       HE1            -6.7168398253        5.1728930993       -0.9798724275  S17       73              1.0000000000
      1597       146  LYS       HE2            -7.9807267948        4.7725082783       -2.1382371313  S17       73              1.0000000000
      1598       146  LYS       NZ             -6.2420399234        5.6805351950       -2.9373103457  S17       73              1.0000000000
      1599       146  LYS       HZ1            -6.3098470843        5.4001635533       -3.9254604762  S17       73              1.0000000000
      1600       146  LYS       HZ2            -5.1231438333        5.8282160772       -2.6675198129  S17       73              1.0000000000
      1601       146  LYS       HZ3            -6.6574766981        6.6350978130       -2.8833627501  S17       73              1.0000000000
      1602       147  SER       CB             -4.4969322524        4.2495852399       -6.5127933449  S17       130             1.0000000000
      1603       147  SER       HB1            -4.4909017803        5.1606597203       -7.1118034179  S17       130             1.0000000000
      1604       147  SER       HB2            -3.8147519455        3.5306135779       -6.9831545867  S17       130             1.0000000000
      1605       147  SER       OG             -4.0513919776        4.5135842046       -5.1389021524  S17       130             1.0000000000
      1606       147  SER       HG1            -3.2694413241        5.1348282084       -5.1717863982  S17       130             1.0000000000
      1607       147  SER       QQH3           -5.4936690531        3.8098517952       -6.5176324756  S17       130             1.0000000000
      1608       148  GLU       CB             -9.9847431040        9.1961481121        0.7848846911  S17       166             1.0000000000
      1609       148  GLU       HB1            -9.6821152380        9.8443655795       -0.0459129727  S17       166             1.0000000000
      1610       148  GLU       HB2           -11.0254338255        8.9018520346        0.6215752722  S17       166             1.0000000000
      1611       148  GLU       QQH4           -9.9251165055        9.6957411731        1.7610588945  S17       166             1.0000000000
      1612       148  GLU       CG             -9.0863065755        7.9479973693        0.7492657043  S17       166             1.0000000000
      1613       148  GLU       HG1            -9.4304617201        7.2711958110       -0.0400009858  S17       166             1.0000000000
      1614       148  GLU       HG2            -9.1550346271        7.3733606819        1.6831235222  S17       166             1.0000000000
      1615       148  GLU       CD             -7.6088044332        8.2189555978        0.4699935140  S17       166             1.0000000000
      1616       148  GLU       OE1            -7.1607315065        9.4043629750        0.4980155713  S17       166             1.0000000000
      1617       148  GLU       OE2            -6.8841274083        7.1588797129        0.2120368019  S17       166             1.0000000000
      1618       149  ASN       CB             -2.7086652069       11.7319028863        1.3100880074  S17       170             1.0000000000
      1619       149  ASN       HB1            -1.7263676422       11.5895684141        0.8539561778  S17       170             1.0000000000
      1620       149  ASN       HB2            -3.1148855831       12.6975881996        0.9963824171  S17       170             1.0000000000
      1621       149  ASN       QQH5           -2.6798713344       11.6839773258        2.4084892708  S17       170             1.0000000000
      1622       149  ASN       CG             -3.6225379243       10.5940706498        0.8630621227  S17       170             1.0000000000
      1623       149  ASN       OD1            -3.2295614026        9.3839376049        0.9882967311  S17       170             1.0000000000
      1624       149  ASN       ND2            -4.8282135664       10.9296231550        0.3885660067  S17       170             1.0000000000
      1625       149  ASN       HD21           -5.5698108335       10.2280622033        0.2552789734  S17       170             1.0000000000
      1626       149  ASN       HD22           -5.0503231807       11.8985953899        0.1379204932  S17       170             1.0000000000
      1627       150  LYS       CE             -3.0854456562        1.3055131081       -4.2815380971  S17       234             1.0000000000
      1628       150  LYS       HE1            -3.5077354591        1.5264511906       -3.3022858845  S17       234             1.0000000000
      1629       150  LYS       HE2            -3.8883245415        1.1796657896       -5.0117271932  S17       234             1.0000000000
      1630       150  LYS       NZ             -2.2443373304        2.4708596324       -4.7298336933  S17       234             1.0000000000
      1631       150  LYS       HZ1            -1.7346679808        2.2517862207       -5.6204142640  S17       234             1.0000000000
      1632       150  LYS       HZ2            -1.5091675334        2.7698362140       -4.0637316095  S17       234             1.0000000000
      1633       150  LYS       HZ3            -2.8738153599        3.2997620027       -4.8862270465  S17       234             1.0000000000
      1634       150  LYS       QQH6           -2.4565959466        0.4177380913       -4.2062353067  S17       234             1.0000000000
      1635       151  SER       CB              2.4539861306        3.2681338585       -5.8908869507  S17       235             1.0000000000
      1636       151  SER       HB1             3.1631417385        2.6234063804       -6.4195870746  S17       235             1.0000000000
      1637       151  SER       HB2             2.9643857872        4.2219020150       -5.6987103659  S17       235             1.0000000000
      1638       151  SER       OG              1.2942933811        3.4313261652       -6.7442391671  S17       235             1.0000000000
      1639       151  SER       HG1             0.8663278115        4.3167648317       -6.5693597975  S17       235             1.0000000000
      1640       151  SER       QQH7            2.1842037427        2.7490152154       -4.9567479781  S17       235             1.0000000000
      1641       152  PNM       S1             -2.9702918405        9.5191798795       -6.2557082376  S17       523             1.0000000000
      1642       152  PNM       C2             -1.6487959341        8.2187033731       -6.8501503398  S17       523             1.0000000000
      1643       152  PNM       C3             -1.2454690343        7.4309878732       -5.5449835087  S17       523             1.0000000000
      1644       152  PNM       N4             -2.3858390800        7.4656628028       -4.6201679641  S17       523             1.0000000000
      1645       152  PNM       C5             -3.5514271362        8.3686857143       -4.8945156788  S17       523             1.0000000000
      1646       152  PNM       C6             -3.4946149816        8.8108079622       -3.3784202745  S17       523             1.0000000000
      1647       152  PNM       C7             -2.3314235367        7.8006006799       -3.2717961470  S17       523             1.0000000000
      1648       152  PNM       O8             -1.4604349433        7.5496496405       -2.4233750578  S17       523             1.0000000000
      1649       152  PNM       C9             -2.2930064421        7.3244098667       -7.9210706670  S17       523             1.0000000000
      1650       152  PNM       C10            -0.4522763440        8.9893168443       -7.4209165120  S17       523             1.0000000000
      1651       152  PNM       C11            -0.7530871327        6.0139460009       -5.8629837472  S17       523             1.0000000000
      1652       152  PNM       O12            -1.5269826754        5.0270248663       -5.6798794008  S17       523             1.0000000000
      1653       152  PNM       O13             0.4593609643        5.9302844448       -6.3358301815  S17       523             1.0000000000
      1654       152  PNM       N14            -2.9511044122       10.1318506161       -3.1064851007  S17       523             1.0000000000
      1655       152  PNM       C15            -3.5795735258       11.2719401625       -3.4778051179  S17       523             1.0000000000
      1656       152  PNM       O16            -4.7039291113       11.2459400778       -4.0544243357  S17       523             1.0000000000
      1657       152  PNM       C17            -2.8337910170       12.5721936470       -3.2267891694  S17       523             1.0000000000
      1658       152  PNM       C18            -1.8934886386       12.9411313786       -4.3709421318  S17       523             1.0000000000
      1659       152  PNM       C19            -0.5496389648       13.2646355710       -4.1209295653  S17       523             1.0000000000
      1660       152  PNM       C20             0.3093239281       13.6105684779       -5.1729660210  S17       523             1.0000000000
      1661       152  PNM       C21            -0.1628105534       13.6250608048       -6.4892950538  S17       523             1.0000000000
      1662       152  PNM       C22            -1.5026755681       13.3063300999       -6.7460823336  S17       523             1.0000000000
      1663       152  PNM       C23            -2.3632049432       12.9765241874       -5.6962928420  S17       523             1.0000000000
      1664       152  PNM       H24            -0.4062838269        7.9563437956       -5.0743059304  S17       523             1.0000000000
      1665       152  PNM       H25            -0.7199196108        9.4765287211       -8.3620112947  S17       523             1.0000000000
      1666       152  PNM       H26             0.3700203185        8.2951963203       -7.6218398796  S17       523             1.0000000000
      1667       152  PNM       H27            -0.1020343303        9.7599262744       -6.7298640818  S17       523             1.0000000000
      1668       152  PNM       H28            -2.6472238815        7.9392024452       -8.7519127391  S17       523             1.0000000000
      1669       152  PNM       H29            -3.1479597411        6.7716464317       -7.5246314043  S17       523             1.0000000000
      1670       152  PNM       H30            -1.5643952762        6.6050517620       -8.3152914245  S17       523             1.0000000000
      1671       152  PNM       H31            -4.4639117401        7.8474944280       -5.1776898570  S17       523             1.0000000000
      1672       152  PNM       H32            -4.4003705826        8.6058417224       -2.8102463408  S17       523             1.0000000000
      1673       152  PNM       H33            -2.2743404360       12.5147555306       -2.2888756507  S17       523             1.0000000000
      1674       152  PNM       H34            -3.5935752444       13.3495179373       -3.1052142369  S17       523             1.0000000000
      1675       152  PNM       H35            -0.1749620292       13.2481713592       -3.1026030955  S17       523             1.0000000000
      1676       152  PNM       H36             1.3393221479       13.8748943942       -4.9633026014  S17       523             1.0000000000
      1677       152  PNM       H37             0.5007853907       13.8905868846       -7.3060916650  S17       523             1.0000000000
      1678       152  PNM       H38            -1.8808306410       13.3094885586       -7.7622228353  S17       523             1.0000000000
      1679       152  PNM       H39            -3.3980814398       12.7288489860       -5.9023819281  S17       523             1.0000000000
      1680       152  PNM       H40            -2.0491601843       10.1829399177       -2.6237308115  S17       523             1.0000000000
      1681       153  TIP3      OH2            -4.5023130858        7.4768390833       -0.2590372307  S17       290             1.0000000000
      1682       153  TIP3      H1             -5.5611138703        7.3796993832       -0.0238370728  S17       290             1.0000000000
      1683       153  TIP3      H2             -3.9805517838        8.2023797020        0.2184673532  S17       290             1.0000000000
      1684       154  SER       CB             -2.9750991837        5.0049712015       -2.1325440277  S18       70              1.0000000000
      1685       154  SER       HB1            -3.4485406193        4.1295113847       -2.5962054387  S18       70              1.0000000000
      1686       154  SER       HB2            -2.0477393968        5.2103636876       -2.6834980720  S18       70              1.0000000000
      1687       154  SER       OG             -3.8773027660        6.1161171611       -2.2060968213  S18       70              1.0000000000
      1688       154  SER       HG1            -4.1064407584        6.9027215514       -1.0812603656  S18       70              1.0000000000
      1689       154  SER       QQH1           -2.6874109420        4.8036533091       -1.0853484138  S18       70              1.0000000000
      1690       155  LYS       CD             -6.3611027618        3.3036859598       -2.1137026807  S18       73              1.0000000000
      1691       155  LYS       HD1            -6.9706645478        2.7412196776       -2.8278669377  S18       73              1.0000000000
      1692       155  LYS       HD2            -5.3409484775        3.3174126288       -2.5127428477  S18       73              1.0000000000
      1693       155  LYS       QQH2           -6.3546311832        2.7508910976       -1.1673516889  S18       73              1.0000000000
      1694       155  LYS       CE             -6.8904341710        4.7480921161       -1.9618779939  S18       73              1.0000000000
      1695       155  LYS       HE1            -6.7005111413        5.1758798906       -0.9739675130  S18       73              1.0000000000
      1696       155  LYS       HE2            -7.9719304358        4.7789233372       -2.1253638866  S18       73              1.0000000000
      1697       155  LYS       NZ             -6.2368320205        5.6858562606       -2.9335423886  S18       73              1.0000000000
      1698       155  LYS       HZ1            -6.3093461586        5.4052150345       -3.9214394318  S18       73              1.0000000000
      1699       155  LYS       HZ2            -5.1155038110        5.8311261793       -2.6694140797  S18       73              1.0000000000
      1700       155  LYS       HZ3            -6.6523388557        6.6401505458       -2.8772031433  S18       73              1.0000000000
      1701       156  SER       CB             -4.4998573251        4.2508129459       -6.4978520108  S18       130             1.0000000000
      1702       156  SER       HB1            -4.4948813296        5.1622004308       -7.0962126140  S18       130             1.0000000000
      1703       156  SER       HB2            -3.8139983602        3.5346729107       -6.9670713094  S18       130             1.0000000000
      1704       156  SER       OG             -4.0589481073        4.5156764365       -5.1224877426  S18       130             1.0000000000
      1705       156  SER       HG1            -3.2876414496        5.1481891567       -5.1521945624  S18       130             1.0000000000
      1706       156  SER       QQH3           -5.4951226973        3.8077552903       -6.5053277827  S18       130             1.0000000000
      1707       157  GLU       CB             -9.9782573199        9.1946646415        0.7864960652  S18       166             1.0000000000
      1708       157  GLU       HB1            -9.6754509364        9.8430674821       -0.0440759879  S18       166             1.0000000000
      1709       157  GLU       HB2           -11.0180384633        8.8980480812        0.6214671130  S18       166             1.0000000000
      1710       157  GLU       QQH4           -9.9214433006        9.6944861887        1.7627389345  S18       166             1.0000000000
      1711       157  GLU       CG             -9.0771760707        7.9482597564        0.7527424714  S18       166             1.0000000000
      1712       157  GLU       HG1            -9.4153212321        7.2735960054       -0.0412230321  S18       166             1.0000000000
      1713       157  GLU       HG2            -9.1514999721        7.3700561427        1.6839612435  S18       166             1.0000000000
      1714       157  GLU       CD             -7.5987642235        8.2229478705        0.4824714632  S18       166             1.0000000000
      1715       157  GLU       OE1            -7.1531313546        9.4087812645        0.5099067992  S18       166             1.0000000000
      1716       157  GLU       OE2            -6.8697497220        7.1636568551        0.2301050916  S18       166             1.0000000000
      1717       158  ASN       CB             -2.6980640930       11.7349958014        1.3026721825  S18       170             1.0000000000
      1718       158  ASN       HB1            -1.7148667107       11.5906889386        0.8494432682  S18       170             1.0000000000
      1719       158  ASN       HB2            -3.1026464107       12.7005327090        0.9865789036  S18       170             1.0000000000
      1720       158  ASN       QQH5           -2.6722915777       11.6885102402        2.4012612393  S18       170             1.0000000000
      1721       158  ASN       CG             -3.6116847655       10.5974396388        0.8554715247  S18       170             1.0000000000
      1722       158  ASN       OD1            -3.2173700565        9.3873181662        0.9788239234  S18       170             1.0000000000
      1723       158  ASN       ND2            -4.8187320246       10.9322754982        0.3844721921  S18       170             1.0000000000
      1724       158  ASN       HD21           -5.5613497635       10.2309604456        0.2566068903  S18       170             1.0000000000
      1725       158  ASN       HD22           -5.0421142427       11.9008804669        0.1329306007  S18       170             1.0000000000
      1726       159  LYS       CE             -3.0831056123        1.3096223528       -4.2873639588  S18       234             1.0000000000
      1727       159  LYS       HE1            -3.5087822497        1.5286371945       -3.3090621821  S18       234             1.0000000000
      1728       159  LYS       HE2            -3.8833629996        1.1860308720       -5.0207518977  S18       234             1.0000000000
      1729       159  LYS       NZ             -2.2393179921        2.4750926576       -4.7300050502  S18       234             1.0000000000
      1730       159  LYS       HZ1            -1.7298960774        2.2590949093       -5.6213827434  S18       234             1.0000000000
      1731       159  LYS       HZ2            -1.5031574472        2.7687822742       -4.0624841232  S18       234             1.0000000000
      1732       159  LYS       HZ3            -2.8653912314        3.3064908121       -4.8823394566  S18       234             1.0000000000
      1733       159  LYS       QQH6           -2.4553636602        0.4210759668       -4.2123152405  S18       234             1.0000000000
      1734       160  SER       CB              2.4515826874        3.2735324955       -5.8918389896  S18       235             1.0000000000
      1735       160  SER       HB1             3.1609462859        2.6304521728       -6.4221635678  S18       235             1.0000000000
      1736       160  SER       HB2             2.9615712942        4.2271895383       -5.6977386794  S18       235             1.0000000000
      1737       160  SER       OG              1.2916126739        3.4381717429       -6.7444505006  S18       235             1.0000000000
      1738       160  SER       HG1             0.8651001601        4.3244907220       -6.5696698472  S18       235             1.0000000000
      1739       160  SER       QQH7            2.1823719082        2.7523325554       -4.9586521280  S18       235             1.0000000000
      1740       161  PNM       S1             -3.0019800766        9.4965008397       -6.2695584415  S18       523             1.0000000000
      1741       161  PNM       C2             -1.6751425378        8.2024001540       -6.8615020671  S18       523             1.0000000000
      1742       161  PNM       C3             -1.2715927932        7.4179804108       -5.5561569627  S18       523             1.0000000000
      1743       161  PNM       N4             -2.4179621876        7.4370089589       -4.6359944281  S18       523             1.0000000000
      1744       161  PNM       C5             -3.5802621794        8.3492204870       -4.9048566408  S18       523             1.0000000000
      1745       161  PNM       C6             -3.5113339538        8.7956025884       -3.3904812371  S18       523             1.0000000000
      1746       161  PNM       C7             -2.3524989685        7.7807490436       -3.2877643317  S18       523             1.0000000000
      1747       161  PNM       O8             -1.4664162926        7.5440634545       -2.4514790822  S18       523             1.0000000000
      1748       161  PNM       C9             -2.3090806459        7.3043243727       -7.9350869874  S18       523             1.0000000000
      1749       161  PNM       C10            -0.4830995136        8.9840436366       -7.4259833673  S18       523             1.0000000000
      1750       161  PNM       C11            -0.7614158722        6.0069729636       -5.8724753258  S18       523             1.0000000000
      1751       161  PNM       O12            -1.5254184213        5.0120135731       -5.6962974420  S18       523             1.0000000000
      1752       161  PNM       O13             0.4557791999        5.9373140428       -6.3373363063  S18       523             1.0000000000
      1753       161  PNM       N14            -2.9579769319       10.1133301794       -3.1225701330  S18       523             1.0000000000
      1754       161  PNM       C15            -3.5825450282       11.2574860267       -3.4852897541  S18       523             1.0000000000
      1755       161  PNM       O16            -4.7094950921       11.2394979699       -4.0577049590  S18       523             1.0000000000
      1756       161  PNM       C17            -2.8315231248       12.5535180805       -3.2278186520  S18       523             1.0000000000
      1757       161  PNM       C18            -1.8933495975       12.9289674560       -4.3715448368  S18       523             1.0000000000
      1758       161  PNM       C19            -0.5524329753       13.2638431008       -4.1204136375  S18       523             1.0000000000
      1759       161  PNM       C20             0.3040896149       13.6187735179       -5.1714475387  S18       523             1.0000000000
      1760       161  PNM       C21            -0.1674213150       13.6309390802       -6.4880837220  S18       523             1.0000000000
      1761       161  PNM       C22            -1.5043944509       13.3009816250       -6.7458653969  S18       523             1.0000000000
      1762       161  PNM       C23            -2.3626186306       12.9622040206       -5.6970385079  S18       523             1.0000000000
      1763       161  PNM       H24            -0.4422610960        7.9529878321       -5.0788684756  S18       523             1.0000000000
      1764       161  PNM       H25            -0.7507193664        9.4658912080       -8.3698830346  S18       523             1.0000000000
      1765       161  PNM       H26             0.3486914047        8.2993033454       -7.6185931631  S18       523             1.0000000000
      1766       161  PNM       H27            -0.1484405589        9.7605828168       -6.7336693651  S18       523             1.0000000000
      1767       161  PNM       H28            -2.6642046338        7.9160046438       -8.7678016961  S18       523             1.0000000000
      1768       161  PNM       H29            -3.1614429982        6.7450270856       -7.5424471643  S18       523             1.0000000000
      1769       161  PNM       H30            -1.5735541249        6.5900518813       -8.3256944750  S18       523             1.0000000000
      1770       161  PNM       H31            -4.4981489576        7.8334034691       -5.1807654355  S18       523             1.0000000000
      1771       161  PNM       H32            -4.4153174826        8.5983918411       -2.8164235931  S18       523             1.0000000000
      1772       161  PNM       H33            -2.2694070158       12.4868941061       -2.2920965253  S18       523             1.0000000000
      1773       161  PNM       H34            -3.5885063389       13.3322099336       -3.0978605405  S18       523             1.0000000000
      1774       161  PNM       H35            -0.1780745240       13.2494725640       -3.1019609107  S18       523             1.0000000000
      1775       161  PNM       H36             1.3315505521       13.8919407962       -4.9608585997  S18       523             1.0000000000
      1776       161  PNM       H37             0.4943848351       13.9028868397       -7.3041618067  S18       523             1.0000000000
      1777       161  PNM       H38            -1.8823277049       13.3029094496       -7.7621153974  S18       523             1.0000000000
      1778       161  PNM       H39            -3.3956500919       12.7074275567       -5.9039091964  S18       523             1.0000000000
      1779       161  PNM       H40            -2.0531212323       10.1592395038       -2.6436952778  S18       523             1.0000000000
      1780       162  TIP3      OH2            -4.4978703131        7.4839163050       -0.2612362751  S18       290             1.0000000000
      1781       162  TIP3      H1             -5.5601573096        7.3834454469       -0.0152764544  S18       290             1.0000000000
      1782       162  TIP3      H2             -3.9713944956        8.2086174142        0.2133664299  S18       290             1.0000000000
      1783       163  SER       CB             -2.9620966265        5.0106050683       -2.1352331625  S19       70              1.0000000000
      1784       163  SER       HB1            -3.4388338018        4.1364360830       -2.5980462950  S19       70              1.0000000000
      1785       163  SER       HB2            -2.0275586084        5.2048537479       -2.6782701163  S19       70              1.0000000000
      1786       163  SER       OG             -3.8524745732        6.1302158555       -2.2238894798  S19       70              1.0000000000
      1787       163  SER       HG1            -4.1082492741        6.9184399725       -1.0728414996  S19       70              1.0000000000
      1788       163  SER       QQH1           -2.6860089682        4.8136049482       -1.0840124827  S19       70              1.0000000000
      1789       164  LYS       CD             -6.3447270053        3.3057693992       -2.1170124642  S19       73              1.0000000000
      1790       164  LYS       HD1            -6.9566889833        2.7490279192       -2.8336157261  S19       73              1.0000000000
      1791       164  LYS       HD2            -5.3237476805        3.3141830542       -2.5138345572  S19       73              1.0000000000
      1792       164  LYS       QQH2           -6.3435573370        2.7504653529       -1.1721781364  S19       73              1.0000000000
      1793       164  LYS       CE             -6.8656448562        4.7521965933       -1.9614093243  S19       73              1.0000000000
      1794       164  LYS       HE1            -6.6663085204        5.1776556541       -0.9745746685  S19       73              1.0000000000
      1795       164  LYS       HE2            -7.9484381735        4.7884021768       -2.1151841272  S19       73              1.0000000000
      1796       164  LYS       NZ             -6.2170465931        5.6887744359       -2.9375991369  S19       73              1.0000000000
      1797       164  LYS       HZ1            -6.2927671661        5.4052269460       -3.9243340221  S19       73              1.0000000000
      1798       164  LYS       HZ2            -5.0970081118        5.8380160044       -2.6807921236  S19       73              1.0000000000
      1799       164  LYS       HZ3            -6.6365153442        6.6416079636       -2.8814257311  S19       73              1.0000000000
      1800       165  SER       CB             -4.4962816208        4.2649307618       -6.4896722845  S19       130             1.0000000000
      1801       165  SER       HB1            -4.4930325291        5.1752510042       -7.0895375874  S19       130             1.0000000000
      1802       165  SER       HB2            -3.8043343928        3.5520663464       -6.9546130038  S19       130             1.0000000000
      1803       165  SER       OG             -4.0649316168        4.5332097267       -5.1116881362  S19       130             1.0000000000
      1804       165  SER       HG1            -3.3060081045        5.1781665806       -5.1326393879  S19       130             1.0000000000
      1805       165  SER       QQH3           -5.4892252839        3.8165419006       -6.5016962935  S19       130             1.0000000000
      1806       166  GLU       CB             -9.9830172186        9.1954515025        0.7838271549  S19       166             1.0000000000
      1807       166  GLU       HB1            -9.6836281471        9.8457641348       -0.0464064427  S19       166             1.0000000000
      1808       166  GLU       HB2           -11.0224622814        8.8968947543        0.6210647080  S19       166             1.0000000000
      1809       166  GLU       QQH4           -9.9255487192        9.6931498217        1.7612326476  S19       166             1.0000000000
      1810       166  GLU       CG             -9.0794198274        7.9508835036        0.7452254343  S19       166             1.0000000000
      1811       166  GLU       HG1            -9.4242519652        7.2722003272       -0.0423553080  S19       166             1.0000000000
      1812       166  GLU       HG2            -9.1409084867        7.3758658482        1.6791615519  S19       166             1.0000000000
      1813       166  GLU       CD             -7.6054463334        8.2276638756        0.4582013137  S19       166             1.0000000000
      1814       166  GLU       OE1            -7.1618507229        9.4136250701        0.4628182267  S19       166             1.0000000000
      1815       166  GLU       OE2            -6.8747582335        7.1653940679        0.2158548686  S19       166             1.0000000000
      1816       167  ASN       CB             -2.7014733937       11.7305713307        1.3083054687  S19       170             1.0000000000
      1817       167  ASN       HB1            -1.7183005222       11.5831649586        0.8556131943  S19       170             1.0000000000
      1818       167  ASN       HB2            -3.1024100582       12.6975005811        0.9917808075  S19       170             1.0000000000
      1819       167  ASN       QQH5           -2.6769120827       11.6828603269        2.4067895238  S19       170             1.0000000000
      1820       167  ASN       CG             -3.6179461552       10.5962649652        0.8577213788  S19       170             1.0000000000
      1821       167  ASN       OD1            -3.2310841518        9.3842068804        0.9864443541  S19       170             1.0000000000
      1822       167  ASN       ND2            -4.8186888609       10.9355052925        0.3743973653  S19       170             1.0000000000
      1823       167  ASN       HD21           -5.5597068335       10.2359993456        0.2323265748  S19       170             1.0000000000
      1824       167  ASN       HD22           -5.0389104121       11.9054462368        0.1237472287  S19       170             1.0000000000
      1825       168  LYS       CE             -3.0751360433        1.3306850713       -4.2872665869  S19       234             1.0000000000
      1826       168  LYS       HE1            -3.4957862545        1.5520028170       -3.3072887613  S19       234             1.0000000000
      1827       168  LYS       HE2            -3.8790847487        1.2100276342       -5.0171121190  S19       234             1.0000000000
      1828       168  LYS       NZ             -2.2281532498        2.4915151743       -4.7343848875  S19       234             1.0000000000
      1829       168  LYS       HZ1            -1.7232374237        2.2737727325       -5.6277001371  S19       234             1.0000000000
      1830       168  LYS       HZ2            -1.4866934950        2.7823520381       -4.0711264611  S19       234             1.0000000000
      1831       168  LYS       HZ3            -2.8477842997        3.3264243355       -4.8840701651  S19       234             1.0000000000
      1832       168  LYS       QQH6           -2.4511028144        0.4392605776       -4.2144701161  S19       234             1.0000000000
      1833       169  SER       CB              2.4624296676        3.2716072834       -5.8935376633  S19       235             1.0000000000
      1834       169  SER       HB1             3.1744169340        2.6292332910       -6.4213316778  S19       235             1.0000000000
      1835       169  SER       HB2             2.9703680753        4.2261559761       -5.6984051079  S19       235             1.0000000000
      1836       169  SER       OG              1.3048752127        3.4345539401       -6.7489652269  S19       235             1.0000000000
      1837       169  SER       HG1             0.8794719562        4.3220762058       -6.5775971612  S19       235             1.0000000000
      1838       169  SER       QQH7            2.1909556435        2.7509438230       -4.9607058897  S19       235             1.0000000000
      1839       170  PNM       S1             -2.9982422016        9.4694763018       -6.2675463351  S19       523             1.0000000000
      1840       170  PNM       C2             -1.6674118621        8.1791357574       -6.8567298392  S19       523             1.0000000000
      1841       170  PNM       C3             -1.2751528325        7.3887984997       -5.5529613985  S19       523             1.0000000000
      1842       170  PNM       N4             -2.4337674720        7.3896894667       -4.6441434492  S19       523             1.0000000000
      1843       170  PNM       C5             -3.5857829566        8.3201147291       -4.9101003449  S19       523             1.0000000000
      1844       170  PNM       C6             -3.5117981151        8.7666193956       -3.3969192653  S19       523             1.0000000000
      1845       170  PNM       C7             -2.3624319989        7.7439614393       -3.2949256578  S19       523             1.0000000000
      1846       170  PNM       O8             -1.4576246679        7.5268735753       -2.4707226689  S19       523             1.0000000000
      1847       170  PNM       C9             -2.2980088903        7.2902073528       -7.9395954416  S19       523             1.0000000000
      1848       170  PNM       C10            -0.4690035344        8.9600724610       -7.4093839116  S19       523             1.0000000000
      1849       170  PNM       C11            -0.7500216160        5.9840003081       -5.8742950242  S19       523             1.0000000000
      1850       170  PNM       O12            -1.5014425887        4.9806140036       -5.7022527688  S19       523             1.0000000000
      1851       170  PNM       O13             0.4689043354        5.9308129170       -6.3402397468  S19       523             1.0000000000
      1852       170  PNM       N14            -2.9502226640       10.0798632968       -3.1249380487  S19       523             1.0000000000
      1853       170  PNM       C15            -3.5717994369       11.2288893168       -3.4808223717  S19       523             1.0000000000
      1854       170  PNM       O16            -4.6993514393       11.2184821666       -4.0505630366  S19       523             1.0000000000
      1855       170  PNM       C17            -2.8156698673       12.5209446548       -3.2187012785  S19       523             1.0000000000
      1856       170  PNM       C18            -1.8844635967       12.9039082143       -4.3657644676  S19       523             1.0000000000
      1857       170  PNM       C19            -0.5445756559       13.2458267328       -4.1191345206  S19       523             1.0000000000
      1858       170  PNM       C20             0.3047062156       13.6124362056       -5.1719938420  S19       523             1.0000000000
      1859       170  PNM       C21            -0.1731779895       13.6296179874       -6.4862220310  S19       523             1.0000000000
      1860       170  PNM       C22            -1.5090875653       13.2923959382       -6.7397921023  S19       523             1.0000000000
      1861       170  PNM       C23            -2.3602263599       12.9414854556       -5.6889104536  S19       523             1.0000000000
      1862       170  PNM       H24            -0.4549825546        7.9269377363       -5.0623576533  S19       523             1.0000000000
      1863       170  PNM       H25            -0.7266325267        9.4455220853       -8.3542860988  S19       523             1.0000000000
      1864       170  PNM       H26             0.3622872043        8.2734079457       -7.5966249386  S19       523             1.0000000000
      1865       170  PNM       H27            -0.1367871637        9.7338137119       -6.7129608985  S19       523             1.0000000000
      1866       170  PNM       H28            -2.6472166874        7.9095609900       -8.7692956846  S19       523             1.0000000000
      1867       170  PNM       H29            -3.1550953612        6.7333368224       -7.5542112966  S19       523             1.0000000000
      1868       170  PNM       H30            -1.5642208480        6.5752736729       -8.3319132424  S19       523             1.0000000000
      1869       170  PNM       H31            -4.5095240859        7.8155354698       -5.1862928426  S19       523             1.0000000000
      1870       170  PNM       H32            -4.4170955269        8.5754730991       -2.8234453296  S19       523             1.0000000000
      1871       170  PNM       H33            -2.2480717515       12.4482958955       -2.2868332716  S19       523             1.0000000000
      1872       170  PNM       H34            -3.5706292976       13.3001730444       -3.0798691540  S19       523             1.0000000000
      1873       170  PNM       H35            -0.1655807960       13.2288292891       -3.1024436337  S19       523             1.0000000000
      1874       170  PNM       H36             1.3314207378       13.8910151619       -4.9645295717  S19       523             1.0000000000
      1875       170  PNM       H37             0.4831756355       13.9108969026       -7.3035741205  S19       523             1.0000000000
      1876       170  PNM       H38            -1.8917461305       13.2988816001       -7.7542348235  S19       523             1.0000000000
      1877       170  PNM       H39            -3.3926774866       12.6824428515       -5.8928302474  S19       523             1.0000000000
      1878       170  PNM       H40            -2.0476016359       10.1201177349       -2.6430624291  S19       523             1.0000000000
      1879       171  TIP3      OH2            -4.5089064846        7.4822583455       -0.2591484896  S19       290             1.0000000000
      1880       171  TIP3      H1             -5.5856746256        7.3797922007       -0.0212270491  S19       290             1.0000000000
      1881       171  TIP3      H2             -3.9842509501        8.2067765592        0.2183580545  S19       290             1.0000000000
      1882       172  SER       CB             -2.9435770475        5.0158973046       -2.1477476184  S20       70              1.0000000000
      1883       172  SER       HB1            -3.4262562154        4.1460726464       -2.6120525262  S20       70              1.0000000000
      1884       172  SER       HB2            -2.0046717080        5.2019019327       -2.6856853130  S20       70              1.0000000000
      1885       172  SER       OG             -3.8214957011        6.1462684346       -2.2440004346  S20       70              1.0000000000
      1886       172  SER       HG1            -4.1027093731        6.9352848324       -1.0642325055  S20       70              1.0000000000
      1887       172  SER       QQH1           -2.6755943165        4.8178707921       -1.0947566099  S20       70              1.0000000000
      1888       173  LYS       CD             -6.3310830059        3.3092344695       -2.1192730427  S20       73              1.0000000000
      1889       173  LYS       HD1            -6.9468823553        2.7571185169       -2.8361530435  S20       73              1.0000000000
      1890       173  LYS       HD2            -5.3104757815        3.3124227967       -2.5167395050  S20       73              1.0000000000
      1891       173  LYS       QQH2           -6.3325990436        2.7521443363       -1.1753984537  S20       73              1.0000000000
      1892       173  LYS       CE             -6.8443366981        4.7574757201       -1.9592658447  S20       73              1.0000000000
      1893       173  LYS       HE1            -6.6383292160        5.1802772410       -0.9729451201  S20       73              1.0000000000
      1894       173  LYS       HE2            -7.9277409739        4.7993128120       -2.1068741562  S20       73              1.0000000000
      1895       173  LYS       NZ             -6.1985928837        5.6939966450       -2.9381447226  S20       73              1.0000000000
      1896       173  LYS       HZ1            -6.2725108225        5.4055300178       -3.9237180057  S20       73              1.0000000000
      1897       173  LYS       HZ2            -5.0851720631        5.8473832175       -2.6883457964  S20       73              1.0000000000
      1898       173  LYS       HZ3            -6.6242964031        6.6444759587       -2.8855176831  S20       73              1.0000000000
      1899       174  SER       CB             -4.4971606974        4.2724895966       -6.4742622869  S20       130             1.0000000000
      1900       174  SER       HB1            -4.4939837160        5.1831574917       -7.0733054561  S20       130             1.0000000000
      1901       174  SER       HB2            -3.7985054655        3.5640667390       -6.9357155475  S20       130             1.0000000000
      1902       174  SER       OG             -4.0775389682        4.5401128773       -5.0925698483  S20       130             1.0000000000
      1903       174  SER       HG1            -3.3438194044        5.2119383357       -5.0974059342  S20       130             1.0000000000
      1904       174  SER       QQH3           -5.4878830163        3.8187386611       -6.4946362316  S20       130             1.0000000000
      1905       175  GLU       CB             -9.9813216313        9.1951228779        0.7832583565  S20       166             1.0000000000
      1906       175  GLU       HB1            -9.6837631965        9.8453507546       -0.0478423143  S20       166             1.0000000000
      1907       175  GLU       HB2           -11.0203477277        8.8952013336        0.6204504108  S20       166             1.0000000000
      1908       175  GLU       QQH4           -9.9244692742        9.6942644589        1.7597288642  S20       166             1.0000000000
      1909       175  GLU       CG             -9.0769507486        7.9508656340        0.7467626555  S20       166             1.0000000000
      1910       175  GLU       HG1            -9.4177136654        7.2728711368       -0.0430722167  S20       166             1.0000000000
      1911       175  GLU       HG2            -9.1433622526        7.3756368783        1.6802935386  S20       166             1.0000000000
      1912       175  GLU       CD             -7.6022490479        8.2295892543        0.4697527703  S20       166             1.0000000000
      1913       175  GLU       OE1            -7.1528125691        9.4121269328        0.5010693830  S20       166             1.0000000000
      1914       175  GLU       OE2            -6.8731213830        7.1687895476        0.2077416841  S20       166             1.0000000000
      1915       176  ASN       CB             -2.6967454504       11.7326172497        1.3066988307  S20       170             1.0000000000
      1916       176  ASN       HB1            -1.7127151854       11.5858921070        0.8557982986  S20       170             1.0000000000
      1917       176  ASN       HB2            -3.0973835273       12.6994587678        0.9895701226  S20       170             1.0000000000
      1918       176  ASN       QQH5           -2.6739916441       11.6848652447        2.4052336642  S20       170             1.0000000000
      1919       176  ASN       CG             -3.6122914293       10.5982828524        0.8552518014  S20       170             1.0000000000
      1920       176  ASN       OD1            -3.2319625671        9.3853830245        0.9941114151  S20       170             1.0000000000
      1921       176  ASN       ND2            -4.8078934940       10.9385222775        0.3591680927  S20       170             1.0000000000
      1922       176  ASN       HD21           -5.5495653139       10.2399358887        0.2242175016  S20       170             1.0000000000
      1923       176  ASN       HD22           -5.0265231517       11.9080431113        0.1046846992  S20       170             1.0000000000
      1924       177  LYS       CE             -3.0726893279        1.3421546620       -4.2928530541  S20       234             1.0000000000
      1925       177  LYS       HE1            -3.4943884433        1.5631914308       -3.3132298866  S20       234             1.0000000000
      1926       177  LYS       HE2            -3.8760167082        1.2233285000       -5.0236638340  S20       234             1.0000000000
      1927       177  LYS       NZ             -2.2226540142        2.5013875133       -4.7373345536  S20       234             1.0000000000
      1928       177  LYS       HZ1            -1.7192102857        2.2852644172       -5.6315786691  S20       234             1.0000000000
      1929       177  LYS       HZ2            -1.4789954538        2.7870995956       -4.0742817031  S20       234             1.0000000000
      1930       177  LYS       HZ3            -2.8357386210        3.3406215737       -4.8833037251  S20       234             1.0000000000
      1931       177  LYS       QQH6           -2.4505241819        0.4494782955       -4.2198520625  S20       234             1.0000000000
      1932       178  SER       CB              2.4637813660        3.2756083282       -5.8930077572  S20       235             1.0000000000
      1933       178  SER       HB1             3.1732610243        2.6318810125       -6.4227503850  S20       235             1.0000000000
      1934       178  SER       HB2             2.9753581657        4.2277978137       -5.6961574056  S20       235             1.0000000000
      1935       178  SER       OG              1.3064117403        3.4442012359       -6.7475203046  S20       235             1.0000000000
      1936       178  SER       HG1             0.8832482724        4.3324268988       -6.5738894707  S20       235             1.0000000000
      1937       178  SER       QQH7            2.1915360716        2.7537036946       -4.9610854493  S20       235             1.0000000000
      1938       179  PNM       S1             -3.0255375280        9.4428530457       -6.2745593575  S20       523             1.0000000000
      1939       179  PNM       C2             -1.6886904685        8.1567299435       -6.8557493693  S20       523             1.0000000000
      1940       179  PNM       C3             -1.3087488448        7.3665593183       -5.5512834178  S20       523             1.0000000000
      1941       179  PNM       N4             -2.4841780902        7.3392361731       -4.6587867883  S20       523             1.0000000000
      1942       179  PNM       C5             -3.6210325275        8.2966131210       -4.9185958167  S20       523             1.0000000000
      1943       179  PNM       C6             -3.5329806253        8.7466609296       -3.4077091823  S20       523             1.0000000000
      1944       179  PNM       C7             -2.3982294665        7.7080110069       -3.3048471204  S20       523             1.0000000000
      1945       179  PNM       O8             -1.4656071654        7.5231662937       -2.5060968084  S20       523             1.0000000000
      1946       179  PNM       C9             -2.3049741168        7.2694161974       -7.9475083476  S20       523             1.0000000000
      1947       179  PNM       C10            -0.4874524464        8.9443290969       -7.3928383444  S20       523             1.0000000000
      1948       179  PNM       C11            -0.7528976624        5.9725477287       -5.8696596341  S20       523             1.0000000000
      1949       179  PNM       O12            -1.4822430963        4.9535661034       -5.6961994883  S20       523             1.0000000000
      1950       179  PNM       O13             0.4677937339        5.9434643598       -6.3347273218  S20       523             1.0000000000
      1951       179  PNM       N14            -2.9553052272       10.0531870680       -3.1373301835  S20       523             1.0000000000
      1952       179  PNM       C15            -3.5695318982       11.2089282479       -3.4815519502  S20       523             1.0000000000
      1953       179  PNM       O16            -4.7014916004       11.2107134504       -4.0447204492  S20       523             1.0000000000
      1954       179  PNM       C17            -2.8052666259       12.4949984651       -3.2137869871  S20       523             1.0000000000
      1955       179  PNM       C18            -1.8804471860       12.8866518785       -4.3631154250  S20       523             1.0000000000
      1956       179  PNM       C19            -0.5429006316       13.2398756172       -4.1192099312  S20       523             1.0000000000
      1957       179  PNM       C20             0.3002033149       13.6171821266       -5.1731881296  S20       523             1.0000000000
      1958       179  PNM       C21            -0.1814899556       13.6344222135       -6.4860693252  S20       523             1.0000000000
      1959       179  PNM       C22            -1.5150874626       13.2863405206       -6.7368822211  S20       523             1.0000000000
      1960       179  PNM       C23            -2.3601734223       12.9244186586       -5.6848438471  S20       523             1.0000000000
      1961       179  PNM       H24            -0.5070067866        7.9169795982       -5.0437970568  S20       523             1.0000000000
      1962       179  PNM       H25            -0.7362351959        9.4305194910       -8.3397411538  S20       523             1.0000000000
      1963       179  PNM       H26             0.3500714228        8.2628279180       -7.5697168158  S20       523             1.0000000000
      1964       179  PNM       H27            -0.1692570697        9.7184105816       -6.6904415509  S20       523             1.0000000000
      1965       179  PNM       H28            -2.6488883879        7.8895683262       -8.7788092540  S20       523             1.0000000000
      1966       179  PNM       H29            -3.1630663290        6.7070138875       -7.5728438363  S20       523             1.0000000000
      1967       179  PNM       H30            -1.5638843282        6.5592712966       -8.3347010318  S20       523             1.0000000000
      1968       179  PNM       H31            -4.5547819014        7.8090016772       -5.1906257312  S20       523             1.0000000000
      1969       179  PNM       H32            -4.4382119472        8.5690365102       -2.8298199006  S20       523             1.0000000000
      1970       179  PNM       H33            -2.2318019582       12.4116841666       -2.2864136881  S20       523             1.0000000000
      1971       179  PNM       H34            -3.5561781950       13.2759429806       -3.0625985812  S20       523             1.0000000000
      1972       179  PNM       H35            -0.1606137263       13.2226353106       -3.1037699071  S20       523             1.0000000000
      1973       179  PNM       H36             1.3253531198       13.9029398646       -4.9676870403  S20       523             1.0000000000
      1974       179  PNM       H37             0.4702483701       13.9232482411       -7.3044471263  S20       523             1.0000000000
      1975       179  PNM       H38            -1.9009246283       13.2931331649       -7.7502017616  S20       523             1.0000000000
      1976       179  PNM       H39            -3.3912357311       12.6580775696       -5.8865328973  S20       523             1.0000000000
      1977       179  PNM       H40            -2.0486512401       10.0846086697       -2.6616404677  S20       523             1.0000000000
      1978       180  TIP3      OH2            -4.5135178870        7.4840364398       -0.2581685620  S20       290             1.0000000000
      1979       180  TIP3      H1             -5.6059694535        7.3782062641       -0.0234676681  S20       290             1.0000000000
      1980       180  TIP3      H2             -3.9894303652        8.2053461887        0.2248222657  S20       290             1.0000000000
      1981       181  SER       CB             -2.9137107389        5.0239406160       -2.1653129338  S21       70              1.0000000000
      1982       181  SER       HB1            -3.4026448218        4.1573821439       -2.6284277375  S21       70              1.0000000000
      1983       181  SER       HB2            -1.9645360635        5.1921577158       -2.6906283675  S21       70              1.0000000000
      1984       181  SER       OG             -3.7724983250        6.1699292649       -2.2889420042  S21       70              1.0000000000
      1985       181  SER       HG1            -4.1020775227        6.9687683367       -1.0588646321  S21       70              1.0000000000
      1986       181  SER       QQH1           -2.6653782965        4.8364234596       -1.1060990436  S21       70              1.0000000000
      1987       182  LYS       CD             -6.3148890617        3.3138170832       -2.1235432301  S21       73              1.0000000000
      1988       182  LYS       HD1            -6.9326356823        2.7668352966       -2.8426440406  S21       73              1.0000000000
      1989       182  LYS       HD2            -5.2936193826        3.3119937774       -2.5190498922  S21       73              1.0000000000
      1990       182  LYS       QQH2           -6.3213651745        2.7554827478       -1.1807092747  S21       73              1.0000000000
      1991       182  LYS       CE             -6.8208649446        4.7639182951       -1.9604195045  S21       73              1.0000000000
      1992       182  LYS       HE1            -6.6100888918        5.1835847087       -0.9739524771  S21       73              1.0000000000
      1993       182  LYS       HE2            -7.9043930354        4.8115903838       -2.1047307102  S21       73              1.0000000000
      1994       182  LYS       NZ             -6.1771881000        5.7018520063       -2.9413980973  S21       73              1.0000000000
      1995       182  LYS       HZ1            -6.2530991578        5.4102592752       -3.9264633674  S21       73              1.0000000000
      1996       182  LYS       HZ2            -5.0741068255        5.8574708023       -2.7070518229  S21       73              1.0000000000
      1997       182  LYS       HZ3            -6.6081497894        6.6505129109       -2.8892785880  S21       73              1.0000000000
      1998       183  SER       CB             -4.4949750537        4.2859984582       -6.4584047369  S21       130             1.0000000000
      1999       183  SER       HB1            -4.4908853085        5.1964514340       -7.0573504770  S21       130             1.0000000000
      2000       183  SER       HB2            -3.7877686775        3.5825228500       -6.9133795852  S21       130             1.0000000000
      2001       183  SER       OG             -4.0902763641        4.5529475796       -5.0721307036  S21       130             1.0000000000
      2002       183  SER       HG1            -3.4133181609        5.2809751894       -5.0476474858  S21       130             1.0000000000
      2003       183  SER       QQH3           -5.4834335338        3.8265249167       -6.4898781218  S21       130             1.0000000000
      2004       184  GLU       CB             -9.9824377506        9.1930395345        0.7838709753  S21       166             1.0000000000
      2005       184  GLU       HB1            -9.6851930605        9.8433961736       -0.0471163079  S21       166             1.0000000000
      2006       184  GLU       HB2           -11.0209830777        8.8921735781        0.6209717787  S21       166             1.0000000000
      2007       184  GLU       QQH4           -9.9262850132        9.6911215274        1.7609756388  S21       166             1.0000000000
      2008       184  GLU       CG             -9.0771384056        7.9492643980        0.7466659514  S21       166             1.0000000000
      2009       184  GLU       HG1            -9.4162150028        7.2722286943       -0.0447910568  S21       166             1.0000000000
      2010       184  GLU       HG2            -9.1431968176        7.3719566947        1.6788324544  S21       166             1.0000000000
      2011       184  GLU       CD             -7.6052742511        8.2334556313        0.4685573457  S21       166             1.0000000000
      2012       184  GLU       OE1            -7.1581742849        9.4142894126        0.4843937460  S21       166             1.0000000000
      2013       184  GLU       OE2            -6.8697568344        7.1698600201        0.2157971440  S21       166             1.0000000000
      2014       185  ASN       CB             -2.6954714247       11.7320473883        1.3095171064  S21       170             1.0000000000
      2015       185  ASN       HB1            -1.7116058072       11.5842327539        0.8586162541  S21       170             1.0000000000
      2016       185  ASN       HB2            -3.0952003822       12.6990209384        0.9916920406  S21       170             1.0000000000
      2017       185  ASN       QQH5           -2.6727379532       11.6846658225        2.4080139548  S21       170             1.0000000000
      2018       185  ASN       CG             -3.6121167801       10.5989633786        0.8581839644  S21       170             1.0000000000
      2019       185  ASN       OD1            -3.2377028550        9.3849724388        1.0023851128  S21       170             1.0000000000
      2020       185  ASN       ND2            -4.8042498983       10.9417073130        0.3552642901  S21       170             1.0000000000
      2021       185  ASN       HD21           -5.5439875083       10.2440786413        0.2145907700  S21       170             1.0000000000
      2022       185  ASN       HD22           -5.0201276207       11.9108250826        0.0958444179  S21       170             1.0000000000
      2023       186  LYS       CE             -3.0689515697        1.3585286952       -4.2972614969  S21       234             1.0000000000
      2024       186  LYS       HE1            -3.4904534980        1.5784926748       -3.3171195289  S21       234             1.0000000000
      2025       186  LYS       HE2            -3.8726661454        1.2419907714       -5.0280577815  S21       234             1.0000000000
      2026       186  LYS       NZ             -2.2165869251        2.5167423462       -4.7402158021  S21       234             1.0000000000
      2027       186  LYS       HZ1            -1.7151308530        2.3014287135       -5.6355055332  S21       234             1.0000000000
      2028       186  LYS       HZ2            -1.4687859274        2.7956496780       -4.0786802873  S21       234             1.0000000000
      2029       186  LYS       HZ3            -2.8200075554        3.3639756389       -4.8830035601  S21       234             1.0000000000
      2030       186  LYS       QQH6           -2.4484582663        0.4645663073       -4.2262483246  S21       234             1.0000000000
      2031       187  SER       CB              2.4646706759        3.2795234316       -5.8921950881  S21       235             1.0000000000
      2032       187  SER       HB1             3.1740568358        2.6365436208       -6.4230329721  S21       235             1.0000000000
      2033       187  SER       HB2             2.9768314038        4.2308833947       -5.6926928274  S21       235             1.0000000000
      2034       187  SER       OG              1.3078876906        3.4515136481       -6.7465487874  S21       235             1.0000000000
      2035       187  SER       HG1             0.8885584799        4.3421716338       -6.5735299318  S21       235             1.0000000000
      2036       187  SER       QQH7            2.1916646038        2.7559398096       -4.9613124644  S21       235             1.0000000000
      2037       188  PNM       S1             -3.0298647683        9.4237815347       -6.2700338876  S21       523             1.0000000000
      2038       188  PNM       C2             -1.6956144332        8.1376519710       -6.8479094166  S21       523             1.0000000000
      2039       188  PNM       C3             -1.3325577370        7.3422681272       -5.5438081119  S21       523             1.0000000000
      2040       188  PNM       N4             -2.5295050774        7.2803272482       -4.6725984630  S21       523             1.0000000000
      2041       188  PNM       C5             -3.6425835222        8.2750655660       -4.9254120905  S21       523             1.0000000000
      2042       188  PNM       C6             -3.5483818033        8.7235927908       -3.4167853168  S21       523             1.0000000000
      2043       188  PNM       C7             -2.4369955881        7.6591255901       -3.3042966890  S21       523             1.0000000000
      2044       188  PNM       O8             -1.4697745283        7.5167736349       -2.5356071944  S21       523             1.0000000000
      2045       188  PNM       C9             -2.3043764753        7.2576753884       -7.9495432557  S21       523             1.0000000000
      2046       188  PNM       C10            -0.4895103139        8.9252075649       -7.3752156174  S21       523             1.0000000000
      2047       188  PNM       C11            -0.7489501575        5.9597293845       -5.8688998542  S21       523             1.0000000000
      2048       188  PNM       O12            -1.4568766133        4.9255227265       -5.7084174709  S21       523             1.0000000000
      2049       188  PNM       O13             0.4751126521        5.9561949406       -6.3310346692  S21       523             1.0000000000
      2050       188  PNM       N14            -2.9546171806       10.0221684216       -3.1429960233  S21       523             1.0000000000
      2051       188  PNM       C15            -3.5618323424       11.1841941983       -3.4790782294  S21       523             1.0000000000
      2052       188  PNM       O16            -4.6972342839       11.1969543919       -4.0355367286  S21       523             1.0000000000
      2053       188  PNM       C17            -2.7914103372       12.4664524692       -3.2091663562  S21       523             1.0000000000
      2054       188  PNM       C18            -1.8739876494       12.8676682379       -4.3613222398  S21       523             1.0000000000
      2055       188  PNM       C19            -0.5386244202       13.2304851616       -4.1195889978  S21       523             1.0000000000
      2056       188  PNM       C20             0.2993149704       13.6180622541       -5.1738523232  S21       523             1.0000000000
      2057       188  PNM       C21            -0.1854334436       13.6367280136       -6.4855439896  S21       523             1.0000000000
      2058       188  PNM       C22            -1.5171863566       13.2803314920       -6.7343194525  S21       523             1.0000000000
      2059       188  PNM       C23            -2.3573649094       12.9079636797       -5.6817060743  S21       523             1.0000000000
      2060       188  PNM       H24            -0.5503152045        7.9011956691       -5.0155387830  S21       523             1.0000000000
      2061       188  PNM       H25            -0.7326898514        9.4129185623       -8.3230451395  S21       523             1.0000000000
      2062       188  PNM       H26             0.3476590987        8.2427978788       -7.5478118864  S21       523             1.0000000000
      2063       188  PNM       H27            -0.1745253883        9.6981325261       -6.6704712257  S21       523             1.0000000000
      2064       188  PNM       H28            -2.6407976328        7.8825909613       -8.7805131043  S21       523             1.0000000000
      2065       188  PNM       H29            -3.1656903373        6.6937330845       -7.5851326521  S21       523             1.0000000000
      2066       188  PNM       H30            -1.5604726548        6.5491551114       -8.3342828658  S21       523             1.0000000000
      2067       188  PNM       H31            -4.5883834961        7.8133788096       -5.2014093424  S21       523             1.0000000000
      2068       188  PNM       H32            -4.4606916858        8.5653789021       -2.8437137923  S21       523             1.0000000000
      2069       188  PNM       H33            -2.2115378834       12.3757585463       -2.2866501100  S21       523             1.0000000000
      2070       188  PNM       H34            -3.5402750269       13.2473689026       -3.0475103948  S21       523             1.0000000000
      2071       188  PNM       H35            -0.1538109232       13.2120435352       -3.1051690164  S21       523             1.0000000000
      2072       188  PNM       H36             1.3228964816       13.9100687898       -4.9694170365  S21       523             1.0000000000
      2073       188  PNM       H37             0.4626612584       13.9324461652       -7.3043649532  S21       523             1.0000000000
      2074       188  PNM       H38            -1.9051445753       13.2885733741       -7.7468244987  S21       523             1.0000000000
      2075       188  PNM       H39            -3.3869997919       12.6357269141       -5.8827177787  S21       523             1.0000000000
      2076       188  PNM       H40            -2.0441266924       10.0429619449       -2.6741660482  S21       523             1.0000000000
      2077       189  TIP3      OH2            -4.5251481096        7.4902404923       -0.2628338104  S21       290             1.0000000000
      2078       189  TIP3      H1             -5.6502311719        7.3749893629       -0.0186551780  S21       290             1.0000000000
      2079       189  TIP3      H2             -3.9983075942        8.2063645508        0.2242410075  S21       290             1.0000000000
      2080       190  SER       CB             -2.8787659221        5.0342112290       -2.1873813879  S22       70              1.0000000000
      2081       190  SER       HB1            -3.3818981030        4.1758749713       -2.6483547349  S22       70              1.0000000000
      2082       190  SER       HB2            -1.9201476220        5.1786097471       -2.7005571591  S22       70              1.0000000000
      2083       190  SER       OG             -3.7106858054        6.2026307340       -2.3421484006  S22       70              1.0000000000
      2084       190  SER       HG1            -4.0975957982        7.0069368523       -1.0429962177  S22       70              1.0000000000
      2085       190  SER       QQH1           -2.6533983303        4.8626923248       -1.1212535730  S22       70              1.0000000000
      2086       191  LYS       CD             -6.2997146903        3.3184544622       -2.1284229324  S22       73              1.0000000000
      2087       191  LYS       HD1            -6.9206975818        2.7767796171       -2.8485489980  S22       73              1.0000000000
      2088       191  LYS       HD2            -5.2781071173        3.3093920925       -2.5227415442  S22       73              1.0000000000
      2089       191  LYS       QQH2           -6.3112584463        2.7602964016       -1.1857542418  S22       73              1.0000000000
      2090       191  LYS       CE             -6.7959068752        4.7713069754       -1.9630704805  S22       73              1.0000000000
      2091       191  LYS       HE1            -6.5778205854        5.1881368727       -0.9774271703  S22       73              1.0000000000
      2092       191  LYS       HE2            -7.8793575224        4.8273300670       -2.1031870790  S22       73              1.0000000000
      2093       191  LYS       NZ             -6.1553141521        5.7106950140       -2.9481192001  S22       73              1.0000000000
      2094       191  LYS       HZ1            -6.2342569273        5.4164300713       -3.9331143761  S22       73              1.0000000000
      2095       191  LYS       HZ2            -5.0687239459        5.8707721535       -2.7340935606  S22       73              1.0000000000
      2096       191  LYS       HZ3            -6.5920431295        6.6576397067       -2.8967787395  S22       73              1.0000000000
      2097       192  SER       CB             -4.4923447255        4.2973273215       -6.4485616007  S22       130             1.0000000000
      2098       192  SER       HB1            -4.4889976804        5.2061611383       -7.0496145020  S22       130             1.0000000000
      2099       192  SER       HB2            -3.7800279872        3.5966503866       -6.8993685380  S22       130             1.0000000000
      2100       192  SER       OG             -4.0947223814        4.5682319268       -5.0610698273  S22       130             1.0000000000
      2101       192  SER       HG1            -3.4530178772        5.3316452953       -5.0210112752  S22       130             1.0000000000
      2102       192  SER       QQH3           -5.4794129675        3.8336078550       -6.4850745025  S22       130             1.0000000000
      2103       193  GLU       CB             -9.9854953491        9.1922941625        0.7837374266  S22       166             1.0000000000
      2104       193  GLU       HB1            -9.6903612692        9.8431254685       -0.0475767752  S22       166             1.0000000000
      2105       193  GLU       HB2           -11.0235976106        8.8904022414        0.6214169057  S22       166             1.0000000000
      2106       193  GLU       QQH4           -9.9297572969        9.6889865161        1.7615077005  S22       166             1.0000000000
      2107       193  GLU       CG             -9.0799642656        7.9486782140        0.7455410481  S22       166             1.0000000000
      2108       193  GLU       HG1            -9.4185629133        7.2712611924       -0.0456711714  S22       166             1.0000000000
      2109       193  GLU       HG2            -9.1437120013        7.3713117541        1.6776997870  S22       166             1.0000000000
      2110       193  GLU       CD             -7.6119563015        8.2381251839        0.4673068431  S22       166             1.0000000000
      2111       193  GLU       OE1            -7.1601132545        9.4125497733        0.4810681199  S22       166             1.0000000000
      2112       193  GLU       OE2            -6.8747443747        7.1682964075        0.2124169634  S22       166             1.0000000000
      2113       194  ASN       CB             -2.6923368073       11.7346831360        1.3106752991  S22       170             1.0000000000
      2114       194  ASN       HB1            -1.7083346622       11.5869723208        0.8600188521  S22       170             1.0000000000
      2115       194  ASN       HB2            -3.0914538404       12.7018887302        0.9928864481  S22       170             1.0000000000
      2116       194  ASN       QQH5           -2.6696017699       11.6867369841        2.4090643759  S22       170             1.0000000000
      2117       194  ASN       CG             -3.6077238686       10.6018125370        0.8586436966  S22       170             1.0000000000
      2118       194  ASN       OD1            -3.2383745210        9.3880675909        1.0105865885  S22       170             1.0000000000
      2119       194  ASN       ND2            -4.7958848015       10.9458051343        0.3457512545  S22       170             1.0000000000
      2120       194  ASN       HD21           -5.5294005970       10.2470154595        0.1950533352  S22       170             1.0000000000
      2121       194  ASN       HD22           -5.0108383857       11.9144041216        0.0828911064  S22       170             1.0000000000
      2122       195  LYS       CE             -3.0671192676        1.3694239522       -4.3004150869  S22       234             1.0000000000
      2123       195  LYS       HE1            -3.4880796814        1.5881768497       -3.3196949436  S22       234             1.0000000000
      2124       195  LYS       HE2            -3.8713220026        1.2537399149       -5.0307905211  S22       234             1.0000000000
      2125       195  LYS       NZ             -2.2146385949        2.5275026829       -4.7426740533  S22       234             1.0000000000
      2126       195  LYS       HZ1            -1.7151368641        2.3138827585       -5.6392113654  S22       234             1.0000000000
      2127       195  LYS       HZ2            -1.4631797277        2.8025097718       -4.0835608961  S22       234             1.0000000000
      2128       195  LYS       HZ3            -2.8116953428        3.3806634805       -4.8825641647  S22       234             1.0000000000
      2129       195  LYS       QQH6           -2.4470092715        0.4750398198       -4.2308650882  S22       234             1.0000000000
      2130       196  SER       CB              2.4649926345        3.2824505953       -5.8926149082  S22       235             1.0000000000
      2131       196  SER       HB1             3.1737750458        2.6395509185       -6.4244983940  S22       235             1.0000000000
      2132       196  SER       HB2             2.9781480312        4.2329446026       -5.6916050239  S22       235             1.0000000000
      2133       196  SER       OG              1.3085065291        3.4574389692       -6.7465490849  S22       235             1.0000000000
      2134       196  SER       HG1             0.8903530245        4.3486909638       -6.5714570897  S22       235             1.0000000000
      2135       196  SER       QQH7            2.1915803160        2.7578276921       -4.9623653124  S22       235             1.0000000000
      2136       197  PNM       S1             -3.0395023550        9.4046466546       -6.2640118008  S22       523             1.0000000000
      2137       197  PNM       C2             -1.7038628005        8.1208417100       -6.8346973432  S22       523             1.0000000000
      2138       197  PNM       C3             -1.3583923920        7.3214534822       -5.5291525881  S22       523             1.0000000000
      2139       197  PNM       N4             -2.5762306561        7.2220030071       -4.6820639650  S22       523             1.0000000000
      2140       197  PNM       C5             -3.6616725459        8.2547306556       -4.9241456510  S22       523             1.0000000000
      2141       197  PNM       C6             -3.5626654797        8.7027341442       -3.4191607682  S22       523             1.0000000000
      2142       197  PNM       C7             -2.4823715866        7.6022599188       -3.2866120417  S22       523             1.0000000000
      2143       197  PNM       O8             -1.4719194840        7.5148089277       -2.5575258281  S22       523             1.0000000000
      2144       197  PNM       C9             -2.3036795133        7.2463412857       -7.9456227605  S22       523             1.0000000000
      2145       197  PNM       C10            -0.4938168674        8.9101734399       -7.3513873202  S22       523             1.0000000000
      2146       197  PNM       C11            -0.7476703560        5.9498154315       -5.8593548201  S22       523             1.0000000000
      2147       197  PNM       O12            -1.4328297763        4.9010390270       -5.7028257447  S22       523             1.0000000000
      2148       197  PNM       O13             0.4766649544        5.9669118680       -6.3249801745  S22       523             1.0000000000
      2149       197  PNM       N14            -2.9529185927        9.9931175345       -3.1434665404  S22       523             1.0000000000
      2150       197  PNM       C15            -3.5523552347       11.1610644846       -3.4734969563  S22       523             1.0000000000
      2151       197  PNM       O16            -4.6912809546       11.1854064138       -4.0245263171  S22       523             1.0000000000
      2152       197  PNM       C17            -2.7770517906       12.4406039704       -3.2019006730  S22       523             1.0000000000
      2153       197  PNM       C18            -1.8683267153       12.8525850020       -4.3572944600  S22       523             1.0000000000
      2154       197  PNM       C19            -0.5348910966       13.2248566257       -4.1190244346  S22       523             1.0000000000
      2155       197  PNM       C20             0.2971401536       13.6211519985       -5.1746473999  S22       523             1.0000000000
      2156       197  PNM       C21            -0.1918399659       13.6401363103       -6.4847588842  S22       523             1.0000000000
      2157       197  PNM       C22            -1.5220746830       13.2758562032       -6.7301194902  S22       523             1.0000000000
      2158       197  PNM       C23            -2.3564127545       12.8943308059       -5.6759354098  S22       523             1.0000000000
      2159       197  PNM       H24            -0.5960431944        7.8875482762       -4.9796351169  S22       523             1.0000000000
      2160       197  PNM       H25            -0.7313507382        9.4004965782       -8.2994633432  S22       523             1.0000000000
      2161       197  PNM       H26             0.3445871417        8.2285176418       -7.5192989763  S22       523             1.0000000000
      2162       197  PNM       H27            -0.1844710881        9.6814664597       -6.6427042224  S22       523             1.0000000000
      2163       197  PNM       H28            -2.6327522097        7.8747154029       -8.7770101287  S22       523             1.0000000000
      2164       197  PNM       H29            -3.1682945859        6.6819055000       -7.5903345509  S22       523             1.0000000000
      2165       197  PNM       H30            -1.5571996591        6.5384980476       -8.3266116816  S22       523             1.0000000000
      2166       197  PNM       H31            -4.6197696417        7.8190823482       -5.2008887327  S22       523             1.0000000000
      2167       197  PNM       H32            -4.4835979470        8.5688702808       -2.8523011287  S22       523             1.0000000000
      2168       197  PNM       H33            -2.1899906724       12.3435745113       -2.2846614569  S22       523             1.0000000000
      2169       197  PNM       H34            -3.5247773194       13.2202911583       -3.0289516738  S22       523             1.0000000000
      2170       197  PNM       H35            -0.1464163175       13.2054299819       -3.1060201223  S22       523             1.0000000000
      2171       197  PNM       H36             1.3195396922       13.9189596932       -4.9725556781  S22       523             1.0000000000
      2172       197  PNM       H37             0.4519283783       13.9415799251       -7.3048787362  S22       523             1.0000000000
      2173       197  PNM       H38            -1.9133896496       13.2842063580       -7.7413713289  S22       523             1.0000000000
      2174       197  PNM       H39            -3.3845212757       12.6147751753       -5.8745820390  S22       523             1.0000000000
      2175       197  PNM       H40            -2.0383752122       10.0020611550       -2.6819381973  S22       523             1.0000000000
      2176       198  TIP3      OH2            -4.5334437907        7.4908180568       -0.2543478715  S22       290             1.0000000000
      2177       198  TIP3      H1             -5.7187002727        7.3652583554       -0.0057749055  S22       290             1.0000000000
      2178       198  TIP3      H2             -4.0050450152        8.2032836603        0.2334132821  S22       290             1.0000000000
      2179       199  SER       CB             -2.8426013055        5.0481088104       -2.2087401710  S23       70              1.0000000000
      2180       199  SER       HB1            -3.3682651459        4.2031729089       -2.6651301375  S23       70              1.0000000000
      2181       199  SER       HB2            -1.8779411044        5.1659458219       -2.7129462884  S23       70              1.0000000000
      2182       199  SER       OG             -3.6447484129        6.2431048406       -2.3949043582  S23       70              1.0000000000
      2183       199  SER       HG1            -4.0872398003        7.0512785742       -1.0327398070  S23       70              1.0000000000
      2184       199  SER       QQH1           -2.6389596489        4.9004444807       -1.1362466258  S23       70              1.0000000000
      2185       200  LYS       CD             -6.2870379843        3.3226991464       -2.1334049981  S23       73              1.0000000000
      2186       200  LYS       HD1            -6.9116739048        2.7855785872       -2.8535800953  S23       73              1.0000000000
      2187       200  LYS       HD2            -5.2656843069        3.3063229376       -2.5279311284  S23       73              1.0000000000
      2188       200  LYS       QQH2           -6.3022403881        2.7656150419       -1.1905029039  S23       73              1.0000000000
      2189       200  LYS       CE             -6.7744235754        4.7781480733       -1.9664700141  S23       73              1.0000000000
      2190       200  LYS       HE1            -6.5490358718        5.1945214591       -0.9825996418  S23       73              1.0000000000
      2191       200  LYS       HE2            -7.8577284803        4.8417079496       -2.1021312402  S23       73              1.0000000000
      2192       200  LYS       NZ             -6.1396846951        5.7194891499       -2.9579560318  S23       73              1.0000000000
      2193       200  LYS       HZ1            -6.2226626817        5.4229975338       -3.9432382864  S23       73              1.0000000000
      2194       200  LYS       HZ2            -5.0733789819        5.8854285865       -2.7657952555  S23       73              1.0000000000
      2195       200  LYS       HZ3            -6.5832308492        6.6645721513       -2.9069335665  S23       73              1.0000000000
      2196       201  SER       CB             -4.4896069372        4.3082867596       -6.4407182788  S23       130             1.0000000000
      2197       201  SER       HB1            -4.4869263760        5.2145586139       -7.0457667006  S23       130             1.0000000000
      2198       201  SER       HB2            -3.7734835797        3.6089204500       -6.8876282127  S23       130             1.0000000000
      2199       201  SER       OG             -4.0954962815        4.5872921335       -5.0536769003  S23       130             1.0000000000
      2200       201  SER       HG1            -3.4745600688        5.3766428470       -5.0090859092  S23       130             1.0000000000
      2201       201  SER       QQH3           -5.4755480564        3.8414202078       -6.4797831532  S23       130             1.0000000000
      2202       202  GLU       CB             -9.9890241834        9.1926386359        0.7838560289  S23       166             1.0000000000
      2203       202  GLU       HB1            -9.6947725962        9.8435342650       -0.0476923057  S23       166             1.0000000000
      2204       202  GLU       HB2           -11.0269948261        8.8907992653        0.6218759649  S23       166             1.0000000000
      2205       202  GLU       QQH4           -9.9332374438        9.6883470557        1.7620740832  S23       166             1.0000000000
      2206       202  GLU       CG             -9.0845149053        7.9485199899        0.7452445486  S23       166             1.0000000000
      2207       202  GLU       HG1            -9.4227048562        7.2712360465       -0.0461462499  S23       166             1.0000000000
      2208       202  GLU       HG2            -9.1476479277        7.3709235872        1.6772415784  S23       166             1.0000000000
      2209       202  GLU       CD             -7.6193231331        8.2407270042        0.4675459708  S23       166             1.0000000000
      2210       202  GLU       OE1            -7.1622566060        9.4098664536        0.4808019011  S23       166             1.0000000000
      2211       202  GLU       OE2            -6.8822835103        7.1653042174        0.2096531571  S23       166             1.0000000000
      2212       203  ASN       CB             -2.6908347543       11.7356442953        1.3118298920  S23       170             1.0000000000
      2213       203  ASN       HB1            -1.7069763466       11.5871952837        0.8611034680  S23       170             1.0000000000
      2214       203  ASN       HB2            -3.0890868189       12.7030373386        0.9937033334  S23       170             1.0000000000
      2215       203  ASN       QQH5           -2.6678259133       11.6877333712        2.4101634344  S23       170             1.0000000000
      2216       203  ASN       CG             -3.6061854406       10.6037492208        0.8601336329  S23       170             1.0000000000
      2217       203  ASN       OD1            -3.2417265226        9.3897604817        1.0194631382  S23       170             1.0000000000
      2218       203  ASN       ND2            -4.7909508994       10.9485482619        0.3391925444  S23       170             1.0000000000
      2219       203  ASN       HD21           -5.5199526071       10.2490330241        0.1813336544  S23       170             1.0000000000
      2220       203  ASN       HD22           -5.0040259041       11.9165182687        0.0716099172  S23       170             1.0000000000
      2221       204  LYS       CE             -3.0663561184        1.3782775867       -4.3034599157  S23       234             1.0000000000
      2222       204  LYS       HE1            -3.4871183775        1.5954281373       -3.3221605283  S23       234             1.0000000000
      2223       204  LYS       HE2            -3.8709027220        1.2629635367       -5.0335306584  S23       234             1.0000000000
      2224       204  LYS       NZ             -2.2144339311        2.5367256429       -4.7450849074  S23       234             1.0000000000
      2225       204  LYS       HZ1            -1.7167952083        2.3249497835       -5.6429902860  S23       234             1.0000000000
      2226       204  LYS       HZ2            -1.4591527340        2.8082239891       -4.0889347020  S23       234             1.0000000000
      2227       204  LYS       HZ3            -2.8062979543        3.3951236770       -4.8825164364  S23       234             1.0000000000
      2228       204  LYS       QQH6           -2.4462373424        0.4837851419       -4.2351710387  S23       234             1.0000000000
      2229       205  SER       CB              2.4652793445        3.2852331978       -5.8922618719  S23       235             1.0000000000
      2230       205  SER       HB1             3.1738420505        2.6424338947       -6.4247067026  S23       235             1.0000000000
      2231       205  SER       HB2             2.9790111277        4.2351156172       -5.6899544233  S23       235             1.0000000000
      2232       205  SER       OG              1.3093179220        3.4623574282       -6.7461404807  S23       235             1.0000000000
      2233       205  SER       HG1             0.8917469332        4.3541071202       -6.5696481028  S23       235             1.0000000000
      2234       205  SER       QQH7            2.1914985831        2.7600171260       -4.9623597986  S23       235             1.0000000000
      2235       206  PNM       S1             -3.0495458161        9.3850891427       -6.2619853272  S23       523             1.0000000000
      2236       206  PNM       C2             -1.7114674192        8.1047812282       -6.8249008380  S23       523             1.0000000000
      2237       206  PNM       C3             -1.3843472493        7.3018090250       -5.5169851952  S23       523             1.0000000000
      2238       206  PNM       N4             -2.6222178471        7.1630883141       -4.6963258936  S23       523             1.0000000000
      2239       206  PNM       C5             -3.6768852737        8.2334190256       -4.9247668659  S23       523             1.0000000000
      2240       206  PNM       C6             -3.5762815886        8.6812391143       -3.4244283405  S23       523             1.0000000000
      2241       206  PNM       C7             -2.5316843683        7.5396285700       -3.2602069139  S23       523             1.0000000000
      2242       206  PNM       O8             -1.4752656891        7.5151857262       -2.5758908882  S23       523             1.0000000000
      2243       206  PNM       C9             -2.3012570104        7.2358908418       -7.9459215636  S23       523             1.0000000000
      2244       206  PNM       C10            -0.4983468775        8.8969221688       -7.3313492855  S23       523             1.0000000000
      2245       206  PNM       C11            -0.7464580516        5.9416012427       -5.8500799791  S23       523             1.0000000000
      2246       206  PNM       O12            -1.4089831977        4.8787446957       -5.6934381112  S23       523             1.0000000000
      2247       206  PNM       O13             0.4770603391        5.9763904970       -6.3204703671  S23       523             1.0000000000
      2248       206  PNM       N14            -2.9514329414        9.9628024771       -3.1453027955  S23       523             1.0000000000
      2249       206  PNM       C15            -3.5429772306       11.1366818705       -3.4699629236  S23       523             1.0000000000
      2250       206  PNM       O16            -4.6853416737       11.1729638815       -4.0153682240  S23       523             1.0000000000
      2251       206  PNM       C17            -2.7632477789       12.4139374649       -3.1968167961  S23       523             1.0000000000
      2252       206  PNM       C18            -1.8628610626       12.8370533450       -4.3548650146  S23       523             1.0000000000
      2253       206  PNM       C19            -0.5315824879       13.2187707945       -4.1191553297  S23       523             1.0000000000
      2254       206  PNM       C20             0.2952717168       13.6236271191       -5.1755235747  S23       523             1.0000000000
      2255       206  PNM       C21            -0.1969453698       13.6428547315       -6.4843937449  S23       523             1.0000000000
      2256       206  PNM       C22            -1.5254815093       13.2708714798       -6.7272296014  S23       523             1.0000000000
      2257       206  PNM       C23            -2.3547198475       12.8803332314       -5.6720905650  S23       523             1.0000000000
      2258       206  PNM       H24            -0.6432252455        7.8745979187       -4.9457135317  S23       523             1.0000000000
      2259       206  PNM       H25            -0.7321095674        9.3913150756       -8.2784481962  S23       523             1.0000000000
      2260       206  PNM       H26             0.3415924046        8.2170904050       -7.4975476081  S23       523             1.0000000000
      2261       206  PNM       H27            -0.1939528140        9.6656244593       -6.6180455219  S23       523             1.0000000000
      2262       206  PNM       H28            -2.6213698469        7.8683456444       -8.7778820974  S23       523             1.0000000000
      2263       206  PNM       H29            -3.1701919148        6.6714900382       -7.6017213006  S23       523             1.0000000000
      2264       206  PNM       H30            -1.5519205280        6.5287060687       -8.3226344724  S23       523             1.0000000000
      2265       206  PNM       H31            -4.6466789568        7.8232302502       -5.2014660648  S23       523             1.0000000000
      2266       206  PNM       H32            -4.5092259257        8.5742388940       -2.8696391197  S23       523             1.0000000000
      2267       206  PNM       H33            -2.1692473293       12.3107296796       -2.2848542188  S23       523             1.0000000000
      2268       206  PNM       H34            -3.5103740605       13.1918773204       -3.0130231716  S23       523             1.0000000000
      2269       206  PNM       H35            -0.1401848831       13.1983576861       -3.1073049698  S23       523             1.0000000000
      2270       206  PNM       H36             1.3163506035       13.9270260991       -4.9749638371  S23       523             1.0000000000
      2271       206  PNM       H37             0.4431323678       13.9497525186       -7.3054040998  S23       523             1.0000000000
      2272       206  PNM       H38            -1.9193655649       13.2793077694       -7.7375245380  S23       523             1.0000000000
      2273       206  PNM       H39            -3.3811201715       12.5936365534       -5.8691932438  S23       523             1.0000000000
      2274       206  PNM       H40            -2.0319562950        9.9582872459       -2.6931769128  S23       523             1.0000000000
      2275       207  TIP3      OH2            -4.5336796382        7.4964869087       -0.2454936700  S23       290             1.0000000000
      2276       207  TIP3      H1             -5.7673544666        7.3592375549        0.0040863175  S23       290             1.0000000000
      2277       207  TIP3      H2             -4.0077696618        8.2086660004        0.2471096951  S23       290             1.0000000000
      2278       208  SER       CB             -2.8100008256        5.0593428355       -2.2262543764  S24       70              1.0000000000
      2279       208  SER       HB1            -3.3572823031        4.2277069183       -2.6772948504  S24       70              1.0000000000
      2280       208  SER       HB2            -1.8426124431        5.1553737367       -2.7248170259  S24       70              1.0000000000
      2281       208  SER       OG             -3.5905445231        6.2747423710       -2.4374388224  S24       70              1.0000000000
      2282       208  SER       HG1            -4.0779080873        7.0898265097       -1.0260766497  S24       70              1.0000000000
      2283       208  SER       QQH1           -2.6224861281        4.9367778106       -1.1491300387  S24       70              1.0000000000
      2284       209  LYS       CD             -6.2749001146        3.3244090134       -2.1392183189  S24       73              1.0000000000
      2285       209  LYS       HD1            -6.9049479738        2.7921820342       -2.8581555348  S24       73              1.0000000000
      2286       209  LYS       HD2            -5.2546593267        3.3000874872       -2.5360158632  S24       73              1.0000000000
      2287       209  LYS       QQH2           -6.2922989425        2.7683912030       -1.1960427833  S24       73              1.0000000000
      2288       209  LYS       CE             -6.7522654220        4.7826127758       -1.9701261403  S24       73              1.0000000000
      2289       209  LYS       HE1            -6.5145607112        5.1999470468       -0.9897790725  S24       73              1.0000000000
      2290       209  LYS       HE2            -7.8362203067        4.8532184597       -2.0948392503  S24       73              1.0000000000
      2291       209  LYS       NZ             -6.1278757736        5.7233149594       -2.9720976706  S24       73              1.0000000000
      2292       209  LYS       HZ1            -6.2159753115        5.4232818272       -3.9566429991  S24       73              1.0000000000
      2293       209  LYS       HZ2            -5.0762618421        5.8938680507       -2.7982566271  S24       73              1.0000000000
      2294       209  LYS       HZ3            -6.5772850901        6.6667957483       -2.9213436186  S24       73              1.0000000000
      2295       210  SER       CB             -4.4868266199        4.3245666458       -6.4324542637  S24       130             1.0000000000
      2296       210  SER       HB1            -4.4852921394        5.2281533524       -7.0415679118  S24       130             1.0000000000
      2297       210  SER       HB2            -3.7668382753        3.6265923387       -6.8755962407  S24       130             1.0000000000
      2298       210  SER       OG             -4.0967440048        4.6121978732       -5.0462413481  S24       130             1.0000000000
      2299       210  SER       HG1            -3.4883774654        5.4235129484       -5.0011120330  S24       130             1.0000000000
      2300       210  SER       QQH3           -5.4715602845        3.8539759781       -6.4747549660  S24       130             1.0000000000
      2301       211  GLU       CB             -9.9935139559        9.1938532608        0.7836849774  S24       166             1.0000000000
      2302       211  GLU       HB1            -9.6995099724        9.8446892466       -0.0479975757  S24       166             1.0000000000
      2303       211  GLU       HB2           -11.0316540303        8.8929221708        0.6220575350  S24       166             1.0000000000
      2304       211  GLU       QQH4           -9.9369921898        9.6887013674        1.7622517791  S24       166             1.0000000000
      2305       211  GLU       CG             -9.0906847568        7.9487464907        0.7444311979  S24       166             1.0000000000
      2306       211  GLU       HG1            -9.4295995450        7.2715569671       -0.0465877726  S24       166             1.0000000000
      2307       211  GLU       HG2            -9.1529626859        7.3713429513        1.6765810122  S24       166             1.0000000000
      2308       211  GLU       CD             -7.6273037180        8.2415703753        0.4659993276  S24       166             1.0000000000
      2309       211  GLU       OE1            -7.1653537964        9.4067549399        0.4804879234  S24       166             1.0000000000
      2310       211  GLU       OE2            -6.8917680166        7.1621106947        0.2035411713  S24       166             1.0000000000
      2311       212  ASN       CB             -2.6904447185       11.7343311834        1.3127294771  S24       170             1.0000000000
      2312       212  ASN       HB1            -1.7068668101       11.5844230112        0.8618824830  S24       170             1.0000000000
      2313       212  ASN       HB2            -3.0873720595       12.7020054314        0.9938940401  S24       170             1.0000000000
      2314       212  ASN       QQH5           -2.6672374156       11.6868432361        2.4110259696  S24       170             1.0000000000
      2315       212  ASN       CG             -3.6070681828       10.6039504720        0.8615543458  S24       170             1.0000000000
      2316       212  ASN       OD1            -3.2479315835        9.3891049984        1.0281628883  S24       170             1.0000000000
      2317       212  ASN       ND2            -4.7878661708       10.9496847310        0.3328446773  S24       170             1.0000000000
      2318       212  ASN       HD21           -5.5148002495       10.2503551302        0.1703742188  S24       170             1.0000000000
      2319       212  ASN       HD22           -4.9985415497       11.9173315721        0.0607878377  S24       170             1.0000000000
      2320       213  LYS       CE             -3.0673886623        1.3882953421       -4.3059422047  S24       234             1.0000000000
      2321       213  LYS       HE1            -3.4878231133        1.6029285583       -3.3238055824  S24       234             1.0000000000
      2322       213  LYS       HE2            -3.8724196654        1.2736167725       -5.0356063458  S24       234             1.0000000000
      2323       213  LYS       NZ             -2.2165242075        2.5476354117       -4.7461862849  S24       234             1.0000000000
      2324       213  LYS       HZ1            -1.7208754410        2.3384362297       -5.6456864789  S24       234             1.0000000000
      2325       213  LYS       HZ2            -1.4572414107        2.8151762276       -4.0932011773  S24       234             1.0000000000
      2326       213  LYS       HZ3            -2.8035570387        3.4109436088       -4.8805360307  S24       234             1.0000000000
      2327       213  LYS       QQH6           -2.4469568507        0.4938558619       -4.2398152100  S24       234             1.0000000000
      2328       214  SER       CB              2.4667996802        3.2878245337       -5.8907236313  S24       235             1.0000000000
      2329       214  SER       HB1             3.1755059505        2.6451357458       -6.4232223593  S24       235             1.0000000000
      2330       214  SER       HB2             2.9810549587        4.2370586151       -5.6867409016  S24       235             1.0000000000
      2331       214  SER       OG              1.3120739669        3.4668850756       -6.7454839910  S24       235             1.0000000000
      2332       214  SER       HG1             0.8946102894        4.3586463396       -6.5674924459  S24       235             1.0000000000
      2333       214  SER       QQH7            2.1918930331        2.7620860093       -4.9613768954  S24       235             1.0000000000
      2334       215  PNM       S1             -3.0646954440        9.3596958236       -6.2661498389  S24       523             1.0000000000
      2335       215  PNM       C2             -1.7200582123        8.0855775880       -6.8205687461  S24       523             1.0000000000
      2336       215  PNM       C3             -1.4093243719        7.2801473339       -5.5106829730  S24       523             1.0000000000
      2337       215  PNM       N4             -2.6624060246        7.1085175375       -4.7141058951  S24       523             1.0000000000
      2338       215  PNM       C5             -3.6921270321        8.2075492628       -4.9286718216  S24       523             1.0000000000
      2339       215  PNM       C6             -3.5892832031        8.6563784277       -3.4328292989  S24       523             1.0000000000
      2340       215  PNM       C7             -2.5744576429        7.4823825930       -3.2362797066  S24       523             1.0000000000
      2341       215  PNM       O8             -1.4813819830        7.5131550144       -2.5919829170  S24       523             1.0000000000
      2342       215  PNM       C9             -2.2958146736        7.2208122678       -7.9522913976  S24       523             1.0000000000
      2343       215  PNM       C10            -0.5046787944        8.8832435679       -7.3133070441  S24       523             1.0000000000
      2344       215  PNM       C11            -0.7439322048        5.9318301945       -5.8404495027  S24       523             1.0000000000
      2345       215  PNM       O12            -1.3815663965        4.8551490451       -5.6750008668  S24       523             1.0000000000
      2346       215  PNM       O13             0.4771611118        5.9842145281       -6.3174575152  S24       523             1.0000000000
      2347       215  PNM       N14            -2.9498038943        9.9288123830       -3.1509437502  S24       523             1.0000000000
      2348       215  PNM       C15            -3.5323534499       11.1088772639       -3.4681814288  S24       523             1.0000000000
      2349       215  PNM       O16            -4.6785146171       11.1580793856       -4.0075983714  S24       523             1.0000000000
      2350       215  PNM       C17            -2.7470086249       12.3823242855       -3.1919371750  S24       523             1.0000000000
      2351       215  PNM       C18            -1.8557704905       12.8173949410       -4.3527321589  S24       523             1.0000000000
      2352       215  PNM       C19            -0.5274204073       13.2111112063       -4.1198061700  S24       523             1.0000000000
      2353       215  PNM       C20             0.2928459442       13.6269034330       -5.1769590810  S24       523             1.0000000000
      2354       215  PNM       C21            -0.2031692624       13.6460993196       -6.4844019372  S24       523             1.0000000000
      2355       215  PNM       C22            -1.5291118888       13.2632653970       -6.7244835478  S24       523             1.0000000000
      2356       215  PNM       C23            -2.3518476685       12.8613569264       -5.6683498605  S24       523             1.0000000000
      2357       215  PNM       H24            -0.6901533626        7.8603571686       -4.9191335149  S24       523             1.0000000000
      2358       215  PNM       H25            -0.7335882880        9.3841713335       -8.2582746811  S24       523             1.0000000000
      2359       215  PNM       H26             0.3376501218        8.2064141831       -7.4784758269  S24       523             1.0000000000
      2360       215  PNM       H27            -0.2071390223        9.6471070934       -6.5922998054  S24       523             1.0000000000
      2361       215  PNM       H28            -2.6051425865        7.8559268874       -8.7864724933  S24       523             1.0000000000
      2362       215  PNM       H29            -3.1694991155        6.6557697436       -7.6218678968  S24       523             1.0000000000
      2363       215  PNM       H30            -1.5417833214        6.5147179387       -8.3218935998  S24       523             1.0000000000
      2364       215  PNM       H31            -4.6709878143        7.8158873222       -5.2021778240  S24       523             1.0000000000
      2365       215  PNM       H32            -4.5325327228        8.5736353772       -2.8894562943  S24       523             1.0000000000
      2366       215  PNM       H33            -2.1454112028       12.2701681419       -2.2861581830  S24       523             1.0000000000
      2367       215  PNM       H34            -3.4921019435       13.1590923782       -2.9949142769  S24       523             1.0000000000
      2368       215  PNM       H35            -0.1327753918       13.1900462828       -3.1092361409  S24       523             1.0000000000
      2369       215  PNM       H36             1.3119043000       13.9381294367       -4.9780650295  S24       523             1.0000000000
      2370       215  PNM       H37             0.4320367802       13.9606829966       -7.3062653038  S24       523             1.0000000000
      2371       215  PNM       H38            -1.9260587103       13.2716854657       -7.7336292892  S24       523             1.0000000000
      2372       215  PNM       H39            -3.3760070001       12.5656187194       -5.8637071437  S24       523             1.0000000000
      2373       215  PNM       H40            -2.0254556232        9.9089835248       -2.7080926356  S24       523             1.0000000000
      2374       216  TIP3      OH2            -4.5330570692        7.5013583788       -0.2373289640  S24       290             1.0000000000
      2375       216  TIP3      H1             -5.7984487339        7.3553529943        0.0073732424  S24       290             1.0000000000
      2376       216  TIP3      H2             -4.0120469788        8.2148842455        0.2625313098  S24       290             1.0000000000
      2377       217  SER       CB             -2.7929899770        5.0622465650       -2.2367517266  S25       70              1.0000000000
      2378       217  SER       HB1            -3.3536057831        4.2365860385       -2.6800573465  S25       70              1.0000000000
      2379       217  SER       HB2            -1.8257234172        5.1442965362       -2.7351325807  S25       70              1.0000000000
      2380       217  SER       OG             -3.5653535453        6.2850109071       -2.4644420794  S25       70              1.0000000000
      2381       217  SER       HG1            -4.0784303711        7.1079356942       -1.0260919534  S25       70              1.0000000000
      2382       217  SER       QQH1           -2.6111586281        4.9590224583       -1.1573178264  S25       70              1.0000000000
      2383       218  LYS       CD             -6.2656035062        3.3174713810       -2.1445572995  S25       73              1.0000000000
      2384       218  LYS       HD1            -6.9102087309        2.7944123239       -2.8573121958  S25       73              1.0000000000
      2385       218  LYS       HD2            -5.2496541460        3.2785985829       -2.5510261930  S25       73              1.0000000000
      2386       218  LYS       QQH2           -6.2817349072        2.7621809264       -1.2010570969  S25       73              1.0000000000
      2387       218  LYS       CE             -6.7210027713        4.7810899771       -1.9696710332  S25       73              1.0000000000
      2388       218  LYS       HE1            -6.4494875054        5.2003028079       -0.9992523452  S25       73              1.0000000000
      2389       218  LYS       HE2            -7.8073505517        4.8635900708       -2.0603359452  S25       73              1.0000000000
      2390       218  LYS       NZ             -6.1197404280        5.7118584863       -2.9956503662  S25       73              1.0000000000
      2391       218  LYS       HZ1            -6.2161061065        5.3999219838       -3.9749303975  S25       73              1.0000000000
      2392       218  LYS       HZ2            -5.0741907862        5.8884824326       -2.8385959995  S25       73              1.0000000000
      2393       218  LYS       HZ3            -6.5740000862        6.6538390916       -2.9493099955  S25       73              1.0000000000
      2394       219  SER       CB             -4.4861080596        4.3523303032       -6.4233143381  S25       130             1.0000000000
      2395       219  SER       HB1            -4.4866264505        5.2555999366       -7.0332270893  S25       130             1.0000000000
      2396       219  SER       HB2            -3.7606142075        3.6584034237       -6.8643666600  S25       130             1.0000000000
      2397       219  SER       OG             -4.1025257919        4.6434974570       -5.0368389374  S25       130             1.0000000000
      2398       219  SER       HG1            -3.4974081387        5.4685765703       -4.9903999020  S25       130             1.0000000000
      2399       219  SER       QQH3           -5.4683953953        3.8765682413       -6.4718030371  S25       130             1.0000000000
      2400       220  GLU       CB            -10.0000373151        9.1962371875        0.7835278572  S25       166             1.0000000000
      2401       220  GLU       HB1            -9.7057018230        9.8467700415       -0.0482858827  S25       166             1.0000000000
      2402       220  GLU       HB2           -11.0387669301        8.8974153683        0.6224945675  S25       166             1.0000000000
      2403       220  GLU       QQH4           -9.9418822742        9.6904297366        1.7623206426  S25       166             1.0000000000
      2404       220  GLU       CG             -9.1000310395        7.9493681581        0.7433457732  S25       166             1.0000000000
      2405       220  GLU       HG1            -9.4411633727        7.2721501668       -0.0464524216  S25       166             1.0000000000
      2406       220  GLU       HG2            -9.1612404370        7.3727425575        1.6760837161  S25       166             1.0000000000
      2407       220  GLU       CD             -7.6378479816        8.2404461352        0.4618656531  S25       166             1.0000000000
      2408       220  GLU       OE1            -7.1708832412        9.4028559766        0.4785856294  S25       166             1.0000000000
      2409       220  GLU       OE2            -6.9058387066        7.1583092056        0.1926278802  S25       166             1.0000000000
      2410       221  ASN       CB             -2.6911274884       11.7287679416        1.3128438177  S25       170             1.0000000000
      2411       221  ASN       HB1            -1.7076600093       11.5767700184        0.8623648250  S25       170             1.0000000000
      2412       221  ASN       HB2            -3.0863396069       12.6966502675        0.9925240204  S25       170             1.0000000000
      2413       221  ASN       QQH5           -2.6685058861       11.6824261516        2.4111914672  S25       170             1.0000000000
      2414       221  ASN       CG             -3.6097452823       10.5997160334        0.8623435259  S25       170             1.0000000000
      2415       221  ASN       OD1            -3.2559097464        9.3838377389        1.0337989846  S25       170             1.0000000000
      2416       221  ASN       ND2            -4.7875425599       10.9472353213        0.3278309922  S25       170             1.0000000000
      2417       221  ASN       HD21           -5.5142094548       10.2488880495        0.1634303300  S25       170             1.0000000000
      2418       221  ASN       HD22           -4.9953657064       11.9148049031        0.0524612963  S25       170             1.0000000000
      2419       222  LYS       CE             -3.0715587440        1.4002973094       -4.3055932349  S25       234             1.0000000000
      2420       222  LYS       HE1            -3.4913472404        1.6105252202       -3.3221206703  S25       234             1.0000000000
      2421       222  LYS       HE2            -3.8772390815        1.2872216499       -5.0347927043  S25       234             1.0000000000
      2422       222  LYS       NZ             -2.2224601065        2.5617083356       -4.7424748127  S25       234             1.0000000000
      2423       222  LYS       HZ1            -1.7286161939        2.3566835379       -5.6437101775  S25       234             1.0000000000
      2424       222  LYS       HZ2            -1.4597664901        2.8248240967       -4.0918860601  S25       234             1.0000000000
      2425       222  LYS       HZ3            -2.8058408205        3.4285745257       -4.8724751809  S25       234             1.0000000000
      2426       222  LYS       QQH6           -2.4501961615        0.5062420774       -4.2436139975  S25       234             1.0000000000
      2427       223  SER       CB              2.4693780027        3.2892471294       -5.8879467425  S25       235             1.0000000000
      2428       223  SER       HB1             3.1792210726        2.6470321366       -6.4195769824  S25       235             1.0000000000
      2429       223  SER       HB2             2.9831129230        4.2383814447       -5.6823630299  S25       235             1.0000000000
      2430       223  SER       OG              1.3164333604        3.4690007890       -6.7447044240  S25       235             1.0000000000
      2431       223  SER       HG1             0.8991239379        4.3606894730       -6.5668290876  S25       235             1.0000000000
      2432       223  SER       QQH7            2.1927624589        2.7630897269       -4.9593401223  S25       235             1.0000000000
      2433       224  PNM       S1             -3.0824087193        9.3318450672       -6.2774074548  S25       523             1.0000000000
      2434       224  PNM       C2             -1.7263351030        8.0667718873       -6.8229366812  S25       523             1.0000000000
      2435       224  PNM       C3             -1.4261493546        7.2609101799       -5.5117453995  S25       523             1.0000000000
      2436       224  PNM       N4             -2.6871132290        7.0699807364       -4.7301412216  S25       523             1.0000000000
      2437       224  PNM       C5             -3.7050996703        8.1826673271       -4.9358093053  S25       523             1.0000000000
      2438       224  PNM       C6             -3.5978687303        8.6337852826       -3.4430811001  S25       523             1.0000000000
      2439       224  PNM       C7             -2.5996207300        7.4451221239       -3.2277140940  S25       523             1.0000000000
      2440       224  PNM       O8             -1.4880988723        7.5059705871       -2.6054488195  S25       523             1.0000000000
      2441       224  PNM       C9             -2.2857911935        7.2037317388       -7.9640560580  S25       523             1.0000000000
      2442       224  PNM       C10            -0.5115969967        8.8742822829       -7.3012606272  S25       523             1.0000000000
      2443       224  PNM       C11            -0.7390377420        5.9217333704       -5.8319637539  S25       523             1.0000000000
      2444       224  PNM       O12            -1.3535858257        4.8347652599       -5.6474854754  S25       523             1.0000000000
      2445       224  PNM       O13             0.4777544638        5.9884633897       -6.3182715374  S25       523             1.0000000000
      2446       224  PNM       N14            -2.9454648234        9.8981935414       -3.1604343749  S25       523             1.0000000000
      2447       224  PNM       C15            -3.5211335206       11.0838898585       -3.4694869929  S25       523             1.0000000000
      2448       224  PNM       O16            -4.6692053655       11.1436323675       -4.0036713540  S25       523             1.0000000000
      2449       224  PNM       C17            -2.7288257709       12.3516731166       -3.1882405330  S25       523             1.0000000000
      2450       224  PNM       C18            -1.8460494764       12.7968242280       -4.3516950544  S25       523             1.0000000000
      2451       224  PNM       C19            -0.5212750156       13.2041326792       -4.1215137331  S25       523             1.0000000000
      2452       224  PNM       C20             0.2914396146       13.6320973745       -5.1795960526  S25       523             1.0000000000
      2453       224  PNM       C21            -0.2086198249       13.6503395878       -6.4855343224  S25       523             1.0000000000
      2454       224  PNM       C22            -1.5309067398       13.2536043006       -6.7229573692  S25       523             1.0000000000
      2455       224  PNM       C23            -2.3462432677       12.8392109356       -5.6657472024  S25       523             1.0000000000
      2456       224  PNM       H24            -0.7231573086        7.8478760099       -4.9071653811  S25       523             1.0000000000
      2457       224  PNM       H25            -0.7378247809        9.3822975471       -8.2432169270  S25       523             1.0000000000
      2458       224  PNM       H26             0.3356877339        8.2040408676       -7.4671868847  S25       523             1.0000000000
      2459       224  PNM       H27            -0.2234986042        9.6336984600       -6.5718815807  S25       523             1.0000000000
      2460       224  PNM       H28            -2.5840485133        7.8400921327       -8.8014516459  S25       523             1.0000000000
      2461       224  PNM       H29            -3.1636271672        6.6376258853       -7.6472921923  S25       523             1.0000000000
      2462       224  PNM       H30            -1.5260886854        6.4991217778       -8.3247458865  S25       523             1.0000000000
      2463       224  PNM       H31            -4.6887749406        7.7985172538       -5.2036182378  S25       523             1.0000000000
      2464       224  PNM       H32            -4.5449673327        8.5659383842       -2.9035351441  S25       523             1.0000000000
      2465       224  PNM       H33            -2.1201199871       12.2292777502       -2.2887485140  S25       523             1.0000000000
      2466       224  PNM       H34            -3.4703483239       13.1284170268       -2.9775618895  S25       523             1.0000000000
      2467       224  PNM       H35            -0.1234260806       13.1838905473       -3.1121640323  S25       523             1.0000000000
      2468       224  PNM       H36             1.3076933179       13.9534431480       -4.9824503108  S25       523             1.0000000000
      2469       224  PNM       H37             0.4208350987       13.9742042660       -7.3081981737  S25       523             1.0000000000
      2470       224  PNM       H38            -1.9309003197       13.2607877864       -7.7309447492  S25       523             1.0000000000
      2471       224  PNM       H39            -3.3675083693       12.5326532716       -5.8593111708  S25       523             1.0000000000
      2472       224  PNM       H40            -2.0198688577        9.8659246275       -2.7215713301  S25       523             1.0000000000
      2473       225  TIP3      OH2            -4.5386678416        7.4994032574       -0.2357372498  S25       290             1.0000000000
      2474       225  TIP3      H1             -5.8231649141        7.3507828293        0.0020765446  S25       290             1.0000000000
      2475       225  TIP3      H2             -4.0209667514        8.2122410654        0.2705308189  S25       290             1.0000000000
      2476       226  SER       CB             -2.7913562530        5.0638697766       -2.2438949893  S26       70              1.0000000000
      2477       226  SER       HB1            -3.3600074292        4.2392702818       -2.6778087994  S26       70              1.0000000000
      2478       226  SER       HB2            -1.8258514784        5.1371672930       -2.7457199873  S26       70              1.0000000000
      2479       226  SER       OG             -3.5633292680        6.2876037928       -2.4850891022  S26       70              1.0000000000
      2480       226  SER       HG1            -4.0914957115        7.1122349459       -1.0393406414  S26       70              1.0000000000
      2481       226  SER       QQH1           -2.6091862243        4.9770037346       -1.1633800995  S26       70              1.0000000000
      2482       227  LYS       CD             -6.2655319314        3.3051196435       -2.1454567178  S26       73              1.0000000000
      2483       227  LYS       HD1            -6.9497691819        2.8070034094       -2.8393408358  S26       73              1.0000000000
      2484       227  LYS       HD2            -5.2636554805        3.2314201064       -2.5814747917  S26       73              1.0000000000
      2485       227  LYS       QQH2           -6.2731003553        2.7489412910       -1.2024368578  S26       73              1.0000000000
      2486       227  LYS       CE             -6.6614151349        4.7811851703       -1.9514603373  S26       73              1.0000000000
      2487       227  LYS       HE1            -6.2918776491        5.1995586839       -1.0139940803  S26       73              1.0000000000
      2488       227  LYS       HE2            -7.7480507457        4.8960797700       -1.9412315947  S26       73              1.0000000000
      2489       227  LYS       NZ             -6.1279074494        5.6862190590       -3.0354646261  S26       73              1.0000000000
      2490       227  LYS       HZ1            -6.2683937137        5.3545882356       -4.0005966788  S26       73              1.0000000000
      2491       227  LYS       HZ2            -5.0818590781        5.8653761259       -2.9240308745  S26       73              1.0000000000
      2492       227  LYS       HZ3            -6.5790263256        6.6299162132       -2.9852445725  S26       73              1.0000000000
      2493       228  SER       CB             -4.4882823189        4.3854238445       -6.4123723418  S26       130             1.0000000000
      2494       228  SER       HB1            -4.4907981232        5.2900749388       -7.0202605505  S26       130             1.0000000000
      2495       228  SER       HB2            -3.7573256476        3.6970899212       -6.8534274399  S26       130             1.0000000000
      2496       228  SER       OG             -4.1119396693        4.6756924395       -5.0246330898  S26       130             1.0000000000
      2497       228  SER       HG1            -3.5003094311        5.5053040254       -4.9788370587  S26       130             1.0000000000
      2498       228  SER       QQH3           -5.4681600728        3.9044053565       -6.4682853621  S26       130             1.0000000000
      2499       229  GLU       CB            -10.0062775880        9.1989446070        0.7834815121  S26       166             1.0000000000
      2500       229  GLU       HB1            -9.7114262123        9.8490864928       -0.0484890301  S26       166             1.0000000000
      2501       229  GLU       HB2           -11.0457891475        8.9027146872        0.6231671160  S26       166             1.0000000000
      2502       229  GLU       QQH4           -9.9461359731        9.6926769244        1.7623804426  S26       166             1.0000000000
      2503       229  GLU       CG             -9.1093924028        7.9502530480        0.7424528694  S26       166             1.0000000000
      2504       229  GLU       HG1            -9.4543432778        7.2722267145       -0.0447393394  S26       166             1.0000000000
      2505       229  GLU       HG2            -9.1675786892        7.3754687410        1.6765008983  S26       166             1.0000000000
      2506       229  GLU       CD             -7.6482764600        8.2387164147        0.4558820998  S26       166             1.0000000000
      2507       229  GLU       OE1            -7.1767527006        9.3987976028        0.4738932421  S26       166             1.0000000000
      2508       229  GLU       OE2            -6.9213883941        7.1540575445        0.1803601049  S26       166             1.0000000000
      2509       230  ASN       CB             -2.6913372364       11.7211455149        1.3120090226  S26       170             1.0000000000
      2510       230  ASN       HB1            -1.7078359108       11.5665972305        0.8623800607  S26       170             1.0000000000
      2511       230  ASN       HB2            -3.0846569847       12.6890618015        0.9894967768  S26       170             1.0000000000
      2512       230  ASN       QQH5           -2.6698338107       11.6765169317        2.4104507815  S26       170             1.0000000000
      2513       230  ASN       CG             -3.6122328748       10.5930507222        0.8618440771  S26       170             1.0000000000
      2514       230  ASN       OD1            -3.2623950748        9.3760709175        1.0334845508  S26       170             1.0000000000
      2515       230  ASN       ND2            -4.7886109519       10.9433921080        0.3256468727  S26       170             1.0000000000
      2516       230  ASN       HD21           -5.5154125726       10.2460563889        0.1589114918  S26       170             1.0000000000
      2517       230  ASN       HD22           -4.9945890996       11.9113905596        0.0503202830  S26       170             1.0000000000
      2518       231  LYS       CE             -3.0760439938        1.4103989446       -4.3031785434  S26       234             1.0000000000
      2519       231  LYS       HE1            -3.4956930218        1.6155355286       -3.3184878363  S26       234             1.0000000000
      2520       231  LYS       HE2            -3.8818756125        1.2988245277       -5.0324395979  S26       234             1.0000000000
      2521       231  LYS       NZ             -2.2291789052        2.5748395144       -4.7357339156  S26       234             1.0000000000
      2522       231  LYS       HZ1            -1.7361628761        2.3743354467       -5.6382416505  S26       234             1.0000000000
      2523       231  LYS       HZ2            -1.4644508861        2.8342012082       -4.0860899868  S26       234             1.0000000000
      2524       231  LYS       HZ3            -2.8105019839        3.4435298223       -4.8618760056  S26       234             1.0000000000
      2525       231  LYS       QQH6           -2.4530107323        0.5172656589       -4.2454344345  S26       234             1.0000000000
      2526       232  SER       CB              2.4705555456        3.2902729614       -5.8858620362  S26       235             1.0000000000
      2527       232  SER       HB1             3.1807365548        2.6482967049       -6.4172964578  S26       235             1.0000000000
      2528       232  SER       HB2             2.9844155355        4.2390417063       -5.6787644753  S26       235             1.0000000000
      2529       232  SER       OG              1.3187313017        3.4710995890       -6.7437678637  S26       235             1.0000000000
      2530       232  SER       HG1             0.9015250950        4.3626744159       -6.5653802976  S26       235             1.0000000000
      2531       232  SER       QQH7            2.1926545373        2.7634997561       -4.9579526254  S26       235             1.0000000000
      2532       233  PNM       S1             -3.0954982507        9.3130978634       -6.2879563907  S26       523             1.0000000000
      2533       233  PNM       C2             -1.7310582601        8.0546506894       -6.8271535088  S26       523             1.0000000000
      2534       233  PNM       C3             -1.4373206330        7.2493645450       -5.5145487006  S26       523             1.0000000000
      2535       233  PNM       N4             -2.7015782458        7.0490215145       -4.7408175720  S26       523             1.0000000000
      2536       233  PNM       C5             -3.7141013982        8.1677752054       -4.9421545527  S26       523             1.0000000000
      2537       233  PNM       C6             -3.6036115351        8.6215730878       -3.4514804423  S26       523             1.0000000000
      2538       233  PNM       C7             -2.6158770171        7.4255034457       -3.2249380193  S26       523             1.0000000000
      2539       233  PNM       O8             -1.4965401348        7.4991823495       -2.6114066278  S26       523             1.0000000000
      2540       233  PNM       C9             -2.2767130932        7.1923414102       -7.9755237919  S26       523             1.0000000000
      2541       233  PNM       C10            -0.5153901075        8.8678842801       -7.2932506621  S26       523             1.0000000000
      2542       233  PNM       C11            -0.7375243737        5.9154653143       -5.8275705241  S26       523             1.0000000000
      2543       233  PNM       O12            -1.3389716007        4.8232928036       -5.6318933433  S26       523             1.0000000000
      2544       233  PNM       O13             0.4768175443        5.9902112115       -6.3188883498  S26       523             1.0000000000
      2545       233  PNM       N14            -2.9418357055        9.8804004273       -3.1694195296  S26       523             1.0000000000
      2546       233  PNM       C15            -3.5120201509       11.0695928328       -3.4718274443  S26       523             1.0000000000
      2547       233  PNM       O16            -4.6616253494       11.1362333973       -4.0033534015  S26       523             1.0000000000
      2548       233  PNM       C17            -2.7153389449       12.3332963578       -3.1864624001  S26       523             1.0000000000
      2549       233  PNM       C18            -1.8380651002       12.7849263577       -4.3515346070  S26       523             1.0000000000
      2550       233  PNM       C19            -0.5156549828       13.2012065946       -4.1234685830  S26       523             1.0000000000
      2551       233  PNM       C20             0.2916757929       13.6368695350       -5.1824874835  S26       523             1.0000000000
      2552       233  PNM       C21            -0.2113799197       13.6541337783       -6.4873338243  S26       523             1.0000000000
      2553       233  PNM       C22            -1.5313060628       13.2484424133       -6.7225677772  S26       523             1.0000000000
      2554       233  PNM       C23            -2.3413515785       12.8262394177       -5.6643839447  S26       523             1.0000000000
      2555       233  PNM       H24            -0.7446643233        7.8422551480       -4.9036419691  S26       523             1.0000000000
      2556       233  PNM       H25            -0.7367413346        9.3826127465       -8.2327181808  S26       523             1.0000000000
      2557       233  PNM       H26             0.3338725833        8.2001301075       -7.4591232372  S26       523             1.0000000000
      2558       233  PNM       H27            -0.2329848551        9.6218816780       -6.5562026250  S26       523             1.0000000000
      2559       233  PNM       H28            -2.5669450122        7.8287768138       -8.8157672796  S26       523             1.0000000000
      2560       233  PNM       H29            -3.1564333149        6.6232941254       -7.6701169489  S26       523             1.0000000000
      2561       233  PNM       H30            -1.5111785634        6.4902938326       -8.3288393079  S26       523             1.0000000000
      2562       233  PNM       H31            -4.7003842465        7.7872833102       -5.2064499905  S26       523             1.0000000000
      2563       233  PNM       H32            -4.5530957200        8.5639517417       -2.9144581703  S26       523             1.0000000000
      2564       233  PNM       H33            -2.1020701640       12.2032605459       -2.2912360086  S26       523             1.0000000000
      2565       233  PNM       H34            -3.4536132773       13.1105055726       -2.9660860462  S26       523             1.0000000000
      2566       233  PNM       H35            -0.1153946424       13.1824055843       -3.1150059155  S26       523             1.0000000000
      2567       233  PNM       H36             1.3059779792       13.9652622748       -4.9869239216  S26       523             1.0000000000
      2568       233  PNM       H37             0.4139649090       13.9840633322       -7.3106827217  S26       523             1.0000000000
      2569       233  PNM       H38            -1.9337822004       13.2550335447       -7.7295996367  S26       523             1.0000000000
      2570       233  PNM       H39            -3.3610040530       12.5132811038       -5.8561442919  S26       523             1.0000000000
      2571       233  PNM       H40            -2.0154879058        9.8398003181       -2.7323787555  S26       523             1.0000000000
      2572       234  TIP3      OH2            -4.5486218773        7.4905535800       -0.2425063887  S26       290             1.0000000000
      2573       234  TIP3      H1             -5.8446070697        7.3453373710       -0.0085536969  S26       290             1.0000000000
      2574       234  TIP3      H2             -4.0306139439        8.2012959559        0.2657382971  S26       290             1.0000000000
      2575       235  SER       CB             -2.7906430684        5.0700006236       -2.2463932941  S27       70              1.0000000000
      2576       235  SER       HB1            -3.3670593998        4.2470696420       -2.6727444279  S27       70              1.0000000000
      2577       235  SER       HB2            -1.8261983166        5.1341769285       -2.7510440901  S27       70              1.0000000000
      2578       235  SER       OG             -3.5621247992        6.2959422076       -2.4984738199  S27       70              1.0000000000
      2579       235  SER       HG1            -4.1050396861        7.1172587912       -1.0506216945  S27       70              1.0000000000
      2580       235  SER       QQH1           -2.6060226793        4.9947974279       -1.1651847480  S27       70              1.0000000000
      2581       236  LYS       CD             -6.2775342588        3.2952865399       -2.1427829514  S27       73              1.0000000000
      2582       236  LYS       HD1            -7.0188331613        2.8345488157       -2.8040218429  S27       73              1.0000000000
      2583       236  LYS       HD2            -5.3012250386        3.1703028464       -2.6231156117  S27       73              1.0000000000
      2584       236  LYS       QQH2           -6.2697609019        2.7399084503       -1.1993684584  S27       73              1.0000000000
      2585       236  LYS       CE             -6.5796357208        4.7872817931       -1.9252074557  S27       73              1.0000000000
      2586       236  LYS       HE1            -6.0460265714        5.1964868694       -1.0663209432  S27       73              1.0000000000
      2587       236  LYS       HE2            -7.6428914952        4.9587042472       -1.7462725609  S27       73              1.0000000000
      2588       236  LYS       NZ             -6.1726215691        5.6534309755       -3.0910008266  S27       73              1.0000000000
      2589       236  LYS       HZ1            -6.4735331536        5.3332403805       -4.0208601426  S27       73              1.0000000000
      2590       236  LYS       HZ2            -5.1253378617        5.7757463145       -3.1199206124  S27       73              1.0000000000
      2591       236  LYS       HZ3            -6.5618855469        6.6210968622       -2.9873212882  S27       73              1.0000000000
      2592       237  SER       CB             -4.4921283596        4.4088410679       -6.3927792340  S27       130             1.0000000000
      2593       237  SER       HB1            -4.4946117707        5.3116022043       -7.0033917686  S27       130             1.0000000000
      2594       237  SER       HB2            -3.7577074936        3.7217278509       -6.8298822508  S27       130             1.0000000000
      2595       237  SER       OG             -4.1197138540        4.7055653524       -5.0048757299  S27       130             1.0000000000
      2596       237  SER       HG1            -3.4941054327        5.5344735875       -4.9669143599  S27       130             1.0000000000
      2597       237  SER       QQH3           -5.4714790074        3.9261532285       -6.4487075581  S27       130             1.0000000000
      2598       238  GLU       CB            -10.0086491064        9.2001044275        0.7837208046  S27       166             1.0000000000
      2599       238  GLU       HB1            -9.7128759369        9.8497057036       -0.0483378814  S27       166             1.0000000000
      2600       238  GLU       HB2           -11.0485234580        8.9053131603        0.6233450704  S27       166             1.0000000000
      2601       238  GLU       QQH4           -9.9479713395        9.6939284839        1.7625478495  S27       166             1.0000000000
      2602       238  GLU       CG             -9.1136005228        7.9504579897        0.7433625606  S27       166             1.0000000000
      2603       238  GLU       HG1            -9.4598623900        7.2718473602       -0.0426385200  S27       166             1.0000000000
      2604       238  GLU       HG2            -9.1715758087        7.3767857779        1.6781637566  S27       166             1.0000000000
      2605       238  GLU       CD             -7.6527431454        8.2368278952        0.4549472002  S27       166             1.0000000000
      2606       238  GLU       OE1            -7.1781379656        9.3956291736        0.4746169287  S27       166             1.0000000000
      2607       238  GLU       OE2            -6.9303450280        7.1502079945        0.1750809799  S27       166             1.0000000000
      2608       239  ASN       CB             -2.6911342935       11.7180871979        1.3114662003  S27       170             1.0000000000
      2609       239  ASN       HB1            -1.7076842365       11.5620893546        0.8621883741  S27       170             1.0000000000
      2610       239  ASN       HB2            -3.0834373473       12.6860834748        0.9880101314  S27       170             1.0000000000
      2611       239  ASN       QQH5           -2.6701004235       11.6740534960        2.4099470079  S27       170             1.0000000000
      2612       239  ASN       CG             -3.6130803715       10.5903676424        0.8614910991  S27       170             1.0000000000
      2613       239  ASN       OD1            -3.2650932471        9.3729216020        1.0335925430  S27       170             1.0000000000
      2614       239  ASN       ND2            -4.7887964479       10.9419804795        0.3244942690  S27       170             1.0000000000
      2615       239  ASN       HD21           -5.5155054322       10.2449154183        0.1570912689  S27       170             1.0000000000
      2616       239  ASN       HD22           -4.9936434643       11.9099549661        0.0480973848  S27       170             1.0000000000
      2617       240  LYS       CE             -3.0773137747        1.4167659781       -4.3022768774  S27       234             1.0000000000
      2618       240  LYS       HE1            -3.4978794250        1.6184805452       -3.3172448892  S27       234             1.0000000000
      2619       240  LYS       HE2            -3.8821399063        1.3060597025       -5.0327765779  S27       234             1.0000000000
      2620       240  LYS       NZ             -2.2317361885        2.5837089262       -4.7307697126  S27       234             1.0000000000
      2621       240  LYS       HZ1            -1.7406620726        2.3879549723       -5.6352483469  S27       234             1.0000000000
      2622       240  LYS       HZ2            -1.4645008443        2.8386684287       -4.0821019433  S27       234             1.0000000000
      2623       240  LYS       HZ3            -2.8102943769        3.4545698269       -4.8513124978  S27       234             1.0000000000
      2624       240  LYS       QQH6           -2.4526697707        0.5246326512       -4.2467655364  S27       234             1.0000000000
      2625       241  SER       CB              2.4705787112        3.2912765885       -5.8863933184  S27       235             1.0000000000
      2626       241  SER       HB1             3.1810589294        2.6495794262       -6.4177747409  S27       235             1.0000000000
      2627       241  SER       HB2             2.9842203994        4.2401232994       -5.6790661660  S27       235             1.0000000000
      2628       241  SER       OG              1.3189270478        3.4720837369       -6.7443963177  S27       235             1.0000000000
      2629       241  SER       HG1             0.9018705445        4.3639426116       -6.5661834750  S27       235             1.0000000000
      2630       241  SER       QQH7            2.1926555961        2.7643794603       -4.9585674880  S27       235             1.0000000000
      2631       242  PNM       S1             -3.1006453231        9.3055260906       -6.2889995185  S27       523             1.0000000000
      2632       242  PNM       C2             -1.7337755571        8.0503519368       -6.8268538883  S27       523             1.0000000000
      2633       242  PNM       C3             -1.4437612680        7.2428515944       -5.5147447363  S27       523             1.0000000000
      2634       242  PNM       N4             -2.7089162170        7.0371090709       -4.7453356648  S27       523             1.0000000000
      2635       242  PNM       C5             -3.7164829427        8.1608582117       -4.9414428619  S27       523             1.0000000000
      2636       242  PNM       C6             -3.6037348374        8.6166007700       -3.4527241874  S27       523             1.0000000000
      2637       242  PNM       C7             -2.6255341141        7.4140764713       -3.2150078037  S27       523             1.0000000000
      2638       242  PNM       O8             -1.4984487298        7.4988325698       -2.6098163306  S27       523             1.0000000000
      2639       242  PNM       C9             -2.2748903661        7.1915694518       -7.9801373500  S27       523             1.0000000000
      2640       242  PNM       C10            -0.5179431721        8.8658538260       -7.2879090213  S27       523             1.0000000000
      2641       242  PNM       C11            -0.7398877868        5.9118814639       -5.8291846122  S27       523             1.0000000000
      2642       242  PNM       O12            -1.3387982314        4.8173539856       -5.6373435808  S27       523             1.0000000000
      2643       242  PNM       O13             0.4752298291        5.9900403259       -6.3181383578  S27       523             1.0000000000
      2644       242  PNM       N14            -2.9379351537        9.8733837227       -3.1725404880  S27       523             1.0000000000
      2645       242  PNM       C15            -3.5074478746       11.0636582424       -3.4727581710  S27       523             1.0000000000
      2646       242  PNM       O16            -4.6574682897       11.1327089187       -4.0024298804  S27       523             1.0000000000
      2647       242  PNM       C17            -2.7102747272       12.3268094158       -3.1863515964  S27       523             1.0000000000
      2648       242  PNM       C18            -1.8357529935       12.7816762668       -4.3521101970  S27       523             1.0000000000
      2649       242  PNM       C19            -0.5139282848       13.1999357007       -4.1245283936  S27       523             1.0000000000
      2650       242  PNM       C20             0.2921570576       13.6377771894       -5.1835362299  S27       523             1.0000000000
      2651       242  PNM       C21            -0.2117193613       13.6554383985       -6.4880387154  S27       523             1.0000000000
      2652       242  PNM       C22            -1.5311433084       13.2479544130       -6.7228518938  S27       523             1.0000000000
      2653       242  PNM       C23            -2.3399958796       12.8233723026       -5.6646098037  S27       523             1.0000000000
      2654       242  PNM       H24            -0.7548455213        7.8353541235       -4.8989510120  S27       523             1.0000000000
      2655       242  PNM       H25            -0.7395677010        9.3858212891       -8.2244544402  S27       523             1.0000000000
      2656       242  PNM       H26             0.3312923575        8.1990808596       -7.4575062226  S27       523             1.0000000000
      2657       242  PNM       H27            -0.2361350082        9.6157073018       -6.5465931397  S27       523             1.0000000000
      2658       242  PNM       H28            -2.5601523099        7.8317205325       -8.8193208031  S27       523             1.0000000000
      2659       242  PNM       H29            -3.1569877655        6.6226905609       -7.6815407219  S27       523             1.0000000000
      2660       242  PNM       H30            -1.5083378007        6.4900690469       -8.3323710589  S27       523             1.0000000000
      2661       242  PNM       H31            -4.7049603240        7.7840455903       -5.2038079914  S27       523             1.0000000000
      2662       242  PNM       H32            -4.5542358238        8.5647213471       -2.9169029853  S27       523             1.0000000000
      2663       242  PNM       H33            -2.0949705803       12.1949358342       -2.2929224493  S27       523             1.0000000000
      2664       242  PNM       H34            -3.4486517364       13.1029929491       -2.9625278500  S27       523             1.0000000000
      2665       242  PNM       H35            -0.1130025733       13.1800619552       -3.1163611940  S27       523             1.0000000000
      2666       242  PNM       H36             1.3061949212       13.9671093825       -4.9881872041  S27       523             1.0000000000
      2667       242  PNM       H37             0.4128013887       13.9867371292       -7.3114851311  S27       523             1.0000000000
      2668       242  PNM       H38            -1.9340548930       13.2545795959       -7.7297290151  S27       523             1.0000000000
      2669       242  PNM       H39            -3.3589579865       12.5081753739       -5.8562934593  S27       523             1.0000000000
      2670       242  PNM       H40            -2.0111237155        9.8291071420       -2.7371496859  S27       523             1.0000000000
      2671       243  TIP3      OH2            -4.5544240893        7.4837773685       -0.2439857737  S27       290             1.0000000000
      2672       243  TIP3      H1             -5.8554027527        7.3398527850       -0.0108666273  S27       290             1.0000000000
      2673       243  TIP3      H2             -4.0350842175        8.1929538135        0.2648484356  S27       290             1.0000000000
      2674       244  SER       CB             -2.7894095084        5.0793257635       -2.2437679363  S28       70              1.0000000000
      2675       244  SER       HB1            -3.3779893741        4.2634256701       -2.6673527043  S28       70              1.0000000000
      2676       244  SER       HB2            -1.8248553311        5.1298264178       -2.7500120732  S28       70              1.0000000000
      2677       244  SER       OG             -3.5468425230        6.3151199253       -2.4949607377  S28       70              1.0000000000
      2678       244  SER       HG1            -4.1102693374        7.1237158760       -1.0562197872  S28       70              1.0000000000
      2679       244  SER       QQH1           -2.6038732247        5.0027504946       -1.1625034378  S28       70              1.0000000000
      2680       245  LYS       CD             -6.2854152256        3.2867731202       -2.1411630002  S28       73              1.0000000000
      2681       245  LYS       HD1            -7.0610765094        2.8486491570       -2.7786365943  S28       73              1.0000000000
      2682       245  LYS       HD2            -5.3276475011        3.1238634738       -2.6470727656  S28       73              1.0000000000
      2683       245  LYS       QQH2           -6.2692211286        2.7365518071       -1.1949711490  S28       73              1.0000000000
      2684       245  LYS       CE             -6.5210354376        4.7890821347       -1.9225610498  S28       73              1.0000000000
      2685       245  LYS       HE1            -5.8805061403        5.1967557505       -1.1399890480  S28       73              1.0000000000
      2686       245  LYS       HE2            -7.5507794527        5.0055571956       -1.6326043749  S28       73              1.0000000000
      2687       245  LYS       NZ             -6.2231836195        5.6082474601       -3.1504285397  S28       73              1.0000000000
      2688       245  LYS       HZ1            -6.7599615611        5.3421887631       -3.9868971428  S28       73              1.0000000000
      2689       245  LYS       HZ2            -5.2188223615        5.5646878162       -3.4254192809  S28       73              1.0000000000
      2690       245  LYS       HZ3            -6.4579699999        6.6162639295       -2.9925827229  S28       73              1.0000000000
      2691       246  SER       CB             -4.4965129333        4.4232813722       -6.3716557832  S28       130             1.0000000000
      2692       246  SER       HB1            -4.4946998086        5.3196042725       -6.9914313466  S28       130             1.0000000000
      2693       246  SER       HB2            -3.7570260502        3.7330321183       -6.7938771378  S28       130             1.0000000000
      2694       246  SER       OG             -4.1302508512        4.7389374091       -4.9820678742  S28       130             1.0000000000
      2695       246  SER       HG1            -3.4825745565        5.5713579006       -4.9559563325  S28       130             1.0000000000
      2696       246  SER       QQH3           -5.4755427640        3.9403268849       -6.4262368094  S28       130             1.0000000000
      2697       247  GLU       CB            -10.0091623983        9.2008758154        0.7835737661  S28       166             1.0000000000
      2698       247  GLU       HB1            -9.7128893216        9.8504553878       -0.0483169420  S28       166             1.0000000000
      2699       247  GLU       HB2           -11.0492361791        8.9067752947        0.6230305744  S28       166             1.0000000000
      2700       247  GLU       QQH4           -9.9483801389        9.6945858526        1.7624505169  S28       166             1.0000000000
      2701       247  GLU       CG             -9.1148650834        7.9507581355        0.7432941407  S28       166             1.0000000000
      2702       247  GLU       HG1            -9.4617534665        7.2724550967       -0.0426948671  S28       166             1.0000000000
      2703       247  GLU       HG2            -9.1734549282        7.3771823247        1.6781175320  S28       166             1.0000000000
      2704       247  GLU       CD             -7.6535136426        8.2356652148        0.4547029272  S28       166             1.0000000000
      2705       247  GLU       OE1            -7.1781891036        9.3941109315        0.4743414012  S28       166             1.0000000000
      2706       247  GLU       OE2            -6.9330123961        7.1477707992        0.1749104043  S28       166             1.0000000000
      2707       248  ASN       CB             -2.6913331088       11.7185295803        1.3112148678  S28       170             1.0000000000
      2708       248  ASN       HB1            -1.7079136167       11.5630203056        0.8617027569  S28       170             1.0000000000
      2709       248  ASN       HB2            -3.0839956751       12.6863896698        0.9877794588  S28       170             1.0000000000
      2710       248  ASN       QQH5           -2.6699261645       11.6747590157        2.4096915996  S28       170             1.0000000000
      2711       248  ASN       CG             -3.6130526132       10.5903475345        0.8616297310  S28       170             1.0000000000
      2712       248  ASN       OD1            -3.2653724701        9.3730630746        1.0347083814  S28       170             1.0000000000
      2713       248  ASN       ND2            -4.7887993905       10.9417355958        0.3242960857  S28       170             1.0000000000
      2714       248  ASN       HD21           -5.5148156972       10.2441399751        0.1564184385  S28       170             1.0000000000
      2715       248  ASN       HD22           -4.9935999581       11.9094109920        0.0470657106  S28       170             1.0000000000
      2716       249  LYS       CE             -3.0786251346        1.4200633616       -4.3021087512  S28       234             1.0000000000
      2717       249  LYS       HE1            -3.4998791162        1.6191217452       -3.3168210500  S28       234             1.0000000000
      2718       249  LYS       HE2            -3.8823422189        1.3103470486       -5.0339924980  S28       234             1.0000000000
      2719       249  LYS       NZ             -2.2327746844        2.5886151448       -4.7264661631  S28       234             1.0000000000
      2720       249  LYS       HZ1            -1.7441222459        2.3974095181       -5.6332579722  S28       234             1.0000000000
      2721       249  LYS       HZ2            -1.4623134280        2.8379535033       -4.0788882793  S28       234             1.0000000000
      2722       249  LYS       HZ3            -2.8044786047        3.4626403676       -4.8395384040  S28       234             1.0000000000
      2723       249  LYS       QQH6           -2.4528564236        0.5287129457       -4.2485693229  S28       234             1.0000000000
      2724       250  SER       CB              2.4709867526        3.2912248492       -5.8864429680  S28       235             1.0000000000
      2725       250  SER       HB1             3.1815211904        2.6492061255       -6.4174016842  S28       235             1.0000000000
      2726       250  SER       HB2             2.9846185233        4.2400884610       -5.6793429294  S28       235             1.0000000000
      2727       250  SER       OG              1.3194383793        3.4719192845       -6.7446710634  S28       235             1.0000000000
      2728       250  SER       HG1             0.9024191177        4.3639737623       -6.5666980158  S28       235             1.0000000000
      2729       250  SER       QQH7            2.1929404009        2.7647537011       -4.9584000239  S28       235             1.0000000000
      2730       251  PNM       S1             -3.1026252735        9.3013840415       -6.2877375130  S28       523             1.0000000000
      2731       251  PNM       C2             -1.7353720870        8.0481357508       -6.8265449152  S28       523             1.0000000000
      2732       251  PNM       C3             -1.4501415658        7.2371790669       -5.5153042861  S28       523             1.0000000000
      2733       251  PNM       N4             -2.7173294398        7.0234399992       -4.7510650873  S28       523             1.0000000000
      2734       251  PNM       C5             -3.7164107236        8.1562612272       -4.9382698319  S28       523             1.0000000000
      2735       251  PNM       C6             -3.6001190215        8.6137664875       -3.4520341726  S28       523             1.0000000000
      2736       251  PNM       C7             -2.6321035626        7.4041882558       -3.1976344284  S28       523             1.0000000000
      2737       251  PNM       O8             -1.4927391988        7.5036951782       -2.6105882999  S28       523             1.0000000000
      2738       251  PNM       C9             -2.2750863301        7.1920135288       -7.9825091134  S28       523             1.0000000000
      2739       251  PNM       C10            -0.5186810188        8.8643444233       -7.2846209834  S28       523             1.0000000000
      2740       251  PNM       C11            -0.7416545639        5.9092250438       -5.8295645683  S28       523             1.0000000000
      2741       251  PNM       O12            -1.3374920387        4.8127091831       -5.6374421662  S28       523             1.0000000000
      2742       251  PNM       O13             0.4735836311        5.9895981794       -6.3181885048  S28       523             1.0000000000
      2743       251  PNM       N14            -2.9343916201        9.8709153054       -3.1744182765  S28       523             1.0000000000
      2744       251  PNM       C15            -3.5043460620       11.0608225237       -3.4729191526  S28       523             1.0000000000
      2745       251  PNM       O16            -4.6555875899       11.1309553878       -4.0020358918  S28       523             1.0000000000
      2746       251  PNM       C17            -2.7088795761       12.3252854210       -3.1864246853  S28       523             1.0000000000
      2747       251  PNM       C18            -1.8352127135       12.7814734553       -4.3521595776  S28       523             1.0000000000
      2748       251  PNM       C19            -0.5134367528       13.2001624753       -4.1249613534  S28       523             1.0000000000
      2749       251  PNM       C20             0.2923299340       13.6379695803       -5.1841749163  S28       523             1.0000000000
      2750       251  PNM       C21            -0.2118276247       13.6554803846       -6.4885549970  S28       523             1.0000000000
      2751       251  PNM       C22            -1.5313209601       13.2479318029       -6.7229864557  S28       523             1.0000000000
      2752       251  PNM       C23            -2.3398218964       12.8232608818       -5.6645463559  S28       523             1.0000000000
      2753       251  PNM       H24            -0.7663106671        7.8289589532       -4.8927869436  S28       523             1.0000000000
      2754       251  PNM       H25            -0.7397736426        9.3886804601       -8.2189351066  S28       523             1.0000000000
      2755       251  PNM       H26             0.3301171530        8.1977242075       -7.4571607821  S28       523             1.0000000000
      2756       251  PNM       H27            -0.2357308697        9.6108052976       -6.5403782356  S28       523             1.0000000000
      2757       251  PNM       H28            -2.5584271732        7.8339875032       -8.8209429156  S28       523             1.0000000000
      2758       251  PNM       H29            -3.1582380588        6.6237966141       -7.6857257474  S28       523             1.0000000000
      2759       251  PNM       H30            -1.5087672350        6.4902054709       -8.3346959994  S28       523             1.0000000000
      2760       251  PNM       H31            -4.7085730925        7.7859395199       -5.1967665099  S28       523             1.0000000000
      2761       251  PNM       H32            -4.5518577657        8.5658289476       -2.9179553133  S28       523             1.0000000000
      2762       251  PNM       H33            -2.0930282002       12.1945045371       -2.2931735920  S28       523             1.0000000000
      2763       251  PNM       H34            -3.4482938101       13.1004299006       -2.9623590152  S28       523             1.0000000000
      2764       251  PNM       H35            -0.1121964570       13.1804759790       -3.1169053058  S28       523             1.0000000000
      2765       251  PNM       H36             1.3064420819       13.9673881821       -4.9892327493  S28       523             1.0000000000
      2766       251  PNM       H37             0.4124368421       13.9867486691       -7.3122136080  S28       523             1.0000000000
      2767       251  PNM       H38            -1.9344669460       13.2544967428       -7.7297757022  S28       523             1.0000000000
      2768       251  PNM       H39            -3.3587900476       12.5077943285       -5.8558052191  S28       523             1.0000000000
      2769       251  PNM       H40            -2.0062163132        9.8249220726       -2.7408893837  S28       523             1.0000000000
      2770       252  TIP3      OH2            -4.5564973786        7.4817031022       -0.2425416981  S28       290             1.0000000000
      2771       252  TIP3      H1             -5.8564396501        7.3361227149       -0.0105797939  S28       290             1.0000000000
      2772       252  TIP3      H2             -4.0375202630        8.1903027628        0.2673038464  S28       290             1.0000000000
      2773       253  SER       CB             -2.7909466581        5.0888852015       -2.2400347007  S29       70              1.0000000000
      2774       253  SER       HB1            -3.3965209467        4.2846941595       -2.6610519322  S29       70              1.0000000000
      2775       253  SER       HB2            -1.8286963095        5.1247748634       -2.7521347220  S29       70              1.0000000000
      2776       253  SER       OG             -3.5305619589        6.3373795541       -2.4816247519  S29       70              1.0000000000
      2777       253  SER       HG1            -4.1097243646        7.1311300673       -1.0500170785  S29       70              1.0000000000
      2778       253  SER       QQH1           -2.6005951403        5.0085289178       -1.1597912419  S29       70              1.0000000000
      2779       254  LYS       CD             -6.2918267424        3.2746466031       -2.1410417558  S29       73              1.0000000000
      2780       254  LYS       HD1            -7.0981371752        2.8570009511       -2.7545938820  S29       73              1.0000000000
      2781       254  LYS       HD2            -5.3533516218        3.0745701024       -2.6696371080  S29       73              1.0000000000
      2782       254  LYS       QQH2           -6.2683537899        2.7321766247       -1.1905636613  S29       73              1.0000000000
      2783       254  LYS       CE             -6.4626032599        4.7862766089       -1.9352317142  S29       73              1.0000000000
      2784       254  LYS       HE1            -5.7428844329        5.1860051810       -1.2211049730  S29       73              1.0000000000
      2785       254  LYS       HE2            -7.4553645491        5.0498301759       -1.5658960344  S29       73              1.0000000000
      2786       254  LYS       NZ             -6.2433271763        5.5537680353       -3.2111393574  S29       73              1.0000000000
      2787       254  LYS       HZ1            -6.9771439306        5.3804416745       -3.9115716844  S29       73              1.0000000000
      2788       254  LYS       HZ2            -5.3349758919        5.3313493615       -3.7094043796  S29       73              1.0000000000
      2789       254  LYS       HZ3            -6.2940680799        6.5800678918       -3.0407812287  S29       73              1.0000000000
      2790       255  SER       CB             -4.5033270477        4.4348209367       -6.3465391335  S29       130             1.0000000000
      2791       255  SER       HB1            -4.4922029933        5.3254385501       -6.9739718701  S29       130             1.0000000000
      2792       255  SER       HB2            -3.7562039633        3.7416532634       -6.7481691201  S29       130             1.0000000000
      2793       255  SER       OG             -4.1521420677        4.7710078796       -4.9522447968  S29       130             1.0000000000
      2794       255  SER       HG1            -3.4786064968        5.6301943094       -4.9312825290  S29       130             1.0000000000
      2795       255  SER       QQH3           -5.4813512248        3.9513191390       -6.4106581301  S29       130             1.0000000000
      2796       256  GLU       CB            -10.0097973869        9.2019132776        0.7832726153  S29       166             1.0000000000
      2797       256  GLU       HB1            -9.7132078902        9.8514800376       -0.0485232470  S29       166             1.0000000000
      2798       256  GLU       HB2           -11.0500386941        8.9083681946        0.6226778375  S29       166             1.0000000000
      2799       256  GLU       QQH4           -9.9488343301        9.6956199593        1.7621704178  S29       166             1.0000000000
      2800       256  GLU       CG             -9.1162549517        7.9515034770        0.7428527824  S29       166             1.0000000000
      2801       256  GLU       HG1            -9.4631607530        7.2738966132       -0.0436786147  S29       166             1.0000000000
      2802       256  GLU       HG2            -9.1756243202        7.3774911575        1.6773530749  S29       166             1.0000000000
      2803       256  GLU       CD             -7.6545165275        8.2350018763        0.4549479976  S29       166             1.0000000000
      2804       256  GLU       OE1            -7.1780391548        9.3930919625        0.4734882935  S29       166             1.0000000000
      2805       256  GLU       OE2            -6.9360452843        7.1453581607        0.1781160055  S29       166             1.0000000000
      2806       257  ASN       CB             -2.6917042030       11.7194528196        1.3110591653  S29       170             1.0000000000
      2807       257  ASN       HB1            -1.7083632601       11.5643176064        0.8612585864  S29       170             1.0000000000
      2808       257  ASN       HB2            -3.0847179823       12.6872590041        0.9878815354  S29       170             1.0000000000
      2809       257  ASN       QQH5           -2.6698892433       11.6756790594        2.4095209640  S29       170             1.0000000000
      2810       257  ASN       CG             -3.6130665331       10.5909251561        0.8618174823  S29       170             1.0000000000
      2811       257  ASN       OD1            -3.2645756604        9.3740382642        1.0360129582  S29       170             1.0000000000
      2812       257  ASN       ND2            -4.7889231781       10.9412699189        0.3242037747  S29       170             1.0000000000
      2813       257  ASN       HD21           -5.5145742005       10.2430983475        0.1563395160  S29       170             1.0000000000
      2814       257  ASN       HD22           -4.9940954901       11.9087116868        0.0464320477  S29       170             1.0000000000
      2815       258  LYS       CE             -3.0831044766        1.4223221905       -4.3013169735  S29       234             1.0000000000
      2816       258  LYS       HE1            -3.5044367837        1.6166163016       -3.3151694619  S29       234             1.0000000000
      2817       258  LYS       HE2            -3.8864118680        1.3112210479       -5.0334004799  S29       234             1.0000000000
      2818       258  LYS       NZ             -2.2413636147        2.5958591924       -4.7219723592  S29       234             1.0000000000
      2819       258  LYS       HZ1            -1.7567849723        2.4119444158       -5.6321632291  S29       234             1.0000000000
      2820       258  LYS       HZ2            -1.4661795676        2.8395243443       -4.0775414734  S29       234             1.0000000000
      2821       258  LYS       HZ3            -2.8089083065        3.4714621619       -4.8231447146  S29       234             1.0000000000
      2822       258  LYS       QQH6           -2.4528156327        0.5339795799       -4.2513866861  S29       234             1.0000000000
      2823       259  SER       CB              2.4719224491        3.2908679533       -5.8863965169  S29       235             1.0000000000
      2824       259  SER       HB1             3.1824722761        2.6483194121       -6.4166589805  S29       235             1.0000000000
      2825       259  SER       HB2             2.9858664903        4.2395316583       -5.6792956548  S29       235             1.0000000000
      2826       259  SER       OG              1.3210080968        3.4717870210       -6.7455653834  S29       235             1.0000000000
      2827       259  SER       HG1             0.9039004026        4.3635138802       -6.5675735304  S29       235             1.0000000000
      2828       259  SER       QQH7            2.1928396711        2.7647960623       -4.9584690957  S29       235             1.0000000000
      2829       260  PNM       S1             -3.1062988103        9.2954687310       -6.2872666790  S29       523             1.0000000000
      2830       260  PNM       C2             -1.7394912251        8.0441133578       -6.8294386640  S29       523             1.0000000000
      2831       260  PNM       C3             -1.4598835728        7.2291051620       -5.5195722128  S29       523             1.0000000000
      2832       260  PNM       N4             -2.7313810384        7.0037593798       -4.7608091233  S29       523             1.0000000000
      2833       260  PNM       C5             -3.7182344686        8.1503459245       -4.9356151229  S29       523             1.0000000000
      2834       260  PNM       C6             -3.5960566683        8.6116795276       -3.4523043684  S29       523             1.0000000000
[truncated: 298,357 more chars]
