# Supplementary material for: Unraveling the energetic significance of chemical events in enzyme catalysis via machine-learning based regression approach
Source: Commun Chem. 2020 Oct 8;3:134. doi: 10.1038/s42004-020-00379-w (PMC9814854; doi:10.1038/s42004-020-00379-w)
Supplement: Supplementary file 3 — Supplementary Data 1 [file 42004_2020_379_MOESM3_ESM.zip › pathways/optimized.path/path.cor.b3lyp/path_5_r.cor]

* RETAIN ONLY THE QM ATOMS, WRITE PSF & COOR
* PREDEFINED VARS:
*     INCOR: DIRECTORY TO INPUT .COR FILE
*     INPSF: DIRECTORY TO INPUT .PSF FILE
*     OUTPSF: DIRECTORY TO OUTPUT .PSF FILE
*     OUTCOR: FILENAME OF OUTPUT .COR FILE
* ZILIN SONG, 17 DEC 2019
*  DATE:    12/17/19     21:13:19      CREATED BY USER: zilins
*
      4950  EXT
         1         1  SER       CB             -3.0876397098        5.2122839082       -2.1696849930  S1        70              1.0000000000
         2         1  SER       HB1            -3.6149805629        4.3545199482       -2.6029310442  S1        70              1.0000000000
         3         1  SER       HB2            -2.1579239034        5.3560630814       -2.7344205337  S1        70              1.0000000000
         4         1  SER       OG             -3.9427079056        6.3615955781       -2.2848981865  S1        70              1.0000000000
         5         1  SER       HG1            -4.0480189905        7.1030103852       -1.3255342700  S1        70              1.0000000000
         6         1  SER       QQH1           -2.8060336820        5.0515180783       -1.1162273780  S1        70              1.0000000000
         7         2  LYS       CD             -6.5602493376        3.5553312802       -2.0536613578  S1        73              1.0000000000
         8         2  LYS       HD1            -7.2021783362        2.9897989216       -2.7348332148  S1        73              1.0000000000
         9         2  LYS       HD2            -5.5464943783        3.5066518019       -2.4672278840  S1        73              1.0000000000
        10         2  LYS       QQH2           -6.5602930940        3.0442744397       -1.0852011985  S1        73              1.0000000000
        11         2  LYS       CE             -7.0328413858        5.0202507815       -1.9620780192  S1        73              1.0000000000
        12         2  LYS       HE1            -6.8432446778        5.4936647219       -0.9943090393  S1        73              1.0000000000
        13         2  LYS       HE2            -8.1069503031        5.0871201891       -2.1538476965  S1        73              1.0000000000
        14         2  LYS       NZ             -6.3408648539        5.8906772674       -2.9743060552  S1        73              1.0000000000
        15         2  LYS       HZ1            -6.4077730679        5.5620796397       -3.9466670398  S1        73              1.0000000000
        16         2  LYS       HZ2            -5.2594355125        6.0404558141       -2.7212532308  S1        73              1.0000000000
        17         2  LYS       HZ3            -6.7404272351        6.8557718610       -2.9611161620  S1        73              1.0000000000
        18         3  SER       CB             -4.6147538507        4.3788413726       -6.5286786297  S1        130             1.0000000000
        19         3  SER       HB1            -4.6138927419        5.2655539886       -7.1654238775  S1        130             1.0000000000
        20         3  SER       HB2            -3.9231189470        3.6453883422       -6.9594796362  S1        130             1.0000000000
        21         3  SER       OG             -4.1847956655        4.7042675429       -5.1636419158  S1        130             1.0000000000
        22         3  SER       HG1            -3.3552343475        5.2641986718       -5.2196289812  S1        130             1.0000000000
        23         3  SER       QQH3           -5.6085507646        3.9335896942       -6.5242747477  S1        130             1.0000000000
        24         4  GLU       CB             -9.8799797531        9.4605568157        0.7653885942  S1        166             1.0000000000
        25         4  GLU       HB1            -9.5993833643       10.1061010530       -0.0771411130  S1        166             1.0000000000
        26         4  GLU       HB2           -10.9242939921        9.1662081394        0.6358268353  S1        166             1.0000000000
        27         4  GLU       QQH4           -9.7921449722        9.9587663207        1.7402737330  S1        166             1.0000000000
        28         4  GLU       CG             -8.9872168582        8.2111652016        0.7052001365  S1        166             1.0000000000
        29         4  GLU       HG1            -9.3539357882        7.5418214316       -0.0813677040  S1        166             1.0000000000
        30         4  GLU       HG2            -9.0403653218        7.6310545323        1.6361667318  S1        166             1.0000000000
        31         4  GLU       CD             -7.5132761285        8.4746312668        0.3943795462  S1        166             1.0000000000
        32         4  GLU       OE1            -7.0714851067        9.6665869929        0.3941823355  S1        166             1.0000000000
        33         4  GLU       OE2            -6.7942192104        7.4169667535        0.1366948787  S1        166             1.0000000000
        34         5  ASN       CB             -2.6741706849       12.1141013865        1.2123130537  S1        170             1.0000000000
        35         5  ASN       HB1            -1.7004787175       11.9874833013        0.7311490853  S1        170             1.0000000000
        36         5  ASN       HB2            -3.1084555735       13.0697272719        0.9041694903  S1        170             1.0000000000
        37         5  ASN       QQH5           -2.6188109924       12.0739693904        2.3099296175  S1        170             1.0000000000
        38         5  ASN       CG             -3.5733706497       10.9581910117        0.7817692053  S1        170             1.0000000000
        39         5  ASN       OD1            -3.1406434950        9.7620845316        0.8561690309  S1        170             1.0000000000
        40         5  ASN       ND2            -4.8070775048       11.2778549516        0.3620004018  S1        170             1.0000000000
        41         5  ASN       HD21           -5.5314454376       10.5566358553        0.2190654610  S1        170             1.0000000000
        42         5  ASN       HD22           -5.0276340857       12.2420120109        0.1095451561  S1        170             1.0000000000
        43         6  LYS       CE             -3.3253893287        1.4309389932       -4.1882145887  S1        234             1.0000000000
        44         6  LYS       HE1            -3.7303083148        1.6583526817       -3.2046629575  S1        234             1.0000000000
        45         6  LYS       HE2            -4.1418440937        1.3118675377       -4.9030669044  S1        234             1.0000000000
        46         6  LYS       NZ             -2.4776768888        2.5832380973       -4.6605303738  S1        234             1.0000000000
        47         6  LYS       HZ1            -1.9924098072        2.3493539542       -5.5624780409  S1        234             1.0000000000
        48         6  LYS       HZ2            -1.7207832331        2.8690609719       -4.0119609165  S1        234             1.0000000000
        49         6  LYS       HZ3            -3.0924549327        3.4213244688       -4.8138355114  S1        234             1.0000000000
        50         6  LYS       QQH6           -2.7036172597        0.5375492179       -4.1181104581  S1        234             1.0000000000
        51         7  SER       CB              2.2211970502        3.2395087306       -5.9791951483  S1        235             1.0000000000
        52         7  SER       HB1             2.8905007555        2.5484050847       -6.4980680800  S1        235             1.0000000000
        53         7  SER       HB2             2.7861599474        4.1627551564       -5.7932817340  S1        235             1.0000000000
        54         7  SER       OG              1.0777224671        3.4680023982       -6.8452196550  S1        235             1.0000000000
        55         7  SER       HG1             0.6895456990        4.3640140810       -6.6433467717  S1        235             1.0000000000
        56         7  SER       QQH7            1.9136241873        2.7405401562       -5.0463450587  S1        235             1.0000000000
        57         8  PNM       S1             -3.0451712890        9.6325614119       -6.3533896189  S1        523             1.0000000000
        58         8  PNM       C2             -1.7108004321        8.3329431850       -6.9258579678  S1        523             1.0000000000
        59         8  PNM       C3             -1.2688954831        7.5852374365       -5.6079191665  S1        523             1.0000000000
        60         8  PNM       N4             -2.3660840372        7.6825916614       -4.6456239544  S1        523             1.0000000000
        61         8  PNM       C5             -3.5558325500        8.5397831716       -4.9140717468  S1        523             1.0000000000
        62         8  PNM       C6             -3.4600476471        9.0405229225       -3.4176464356  S1        523             1.0000000000
        63         8  PNM       C7             -2.2978481376        8.0289249589       -3.3046798320  S1        523             1.0000000000
        64         8  PNM       O8             -1.4468965164        7.7528325634       -2.4468445970  S1        523             1.0000000000
        65         8  PNM       C9             -2.3764326872        7.3967529821       -7.9456412849  S1        523             1.0000000000
        66         8  PNM       C10            -0.5402192472        9.0994667976       -7.5540756354  S1        523             1.0000000000
        67         8  PNM       C11            -0.8325828137        6.1420675297       -5.8992165431  S1        523             1.0000000000
        68         8  PNM       O12            -1.6499636748        5.1927459121       -5.6969686771  S1        523             1.0000000000
        69         8  PNM       O13             0.3707056717        6.0068447116       -6.3774206406  S1        523             1.0000000000
        70         8  PNM       N14            -2.9057158087       10.3728402164       -3.2320904220  S1        523             1.0000000000
        71         8  PNM       C15            -3.5585619456       11.4778461209       -3.6532452595  S1        523             1.0000000000
        72         8  PNM       O16            -4.7046697493       11.3951615083       -4.1832809261  S1        523             1.0000000000
        73         8  PNM       C17            -2.8154950779       12.8003898340       -3.5169276042  S1        523             1.0000000000
        74         8  PNM       C18            -1.7367634085       12.9970020290       -4.5793764102  S1        523             1.0000000000
        75         8  PNM       C19            -0.4107294853       13.2714143031       -4.2126563089  S1        523             1.0000000000
        76         8  PNM       C20             0.5809978799       13.4496824188       -5.1849702934  S1        523             1.0000000000
        77         8  PNM       C21             0.2578235174       13.3528636332       -6.5423273015  S1        523             1.0000000000
        78         8  PNM       C22            -1.0661327612       13.0932683145       -6.9200019789  S1        523             1.0000000000
        79         8  PNM       C23            -2.0554683417       12.9213477061       -5.9467018038  S1        523             1.0000000000
        80         8  PNM       H24            -0.3981851168        8.1045015969       -5.1938736141  S1        523             1.0000000000
        81         8  PNM       H25            -0.8358564444        9.5507951570       -8.5063759350  S1        523             1.0000000000
        82         8  PNM       H26             0.2871771464        8.4083009311       -7.7467823847  S1        523             1.0000000000
        83         8  PNM       H27            -0.1863630282        9.9007682312       -6.9001177402  S1        523             1.0000000000
        84         8  PNM       H28            -2.7655340197        7.9861125650       -8.7785353682  S1        523             1.0000000000
        85         8  PNM       H29            -3.2074213084        6.8446157366       -7.5019162406  S1        523             1.0000000000
        86         8  PNM       H30            -1.6534878773        6.6738538043       -8.3431186603  S1        523             1.0000000000
        87         8  PNM       H31            -4.4640040302        7.9834841189       -5.1396376202  S1        523             1.0000000000
        88         8  PNM       H32            -4.3462807549        8.8690031257       -2.8097711182  S1        523             1.0000000000
        89         8  PNM       H33            -2.3732642040       12.8756610402       -2.5186979586  S1        523             1.0000000000
        90         8  PNM       H34            -3.5686151330       13.5876560118       -3.5946941903  S1        523             1.0000000000
        91         8  PNM       H35            -0.1522303912       13.3562967195       -3.1625541749  S1        523             1.0000000000
        92         8  PNM       H36             1.5999516112       13.6646075181       -4.8824848899  S1        523             1.0000000000
        93         8  PNM       H37             1.0257044096       13.4865751364       -7.2972251906  S1        523             1.0000000000
        94         8  PNM       H38            -1.3249432620       13.0127666730       -7.9716352767  S1        523             1.0000000000
        95         8  PNM       H39            -3.0761310324       12.7100793465       -6.2465006305  S1        523             1.0000000000
        96         8  PNM       H40            -1.9900552678       10.4508891025       -2.7789965391  S1        523             1.0000000000
        97         9  TIP3      OH2            -4.4079800630        7.8305656699       -0.4558179490  S1        290             1.0000000000
        98         9  TIP3      H1             -5.4070909104        7.7069992729       -0.1541320563  S1        290             1.0000000000
        99         9  TIP3      H2             -3.8847181541        8.5318989268        0.0338069475  S1        290             1.0000000000
       100        10  SER       CB             -3.0972997866        5.2187244372       -2.1708689950  S2        70              1.0000000000
       101        10  SER       HB1            -3.6242403302        4.3592355195       -2.6041244025  S2        70              1.0000000000
       102        10  SER       HB2            -2.1657647996        5.3578757744       -2.7353760306  S2        70              1.0000000000
       103        10  SER       OG             -3.9449962870        6.3719572236       -2.2824030277  S2        70              1.0000000000
       104        10  SER       HG1            -4.0750993331        7.1727895582       -1.2430413427  S2        70              1.0000000000
       105        10  SER       QQH1           -2.8146643060        5.0483815793       -1.1184491769  S2        70              1.0000000000
       106        11  LYS       CD             -6.5514899062        3.5517412002       -2.0580249534  S2        73              1.0000000000
       107        11  LYS       HD1            -7.1999410646        2.9898336030       -2.7359402069  S2        73              1.0000000000
       108        11  LYS       HD2            -5.5397940708        3.4967239390       -2.4755469071  S2        73              1.0000000000
       109        11  LYS       QQH2           -6.5508400729        3.0411861580       -1.0890316232  S2        73              1.0000000000
       110        11  LYS       CE             -7.0134009212        5.0203015658       -1.9671973568  S2        73              1.0000000000
       111        11  LYS       HE1            -6.8183850924        5.4878406675       -0.9979549501  S2        73              1.0000000000
       112        11  LYS       HE2            -8.0885673791        5.0921135753       -2.1541614022  S2        73              1.0000000000
       113        11  LYS       NZ             -6.3151716622        5.8844316448       -2.9780368347  S2        73              1.0000000000
       114        11  LYS       HZ1            -6.3656509287        5.5420895805       -3.9455991225  S2        73              1.0000000000
       115        11  LYS       HZ2            -5.2129177002        6.0524830444       -2.7068578512  S2        73              1.0000000000
       116        11  LYS       HZ3            -6.7218810686        6.8454394260       -2.9813418005  S2        73              1.0000000000
       117        12  SER       CB             -4.6221887476        4.3761940496       -6.5313952591  S2        130             1.0000000000
       118        12  SER       HB1            -4.6186008883        5.2621113333       -7.1691238230  S2        130             1.0000000000
       119        12  SER       HB2            -3.9305382492        3.6412296783       -6.9594351057  S2        130             1.0000000000
       120        12  SER       OG             -4.1961222273        4.7024931247       -5.1656592108  S2        130             1.0000000000
       121        12  SER       HG1            -3.3694540021        5.2656944476       -5.2193656142  S2        130             1.0000000000
       122        12  SER       QQH3           -5.6168357791        3.9324959405       -6.5292878052  S2        130             1.0000000000
       123        13  GLU       CB             -9.8795853349        9.4611913234        0.7673956975  S2        166             1.0000000000
       124        13  GLU       HB1            -9.6016768064       10.1071307143       -0.0756526259  S2        166             1.0000000000
       125        13  GLU       HB2           -10.9224284447        9.1622116321        0.6374769214  S2        166             1.0000000000
       126        13  GLU       QQH4           -9.7952724788        9.9602522982        1.7422381860  S2        166             1.0000000000
       127        13  GLU       CG             -8.9818551394        8.2153335329        0.7096477221  S2        166             1.0000000000
       128        13  GLU       HG1            -9.3409707287        7.5457254373       -0.0803521115  S2        166             1.0000000000
       129        13  GLU       HG2            -9.0370912975        7.6329160190        1.6388446513  S2        166             1.0000000000
       130        13  GLU       CD             -7.5097367882        8.4874134126        0.4078931722  S2        166             1.0000000000
       131        13  GLU       OE1            -7.0733895283        9.6791386707        0.3896452679  S2        166             1.0000000000
       132        13  GLU       OE2            -6.7791456022        7.4292254430        0.1727562226  S2        166             1.0000000000
       133        14  ASN       CB             -2.6654833037       12.1017634152        1.2150822702  S2        170             1.0000000000
       134        14  ASN       HB1            -1.6904063421       11.9642484890        0.7399530732  S2        170             1.0000000000
       135        14  ASN       HB2            -3.0894212034       13.0599668031        0.9007445129  S2        170             1.0000000000
       136        14  ASN       QQH5           -2.6174735602       12.0641176445        2.3131854645  S2        170             1.0000000000
       137        14  ASN       CG             -3.5737275910       10.9543947064        0.7821483163  S2        170             1.0000000000
       138        14  ASN       OD1            -3.1523837680        9.7537568775        0.8553022212  S2        170             1.0000000000
       139        14  ASN       ND2            -4.8034159925       11.2845607167        0.3604563234  S2        170             1.0000000000
       140        14  ASN       HD21           -5.5324138040       10.5699724097        0.2146793857  S2        170             1.0000000000
       141        14  ASN       HD22           -5.0159934337       12.2513246367        0.1068430575  S2        170             1.0000000000
       142        15  LYS       CE             -3.3260706747        1.4328699487       -4.1869861736  S2        234             1.0000000000
       143        15  LYS       HE1            -3.7291199932        1.6611520944       -3.2028664382  S2        234             1.0000000000
       144        15  LYS       HE2            -4.1440975364        1.3129726213       -4.8999613496  S2        234             1.0000000000
       145        15  LYS       NZ             -2.4802568660        2.5852896149       -4.6617780869  S2        234             1.0000000000
       146        15  LYS       HZ1            -1.9949461521        2.3513455108       -5.5635311552  S2        234             1.0000000000
       147        15  LYS       HZ2            -1.7233039687        2.8729933510       -4.0139619769  S2        234             1.0000000000
       148        15  LYS       HZ3            -3.0957254772        3.4222706284       -4.8153765882  S2        234             1.0000000000
       149        15  LYS       QQH6           -2.7036630629        0.5399569813       -4.1175003505  S2        234             1.0000000000
       150        16  SER       CB              2.2241085157        3.2383566049       -5.9779132191  S2        235             1.0000000000
       151        16  SER       HB1             2.8949609155        2.5475282668       -6.4952406362  S2        235             1.0000000000
       152        16  SER       HB2             2.7881607681        4.1621190686       -5.7914116571  S2        235             1.0000000000
       153        16  SER       OG              1.0821416690        3.4651956909       -6.8461226439  S2        235             1.0000000000
       154        16  SER       HG1             0.6915903552        4.3606372161       -6.6454969513  S2        235             1.0000000000
       155        16  SER       QQH7            1.9154558237        2.7396513308       -5.0452826285  S2        235             1.0000000000
       156        17  PNM       S1             -3.0624352961        9.6142606919       -6.3735435749  S2        523             1.0000000000
       157        17  PNM       C2             -1.7232928695        8.3168114823       -6.9391164243  S2        523             1.0000000000
       158        17  PNM       C3             -1.2882563876        7.5699126418       -5.6191653070  S2        523             1.0000000000
       159        17  PNM       N4             -2.3927030561        7.6591179230       -4.6631168482  S2        523             1.0000000000
       160        17  PNM       C5             -3.5776535043        8.5240256460       -4.9337215466  S2        523             1.0000000000
       161        17  PNM       C6             -3.4794813723        9.0283310942       -3.4387311142  S2        523             1.0000000000
       162        17  PNM       C7             -2.3220993697        8.0114151529       -3.3211095990  S2        523             1.0000000000
       163        17  PNM       O8             -1.4610145635        7.7521962869       -2.4695546550  S2        523             1.0000000000
       164        17  PNM       C9             -2.3808808603        7.3806842674       -7.9640865416  S2        523             1.0000000000
       165        17  PNM       C10            -0.5498280105        9.0860408045       -7.5587566575  S2        523             1.0000000000
       166        17  PNM       C11            -0.8426283648        6.1291091427       -5.9099310400  S2        523             1.0000000000
       167        17  PNM       O12            -1.6559743772        5.1762687230       -5.7122168941  S2        523             1.0000000000
       168        17  PNM       O13             0.3638470899        6.0010334283       -6.3829618597  S2        523             1.0000000000
       169        17  PNM       N14            -2.9154743166       10.3568503061       -3.2528888504  S2        523             1.0000000000
       170        17  PNM       C15            -3.5621303195       11.4675265440       -3.6695267010  S2        523             1.0000000000
       171        17  PNM       O16            -4.7101404428       11.3926245022       -4.1980143970  S2        523             1.0000000000
       172        17  PNM       C17            -2.8126429837       12.7853374740       -3.5260212155  S2        523             1.0000000000
       173        17  PNM       C18            -1.7320698540       12.9845596263       -4.5862479187  S2        523             1.0000000000
       174        17  PNM       C19            -0.4082001691       13.2655618932       -4.2161992633  S2        523             1.0000000000
       175        17  PNM       C20             0.5853101452       13.4477369043       -5.1860237790  S2        523             1.0000000000
       176        17  PNM       C21             0.2663099733       13.3477613121       -6.5441163162  S2        523             1.0000000000
       177        17  PNM       C22            -1.0553706676       13.0817385014       -6.9250538947  S2        523             1.0000000000
       178        17  PNM       C23            -2.0467392618       12.9065988566       -5.9543510150  S2        523             1.0000000000
       179        17  PNM       H24            -0.4233178469        8.0931041911       -5.1978434371  S2        523             1.0000000000
       180        17  PNM       H25            -0.8387227270        9.5357572668       -8.5138955663  S2        523             1.0000000000
       181        17  PNM       H26             0.2811353427        8.3971446827       -7.7435420209  S2        523             1.0000000000
       182        17  PNM       H27            -0.2038004562        9.8887416339       -6.9023660846  S2        523             1.0000000000
       183        17  PNM       H28            -2.7669602305        7.9707131738       -8.7978846186  S2        523             1.0000000000
       184        17  PNM       H29            -3.2129517019        6.8255584249       -7.5263392339  S2        523             1.0000000000
       185        17  PNM       H30            -1.6537653784        6.6604102287       -8.3588072875  S2        523             1.0000000000
       186        17  PNM       H31            -4.4894435705        7.9737967842       -5.1593463815  S2        523             1.0000000000
       187        17  PNM       H32            -4.3691220137        8.8642887138       -2.8341257067  S2        523             1.0000000000
       188        17  PNM       H33            -2.3698562061       12.8515700573       -2.5273222731  S2        523             1.0000000000
       189        17  PNM       H34            -3.5620062482       13.5769143607       -3.5984659491  S2        523             1.0000000000
       190        17  PNM       H35            -0.1527968724       13.3521529261       -3.1655156529  S2        523             1.0000000000
       191        17  PNM       H36             1.6025122037       13.6673332224       -4.8809946312  S2        523             1.0000000000
       192        17  PNM       H37             1.0357800513       13.4835224684       -7.2971001865  S2        523             1.0000000000
       193        17  PNM       H38            -1.3109371213       12.9986154042       -7.9772834209  S2        523             1.0000000000
       194        17  PNM       H39            -3.0657701882       12.6914140990       -6.2567589496  S2        523             1.0000000000
       195        17  PNM       H40            -1.9990782312       10.4289681553       -2.8015478399  S2        523             1.0000000000
       196        18  TIP3      OH2            -4.4310168463        7.8396269165       -0.4248670470  S2        290             1.0000000000
       197        18  TIP3      H1             -5.4526993597        7.7028221004       -0.1182811747  S2        290             1.0000000000
       198        18  TIP3      H2             -3.8952340391        8.5447225871        0.0541658784  S2        290             1.0000000000
       199        19  SER       CB             -3.0978494709        5.2146648038       -2.1683121284  S3        70              1.0000000000
       200        19  SER       HB1            -3.6257928266        4.3564114626       -2.6034901373  S3        70              1.0000000000
       201        19  SER       HB2            -2.1648951395        5.3515970112       -2.7313071442  S3        70              1.0000000000
       202        19  SER       OG             -3.9412436816        6.3710290771       -2.2788437073  S3        70              1.0000000000
       203        19  SER       HG1            -4.0837840327        7.1781211092       -1.2153018177  S3        70              1.0000000000
       204        19  SER       QQH1           -2.8169343515        5.0405882821       -1.1159321395  S3        70              1.0000000000
       205        20  LYS       CD             -6.5498254641        3.5481507327       -2.0598030652  S3        73              1.0000000000
       206        20  LYS       HD1            -7.2009889952        2.9888129971       -2.7372842413  S3        73              1.0000000000
       207        20  LYS       HD2            -5.5388333003        3.4905212966       -2.4786270332  S3        73              1.0000000000
       208        20  LYS       QQH2           -6.5493499494        3.0363973719       -1.0913556581  S3        73              1.0000000000
       209        20  LYS       CE             -7.0069867065        5.0181454717       -1.9667984936  S3        73              1.0000000000
       210        20  LYS       HE1            -6.8116470809        5.4814920606       -0.9957036499  S3        73              1.0000000000
       211        20  LYS       HE2            -8.0821793009        5.0927204273       -2.1530462222  S3        73              1.0000000000
       212        20  LYS       NZ             -6.3058217404        5.8835165089       -2.9739108294  S3        73              1.0000000000
       213        20  LYS       HZ1            -6.3562746330        5.5444174244       -3.9423271392  S3        73              1.0000000000
       214        20  LYS       HZ2            -5.1955491457        6.0537840682       -2.6994276526  S3        73              1.0000000000
       215        20  LYS       HZ3            -6.7115710659        6.8447873495       -2.9733497959  S3        73              1.0000000000
       216        21  SER       CB             -4.6091701158        4.3889677439       -6.5359408360  S3        130             1.0000000000
       217        21  SER       HB1            -4.6080854510        5.2744509522       -7.1743189100  S3        130             1.0000000000
       218        21  SER       HB2            -3.9174023313        3.6546699169       -6.9650472121  S3        130             1.0000000000
       219        21  SER       OG             -4.1807036682        4.7155579031       -5.1713049408  S3        130             1.0000000000
       220        21  SER       HG1            -3.3500333724        5.2734165000       -5.2241404449  S3        130             1.0000000000
       221        21  SER       QQH3           -5.6031112875        3.9439651550       -6.5315971749  S3        130             1.0000000000
       222        22  GLU       CB             -9.8866859495        9.4634052575        0.7677819837  S3        166             1.0000000000
       223        22  GLU       HB1            -9.6085665012       10.1088737407       -0.0755473870  S3        166             1.0000000000
       224        22  GLU       HB2           -10.9297825628        9.1654557672        0.6382978921  S3        166             1.0000000000
       225        22  GLU       QQH4           -9.8016061408        9.9623685220        1.7426685295  S3        166             1.0000000000
       226        22  GLU       CG             -8.9900743265        8.2169773699        0.7101035573  S3        166             1.0000000000
       227        22  GLU       HG1            -9.3479195624        7.5485950251       -0.0815303037  S3        166             1.0000000000
       228        22  GLU       HG2            -9.0472011650        7.6330215391        1.6381838590  S3        166             1.0000000000
       229        22  GLU       CD             -7.5180881334        8.4885677430        0.4114963276  S3        166             1.0000000000
       230        22  GLU       OE1            -7.0816234559        9.6806163157        0.3863945104  S3        166             1.0000000000
       231        22  GLU       OE2            -6.7859875201        7.4293637991        0.1852558762  S3        166             1.0000000000
       232        23  ASN       CB             -2.6711679291       12.0979602131        1.2119930009  S3        170             1.0000000000
       233        23  ASN       HB1            -1.6964425526       11.9568763402        0.7369837205  S3        170             1.0000000000
       234        23  ASN       HB2            -3.0925529283       13.0566185321        0.8955718643  S3        170             1.0000000000
       235        23  ASN       QQH5           -2.6230644317       12.0623448721        2.3101058361  S3        170             1.0000000000
       236        23  ASN       CG             -3.5828927641       10.9523842260        0.7816233366  S3        170             1.0000000000
       237        23  ASN       OD1            -3.1658311042        9.7502729458        0.8596381221  S3        170             1.0000000000
       238        23  ASN       ND2            -4.8106569273       11.2848979976        0.3566530296  S3        170             1.0000000000
       239        23  ASN       HD21           -5.5408585655       10.5719523421        0.2111766282  S3        170             1.0000000000
       240        23  ASN       HD22           -5.0206360280       12.2518958825        0.1005476665  S3        170             1.0000000000
       241        24  LYS       CE             -3.3234920981        1.4408135123       -4.1900478344  S3        234             1.0000000000
       242        24  LYS       HE1            -3.7264749905        1.6686227855       -3.2057128544  S3        234             1.0000000000
       243        24  LYS       HE2            -4.1415285872        1.3232301802       -4.9034793066  S3        234             1.0000000000
       244        24  LYS       NZ             -2.4754102571        2.5923935724       -4.6631424201  S3        234             1.0000000000
       245        24  LYS       HZ1            -1.9903950524        2.3581107032       -5.5649766801  S3        234             1.0000000000
       246        24  LYS       HZ2            -1.7182676202        2.8782666389       -4.0147427947  S3        234             1.0000000000
       247        24  LYS       HZ3            -3.0894151843        3.4307973073       -4.8164159435  S3        234             1.0000000000
       248        24  LYS       QQH6           -2.7028773739        0.5466735352       -4.1215207770  S3        234             1.0000000000
       249        25  SER       CB              2.2258095653        3.2395986706       -5.9805003617  S3        235             1.0000000000
       250        25  SER       HB1             2.8945655620        2.5478699779       -6.4992946109  S3        235             1.0000000000
       251        25  SER       HB2             2.7918504928        4.1620155759       -5.7935553501  S3        235             1.0000000000
       252        25  SER       OG              1.0833769429        3.4702429506       -6.8472221891  S3        235             1.0000000000
       253        25  SER       HG1             0.6964138712        4.3665991517       -6.6442422922  S3        235             1.0000000000
       254        25  SER       QQH7            1.9168785496        2.7404659339       -5.0481923823  S3        235             1.0000000000
       255        26  PNM       S1             -3.0428622048        9.6236755668       -6.3438184898  S3        523             1.0000000000
       256        26  PNM       C2             -1.7046278819        8.3286974081       -6.9150740505  S3        523             1.0000000000
       257        26  PNM       C3             -1.2647472254        7.5800116749       -5.5969846740  S3        523             1.0000000000
       258        26  PNM       N4             -2.3659246207        7.6693856738       -4.6375687955  S3        523             1.0000000000
       259        26  PNM       C5             -3.5548654950        8.5274823792       -4.9073352247  S3        523             1.0000000000
       260        26  PNM       C6             -3.4611024406        9.0292574095       -3.4115995932  S3        523             1.0000000000
       261        26  PNM       C7             -2.3023403151        8.0155522675       -3.2958157919  S3        523             1.0000000000
       262        26  PNM       O8             -1.4432439914        7.7499434766       -2.4386631662  S3        523             1.0000000000
       263        26  PNM       C9             -2.3664944567        7.3933449104       -7.9381880335  S3        523             1.0000000000
       264        26  PNM       C10            -0.5339391452        9.0973900387       -7.5404552609  S3        523             1.0000000000
       265        26  PNM       C11            -0.8229295647        6.1398298780       -5.8945639378  S3        523             1.0000000000
       266        26  PNM       O12            -1.6384484932        5.1876408531       -5.6992150281  S3        523             1.0000000000
       267        26  PNM       O13             0.3807567210        6.0101958682       -6.3732956452  S3        523             1.0000000000
       268        26  PNM       N14            -2.9039724876       10.3608963086       -3.2262324035  S3        523             1.0000000000
       269        26  PNM       C15            -3.5542333123       11.4668858021       -3.6492309636  S3        523             1.0000000000
       270        26  PNM       O16            -4.7019330228       11.3849998859       -4.1786719909  S3        523             1.0000000000
       271        26  PNM       C17            -2.8107775520       12.7888638028       -3.5151724405  S3        523             1.0000000000
       272        26  PNM       C18            -1.7359003046       12.9876211639       -4.5811609239  S3        523             1.0000000000
       273        26  PNM       C19            -0.4096063462       13.2660928450       -4.2181883141  S3        523             1.0000000000
       274        26  PNM       C20             0.5790073711       13.4463510038       -5.1933788295  S3        523             1.0000000000
       275        26  PNM       C21             0.2523244889       13.3471876319       -6.5497573019  S3        523             1.0000000000
       276        26  PNM       C22            -1.0718947991       13.0837407692       -6.9236348987  S3        523             1.0000000000
       277        26  PNM       C23            -2.0581670412       12.9101268256       -5.9475683089  S3        523             1.0000000000
       278        26  PNM       H24            -0.3970262724        8.1010668819       -5.1788543062  S3        523             1.0000000000
       279        26  PNM       H25            -0.8281745287        9.5477147103       -8.4936861225  S3        523             1.0000000000
       280        26  PNM       H26             0.2949302424        8.4073676522       -7.7308129271  S3        523             1.0000000000
       281        26  PNM       H27            -0.1830311889        9.8997110126       -6.8862817428  S3        523             1.0000000000
       282        26  PNM       H28            -2.7535366497        7.9838782039       -8.7712445016  S3        523             1.0000000000
       283        26  PNM       H29            -3.1981420484        6.8398866649       -7.4976193022  S3        523             1.0000000000
       284        26  PNM       H30            -1.6420386819        6.6716535504       -8.3349570445  S3        523             1.0000000000
       285        26  PNM       H31            -4.4630996266        7.9716508490       -5.1340789059  S3        523             1.0000000000
       286        26  PNM       H32            -4.3512181925        8.8619861457       -2.8084978085  S3        523             1.0000000000
       287        26  PNM       H33            -2.3644657757       12.8635214532       -2.5186810177  S3        523             1.0000000000
       288        26  PNM       H34            -3.5645056608       13.5760136809       -3.5892579065  S3        523             1.0000000000
       289        26  PNM       H35            -0.1484683553       13.3523971511       -3.1688340972  S3        523             1.0000000000
       290        26  PNM       H36             1.5981567345       13.6644356497       -4.8938735717  S3        523             1.0000000000
       291        26  PNM       H37             1.0178910479       13.4818023751       -7.3068358360  S3        523             1.0000000000
       292        26  PNM       H38            -1.3331711242       13.0010730696       -7.9745558474  S3        523             1.0000000000
       293        26  PNM       H39            -3.0789017971       12.6951343765       -6.2443671136  S3        523             1.0000000000
       294        26  PNM       H40            -1.9866032704       10.4376648820       -2.7774476915  S3        523             1.0000000000
       295        27  TIP3      OH2            -4.4431892290        7.8282101752       -0.4034060412  S3        290             1.0000000000
       296        27  TIP3      H1             -5.4748216240        7.6921193207       -0.1009656234  S3        290             1.0000000000
       297        27  TIP3      H2             -3.9081293472        8.5378847870        0.0705971146  S3        290             1.0000000000
       298        28  SER       CB             -3.0993197510        5.2144975579       -2.1707106563  S4        70              1.0000000000
       299        28  SER       HB1            -3.6279645948        4.3560538385       -2.6044273245  S4        70              1.0000000000
       300        28  SER       HB2            -2.1673294297        5.3511040052       -2.7354511363  S4        70              1.0000000000
       301        28  SER       OG             -3.9427244650        6.3708121625       -2.2802278179  S4        70              1.0000000000
       302        28  SER       HG1            -4.0767675950        7.1865363063       -1.2154132664  S4        70              1.0000000000
       303        28  SER       QQH1           -2.8164467860        5.0411613472       -1.1187132041  S4        70              1.0000000000
       304        29  LYS       CD             -6.5511844432        3.5531693439       -2.0600275593  S4        73              1.0000000000
       305        29  LYS       HD1            -7.2062002246        2.9947610591       -2.7346713090  S4        73              1.0000000000
       306        29  LYS       HD2            -5.5423577032        3.4944194062       -2.4838990743  S4        73              1.0000000000
       307        29  LYS       QQH2           -6.5468467104        3.0412559845       -1.0917907159  S4        73              1.0000000000
       308        29  LYS       CE             -7.0060940171        5.0238166957       -1.9647594009  S4        73              1.0000000000
       309        29  LYS       HE1            -6.8054488383        5.4867657593       -0.9944287628  S4        73              1.0000000000
       310        29  LYS       HE2            -8.0819424701        5.0999700332       -2.1464773257  S4        73              1.0000000000
       311        29  LYS       NZ             -6.3078401980        5.8878652013       -2.9748623583  S4        73              1.0000000000
       312        29  LYS       HZ1            -6.3596209735        5.5459912212       -3.9424190143  S4        73              1.0000000000
       313        29  LYS       HZ2            -5.1970061863        6.0571568186       -2.7011495328  S4        73              1.0000000000
       314        29  LYS       HZ3            -6.7142264880        6.8487024341       -2.9753953143  S4        73              1.0000000000
       315        30  SER       CB             -4.6246469208        4.3731977694       -6.5294294450  S4        130             1.0000000000
       316        30  SER       HB1            -4.6209682925        5.2589750091       -7.1671930433  S4        130             1.0000000000
       317        30  SER       HB2            -3.9337551108        3.6376762656       -6.9576955539  S4        130             1.0000000000
       318        30  SER       OG             -4.1986602348        4.6991955928       -5.1637392366  S4        130             1.0000000000
       319        30  SER       HG1            -3.3717217755        5.2619573934       -5.2161329574  S4        130             1.0000000000
       320        30  SER       QQH3           -5.6196987509        3.9298870294       -6.5268503085  S4        130             1.0000000000
       321        31  GLU       CB             -9.8751601807        9.4624544521        0.7665310576  S4        166             1.0000000000
       322        31  GLU       HB1            -9.5979585861       10.1088044972       -0.0763727188  S4        166             1.0000000000
       323        31  GLU       HB2           -10.9169842154        9.1604488949        0.6356750481  S4        166             1.0000000000
       324        31  GLU       QQH4           -9.7934888044        9.9616469173        1.7415673259  S4        166             1.0000000000
       325        31  GLU       CG             -8.9737656007        8.2193754174        0.7103116280  S4        166             1.0000000000
       326        31  GLU       HG1            -9.3277319446        7.5493597534       -0.0819424267  S4        166             1.0000000000
       327        31  GLU       HG2            -9.0298167537        7.6351340916        1.6381689844  S4        166             1.0000000000
       328        31  GLU       CD             -7.5022474961        8.4966283537        0.4137442336  S4        166             1.0000000000
       329        31  GLU       OE1            -7.0709330342        9.6890795017        0.3801230117  S4        166             1.0000000000
       330        31  GLU       OE2            -6.7652020077        7.4378891081        0.1972361897  S4        166             1.0000000000
       331        32  ASN       CB             -2.6592290067       12.1031403775        1.2140357615  S4        170             1.0000000000
       332        32  ASN       HB1            -1.6836633349       11.9638150007        0.7403826831  S4        170             1.0000000000
       333        32  ASN       HB2            -3.0809282716       13.0621859251        0.8989037851  S4        170             1.0000000000
       334        32  ASN       QQH5           -2.6127645232       12.0652610689        2.3121273472  S4        170             1.0000000000
       335        32  ASN       CG             -3.5688544883       10.9580324043        0.7801066682  S4        170             1.0000000000
       336        32  ASN       OD1            -3.1504985170        9.7560446558        0.8567023489  S4        170             1.0000000000
       337        32  ASN       ND2            -4.7966244609       11.2897342744        0.3541846888  S4        170             1.0000000000
       338        32  ASN       HD21           -5.5263105778       10.5773496615        0.2070387156  S4        170             1.0000000000
       339        32  ASN       HD22           -5.0069318350       12.2574653331        0.0994958848  S4        170             1.0000000000
       340        33  LYS       CE             -3.3242898746        1.4316988494       -4.1893498479  S4        234             1.0000000000
       341        33  LYS       HE1            -3.7288039921        1.6598954221       -3.2057951823  S4        234             1.0000000000
       342        33  LYS       HE2            -4.1412318153        1.3123904265       -4.9036716556  S4        234             1.0000000000
       343        33  LYS       NZ             -2.4772143105        2.5838335679       -4.6623352561  S4        234             1.0000000000
       344        33  LYS       HZ1            -1.9911328066        2.3507819809       -5.5638424399  S4        234             1.0000000000
       345        33  LYS       HZ2            -1.7209414867        2.8711508835       -4.0137112293  S4        234             1.0000000000
       346        33  LYS       HZ3            -3.0922803913        3.4207168065       -4.8156723242  S4        234             1.0000000000
       347        33  LYS       QQH6           -2.7024931045        0.5384193531       -4.1192397059  S4        234             1.0000000000
       348        34  SER       CB              2.2300964548        3.2362415938       -5.9782488358  S4        235             1.0000000000
       349        34  SER       HB1             2.9006606028        2.5445336495       -6.4947296094  S4        235             1.0000000000
       350        34  SER       HB2             2.7946381490        4.1597858523       -5.7920496825  S4        235             1.0000000000
       351        34  SER       OG              1.0888586020        3.4631400024       -6.8473288549  S4        235             1.0000000000
       352        34  SER       HG1             0.6957420937        4.3567483896       -6.6430932556  S4        235             1.0000000000
       353        34  SER       QQH7            1.9206806837        2.7384674543       -5.0453681296  S4        235             1.0000000000
       354        35  PNM       S1             -3.0661770759        9.6001572989       -6.3626057780  S4        523             1.0000000000
       355        35  PNM       C2             -1.7227449334        8.3069592125       -6.9268273412  S4        523             1.0000000000
       356        35  PNM       C3             -1.2873030084        7.5602851271       -5.6066447624  S4        523             1.0000000000
       357        35  PNM       N4             -2.3909084676        7.6487248402       -4.6493263186  S4        523             1.0000000000
       358        35  PNM       C5             -3.5769945625        8.5116919819       -4.9199059052  S4        523             1.0000000000
       359        35  PNM       C6             -3.4772401826        9.0202651168       -3.4268204711  S4        523             1.0000000000
       360        35  PNM       C7             -2.3215912281        8.0040920168       -3.3095825596  S4        523             1.0000000000
       361        35  PNM       O8             -1.4552756327        7.7475074099       -2.4560340813  S4        523             1.0000000000
       362        35  PNM       C9             -2.3768790188        7.3712620679       -7.9545078183  S4        523             1.0000000000
       363        35  PNM       C10            -0.5500986182        9.0789565901       -7.5446726338  S4        523             1.0000000000
       364        35  PNM       C11            -0.8410260266        6.1203277966       -5.8998927052  S4        523             1.0000000000
       365        35  PNM       O12            -1.6543578943        5.1667841518       -5.7047539054  S4        523             1.0000000000
       366        35  PNM       O13             0.3651738974        5.9939864218       -6.3740748024  S4        523             1.0000000000
       367        35  PNM       N14            -2.9141989122       10.3498409569       -3.2451791592  S4        523             1.0000000000
       368        35  PNM       C15            -3.5628889383       11.4596364776       -3.6613477868  S4        523             1.0000000000
       369        35  PNM       O16            -4.7123178047       11.3841850689       -4.1865024131  S4        523             1.0000000000
       370        35  PNM       C17            -2.8138307926       12.7780737514       -3.5209383974  S4        523             1.0000000000
       371        35  PNM       C18            -1.7374606941       12.9785167493       -4.5851225510  S4        523             1.0000000000
       372        35  PNM       C19            -0.4130255765       13.2621552327       -4.2191039749  S4        523             1.0000000000
       373        35  PNM       C20             0.5771189298       13.4467665959       -5.1919688400  S4        523             1.0000000000
       374        35  PNM       C21             0.2538352698       13.3465367266       -6.5490852322  S4        523             1.0000000000
       375        35  PNM       C22            -1.0684478706       13.0777651265       -6.9259622378  S4        523             1.0000000000
       376        35  PNM       C23            -2.0564228977       12.9001175757       -5.9522327199  S4        523             1.0000000000
       377        35  PNM       H24            -0.4222462949        8.0841010624       -5.1861167025  S4        523             1.0000000000
       378        35  PNM       H25            -0.8383235414        9.5274348674       -8.5005571815  S4        523             1.0000000000
       379        35  PNM       H26             0.2828643664        8.3918997564       -7.7275262057  S4        523             1.0000000000
       380        35  PNM       H27            -0.2071528428        9.8831573823       -6.8885563120  S4        523             1.0000000000
       381        35  PNM       H28            -2.7607595914        7.9626481773       -8.7884202564  S4        523             1.0000000000
       382        35  PNM       H29            -3.2099847015        6.8154343038       -7.5197830484  S4        523             1.0000000000
       383        35  PNM       H30            -1.6484256668        6.6520081853       -8.3485283471  S4        523             1.0000000000
       384        35  PNM       H31            -4.4886105911        7.9592958274       -5.1419237803  S4        523             1.0000000000
       385        35  PNM       H32            -4.3664827216        8.8583416882       -2.8209344686  S4        523             1.0000000000
       386        35  PNM       H33            -2.3671636544       12.8447643843       -2.5240094499  S4        523             1.0000000000
       387        35  PNM       H34            -3.5639572206       13.5692518807       -3.5902690000  S4        523             1.0000000000
       388        35  PNM       H35            -0.1545637186       13.3494104400       -3.1692505888  S4        523             1.0000000000
       389        35  PNM       H36             1.5946289981       13.6690374444       -4.8899911545  S4        523             1.0000000000
       390        35  PNM       H37             1.0205902538       13.4848548309       -7.3043286683  S4        523             1.0000000000
       391        35  PNM       H38            -1.3270829365       12.9952015256       -7.9775569086  S4        523             1.0000000000
       392        35  PNM       H39            -3.0760918109       12.6831757784       -6.2514235716  S4        523             1.0000000000
       393        35  PNM       H40            -1.9961315077       10.4237094947       -2.7973732845  S4        523             1.0000000000
       394        36  TIP3      OH2            -4.4297190209        7.8392192486       -0.4069748712  S4        290             1.0000000000
       395        36  TIP3      H1             -5.4604506414        7.7016814624       -0.0958203373  S4        290             1.0000000000
       396        36  TIP3      H2             -3.8900992823        8.5474334130        0.0646174387  S4        290             1.0000000000
       397        37  SER       CB             -3.0995017103        5.2124433792       -2.1676315141  S5        70              1.0000000000
       398        37  SER       HB1            -3.6283160036        4.3543069482       -2.6023248162  S5        70              1.0000000000
       399        37  SER       HB2            -2.1663990360        5.3478500664       -2.7308759295  S5        70              1.0000000000
       400        37  SER       OG             -3.9408792977        6.3701849435       -2.2777420293  S5        70              1.0000000000
       401        37  SER       HG1            -4.0876093283        7.1864128312       -1.1971806571  S5        70              1.0000000000
       402        37  SER       QQH1           -2.8184849883        5.0375355638       -1.1153924458  S5        70              1.0000000000
       403        38  LYS       CD             -6.5493862504        3.5477496834       -2.0609851588  S5        73              1.0000000000
       404        38  LYS       HD1            -7.2039901862        2.9900687183       -2.7365659211  S5        73              1.0000000000
       405        38  LYS       HD2            -5.5398574145        3.4878875970       -2.4829834436  S5        73              1.0000000000
       406        38  LYS       QQH2           -6.5470292696        3.0356773461       -1.0926873557  S5        73              1.0000000000
       407        38  LYS       CE             -7.0026002462        5.0189346793       -1.9663814359  S5        73              1.0000000000
       408        38  LYS       HE1            -6.8041207316        5.4799831647       -0.9948416763  S5        73              1.0000000000
       409        38  LYS       HE2            -8.0782296737        5.0957823245       -2.1496354947  S5        73              1.0000000000
       410        38  LYS       NZ             -6.3010925094        5.8835235135       -2.9733519202  S5        73              1.0000000000
       411        38  LYS       HZ1            -6.3509092985        5.5434823826       -3.9413247039  S5        73              1.0000000000
       412        38  LYS       HZ2            -5.1846017842        6.0559057910       -2.6962434996  S5        73              1.0000000000
       413        38  LYS       HZ3            -6.7069444611        6.8444494727       -2.9728862641  S5        73              1.0000000000
       414        39  SER       CB             -4.6091191518        4.3883765259       -6.5369642359  S5        130             1.0000000000
       415        39  SER       HB1            -4.6072453013        5.2733511415       -7.1760532541  S5        130             1.0000000000
       416        39  SER       HB2            -3.9181488578        3.6529518592       -6.9654656681  S5        130             1.0000000000
       417        39  SER       OG             -4.1804276245        4.7153779588       -5.1725498010  S5        130             1.0000000000
       418        39  SER       HG1            -3.3485765666        5.2714464728       -5.2249061799  S5        130             1.0000000000
       419        39  SER       QQH3           -5.6035470141        3.9445276814       -6.5322590829  S5        130             1.0000000000
       420        40  GLU       CB             -9.8862914508        9.4653731185        0.7678421490  S5        166             1.0000000000
       421        40  GLU       HB1            -9.6084230252       10.1108551294       -0.0755049590  S5        166             1.0000000000
       422        40  GLU       HB2           -10.9290601976        9.1664407649        0.6381240571  S5        166             1.0000000000
       423        40  GLU       QQH4           -9.8021247671        9.9644616871        1.7427700930  S5        166             1.0000000000
       424        40  GLU       CG             -8.9886434255        8.2197649296        0.7109583166  S5        166             1.0000000000
       425        40  GLU       HG1            -9.3445885982        7.5512336983       -0.0814875674  S5        166             1.0000000000
       426        40  GLU       HG2            -9.0460877560        7.6352651229        1.6385891317  S5        166             1.0000000000
       427        40  GLU       CD             -7.5170351935        8.4935300915        0.4144219595  S5        166             1.0000000000
       428        40  GLU       OE1            -7.0825317665        9.6850533904        0.3803773585  S5        166             1.0000000000
       429        40  GLU       OE2            -6.7820582625        7.4330731815        0.1983241960  S5        166             1.0000000000
       430        41  ASN       CB             -2.6694200833       12.0982662894        1.2112920775  S5        170             1.0000000000
       431        41  ASN       HB1            -1.6944235930       11.9558658782        0.7371880516  S5        170             1.0000000000
       432        41  ASN       HB2            -3.0893551126       13.0572921887        0.8941344787  S5        170             1.0000000000
       433        41  ASN       QQH5           -2.6222536096       12.0628279471        2.3094484752  S5        170             1.0000000000
       434        41  ASN       CG             -3.5821024868       10.9537109380        0.7806104216  S5        170             1.0000000000
       435        41  ASN       OD1            -3.1672344370        9.7510346590        0.8614834861  S5        170             1.0000000000
       436        41  ASN       ND2            -4.8082644608       11.2875997650        0.3522036852  S5        170             1.0000000000
       437        41  ASN       HD21           -5.5388975398       10.5755813036        0.2055889136  S5        170             1.0000000000
       438        41  ASN       HD22           -5.0167219218       12.2547178178        0.0949239356  S5        170             1.0000000000
       439        42  LYS       CE             -3.3231536531        1.4399959468       -4.1898411331  S5        234             1.0000000000
       440        42  LYS       HE1            -3.7262703180        1.6677600572       -3.2055442470  S5        234             1.0000000000
       441        42  LYS       HE2            -4.1410866197        1.3223359552       -4.9033855895  S5        234             1.0000000000
       442        42  LYS       NZ             -2.4751188591        2.5916406228       -4.6627548877  S5        234             1.0000000000
       443        42  LYS       HZ1            -1.9898427896        2.3576246532       -5.5644974017  S5        234             1.0000000000
       444        42  LYS       HZ2            -1.7181649643        2.8777486919       -4.0142972982  S5        234             1.0000000000
       445        42  LYS       HZ3            -3.0891292020        3.4298666557       -4.8162123767  S5        234             1.0000000000
       446        42  LYS       QQH6           -2.7024612748        0.5458993486       -4.1212517634  S5        234             1.0000000000
       447        43  SER       CB              2.2283031243        3.2380573633       -5.9802278110  S5        235             1.0000000000
       448        43  SER       HB1             2.8972112557        2.5460789311       -6.4984770291  S5        235             1.0000000000
       449        43  SER       HB2             2.7944057164        4.1604289097       -5.7932595582  S5        235             1.0000000000
       450        43  SER       OG              1.0863432802        3.4685463596       -6.8475913360  S5        235             1.0000000000
       451        43  SER       HG1             0.6987178616        4.3643769452       -6.6436487148  S5        235             1.0000000000
       452        43  SER       QQH7            1.9188098663        2.7392471549       -5.0479345194  S5        235             1.0000000000
       453        44  PNM       S1             -3.0460311878        9.6140140091       -6.3387177312  S5        523             1.0000000000
       454        44  PNM       C2             -1.7058036134        8.3214355505       -6.9096845805  S5        523             1.0000000000
       455        44  PNM       C3             -1.2642002475        7.5740148706       -5.5912453364  S5        523             1.0000000000
       456        44  PNM       N4             -2.3649793972        7.6621315714       -4.6311551520  S5        523             1.0000000000
       457        44  PNM       C5             -3.5552773923        8.5183392517       -4.9010509816  S5        523             1.0000000000
       458        44  PNM       C6             -3.4610627198        9.0226283716       -3.4062589118  S5        523             1.0000000000
       459        44  PNM       C7             -2.3011881485        8.0096220328       -3.2889374887  S5        523             1.0000000000
       460        44  PNM       O8             -1.4418135591        7.7468993087       -2.4328341580  S5        523             1.0000000000
       461        44  PNM       C9             -2.3660137156        7.3847549803       -7.9327740618  S5        523             1.0000000000
       462        44  PNM       C10            -0.5363438656        9.0917936968       -7.5353704566  S5        523             1.0000000000
       463        44  PNM       C11            -0.8207661283        6.1346461937       -5.8899920089  S5        523             1.0000000000
       464        44  PNM       O12            -1.6354164082        5.1815645553       -5.6958118165  S5        523             1.0000000000
       465        44  PNM       O13             0.3827454572        6.0067062678       -6.3697152294  S5        523             1.0000000000
       466        44  PNM       N14            -2.9045512357       10.3549177121       -3.2233902473  S5        523             1.0000000000
       467        44  PNM       C15            -3.5557906422       11.4598518032       -3.6481083749  S5        523             1.0000000000
       468        44  PNM       O16            -4.7033227945       11.3765887387       -4.1772620454  S5        523             1.0000000000
       469        44  PNM       C17            -2.8134181157       12.7826029800       -3.5159600591  S5        523             1.0000000000
       470        44  PNM       C18            -1.7396308841       12.9818178634       -4.5829197846  S5        523             1.0000000000
       471        44  PNM       C19            -0.4137877852       13.2631872762       -4.2205623749  S5        523             1.0000000000
       472        44  PNM       C20             0.5741763753       13.4446919594       -5.1961931864  S5        523             1.0000000000
       473        44  PNM       C21             0.2472097132       13.3437510521       -6.5523568969  S5        523             1.0000000000
       474        44  PNM       C22            -1.0765475543       13.0771997553       -6.9256671217  S5        523             1.0000000000
       475        44  PNM       C23            -2.0622389768       12.9024155461       -5.9491426734  S5        523             1.0000000000
       476        44  PNM       H24            -0.3970747637        8.0966494831       -5.1740613899  S5        523             1.0000000000
       477        44  PNM       H25            -0.8307228185        9.5397829589       -8.4896487218  S5        523             1.0000000000
       478        44  PNM       H26             0.2943053069        8.4033688232       -7.7237139244  S5        523             1.0000000000
       479        44  PNM       H27            -0.1879237464        9.8961684346       -6.8824244831  S5        523             1.0000000000
       480        44  PNM       H28            -2.7536770510        7.9744375301       -8.7661768801  S5        523             1.0000000000
       481        44  PNM       H29            -3.1970646917        6.8303796754       -7.4923778466  S5        523             1.0000000000
       482        44  PNM       H30            -1.6404910984        6.6639029078       -8.3291508825  S5        523             1.0000000000
       483        44  PNM       H31            -4.4627917328        7.9608332076       -5.1261806500  S5        523             1.0000000000
       484        44  PNM       H32            -4.3509181370        8.8561493249       -2.8027227152  S5        523             1.0000000000
       485        44  PNM       H33            -2.3663181592       12.8585568954       -2.5199525166  S5        523             1.0000000000
       486        44  PNM       H34            -3.5679860764       13.5689706745       -3.5900341625  S5        523             1.0000000000
       487        44  PNM       H35            -0.1525424864       13.3507950436       -3.1713541020  S5        523             1.0000000000
       488        44  PNM       H36             1.5929399513       13.6651405178       -4.8970781694  S5        523             1.0000000000
       489        44  PNM       H37             1.0123109638       13.4793502121       -7.3097576733  S5        523             1.0000000000
       490        44  PNM       H38            -1.3378256732       12.9930857521       -7.9764825076  S5        523             1.0000000000
       491        44  PNM       H39            -3.0825832048       12.6849266120       -6.2454301100  S5        523             1.0000000000
       492        44  PNM       H40            -1.9867817856       10.4330087730       -2.7759019286  S5        523             1.0000000000
       493        45  TIP3      OH2            -4.4464401874        7.8268974425       -0.3910484736  S5        290             1.0000000000
       494        45  TIP3      H1             -5.4849322602        7.6898938787       -0.0870859361  S5        290             1.0000000000
       495        45  TIP3      H2             -3.9092712462        8.5383484084        0.0788473740  S5        290             1.0000000000
       496        46  SER       CB             -3.0973669777        5.2192865977       -2.1713369284  S6        70              1.0000000000
       497        46  SER       HB1            -3.6247660261        4.3606722294       -2.6059516808  S6        70              1.0000000000
       498        46  SER       HB2            -2.1658342071        5.3584640944       -2.7358830967  S6        70              1.0000000000
       499        46  SER       OG             -3.9439282452        6.3735909236       -2.2805582304  S6        70              1.0000000000
       500        46  SER       HG1            -4.0777293263        7.1755596680       -1.2312281063  S6        70              1.0000000000
       501        46  SER       QQH1           -2.8144813231        5.0465225475       -1.1193256334  S6        70              1.0000000000
       502        47  LYS       CD             -6.5517889930        3.5499892823       -2.0601009313  S6        73              1.0000000000
       503        47  LYS       HD1            -7.2047778143        2.9891817743       -2.7346370844  S6        73              1.0000000000
       504        47  LYS       HD2            -5.5423312451        3.4928852848       -2.4827468035  S6        73              1.0000000000
       505        47  LYS       QQH2           -6.5471341864        3.0392838615       -1.0911599303  S6        73              1.0000000000
       506        47  LYS       CE             -7.0106327883        5.0195372980       -1.9669009288  S6        73              1.0000000000
       507        47  LYS       HE1            -6.8148486495        5.4844223147       -0.9965744418  S6        73              1.0000000000
       508        47  LYS       HE2            -8.0858535878        5.0932168995       -2.1528856333  S6        73              1.0000000000
       509        47  LYS       NZ             -6.3115055327        5.8850536274       -2.9756562382  S6        73              1.0000000000
       510        47  LYS       HZ1            -6.3623015817        5.5449402070       -3.9439262588  S6        73              1.0000000000
       511        47  LYS       HZ2            -5.2061890304        6.0542911595       -2.7031979008  S6        73              1.0000000000
       512        47  LYS       HZ3            -6.7178106034        6.8461221309       -2.9762827823  S6        73              1.0000000000
       513        48  SER       CB             -4.6165738718        4.3810835860       -6.5312904757  S6        130             1.0000000000
       514        48  SER       HB1            -4.6147622213        5.2666080293       -7.1695828735  S6        130             1.0000000000
       515        48  SER       HB2            -3.9245116922        3.6467671338       -6.9599882582  S6        130             1.0000000000
       516        48  SER       OG             -4.1893049767        4.7082696393       -5.1663720624  S6        130             1.0000000000
       517        48  SER       HG1            -3.3615010319        5.2702724447       -5.2203500477  S6        130             1.0000000000
       518        48  SER       QQH3           -5.6105682176        3.9360657087       -6.5279510436  S6        130             1.0000000000
       519        49  GLU       CB             -9.8813386327        9.4600438698        0.7677460045  S6        166             1.0000000000
       520        49  GLU       HB1            -9.6035478265       10.1056757077       -0.0755708686  S6        166             1.0000000000
       521        49  GLU       HB2           -10.9241556982        9.1610480614        0.6380569819  S6        166             1.0000000000
       522        49  GLU       QQH4           -9.7967936885        9.9592593440        1.7425005906  S6        166             1.0000000000
       523        49  GLU       CG             -8.9835456291        8.2143880147        0.7103232107  S6        166             1.0000000000
       524        49  GLU       HG1            -9.3411115805        7.5452093257       -0.0807537839  S6        166             1.0000000000
       525        49  GLU       HG2            -9.0397829236        7.6310511020        1.6388777288  S6        166             1.0000000000
       526        49  GLU       CD             -7.5114560208        8.4870041164        0.4110163083  S6        166             1.0000000000
       527        49  GLU       OE1            -7.0751802237        9.6790091937        0.3916924729  S6        166             1.0000000000
       528        49  GLU       OE2            -6.7800944055        7.4287922383        0.1787587131  S6        166             1.0000000000
       529        50  ASN       CB             -2.6655618909       12.0991948205        1.2143286810  S6        170             1.0000000000
       530        50  ASN       HB1            -1.6905164998       11.9594066950        0.7396998611  S6        170             1.0000000000
       531        50  ASN       HB2            -3.0879162541       13.0575234316        0.8982001215  S6        170             1.0000000000
       532        50  ASN       QQH5           -2.6177904420       12.0632355258        2.3124748684  S6        170             1.0000000000
       533        50  ASN       CG             -3.5756317940       10.9526114796        0.7833671106  S6        170             1.0000000000
       534        50  ASN       OD1            -3.1563222060        9.7513253412        0.8591630816  S6        170             1.0000000000
       535        50  ASN       ND2            -4.8046796321       11.2837646143        0.3607949238  S6        170             1.0000000000
       536        50  ASN       HD21           -5.5344126055       10.5698684678        0.2160542337  S6        170             1.0000000000
       537        50  ASN       HD22           -5.0161321067       12.2505474805        0.1058856641  S6        170             1.0000000000
       538        51  LYS       CE             -3.3256106805        1.4362118625       -4.1906194382  S6        234             1.0000000000
       539        51  LYS       HE1            -3.7297233375        1.6635041710       -3.2066387347  S6        234             1.0000000000
       540        51  LYS       HE2            -4.1429011518        1.3172948614       -4.9046581160  S6        234             1.0000000000
       541        51  LYS       NZ             -2.4790167673        2.5890545048       -4.6630689917  S6        234             1.0000000000
       542        51  LYS       HZ1            -1.9937574401        2.3558866757       -5.5650609484  S6        234             1.0000000000
       543        51  LYS       HZ2            -1.7220850166        2.8751063208       -4.0144364103  S6        234             1.0000000000
       544        51  LYS       HZ3            -3.0939775380        3.4269019169       -4.8153772741  S6        234             1.0000000000
       545        51  LYS       QQH6           -2.7036329223        0.5430987292       -4.1215743393  S6        234             1.0000000000
       546        52  SER       CB              2.2200750630        3.2442597793       -5.9802265638  S6        235             1.0000000000
       547        52  SER       HB1             2.8894934211        2.5542446022       -6.5004223034  S6        235             1.0000000000
       548        52  SER       HB2             2.7850674769        4.1671292802       -5.7924221108  S6        235             1.0000000000
       549        52  SER       OG              1.0767735879        3.4744500322       -6.8460643696  S6        235             1.0000000000
       550        52  SER       HG1             0.6883128356        4.3702215605       -6.6434334499  S6        235             1.0000000000
       551        52  SER       QQH7            1.9124078857        2.7433656497       -5.0484632033  S6        235             1.0000000000
       552        53  PNM       S1             -3.0667021908        9.6237712889       -6.3578156684  S6        523             1.0000000000
       553        53  PNM       C2             -1.7268821050        8.3293769931       -6.9284535691  S6        523             1.0000000000
       554        53  PNM       C3             -1.2857472047        7.5827307027       -5.6098928812  S6        523             1.0000000000
       555        53  PNM       N4             -2.3870848400        7.6704985158       -4.6502853267  S6        523             1.0000000000
       556        53  PNM       C5             -3.5752693333        8.5311974583       -4.9176352940  S6        523             1.0000000000
       557        53  PNM       C6             -3.4758628800        9.0345575192       -3.4224961843  S6        523             1.0000000000
       558        53  PNM       C7             -2.3166928666        8.0185919899       -3.3073235851  S6        523             1.0000000000
       559        53  PNM       O8             -1.4564592019        7.7566412204       -2.4562599605  S6        523             1.0000000000
       560        53  PNM       C9             -2.3869413961        7.3927399222       -7.9514716953  S6        523             1.0000000000
       561        53  PNM       C10            -0.5570409210        9.0999779004       -7.5533382683  S6        523             1.0000000000
       562        53  PNM       C11            -0.8393608244        6.1427071184       -5.9031030662  S6        523             1.0000000000
       563        53  PNM       O12            -1.6521015247        5.1887460948       -5.7051487650  S6        523             1.0000000000
       564        53  PNM       O13             0.3657582760        6.0149668961       -6.3786209817  S6        523             1.0000000000
       565        53  PNM       N14            -2.9134510803       10.3640854876       -3.2381735213  S6        523             1.0000000000
       566        53  PNM       C15            -3.5611323934       11.4735913702       -3.6563680535  S6        523             1.0000000000
       567        53  PNM       O16            -4.7103284526       11.3974818599       -4.1826584291  S6        523             1.0000000000
       568        53  PNM       C17            -2.8119977688       12.7920979301       -3.5182917739  S6        523             1.0000000000
       569        53  PNM       C18            -1.7344965882       12.9894634329       -4.5819019898  S6        523             1.0000000000
       570        53  PNM       C19            -0.4090364270       13.2679784673       -4.2158398941  S6        523             1.0000000000
       571        53  PNM       C20             0.5818880804       13.4484307183       -5.1886503731  S6        523             1.0000000000
       572        53  PNM       C21             0.2584076769       13.3494782939       -6.5457651092  S6        523             1.0000000000
       573        53  PNM       C22            -1.0648787739       13.0859439450       -6.9227553011  S6        523             1.0000000000
       574        53  PNM       C23            -2.0535523068       12.9122016671       -5.9490530469  S6        523             1.0000000000
       575        53  PNM       H24            -0.4198101401        8.1069420303       -5.1919994959  S6        523             1.0000000000
       576        53  PNM       H25            -0.8512013040        9.5499719817       -8.5067811629  S6        523             1.0000000000
       577        53  PNM       H26             0.2732913615        8.4115557531       -7.7432657755  S6        523             1.0000000000
       578        53  PNM       H27            -0.2077182725        9.9026306170       -6.8986350362  S6        523             1.0000000000
       579        53  PNM       H28            -2.7748651699        7.9824706273       -8.7847479656  S6        523             1.0000000000
       580        53  PNM       H29            -3.2179809569        6.8380091640       -7.5113755592  S6        523             1.0000000000
       581        53  PNM       H30            -1.6608581668        6.6724071611       -8.3479180559  S6        523             1.0000000000
       582        53  PNM       H31            -4.4853672340        7.9774069087       -5.1410240316  S6        523             1.0000000000
       583        53  PNM       H32            -4.3643641633        8.8695428911       -2.8165910106  S6        523             1.0000000000
       584        53  PNM       H33            -2.3666077353       12.8614890254       -2.5209676117  S6        523             1.0000000000
       585        53  PNM       H34            -3.5619875866       13.5830460326       -3.5909447155  S6        523             1.0000000000
       586        53  PNM       H35            -0.1503064628       13.3540719623       -3.1659186118  S6        523             1.0000000000
       587        53  PNM       H36             1.6003671971       13.6662814530       -4.8866339271  S6        523             1.0000000000
       588        53  PNM       H37             1.0257007020       13.4845589521       -7.3010794485  S6        523             1.0000000000
       589        53  PNM       H38            -1.3238146690       13.0039195794       -7.9742727365  S6        523             1.0000000000
       590        53  PNM       H39            -3.0737850931       12.6985059136       -6.2483809560  S6        523             1.0000000000
       591        53  PNM       H40            -1.9951319150       10.4374389966       -2.7910081318  S6        523             1.0000000000
       592        54  TIP3      OH2            -4.4343260752        7.8348124065       -0.4143415840  S6        290             1.0000000000
       593        54  TIP3      H1             -5.4597853483        7.6981954191       -0.1096013215  S6        290             1.0000000000
       594        54  TIP3      H2             -3.8987416132        8.5414668495        0.0629517958  S6        290             1.0000000000
       595        55  SER       CB             -3.0980971096        5.2149339181       -2.1704471833  S7        70              1.0000000000
       596        55  SER       HB1            -3.6266671106        4.3567436514       -2.6051368272  S7        70              1.0000000000
       597        55  SER       HB2            -2.1652640055        5.3511682868       -2.7338304127  S7        70              1.0000000000
       598        55  SER       OG             -3.9406602009        6.3719004128       -2.2807964581  S7        70              1.0000000000
       599        55  SER       HG1            -4.0825143940        7.1861092626       -1.2104966945  S7        70              1.0000000000
       600        55  SER       QQH1           -2.8168235282        5.0406831956       -1.1181697977  S7        70              1.0000000000
       601        56  LYS       CD             -6.5496543502        3.5483162227       -2.0616098662  S7        73              1.0000000000
       602        56  LYS       HD1            -7.2059024767        2.9900584128       -2.7351209399  S7        73              1.0000000000
       603        56  LYS       HD2            -5.5411575958        3.4878528965       -2.4860360458  S7        73              1.0000000000
       604        56  LYS       QQH2           -6.5450368665        3.0371488995       -1.0928575757  S7        73              1.0000000000
       605        56  LYS       CE             -7.0028052174        5.0196058900       -1.9673310865  S7        73              1.0000000000
       606        56  LYS       HE1            -6.8035056673        5.4818875250       -0.9965215266  S7        73              1.0000000000
       607        56  LYS       HE2            -8.0784924409        5.0965075157       -2.1500216283  S7        73              1.0000000000
       608        56  LYS       NZ             -6.3023108619        5.8832546416       -2.9760208608  S7        73              1.0000000000
       609        56  LYS       HZ1            -6.3520270561        5.5416368202       -3.9434981030  S7        73              1.0000000000
       610        56  LYS       HZ2            -5.1888981156        6.0558669317       -2.7000907606  S7        73              1.0000000000
       611        56  LYS       HZ3            -6.7088324940        6.8440272057       -2.9776791394  S7        73              1.0000000000
       612        57  SER       CB             -4.6127288150        4.3843167053       -6.5368450817  S7        130             1.0000000000
       613        57  SER       HB1            -4.6105706288        5.2695314028       -7.1756193197  S7        130             1.0000000000
       614        57  SER       HB2            -3.9217572919        3.6489869916       -6.9654484957  S7        130             1.0000000000
       615        57  SER       OG             -4.1840438071        4.7113176325       -5.1723639762  S7        130             1.0000000000
       616        57  SER       HG1            -3.3546929503        5.2707706058       -5.2258239702  S7        130             1.0000000000
       617        57  SER       QQH3           -5.6072175556        3.9405133119       -6.5323806873  S7        130             1.0000000000
       618        58  GLU       CB             -9.8828963008        9.4621910886        0.7678326508  S7        166             1.0000000000
       619        58  GLU       HB1            -9.6055185486       10.1078551245       -0.0755603807  S7        166             1.0000000000
       620        58  GLU       HB2           -10.9253806818        9.1622258181        0.6379535893  S7        166             1.0000000000
       621        58  GLU       QQH4           -9.7992624213        9.9615262601        1.7426387624  S7        166             1.0000000000
       622        58  GLU       CG             -8.9840149992        8.2173545957        0.7111022241  S7        166             1.0000000000
       623        58  GLU       HG1            -9.3393826883        7.5484273969       -0.0812674332  S7        166             1.0000000000
       624        58  GLU       HG2            -9.0411649714        7.6329976809        1.6388769424  S7        166             1.0000000000
       625        58  GLU       CD             -7.5122510069        8.4919861662        0.4145242460  S7        166             1.0000000000
       626        58  GLU       OE1            -7.0780134383        9.6839300464        0.3859665475  S7        166             1.0000000000
       627        58  GLU       OE2            -6.7776250729        7.4328103843        0.1929262306  S7        166             1.0000000000
       628        59  ASN       CB             -2.6657558058       12.0982511301        1.2136054684  S7        170             1.0000000000
       629        59  ASN       HB1            -1.6906228585       11.9562187913        0.7397340164  S7        170             1.0000000000
       630        59  ASN       HB2            -3.0859579138       13.0572213372        0.8965668239  S7        170             1.0000000000
       631        59  ASN       QQH5           -2.6188677591       12.0626269366        2.3117831287  S7        170             1.0000000000
       632        59  ASN       CG             -3.5778528178       10.9534133733        0.7825694025  S7        170             1.0000000000
       633        59  ASN       OD1            -3.1619372136        9.7511013729        0.8614940435  S7        170             1.0000000000
       634        59  ASN       ND2            -4.8049097589       11.2869256393        0.3561877766  S7        170             1.0000000000
       635        59  ASN       HD21           -5.5354933381       10.5744454998        0.2104131192  S7        170             1.0000000000
       636        59  ASN       HD22           -5.0141477996       12.2539603864        0.0997965090  S7        170             1.0000000000
       637        60  LYS       CE             -3.3238342028        1.4384980096       -4.1913733948  S7        234             1.0000000000
       638        60  LYS       HE1            -3.7274264949        1.6666869443       -3.2073839782  S7        234             1.0000000000
       639        60  LYS       HE2            -4.1414657335        1.3201926283       -4.9051438971  S7        234             1.0000000000
       640        60  LYS       NZ             -2.4760315602        2.5901896552       -4.6646028528  S7        234             1.0000000000
       641        60  LYS       HZ1            -1.9903888298        2.3559326523       -5.5660873182  S7        234             1.0000000000
       642        60  LYS       HZ2            -1.7193302688        2.8766091870       -4.0159713260  S7        234             1.0000000000
       643        60  LYS       HZ3            -3.0903514275        3.4282009978       -4.8183448278  S7        234             1.0000000000
       644        60  LYS       QQH6           -2.7028561622        0.5446678575       -4.1220531181  S7        234             1.0000000000
       645        61  SER       CB              2.2286480993        3.2372514293       -5.9800052499  S7        235             1.0000000000
       646        61  SER       HB1             2.8983479710        2.5452593307       -6.4972228505  S7        235             1.0000000000
       647        61  SER       HB2             2.7939898087        4.1601711181       -5.7933529227  S7        235             1.0000000000
       648        61  SER       OG              1.0871937077        3.4662491365       -6.8483889591  S7        235             1.0000000000
       649        61  SER       HG1             0.6984438905        4.3619968813       -6.6458756434  S7        235             1.0000000000
       650        61  SER       QQH7            1.9188599103        2.7390010524       -5.0475082186  S7        235             1.0000000000
       651        62  PNM       S1             -3.0317948795        9.6268309280       -6.3491397914  S7        523             1.0000000000
       652        62  PNM       C2             -1.6984787960        8.3265241400       -6.9194406237  S7        523             1.0000000000
       653        62  PNM       C3             -1.2644330878        7.5750229917       -5.6012089453  S7        523             1.0000000000
       654        62  PNM       N4             -2.3684540697        7.6659165812       -4.6450183179  S7        523             1.0000000000
       655        62  PNM       C5             -3.5534566015        8.5292125868       -4.9171986605  S7        523             1.0000000000
       656        62  PNM       C6             -3.4623318826        9.0287457633       -3.4204153436  S7        523             1.0000000000
       657        62  PNM       C7             -2.3042265415        8.0125522224       -3.3016956442  S7        523             1.0000000000
       658        62  PNM       O8             -1.4471850395        7.7487837320       -2.4466662137  S7        523             1.0000000000
       659        62  PNM       C9             -2.3630395994        7.3948991030       -7.9441941502  S7        523             1.0000000000
       660        62  PNM       C10            -0.5232445845        9.0905799101       -7.5422037357  S7        523             1.0000000000
       661        62  PNM       C11            -0.8249139619        6.1341252367       -5.8991189283  S7        523             1.0000000000
       662        62  PNM       O12            -1.6419741950        5.1831714745       -5.7055374359  S7        523             1.0000000000
       663        62  PNM       O13             0.3795028009        6.0033439032       -6.3759813760  S7        523             1.0000000000
       664        62  PNM       N14            -2.9038570046       10.3591306502       -3.2310439476  S7        523             1.0000000000
       665        62  PNM       C15            -3.5525531518       11.4670082226       -3.6521169138  S7        523             1.0000000000
       666        62  PNM       O16            -4.6996545028       11.3875220409       -4.1829818465  S7        523             1.0000000000
       667        62  PNM       C17            -2.8074097517       12.7876631326       -3.5137953209  S7        523             1.0000000000
       668        62  PNM       C18            -1.7336538345       12.9891007150       -4.5805400471  S7        523             1.0000000000
       669        62  PNM       C19            -0.4069789464       13.2667232684       -4.2182623258  S7        523             1.0000000000
       670        62  PNM       C20             0.5807774106       13.4487726604       -5.1940152558  S7        523             1.0000000000
       671        62  PNM       C21             0.2528830052       13.3522579627       -6.5502587813  S7        523             1.0000000000
       672        62  PNM       C22            -1.0717145084       13.0898126263       -6.9234128849  S7        523             1.0000000000
       673        62  PNM       C23            -2.0571759759       12.9144918041       -5.9467799762  S7        523             1.0000000000
       674        62  PNM       H24            -0.3967890243        8.0933141046       -5.1795202862  S7        523             1.0000000000
       675        62  PNM       H25            -0.8128531979        9.5405093621       -8.4970224287  S7        523             1.0000000000
       676        62  PNM       H26             0.3040445798        8.3976925914       -7.7285941732  S7        523             1.0000000000
       677        62  PNM       H27            -0.1719426199        9.8926748337       -6.8880000269  S7        523             1.0000000000
       678        62  PNM       H28            -2.7467403968        7.9881046767       -8.7768764356  S7        523             1.0000000000
       679        62  PNM       H29            -3.1975537166        6.8443566481       -7.5051851141  S7        523             1.0000000000
       680        62  PNM       H30            -1.6412133841        6.6707050475       -8.3411228811  S7        523             1.0000000000
       681        62  PNM       H31            -4.4631780988        7.9780209904       -5.1484731893  S7        523             1.0000000000
       682        62  PNM       H32            -4.3542531002        8.8614680034       -2.8201056786  S7        523             1.0000000000
       683        62  PNM       H33            -2.3594130661       12.8576978708       -2.5177261086  S7        523             1.0000000000
       684        62  PNM       H34            -3.5602015931       13.5761872867       -3.5835282218  S7        523             1.0000000000
       685        62  PNM       H35            -0.1447641023       13.3510355926       -3.1690309428  S7        523             1.0000000000
       686        62  PNM       H36             1.6002339096       13.6661416402       -4.8949782113  S7        523             1.0000000000
       687        62  PNM       H37             1.0178037156       13.4882610622       -7.3077638009  S7        523             1.0000000000
       688        62  PNM       H38            -1.3340075780       13.0092393576       -7.9742015436  S7        523             1.0000000000
       689        62  PNM       H39            -3.0782437381       12.7005158651       -6.2431019045  S7        523             1.0000000000
       690        62  PNM       H40            -1.9875777055       10.4338899357       -2.7799710663  S7        523             1.0000000000
       691        63  TIP3      OH2            -4.4403800426        7.8325653870       -0.4020006513  S7        290             1.0000000000
       692        63  TIP3      H1             -5.4740122354        7.6945192257       -0.0960141197  S7        290             1.0000000000
       693        63  TIP3      H2             -3.9032208374        8.5414805317        0.0713679650  S7        290             1.0000000000
       694        64  SER       CB             -3.1001699185        5.2126730128       -2.1699673546  S8        70              1.0000000000
       695        64  SER       HB1            -3.6287193310        4.3535996655       -2.6034079331  S8        70              1.0000000000
       696        64  SER       HB2            -2.1669791359        5.3474408283       -2.7333274861  S8        70              1.0000000000
       697        64  SER       OG             -3.9410723008        6.3706329549       -2.2812469348  S8        70              1.0000000000
       698        64  SER       HG1            -4.0940139740        7.2006886645       -1.1811354087  S8        70              1.0000000000
       699        64  SER       QQH1           -2.8189955332        5.0386058732       -1.1176371237  S8        70              1.0000000000
       700        65  LYS       CD             -6.5464673354        3.5450795434       -2.0626564877  S8        73              1.0000000000
       701        65  LYS       HD1            -7.2063469461        2.9884999901       -2.7339517200  S8        73              1.0000000000
       702        65  LYS       HD2            -5.5392836499        3.4811792856       -2.4896638268  S8        73              1.0000000000
       703        65  LYS       QQH2           -6.5409075502        3.0345973999       -1.0934967647  S8        73              1.0000000000
       704        65  LYS       CE             -6.9942307577        5.0180299369       -1.9690914887  S8        73              1.0000000000
       705        65  LYS       HE1            -6.7899852548        5.4789741355       -0.9987198823  S8        73              1.0000000000
       706        65  LYS       HE2            -8.0707070289        5.0975296144       -2.1468990905  S8        73              1.0000000000
       707        65  LYS       NZ             -6.2932471747        5.8770190787       -2.9802801105  S8        73              1.0000000000
       708        65  LYS       HZ1            -6.3374272631        5.5283703819       -3.9449474129  S8        73              1.0000000000
       709        65  LYS       HZ2            -5.1698877747        6.0569334407       -2.6979336286  S8        73              1.0000000000
       710        65  LYS       HZ3            -6.7016668182        6.8365155278       -2.9892518374  S8        73              1.0000000000
       711        66  SER       CB             -4.6139911606        4.3888553600       -6.5402159072  S8        130             1.0000000000
       712        66  SER       HB1            -4.6117252000        5.2736380559       -7.1794548296  S8        130             1.0000000000
       713        66  SER       HB2            -3.9220149906        3.6536807963       -6.9673528855  S8        130             1.0000000000
       714        66  SER       OG             -4.1876125309        4.7168361619       -5.1751943039  S8        130             1.0000000000
       715        66  SER       HG1            -3.3576337069        5.2748836416       -5.2271741017  S8        130             1.0000000000
       716        66  SER       QQH3           -5.6082025873        3.9445292593       -6.5366090856  S8        130             1.0000000000
       717        67  GLU       CB             -9.8885138956        9.4672185690        0.7690486758  S8        166             1.0000000000
       718        67  GLU       HB1            -9.6117153223       10.1129583272       -0.0744414697  S8        166             1.0000000000
       719        67  GLU       HB2           -10.9307523862        9.1666393233        0.6392455802  S8        166             1.0000000000
       720        67  GLU       QQH4           -9.8055378418        9.9664294605        1.7440326111  S8        166             1.0000000000
       721        67  GLU       CG             -8.9891375861        8.2229009601        0.7127869060  S8        166             1.0000000000
       722        67  GLU       HG1            -9.3427103935        7.5542296442       -0.0806970644  S8        166             1.0000000000
       723        67  GLU       HG2            -9.0467978468        7.6375094722        1.6397655292  S8        166             1.0000000000
       724        67  GLU       CD             -7.5181139682        8.4992898189        0.4185722462  S8        166             1.0000000000
       725        67  GLU       OE1            -7.0852988738        9.6903922125        0.3761211618  S8        166             1.0000000000
       726        67  GLU       OE2            -6.7800548794        7.4379284670        0.2117881487  S8        166             1.0000000000
       727        68  ASN       CB             -2.6654661339       12.0939892640        1.2163950341  S8        170             1.0000000000
       728        68  ASN       HB1            -1.6903089758       11.9481964852        0.7436140029  S8        170             1.0000000000
       729        68  ASN       HB2            -3.0821959936       13.0537471823        0.8973224541  S8        170             1.0000000000
       730        68  ASN       QQH5           -2.6196468198       12.0595724270        2.3146387543  S8        170             1.0000000000
       731        68  ASN       CG             -3.5808258819       10.9515750549        0.7860595288  S8        170             1.0000000000
       732        68  ASN       OD1            -3.1710908819        9.7476360460        0.8718600399  S8        170             1.0000000000
       733        68  ASN       ND2            -4.8041669093       11.2888528279        0.3519897893  S8        170             1.0000000000
       734        68  ASN       HD21           -5.5360307100       10.5789161734        0.2036663238  S8        170             1.0000000000
       735        68  ASN       HD22           -5.0085744413       12.2560663036        0.0913057220  S8        170             1.0000000000
       736        69  LYS       CE             -3.3216030228        1.4435941790       -4.1928125827  S8        234             1.0000000000
       737        69  LYS       HE1            -3.7230586958        1.6725948649       -3.2080959851  S8        234             1.0000000000
       738        69  LYS       HE2            -4.1407916302        1.3252200532       -4.9048062820  S8        234             1.0000000000
       739        69  LYS       NZ             -2.4743246778        2.5945455400       -4.6684625204  S8        234             1.0000000000
       740        69  LYS       HZ1            -1.9894238999        2.3599101440       -5.5701917208  S8        234             1.0000000000
       741        69  LYS       HZ2            -1.7164938708        2.8815433407       -4.0212609471  S8        234             1.0000000000
       742        69  LYS       HZ3            -3.0881110330        3.4322967673       -4.8220969893  S8        234             1.0000000000
       743        69  LYS       QQH6           -2.7008947894        0.5495356615       -4.1241369011  S8        234             1.0000000000
       744        70  SER       CB              2.2334257974        3.2380897083       -5.9794861297  S8        235             1.0000000000
       745        70  SER       HB1             2.9033115352        2.5458475022       -6.4961470507  S8        235             1.0000000000
       746        70  SER       HB2             2.7993736419        4.1603856350       -5.7914460434  S8        235             1.0000000000
       747        70  SER       OG              1.0935063966        3.4682988548       -6.8494452401  S8        235             1.0000000000
       748        70  SER       HG1             0.7043229643        4.3639247746       -6.6473392713  S8        235             1.0000000000
       749        70  SER       QQH7            1.9220076499        2.7395956133       -5.0476449984  S8        235             1.0000000000
       750        71  PNM       S1             -3.0708077655        9.5940348848       -6.3646218226  S8        523             1.0000000000
       751        71  PNM       C2             -1.7219859855        8.3076598030       -6.9296153001  S8        523             1.0000000000
       752        71  PNM       C3             -1.2821064606        7.5633626988       -5.6094927293  S8        523             1.0000000000
       753        71  PNM       N4             -2.3871621037        7.6437874847       -4.6525201767  S8        523             1.0000000000
       754        71  PNM       C5             -3.5761843557        8.5038176714       -4.9216122341  S8        523             1.0000000000
       755        71  PNM       C6             -3.4761805366        9.0124033785       -3.4283138723  S8        523             1.0000000000
       756        71  PNM       C7             -2.3177221343        7.9965319644       -3.3092513553  S8        523             1.0000000000
       757        71  PNM       O8             -1.4537747735        7.7437914441       -2.4597332835  S8        523             1.0000000000
       758        71  PNM       C9             -2.3723467029        7.3685700391       -7.9565793064  S8        523             1.0000000000
       759        71  PNM       C10            -0.5534750052        9.0849980436       -7.5486225957  S8        523             1.0000000000
       760        71  PNM       C11            -0.8282419032        6.1263711176       -5.9045124903  S8        523             1.0000000000
       761        71  PNM       O12            -1.6380137972        5.1691529163       -5.7113177351  S8        523             1.0000000000
       762        71  PNM       O13             0.3781901443        6.0052005370       -6.3789370972  S8        523             1.0000000000
       763        71  PNM       N14            -2.9112923652       10.3415812692       -3.2478406515  S8        523             1.0000000000
       764        71  PNM       C15            -3.5573570149       11.4511450440       -3.6679070763  S8        523             1.0000000000
       765        71  PNM       O16            -4.7060780970       11.3753048848       -4.1952866242  S8        523             1.0000000000
       766        71  PNM       C17            -2.8075839863       12.7691715385       -3.5292082283  S8        523             1.0000000000
       767        71  PNM       C18            -1.7341349624       12.9700421755       -4.5963911410  S8        523             1.0000000000
       768        71  PNM       C19            -0.4092022102       13.2563719709       -4.2340742286  S8        523             1.0000000000
       769        71  PNM       C20             0.5780927214       13.4411500539       -5.2098053471  S8        523             1.0000000000
       770        71  PNM       C21             0.2515432539       13.3379946229       -6.5659170906  S8        523             1.0000000000
       771        71  PNM       C22            -1.0712458293       13.0664893632       -6.9391199870  S8        523             1.0000000000
       772        71  PNM       C23            -2.0564843859       12.8890552380       -5.9625609920  S8        523             1.0000000000
       773        71  PNM       H24            -0.4204526220        8.0922443566       -5.1886747999  S8        523             1.0000000000
       774        71  PNM       H25            -0.8448502418        9.5317191757       -8.5044458655  S8        523             1.0000000000
       775        71  PNM       H26             0.2824886792        8.4017658360       -7.7321498289  S8        523             1.0000000000
       776        71  PNM       H27            -0.2137021111        9.8910931717       -6.8931756545  S8        523             1.0000000000
       777        71  PNM       H28            -2.7604365945        7.9574217298       -8.7903677858  S8        523             1.0000000000
       778        71  PNM       H29            -3.2020279934        6.8087693678       -7.5207941413  S8        523             1.0000000000
       779        71  PNM       H30            -1.6406399667        6.6528841018       -8.3510152796  S8        523             1.0000000000
       780        71  PNM       H31            -4.4860323084        7.9485648923       -5.1422251158  S8        523             1.0000000000
       781        71  PNM       H32            -4.3654174960        8.8512945959       -2.8223917378  S8        523             1.0000000000
       782        71  PNM       H33            -2.3579330301       12.8354425707       -2.5336059697  S8        523             1.0000000000
       783        71  PNM       H34            -3.5577482857       13.5604925764       -3.5959835164  S8        523             1.0000000000
       784        71  PNM       H35            -0.1481260591       13.3451388173       -3.1848776248  S8        523             1.0000000000
       785        71  PNM       H36             1.5961410601       13.6654136114       -4.9108144419  S8        523             1.0000000000
       786        71  PNM       H37             1.0161889632       13.4757672368       -7.3233636051  S8        523             1.0000000000
       787        71  PNM       H38            -1.3323398361       12.9811343076       -7.9898544655  S8        523             1.0000000000
       788        71  PNM       H39            -3.0763308482       12.6691876825       -6.2586545193  S8        523             1.0000000000
       789        71  PNM       H40            -1.9935744034       10.4150821618       -2.7993553207  S8        523             1.0000000000
       790        72  TIP3      OH2            -4.4536678143        7.8291705740       -0.3816601153  S8        290             1.0000000000
       791        72  TIP3      H1             -5.5009516006        7.6889724172       -0.0745742340  S8        290             1.0000000000
       792        72  TIP3      H2             -3.9135600429        8.5389793267        0.0880674685  S8        290             1.0000000000
       793        73  SER       CB             -3.1004493278        5.2077448819       -2.1682446727  S9        70              1.0000000000
       794        73  SER       HB1            -3.6298314642        4.3481793531       -2.6001632481  S9        70              1.0000000000
       795        73  SER       HB2            -2.1658160460        5.3391917388       -2.7301195631  S9        70              1.0000000000
       796        73  SER       OG             -3.9381680331        6.3676498588       -2.2836960226  S9        70              1.0000000000
       797        73  SER       HG1            -4.1039227194        7.2109295557       -1.1603706418  S9        70              1.0000000000
       798        73  SER       QQH1           -2.8215023352        5.0355201264       -1.1150495994  S9        70              1.0000000000
       799        74  LYS       CD             -6.5422949125        3.5404120447       -2.0641951843  S9        73              1.0000000000
       800        74  LYS       HD1            -7.2064427228        2.9861289279       -2.7330852238  S9        73              1.0000000000
       801        74  LYS       HD2            -5.5364301184        3.4715088463       -2.4935277332  S9        73              1.0000000000
       802        74  LYS       QQH2           -6.5364909705        3.0310885886       -1.0943569127  S9        73              1.0000000000
       803        74  LYS       CE             -6.9827884405        5.0155674519       -1.9722124871  S9        73              1.0000000000
       804        74  LYS       HE1            -6.7721045814        5.4758925945       -1.0029756172  S9        73              1.0000000000
       805        74  LYS       HE2            -8.0601566930        5.0988034515       -2.1438920966  S9        73              1.0000000000
       806        74  LYS       NZ             -6.2813907261        5.8680620673       -2.9875016530  S9        73              1.0000000000
       807        74  LYS       HZ1            -6.3201358758        5.5109649286       -3.9486502607  S9        73              1.0000000000
       808        74  LYS       HZ2            -5.1471966092        6.0564409851       -2.6987312938  S9        73              1.0000000000
       809        74  LYS       HZ3            -6.6916343723        6.8262783940       -3.0052901597  S9        73              1.0000000000
       810        75  SER       CB             -4.6111431182        4.3968490374       -6.5503726258  S9        130             1.0000000000
       811        75  SER       HB1            -4.6078467826        5.2811443124       -7.1902533790  S9        130             1.0000000000
       812        75  SER       HB2            -3.9193545739        3.6607687656       -6.9758704558  S9        130             1.0000000000
       813        75  SER       OG             -4.1854236251        4.7250631308       -5.1850304615  S9        130             1.0000000000
       814        75  SER       HG1            -3.3548151459        5.2813057178       -5.2357133882  S9        130             1.0000000000
       815        75  SER       QQH3           -5.6057375467        3.9534908555       -6.5468822831  S9        130             1.0000000000
       816        76  GLU       CB             -9.8974075772        9.4731304942        0.7699813617  S9        166             1.0000000000
       817        76  GLU       HB1            -9.6217036448       10.1190941526       -0.0736593963  S9        166             1.0000000000
       818        76  GLU       HB2           -10.9394825246        9.1719741178        0.6406762032  S9        166             1.0000000000
       819        76  GLU       QQH4           -9.8146698798        9.9722442851        1.7450842005  S9        166             1.0000000000
       820        76  GLU       CG             -8.9974643586        8.2292482871        0.7135132769  S9        166             1.0000000000
       821        76  GLU       HG1            -9.3505282134        7.5607589413       -0.0804012830  S9        166             1.0000000000
       822        76  GLU       HG2            -9.0546785313        7.6432996951        1.6400674957  S9        166             1.0000000000
       823        76  GLU       CD             -7.5272786565        8.5070562019        0.4195780780  S9        166             1.0000000000
       824        76  GLU       OE1            -7.0961267944        9.6973292777        0.3636266346  S9        166             1.0000000000
       825        76  GLU       OE2            -6.7862052533        7.4438351659        0.2258700822  S9        166             1.0000000000
       826        77  ASN       CB             -2.6697382443       12.0910867775        1.2207964829  S9        170             1.0000000000
       827        77  ASN       HB1            -1.6950059134       11.9430550819        0.7476674955  S9        170             1.0000000000
       828        77  ASN       HB2            -3.0845757478       13.0513975918        0.9009970346  S9        170             1.0000000000
       829        77  ASN       QQH5           -2.6234357016       12.0572512864        2.3190191613  S9        170             1.0000000000
       830        77  ASN       CG             -3.5876388661       10.9502306664        0.7914905135  S9        170             1.0000000000
       831        77  ASN       OD1            -3.1835916242        9.7449014952        0.8848576799  S9        170             1.0000000000
       832        77  ASN       ND2            -4.8070361132       11.2904460692        0.3486599351  S9        170             1.0000000000
       833        77  ASN       HD21           -5.5395927093       10.5826536611        0.1967964854  S9        170             1.0000000000
       834        77  ASN       HD22           -5.0070891525       12.2577464224        0.0837176451  S9        170             1.0000000000
       835        78  LYS       CE             -3.3183130217        1.4514377019       -4.1948559815  S9        234             1.0000000000
       836        78  LYS       HE1            -3.7161278480        1.6827284559       -3.2091353309  S9        234             1.0000000000
       837        78  LYS       HE2            -4.1401092536        1.3333030307       -4.9039210539  S9        234             1.0000000000
       838        78  LYS       NZ             -2.4706549705        2.6001521274       -4.6752401629  S9        234             1.0000000000
       839        78  LYS       HZ1            -1.9866560108        2.3629402108       -5.5767745792  S9        234             1.0000000000
       840        78  LYS       HZ2            -1.7114156528        2.8883487928       -4.0301788052  S9        234             1.0000000000
       841        78  LYS       HZ3            -3.0833946761        3.4379245204       -4.8305919594  S9        234             1.0000000000
       842        78  LYS       QQH6           -2.6988841360        0.5564242174       -4.1266078703  S9        234             1.0000000000
       843        79  SER       CB              2.2461369786        3.2301213157       -5.9793949516  S9        235             1.0000000000
       844        79  SER       HB1             2.9178519339        2.5359343209       -6.4911254596  S9        235             1.0000000000
       845        79  SER       HB2             2.8115910229        4.1528750122       -5.7919267782  S9        235             1.0000000000
       846        79  SER       OG              1.1097771820        3.4576688876       -6.8542818460  S9        235             1.0000000000
       847        79  SER       HG1             0.7199409686        4.3538649873       -6.6554863829  S9        235             1.0000000000
       848        79  SER       QQH7            1.9310588621        2.7348313331       -5.0470310137  S9        235             1.0000000000
       849        80  PNM       S1             -3.0346110013        9.5931941472       -6.3663562014  S9        523             1.0000000000
       850        80  PNM       C2             -1.6926093791        8.3000933828       -6.9302564064  S9        523             1.0000000000
       851        80  PNM       C3             -1.2628543267        7.5495516569       -5.6107371388  S9        523             1.0000000000
       852        80  PNM       N4             -2.3735776938        7.6301939658       -4.6595615312  S9        523             1.0000000000
       853        80  PNM       C5             -3.5572488599        8.4968579883       -4.9339751489  S9        523             1.0000000000
       854        80  PNM       C6             -3.4657845115        8.9997840398       -3.4384728459  S9        523             1.0000000000
       855        80  PNM       C7             -2.3100374780        7.9829157058       -3.3161188620  S9        523             1.0000000000
       856        80  PNM       O8             -1.4477821437        7.7302757299       -2.4627072588  S9        523             1.0000000000
       857        80  PNM       C9             -2.3469602722        7.3674621092       -7.9605790681  S9        523             1.0000000000
       858        80  PNM       C10            -0.5173193217        9.0709115185       -7.5445268730  S9        523             1.0000000000
       859        80  PNM       C11            -0.8134724983        6.1123648460       -5.9105760545  S9        523             1.0000000000
       860        80  PNM       O12            -1.6263958851        5.1572779464       -5.7218542608  S9        523             1.0000000000
       861        80  PNM       O13             0.3930137656        5.9901584174       -6.3852399906  S9        523             1.0000000000
       862        80  PNM       N14            -2.9019809805       10.3280896166       -3.2498178825  S9        523             1.0000000000
       863        80  PNM       C15            -3.5450067102       11.4383106531       -3.6727812146  S9        523             1.0000000000
       864        80  PNM       O16            -4.6900041408       11.3622658457       -4.2084932284  S9        523             1.0000000000
       865        80  PNM       C17            -2.7958461508       12.7559036019       -3.5287489492  S9        523             1.0000000000
       866        80  PNM       C18            -1.7282124096       12.9636497432       -4.6007929004  S9        523             1.0000000000
       867        80  PNM       C19            -0.4016805133       13.2496233292       -4.2439660901  S9        523             1.0000000000
       868        80  PNM       C20             0.5806451632       13.4386846341       -5.2239158912  S9        523             1.0000000000
       869        80  PNM       C21             0.2476225038       13.3399038578       -6.5787756427  S9        523             1.0000000000
       870        80  PNM       C22            -1.0767584666       13.0687261838       -6.9464208443  S9        523             1.0000000000
       871        80  PNM       C23            -2.0570876981       12.8872650209       -5.9656651786  S9        523             1.0000000000
       872        80  PNM       H24            -0.4011849963        8.0725278471       -5.1824640235  S9        523             1.0000000000
       873        80  PNM       H25            -0.8025878218        9.5188271726       -8.5015772031  S9        523             1.0000000000
       874        80  PNM       H26             0.3156134222        8.3831639636       -7.7241441652  S9        523             1.0000000000
       875        80  PNM       H27            -0.1759774377        9.8754161191       -6.8880482940  S9        523             1.0000000000
       876        80  PNM       H28            -2.7291792210        7.9610537783       -8.7935864679  S9        523             1.0000000000
       877        80  PNM       H29            -3.1810981859        6.8122229480       -7.5272644420  S9        523             1.0000000000
       878        80  PNM       H30            -1.6200420580        6.6474192775       -8.3556673186  S9        523             1.0000000000
       879        80  PNM       H31            -4.4682071306        7.9473426527       -5.1645890444  S9        523             1.0000000000
       880        80  PNM       H32            -4.3592040584        8.8367969860       -2.8391229599  S9        523             1.0000000000
       881        80  PNM       H33            -2.3403729119       12.8158868587       -2.5354211031  S9        523             1.0000000000
       882        80  PNM       H34            -3.5469080205       13.5471141966       -3.5860614546  S9        523             1.0000000000
       883        80  PNM       H35            -0.1352714144       13.3346859238       -3.1957656513  S9        523             1.0000000000
       884        80  PNM       H36             1.6000382695       13.6625936325       -4.9291373625  S9        523             1.0000000000
       885        80  PNM       H37             1.0086228416       13.4804098623       -7.3393729785  S9        523             1.0000000000
       886        80  PNM       H38            -1.3427910880       12.9859830942       -7.9961214301  S9        523             1.0000000000
       887        80  PNM       H39            -3.0780050826       12.6666770720       -6.2573557318  S9        523             1.0000000000
       888        80  PNM       H40            -1.9885459118       10.4001315727       -2.7925891876  S9        523             1.0000000000
       889        81  TIP3      OH2            -4.4676718026        7.8261518875       -0.3681415735  S9        290             1.0000000000
       890        81  TIP3      H1             -5.5283383717        7.6849928445       -0.0599100499  S9        290             1.0000000000
       891        81  TIP3      H2             -3.9261150122        8.5352906504        0.1007934237  S9        290             1.0000000000
       892        82  SER       CB             -3.0988711796        5.2066067554       -2.1686501038  S10       70              1.0000000000
       893        82  SER       HB1            -3.6277045011        4.3465718982       -2.6002196653  S10       70              1.0000000000
       894        82  SER       HB2            -2.1632634961        5.3371429887       -2.7292585263  S10       70              1.0000000000
       895        82  SER       OG             -3.9355948279        6.3668797778       -2.2865257379  S10       70              1.0000000000
       896        82  SER       HG1            -4.1068828122        7.2160585618       -1.1533265660  S10       70              1.0000000000
       897        82  SER       QQH1           -2.8214204074        5.0353546591       -1.1149075145  S10       70              1.0000000000
       898        83  LYS       CD             -6.5379318502        3.5390443295       -2.0644302961  S10       73              1.0000000000
       899        83  LYS       HD1            -7.2038597250        2.9861238090       -2.7326465676  S10       73              1.0000000000
       900        83  LYS       HD2            -5.5328633930        3.4693572755       -2.4954715465  S10       73              1.0000000000
       901        83  LYS       QQH2           -6.5310866120        3.0286702789       -1.0951450843  S10       73              1.0000000000
       902        83  LYS       CE             -6.9767760905        5.0143973568       -1.9702197138  S10       73              1.0000000000
       903        83  LYS       HE1            -6.7621505475        5.4736240556       -1.0014117572  S10       73              1.0000000000
       904        83  LYS       HE2            -8.0547431992        5.0986755946       -2.1374469761  S10       73              1.0000000000
       905        83  LYS       NZ             -6.2784184349        5.8667064796       -2.9873412618  S10       73              1.0000000000
       906        83  LYS       HZ1            -6.3178394678        5.5085775065       -3.9480007630  S10       73              1.0000000000
       907        83  LYS       HZ2            -5.1422974278        6.0560153426       -2.6999163169  S10       73              1.0000000000
       908        83  LYS       HZ3            -6.6895442519        6.8244274235       -3.0049516069  S10       73              1.0000000000
       909        84  SER       CB             -4.6134653426        4.4007341664       -6.5458615520  S10       130             1.0000000000
       910        84  SER       HB1            -4.6131886577        5.2856989854       -7.1847189632  S10       130             1.0000000000
       911        84  SER       HB2            -3.9193964452        3.6674687465       -6.9724900780  S10       130             1.0000000000
       912        84  SER       OG             -4.1890411844        4.7288342247       -5.1801056610  S10       130             1.0000000000
       913        84  SER       HG1            -3.3602367675        5.2870991469       -5.2295295325  S10       130             1.0000000000
       914        84  SER       QQH3           -5.6065947872        3.9541190136       -6.5426445427  S10       130             1.0000000000
       915        85  GLU       CB             -9.8992348813        9.4764955965        0.7702396120  S10       166             1.0000000000
       916        85  GLU       HB1            -9.6234189444       10.1227674317       -0.0731587608  S10       166             1.0000000000
       917        85  GLU       HB2           -10.9412462609        9.1754771527        0.6403508380  S10       166             1.0000000000
       918        85  GLU       QQH4           -9.8168393331        9.9752178451        1.7455460469  S10       166             1.0000000000
       919        85  GLU       CG             -8.9996639638        8.2323738565        0.7140309284  S10       166             1.0000000000
       920        85  GLU       HG1            -9.3511708561        7.5645716419       -0.0811165976  S10       166             1.0000000000
       921        85  GLU       HG2            -9.0588656108        7.6455876062        1.6399519948  S10       166             1.0000000000
       922        85  GLU       CD             -7.5292639124        8.5105354655        0.4236920473  S10       166             1.0000000000
       923        85  GLU       OE1            -7.0956032342        9.6997372859        0.3749076412  S10       166             1.0000000000
       924        85  GLU       OE2            -6.7891914041        7.4466680282        0.2252063730  S10       166             1.0000000000
       925        86  ASN       CB             -2.6661115191       12.0878468059        1.2229147665  S10       170             1.0000000000
       926        86  ASN       HB1            -1.6910617984       11.9379286383        0.7510424170  S10       170             1.0000000000
       927        86  ASN       HB2            -3.0791900928       13.0483337545        0.9013878428  S10       170             1.0000000000
       928        86  ASN       QQH5           -2.6211557540       12.0551566538        2.3212270622  S10       170             1.0000000000
       929        86  ASN       CG             -3.5854640782       10.9479888961        0.7940506045  S10       170             1.0000000000
       930        86  ASN       OD1            -3.1852345349        9.7417921641        0.8917302664  S10       170             1.0000000000
       931        86  ASN       ND2            -4.8026703788       11.2902025581        0.3466922565  S10       170             1.0000000000
       932        86  ASN       HD21           -5.5366640351       10.5838163876        0.1971321446  S10       170             1.0000000000
       933        86  ASN       HD22           -5.0002238311       12.2573529792        0.0789046289  S10       170             1.0000000000
       934        87  LYS       CE             -3.3147042816        1.4566369968       -4.1967038365  S10       234             1.0000000000
       935        87  LYS       HE1            -3.7107499039        1.6887494623       -3.2103954539  S10       234             1.0000000000
       936        87  LYS       HE2            -4.1377478631        1.3392120790       -4.9044674598  S10       234             1.0000000000
       937        87  LYS       NZ             -2.4663839098        2.6040105814       -4.6785631801  S10       234             1.0000000000
       938        87  LYS       HZ1            -1.9835825500        2.3668347951       -5.5806909918  S10       234             1.0000000000
       939        87  LYS       HZ2            -1.7056159599        2.8914223855       -4.0347374928  S10       234             1.0000000000
       940        87  LYS       HZ3            -3.0776770414        3.4423478748       -4.8325311521  S10       234             1.0000000000
       941        87  LYS       QQH6           -2.6964268445        0.5608363333       -4.1290612556  S10       234             1.0000000000
       942        88  SER       CB              2.2502474671        3.2327557572       -5.9778352530  S10       235             1.0000000000
       943        88  SER       HB1             2.9217608686        2.5385460617       -6.4898326188  S10       235             1.0000000000
       944        88  SER       HB2             2.8166681061        4.1545420288       -5.7884272338  S10       235             1.0000000000
       945        88  SER       OG              1.1151835094        3.4625447400       -6.8537306809  S10       235             1.0000000000
       946        88  SER       HG1             0.7249212964        4.3584820176       -6.6547596213  S10       235             1.0000000000
       947        88  SER       QQH7            1.9338073796        2.7364928528       -5.0464364129  S10       235             1.0000000000
       948        89  PNM       S1             -3.0844981372        9.5571779399       -6.3897071117  S10       523             1.0000000000
       949        89  PNM       C2             -1.7231648189        8.2801862131       -6.9454663262  S10       523             1.0000000000
       950        89  PNM       C3             -1.2875635791        7.5392343211       -5.6230208181  S10       523             1.0000000000
       951        89  PNM       N4             -2.3999315974        7.6077571591       -4.6718240770  S10       523             1.0000000000
       952        89  PNM       C5             -3.5876386212        8.4715527869       -4.9425677956  S10       523             1.0000000000
       953        89  PNM       C6             -3.4850688354        8.9853646700       -3.4512909674  S10       523             1.0000000000
       954        89  PNM       C7             -2.3296136686        7.9687185881       -3.3294737683  S10       523             1.0000000000
       955        89  PNM       O8             -1.4572586211        7.7288433147       -2.4826651845  S10       523             1.0000000000
       956        89  PNM       C9             -2.3596304799        7.3378642610       -7.9779897394  S10       523             1.0000000000
       957        89  PNM       C10            -0.5551996888        9.0661756102       -7.5544853403  S10       523             1.0000000000
       958        89  PNM       C11            -0.8201469856        6.1064548879       -5.9165357679  S10       523             1.0000000000
       959        89  PNM       O12            -1.6232540767        5.1435743384       -5.7254878009  S10       523             1.0000000000
       960        89  PNM       O13             0.3888505485        5.9955828873       -6.3877578165  S10       523             1.0000000000
       961        89  PNM       N14            -2.9137160329       10.3120149644       -3.2724575717  S10       523             1.0000000000
       962        89  PNM       C15            -3.5541975417       11.4252897950       -3.6905354023  S10       523             1.0000000000
       963        89  PNM       O16            -4.7020383687       11.3554998482       -4.2205138154  S10       523             1.0000000000
       964        89  PNM       C17            -2.7986455357       12.7390066156       -3.5441426278  S10       523             1.0000000000
       965        89  PNM       C18            -1.7309728241       12.9457895879       -4.6162444052  S10       523             1.0000000000
       966        89  PNM       C19            -0.4064483874       13.2410667089       -4.2591014191  S10       523             1.0000000000
       967        89  PNM       C20             0.5756129834       13.4325647043       -5.2388384304  S10       523             1.0000000000
       968        89  PNM       C21             0.2443760394       13.3261703238       -6.5935998565  S10       523             1.0000000000
       969        89  PNM       C22            -1.0779051427       13.0452253526       -6.9615503195  S10       523             1.0000000000
       970        89  PNM       C23            -2.0582753237       12.8620211020       -5.9810583921  S10       523             1.0000000000
       971        89  PNM       H24            -0.4335249858        8.0751602480       -5.1952810065  S10       523             1.0000000000
       972        89  PNM       H25            -0.8408954862        9.5098286379       -8.5134033446  S10       523             1.0000000000
       973        89  PNM       H26             0.2880075920        8.3895605109       -7.7288963043  S10       523             1.0000000000
       974        89  PNM       H27            -0.2281433624        9.8754433199       -6.8964838392  S10       523             1.0000000000
       975        89  PNM       H28            -2.7468685357        7.9254510448       -8.8129621764  S10       523             1.0000000000
       976        89  PNM       H29            -3.1877426645        6.7713767245       -7.5484375205  S10       523             1.0000000000
       977        89  PNM       H30            -1.6203329045        6.6281985890       -8.3690812926  S10       523             1.0000000000
       978        89  PNM       H31            -4.4992660700        7.9177481384       -5.1600565617  S10       523             1.0000000000
       979        89  PNM       H32            -4.3747948265        8.8292439726       -2.8446405317  S10       523             1.0000000000
       980        89  PNM       H33            -2.3414262021       12.7928840639       -2.5512495743  S10       523             1.0000000000
       981        89  PNM       H34            -3.5457648106       13.5343541940       -3.5971927404  S10       523             1.0000000000
       982        89  PNM       H35            -0.1415377580       13.3311774295       -3.2108877162  S10       523             1.0000000000
       983        89  PNM       H36             1.5933946064       13.6639132791       -4.9439445540  S10       523             1.0000000000
       984        89  PNM       H37             1.0051970785       13.4684767136       -7.3540237835  S10       523             1.0000000000
       985        89  PNM       H38            -1.3423724543       12.9572282487       -8.0112277730  S10       523             1.0000000000
       986        89  PNM       H39            -3.0778559884       12.6354067963       -6.2726816600  S10       523             1.0000000000
       987        89  PNM       H40            -1.9982722232       10.3818568595       -2.8186964117  S10       523             1.0000000000
       988        90  TIP3      OH2            -4.4731960219        7.8262750777       -0.3647368593  S10       290             1.0000000000
       989        90  TIP3      H1             -5.5410579814        7.6843126494       -0.0571295314  S10       290             1.0000000000
       990        90  TIP3      H2             -3.9303142019        8.5332693012        0.1056877502  S10       290             1.0000000000
       991        91  SER       CB             -3.0950445814        5.2046094062       -2.1714228827  S11       70              1.0000000000
       992        91  SER       HB1            -3.6232889913        4.3442367421       -2.6030707470  S11       70              1.0000000000
       993        91  SER       HB2            -2.1584346121        5.3346542967       -2.7303491894  S11       70              1.0000000000
       994        91  SER       OG             -3.9312896347        6.3652172515       -2.2918631109  S11       70              1.0000000000
       995        91  SER       HG1            -4.1109519416        7.2233617282       -1.1458099926  S11       70              1.0000000000
       996        91  SER       QQH1           -2.8194038330        5.0347029550       -1.1170551956  S11       70              1.0000000000
       997        92  LYS       CD             -6.5306948247        3.5362206310       -2.0667764355  S11       73              1.0000000000
       998        92  LYS       HD1            -7.2002216795        2.9863585487       -2.7338784877  S11       73              1.0000000000
       999        92  LYS       HD2            -5.5268295260        3.4632685994       -2.5001378144  S11       73              1.0000000000
      1000        92  LYS       QQH2           -6.5233799066        3.0246794357       -1.0980089232  S11       73              1.0000000000
      1001        92  LYS       CE             -6.9635728766        5.0130329394       -1.9703567464  S11       73              1.0000000000
      1002        92  LYS       HE1            -6.7399883619        5.4701902305       -1.0026341272  S11       73              1.0000000000
      1003        92  LYS       HE2            -8.0428209591        5.1005917028       -2.1280467786  S11       73              1.0000000000
      1004        92  LYS       NZ             -6.2690666573        5.8620594808       -2.9917425793  S11       73              1.0000000000
      1005        92  LYS       HZ1            -6.3086998986        5.4998515795       -3.9504535539  S11       73              1.0000000000
      1006        92  LYS       HZ2            -5.1222055196        6.0569071726       -2.7027642264  S11       73              1.0000000000
      1007        92  LYS       HZ3            -6.6809853368        6.8190501837       -3.0115820857  S11       73              1.0000000000
      1008        93  SER       CB             -4.6104406746        4.4033908537       -6.5528767235  S11       130             1.0000000000
      1009        93  SER       HB1            -4.6095896527        5.2884661878       -7.1916516454  S11       130             1.0000000000
      1010        93  SER       HB2            -3.9163633698        3.6698986790       -6.9788105367  S11       130             1.0000000000
      1011        93  SER       OG             -4.1862292073        4.7311168503       -5.1869159712  S11       130             1.0000000000
      1012        93  SER       HG1            -3.3596514650        5.2920604591       -5.2353596063  S11       130             1.0000000000
      1013        93  SER       QQH3           -5.6037596180        3.9572979612       -6.5497784106  S11       130             1.0000000000
      1014        94  GLU       CB             -9.9031258645        9.4781851674        0.7695652582  S11       166             1.0000000000
      1015        94  GLU       HB1            -9.6276720352       10.1250962957       -0.0734621215  S11       166             1.0000000000
      1016        94  GLU       HB2           -10.9448975905        9.1766865139        0.6392185185  S11       166             1.0000000000
      1017        94  GLU       QQH4           -9.8213402061        9.9762874714        1.7452564580  S11       166             1.0000000000
      1018        94  GLU       CG             -9.0027904943        8.2346384681        0.7127659886  S11       166             1.0000000000
      1019        94  GLU       HG1            -9.3525276279        7.5680749004       -0.0842432756  S11       166             1.0000000000
      1020        94  GLU       HG2            -9.0629764006        7.6460725743        1.6374198959  S11       166             1.0000000000
      1021        94  GLU       CD             -7.5327179077        8.5146277601        0.4248178578  S11       166             1.0000000000
      1022        94  GLU       OE1            -7.1000508507        9.7033480936        0.3709140394  S11       166             1.0000000000
      1023        94  GLU       OE2            -6.7904365221        7.4501564816        0.2324672290  S11       166             1.0000000000
      1024        95  ASN       CB             -2.6666129453       12.0857863038        1.2248840342  S11       170             1.0000000000
      1025        95  ASN       HB1            -1.6916097670       11.9345062805        0.7532487592  S11       170             1.0000000000
      1026        95  ASN       HB2            -3.0787083437       13.0463932383        0.9024652896  S11       170             1.0000000000
      1027        95  ASN       QQH5           -2.6216304844       12.0538332725        2.3232034848  S11       170             1.0000000000
      1028        95  ASN       CG             -3.5870903432       10.9464785049        0.7969950528  S11       170             1.0000000000
      1029        95  ASN       OD1            -3.1894729113        9.7397950964        0.8983560640  S11       170             1.0000000000
      1030        95  ASN       ND2            -4.8026501159       11.2898776377        0.3460063950  S11       170             1.0000000000
      1031        95  ASN       HD21           -5.5367453452       10.5843205814        0.1949817768  S11       170             1.0000000000
      1032        95  ASN       HD22           -4.9987710346       12.2569941243        0.0765614677  S11       170             1.0000000000
      1033        96  LYS       CE             -3.3116888730        1.4631133988       -4.2008657705  S11       234             1.0000000000
      1034        96  LYS       HE1            -3.7061312551        1.6969967000       -3.2143482267  S11       234             1.0000000000
      1035        96  LYS       HE2            -4.1357872402        1.3466240996       -4.9075427922  S11       234             1.0000000000
      1036        96  LYS       NZ             -2.4617256261        2.6083250090       -4.6848055916  S11       234             1.0000000000
      1037        96  LYS       HZ1            -1.9792631432        2.3690369825       -5.5865375250  S11       234             1.0000000000
      1038        96  LYS       HZ2            -1.7003122375        2.8956327440       -4.0416220609  S11       234             1.0000000000
      1039        96  LYS       HZ3            -3.0719204478        3.4472112754       -4.8400009065  S11       234             1.0000000000
      1040        96  LYS       QQH6           -2.6950572323        0.5661710238       -4.1330155234  S11       234             1.0000000000
      1041        97  SER       CB              2.2583213915        3.2272696846       -5.9780134888  S11       235             1.0000000000
      1042        97  SER       HB1             2.9305287811        2.5318291039       -6.4874559824  S11       235             1.0000000000
      1043        97  SER       HB2             2.8247935224        4.1491326301       -5.7889791291  S11       235             1.0000000000
      1044        97  SER       OG              1.1250497010        3.4559137805       -6.8563639044  S11       235             1.0000000000
      1045        97  SER       HG1             0.7340959442        4.3518192494       -6.6580536202  S11       235             1.0000000000
      1046        97  SER       QQH7            1.9400009545        2.7327445466       -5.0463014625  S11       235             1.0000000000
      1047        98  PNM       S1             -3.0260899912        9.5858282131       -6.3790600310  S11       523             1.0000000000
      1048        98  PNM       C2             -1.6850020992        8.2901430296       -6.9390799567  S11       523             1.0000000000
      1049        98  PNM       C3             -1.2633930362        7.5387082736       -5.6184425849  S11       523             1.0000000000
      1050        98  PNM       N4             -2.3812534459        7.6136616685       -4.6742323170  S11       523             1.0000000000
      1051        98  PNM       C5             -3.5597185130        8.4879453196       -4.9518064205  S11       523             1.0000000000
      1052        98  PNM       C6             -3.4715195367        8.9879919919       -3.4550363325  S11       523             1.0000000000
      1053        98  PNM       C7             -2.3189979891        7.9688053838       -3.3303940149  S11       523             1.0000000000
      1054        98  PNM       O8             -1.4525520814        7.7233938215       -2.4784457785  S11       523             1.0000000000
      1055        98  PNM       C9             -2.3350730871        7.3593176770       -7.9737066406  S11       523             1.0000000000
      1056        98  PNM       C10            -0.5049241952        9.0591971004       -7.5463145555  S11       523             1.0000000000
      1057        98  PNM       C11            -0.8082897807        6.1032848403       -5.9174954191  S11       523             1.0000000000
      1058        98  PNM       O12            -1.6187507444        5.1460719232       -5.7305786994  S11       523             1.0000000000
      1059        98  PNM       O13             0.3999779679        5.9854027462       -6.3892548030  S11       523             1.0000000000
      1060        98  PNM       N14            -2.9026425238       10.3128897049       -3.2597491063  S11       523             1.0000000000
      1061        98  PNM       C15            -3.5389691069       11.4284409984       -3.6781489183  S11       523             1.0000000000
      1062        98  PNM       O16            -4.6831174744       11.3606863662       -4.2166913095  S11       523             1.0000000000
      1063        98  PNM       C17            -2.7814770294       12.7400237427       -3.5246208534  S11       523             1.0000000000
      1064        98  PNM       C18            -1.7232004806       12.9546613573       -4.6049631407  S11       523             1.0000000000
      1065        98  PNM       C19            -0.3945984736       13.2437381144       -4.2579511017  S11       523             1.0000000000
      1066        98  PNM       C20             0.5794189884       13.4375447890       -5.2453203375  S11       523             1.0000000000
      1067        98  PNM       C21             0.2360785423       13.3395848725       -6.5977007602  S11       523             1.0000000000
      1068        98  PNM       C22            -1.0902666038       13.0651039370       -6.9554071732  S11       523             1.0000000000
      1069        98  PNM       C23            -2.0625036425       12.8797149991       -5.9673183005  S11       523             1.0000000000
      1070        98  PNM       H24            -0.4064828968        8.0633557267       -5.1826152661  S11       523             1.0000000000
      1071        98  PNM       H25            -0.7825056817        9.5044435550       -8.5067961367  S11       523             1.0000000000
      1072        98  PNM       H26             0.3291978865        8.3706952992       -7.7167492053  S11       523             1.0000000000
      1073        98  PNM       H27            -0.1689318523        9.8652836258       -6.8891148192  S11       523             1.0000000000
      1074        98  PNM       H28            -2.7128404464        7.9541703017       -8.8077767811  S11       523             1.0000000000
      1075        98  PNM       H29            -3.1715015546        6.8031067407       -7.5460873453  S11       523             1.0000000000
      1076        98  PNM       H30            -1.6061529273        6.6397724290       -8.3661574644  S11       523             1.0000000000
      1077        98  PNM       H31            -4.4727838621        7.9442868172       -5.1885139184  S11       523             1.0000000000
      1078        98  PNM       H32            -4.3678632036        8.8261129182       -2.8595732966  S11       523             1.0000000000
      1079        98  PNM       H33            -2.3146090939       12.7832062308       -2.5357312372  S11       523             1.0000000000
      1080        98  PNM       H34            -3.5280570460       13.5366456883       -3.5627697422  S11       523             1.0000000000
      1081        98  PNM       H35            -0.1196359893       13.3268266376       -3.2117715678  S11       523             1.0000000000
      1082        98  PNM       H36             1.6006088334       13.6637134822       -4.9583960051  S11       523             1.0000000000
      1083        98  PNM       H37             0.9907403034       13.4826695560       -7.3640915783  S11       523             1.0000000000
      1084        98  PNM       H38            -1.3641222298       12.9819609238       -8.0031042401  S11       523             1.0000000000
      1085        98  PNM       H39            -3.0848109324       12.6556745024       -6.2511900392  S11       523             1.0000000000
      1086        98  PNM       H40            -1.9907634262       10.3790803933       -2.7984560507  S11       523             1.0000000000
      1087        99  TIP3      OH2            -4.4800530816        7.8267681849       -0.3617117068  S11       290             1.0000000000
      1088        99  TIP3      H1             -5.5573824866        7.6831360717       -0.0508276066  S11       290             1.0000000000
      1089        99  TIP3      H2             -3.9354133008        8.5317149246        0.1090941188  S11       290             1.0000000000
      1090       100  SER       CB             -3.0968224687        5.2052414367       -2.1720151134  S12       70              1.0000000000
      1091       100  SER       HB1            -3.6237858626        4.3448673479       -2.6049665966  S12       70              1.0000000000
      1092       100  SER       HB2            -2.1612354654        5.3382151572       -2.7320092330  S12       70              1.0000000000
      1093       100  SER       OG             -3.9356412681        6.3641780740       -2.2887870874  S12       70              1.0000000000
      1094       100  SER       HG1            -4.1015868444        7.2143299004       -1.1587100884  S12       70              1.0000000000
      1095       100  SER       QQH1           -2.8194426982        5.0332490230       -1.1183666616  S12       70              1.0000000000
      1096       101  LYS       CD             -6.5357489574        3.5412604749       -2.0653004213  S12       73              1.0000000000
      1097       101  LYS       HD1            -7.2026720283        2.9892806102       -2.7333720583  S12       73              1.0000000000
      1098       101  LYS       HD2            -5.5315030482        3.4727930893       -2.4984446115  S12       73              1.0000000000
      1099       101  LYS       QQH2           -6.5269074735        3.0287632856       -1.0971293017  S12       73              1.0000000000
      1100       101  LYS       CE             -6.9748480021        5.0162755846       -1.9668597893  S12       73              1.0000000000
      1101       101  LYS       HE1            -6.7559893169        5.4736142526       -0.9980711249  S12       73              1.0000000000
      1102       101  LYS       HE2            -8.0535208092        5.1006194714       -2.1291717923  S12       73              1.0000000000
      1103       101  LYS       NZ             -6.2809749062        5.8710854766       -2.9847541417  S12       73              1.0000000000
      1104       101  LYS       HZ1            -6.3277813978        5.5173789198       -3.9469003783  S12       73              1.0000000000
      1105       101  LYS       HZ2            -5.1424523282        6.0561309568       -2.7017560719  S12       73              1.0000000000
      1106       101  LYS       HZ3            -6.6901907976        6.8297093040       -2.9956503584  S12       73              1.0000000000
      1107       102  SER       CB             -4.6122807205        4.3973868977       -6.5434843975  S12       130             1.0000000000
      1108       102  SER       HB1            -4.6128795939        5.2830404863       -7.1814446097  S12       130             1.0000000000
      1109       102  SER       HB2            -3.9181707868        3.6649589382       -6.9715975526  S12       130             1.0000000000
      1110       102  SER       OG             -4.1868503603        4.7243921987       -5.1779304449  S12       130             1.0000000000
      1111       102  SER       HG1            -3.3595964825        5.2851179432       -5.2273905841  S12       130             1.0000000000
      1112       102  SER       QQH3           -5.6051028701        3.9500340677       -6.5400879274  S12       130             1.0000000000
      1113       103  GLU       CB             -9.8926264134        9.4714594008        0.7686066807  S12       166             1.0000000000
      1114       103  GLU       HB1            -9.6176796597       10.1184862214       -0.0744660914  S12       166             1.0000000000
      1115       103  GLU       HB2           -10.9341710370        9.1686992960        0.6388014477  S12       166             1.0000000000
      1116       103  GLU       QQH4           -9.8111232802        9.9697941590        1.7442312905  S12       166             1.0000000000
      1117       103  GLU       CG             -8.9906133372        8.2291514944        0.7114372216  S12       166             1.0000000000
      1118       103  GLU       HG1            -9.3418610239        7.5606846262       -0.0834119545  S12       166             1.0000000000
      1119       103  GLU       HG2            -9.0470650535        7.6420797929        1.6372594029  S12       166             1.0000000000
      1120       103  GLU       CD             -7.5211481900        8.5097719141        0.4184040237  S12       166             1.0000000000
      1121       103  GLU       OE1            -7.0914503935        9.6999502916        0.3589580191  S12       166             1.0000000000
      1122       103  GLU       OE2            -6.7780575091        7.4465942859        0.2284439401  S12       166             1.0000000000
      1123       104  ASN       CB             -2.6618692801       12.0886491995        1.2208847489  S12       170             1.0000000000
      1124       104  ASN       HB1            -1.6864035954       11.9384925403        0.7499579523  S12       170             1.0000000000
      1125       104  ASN       HB2            -3.0745145389       13.0492324813        0.8990624385  S12       170             1.0000000000
      1126       104  ASN       QQH5           -2.6178318179       12.0557116501        2.3192419505  S12       170             1.0000000000
      1127       104  ASN       CG             -3.5805265710       10.9487935298        0.7908357910  S12       170             1.0000000000
      1128       104  ASN       OD1            -3.1787225222        9.7430005039        0.8863656676  S12       170             1.0000000000
      1129       104  ASN       ND2            -4.7984068769       11.2906217110        0.3448945074  S12       170             1.0000000000
      1130       104  ASN       HD21           -5.5313432849       10.5838453126        0.1917078390  S12       170             1.0000000000
      1131       104  ASN       HD22           -4.9970468031       12.2580651861        0.0791442020  S12       170             1.0000000000
      1132       105  LYS       CE             -3.3139845363        1.4552999147       -4.1992536438  S12       234             1.0000000000
      1133       105  LYS       HE1            -3.7111857055        1.6875480726       -3.2134929293  S12       234             1.0000000000
      1134       105  LYS       HE2            -4.1361029807        1.3382984541       -4.9081217123  S12       234             1.0000000000
      1135       105  LYS       NZ             -2.4645966145        2.6023360776       -4.6798000629  S12       234             1.0000000000
      1136       105  LYS       HZ1            -1.9816542793        2.3651785803       -5.5818587621  S12       234             1.0000000000
      1137       105  LYS       HZ2            -1.7040721219        2.8889409644       -4.0352643361  S12       234             1.0000000000
      1138       105  LYS       HZ3            -3.0757366036        3.4411505644       -4.8332144072  S12       234             1.0000000000
      1139       105  LYS       QQH6           -2.6961682649        0.5592281056       -4.1309261018  S12       234             1.0000000000
      1140       106  SER       CB              2.2479690585        3.2345472344       -5.9783129815  S12       235             1.0000000000
      1141       106  SER       HB1             2.9190004179        2.5408949916       -6.4916641956  S12       235             1.0000000000
      1142       106  SER       HB2             2.8145145964        4.1561769832       -5.7885917138  S12       235             1.0000000000
      1143       106  SER       OG              1.1119389550        3.4652914894       -6.8529195432  S12       235             1.0000000000
      1144       106  SER       HG1             0.7216767230        4.3608021542       -6.6520699495  S12       235             1.0000000000
      1145       106  SER       QQH7            1.9324760350        2.7372564162       -5.0471563226  S12       235             1.0000000000
      1146       107  PNM       S1             -3.0708958167        9.5747309141       -6.3773148350  S12       523             1.0000000000
      1147       107  PNM       C2             -1.7173758300        8.2915532783       -6.9378643019  S12       523             1.0000000000
      1148       107  PNM       C3             -1.2816501287        7.5484009385       -5.6163882648  S12       523             1.0000000000
      1149       107  PNM       N4             -2.3928150595        7.6209040717       -4.6647149355  S12       523             1.0000000000
      1150       107  PNM       C5             -3.5803358048        8.4838165967       -4.9363444288  S12       523             1.0000000000
      1151       107  PNM       C6             -3.4827645274        8.9927746312       -3.4430983624  S12       523             1.0000000000
      1152       107  PNM       C7             -2.3258535504        7.9767842887       -3.3213778357  S12       523             1.0000000000
      1153       107  PNM       O8             -1.4573586857        7.7326048929       -2.4724561848  S12       523             1.0000000000
      1154       107  PNM       C9             -2.3607138038        7.3508553395       -7.9677361487  S12       523             1.0000000000
      1155       107  PNM       C10            -0.5488231790        9.0726863038       -7.5519975581  S12       523             1.0000000000
      1156       107  PNM       C11            -0.8199130406        6.1139507433       -5.9111451033  S12       523             1.0000000000
      1157       107  PNM       O12            -1.6260671294        5.1536393889       -5.7198542911  S12       523             1.0000000000
      1158       107  PNM       O13             0.3881674328        5.9987934283       -6.3834622592  S12       523             1.0000000000
      1159       107  PNM       N14            -2.9142930042       10.3199223818       -3.2599901469  S12       523             1.0000000000
      1160       107  PNM       C15            -3.5543321228       11.4331607899       -3.6791732621  S12       523             1.0000000000
      1161       107  PNM       O16            -4.7019214351       11.3637615255       -4.2097967054  S12       523             1.0000000000
      1162       107  PNM       C17            -2.7976283466       12.7463645645       -3.5341092187  S12       523             1.0000000000
      1163       107  PNM       C18            -1.7325584671       12.9532635683       -4.6089293364  S12       523             1.0000000000
      1164       107  PNM       C19            -0.4067297455       13.2460636850       -4.2545575612  S12       523             1.0000000000
      1165       107  PNM       C20             0.5736401000       13.4365459940       -5.2361737127  S12       523             1.0000000000
      1166       107  PNM       C21             0.2394408485       13.3315097539       -6.5903051307  S12       523             1.0000000000
      1167       107  PNM       C22            -1.0840695529       13.0529971750       -6.9555751825  S12       523             1.0000000000
      1168       107  PNM       C23            -2.0627693041       12.8709653271       -5.9731511086  S12       523             1.0000000000
      1169       107  PNM       H24            -0.4249795618        8.0806585201       -5.1896685507  S12       523             1.0000000000
      1170       107  PNM       H25            -0.8355480240        9.5110218177       -8.5131013780  S12       523             1.0000000000
      1171       107  PNM       H26             0.2932958909        8.3940964442       -7.7237860955  S12       523             1.0000000000
      1172       107  PNM       H27            -0.2204317848        9.8856045073       -6.8992209121  S12       523             1.0000000000
      1173       107  PNM       H28            -2.7482946268        7.9387811133       -8.8023238996  S12       523             1.0000000000
      1174       107  PNM       H29            -3.1892267683        6.7870676059       -7.5351823351  S12       523             1.0000000000
      1175       107  PNM       H30            -1.6251083655        6.6382951277       -8.3606736555  S12       523             1.0000000000
      1176       107  PNM       H31            -4.4907346195        7.9299638101       -5.1589511555  S12       523             1.0000000000
      1177       107  PNM       H32            -4.3738587972        8.8334008986       -2.8393557298  S12       523             1.0000000000
      1178       107  PNM       H33            -2.3373539746       12.7989554956       -2.5425946091  S12       523             1.0000000000
      1179       107  PNM       H34            -3.5443705859       13.5422010715       -3.5843689527  S12       523             1.0000000000
      1180       107  PNM       H35            -0.1392842634       13.3348536995       -3.2069414694  S12       523             1.0000000000
      1181       107  PNM       H36             1.5924118530       13.6660762680       -4.9433911893  S12       523             1.0000000000
      1182       107  PNM       H37             0.9988263550       13.4727803412       -7.3523902013  S12       523             1.0000000000
      1183       107  PNM       H38            -1.3507063615       12.9651343637       -8.0047739355  S12       523             1.0000000000
      1184       107  PNM       H39            -3.0830060387       12.6451074728       -6.2631010200  S12       523             1.0000000000
      1185       107  PNM       H40            -1.9983878721       10.3896872508       -2.8072101427  S12       523             1.0000000000
      1186       108  TIP3      OH2            -4.4646288821        7.8276528131       -0.3699027776  S12       290             1.0000000000
      1187       108  TIP3      H1             -5.5304077812        7.6855435696       -0.0580216155  S12       290             1.0000000000
      1188       108  TIP3      H2             -3.9205488749        8.5347682943        0.0988403144  S12       290             1.0000000000
      1189       109  SER       CB             -3.0957146594        5.2003585824       -2.1677562926  S13       70              1.0000000000
      1190       109  SER       HB1            -3.6255563531        4.3405614498       -2.5987388619  S13       70              1.0000000000
      1191       109  SER       HB2            -2.1578925574        5.3269813322       -2.7256843248  S13       70              1.0000000000
      1192       109  SER       OG             -3.9280886918        6.3630760061       -2.2905771632  S13       70              1.0000000000
      1193       109  SER       HG1            -4.1069199998        7.2193823803       -1.1434382199  S13       70              1.0000000000
      1194       109  SER       QQH1           -2.8219097264        5.0305817249       -1.1128754451  S13       70              1.0000000000
      1195       110  LYS       CD             -6.5311848183        3.5379798301       -2.0668377490  S13       73              1.0000000000
      1196       110  LYS       HD1            -7.2029673819        2.9889528575       -2.7323289254  S13       73              1.0000000000
      1197       110  LYS       HD2            -5.5284800805        3.4637736530       -2.5025569480  S13       73              1.0000000000
      1198       110  LYS       QQH2           -6.5220349712        3.0264964512       -1.0980986641  S13       73              1.0000000000
      1199       110  LYS       CE             -6.9622781278        5.0151604639       -1.9692042289  S13       73              1.0000000000
      1200       110  LYS       HE1            -6.7367917749        5.4721474057       -1.0018864959  S13       73              1.0000000000
      1201       110  LYS       HE2            -8.0415214936        5.1043392246       -2.1256286541  S13       73              1.0000000000
      1202       110  LYS       NZ             -6.2684594669        5.8639611215       -2.9916226292  S13       73              1.0000000000
      1203       110  LYS       HZ1            -6.3096552521        5.5020066991       -3.9505374168  S13       73              1.0000000000
      1204       110  LYS       HZ2            -5.1264332291        6.0559230937       -2.7049132852  S13       73              1.0000000000
      1205       110  LYS       HZ3            -6.6805995488        6.8210374068       -3.0116115937  S13       73              1.0000000000
      1206       111  SER       CB             -4.6112548926        4.4029080064       -6.5491942444  S13       130             1.0000000000
      1207       111  SER       HB1            -4.6104231719        5.2862522141       -7.1903057314  S13       130             1.0000000000
      1208       111  SER       HB2            -3.9180115166        3.6679901221       -6.9743361169  S13       130             1.0000000000
      1209       111  SER       OG             -4.1859928180        4.7334547767       -5.1843753301  S13       130             1.0000000000
      1210       111  SER       HG1            -3.3576465516        5.2918522074       -5.2345684670  S13       130             1.0000000000
      1211       111  SER       QQH3           -5.6048509316        3.9573721344       -6.5444933797  S13       130             1.0000000000
      1212       112  GLU       CB             -9.9013098304        9.4776935656        0.7681707418  S13       166             1.0000000000
      1213       112  GLU       HB1            -9.6283132703       10.1249262692       -0.0753533477  S13       166             1.0000000000
      1214       112  GLU       HB2           -10.9428348050        9.1744518999        0.6399407745  S13       166             1.0000000000
      1215       112  GLU       QQH4           -9.8188830395        9.9760757664        1.7437021188  S13       166             1.0000000000
      1216       112  GLU       CG             -8.9991041075        8.2356633470        0.7098062852  S13       166             1.0000000000
      1217       112  GLU       HG1            -9.3519228979        7.5664815146       -0.0837061709  S13       166             1.0000000000
      1218       112  GLU       HG2            -9.0529317326        7.6492180306        1.6361183442  S13       166             1.0000000000
      1219       112  GLU       CD             -7.5309945287        8.5168964981        0.4133806980  S13       166             1.0000000000
      1220       112  GLU       OE1            -7.1014108200        9.7057937459        0.3443339736  S13       166             1.0000000000
      1221       112  GLU       OE2            -6.7871000414        7.4516834385        0.2302311962  S13       166             1.0000000000
      1222       113  ASN       CB             -2.6676594194       12.0877389056        1.2245870346  S13       170             1.0000000000
      1223       113  ASN       HB1            -1.6925797994       11.9378043468        0.7525633278  S13       170             1.0000000000
      1224       113  ASN       HB2            -3.0803814948       13.0485125310        0.9035354108  S13       170             1.0000000000
      1225       113  ASN       QQH5           -2.6225463064       12.0541125419        2.3228367214  S13       170             1.0000000000
      1226       113  ASN       CG             -3.5868611225       10.9479510902        0.7946125044  S13       170             1.0000000000
      1227       113  ASN       OD1            -3.1902864744        9.7413719679        0.9004101637  S13       170             1.0000000000
      1228       113  ASN       ND2            -4.7995331924       11.2910870776        0.3354599559  S13       170             1.0000000000
      1229       113  ASN       HD21           -5.5324692843       10.5857170054        0.1789193122  S13       170             1.0000000000
      1230       113  ASN       HD22           -4.9944357923       12.2583974028        0.0650124918  S13       170             1.0000000000
      1231       114  LYS       CE             -3.3106801560        1.4634684113       -4.1986778351  S13       234             1.0000000000
      1232       114  LYS       HE1            -3.7033953716        1.6974877152       -3.2114383732  S13       234             1.0000000000
      1233       114  LYS       HE2            -4.1360105574        1.3466675892       -4.9039022227  S13       234             1.0000000000
      1234       114  LYS       NZ             -2.4615594919        2.6085502967       -4.6843059494  S13       234             1.0000000000
      1235       114  LYS       HZ1            -1.9805333685        2.3693651267       -5.5868409468  S13       234             1.0000000000
      1236       114  LYS       HZ2            -1.6988612785        2.8958708893       -4.0426831331  S13       234             1.0000000000
      1237       114  LYS       HZ3            -3.0716760165        3.4475436311       -4.8383942305  S13       234             1.0000000000
      1238       114  LYS       QQH6           -2.6939414282        0.5664925397       -4.1316941232  S13       234             1.0000000000
      1239       115  SER       CB              2.2574049019        3.2294205739       -5.9818240926  S13       235             1.0000000000
      1240       115  SER       HB1             2.9294964899        2.5349877640       -6.4927151232  S13       235             1.0000000000
      1241       115  SER       HB2             2.8234454800        4.1514531429       -5.7923987812  S13       235             1.0000000000
      1242       115  SER       OG              1.1231289276        3.4583632061       -6.8588177327  S13       235             1.0000000000
      1243       115  SER       HG1             0.7322515418        4.3539616708       -6.6593074847  S13       235             1.0000000000
      1244       115  SER       QQH7            1.9401636604        2.7337666252       -5.0503494644  S13       235             1.0000000000
      1245       116  PNM       S1             -3.0498469543        9.5691565771       -6.3703059902  S13       523             1.0000000000
      1246       116  PNM       C2             -1.7012444846        8.2826239266       -6.9325164750  S13       523             1.0000000000
      1247       116  PNM       C3             -1.2734118804        7.5320738410       -5.6133208220  S13       523             1.0000000000
      1248       116  PNM       N4             -2.3893796897        7.5998179437       -4.6658344372  S13       523             1.0000000000
      1249       116  PNM       C5             -3.5703228543        8.4734601039       -4.9368764090  S13       523             1.0000000000
      1250       116  PNM       C6             -3.4728725550        8.9768098710       -3.4419669104  S13       523             1.0000000000
      1251       116  PNM       C7             -2.3210414383        7.9561902843       -3.3216241824  S13       523             1.0000000000
      1252       116  PNM       O8             -1.4491077278        7.7133881695       -2.4751887415  S13       523             1.0000000000
      1253       116  PNM       C9             -2.3483525836        7.3507940659       -7.9680835264  S13       523             1.0000000000
      1254       116  PNM       C10            -0.5248635358        9.0582296535       -7.5389107664  S13       523             1.0000000000
      1255       116  PNM       C11            -0.8112580266        6.0995926059       -5.9157366603  S13       523             1.0000000000
      1256       116  PNM       O12            -1.6177757767        5.1382578837       -5.7323801399  S13       523             1.0000000000
      1257       116  PNM       O13             0.3976905046        5.9877746342       -6.3871125958  S13       523             1.0000000000
      1258       116  PNM       N14            -2.9010724060       10.3013555614       -3.2513583912  S13       523             1.0000000000
      1259       116  PNM       C15            -3.5388711681       11.4173492925       -3.6664401259  S13       523             1.0000000000
      1260       116  PNM       O16            -4.6842264014       11.3503677255       -4.2024686403  S13       523             1.0000000000
      1261       116  PNM       C17            -2.7822017271       12.7294465891       -3.5126237088  S13       523             1.0000000000
      1262       116  PNM       C18            -1.7265053168       12.9460399911       -4.5948229136  S13       523             1.0000000000
      1263       116  PNM       C19            -0.3978685851       13.2385956228       -4.2510260819  S13       523             1.0000000000
      1264       116  PNM       C20             0.5733277075       13.4342160850       -5.2408280550  S13       523             1.0000000000
      1265       116  PNM       C21             0.2268523713       13.3350386879       -6.5923349623  S13       523             1.0000000000
      1266       116  PNM       C22            -1.0998090036       13.0578857193       -6.9467998795  S13       523             1.0000000000
      1267       116  PNM       C23            -2.0691487223       12.8703194595       -5.9562943557  S13       523             1.0000000000
      1268       116  PNM       H24            -0.4182554861        8.0610144438       -5.1790354553  S13       523             1.0000000000
      1269       116  PNM       H25            -0.8036945613        9.5034586364       -8.4990489950  S13       523             1.0000000000
      1270       116  PNM       H26             0.3126703274        8.3738681347       -7.7098407534  S13       523             1.0000000000
      1271       116  PNM       H27            -0.1925253398        9.8650912477       -6.8806763436  S13       523             1.0000000000
      1272       116  PNM       H28            -2.7283968012        7.9457214793       -8.8011576236  S13       523             1.0000000000
      1273       116  PNM       H29            -3.1835682009        6.7929837805       -7.5404630548  S13       523             1.0000000000
      1274       116  PNM       H30            -1.6179631281        6.6334523041       -8.3616630242  S13       523             1.0000000000
      1275       116  PNM       H31            -4.4843894219        7.9280618952       -5.1649572323  S13       523             1.0000000000
      1276       116  PNM       H32            -4.3658473787        8.8182804249       -2.8407969908  S13       523             1.0000000000
      1277       116  PNM       H33            -2.3141028738       12.7729626082       -2.5243511533  S13       523             1.0000000000
      1278       116  PNM       H34            -3.5296241818       13.5253865591       -3.5492946044  S13       523             1.0000000000
      1279       116  PNM       H35            -0.1207971493       13.3235914238       -3.2055930485  S13       523             1.0000000000
      1280       116  PNM       H36             1.5947406716       13.6627116881       -4.9564599916  S13       523             1.0000000000
      1281       116  PNM       H37             0.9794010373       13.4792990104       -7.3605926171  S13       523             1.0000000000
      1282       116  PNM       H38            -1.3761111719       12.9749334097       -7.9938811644  S13       523             1.0000000000
      1283       116  PNM       H39            -3.0918769406       12.6446805160       -6.2372919803  S13       523             1.0000000000
      1284       116  PNM       H40            -1.9885232358       10.3674910454       -2.7914248197  S13       523             1.0000000000
      1285       117  TIP3      OH2            -4.4758357855        7.8238504417       -0.3596660466  S13       290             1.0000000000
      1286       117  TIP3      H1             -5.5549865177        7.6824523779       -0.0510382265  S13       290             1.0000000000
      1287       117  TIP3      H2             -3.9318113712        8.5292460488        0.1109246685  S13       290             1.0000000000
      1288       118  SER       CB             -3.0886324572        5.2039890846       -2.1731376249  S14       70              1.0000000000
      1289       118  SER       HB1            -3.6172687559        4.3440160466       -2.6049448673  S14       70              1.0000000000
      1290       118  SER       HB2            -2.1489638862        5.3299671186       -2.7282310930  S14       70              1.0000000000
      1291       118  SER       OG             -3.9198843779        6.3669654190       -2.2996638207  S14       70              1.0000000000
      1292       118  SER       HG1            -4.0990180882        7.2227775846       -1.1559912144  S14       70              1.0000000000
      1293       118  SER       QQH1           -2.8175997417        5.0347683651       -1.1173788023  S14       70              1.0000000000
      1294       119  LYS       CD             -6.5254612044        3.5427713250       -2.0672538541  S14       73              1.0000000000
      1295       119  LYS       HD1            -7.1953170015        2.9945845654       -2.7354498056  S14       73              1.0000000000
      1296       119  LYS       HD2            -5.5219586137        3.4713289526       -2.5014768668  S14       73              1.0000000000
      1297       119  LYS       QQH2           -6.5172091644        3.0283422760       -1.1001567962  S14       73              1.0000000000
      1298       119  LYS       CE             -6.9598720874        5.0185711749       -1.9649374397  S14       73              1.0000000000
      1299       119  LYS       HE1            -6.7347075086        5.4740633563       -0.9969190798  S14       73              1.0000000000
      1300       119  LYS       HE2            -8.0391717219        5.1064110024       -2.1208137513  S14       73              1.0000000000
      1301       119  LYS       NZ             -6.2703726710        5.8736124309       -2.9858602633  S14       73              1.0000000000
      1302       119  LYS       HZ1            -6.3199585464        5.5192946356       -3.9477616317  S14       73              1.0000000000
      1303       119  LYS       HZ2            -5.1353761171        6.0576201062       -2.7095337037  S14       73              1.0000000000
      1304       119  LYS       HZ3            -6.6817831718        6.8314115103       -2.9953724450  S14       73              1.0000000000
      1305       120  SER       CB             -4.6126151090        4.4055508038       -6.5379645411  S14       130             1.0000000000
      1306       120  SER       HB1            -4.6167591253        5.2917993144       -7.1750227511  S14       130             1.0000000000
      1307       120  SER       HB2            -3.9151843280        3.6768838591       -6.9667687305  S14       130             1.0000000000
      1308       120  SER       OG             -4.1895460755        4.7330345175       -5.1716344882  S14       130             1.0000000000
      1309       120  SER       HG1            -3.3665098733        5.2983534335       -5.2191977223  S14       130             1.0000000000
      1310       120  SER       QQH3           -5.6035408745        3.9540197123       -6.5348361280  S14       130             1.0000000000
      1311       121  GLU       CB             -9.8943820114        9.4740131284        0.7680864929  S14       166             1.0000000000
      1312       121  GLU       HB1            -9.6210992186       10.1217439926       -0.0749795775  S14       166             1.0000000000
      1313       121  GLU       HB2           -10.9356488435        9.1701712460        0.6387551413  S14       166             1.0000000000
      1314       121  GLU       QQH4           -9.8130061424        9.9720664890        1.7438307700  S14       166             1.0000000000
      1315       121  GLU       CG             -8.9912516942        8.2324249905        0.7098764644  S14       166             1.0000000000
      1316       121  GLU       HG1            -9.3428271270        7.5636042185       -0.0844769196  S14       166             1.0000000000
      1317       121  GLU       HG2            -9.0464541608        7.6454437278        1.6358600875  S14       166             1.0000000000
      1318       121  GLU       CD             -7.5227653324        8.5147937635        0.4154206236  S14       166             1.0000000000
      1319       121  GLU       OE1            -7.0918255438        9.7039817765        0.3604152765  S14       166             1.0000000000
      1320       121  GLU       OE2            -6.7799265819        7.4512588000        0.2191979955  S14       166             1.0000000000
      1321       122  ASN       CB             -2.6614790881       12.0877463529        1.2233108713  S14       170             1.0000000000
      1322       122  ASN       HB1            -1.6858278118       11.9370775480        0.7529031426  S14       170             1.0000000000
      1323       122  ASN       HB2            -3.0732768803       13.0486515970        0.9013624788  S14       170             1.0000000000
      1324       122  ASN       QQH5           -2.6182282505       12.0543413744        2.3216728316  S14       170             1.0000000000
      1325       122  ASN       CG             -3.5808929749       10.9487941412        0.7922036813  S14       170             1.0000000000
      1326       122  ASN       OD1            -3.1842966836        9.7418153335        0.8950972739  S14       170             1.0000000000
      1327       122  ASN       ND2            -4.7943126847       11.2927030086        0.3359311230  S14       170             1.0000000000
      1328       122  ASN       HD21           -5.5283073636       10.5875015611        0.1832899825  S14       170             1.0000000000
      1329       122  ASN       HD22           -4.9898304623       12.2601590450        0.0667577475  S14       170             1.0000000000
      1330       123  LYS       CE             -3.3079642254        1.4654006450       -4.1997087632  S14       234             1.0000000000
      1331       123  LYS       HE1            -3.7010201113        1.6992229877       -3.2124696765  S14       234             1.0000000000
      1332       123  LYS       HE2            -4.1330381971        1.3500425809       -4.9055253439  S14       234             1.0000000000
      1333       123  LYS       NZ             -2.4570911649        2.6095819901       -4.6838274277  S14       234             1.0000000000
      1334       123  LYS       HZ1            -1.9768855869        2.3715264514       -5.5870558012  S14       234             1.0000000000
      1335       123  LYS       HZ2            -1.6934254919        2.8945088491       -4.0421339182  S14       234             1.0000000000
      1336       123  LYS       HZ3            -3.0652567541        3.4498723673       -4.8356657396  S14       234             1.0000000000
      1337       123  LYS       QQH6           -2.6926972761        0.5674594636       -4.1332061663  S14       234             1.0000000000
      1338       124  SER       CB              2.2570877882        3.2331799758       -5.9788670147  S14       235             1.0000000000
      1339       124  SER       HB1             2.9295116374        2.5393955041       -6.4902733547  S14       235             1.0000000000
      1340       124  SER       HB2             2.8229810406        4.1549925036       -5.7880407941  S14       235             1.0000000000
      1341       124  SER       OG              1.1233021273        3.4631019669       -6.8561324441  S14       235             1.0000000000
      1342       124  SER       HG1             0.7331687685        4.3592899134       -6.6577788398  S14       235             1.0000000000
      1343       124  SER       QQH7            1.9395074806        2.7364950277       -5.0480599529  S14       235             1.0000000000
      1344       125  PNM       S1             -3.0901977043        9.5407419654       -6.3952296538  S14       523             1.0000000000
      1345       125  PNM       C2             -1.7249447576        8.2668431509       -6.9472274749  S14       523             1.0000000000
      1346       125  PNM       C3             -1.2986011035        7.5221655133       -5.6254443725  S14       523             1.0000000000
      1347       125  PNM       N4             -2.4212073475        7.5760303773       -4.6834339612  S14       523             1.0000000000
      1348       125  PNM       C5             -3.6013327479        8.4535230967       -4.9525130004  S14       523             1.0000000000
      1349       125  PNM       C6             -3.4950837527        8.9650352515       -3.4610016650  S14       523             1.0000000000
      1350       125  PNM       C7             -2.3467786754        7.9418583705       -3.3405227170  S14       523             1.0000000000
      1351       125  PNM       O8             -1.4605913919        7.7148584798       -2.5026221811  S14       523             1.0000000000
      1352       125  PNM       C9             -2.3538682726        7.3285993105       -7.9876609255  S14       523             1.0000000000
      1353       125  PNM       C10            -0.5538678742        9.0567870016       -7.5450621692  S14       523             1.0000000000
      1354       125  PNM       C11            -0.8184681956        6.0940105676       -5.9213113555  S14       523             1.0000000000
      1355       125  PNM       O12            -1.6137313574        5.1242312464       -5.7345451077  S14       523             1.0000000000
      1356       125  PNM       O13             0.3932384288        5.9941845331       -6.3891204929  S14       523             1.0000000000
      1357       125  PNM       N14            -2.9153049773       10.2870305665       -3.2765937541  S14       523             1.0000000000
      1358       125  PNM       C15            -3.5509338691       11.4070717910       -3.6837136307  S14       523             1.0000000000
      1359       125  PNM       O16            -4.6998454632       11.3476717076       -4.2127616494  S14       523             1.0000000000
      1360       125  PNM       C17            -2.7884577498       12.7153898162       -3.5256493324  S14       523             1.0000000000
      1361       125  PNM       C18            -1.7295326894       12.9322412159       -4.6045191669  S14       523             1.0000000000
      1362       125  PNM       C19            -0.4035704016       13.2311066730       -4.2555469707  S14       523             1.0000000000
      1363       125  PNM       C20             0.5705473897       13.4317191967       -5.2413503383  S14       523             1.0000000000
      1364       125  PNM       C21             0.2299121493       13.3307604834       -6.5941840566  S14       523             1.0000000000
      1365       125  PNM       C22            -1.0938628357       13.0464235469       -6.9539361493  S14       523             1.0000000000
      1366       125  PNM       C23            -2.0664916407       12.8544328584       -5.9673195333  S14       523             1.0000000000
      1367       125  PNM       H24            -0.4522071727        8.0612044336       -5.1856654831  S14       523             1.0000000000
      1368       125  PNM       H25            -0.8312219599        9.4972078021       -8.5079228813  S14       523             1.0000000000
      1369       125  PNM       H26             0.2942756254        8.3837180656       -7.7083411621  S14       523             1.0000000000
      1370       125  PNM       H27            -0.2381520856        9.8691135949       -6.8852507100  S14       523             1.0000000000
      1371       125  PNM       H28            -2.7355848305        7.9201471254       -8.8223225045  S14       523             1.0000000000
      1372       125  PNM       H29            -3.1843127202        6.7598455651       -7.5658185423  S14       523             1.0000000000
      1373       125  PNM       H30            -1.6117670680        6.6211848891       -8.3773315768  S14       523             1.0000000000
      1374       125  PNM       H31            -4.5180294063        7.9088380995       -5.1714582918  S14       523             1.0000000000
      1375       125  PNM       H32            -4.3858109043        8.8140248749       -2.8545824246  S14       523             1.0000000000
      1376       125  PNM       H33            -2.3214784261       12.7530257397       -2.5365968798  S14       523             1.0000000000
      1377       125  PNM       H34            -3.5321643521       13.5151730413       -3.5600566919  S14       523             1.0000000000
      1378       125  PNM       H35            -0.1310653774       13.3171847918       -3.2090215723  S14       523             1.0000000000
      1379       125  PNM       H36             1.5895854232       13.6658113401       -4.9528235972  S14       523             1.0000000000
      1380       125  PNM       H37             0.9845916377       13.4798134130       -7.3594486963  S14       523             1.0000000000
      1381       125  PNM       H38            -1.3655075481       12.9630405411       -8.0021884256  S14       523             1.0000000000
      1382       125  PNM       H39            -3.0873477016       12.6257161283       -6.2526389271  S14       523             1.0000000000
      1383       125  PNM       H40            -2.0007563620       10.3495979845       -2.8200879041  S14       523             1.0000000000
      1384       126  TIP3      OH2            -4.4691856910        7.8305777241       -0.3735097379  S14       290             1.0000000000
      1385       126  TIP3      H1             -5.5447763616        7.6865950947       -0.0636163128  S14       290             1.0000000000
      1386       126  TIP3      H2             -3.9255138367        8.5344327101        0.1003754779  S14       290             1.0000000000
      1387       127  SER       CB             -3.0767621559        5.2026171742       -2.1742390920  S15       70              1.0000000000
      1388       127  SER       HB1            -3.6062907225        4.3426975731       -2.6052262696  S15       70              1.0000000000
      1389       127  SER       HB2            -2.1314793384        5.3204574243       -2.7217745878  S15       70              1.0000000000
      1390       127  SER       OG             -3.8992874505        6.3702114550       -2.3139563232  S15       70              1.0000000000
      1391       127  SER       HG1            -4.0969537245        7.2311982143       -1.1506564551  S15       70              1.0000000000
      1392       127  SER       QQH1           -2.8147525288        5.0379613373       -1.1154314014  S15       70              1.0000000000
      1393       128  LYS       CD             -6.5111686006        3.5461025811       -2.0699457028  S15       73              1.0000000000
      1394       128  LYS       HD1            -7.1832483254        3.0022664731       -2.7392832669  S15       73              1.0000000000
      1395       128  LYS       HD2            -5.5077479267        3.4709591047       -2.5034379403  S15       73              1.0000000000
      1396       128  LYS       QQH2           -6.5055997254        3.0303397279       -1.1036159795  S15       73              1.0000000000
      1397       128  LYS       CE             -6.9395704586        5.0229371777       -1.9649898246  S15       73              1.0000000000
      1398       128  LYS       HE1            -6.7053968605        5.4775549213       -0.9988482827  S15       73              1.0000000000
      1399       128  LYS       HE2            -8.0197061196        5.1151084316       -2.1120324148  S15       73              1.0000000000
      1400       128  LYS       NZ             -6.2558211711        5.8759911567       -2.9919887511  S15       73              1.0000000000
      1401       128  LYS       HZ1            -6.3080103303        5.5183236657       -3.9525885405  S15       73              1.0000000000
      1402       128  LYS       HZ2            -5.1260856457        6.0592404768       -2.7234099262  S15       73              1.0000000000
      1403       128  LYS       HZ3            -6.6701622751        6.8327380397       -3.0017643252  S15       73              1.0000000000
      1404       129  SER       CB             -4.6115432894        4.4068592399       -6.5350335357  S15       130             1.0000000000
      1405       129  SER       HB1            -4.6131034031        5.2919132822       -7.1735792662  S15       130             1.0000000000
      1406       129  SER       HB2            -3.9105874455        3.6787209048       -6.9587264864  S15       130             1.0000000000
      1407       129  SER       OG             -4.1973936089        4.7370878034       -5.1663650943  S15       130             1.0000000000
      1408       129  SER       HG1            -3.3840879598        5.3145069873       -5.2078094146  S15       130             1.0000000000
      1409       129  SER       QQH3           -5.6019326025        3.9538991243       -6.5374310685  S15       130             1.0000000000
      1410       130  GLU       CB             -9.8964505254        9.4755909070        0.7675479183  S15       166             1.0000000000
      1411       130  GLU       HB1            -9.6249713788       10.1238284230       -0.0756534577  S15       166             1.0000000000
      1412       130  GLU       HB2           -10.9372350350        9.1699502869        0.6392233196  S15       166             1.0000000000
      1413       130  GLU       QQH4           -9.8153879482        9.9733736772        1.7435112452  S15       166             1.0000000000
      1414       130  GLU       CG             -8.9911279823        8.2356601812        0.7080693808  S15       166             1.0000000000
      1415       130  GLU       HG1            -9.3446527174        7.5645994253       -0.0835700425  S15       166             1.0000000000
      1416       130  GLU       HG2            -9.0404142551        7.6500816174        1.6351685626  S15       166             1.0000000000
      1417       130  GLU       CD             -7.5254365203        8.5210557992        0.4057619153  S15       166             1.0000000000
      1418       130  GLU       OE1            -7.0978119366        9.7094102576        0.3324510802  S15       166             1.0000000000
      1419       130  GLU       OE2            -6.7792229765        7.4559995472        0.2208792895  S15       166             1.0000000000
      1420       131  ASN       CB             -2.6613404437       12.0871198266        1.2237680518  S15       170             1.0000000000
      1421       131  ASN       HB1            -1.6853828325       11.9349862052        0.7542972124  S15       170             1.0000000000
      1422       131  ASN       HB2            -3.0714197044       13.0483439235        0.9006718063  S15       170             1.0000000000
      1423       131  ASN       QQH5           -2.6189323379       12.0541844232        2.3221384446  S15       170             1.0000000000
      1424       131  ASN       CG             -3.5815723456       10.9488419267        0.7918855164  S15       170             1.0000000000
      1425       131  ASN       OD1            -3.1900949832        9.7409722782        0.9024281752  S15       170             1.0000000000
      1426       131  ASN       ND2            -4.7903155226       11.2946867966        0.3244576070  S15       170             1.0000000000
      1427       131  ASN       HD21           -5.5234400325       10.5908198562        0.1655556920  S15       170             1.0000000000
      1428       131  ASN       HD22           -4.9826918374       12.2623327461        0.0522944475  S15       170             1.0000000000
      1429       132  LYS       CE             -3.3007905382        1.4773760069       -4.1968440187  S15       234             1.0000000000
      1430       132  LYS       HE1            -3.6886372510        1.7126914180       -3.2077108979  S15       234             1.0000000000
      1431       132  LYS       HE2            -4.1294873108        1.3639821030       -4.8988201815  S15       234             1.0000000000
      1432       132  LYS       NZ             -2.4484319490        2.6183329901       -4.6852958267  S15       234             1.0000000000
      1433       132  LYS       HZ1            -1.9713639929        2.3787844386       -5.5897123306  S15       234             1.0000000000
      1434       132  LYS       HZ2            -1.6813006104        2.9015258151       -4.0468098274  S15       234             1.0000000000
      1435       132  LYS       HZ3            -3.0534745335        3.4601251310       -4.8362035635  S15       234             1.0000000000
      1436       132  LYS       QQH6           -2.6881809656        0.5773326103       -4.1327111543  S15       234             1.0000000000
      1437       133  SER       CB              2.2633555306        3.2332320658       -5.9811718906  S15       235             1.0000000000
      1438       133  SER       HB1             2.9370650066        2.5411160254       -6.4931156398  S15       235             1.0000000000
      1439       133  SER       HB2             2.8278744050        4.1555634418       -5.7887019930  S15       235             1.0000000000
      1440       133  SER       OG              1.1297634647        3.4627330742       -6.8584269285  S15       235             1.0000000000
      1441       133  SER       HG1             0.7402211243        4.3594134946       -6.6604906812  S15       235             1.0000000000
      1442       133  SER       QQH7            1.9460294281        2.7351456352       -5.0509666608  S15       235             1.0000000000
      1443       134  PNM       S1             -3.0815842032        9.5313814141       -6.3892975440  S15       523             1.0000000000
      1444       134  PNM       C2             -1.7258393700        8.2499188573       -6.9426170773  S15       523             1.0000000000
      1445       134  PNM       C3             -1.3119426282        7.4993724069       -5.6224948222  S15       523             1.0000000000
      1446       134  PNM       N4             -2.4479920330        7.5358073854       -4.6930839934  S15       523             1.0000000000
      1447       134  PNM       C5             -3.6138354344        8.4367343976       -4.9600944783  S15       523             1.0000000000
      1448       134  PNM       C6             -3.5050692645        8.9399104566       -3.4665436208  S15       523             1.0000000000
      1449       134  PNM       C7             -2.3673349733        7.9056964897       -3.3471019945  S15       523             1.0000000000
      1450       134  PNM       O8             -1.4634492123        7.6955194260       -2.5236300545  S15       523             1.0000000000
      1451       134  PNM       C9             -2.3591130499        7.3195963985       -7.9874338954  S15       523             1.0000000000
      1452       134  PNM       C10            -0.5461546722        9.0329326228       -7.5324957009  S15       523             1.0000000000
      1453       134  PNM       C11            -0.8175084451        6.0770991493       -5.9232444142  S15       523             1.0000000000
      1454       134  PNM       O12            -1.6037768112        5.0992613819       -5.7436855679  S15       523             1.0000000000
      1455       134  PNM       O13             0.3972309038        5.9908128861       -6.3877685522  S15       523             1.0000000000
      1456       134  PNM       N14            -2.9150132115       10.2553690392       -3.2710289936  S15       523             1.0000000000
      1457       134  PNM       C15            -3.5429070016       11.3821835245       -3.6705032481  S15       523             1.0000000000
      1458       134  PNM       O16            -4.6904587578       11.3320608113       -4.2038478937  S15       523             1.0000000000
      1459       134  PNM       C17            -2.7749820052       12.6854929357       -3.5004122114  S15       523             1.0000000000
      1460       134  PNM       C18            -1.7265922485       12.9146651295       -4.5872500859  S15       523             1.0000000000
      1461       134  PNM       C19            -0.3994581161       13.2194195748       -4.2479985081  S15       523             1.0000000000
      1462       134  PNM       C20             0.5654925640       13.4291676692       -5.2408828339  S15       523             1.0000000000
      1463       134  PNM       C21             0.2144152623       13.3313337039       -6.5912979651  S15       523             1.0000000000
      1464       134  PNM       C22            -1.1108204339       13.0421294243       -6.9412869929  S15       523             1.0000000000
      1465       134  PNM       C23            -2.0744471077       12.8415169229       -5.9475510147  S15       523             1.0000000000
      1466       134  PNM       H24            -0.4755231378        8.0414956551       -5.1670517200  S15       523             1.0000000000
      1467       134  PNM       H25            -0.8146395340        9.4768187852       -8.4962078963  S15       523             1.0000000000
      1468       134  PNM       H26             0.2984946418        8.3546741720       -7.6904424600  S15       523             1.0000000000
      1469       134  PNM       H27            -0.2294090658        9.8418520541       -6.8691540937  S15       523             1.0000000000
      1470       134  PNM       H28            -2.7369682105        7.9163102126       -8.8201670652  S15       523             1.0000000000
      1471       134  PNM       H29            -3.1938972346        6.7548828273       -7.5685783517  S15       523             1.0000000000
      1472       134  PNM       H30            -1.6216424258        6.6083060020       -8.3786935717  S15       523             1.0000000000
      1473       134  PNM       H31            -4.5385982532        7.9097902658       -5.1882071404  S15       523             1.0000000000
      1474       134  PNM       H32            -4.3990493708        8.7939024115       -2.8637440583  S15       523             1.0000000000
      1475       134  PNM       H33            -2.2978303828       12.7072574194       -2.5158201605  S15       523             1.0000000000
      1476       134  PNM       H34            -3.5166937587       13.4878603722       -3.5155192082  S15       523             1.0000000000
      1477       134  PNM       H35            -0.1188677249       13.3028705209       -3.2034743486  S15       523             1.0000000000
      1478       134  PNM       H36             1.5857374934       13.6668253350       -4.9596455937  S15       523             1.0000000000
      1479       134  PNM       H37             0.9624675470       13.4855220651       -7.3620172466  S15       523             1.0000000000
      1480       134  PNM       H38            -1.3903631059       12.9606414236       -7.9876512829  S15       523             1.0000000000
      1481       134  PNM       H39            -3.0963182327       12.6082410560       -6.2252642684  S15       523             1.0000000000
      1482       134  PNM       H40            -2.0025072020       10.3081099159       -2.8093855385  S15       523             1.0000000000
      1483       135  TIP3      OH2            -4.4741580343        7.8307707881       -0.3743649932  S15       290             1.0000000000
      1484       135  TIP3      H1             -5.5632960655        7.6848969236       -0.0618629452  S15       290             1.0000000000
      1485       135  TIP3      H2             -3.9295328097        8.5317490806        0.1019886974  S15       290             1.0000000000
      1486       136  SER       CB             -3.0556369874        5.2098540387       -2.1915749033  S16       70              1.0000000000
      1487       136  SER       HB1            -3.5838023028        4.3503728960       -2.6248013823  S16       70              1.0000000000
      1488       136  SER       HB2            -2.1040780354        5.3238452170       -2.7283954866  S16       70              1.0000000000
      1489       136  SER       OG             -3.8706483244        6.3823024067       -2.3438791592  S16       70              1.0000000000
      1490       136  SER       HG1            -4.0906029411        7.2490727074       -1.1580397937  S16       70              1.0000000000
      1491       136  SER       QQH1           -2.8062030699        5.0475073420       -1.1293551195  S16       70              1.0000000000
      1492       137  LYS       CD             -6.4944849983        3.5505182071       -2.0717323416  S16       73              1.0000000000
      1493       137  LYS       HD1            -7.1657974279        3.0108080006       -2.7451896588  S16       73              1.0000000000
      1494       137  LYS       HD2            -5.4895305222        3.4742606408       -2.5013248362  S16       73              1.0000000000
      1495       137  LYS       QQH2           -6.4941006555        3.0314871342       -1.1072538961  S16       73              1.0000000000
      1496       137  LYS       CE             -6.9202259548        5.0272880740       -1.9623395744  S16       73              1.0000000000
      1497       137  LYS       HE1            -6.6796093496        5.4801976236       -0.9972604422  S16       73              1.0000000000
      1498       137  LYS       HE2            -8.0010012414        5.1221365440       -2.1024343719  S16       73              1.0000000000
      1499       137  LYS       NZ             -6.2433871976        5.8824608238       -2.9930670676  S16       73              1.0000000000
      1500       137  LYS       HZ1            -6.3028719496        5.5258017762       -3.9540680129  S16       73              1.0000000000
      1501       137  LYS       HZ2            -5.1219756064        6.0632513661       -2.7397811722  S16       73              1.0000000000
      1502       137  LYS       HZ3            -6.6608556058        6.8381436988       -2.9995021844  S16       73              1.0000000000
      1503       138  SER       CB             -4.6112932729        4.4166715440       -6.5207382072  S16       130             1.0000000000
      1504       138  SER       HB1            -4.6168961600        5.3031921301       -7.1572260550  S16       130             1.0000000000
      1505       138  SER       HB2            -3.9049866436        3.6946931269       -6.9461264468  S16       130             1.0000000000
      1506       138  SER       OG             -4.2019189491        4.7458743845       -5.1505945485  S16       130             1.0000000000
      1507       138  SER       HG1            -3.4003564525        5.3382542700       -5.1871226306  S16       130             1.0000000000
      1508       138  SER       QQH3           -5.5985062160        3.9566432535       -6.5265456841  S16       130             1.0000000000
      1509       139  GLU       CB             -9.8950228757        9.4731176444        0.7666040518  S16       166             1.0000000000
      1510       139  GLU       HB1            -9.6255603723       10.1226501390       -0.0762203249  S16       166             1.0000000000
      1511       139  GLU       HB2           -10.9351965660        9.1656065147        0.6385226084  S16       166             1.0000000000
      1512       139  GLU       QQH4           -9.8146956379        9.9699387167        1.7430857128  S16       166             1.0000000000
      1513       139  GLU       CG             -8.9874302675        8.2348258241        0.7052850794  S16       166             1.0000000000
      1514       139  GLU       HG1            -9.3425003211        7.5617505478       -0.0838292881  S16       166             1.0000000000
      1515       139  GLU       HG2            -9.0310229141        7.6507206796        1.6335115021  S16       166             1.0000000000
      1516       139  GLU       CD             -7.5246052319        8.5240365973        0.3966973442  S16       166             1.0000000000
      1517       139  GLU       OE1            -7.0975888644        9.7109997826        0.3217432226  S16       166             1.0000000000
      1518       139  GLU       OE2            -6.7767854181        7.4583867017        0.2078396290  S16       166             1.0000000000
      1519       140  ASN       CB             -2.6592212615       12.0859258314        1.2241521530  S16       170             1.0000000000
      1520       140  ASN       HB1            -1.6831216299       11.9321418075        0.7555000665  S16       170             1.0000000000
      1521       140  ASN       HB2            -3.0676018036       13.0475939310        0.9002546986  S16       170             1.0000000000
      1522       140  ASN       QQH5           -2.6177979161       12.0528694081        2.3225303521  S16       170             1.0000000000
      1523       140  ASN       CG             -3.5802821657       10.9491071443        0.7909273230  S16       170             1.0000000000
      1524       140  ASN       OD1            -3.1933599466        9.7401742509        0.9056277259  S16       170             1.0000000000
      1525       140  ASN       ND2            -4.7856366439       11.2971442491        0.3158705603  S16       170             1.0000000000
      1526       140  ASN       HD21           -5.5176261550       10.5943849404        0.1524345651  S16       170             1.0000000000
      1527       140  ASN       HD22           -4.9760696983       12.2652742797        0.0431198778  S16       170             1.0000000000
      1528       141  LYS       CE             -3.2942662178        1.4901735945       -4.1989066296  S16       234             1.0000000000
      1529       141  LYS       HE1            -3.6789517325        1.7269687526       -3.2086081261  S16       234             1.0000000000
      1530       141  LYS       HE2            -4.1252206537        1.3793050704       -4.8987700286  S16       234             1.0000000000
      1531       141  LYS       NZ             -2.4392925213        2.6278943846       -4.6895145654  S16       234             1.0000000000
      1532       141  LYS       HZ1            -1.9647314848        2.3873031483       -5.5949336292  S16       234             1.0000000000
      1533       141  LYS       HZ2            -1.6689724967        2.9078903799       -4.0530294714  S16       234             1.0000000000
      1534       141  LYS       HZ3            -3.0397204018        3.4725295071       -4.8378709158  S16       234             1.0000000000
      1535       141  LYS       QQH6           -2.6850899480        0.5879157958       -4.1362622889  S16       234             1.0000000000
      1536       142  SER       CB              2.2652733681        3.2369543176       -5.9809784088  S16       235             1.0000000000
      1537       142  SER       HB1             2.9380370837        2.5445463136       -6.4938261918  S16       235             1.0000000000
      1538       142  SER       HB2             2.8312233626        4.1580113911       -5.7868294014  S16       235             1.0000000000
      1539       142  SER       OG              1.1323951270        3.4698657468       -6.8582027528  S16       235             1.0000000000
      1540       142  SER       HG1             0.7444778530        4.3671129325       -6.6593430377  S16       235             1.0000000000
      1541       142  SER       QQH7            1.9470110349        2.7376294081       -5.0516955911  S16       235             1.0000000000
      1542       143  PNM       S1             -3.1014501633        9.5103157279       -6.4052705229  S16       523             1.0000000000
      1543       143  PNM       C2             -1.7359649044        8.2356389481       -6.9476990838  S16       523             1.0000000000
      1544       143  PNM       C3             -1.3358180163        7.4839716777       -5.6257070353  S16       523             1.0000000000
      1545       143  PNM       N4             -2.4877898110        7.4971615632       -4.7120342743  S16       523             1.0000000000
      1546       143  PNM       C5             -3.6416102791        8.4180459642       -4.9778834832  S16       523             1.0000000000
      1547       143  PNM       C6             -3.5270617519        8.9243178788       -3.4866162195  S16       523             1.0000000000
      1548       143  PNM       C7             -2.4025598910        7.8762463054       -3.3617791425  S16       523             1.0000000000
      1549       143  PNM       O8             -1.4747784340        7.6949933976       -2.5565832625  S16       523             1.0000000000
      1550       143  PNM       C9             -2.3527971873        7.3069768452       -8.0034385535  S16       523             1.0000000000
      1551       143  PNM       C10            -0.5519332898        9.0241919394       -7.5217080457  S16       523             1.0000000000
      1552       143  PNM       C11            -0.8196497390        6.0691737175       -5.9277804576  S16       523             1.0000000000
      1553       143  PNM       O12            -1.5924927607        5.0800009194       -5.7558298048  S16       523             1.0000000000
      1554       143  PNM       O13             0.3991902826        6.0004532688       -6.3866818528  S16       523             1.0000000000
      1555       143  PNM       N14            -2.9228782312       10.2332201601       -3.2903540208  S16       523             1.0000000000
      1556       143  PNM       C15            -3.5434886688       11.3687048265       -3.6764604585  S16       523             1.0000000000
      1557       143  PNM       O16            -4.6950936353       11.3332505415       -4.2023075524  S16       523             1.0000000000
      1558       143  PNM       C17            -2.7647235221       12.6646790148       -3.4967690819  S16       523             1.0000000000
      1559       143  PNM       C18            -1.7215127422       12.9019127263       -4.5869531182  S16       523             1.0000000000
      1560       143  PNM       C19            -0.3950078548       13.2125822050       -4.2502957133  S16       523             1.0000000000
      1561       143  PNM       C20             0.5660594097       13.4319271564       -5.2447477547  S16       523             1.0000000000
      1562       143  PNM       C21             0.2117399571       13.3378939883       -6.5945621085  S16       523             1.0000000000
      1563       143  PNM       C22            -1.1128661662       13.0429196267       -6.9420260867  S16       523             1.0000000000
      1564       143  PNM       C23            -2.0729294011       12.8330438144       -5.9465577919  S16       523             1.0000000000
      1565       143  PNM       H24            -0.5127653791        8.0336935326       -5.1542640822  S16       523             1.0000000000
      1566       143  PNM       H25            -0.8080518036        9.4644525070       -8.4905466681  S16       523             1.0000000000
      1567       143  PNM       H26             0.2980578395        8.3495430096       -7.6650362844  S16       523             1.0000000000
      1568       143  PNM       H27            -0.2494610489        9.8364997184       -6.8559537016  S16       523             1.0000000000
      1569       143  PNM       H28            -2.7220629272        7.9051967446       -8.8389289050  S16       523             1.0000000000
      1570       143  PNM       H29            -3.1902023886        6.7370153368       -7.5973887675  S16       523             1.0000000000
      1571       143  PNM       H30            -1.6071678026        6.6008123819       -8.3883336047  S16       523             1.0000000000
      1572       143  PNM       H31            -4.5731820527        7.9030662084       -5.2047576054  S16       523             1.0000000000
      1573       143  PNM       H32            -4.4231684976        8.7911993865       -2.8837783613  S16       523             1.0000000000
      1574       143  PNM       H33            -2.2798634111       12.6698682165       -2.5157603692  S16       523             1.0000000000
      1575       143  PNM       H34            -3.5003525733       13.4732336441       -3.4951484309  S16       523             1.0000000000
      1576       143  PNM       H35            -0.1119284517       13.2927517267       -3.2062252094  S16       523             1.0000000000
      1577       143  PNM       H36             1.5857982571       13.6737753869       -4.9650967484  S16       523             1.0000000000
      1578       143  PNM       H37             0.9567471681       13.4998412019       -7.3666448067  S16       523             1.0000000000
      1579       143  PNM       H38            -1.3949506692       12.9652053272       -7.9879968961  S16       523             1.0000000000
      1580       143  PNM       H39            -3.0946086296       12.5969500701       -6.2225114680  S16       523             1.0000000000
      1581       143  PNM       H40            -2.0083741151       10.2763681696       -2.8317028801  S16       523             1.0000000000
      1582       144  TIP3      OH2            -4.4776126029        7.8397194100       -0.3891740988  S16       290             1.0000000000
      1583       144  TIP3      H1             -5.5807886990        7.6865359162       -0.0733522856  S16       290             1.0000000000
      1584       144  TIP3      H2             -3.9321230205        8.5353757101        0.0939693629  S16       290             1.0000000000
      1585       145  SER       CB             -3.0257401816        5.2177980039       -2.2104596607  S17       70              1.0000000000
      1586       145  SER       HB1            -3.5573647024        4.3613136805       -2.6445267208  S17       70              1.0000000000
      1587       145  SER       HB2            -2.0665586726        5.3206669228       -2.7352092611  S17       70              1.0000000000
      1588       145  SER       OG             -3.8266434310        6.4001052054       -2.3813487518  S17       70              1.0000000000
      1589       145  SER       HG1            -4.0815644386        7.2733596678       -1.1580831933  S17       70              1.0000000000
      1590       145  SER       QQH1           -2.7917945971        5.0618868654       -1.1441373432  S17       70              1.0000000000
      1591       146  LYS       CD             -6.4778194551        3.5548826811       -2.0747315534  S17       73              1.0000000000
      1592       146  LYS       HD1            -7.1482097013        3.0187922186       -2.7518504677  S17       73              1.0000000000
      1593       146  LYS       HD2            -5.4712053982        3.4762754483       -2.4999355071  S17       73              1.0000000000
      1594       146  LYS       QQH2           -6.4828843098        3.0346375714       -1.1112196378  S17       73              1.0000000000
      1595       146  LYS       CE             -6.9003492640        5.0319402425       -1.9632266273  S17       73              1.0000000000
      1596       146  LYS       HE1            -6.6556926240        5.4839994761       -0.9991324244  S17       73              1.0000000000
      1597       146  LYS       HE2            -7.9809672591        5.1307695874       -2.1002239735  S17       73              1.0000000000
      1598       146  LYS       NZ             -6.2279271887        5.8894746184       -2.9975169580  S17       73              1.0000000000
      1599       146  LYS       HZ1            -6.2905467943        5.5316437589       -3.9585587140  S17       73              1.0000000000
      1600       146  LYS       HZ2            -5.1241410150        6.0679827460       -2.7619134245  S17       73              1.0000000000
      1601       146  LYS       HZ3            -6.6504485263        6.8435772863       -3.0027177837  S17       73              1.0000000000
      1602       147  SER       CB             -4.6122608938        4.4266475984       -6.5048387590  S17       130             1.0000000000
      1603       147  SER       HB1            -4.6174049313        5.3136737656       -7.1403998787  S17       130             1.0000000000
      1604       147  SER       HB2            -3.8979819265        3.7103393173       -6.9259313606  S17       130             1.0000000000
      1605       147  SER       OG             -4.2168552580        4.7556489309       -5.1302928153  S17       130             1.0000000000
      1606       147  SER       HG1            -3.4458159034        5.3861929890       -5.1498388999  S17       130             1.0000000000
      1607       147  SER       QQH3           -5.5966286168        3.9604746767       -6.5193616717  S17       130             1.0000000000
      1608       148  GLU       CB             -9.8958686346        9.4711612310        0.7670667128  S17       166             1.0000000000
      1609       148  GLU       HB1            -9.6282895872       10.1205481108       -0.0764696155  S17       166             1.0000000000
      1610       148  GLU       HB2           -10.9356273135        9.1623554231        0.6397697772  S17       166             1.0000000000
      1611       148  GLU       QQH4           -9.8155172183        9.9681837786        1.7433291986  S17       166             1.0000000000
      1612       148  GLU       CG             -8.9876371911        8.2331501864        0.7058420103  S17       166             1.0000000000
      1613       148  GLU       HG1            -9.3420631705        7.5595122066       -0.0829481727  S17       166             1.0000000000
      1614       148  GLU       HG2            -9.0301389093        7.6495946635        1.6344767835  S17       166             1.0000000000
      1615       148  GLU       CD             -7.5268024829        8.5254839033        0.3971072249  S17       166             1.0000000000
      1616       148  GLU       OE1            -7.0960608922        9.7095616990        0.3325633441  S17       166             1.0000000000
      1617       148  GLU       OE2            -6.7793411366        7.4581095096        0.1952114426  S17       166             1.0000000000
      1618       149  ASN       CB             -2.6583965462       12.0868054039        1.2249674732  S17       170             1.0000000000
      1619       149  ASN       HB1            -1.6820732846       11.9329056968        0.7567915268  S17       170             1.0000000000
      1620       149  ASN       HB2            -3.0661379530       13.0488434331        0.9014166233  S17       170             1.0000000000
      1621       149  ASN       QQH5           -2.6180053735       12.0525195345        2.3233028834  S17       170             1.0000000000
      1622       149  ASN       CG             -3.5795300895       10.9511521989        0.7899432399  S17       170             1.0000000000
      1623       149  ASN       OD1            -3.1988828642        9.7412265888        0.9122521264  S17       170             1.0000000000
      1624       149  ASN       ND2            -4.7797950728       11.3015936826        0.3031340274  S17       170             1.0000000000
      1625       149  ASN       HD21           -5.5104433981       10.5996427417        0.1381248287  S17       170             1.0000000000
      1626       149  ASN       HD22           -4.9664625352       12.2692291252        0.0245657178  S17       170             1.0000000000
      1627       150  LYS       CE             -3.2884879897        1.5058383983       -4.2011016429  S17       234             1.0000000000
      1628       150  LYS       HE1            -3.6696778789        1.7438126071       -3.2094962072  S17       234             1.0000000000
      1629       150  LYS       HE2            -4.1219861422        1.3960617573       -4.8982752434  S17       234             1.0000000000
      1630       150  LYS       NZ             -2.4324468810        2.6412646454       -4.6948239975  S17       234             1.0000000000
      1631       150  LYS       HZ1            -1.9617590206        2.4003918965       -5.6020356345  S17       234             1.0000000000
      1632       150  LYS       HZ2            -1.6572751058        2.9172150397       -4.0620868156  S17       234             1.0000000000
      1633       150  LYS       HZ3            -3.0265519614        3.4905197835       -4.8393489384  S17       234             1.0000000000
      1634       150  LYS       QQH6           -2.6812178391        0.6022759069       -4.1398387911  S17       234             1.0000000000
      1635       151  SER       CB              2.2660544397        3.2410167708       -5.9828468974  S17       235             1.0000000000
      1636       151  SER       HB1             2.9384541836        2.5489334181       -6.4967015207  S17       235             1.0000000000
      1637       151  SER       HB2             2.8323179699        4.1615783902       -5.7874294176  S17       235             1.0000000000
      1638       151  SER       OG              1.1333979248        3.4760501210       -6.8595706799  S17       235             1.0000000000
      1639       151  SER       HG1             0.7479422480        4.3745958879       -6.6606668273  S17       235             1.0000000000
      1640       151  SER       QQH7            1.9475306341        2.7410176928       -5.0540349239  S17       235             1.0000000000
      1641       152  PNM       S1             -3.1033083585        9.4995953131       -6.3986483930  S17       523             1.0000000000
      1642       152  PNM       C2             -1.7438631931        8.2206850351       -6.9381801711  S17       523             1.0000000000
      1643       152  PNM       C3             -1.3610495411        7.4624633561       -5.6169072071  S17       523             1.0000000000
      1644       152  PNM       N4             -2.5342551919        7.4435725597       -4.7245018300  S17       523             1.0000000000
      1645       152  PNM       C5             -3.6640974733        8.4019107170       -4.9846408450  S17       523             1.0000000000
      1646       152  PNM       C6             -3.5439867670        8.9030391837       -3.4944696584  S17       523             1.0000000000
      1647       152  PNM       C7             -2.4429970392        7.8287980814       -3.3604179567  S17       523             1.0000000000
      1648       152  PNM       O8             -1.4823963672        7.6862794293       -2.5849949892  S17       523             1.0000000000
      1649       152  PNM       C9             -2.3591733351        7.3011654656       -8.0027570488  S17       523             1.0000000000
      1650       152  PNM       C10            -0.5521892740        9.0058523442       -7.5010984547  S17       523             1.0000000000
      1651       152  PNM       C11            -0.8201536057        6.0569267294       -5.9261648565  S17       523             1.0000000000
      1652       152  PNM       O12            -1.5754617474        5.0539929612       -5.7641743676  S17       523             1.0000000000
      1653       152  PNM       O13             0.4023856216        6.0101879300       -6.3824678126  S17       523             1.0000000000
      1654       152  PNM       N14            -2.9239587772       10.2031856316       -3.2916053929  S17       523             1.0000000000
      1655       152  PNM       C15            -3.5370527461       11.3457673868       -3.6687954180  S17       523             1.0000000000
      1656       152  PNM       O16            -4.6912062694       11.3213330652       -4.1910113136  S17       523             1.0000000000
      1657       152  PNM       C17            -2.7528207930       12.6377527579       -3.4832430602  S17       523             1.0000000000
      1658       152  PNM       C18            -1.7177864366       12.8859707731       -4.5789667060  S17       523             1.0000000000
      1659       152  PNM       C19            -0.3916515127       13.2036786146       -4.2474635407  S17       523             1.0000000000
      1660       152  PNM       C20             0.5637635132       13.4317799600       -5.2452304268  S17       523             1.0000000000
      1661       152  PNM       C21             0.2041146105       13.3396143128       -6.5937314879  S17       523             1.0000000000
      1662       152  PNM       C22            -1.1204930776       13.0389324163       -6.9362397068  S17       523             1.0000000000
      1663       152  PNM       C23            -2.0752272758       12.8208297567       -5.9372135358  S17       523             1.0000000000
      1664       152  PNM       H24            -0.5547582897        8.0180678633       -5.1232281290  S17       523             1.0000000000
      1665       152  PNM       H25            -0.7980391389        9.4454890646       -8.4729422192  S17       523             1.0000000000
      1666       152  PNM       H26             0.2974486871        8.3290552359       -7.6335446186  S17       523             1.0000000000
      1667       152  PNM       H27            -0.2556030871        9.8187145211       -6.8336985569  S17       523             1.0000000000
      1668       152  PNM       H28            -2.7235219026        7.9060506963       -8.8357993190  S17       523             1.0000000000
      1669       152  PNM       H29            -3.2012680302        6.7326975476       -7.6045417482  S17       523             1.0000000000
      1670       152  PNM       H30            -1.6147883322        6.5941032646       -8.3883754479  S17       523             1.0000000000
      1671       152  PNM       H31            -4.6077702596        7.9126844677       -5.2175915334  S17       523             1.0000000000
      1672       152  PNM       H32            -4.4456775302        8.7862512823       -2.8961616081  S17       523             1.0000000000
      1673       152  PNM       H33            -2.2595734165       12.6314450761       -2.5064756347  S17       523             1.0000000000
      1674       152  PNM       H34            -3.4869231080       13.4478148269       -3.4664050219  S17       523             1.0000000000
      1675       152  PNM       H35            -0.1043893757       13.2819805037       -3.2044156948  S17       523             1.0000000000
      1676       152  PNM       H36             1.5832848950       13.6784639317       -4.9689536916  S17       523             1.0000000000
      1677       152  PNM       H37             0.9449644579       13.5074294415       -7.3684892201  S17       523             1.0000000000
      1678       152  PNM       H38            -1.4066753207       12.9626412653       -7.9811808150  S17       523             1.0000000000
      1679       152  PNM       H39            -3.0967690374       12.5797543073       -6.2092307924  S17       523             1.0000000000
      1680       152  PNM       H40            -2.0071923918       10.2342184688       -2.8365020705  S17       523             1.0000000000
      1681       153  TIP3      OH2            -4.4831647689        7.8453616943       -0.3964105981  S17       290             1.0000000000
      1682       153  TIP3      H1             -5.6125709040        7.6828297228       -0.0794548006  S17       290             1.0000000000
      1683       153  TIP3      H2             -3.9388863051        8.5378556885        0.0923199406  S17       290             1.0000000000
      1684       154  SER       CB             -2.9931658670        5.2263279071       -2.2287591839  S18       70              1.0000000000
      1685       154  SER       HB1            -3.5352675027        4.3773448093       -2.6623713016  S18       70              1.0000000000
      1686       154  SER       HB2            -2.0270229436        5.3102138734       -2.7421079838  S18       70              1.0000000000
      1687       154  SER       OG             -3.7718308073        6.4255478618       -2.4247578648  S18       70              1.0000000000
      1688       154  SER       HG1            -4.0699482904        7.3065978725       -1.1488124508  S18       70              1.0000000000
      1689       154  SER       QQH1           -2.7773620077        5.0852456998       -1.1572686751  S18       70              1.0000000000
      1690       155  LYS       CD             -6.4635662904        3.5586186640       -2.0781236500  S18       73              1.0000000000
      1691       155  LYS       HD1            -7.1324172607        3.0249308896       -2.7583714671  S18       73              1.0000000000
      1692       155  LYS       HD2            -5.4555276519        3.4776073196       -2.4992135511  S18       73              1.0000000000
      1693       155  LYS       QQH2           -6.4737660167        3.0384285719       -1.1148595911  S18       73              1.0000000000
      1694       155  LYS       CE             -6.8836665708        5.0360300225       -1.9659322954  S18       73              1.0000000000
      1695       155  LYS       HE1            -6.6383062520        5.4879826285       -1.0023262359  S18       73              1.0000000000
      1696       155  LYS       HE2            -7.9635874244        5.1382514668       -2.1042545196  S18       73              1.0000000000
      1697       155  LYS       NZ             -6.2133482291        5.8966613905       -3.0028121171  S18       73              1.0000000000
      1698       155  LYS       HZ1            -6.2765297603        5.5363919293       -3.9639655605  S18       73              1.0000000000
      1699       155  LYS       HZ2            -5.1301979270        6.0753246358       -2.7853615339  S18       73              1.0000000000
      1700       155  LYS       HZ3            -6.6421388109        6.8488131742       -3.0084378419  S18       73              1.0000000000
      1701       156  SER       CB             -4.6111724447        4.4401655185       -6.4901497274  S18       130             1.0000000000
      1702       156  SER       HB1            -4.6171485517        5.3297449988       -7.1215668840  S18       130             1.0000000000
      1703       156  SER       HB2            -3.8879350779        3.7319115180       -6.9082440637  S18       130             1.0000000000
      1704       156  SER       OG             -4.2296796633        4.7639130642       -5.1102124178  S18       130             1.0000000000
      1705       156  SER       HG1            -3.5111616855        5.4556652115       -5.1020042755  S18       130             1.0000000000
      1706       156  SER       QQH3           -5.5926059756        3.9666335868       -6.5162293506  S18       130             1.0000000000
      1707       157  GLU       CB             -9.8971107535        9.4702131630        0.7681743073  S18       166             1.0000000000
      1708       157  GLU       HB1            -9.6299829111       10.1194359308       -0.0755549957  S18       166             1.0000000000
      1709       157  GLU       HB2           -10.9365547890        9.1609167684        0.6406993268  S18       166             1.0000000000
      1710       157  GLU       QQH4           -9.8175916314        9.9667901054        1.7447127471  S18       166             1.0000000000
      1711       157  GLU       CG             -8.9888882902        8.2320654968        0.7075024835  S18       166             1.0000000000
      1712       157  GLU       HG1            -9.3417705160        7.5588480854       -0.0822983040  S18       166             1.0000000000
      1713       157  GLU       HG2            -9.0326699126        7.6478750516        1.6356831089  S18       166             1.0000000000
      1714       157  GLU       CD             -7.5299946018        8.5274798476        0.4005004806  S18       166             1.0000000000
      1715       157  GLU       OE1            -7.0958416839        9.7078056768        0.3376192575  S18       166             1.0000000000
      1716       157  GLU       OE2            -6.7813277916        7.4566505083        0.1947404022  S18       166             1.0000000000
      1717       158  ASN       CB             -2.6547520716       12.0879261397        1.2266851058  S18       170             1.0000000000
      1718       158  ASN       HB1            -1.6781591999       11.9330504948        0.7594154943  S18       170             1.0000000000
      1719       158  ASN       HB2            -3.0611156462       13.0503989596        0.9027050952  S18       170             1.0000000000
      1720       158  ASN       QQH5           -2.6149690819       12.0536542707        2.3250377714  S18       170             1.0000000000
      1721       158  ASN       CG             -3.5763835879       10.9537432867        0.7913462181  S18       170             1.0000000000
      1722       158  ASN       OD1            -3.1997960225        9.7431172696        0.9179322366  S18       170             1.0000000000
      1723       158  ASN       ND2            -4.7744395780       11.3056622995        0.2998186571  S18       170             1.0000000000
      1724       158  ASN       HD21           -5.5025724060       10.6039888344        0.1316723755  S18       170             1.0000000000
      1725       158  ASN       HD22           -4.9591640371       12.2729987077        0.0175991602  S18       170             1.0000000000
      1726       159  LYS       CE             -3.2835690336        1.5220768205       -4.2063959377  S18       234             1.0000000000
      1727       159  LYS       HE1            -3.6622420604        1.7607507759       -3.2139121664  S18       234             1.0000000000
      1728       159  LYS       HE2            -4.1188078098        1.4135964155       -4.9015955833  S18       234             1.0000000000
      1729       159  LYS       NZ             -2.4257452582        2.6552142009       -4.7021032382  S18       234             1.0000000000
      1730       159  LYS       HZ1            -1.9578652270        2.4135602443       -5.6103561693  S18       234             1.0000000000
      1731       159  LYS       HZ2            -1.6462572058        2.9265386004       -4.0725345261  S18       234             1.0000000000
      1732       159  LYS       HZ3            -3.0115218451        3.5114436477       -4.8449944075  S18       234             1.0000000000
      1733       159  LYS       QQH6           -2.6781596697        0.6170169405       -4.1463613208  S18       234             1.0000000000
      1734       160  SER       CB              2.2674431377        3.2437816482       -5.9829205895  S18       235             1.0000000000
      1735       160  SER       HB1             2.9389844533        2.5514453823       -6.4977715086  S18       235             1.0000000000
      1736       160  SER       HB2             2.8353274093        4.1630357163       -5.7862357657  S18       235             1.0000000000
      1737       160  SER       OG              1.1350895629        3.4820893689       -6.8589296241  S18       235             1.0000000000
      1738       160  SER       HG1             0.7521564826        4.3821333626       -6.6597804891  S18       235             1.0000000000
      1739       160  SER       QQH7            1.9485056451        2.7431820502       -5.0545083521  S18       235             1.0000000000
      1740       161  PNM       S1             -3.1069906545        9.4867582401       -6.3955630115  S18       523             1.0000000000
      1741       161  PNM       C2             -1.7498621321        8.2061342660       -6.9286596649  S18       523             1.0000000000
      1742       161  PNM       C3             -1.3880577422        7.4424002350       -5.6062007365  S18       523             1.0000000000
      1743       161  PNM       N4             -2.5860763811        7.3840535310       -4.7391146852  S18       523             1.0000000000
      1744       161  PNM       C5             -3.6853793331        8.3866214800       -4.9908787417  S18       523             1.0000000000
      1745       161  PNM       C6             -3.5605743915        8.8850885112       -3.5039508223  S18       523             1.0000000000
      1746       161  PNM       C7             -2.4919092600        7.7751801355       -3.3503936670  S18       523             1.0000000000
      1747       161  PNM       O8             -1.4884969812        7.6829205205       -2.6128263392  S18       523             1.0000000000
      1748       161  PNM       C9             -2.3555918385        7.2927038869       -8.0041132858  S18       523             1.0000000000
      1749       161  PNM       C10            -0.5519051068        8.9916334123       -7.4787887429  S18       523             1.0000000000
      1750       161  PNM       C11            -0.8184930337        6.0471365605       -5.9218170373  S18       523             1.0000000000
      1751       161  PNM       O12            -1.5520893161        5.0287708161       -5.7668184293  S18       523             1.0000000000
      1752       161  PNM       O13             0.4065325580        6.0233462131       -6.3790006186  S18       523             1.0000000000
      1753       161  PNM       N14            -2.9248634383       10.1762517488       -3.2957044047  S18       523             1.0000000000
      1754       161  PNM       C15            -3.5301605267       11.3258255800       -3.6653448875  S18       523             1.0000000000
      1755       161  PNM       O16            -4.6873589640       11.3131195935       -4.1831305166  S18       523             1.0000000000
      1756       161  PNM       C17            -2.7413234452       12.6149291557       -3.4759499398  S18       523             1.0000000000
      1757       161  PNM       C18            -1.7134626017       12.8735098809       -4.5761913176  S18       523             1.0000000000
      1758       161  PNM       C19            -0.3877490222       13.1968061909       -4.2482731354  S18       523             1.0000000000
      1759       161  PNM       C20             0.5636452956       13.4318913944       -5.2481573844  S18       523             1.0000000000
      1760       161  PNM       C21             0.2002802821       13.3416586960       -6.5957624458  S18       523             1.0000000000
      1761       161  PNM       C22            -1.1242108334       13.0368093163       -6.9348084105  S18       523             1.0000000000
      1762       161  PNM       C23            -2.0751544765       12.8118858378       -5.9335334440  S18       523             1.0000000000
      1763       161  PNM       H24            -0.6026073095        8.0054270096       -5.0878313559  S18       523             1.0000000000
      1764       161  PNM       H25            -0.7881804088        9.4303213990       -8.4535832593  S18       523             1.0000000000
      1765       161  PNM       H26             0.2993350114        8.3153216582       -7.6006732734  S18       523             1.0000000000
      1766       161  PNM       H27            -0.2639083553        9.8051964251       -6.8088017948  S18       523             1.0000000000
      1767       161  PNM       H28            -2.7112607210        7.9009459327       -8.8386096486  S18       523             1.0000000000
      1768       161  PNM       H29            -3.2001530246        6.7207162202       -7.6164743016  S18       523             1.0000000000
      1769       161  PNM       H30            -1.6074054195        6.5878784129       -8.3863775203  S18       523             1.0000000000
      1770       161  PNM       H31            -4.6441517296        7.9285388214       -5.2279089362  S18       523             1.0000000000
      1771       161  PNM       H32            -4.4720306309        8.7918618929       -2.9148021122  S18       523             1.0000000000
      1772       161  PNM       H33            -2.2404194717       12.5994536016       -2.5032297717  S18       523             1.0000000000
      1773       161  PNM       H34            -3.4749026172       13.4254355798       -3.4469098587  S18       523             1.0000000000
      1774       161  PNM       H35            -0.0971582229       13.2715218249       -3.2059492319  S18       523             1.0000000000
      1775       161  PNM       H36             1.5832697181       13.6807529818       -4.9742880399  S18       523             1.0000000000
      1776       161  PNM       H37             0.9382382432       13.5134855361       -7.3724258748  S18       523             1.0000000000
      1777       161  PNM       H38            -1.4130538343       12.9616157180       -7.9791551098  S18       523             1.0000000000
      1778       161  PNM       H39            -3.0962309212       12.5662663483       -6.2032962213  S18       523             1.0000000000
      1779       161  PNM       H40            -2.0045070180       10.1938644397       -2.8470466699  S18       523             1.0000000000
      1780       162  TIP3      OH2            -4.4848172128        7.8509005198       -0.3917244397  S18       290             1.0000000000
      1781       162  TIP3      H1             -5.6507422122        7.6761721889       -0.0698766072  S18       290             1.0000000000
      1782       162  TIP3      H2             -3.9414049640        8.5431913168        0.0985563168  S18       290             1.0000000000
      1783       163  SER       CB             -2.9584595737        5.2393311653       -2.2475472826  S19       70              1.0000000000
      1784       163  SER       HB1            -3.5199757968        4.4046799583       -2.6799061158  S19       70              1.0000000000
      1785       163  SER       HB2            -1.9869127087        5.2989302435       -2.7500066794  S19       70              1.0000000000
      1786       163  SER       OG             -3.7089768147        6.4614491281       -2.4708294326  S19       70              1.0000000000
      1787       163  SER       HG1            -4.0550722127        7.3474092645       -1.1337361193  S19       70              1.0000000000
      1788       163  SER       QQH1           -2.7625692927        5.1194523579       -1.1709325116  S19       70              1.0000000000
      1789       164  LYS       CD             -6.4517403340        3.5628790614       -2.0813484105  S19       73              1.0000000000
      1790       164  LYS       HD1            -7.1205617552        3.0317864486       -2.7633882670  S19       73              1.0000000000
      1791       164  LYS       HD2            -5.4431123967        3.4776395890       -2.4999948685  S19       73              1.0000000000
      1792       164  LYS       QQH2           -6.4664239024        3.0438785482       -1.1178532536  S19       73              1.0000000000
      1793       164  LYS       CE             -6.8680205401        5.0412875358       -1.9691312009  S19       73              1.0000000000
      1794       164  LYS       HE1            -6.6222566651        5.4938715932       -1.0061424951  S19       73              1.0000000000
      1795       164  LYS       HE2            -7.9470155570        5.1476851950       -2.1093231135  S19       73              1.0000000000
      1796       164  LYS       NZ             -6.2005784928        5.9052468541       -3.0098044997  S19       73              1.0000000000
      1797       164  LYS       HZ1            -6.2645991964        5.5436651435       -3.9717545691  S19       73              1.0000000000
      1798       164  LYS       HZ2            -5.1389174589        6.0858862687       -2.8116662263  S19       73              1.0000000000
      1799       164  LYS       HZ3            -6.6356998294        6.8557123167       -3.0149012288  S19       73              1.0000000000
      1800       165  SER       CB             -4.6085434854        4.4498639530       -6.4794146847  S19       130             1.0000000000
      1801       165  SER       HB1            -4.6146752685        5.3395159284       -7.1104305644  S19       130             1.0000000000
      1802       165  SER       HB2            -3.8797740001        3.7460163157       -6.8947536225  S19       130             1.0000000000
      1803       165  SER       OG             -4.2340272062        4.7748951845       -5.0974310193  S19       130             1.0000000000
      1804       165  SER       HG1            -3.5525347378        5.5103872754       -5.0752725281  S19       130             1.0000000000
      1805       165  SER       QQH3           -5.5882338159        3.9717028422       -6.5119282798  S19       130             1.0000000000
      1806       166  GLU       CB             -9.8987342851        9.4698617867        0.7682929911  S19       166             1.0000000000
      1807       166  GLU       HB1            -9.6324600471       10.1192117587       -0.0755816973  S19       166             1.0000000000
      1808       166  GLU       HB2           -10.9379348027        9.1602863726        0.6409231125  S19       166             1.0000000000
      1809       166  GLU       QQH4           -9.8194961374        9.9656605306        1.7452209635  S19       166             1.0000000000
      1810       166  GLU       CG             -8.9909088666        8.2315811496        0.7074234234  S19       166             1.0000000000
      1811       166  GLU       HG1            -9.3439429534        7.5580329735       -0.0819939097  S19       166             1.0000000000
      1812       166  GLU       HG2            -9.0332485182        7.6476784369        1.6358010938  S19       166             1.0000000000
      1813       166  GLU       CD             -7.5344279310        8.5291389462        0.3997143201  S19       166             1.0000000000
      1814       166  GLU       OE1            -7.0969216634        9.7056118580        0.3339406103  S19       166             1.0000000000
      1815       166  GLU       OE2            -6.7849712303        7.4539438982        0.1943109035  S19       166             1.0000000000
      1816       167  ASN       CB             -2.6531185899       12.0904234126        1.2273844303  S19       170             1.0000000000
      1817       167  ASN       HB1            -1.6767140859       11.9351512659        0.7598673751  S19       170             1.0000000000
      1818       167  ASN       HB2            -3.0587041385       13.0532114317        0.9034501366  S19       170             1.0000000000
      1819       167  ASN       QQH5           -2.6129789590       12.0560292643        2.3256370914  S19       170             1.0000000000
      1820       167  ASN       CG             -3.5748506479       10.9572699404        0.7920756256  S19       170             1.0000000000
      1821       167  ASN       OD1            -3.2018010426        9.7462327536        0.9243302320  S19       170             1.0000000000
      1822       167  ASN       ND2            -4.7700448876       11.3097625702        0.2942962004  S19       170             1.0000000000
      1823       167  ASN       HD21           -5.4945063331       10.6075566475        0.1194953411  S19       170             1.0000000000
      1824       167  ASN       HD22           -4.9529171682       12.2766467725        0.0081724119  S19       170             1.0000000000
      1825       168  LYS       CE             -3.2796852600        1.5333124901       -4.2102124193  S19       234             1.0000000000
      1826       168  LYS       HE1            -3.6573884013        1.7717848995       -3.2171817264  S19       234             1.0000000000
      1827       168  LYS       HE2            -4.1156398065        1.4259550620       -4.9047213665  S19       234             1.0000000000
      1828       168  LYS       NZ             -2.4203869987        2.6650437985       -4.7064827370  S19       234             1.0000000000
      1829       168  LYS       HZ1            -1.9542665077        2.4230780390       -5.6155078075  S19       234             1.0000000000
      1830       168  LYS       HZ2            -1.6373159027        2.9320382843       -4.0793975819  S19       234             1.0000000000
      1831       168  LYS       HZ3            -2.9989891755        3.5274145676       -4.8486778323  S19       234             1.0000000000
      1832       168  LYS       QQH6           -2.6757141627        0.6271864932       -4.1508756581  S19       234             1.0000000000
      1833       169  SER       CB              2.2664639728        3.2475337958       -5.9829629571  S19       235             1.0000000000
      1834       169  SER       HB1             2.9369195029        2.5557848822       -6.5000566345  S19       235             1.0000000000
      1835       169  SER       HB2             2.8351123635        4.1659432763       -5.7847047267  S19       235             1.0000000000
      1836       169  SER       OG              1.1336006452        3.4888761473       -6.8572566146  S19       235             1.0000000000
      1837       169  SER       HG1             0.7521080673        4.3896188106       -6.6563652039  S19       235             1.0000000000
      1838       169  SER       QQH7            1.9482768563        2.7452826779       -5.0550678977  S19       235             1.0000000000
      1839       170  PNM       S1             -3.1095758161        9.4781057783       -6.3919084949  S19       523             1.0000000000
      1840       170  PNM       C2             -1.7553083558        8.1956866162       -6.9170499202  S19       523             1.0000000000
      1841       170  PNM       C3             -1.4157346662        7.4266653610       -5.5926217242  S19       523             1.0000000000
      1842       170  PNM       N4             -2.6383821256        7.3276961878       -4.7545121660  S19       523             1.0000000000
      1843       170  PNM       C5             -3.7023563964        8.3754293328       -4.9945251588  S19       523             1.0000000000
      1844       170  PNM       C6             -3.5763106763        8.8692046674       -3.5106213196  S19       523             1.0000000000
      1845       170  PNM       C7             -2.5456695297        7.7171217061       -3.3265293778  S19       523             1.0000000000
      1846       170  PNM       O8             -1.4965964433        7.6826302826       -2.6335672718  S19       523             1.0000000000
      1847       170  PNM       C9             -2.3540992140        7.2882242604       -8.0014789276  S19       523             1.0000000000
      1848       170  PNM       C10            -0.5504891200        8.9788421140       -7.4565924777  S19       523             1.0000000000
      1849       170  PNM       C11            -0.8186363593        6.0418119665       -5.9139792739  S19       523             1.0000000000
      1850       170  PNM       O12            -1.5311745060        5.0086032253       -5.7650041414  S19       523             1.0000000000
      1851       170  PNM       O13             0.4077956972        6.0371906508       -6.3730737031  S19       523             1.0000000000
      1852       170  PNM       N14            -2.9255853283       10.1506962982       -3.2944085514  S19       523             1.0000000000
      1853       170  PNM       C15            -3.5225017555       11.3066543282       -3.6588306865  S19       523             1.0000000000
      1854       170  PNM       O16            -4.6826880610       11.3051119109       -4.1734816085  S19       523             1.0000000000
      1855       170  PNM       C17            -2.7304416015       12.5941801529       -3.4667569588  S19       523             1.0000000000
      1856       170  PNM       C18            -1.7098695325       12.8636612769       -4.5713958595  S19       523             1.0000000000
      1857       170  PNM       C19            -0.3845794699       13.1926869944       -4.2473707761  S19       523             1.0000000000
      1858       170  PNM       C20             0.5627750855       13.4336524559       -5.2495794253  S19       523             1.0000000000
      1859       170  PNM       C21             0.1956200977       13.3444673423       -6.5961954228  S19       523             1.0000000000
      1860       170  PNM       C22            -1.1290485436       13.0363681390       -6.9315232432  S19       523             1.0000000000
      1861       170  PNM       C23            -2.0760946390       12.8055331341       -5.9276921352  S19       523             1.0000000000
      1862       170  PNM       H24            -0.6526290413        7.9963384696       -5.0488049875  S19       523             1.0000000000
      1863       170  PNM       H25            -0.7778786029        9.4178678605       -8.4334827734  S19       523             1.0000000000
      1864       170  PNM       H26             0.3001722403        8.3006669125       -7.5696688072  S19       523             1.0000000000
      1865       170  PNM       H27            -0.2671890395        9.7921951824       -6.7846816200  S19       523             1.0000000000
      1866       170  PNM       H28            -2.7031675862        7.9004861594       -8.8359323055  S19       523             1.0000000000
      1867       170  PNM       H29            -3.2024690240        6.7164195475       -7.6223704645  S19       523             1.0000000000
      1868       170  PNM       H30            -1.6036139796        6.5836583599       -8.3798920370  S19       523             1.0000000000
      1869       170  PNM       H31            -4.6753109252        7.9502585441       -5.2373957464  S19       523             1.0000000000
      1870       170  PNM       H32            -4.5000940716        8.8000007407       -2.9355884070  S19       523             1.0000000000
      1871       170  PNM       H33            -2.2221757813       12.5718750773       -2.4979625853  S19       523             1.0000000000
      1872       170  PNM       H34            -3.4644713997       13.4040694423       -3.4261910143  S19       523             1.0000000000
      1873       170  PNM       H35            -0.0908074551       13.2657722129       -3.2058247553  S19       523             1.0000000000
      1874       170  PNM       H36             1.5824077443       13.6852516750       -4.9782032241  S19       523             1.0000000000
      1875       170  PNM       H37             0.9307642957       13.5191386898       -7.3748822004  S19       523             1.0000000000
      1876       170  PNM       H38            -1.4210170620       12.9618273346       -7.9750240806  S19       523             1.0000000000
      1877       170  PNM       H39            -3.0969319771       12.5558074944       -6.1943652849  S19       523             1.0000000000
      1878       170  PNM       H40            -2.0004596450       10.1538025873       -2.8543978036  S19       523             1.0000000000
      1879       171  TIP3      OH2            -4.4825870033        7.8591961197       -0.3784067417  S19       290             1.0000000000
      1880       171  TIP3      H1             -5.6829846417        7.6708480496       -0.0569176981  S19       290             1.0000000000
      1881       171  TIP3      H2             -3.9423450286        8.5545569200        0.1143120081  S19       290             1.0000000000
      1882       172  SER       CB             -2.9201225152        5.2545649901       -2.2665514583  S20       70              1.0000000000
      1883       172  SER       HB1            -3.5008691440        4.4358984526       -2.6992158007  S20       70              1.0000000000
      1884       172  SER       HB2            -1.9449886572        5.2937500188       -2.7587573660  S20       70              1.0000000000
      1885       172  SER       OG             -3.6484236039        6.4964587042       -2.5130030384  S20       70              1.0000000000
      1886       172  SER       HG1            -4.0390575148        7.3912102505       -1.1185871636  S20       70              1.0000000000
      1887       172  SER       QQH1           -2.7417210935        5.1591145469       -1.1858152459  S20       70              1.0000000000
      1888       173  LYS       CD             -6.4389572956        3.5671695318       -2.0850299228  S20       73              1.0000000000
      1889       173  LYS       HD1            -7.1071379558        3.0381016314       -2.7690163475  S20       73              1.0000000000
      1890       173  LYS       HD2            -5.4295502688        3.4778392434       -2.5007982588  S20       73              1.0000000000
      1891       173  LYS       QQH2           -6.4584448774        3.0497515668       -1.1210873470  S20       73              1.0000000000
      1892       173  LYS       CE             -6.8526534074        5.0463388371       -1.9737207819  S20       73              1.0000000000
      1893       173  LYS       HE1            -6.6062119752        5.5005079938       -1.0118177018  S20       73              1.0000000000
      1894       173  LYS       HE2            -7.9311147695        5.1552750257       -2.1146370712  S20       73              1.0000000000
      1895       173  LYS       NZ             -6.1893071992        5.9131320801       -3.0186964687  S20       73              1.0000000000
      1896       173  LYS       HZ1            -6.2553198455        5.5514396207       -3.9818536743  S20       73              1.0000000000
      1897       173  LYS       HZ2            -5.1438868099        6.0941801590       -2.8362095969  S20       73              1.0000000000
      1898       173  LYS       HZ3            -6.6298782567        6.8621355781       -3.0224378827  S20       73              1.0000000000
      1899       174  SER       CB             -4.6064398442        4.4591262467       -6.4709004871  S20       130             1.0000000000
      1900       174  SER       HB1            -4.6135559794        5.3469313857       -7.1047033901  S20       130             1.0000000000
      1901       174  SER       HB2            -3.8737474739        3.7576101256       -6.8833551181  S20       130             1.0000000000
      1902       174  SER       OG             -4.2347647446        4.7910272983       -5.0893880275  S20       130             1.0000000000
      1903       174  SER       HG1            -3.5760815816        5.5581131233       -5.0648900759  S20       130             1.0000000000
      1904       174  SER       QQH3           -5.5847608529        3.9774881663       -6.5061350523  S20       130             1.0000000000
      1905       175  GLU       CB             -9.9011403014        9.4698496102        0.7682841221  S20       166             1.0000000000
      1906       175  GLU       HB1            -9.6353467745       10.1193249604       -0.0756173117  S20       166             1.0000000000
      1907       175  GLU       HB2           -10.9403506003        9.1606692934        0.6410510255  S20       166             1.0000000000
      1908       175  GLU       QQH4           -9.8217750650        9.9647238420        1.7456544898  S20       166             1.0000000000
      1909       175  GLU       CG             -8.9942242362        8.2310895354        0.7068298647  S20       166             1.0000000000
      1910       175  GLU       HG1            -9.3479100338        7.5575864422       -0.0822841975  S20       166             1.0000000000
      1911       175  GLU       HG2            -9.0357046359        7.6471465371        1.6351881571  S20       166             1.0000000000
      1912       175  GLU       CD             -7.5394435310        8.5297542338        0.3983099070  S20       166             1.0000000000
      1913       175  GLU       OE1            -7.0983906782        9.7027502545        0.3306984750  S20       166             1.0000000000
      1914       175  GLU       OE2            -6.7900023006        7.4506361130        0.1923914788  S20       166             1.0000000000
      1915       176  ASN       CB             -2.6519014333       12.0921255965        1.2282219599  S20       170             1.0000000000
      1916       176  ASN       HB1            -1.6757527435       11.9351239747        0.7607478442  S20       170             1.0000000000
      1917       176  ASN       HB2            -3.0557632973       13.0554463039        0.9039799191  S20       170             1.0000000000
      1918       176  ASN       QQH5           -2.6117916676       12.0573460553        2.3264251494  S20       170             1.0000000000
      1919       176  ASN       CG             -3.5747790880       10.9608944491        0.7932504587  S20       170             1.0000000000
      1920       176  ASN       OD1            -3.2057118820        9.7491732271        0.9326897830  S20       170             1.0000000000
      1921       176  ASN       ND2            -4.7664492951       11.3137470824        0.2885070597  S20       170             1.0000000000
      1922       176  ASN       HD21           -5.4886980544       10.6113761305        0.1089157457  S20       170             1.0000000000
      1923       176  ASN       HD22           -4.9472563934       12.2801929263       -0.0016146322  S20       170             1.0000000000
      1924       177  LYS       CE             -3.2764978417        1.5439773395       -4.2146036967  S20       234             1.0000000000
      1925       177  LYS       HE1            -3.6534250206        1.7823868965       -3.2210935572  S20       234             1.0000000000
      1926       177  LYS       HE2            -4.1131971173        1.4370338738       -4.9083274629  S20       234             1.0000000000
      1927       177  LYS       NZ             -2.4166426063        2.6747421949       -4.7119170990  S20       234             1.0000000000
      1928       177  LYS       HZ1            -1.9525881782        2.4324487403       -5.6219041424  S20       234             1.0000000000
      1929       177  LYS       HZ2            -1.6299342458        2.9380041689       -4.0878545550  S20       234             1.0000000000
      1930       177  LYS       HZ3            -2.9893359775        3.5423174993       -4.8533186848  S20       234             1.0000000000
      1931       177  LYS       QQH6           -2.6734220976        0.6372562650       -4.1556612466  S20       234             1.0000000000
      1932       178  SER       CB              2.2655130920        3.2513988770       -5.9826246170  S20       235             1.0000000000
      1933       178  SER       HB1             2.9350063409        2.5598000310       -6.5012388333  S20       235             1.0000000000
      1934       178  SER       HB2             2.8349650987        4.1689938975       -5.7831700275  S20       235             1.0000000000
      1935       178  SER       OG              1.1325331192        3.4954001156       -6.8558405895  S20       235             1.0000000000
      1936       178  SER       HG1             0.7516942015        4.3962507579       -6.6529614935  S20       235             1.0000000000
      1937       178  SER       QQH7            1.9475958915        2.7480997348       -5.0551188625  S20       235             1.0000000000
      1938       179  PNM       S1             -3.1144664341        9.4670010899       -6.3894331416  S20       523             1.0000000000
      1939       179  PNM       C2             -1.7610145057        8.1851513933       -6.9081479490  S20       523             1.0000000000
      1940       179  PNM       C3             -1.4434991361        7.4096181236       -5.5830481336  S20       523             1.0000000000
      1941       179  PNM       N4             -2.6871914631        7.2737005086       -4.7741784955  S20       523             1.0000000000
      1942       179  PNM       C5             -3.7187559374        8.3599409813       -4.9998305713  S20       523             1.0000000000
      1943       179  PNM       C6             -3.5921722776        8.8497431659       -3.5191560546  S20       523             1.0000000000
      1944       179  PNM       C7             -2.5959592282        7.6614269136       -3.3017940284  S20       523             1.0000000000
      1945       179  PNM       O8             -1.5047401955        7.6839684389       -2.6535636260  S20       523             1.0000000000
      1946       179  PNM       C9             -2.3522082782        7.2846426536       -8.0023543183  S20       523             1.0000000000
      1947       179  PNM       C10            -0.5503694662        8.9679290699       -7.4361093382  S20       523             1.0000000000
      1948       179  PNM       C11            -0.8189080174        6.0362952313       -5.9068336862  S20       523             1.0000000000
      1949       179  PNM       O12            -1.5101596541        4.9881894321       -5.7613662209  S20       523             1.0000000000
      1950       179  PNM       O13             0.4082209575        6.0501185609       -6.3668672220  S20       523             1.0000000000
      1951       179  PNM       N14            -2.9269575918       10.1211275881       -3.2949743941  S20       523             1.0000000000
      1952       179  PNM       C15            -3.5147917359       11.2843606166       -3.6526564695  S20       523             1.0000000000
      1953       179  PNM       O16            -4.6780112344       11.2957065542       -4.1624418136  S20       523             1.0000000000
      1954       179  PNM       C17            -2.7177440141       12.5693616384       -3.4574410319  S20       523             1.0000000000
      1955       179  PNM       C18            -1.7052996580       12.8510101618       -4.5668451976  S20       523             1.0000000000
      1956       179  PNM       C19            -0.3808005491       13.1874326496       -4.2468421927  S20       523             1.0000000000
      1957       179  PNM       C20             0.5620748321       13.4359049374       -5.2513256836  S20       523             1.0000000000
      1958       179  PNM       C21             0.1910713515       13.3478820113       -6.5969381639  S20       523             1.0000000000
      1959       179  PNM       C22            -1.1335007255       13.0354244835       -6.9284143382  S20       523             1.0000000000
      1960       179  PNM       C23            -2.0762740085       12.7971052255       -5.9221041390  S20       523             1.0000000000
      1961       179  PNM       H24            -0.7043091341        7.9854625270       -5.0133503467  S20       523             1.0000000000
      1962       179  PNM       H25            -0.7701475581        9.4089453084       -8.4140163120  S20       523             1.0000000000
      1963       179  PNM       H26             0.3005562794        8.2895025611       -7.5433965680  S20       523             1.0000000000
      1964       179  PNM       H27            -0.2717835343        9.7806220161       -6.7617585601  S20       523             1.0000000000
      1965       179  PNM       H28            -2.6943301808        7.9017160025       -8.8363825166  S20       523             1.0000000000
      1966       179  PNM       H29            -3.2032867618        6.7115523362       -7.6316178701  S20       523             1.0000000000
      1967       179  PNM       H30            -1.5992980887        6.5814730466       -8.3784357562  S20       523             1.0000000000
      1968       179  PNM       H31            -4.7032959103        7.9625902712       -5.2457056576  S20       523             1.0000000000
      1969       179  PNM       H32            -4.5278521121        8.8045595061       -2.9592647892  S20       523             1.0000000000
      1970       179  PNM       H33            -2.2012335409       12.5394803942       -2.4932608979  S20       523             1.0000000000
      1971       179  PNM       H34            -3.4516994389       13.3788905738       -3.4044168121  S20       523             1.0000000000
      1972       179  PNM       H35            -0.0836944950       13.2584662262       -3.2061306423  S20       523             1.0000000000
      1973       179  PNM       H36             1.5815228549       13.6910874288       -4.9824799523  S20       523             1.0000000000
      1974       179  PNM       H37             0.9231575474       13.5266405543       -7.3776323022  S20       523             1.0000000000
      1975       179  PNM       H38            -1.4284922963       12.9623229052       -7.9712175065  S20       523             1.0000000000
      1976       179  PNM       H39            -3.0966760053       12.5429996227       -6.1861302987  S20       523             1.0000000000
      1977       179  PNM       H40            -1.9968138404       10.1069842100       -2.8652705789  S20       523             1.0000000000
      1978       180  TIP3      OH2            -4.4791525453        7.8696022887       -0.3621650019  S20       290             1.0000000000
      1979       180  TIP3      H1             -5.7071788038        7.6672663525       -0.0473078106  S20       290             1.0000000000
      1980       180  TIP3      H2             -3.9452467510        8.5699743544        0.1356242592  S20       290             1.0000000000
      1981       181  SER       CB             -2.8896530861        5.2593020538       -2.2792623204  S21       70              1.0000000000
      1982       181  SER       HB1            -3.4787269282        4.4475569457       -2.7110604762  S21       70              1.0000000000
      1983       181  SER       HB2            -1.9133773500        5.2899940203       -2.7656919694  S21       70              1.0000000000
      1984       181  SER       OG             -3.6117124649        6.5075031087       -2.5386666266  S21       70              1.0000000000
      1985       181  SER       HG1            -4.0253037280        7.4201508054       -1.1013836171  S21       70              1.0000000000
      1986       181  SER       QQH1           -2.7192074872        5.1801991141       -1.1965737471  S21       70              1.0000000000
      1987       182  LYS       CD             -6.4251859308        3.5709727258       -2.0891754995  S21       73              1.0000000000
      1988       182  LYS       HD1            -7.0929915044        3.0448808753       -2.7756741465  S21       73              1.0000000000
      1989       182  LYS       HD2            -5.4150932543        3.4792958920       -2.5026865174  S21       73              1.0000000000
      1990       182  LYS       QQH2           -6.4483955719        3.0526964442       -1.1260187798  S21       73              1.0000000000
      1991       182  LYS       CE             -6.8364506512        5.0502768621       -1.9759617626  S21       73              1.0000000000
      1992       182  LYS       HE1            -6.5844854826        5.5042730416       -1.0155614611  S21       73              1.0000000000
      1993       182  LYS       HE2            -7.9153046545        5.1614781757       -2.1111402053  S21       73              1.0000000000
      1994       182  LYS       NZ             -6.1792364948        5.9179856655       -3.0253307361  S21       73              1.0000000000
      1995       182  LYS       HZ1            -6.2496551844        5.5568280239       -3.9891152995  S21       73              1.0000000000
      1996       182  LYS       HZ2            -5.1404886313        6.0956523858       -2.8520891078  S21       73              1.0000000000
      1997       182  LYS       HZ3            -6.6220639625        6.8663705363       -3.0262732572  S21       73              1.0000000000
      1998       183  SER       CB             -4.6045823887        4.4715021283       -6.4626227535  S21       130             1.0000000000
      1999       183  SER       HB1            -4.6152590268        5.3578407645       -7.0988917042  S21       130             1.0000000000
      2000       183  SER       HB2            -3.8681274867        3.7730811075       -6.8740263835  S21       130             1.0000000000
      2001       183  SER       OG             -4.2343458838        4.8091144226       -5.0825720408  S21       130             1.0000000000
      2002       183  SER       HG1            -3.5905538104        5.6001367913       -5.0577352921  S21       130             1.0000000000
      2003       183  SER       QQH3           -5.5809959458        3.9853580102       -6.4996462662  S21       130             1.0000000000
      2004       184  GLU       CB             -9.9049328108        9.4711952952        0.7676723526  S21       166             1.0000000000
      2005       184  GLU       HB1            -9.6392532589       10.1210244455       -0.0759923943  S21       166             1.0000000000
      2006       184  GLU       HB2           -10.9442501077        9.1627761579        0.6404463468  S21       166             1.0000000000
      2007       184  GLU       QQH4           -9.8250763357        9.9650412453        1.7455154898  S21       166             1.0000000000
      2008       184  GLU       CG             -8.9990685142        8.2318417015        0.7050644477  S21       166             1.0000000000
      2009       184  GLU       HG1            -9.3533083803        7.5589479472       -0.0842712943  S21       166             1.0000000000
      2010       184  GLU       HG2            -9.0401695154        7.6473661371        1.6331102395  S21       166             1.0000000000
      2011       184  GLU       CD             -7.5452151268        8.5308164016        0.3962846927  S21       166             1.0000000000
      2012       184  GLU       OE1            -7.1011209530        9.7016161163        0.3288572953  S21       166             1.0000000000
      2013       184  GLU       OE2            -6.7962115311        7.4492022431        0.1889649551  S21       166             1.0000000000
      2014       185  ASN       CB             -2.6529414605       12.0947369709        1.2300180441  S21       170             1.0000000000
      2015       185  ASN       HB1            -1.6773790326       11.9364154989        0.7616611175  S21       170             1.0000000000
      2016       185  ASN       HB2            -3.0554236410       13.0587125218        0.9060909817  S21       170             1.0000000000
      2017       185  ASN       QQH5           -2.6119466809       12.0593849723        2.3280868287  S21       170             1.0000000000
      2018       185  ASN       CG             -3.5772444559       10.9651344138        0.7959267861  S21       170             1.0000000000
      2019       185  ASN       OD1            -3.2132441505        9.7528054085        0.9464022007  S21       170             1.0000000000
      2020       185  ASN       ND2            -4.7636451860       11.3176907891        0.2800336748  S21       170             1.0000000000
      2021       185  ASN       HD21           -5.4851542929       10.6156434997        0.0984182968  S21       170             1.0000000000
      2022       185  ASN       HD22           -4.9417290085       12.2837788052       -0.0148168557  S21       170             1.0000000000
      2023       186  LYS       CE             -3.2735538031        1.5571533509       -4.2188792395  S21       234             1.0000000000
      2024       186  LYS       HE1            -3.6487180310        1.7952853479       -3.2244519454  S21       234             1.0000000000
      2025       186  LYS       HE2            -4.1117313348        1.4516304026       -4.9110646954  S21       234             1.0000000000
      2026       186  LYS       NZ             -2.4128921078        2.6864715166       -4.7168779717  S21       234             1.0000000000
      2027       186  LYS       HZ1            -1.9508985820        2.4444015221       -5.6277379798  S21       234             1.0000000000
      2028       186  LYS       HZ2            -1.6230218585        2.9457780318       -4.0952800802  S21       234             1.0000000000
      2029       186  LYS       HZ3            -2.9805388106        3.5584726626       -4.8565096894  S21       234             1.0000000000
      2030       186  LYS       QQH6           -2.6720772213        0.6493156809       -4.1613785264  S21       234             1.0000000000
      2031       187  SER       CB              2.2685305279        3.2546172032       -5.9814536536  S21       235             1.0000000000
      2032       187  SER       HB1             2.9383610755        2.5632291933       -6.4999464033  S21       235             1.0000000000
      2033       187  SER       HB2             2.8381879741        4.1716152992       -5.7799957142  S21       235             1.0000000000
      2034       187  SER       OG              1.1373031803        3.5003328213       -6.8562618794  S21       235             1.0000000000
      2035       187  SER       HG1             0.7560877983        4.4003242543       -6.6515888985  S21       235             1.0000000000
      2036       187  SER       QQH7            1.9488566570        2.7505646899       -5.0549415732  S21       235             1.0000000000
      2037       188  PNM       S1             -3.1288845871        9.4421611851       -6.3980503234  S21       523             1.0000000000
      2038       188  PNM       C2             -1.7687607424        8.1653334809       -6.9088534083  S21       523             1.0000000000
      2039       188  PNM       C3             -1.4684145331        7.3856033196       -5.5844370557  S21       523             1.0000000000
      2040       188  PNM       N4             -2.7255057816        7.2245193598       -4.7973741615  S21       523             1.0000000000
      2041       188  PNM       C5             -3.7386334930        8.3331605368       -5.0130551606  S21       523             1.0000000000
      2042       188  PNM       C6             -3.6086075335        8.8214777453       -3.5346683917  S21       523             1.0000000000
      2043       188  PNM       C7             -2.6306987352        7.6174916230       -3.2955841395  S21       523             1.0000000000
      2044       188  PNM       O8             -1.5146466810        7.6799962972       -2.6795496843  S21       523             1.0000000000
      2045       188  PNM       C9             -2.3459081718        7.2697267248       -8.0140264479  S21       523             1.0000000000
      2046       188  PNM       C10            -0.5538721012        8.9529974735       -7.4189437809  S21       523             1.0000000000
      2047       188  PNM       C11            -0.8165103762        6.0244106302       -5.9028873157  S21       523             1.0000000000
      2048       188  PNM       O12            -1.4834923243        4.9616583751       -5.7527012162  S21       523             1.0000000000
      2049       188  PNM       O13             0.4106751241        6.0590788729       -6.3629195040  S21       523             1.0000000000
      2050       188  PNM       N14            -2.9301277697       10.0830126068       -3.3043384350  S21       523             1.0000000000
      2051       188  PNM       C15            -3.5084558131       11.2543057309       -3.6493762208  S21       523             1.0000000000
      2052       188  PNM       O16            -4.6750626582       11.2803101046       -4.1526450686  S21       523             1.0000000000
      2053       188  PNM       C17            -2.7023759324       12.5323098338       -3.4458474966  S21       523             1.0000000000
      2054       188  PNM       C18            -1.6994056215       12.8270615059       -4.5607943512  S21       523             1.0000000000
      2055       188  PNM       C19            -0.3762907585       13.1744957356       -4.2463011006  S21       523             1.0000000000
      2056       188  PNM       C20             0.5591750417       13.4363414867       -5.2542154088  S21       523             1.0000000000
      2057       188  PNM       C21             0.1821172628       13.3511058572       -6.5982816518  S21       523             1.0000000000
      2058       188  PNM       C22            -1.1414736368       13.0290352803       -6.9243079435  S21       523             1.0000000000
      2059       188  PNM       C23            -2.0771637096       12.7775922262       -5.9143694159  S21       523             1.0000000000
      2060       188  PNM       H24            -0.7497663174        7.9672630265       -4.9947481041  S21       523             1.0000000000
      2061       188  PNM       H25            -0.7639662192        9.3996103830       -8.3964334463  S21       523             1.0000000000
      2062       188  PNM       H26             0.2993005172        8.2768131019       -7.5204773693  S21       523             1.0000000000
      2063       188  PNM       H27            -0.2842762128        9.7616502632       -6.7365202298  S21       523             1.0000000000
      2064       188  PNM       H28            -2.6799488044        7.8912368508       -8.8480221984  S21       523             1.0000000000
      2065       188  PNM       H29            -3.1998367271        6.6930920443       -7.6556454894  S21       523             1.0000000000
      2066       188  PNM       H30            -1.5878156586        6.5695864188       -8.3857159989  S21       523             1.0000000000
      2067       188  PNM       H31            -4.7296506225        7.9507861545       -5.2584723855  S21       523             1.0000000000
      2068       188  PNM       H32            -4.5494697032        8.7905908047       -2.9816171157  S21       523             1.0000000000
      2069       188  PNM       H33            -2.1758622989       12.4864902035       -2.4877510462  S21       523             1.0000000000
      2070       188  PNM       H34            -3.4323059050       13.3442489031       -3.3740758323  S21       523             1.0000000000
      2071       188  PNM       H35            -0.0741995791       13.2428872572       -3.2068765521  S21       523             1.0000000000
      2072       188  PNM       H36             1.5778200355       13.6986484561       -4.9891238799  S21       523             1.0000000000
      2073       188  PNM       H37             0.9088655960       13.5389373308       -7.3817851253  S21       523             1.0000000000
      2074       188  PNM       H38            -1.4411147967       12.9587090712       -7.9659561208  S21       523             1.0000000000
      2075       188  PNM       H39            -3.0968446607       12.5166555684       -6.1744838384  S21       523             1.0000000000
      2076       188  PNM       H40            -1.9972473321       10.0521071544       -2.8814184717  S21       523             1.0000000000
      2077       189  TIP3      OH2            -4.4762923708        7.8779210443       -0.3463500341  S21       290             1.0000000000
      2078       189  TIP3      H1             -5.7239295307        7.6658027015       -0.0409279677  S21       290             1.0000000000
      2079       189  TIP3      H2             -3.9491679128        8.5817256249        0.1578678438  S21       290             1.0000000000
      2080       190  SER       CB             -2.8792125309        5.2521070169       -2.2821513488  S22       70              1.0000000000
      2081       190  SER       HB1            -3.4720176269        4.4408858396       -2.7087541148  S22       70              1.0000000000
      2082       190  SER       HB2            -1.9030672764        5.2785303627       -2.7678812121  S22       70              1.0000000000
      2083       190  SER       OG             -3.6003765038        6.4998350620       -2.5505040217  S22       70              1.0000000000
      2084       190  SER       HG1            -4.0223228870        7.4287169443       -1.0918364516  S22       70              1.0000000000
      2085       190  SER       QQH1           -2.7122824183        5.1824120138       -1.1984870492  S22       70              1.0000000000
      2086       191  LYS       CD             -6.4189094620        3.5691954519       -2.0908023202  S22       73              1.0000000000
      2087       191  LYS       HD1            -7.0933659618        3.0493878222       -2.7756120618  S22       73              1.0000000000
      2088       191  LYS       HD2            -5.4113511577        3.4720917703       -2.5090979634  S22       73              1.0000000000
      2089       191  LYS       QQH2           -6.4409855850        3.0480610773       -1.1291692376  S22       73              1.0000000000
      2090       191  LYS       CE             -6.8200224380        5.0500979022       -1.9710068622  S22       73              1.0000000000
      2091       191  LYS       HE1            -6.5508872248        5.5019433039       -1.0143804291  S22       73              1.0000000000
      2092       191  LYS       HE2            -7.9000161190        5.1683387804       -2.0886204265  S22       73              1.0000000000
      2093       191  LYS       NZ             -6.1739104345        5.9135665115       -3.0303395171  S22       73              1.0000000000
      2094       191  LYS       HZ1            -6.2481705343        5.5469523857       -3.9916006167  S22       73              1.0000000000
      2095       191  LYS       HZ2            -5.1366808814        6.0908514957       -2.8641306730  S22       73              1.0000000000
      2096       191  LYS       HZ3            -6.6185777330        6.8611641455       -3.0328614766  S22       73              1.0000000000
      2097       192  SER       CB             -4.6029950666        4.4867330331       -6.4578702454  S22       130             1.0000000000
      2098       192  SER       HB1            -4.6174581477        5.3748822236       -7.0917830770  S22       130             1.0000000000
      2099       192  SER       HB2            -3.8639820030        3.7927479627       -6.8726327521  S22       130             1.0000000000
      2100       192  SER       OG             -4.2332404956        4.8217690409       -5.0781598390  S22       130             1.0000000000
      2101       192  SER       HG1            -3.5938413365        5.6251365330       -5.0519842423  S22       130             1.0000000000
      2102       192  SER       QQH3           -5.5775781011        3.9962441667       -6.4988358234  S22       130             1.0000000000
      2103       193  GLU       CB             -9.9117667964        9.4758061998        0.7670038238  S22       166             1.0000000000
      2104       193  GLU       HB1            -9.6460306557       10.1260712393       -0.0763321111  S22       166             1.0000000000
      2105       193  GLU       HB2           -10.9513748946        9.1685756421        0.6399843749  S22       166             1.0000000000
      2106       193  GLU       QQH4           -9.8309161355        9.9686573772        1.7452669776  S22       166             1.0000000000
      2107       193  GLU       CG             -9.0075325785        8.2355005025        0.7028906025  S22       166             1.0000000000
      2108       193  GLU       HG1            -9.3618823506        7.5642208614       -0.0876827494  S22       166             1.0000000000
      2109       193  GLU       HG2            -9.0495912445        7.6497433169        1.6301016038  S22       166             1.0000000000
      2110       193  GLU       CD             -7.5537700906        8.5337356190        0.3951600883  S22       166             1.0000000000
      2111       193  GLU       OE1            -7.1068544618        9.7031363339        0.3300622818  S22       166             1.0000000000
      2112       193  GLU       OE2            -6.8062817983        7.4504232973        0.1854059208  S22       166             1.0000000000
      2113       194  ASN       CB             -2.6551109735       12.0938274407        1.2319810666  S22       170             1.0000000000
      2114       194  ASN       HB1            -1.6800739051       11.9341436587        0.7628674763  S22       170             1.0000000000
      2115       194  ASN       HB2            -3.0565389024       13.0580976263        0.9077318932  S22       170             1.0000000000
      2116       194  ASN       QQH5           -2.6130550512       12.0589849881        2.3300104922  S22       170             1.0000000000
      2117       194  ASN       CG             -3.5809836243       10.9650032160        0.7994046977  S22       170             1.0000000000
      2118       194  ASN       OD1            -3.2222896388        9.7521681330        0.9585808265  S22       170             1.0000000000
      2119       194  ASN       ND2            -4.7631177421       11.3183622677        0.2740727561  S22       170             1.0000000000
      2120       194  ASN       HD21           -5.4853300058       10.6172342143        0.0930346100  S22       170             1.0000000000
      2121       194  ASN       HD22           -4.9380206143       12.2839801540       -0.0244999344  S22       170             1.0000000000
      2122       195  LYS       CE             -3.2720930202        1.5696143151       -4.2217041002  S22       234             1.0000000000
      2123       195  LYS       HE1            -3.6441988711        1.8070482540       -3.2258356352  S22       234             1.0000000000
      2124       195  LYS       HE2            -4.1123845845        1.4659451757       -4.9115309501  S22       234             1.0000000000
      2125       195  LYS       NZ             -2.4110759833        2.6973557807       -4.7206064998  S22       234             1.0000000000
      2126       195  LYS       HZ1            -1.9506581735        2.4559257384       -5.6320724803  S22       234             1.0000000000
      2127       195  LYS       HZ2            -1.6189330964        2.9543375287       -4.1011443416  S22       234             1.0000000000
      2128       195  LYS       HZ3            -2.9767111189        3.5715729387       -4.8586217276  S22       234             1.0000000000
      2129       195  LYS       QQH6           -2.6723227222        0.6603619866       -4.1666169380  S22       234             1.0000000000
      2130       196  SER       CB              2.2752502872        3.2569779247       -5.9802166381  S22       235             1.0000000000
      2131       196  SER       HB1             2.9460104350        2.5660236791       -6.4980399985  S22       235             1.0000000000
      2132       196  SER       HB2             2.8450857978        4.1732304930       -5.7757977281  S22       235             1.0000000000
      2133       196  SER       OG              1.1469681345        3.5044646807       -6.8581250447  S22       235             1.0000000000
      2134       196  SER       HG1             0.7645281296        4.4031381309       -6.6518875944  S22       235             1.0000000000
      2135       196  SER       QQH7            1.9524812496        2.7519815111       -5.0553375263  S22       235             1.0000000000
      2136       197  PNM       S1             -3.1585777977        9.4057307848       -6.4193929700  S22       523             1.0000000000
      2137       197  PNM       C2             -1.7819734978        8.1424761725       -6.9195547160  S22       523             1.0000000000
      2138       197  PNM       C3             -1.4870832127        7.3649280460       -5.5939275634  S22       523             1.0000000000
      2139       197  PNM       N4             -2.7486373250        7.1877290619       -4.8160787509  S22       523             1.0000000000
      2140       197  PNM       C5             -3.7583929385        8.3019672434       -5.0264722092  S22       523             1.0000000000
      2141       197  PNM       C6             -3.6219611810        8.7940752311       -3.5509585208  S22       523             1.0000000000
      2142       197  PNM       C7             -2.6508045529        7.5875602358       -3.3023465533  S22       523             1.0000000000
      2143       197  PNM       O8             -1.5230358902        7.6701570713       -2.7019823183  S22       523             1.0000000000
      2144       197  PNM       C9             -2.3371608316        7.2450884184       -8.0342069914  S22       523             1.0000000000
      2145       197  PNM       C10            -0.5698162873        8.9451706347       -7.4118848999  S22       523             1.0000000000
      2146       197  PNM       C11            -0.8125848118        6.0131973699       -5.9021929843  S22       523             1.0000000000
      2147       197  PNM       O12            -1.4584276058        4.9398955212       -5.7407294631  S22       523             1.0000000000
      2148       197  PNM       O13             0.4136269951        6.0648895399       -6.3636947273  S22       523             1.0000000000
      2149       197  PNM       N14            -2.9340198074       10.0491572472       -3.3207573988  S22       523             1.0000000000
      2150       197  PNM       C15            -3.5056045715       11.2265361779       -3.6535122933  S22       523             1.0000000000
      2151       197  PNM       O16            -4.6740379174       11.2646892405       -4.1516696863  S22       523             1.0000000000
      2152       197  PNM       C17            -2.6901108236       12.4963547224       -3.4396632914  S22       523             1.0000000000
      2153       197  PNM       C18            -1.6944567961       12.8003505157       -4.5586741638  S22       523             1.0000000000
      2154       197  PNM       C19            -0.3731713325       13.1596867379       -4.2494312139  S22       523             1.0000000000
      2155       197  PNM       C20             0.5545225485       13.4344771625       -5.2610393788  S22       523             1.0000000000
      2156       197  PNM       C21             0.1715248058       13.3501033055       -6.6035042504  S22       523             1.0000000000
      2157       197  PNM       C22            -1.1501387578       13.0151590973       -6.9241341141  S22       523             1.0000000000
      2158       197  PNM       C23            -2.0783630808       12.7510441560       -5.9104786573  S22       523             1.0000000000
      2159       197  PNM       H24            -0.7825501197        7.9558580200       -4.9960936429  S22       523             1.0000000000
      2160       197  PNM       H25            -0.7751193936        9.3983535200       -8.3873932742  S22       523             1.0000000000
      2161       197  PNM       H26             0.2908715642        8.2783536533       -7.5104317858  S22       523             1.0000000000
      2162       197  PNM       H27            -0.3161015361        9.7499433213       -6.7188820613  S22       523             1.0000000000
      2163       197  PNM       H28            -2.6662195366        7.8660068137       -8.8705943305  S22       523             1.0000000000
      2164       197  PNM       H29            -3.1911723712        6.6596133900       -7.6907202133  S22       523             1.0000000000
      2165       197  PNM       H30            -1.5674790172        6.5534798060       -8.3977755072  S22       523             1.0000000000
      2166       197  PNM       H31            -4.7517397437        7.9202804437       -5.2644364101  S22       523             1.0000000000
      2167       197  PNM       H32            -4.5625416321        8.7707483254       -2.9963884089  S22       523             1.0000000000
      2168       197  PNM       H33            -2.1560648898       12.4332609799       -2.4868510045  S22       523             1.0000000000
      2169       197  PNM       H34            -3.4137105216       13.3124544513       -3.3506273013  S22       523             1.0000000000
      2170       197  PNM       H35            -0.0664118505       13.2275110982       -3.2113166754  S22       523             1.0000000000
      2171       197  PNM       H36             1.5719674586       13.7054933385       -5.0000582257  S22       523             1.0000000000
      2172       197  PNM       H37             0.8924904314       13.5477733261       -7.3898599511  S22       523             1.0000000000
      2173       197  PNM       H38            -1.4541315248       12.9451873620       -7.9645544741  S22       523             1.0000000000
      2174       197  PNM       H39            -3.0967989542       12.4811336690       -6.1662406910  S22       523             1.0000000000
      2175       197  PNM       H40            -2.0006166431       10.0079079314       -2.8999025105  S22       523             1.0000000000
      2176       198  TIP3      OH2            -4.4793008599        7.8786717584       -0.3389243847  S22       290             1.0000000000
      2177       198  TIP3      H1             -5.7392139625        7.6650905988       -0.0384667959  S22       290             1.0000000000
      2178       198  TIP3      H2             -3.9551108201        8.5824107830        0.1694546984  S22       290             1.0000000000
      2179       199  SER       CB             -2.8801509401        5.2438519004       -2.2843239907  S23       70              1.0000000000
      2180       199  SER       HB1            -3.4762458722        4.4312265840       -2.7033547418  S23       70              1.0000000000
      2181       199  SER       HB2            -1.9049131310        5.2655459442       -2.7717235933  S23       70              1.0000000000
      2182       199  SER       OG             -3.6014785055        6.4895913243       -2.5626243837  S23       70              1.0000000000
      2183       199  SER       HG1            -4.0308924056        7.4286674503       -1.0967532574  S23       70              1.0000000000
      2184       199  SER       QQH1           -2.7128218255        5.1845064868       -1.2001925454  S23       70              1.0000000000
      2185       200  LYS       CD             -6.4200644407        3.5619037441       -2.0891875450  S23       73              1.0000000000
      2186       200  LYS       HD1            -7.1158398218        3.0584265562       -2.7652163740  S23       73              1.0000000000
      2187       200  LYS       HD2            -5.4214325335        3.4476398251       -2.5244177912  S23       73              1.0000000000
      2188       200  LYS       QQH2           -6.4359982637        3.0360664977       -1.1300888455  S23       73              1.0000000000
      2189       200  LYS       CE             -6.7893647341        5.0486422386       -1.9547025216  S23       73              1.0000000000
      2190       200  LYS       HE1            -6.4738206521        5.4943021904       -1.0096419883  S23       73              1.0000000000
      2191       200  LYS       HE2            -7.8705918470        5.1877514274       -2.0254715067  S23       73              1.0000000000
      2192       200  LYS       NZ             -6.1709586375        5.8995895248       -3.0396288615  S23       73              1.0000000000
      2193       200  LYS       HZ1            -6.2558843676        5.5190917395       -3.9934925779  S23       73              1.0000000000
      2194       200  LYS       HZ2            -5.1326250126        6.0813380171       -2.8894337786  S23       73              1.0000000000
      2195       200  LYS       HZ3            -6.6186861393        6.8456706795       -3.0470942160  S23       73              1.0000000000
      2196       201  SER       CB             -4.6015373404        4.5068456463       -6.4567530618  S23       130             1.0000000000
      2197       201  SER       HB1            -4.6203920415        5.3995561981       -7.0842347206  S23       130             1.0000000000
      2198       201  SER       HB2            -3.8597918857        3.8192299514       -6.8775435157  S23       130             1.0000000000
      2199       201  SER       OG             -4.2320257588        4.8333906519       -5.0761382471  S23       130             1.0000000000
      2200       201  SER       HG1            -3.5910482233        5.6418419501       -5.0480509379  S23       130             1.0000000000
      2201       201  SER       QQH3           -5.5736769769        4.0111474204       -6.5030499788  S23       130             1.0000000000
      2202       202  GLU       CB             -9.9218529264        9.4820027180        0.7667084767  S23       166             1.0000000000
      2203       202  GLU       HB1            -9.6557446221       10.1323984386       -0.0764467360  S23       166             1.0000000000
      2204       202  GLU       HB2           -10.9622050418        9.1773011909        0.6405953660  S23       166             1.0000000000
      2205       202  GLU       QQH4           -9.8385647008        9.9736791831        1.7453585336  S23       166             1.0000000000
      2206       202  GLU       CG             -9.0209653979        8.2397175135        0.7004028584  S23       166             1.0000000000
      2207       202  GLU       HG1            -9.3775306571        7.5698442984       -0.0901869970  S23       166             1.0000000000
      2208       202  GLU       HG2            -9.0630199378        7.6533000460        1.6272294507  S23       166             1.0000000000
      2209       202  GLU       CD             -7.5674937566        8.5357032187        0.3912622358  S23       166             1.0000000000
      2210       202  GLU       OE1            -7.1166676279        9.7036025284        0.3301444609  S23       166             1.0000000000
      2211       202  GLU       OE2            -6.8237872735        7.4505911108        0.1753226799  S23       166             1.0000000000
      2212       203  ASN       CB             -2.6582008731       12.0861101596        1.2326081993  S23       170             1.0000000000
      2213       203  ASN       HB1            -1.6834268601       11.9237420480        0.7638440027  S23       170             1.0000000000
      2214       203  ASN       HB2            -3.0578068444       13.0504517988        0.9063938126  S23       170             1.0000000000
      2215       203  ASN       QQH5           -2.6165653941       12.0530074546        2.3307562990  S23       170             1.0000000000
      2216       203  ASN       CG             -3.5867634611       10.9584382676        0.8013409546  S23       170             1.0000000000
      2217       203  ASN       OD1            -3.2332719915        9.7445326651        0.9632863904  S23       170             1.0000000000
      2218       203  ASN       ND2            -4.7667203311       11.3146645057        0.2719623771  S23       170             1.0000000000
      2219       203  ASN       HD21           -5.4901813142       10.6155209879        0.0905713913  S23       170             1.0000000000
      2220       203  ASN       HD22           -4.9382271481       12.2804718222       -0.0284598061  S23       170             1.0000000000
      2221       204  LYS       CE             -3.2726094387        1.5794013094       -4.2229800835  S23       234             1.0000000000
      2222       204  LYS       HE1            -3.6416057476        1.8155472066       -3.2254830849  S23       234             1.0000000000
      2223       204  LYS       HE2            -4.1151400004        1.4773198570       -4.9102680007  S23       234             1.0000000000
      2224       204  LYS       NZ             -2.4123168691        2.7065846599       -4.7226686067  S23       234             1.0000000000
      2225       204  LYS       HZ1            -1.9526685707        2.4659196663       -5.6344964525  S23       234             1.0000000000
      2226       204  LYS       HZ2            -1.6186735787        2.9625063093       -4.1048559549  S23       234             1.0000000000
      2227       204  LYS       HZ3            -2.9776628311        3.5816108278       -4.8596325229  S23       234             1.0000000000
      2228       204  LYS       QQH6           -2.6738761570        0.6692592813       -4.1707624951  S23       234             1.0000000000
      2229       205  SER       CB              2.2825279154        3.2575579632       -5.9785390533  S23       235             1.0000000000
      2230       205  SER       HB1             2.9544225199        2.5666496615       -6.4949819467  S23       235             1.0000000000
      2231       205  SER       HB2             2.8527400290        4.1729957749       -5.7714524692  S23       235             1.0000000000
      2232       205  SER       OG              1.1572953614        3.5066345310       -6.8597756097  S23       235             1.0000000000
      2233       205  SER       HG1             0.7743497465        4.4046594474       -6.6530661917  S23       235             1.0000000000
      2234       205  SER       QQH7            1.9564465514        2.7520296419       -5.0551348546  S23       235             1.0000000000
      2235       206  PNM       S1             -3.1815042954        9.3747376582       -6.4430565445  S23       523             1.0000000000
      2236       206  PNM       C2             -1.7882068387        8.1243571974       -6.9315917473  S23       523             1.0000000000
      2237       206  PNM       C3             -1.4959957432        7.3512546023       -5.6032908764  S23       523             1.0000000000
      2238       206  PNM       N4             -2.7597031817        7.1644720876       -4.8307553806  S23       523             1.0000000000
      2239       206  PNM       C5             -3.7706438744        8.2781754652       -5.0404837720  S23       523             1.0000000000
      2240       206  PNM       C6             -3.6311439950        8.7747579301       -3.5670707137  S23       523             1.0000000000
      2241       206  PNM       C7             -2.6630645223        7.5677765909       -3.3117091881  S23       523             1.0000000000
      2242       206  PNM       O8             -1.5317936858        7.6590742739       -2.7163566511  S23       523             1.0000000000
      2243       206  PNM       C9             -2.3213014965        7.2214211381       -8.0524481943  S23       523             1.0000000000
      2244       206  PNM       C10            -0.5787396288        8.9391660723       -7.4105799490  S23       523             1.0000000000
      2245       206  PNM       C11            -0.8064343518        6.0054588623       -5.9016531397  S23       523             1.0000000000
      2246       206  PNM       O12            -1.4377032203        4.9262180985       -5.7271491013  S23       523             1.0000000000
      2247       206  PNM       O13             0.4178859794        6.0673707283       -6.3668737452  S23       523             1.0000000000
      2248       206  PNM       N14            -2.9359021755       10.0250658631       -3.3374156997  S23       523             1.0000000000
      2249       206  PNM       C15            -3.5025122462       11.2069918412       -3.6618621326  S23       523             1.0000000000
      2250       206  PNM       O16            -4.6709237031       11.2535514986       -4.1580086392  S23       523             1.0000000000
      2251       206  PNM       C17            -2.6795751724       12.4699794142       -3.4390045100  S23       523             1.0000000000
      2252       206  PNM       C18            -1.6891027942       12.7800295194       -4.5609227017  S23       523             1.0000000000
      2253       206  PNM       C19            -0.3697032823       13.1498172028       -4.2556153989  S23       523             1.0000000000
      2254       206  PNM       C20             0.5519324515       13.4339334770       -5.2701636291  S23       523             1.0000000000
      2255       206  PNM       C21             0.1648918559       13.3481047888       -6.6114094980  S23       523             1.0000000000
      2256       206  PNM       C22            -1.1546160372       13.0012166037       -6.9279424693  S23       523             1.0000000000
      2257       206  PNM       C23            -2.0770639370       12.7279779599       -5.9114076437  S23       523             1.0000000000
      2258       206  PNM       H24            -0.8009465221        7.9499271168       -5.0019119238  S23       523             1.0000000000
      2259       206  PNM       H25            -0.7794290140        9.3964085014       -8.3851029334  S23       523             1.0000000000
      2260       206  PNM       H26             0.2876550382        8.2792424192       -7.5064024424  S23       523             1.0000000000
      2261       206  PNM       H27            -0.3366866208        9.7408844821       -6.7099682577  S23       523             1.0000000000
      2262       206  PNM       H28            -2.6458959575        7.8383826971       -8.8933154843  S23       523             1.0000000000
      2263       206  PNM       H29            -3.1731810299        6.6259214749       -7.7214156414  S23       523             1.0000000000
      2264       206  PNM       H30            -1.5390852364        6.5386795572       -8.4056844194  S23       523             1.0000000000
      2265       206  PNM       H31            -4.7642150358        7.8933139821       -5.2730580285  S23       523             1.0000000000
      2266       206  PNM       H32            -4.5718999685        8.7571547064       -3.0124442737  S23       523             1.0000000000
      2267       206  PNM       H33            -2.1401661861       12.3932036714       -2.4903411765  S23       523             1.0000000000
      2268       206  PNM       H34            -3.3976280164       13.2896286627       -3.3368056438  S23       523             1.0000000000
      2269       206  PNM       H35            -0.0597238803       13.2190371315       -3.2185001000  S23       523             1.0000000000
      2270       206  PNM       H36             1.5680109293       13.7131193366       -5.0124355898  S23       523             1.0000000000
      2271       206  PNM       H37             0.8813752144       13.5533353446       -7.3999111901  S23       523             1.0000000000
      2272       206  PNM       H38            -1.4614591773       12.9295756486       -7.9674276076  S23       523             1.0000000000
      2273       206  PNM       H39            -3.0939712773       12.4493987986       -6.1637728913  S23       523             1.0000000000
      2274       206  PNM       H40            -2.0037130740        9.9769601289       -2.9154634455  S23       523             1.0000000000
      2275       207  TIP3      OH2            -4.4909862595        7.8728072717       -0.3437226464  S23       290             1.0000000000
      2276       207  TIP3      H1             -5.7606465716        7.6624301704       -0.0463640727  S23       290             1.0000000000
      2277       207  TIP3      H2             -3.9675625357        8.5740199775        0.1685331164  S23       290             1.0000000000
      2278       208  SER       CB             -2.8896469991        5.2377416215       -2.2888276668  S24       70              1.0000000000
      2279       208  SER       HB1            -3.4901053702        4.4234692742       -2.6981337740  S24       70              1.0000000000
      2280       208  SER       HB2            -1.9160919517        5.2526461649       -2.7798706150  S24       70              1.0000000000
      2281       208  SER       OG             -3.6125684101        6.4812468926       -2.5787003682  S24       70              1.0000000000
      2282       208  SER       HG1            -4.0490155869        7.4229090203       -1.1128585994  S24       70              1.0000000000
      2283       208  SER       QQH1           -2.7195936728        5.1893505847       -1.2045594227  S24       70              1.0000000000
      2284       209  LYS       CD             -6.4304521048        3.5524391426       -2.0848870266  S24       73              1.0000000000
      2285       209  LYS       HD1            -7.1718914648        3.0851538493       -2.7389396948  S24       73              1.0000000000
      2286       209  LYS       HD2            -5.4537206054        3.4000473273       -2.5567026364  S24       73              1.0000000000
      2287       209  LYS       QQH2           -6.4333004136        3.0180935099       -1.1302764046  S24       73              1.0000000000
      2288       209  LYS       CE             -6.7257635267        5.0503922884       -1.9206215321  S24       73              1.0000000000
      2289       209  LYS       HE1            -6.2955283136        5.4778375950       -1.0138161935  S24       73              1.0000000000
      2290       209  LYS       HE2            -7.8002665203        5.2371378070       -1.8727185156  S24       73              1.0000000000
      2291       209  LYS       NZ             -6.1850199951        5.8781868024       -3.0626374073  S24       73              1.0000000000
      2292       209  LYS       HZ1            -6.3223551754        5.4804191857       -4.0010294307  S24       73              1.0000000000
      2293       209  LYS       HZ2            -5.1417043139        6.0598152713       -2.9638279244  S24       73              1.0000000000
      2294       209  LYS       HZ3            -6.6296852115        6.8258525196       -3.0604106035  S24       73              1.0000000000
      2295       210  SER       CB             -4.6015519452        4.5316073368       -6.4551468388  S24       130             1.0000000000
      2296       210  SER       HB1            -4.6255690820        5.4294796740       -7.0749630881  S24       130             1.0000000000
      2297       210  SER       HB2            -3.8567522747        3.8519001499       -6.8837539207  S24       130             1.0000000000
      2298       210  SER       OG             -4.2322066261        4.8481144856       -5.0731659131  S24       130             1.0000000000
      2299       210  SER       HG1            -3.5864286694        5.6571497213       -5.0440749941  S24       130             1.0000000000
      2300       210  SER       QQH3           -5.5707477989        4.0297559999       -6.5062073846  S24       130             1.0000000000
      2301       211  GLU       CB             -9.9320001784        9.4881223919        0.7665847799  S24       166             1.0000000000
      2302       211  GLU       HB1            -9.6650851680       10.1383081927       -0.0765364563  S24       166             1.0000000000
      2303       211  GLU       HB2           -10.9735072644        9.1872399101        0.6415806365  S24       166             1.0000000000
      2304       211  GLU       QQH4           -9.8456258553        9.9787605723        1.7454866951  S24       166             1.0000000000
      2305       211  GLU       CG             -9.0358891254        8.2431303889        0.6980183250  S24       166             1.0000000000
      2306       211  GLU       HG1            -9.3969128537        7.5744452504       -0.0912725618  S24       166             1.0000000000
      2307       211  GLU       HG2            -9.0771166927        7.6569468112        1.6250410183  S24       166             1.0000000000
      2308       211  GLU       CD             -7.5828125604        8.5353045824        0.3853592628  S24       166             1.0000000000
      2309       211  GLU       OE1            -7.1260295003        9.7010147617        0.3309108529  S24       166             1.0000000000
      2310       211  GLU       OE2            -6.8461787026        7.4475787218        0.1586726083  S24       166             1.0000000000
      2311       212  ASN       CB             -2.6594230881       12.0750952013        1.2315211722  S24       170             1.0000000000
      2312       212  ASN       HB1            -1.6845162249       11.9093643659        0.7642507902  S24       170             1.0000000000
      2313       212  ASN       HB2            -3.0565333520       13.0394323855        0.9021917999  S24       170             1.0000000000
      2314       212  ASN       QQH5           -2.6195667091       12.0444591497        2.3298534654  S24       170             1.0000000000
      2315       212  ASN       CG             -3.5911827696       10.9488175167        0.8007656503  S24       170             1.0000000000
      2316       212  ASN       OD1            -3.2418478087        9.7332887518        0.9593773879  S24       170             1.0000000000
      2317       212  ASN       ND2            -4.7713402098       11.3092328718        0.2733835963  S24       170             1.0000000000
      2318       212  ASN       HD21           -5.4961650960       10.6122856942        0.0915906786  S24       170             1.0000000000
      2319       212  ASN       HD22           -4.9402949204       12.2758212275       -0.0262877507  S24       170             1.0000000000
      2320       213  LYS       CE             -3.2741159237        1.5872277597       -4.2233499881  S24       234             1.0000000000
      2321       213  LYS       HE1            -3.6405226854        1.8214449673       -3.2243468393  S24       234             1.0000000000
      2322       213  LYS       HE2            -4.1185203675        1.4857545608       -4.9084166081  S24       234             1.0000000000
      2323       213  LYS       NZ             -2.4161089818        2.7155150868       -4.7236404143  S24       234             1.0000000000
      2324       213  LYS       HZ1            -1.9570751287        2.4758060546       -5.6358701874  S24       234             1.0000000000
      2325       213  LYS       HZ2            -1.6214054678        2.9713744748       -4.1072653200  S24       234             1.0000000000
      2326       213  LYS       HZ3            -2.9824928276        3.5904763849       -4.8596498731  S24       234             1.0000000000
      2327       213  LYS       QQH6           -2.6749480359        0.6771901497       -4.1741792122  S24       234             1.0000000000
      2328       214  SER       CB              2.2855305278        3.2585827062       -5.9776406662  S24       235             1.0000000000
      2329       214  SER       HB1             2.9579240037        2.5680717502       -6.4939286991  S24       235             1.0000000000
      2330       214  SER       HB2             2.8558813911        4.1735616928       -5.7688301800  S24       235             1.0000000000
      2331       214  SER       OG              1.1616113404        3.5088225863       -6.8601870515  S24       235             1.0000000000
      2332       214  SER       HG1             0.7790606277        4.4068597365       -6.6532768044  S24       235             1.0000000000
      2333       214  SER       QQH7            1.9579988018        2.7523199829       -5.0551835841  S24       235             1.0000000000
      2334       215  PNM       S1             -3.1935897111        9.3596479544       -6.4560101527  S24       523             1.0000000000
      2335       215  PNM       C2             -1.7908889838        8.1173389500       -6.9372883925  S24       523             1.0000000000
      2336       215  PNM       C3             -1.5001954449        7.3461206793       -5.6077132531  S24       523             1.0000000000
      2337       215  PNM       N4             -2.7652054491        7.1540275062       -4.8393102789  S24       523             1.0000000000
      2338       215  PNM       C5             -3.7767743978        8.2671551664       -5.0485670037  S24       523             1.0000000000
      2339       215  PNM       C6             -3.6372875888        8.7643154620       -3.5755149558  S24       523             1.0000000000
      2340       215  PNM       C7             -2.6734944098        7.5554460354       -3.3159442528  S24       523             1.0000000000
      2341       215  PNM       O8             -1.5425392412        7.6488091897       -2.7184093356  S24       523             1.0000000000
      2342       215  PNM       C9             -2.3113681888        7.2124727360       -8.0623655952  S24       523             1.0000000000
      2343       215  PNM       C10            -0.5840969016        8.9403840004       -7.4086185165  S24       523             1.0000000000
      2344       215  PNM       C11            -0.8029373162        6.0034673299       -5.9009422543  S24       523             1.0000000000
      2345       215  PNM       O12            -1.4271806856        4.9214097692       -5.7189033618  S24       523             1.0000000000
      2346       215  PNM       O13             0.4200833523        6.0698978398       -6.3683754589  S24       523             1.0000000000
      2347       215  PNM       N14            -2.9360456045       10.0105067779       -3.3446549471  S24       523             1.0000000000
      2348       215  PNM       C15            -3.4978021097       11.1953165471       -3.6659611193  S24       523             1.0000000000
      2349       215  PNM       O16            -4.6659510975       11.2471552957       -4.1620157276  S24       523             1.0000000000
      2350       215  PNM       C17            -2.6704907818       12.4540557569       -3.4388444730  S24       523             1.0000000000
      2351       215  PNM       C18            -1.6839254546       12.7683994385       -4.5630406409  S24       523             1.0000000000
      2352       215  PNM       C19            -0.3657983945       13.1450746542       -4.2604333255  S24       523             1.0000000000
      2353       215  PNM       C20             0.5519768013       13.4345715923       -5.2768946535  S24       523             1.0000000000
      2354       215  PNM       C21             0.1625116491       13.3470798404       -6.6173536475  S24       523             1.0000000000
      2355       215  PNM       C22            -1.1556112062       12.9926665424       -6.9311504531  S24       523             1.0000000000
      2356       215  PNM       C23            -2.0744286911       12.7142298024       -5.9127047224  S24       523             1.0000000000
      2357       215  PNM       H24            -0.8105870438        7.9485825692       -5.0038044608  S24       523             1.0000000000
      2358       215  PNM       H25            -0.7846854062        9.4006547944       -8.3817751586  S24       523             1.0000000000
      2359       215  PNM       H26             0.2866695831        8.2862573295       -7.5042655696  S24       523             1.0000000000
      2360       215  PNM       H27            -0.3505117858        9.7401799469       -6.7030500896  S24       523             1.0000000000
      2361       215  PNM       H28            -2.6343722014        7.8282045274       -8.9047284631  S24       523             1.0000000000
      2362       215  PNM       H29            -3.1617526381        6.6101882757       -7.7399950730  S24       523             1.0000000000
      2363       215  PNM       H30            -1.5213151238        6.5363188346       -8.4102395334  S24       523             1.0000000000
      2364       215  PNM       H31            -4.7699652007        7.8810314377       -5.2805869230  S24       523             1.0000000000
      2365       215  PNM       H32            -4.5786305919        8.7500514088       -3.0217786312  S24       523             1.0000000000
      2366       215  PNM       H33            -2.1274071395       12.3689381255       -2.4931014042  S24       523             1.0000000000
      2367       215  PNM       H34            -3.3857288876       13.2751129128       -3.3285453555  S24       523             1.0000000000
      2368       215  PNM       H35            -0.0538003264       13.2154487997       -3.2239696003  S24       523             1.0000000000
      2369       215  PNM       H36             1.5670891593       13.7191982770       -5.0213235716  S24       523             1.0000000000
      2370       215  PNM       H37             0.8761964113       13.5564603957       -7.4073040433  S24       523             1.0000000000
      2371       215  PNM       H38            -1.4640605028       12.9188801643       -7.9700467019  S24       523             1.0000000000
      2372       215  PNM       H39            -3.0900118504       12.4291652531       -6.1629895197  S24       523             1.0000000000
      2373       215  PNM       H40            -2.0049336942        9.9565499910       -2.9213492997  S24       523             1.0000000000
      2374       216  TIP3      OH2            -4.5075053248        7.8596515907       -0.3549358624  S24       290             1.0000000000
      2375       216  TIP3      H1             -5.7865111620        7.6561327421       -0.0619014589  S24       290             1.0000000000
      2376       216  TIP3      H2             -3.9829582713        8.5577254487        0.1588712943  S24       290             1.0000000000
      2377       217  SER       CB             -2.8953827140        5.2411546055       -2.2931181789  S25       70              1.0000000000
      2378       217  SER       HB1            -3.4985227226        4.4255751831       -2.6954984981  S25       70              1.0000000000
      2379       217  SER       HB2            -1.9237174961        5.2499576257       -2.7879640132  S25       70              1.0000000000
      2380       217  SER       OG             -3.6224356430        6.4831111564       -2.5929465325  S25       70              1.0000000000
      2381       217  SER       HG1            -4.0693086946        7.4165019725       -1.1305700360  S25       70              1.0000000000
      2382       217  SER       QQH1           -2.7216081669        5.2027834497       -1.2087498034  S25       70              1.0000000000
      2383       218  LYS       CD             -6.4446978866        3.5447011190       -2.0826198369  S25       73              1.0000000000
      2384       218  LYS       HD1            -7.2365410872        3.1156352964       -2.7044666943  S25       73              1.0000000000
      2385       218  LYS       HD2            -5.4973149726        3.3466882947       -2.5951783458  S25       73              1.0000000000
      2386       218  LYS       QQH2           -6.4309953174        3.0090900659       -1.1288161492  S25       73              1.0000000000
      2387       218  LYS       CE             -6.6515173663        5.0525603563       -1.8984492781  S25       73              1.0000000000
      2388       218  LYS       HE1            -6.0690532416        5.4598649271       -1.0715183441  S25       73              1.0000000000
      2389       218  LYS       HE2            -7.6944598701        5.2954382545       -1.6907960227  S25       73              1.0000000000
      2390       218  LYS       NZ             -6.2375969411        5.8500161645       -3.1117105247  S25       73              1.0000000000
      2391       218  LYS       HZ1            -6.5348063050        5.4715251122       -4.0186301652  S25       73              1.0000000000
      2392       218  LYS       HZ2            -5.1909359703        5.9718625282       -3.1454448612  S25       73              1.0000000000
      2393       218  LYS       HZ3            -6.6245494900        6.8219938754       -3.0503945536  S25       73              1.0000000000
      2394       219  SER       CB             -4.6043995284        4.5553803693       -6.4432710879  S25       130             1.0000000000
      2395       219  SER       HB1            -4.6313363928        5.4541514694       -7.0616132739  S25       130             1.0000000000
      2396       219  SER       HB2            -3.8564202114        3.8805575208       -6.8740844217  S25       130             1.0000000000
      2397       219  SER       OG             -4.2352808386        4.8715416924       -5.0609819193  S25       130             1.0000000000
      2398       219  SER       HG1            -3.5778892431        5.6770830740       -5.0373795893  S25       130             1.0000000000
      2399       219  SER       QQH3           -5.5721009835        4.0500956205       -6.4936734508  S25       130             1.0000000000
      2400       220  GLU       CB             -9.9348490027        9.4900536381        0.7665315432  S25       166             1.0000000000
      2401       220  GLU       HB1            -9.6666176147       10.1398431312       -0.0765233129  S25       166             1.0000000000
      2402       220  GLU       HB2           -10.9770450484        9.1916268771        0.6416254674  S25       166             1.0000000000
      2403       220  GLU       QQH4           -9.8471185824        9.9802540058        1.7455091518  S25       166             1.0000000000
      2404       220  GLU       CG             -9.0415593326        8.2435890940        0.6975515369  S25       166             1.0000000000
      2405       220  GLU       HG1            -9.4055264321        7.5749563850       -0.0903006324  S25       166             1.0000000000
      2406       220  GLU       HG2            -9.0822101137        7.6581234865        1.6250370212  S25       166             1.0000000000
      2407       220  GLU       CD             -7.5886499560        8.5327579856        0.3820663727  S25       166             1.0000000000
      2408       220  GLU       OE1            -7.1279877209        9.6972440986        0.3313504150  S25       166             1.0000000000
      2409       220  GLU       OE2            -6.8583142380        7.4426883667        0.1480762740  S25       166             1.0000000000
      2410       221  ASN       CB             -2.6591907962       12.0700150412        1.2305049300  S25       170             1.0000000000
      2411       221  ASN       HB1            -1.6839470649       11.9033295759        0.7642484156  S25       170             1.0000000000
      2412       221  ASN       HB2            -3.0555463870       13.0340999992        0.8995990368  S25       170             1.0000000000
      2413       221  ASN       QQH5           -2.6206306175       12.0402979833        2.3289165588  S25       170             1.0000000000
      2414       221  ASN       CG             -3.5922474806       10.9440613648        0.7994076135  S25       170             1.0000000000
      2415       221  ASN       OD1            -3.2449133847        9.7277215282        0.9551829648  S25       170             1.0000000000
      2416       221  ASN       ND2            -4.7726675049       11.3069818346        0.2737620701  S25       170             1.0000000000
      2417       221  ASN       HD21           -5.4975918238       10.6105466298        0.0910617061  S25       170             1.0000000000
      2418       221  ASN       HD22           -4.9410956568       12.2739242079       -0.0248950784  S25       170             1.0000000000
      2419       222  LYS       CE             -3.2745305925        1.5913867012       -4.2229512731  S25       234             1.0000000000
      2420       222  LYS       HE1            -3.6409277688        1.8232831990       -3.2233135847  S25       234             1.0000000000
      2421       222  LYS       HE2            -4.1189340229        1.4903055748       -4.9082235960  S25       234             1.0000000000
      2422       222  LYS       NZ             -2.4180374001        2.7219695757       -4.7211745822  S25       234             1.0000000000
      2423       222  LYS       HZ1            -1.9599731086        2.4846315844       -5.6344569608  S25       234             1.0000000000
      2424       222  LYS       HZ2            -1.6222853861        2.9756164643       -4.1050524189  S25       234             1.0000000000
      2425       222  LYS       HZ3            -2.9831001532        3.5981036945       -4.8541470819  S25       234             1.0000000000
      2426       222  LYS       QQH6           -2.6741736159        0.6822284790       -4.1758348252  S25       234             1.0000000000
      2427       223  SER       CB              2.2852069246        3.2585789441       -5.9777506893  S25       235             1.0000000000
      2428       223  SER       HB1             2.9580283978        2.5682503463       -6.4938040227  S25       235             1.0000000000
      2429       223  SER       HB2             2.8548039492        4.1740328307       -5.7691752935  S25       235             1.0000000000
      2430       223  SER       OG              1.1610532063        3.5081300182       -6.8601571340  S25       235             1.0000000000
      2431       223  SER       HG1             0.7788087677        4.4065694456       -6.6539760171  S25       235             1.0000000000
      2432       223  SER       QQH7            1.9581031055        2.7523867603       -5.0550801881  S25       235             1.0000000000
      2433       224  PNM       S1             -3.1934985512        9.3569782013       -6.4560704273  S25       523             1.0000000000
      2434       224  PNM       C2             -1.7875044398        8.1175740990       -6.9351976607  S25       523             1.0000000000
      2435       224  PNM       C3             -1.5005679019        7.3444947732       -5.6058990224  S25       523             1.0000000000
      2436       224  PNM       N4             -2.7669564752        7.1499642087       -4.8417531503  S25       523             1.0000000000
      2437       224  PNM       C5             -3.7759721713        8.2652373213       -5.0487412131  S25       523             1.0000000000
      2438       224  PNM       C6             -3.6370920069        8.7627012333       -3.5766782814  S25       523             1.0000000000
      2439       224  PNM       C7             -2.6805959390        7.5496701043       -3.3105902180  S25       523             1.0000000000
      2440       224  PNM       O8             -1.5470706495        7.6459624069       -2.7141964171  S25       523             1.0000000000
      2441       224  PNM       C9             -2.3079693000        7.2150923526       -8.0621087090  S25       523             1.0000000000
      2442       224  PNM       C10            -0.5793386299        8.9393810520       -7.4047610992  S25       523             1.0000000000
      2443       224  PNM       C11            -0.8042667655        6.0023827319       -5.9011513502  S25       523             1.0000000000
      2444       224  PNM       O12            -1.4298929816        4.9204580926       -5.7219084804  S25       523             1.0000000000
      2445       224  PNM       O13             0.4191137523        6.0683351150       -6.3675886333  S25       523             1.0000000000
      2446       224  PNM       N14            -2.9335443512       10.0073575855       -3.3456268339  S25       523             1.0000000000
      2447       224  PNM       C15            -3.4938246088       11.1931022522       -3.6651123838  S25       523             1.0000000000
      2448       224  PNM       O16            -4.6623423010       11.2469186382       -4.1607084730  S25       523             1.0000000000
      2449       224  PNM       C17            -2.6662264524       12.4514799073       -3.4370498511  S25       523             1.0000000000
      2450       224  PNM       C18            -1.6818185976       12.7677855001       -4.5625651634  S25       523             1.0000000000
      2451       224  PNM       C19            -0.3637561308       13.1454709985       -4.2610289526  S25       523             1.0000000000
      2452       224  PNM       C20             0.5530228685       13.4357118405       -5.2780917309  S25       523             1.0000000000
      2453       224  PNM       C21             0.1626112452       13.3478585048       -6.6182578462  S25       523             1.0000000000
      2454       224  PNM       C22            -1.1555776261       12.9927058536       -6.9310370607  S25       523             1.0000000000
      2455       224  PNM       C23            -2.0734959651       12.7136513346       -5.9119194938  S25       523             1.0000000000
      2456       224  PNM       H24            -0.8110516084        7.9442574661       -4.9986347294  S25       523             1.0000000000
      2457       224  PNM       H25            -0.7778939801        9.4011085855       -8.3776864335  S25       523             1.0000000000
      2458       224  PNM       H26             0.2901607602        8.2834205586       -7.5007360725  S25       523             1.0000000000
      2459       224  PNM       H27            -0.3427332408        9.7379203378       -6.6989044514  S25       523             1.0000000000
      2460       224  PNM       H28            -2.6300264082        7.8345720174       -8.9020444865  S25       523             1.0000000000
      2461       224  PNM       H29            -3.1594038493        6.6152304390       -7.7388293684  S25       523             1.0000000000
      2462       224  PNM       H30            -1.5202498078        6.5373276200       -8.4123050331  S25       523             1.0000000000
      2463       224  PNM       H31            -4.7706353001        7.8826651908       -5.2808240596  S25       523             1.0000000000
      2464       224  PNM       H32            -4.5798923821        8.7511239787       -3.0256873055  S25       523             1.0000000000
      2465       224  PNM       H33            -2.1212163632       12.3652398533       -2.4924501944  S25       523             1.0000000000
      2466       224  PNM       H34            -3.3815215203       13.2720762561       -3.3238962188  S25       523             1.0000000000
      2467       224  PNM       H35            -0.0511077513       13.2156030644       -3.2247431818  S25       523             1.0000000000
      2468       224  PNM       H36             1.5678901881       13.7217446593       -5.0231102856  S25       523             1.0000000000
      2469       224  PNM       H37             0.8753677751       13.5584347421       -7.4087023896  S25       523             1.0000000000
      2470       224  PNM       H38            -1.4648743921       12.9192948720       -7.9697089296  S25       523             1.0000000000
      2471       224  PNM       H39            -3.0890944660       12.4279747933       -6.1614920257  S25       523             1.0000000000
      2472       224  PNM       H40            -2.0046207216        9.9510241901       -2.9176170919  S25       523             1.0000000000
      2473       225  TIP3      OH2            -4.5173130002        7.8468085737       -0.3618534479  S25       290             1.0000000000
      2474       225  TIP3      H1             -5.7985014582        7.6478608429       -0.0717833646  S25       290             1.0000000000
      2475       225  TIP3      H2             -3.9899515542        8.5437552916        0.1487210082  S25       290             1.0000000000
      2476       226  SER       CB             -2.8956967077        5.2504862063       -2.2914843968  S26       70              1.0000000000
      2477       226  SER       HB1            -3.5043922390        4.4379657117       -2.6924013591  S26       70              1.0000000000
      2478       226  SER       HB2            -1.9235660489        5.2527189341       -2.7859171752  S26       70              1.0000000000
      2479       226  SER       OG             -3.6151446056        6.4978074449       -2.5913896008  S26       70              1.0000000000
      2480       226  SER       HG1            -4.0799635431        7.4175560282       -1.1389457314  S26       70              1.0000000000
      2481       226  SER       QQH1           -2.7215463774        5.2127737181       -1.2070035361  S26       70              1.0000000000
      2482       227  LYS       CD             -6.4527111246        3.5383044068       -2.0800250698  S26       73              1.0000000000
      2483       227  LYS       HD1            -7.2735959270        3.1298573813       -2.6787046194  S26       73              1.0000000000
      2484       227  LYS       HD2            -5.5247241047        3.3081959010       -2.6144723845  S26       73              1.0000000000
      2485       227  LYS       QQH2           -6.4297045580        3.0089128052       -1.1230194337  S26       73              1.0000000000
      2486       227  LYS       CE             -6.6029336837        5.0518779197       -1.8996362569  S26       73              1.0000000000
      2487       227  LYS       HE1            -5.9223230926        5.4559854509       -1.1504310204  S26       73              1.0000000000
      2488       227  LYS       HE2            -7.6095301509        5.3349907934       -1.5890876683  S26       73              1.0000000000
      2489       227  LYS       NZ             -6.2979829050        5.8082567421       -3.1678583694  S26       73              1.0000000000
      2490       227  LYS       HZ1            -6.8147109755        5.4863134847       -3.9951469599  S26       73              1.0000000000
      2491       227  LYS       HZ2            -5.2871865647        5.7747469085       -3.4171375449  S26       73              1.0000000000
      2492       227  LYS       HZ3            -6.5495445838        6.8185849678       -3.0519537987  S26       73              1.0000000000
      2493       228  SER       CB             -4.6082616500        4.5698733582       -6.4255740379  S26       130             1.0000000000
      2494       228  SER       HB1            -4.6329089647        5.4641497077       -7.0506216190  S26       130             1.0000000000
      2495       228  SER       HB2            -3.8556848789        3.8932396770       -6.8445722176  S26       130             1.0000000000
      2496       228  SER       OG             -4.2424402881        4.8999159596       -5.0422544428  S26       130             1.0000000000
      2497       228  SER       HG1            -3.5667644517        5.7066921263       -5.0284850250  S26       130             1.0000000000
      2498       228  SER       QQH3           -5.5752306399        4.0637490115       -6.4743107945  S26       130             1.0000000000
      2499       229  GLU       CB             -9.9342876129        9.4899942212        0.7664268527  S26       166             1.0000000000
      2500       229  GLU       HB1            -9.6656047643       10.1398705557       -0.0764178952  S26       166             1.0000000000
      2501       229  GLU       HB2           -10.9765024089        9.1918148266        0.6412497203  S26       166             1.0000000000
      2502       229  GLU       QQH4           -9.8466205952        9.9800507626        1.7454683226  S26       166             1.0000000000
      2503       229  GLU       CG             -9.0414608381        8.2432269929        0.6974832101  S26       166             1.0000000000
      2504       229  GLU       HG1            -9.4056694228        7.5749062932       -0.0905796104  S26       166             1.0000000000
      2505       229  GLU       HG2            -9.0818087160        7.6579483017        1.6251408773  S26       166             1.0000000000
      2506       229  GLU       CD             -7.5883099020        8.5312725639        0.3812738053  S26       166             1.0000000000
      2507       229  GLU       OE1            -7.1275500844        9.6956840269        0.3308014669  S26       166             1.0000000000
      2508       229  GLU       OE2            -6.8597294408        7.4404382127        0.1464963759  S26       166             1.0000000000
      2509       230  ASN       CB             -2.6592703375       12.0701254835        1.2305001511  S26       170             1.0000000000
      2510       230  ASN       HB1            -1.6842299381       11.9032961146        0.7638924245  S26       170             1.0000000000
      2511       230  ASN       HB2            -3.0556859409       13.0342101410        0.8996377683  S26       170             1.0000000000
      2512       230  ASN       QQH5           -2.6200363950       12.0408857213        2.3289053922  S26       170             1.0000000000
      2513       230  ASN       CG             -3.5924466129       10.9438096950        0.7996993957  S26       170             1.0000000000
      2514       230  ASN       OD1            -3.2454775093        9.7275505404        0.9559110121  S26       170             1.0000000000
      2515       230  ASN       ND2            -4.7725773228       11.3070378776        0.2736617254  S26       170             1.0000000000
      2516       230  ASN       HD21           -5.4972397278       10.6101592045        0.0906167328  S26       170             1.0000000000
      2517       230  ASN       HD22           -4.9405996936       12.2736139716       -0.0259821298  S26       170             1.0000000000
      2518       231  LYS       CE             -3.2739453870        1.5935547943       -4.2227285712  S26       234             1.0000000000
      2519       231  LYS       HE1            -3.6411657621        1.8237602018       -3.2229988376  S26       234             1.0000000000
      2520       231  LYS       HE2            -4.1171136861        1.4936323278       -4.9097068085  S26       234             1.0000000000
      2521       231  LYS       NZ             -2.4160560367        2.7248698149       -4.7174843779  S26       234             1.0000000000
      2522       231  LYS       HZ1            -1.9598445983        2.4908304803       -5.6326116879  S26       234             1.0000000000
      2523       231  LYS       HZ2            -1.6180473807        2.9735727732       -4.1017392930  S26       234             1.0000000000
      2524       231  LYS       HZ3            -2.9747408901        3.6040323921       -4.8447155466  S26       234             1.0000000000
      2525       231  LYS       QQH6           -2.6733099223        0.6845830529       -4.1767665349  S26       234             1.0000000000
      2526       232  SER       CB              2.2846393585        3.2588929507       -5.9780347594  S26       235             1.0000000000
      2527       232  SER       HB1             2.9573279806        2.5684929220       -6.4942211887  S26       235             1.0000000000
      2528       232  SER       HB2             2.8541036765        4.1745024565       -5.7699056752  S26       235             1.0000000000
      2529       232  SER       OG              1.1600408057        3.5081984900       -6.8598771359  S26       235             1.0000000000
      2530       232  SER       HG1             0.7773667837        4.4066265696       -6.6534841640  S26       235             1.0000000000
      2531       232  SER       QQH7            1.9581994908        2.7527797006       -5.0550612550  S26       235             1.0000000000
      2532       233  PNM       S1             -3.1963825758        9.3537337125       -6.4540448356  S26       523             1.0000000000
      2533       233  PNM       C2             -1.7912349927        8.1149689168       -6.9348302013  S26       523             1.0000000000
      2534       233  PNM       C3             -1.5075607788        7.3394904151       -5.6056953756  S26       523             1.0000000000
      2535       233  PNM       N4             -2.7747142365        7.1402779165       -4.8448139915  S26       523             1.0000000000
      2536       233  PNM       C5             -3.7771294194        8.2623234160       -5.0445041493  S26       523             1.0000000000
      2537       233  PNM       C6             -3.6344219845        8.7623304774       -3.5750395180  S26       523             1.0000000000
      2538       233  PNM       C7             -2.6863872993        7.5436775262       -3.2967915262  S26       523             1.0000000000
      2539       233  PNM       O8             -1.5429938574        7.6494562882       -2.7155490377  S26       523             1.0000000000
      2540       233  PNM       C9             -2.3099040185        7.2145222891       -8.0645001617  S26       523             1.0000000000
      2541       233  PNM       C10            -0.5823495491        8.9377491897       -7.4013042220  S26       523             1.0000000000
      2542       233  PNM       C11            -0.8081475877        5.9990732741       -5.9010767973  S26       523             1.0000000000
      2543       233  PNM       O12            -1.4316963778        4.9150264353       -5.7238182759  S26       523             1.0000000000
      2544       233  PNM       O13             0.4153426393        6.0667562335       -6.3668016858  S26       523             1.0000000000
      2545       233  PNM       N14            -2.9302221891       10.0071690105       -3.3472935754  S26       523             1.0000000000
      2546       233  PNM       C15            -3.4921671971       11.1926564549       -3.6653465408  S26       523             1.0000000000
      2547       233  PNM       O16            -4.6611205669       11.2467697123       -4.1597964780  S26       523             1.0000000000
      2548       233  PNM       C17            -2.6657584820       12.4523188201       -3.4373230556  S26       523             1.0000000000
      2549       233  PNM       C18            -1.6812913401       12.7686534169       -4.5625584163  S26       523             1.0000000000
      2550       233  PNM       C19            -0.3632917812       13.1464228873       -4.2610323293  S26       523             1.0000000000
      2551       233  PNM       C20             0.5535808803       13.4361933355       -5.2781911675  S26       523             1.0000000000
      2552       233  PNM       C21             0.1630711043       13.3480423760       -6.6183303945  S26       523             1.0000000000
      2553       233  PNM       C22            -1.1551387856       12.9929215969       -6.9310363702  S26       523             1.0000000000
      2554       233  PNM       C23            -2.0730121656       12.7140481083       -5.9118523224  S26       523             1.0000000000
      2555       233  PNM       H24            -0.8224569130        7.9405324845       -4.9945006548  S26       523             1.0000000000
      2556       233  PNM       H25            -0.7791113224        9.4020071386       -8.3734042156  S26       523             1.0000000000
      2557       233  PNM       H26             0.2867358941        8.2814825282       -7.4979405501  S26       523             1.0000000000
      2558       233  PNM       H27            -0.3467578099        9.7351555274       -6.6937902204  S26       523             1.0000000000
      2559       233  PNM       H28            -2.6298971476        7.8345808369       -8.9049950427  S26       523             1.0000000000
      2560       233  PNM       H29            -3.1613838462        6.6133655689       -7.7435055458  S26       523             1.0000000000
      2561       233  PNM       H30            -1.5219349699        6.5372687878       -8.4149644069  S26       523             1.0000000000
      2562       233  PNM       H31            -4.7744184508        7.8822056406       -5.2698271620  S26       523             1.0000000000
      2563       233  PNM       H32            -4.5778942148        8.7553794231       -3.0251256481  S26       523             1.0000000000
      2564       233  PNM       H33            -2.1209138873       12.3676057863       -2.4925914159  S26       523             1.0000000000
      2565       233  PNM       H34            -3.3815311496       13.2727914345       -3.3247818085  S26       523             1.0000000000
      2566       233  PNM       H35            -0.0508093220       13.2167690277       -3.2246839619  S26       523             1.0000000000
      2567       233  PNM       H36             1.5687071403       13.7214213063       -5.0232758570  S26       523             1.0000000000
      2568       233  PNM       H37             0.8759971307       13.5577131735       -7.4088890176  S26       523             1.0000000000
      2569       233  PNM       H38            -1.4645391322       12.9192510313       -7.9696564920  S26       523             1.0000000000
      2570       233  PNM       H39            -3.0887474455       12.4284591486       -6.1609492648  S26       523             1.0000000000
      2571       233  PNM       H40            -2.0000008659        9.9502011994       -2.9220669902  S26       523             1.0000000000
      2572       234  TIP3      OH2            -4.5197546425        7.8436581749       -0.3615053520  S26       290             1.0000000000
      2573       234  TIP3      H1             -5.7961175280        7.6452514749       -0.0714213380  S26       290             1.0000000000
      2574       234  TIP3      H2             -3.9904708357        8.5399638563        0.1476782752  S26       290             1.0000000000
      2575       235  SER       CB             -2.8994184424        5.2596219691       -2.2887000340  S27       70              1.0000000000
      2576       235  SER       HB1            -3.5206676342        4.4560300356       -2.6878569447  S27       70              1.0000000000
      2577       235  SER       HB2            -1.9288497621        5.2517479120       -2.7868365982  S27       70              1.0000000000
      2578       235  SER       OG             -3.6051384549        6.5160366310       -2.5800754297  S27       70              1.0000000000
      2579       235  SER       HG1            -4.0806573068        7.4211812419       -1.1387429996  S27       70              1.0000000000
      2580       235  SER       QQH1           -2.7212225229        5.2152316308       -1.2049223943  S27       70              1.0000000000
      2581       236  LYS       CD             -6.4605604797        3.5287297144       -2.0789458839  S27       73              1.0000000000
      2582       236  LYS       HD1            -7.3083796535        3.1402664822       -2.6540225583  S27       73              1.0000000000
      2583       236  LYS       HD2            -5.5533641013        3.2657221459       -2.6338110770  S27       73              1.0000000000
      2584       236  LYS       QQH2           -6.4286943528        3.0067357277       -1.1181043515  S27       73              1.0000000000
      2585       236  LYS       CE             -6.5531308915        5.0475531253       -1.9113365099  S27       73              1.0000000000
      2586       236  LYS       HE1            -5.7979339717        5.4400231433       -1.2320585281  S27       73              1.0000000000
      2587       236  LYS       HE2            -7.5198759180        5.3734496544       -1.5250078238  S27       73              1.0000000000
      2588       236  LYS       NZ             -6.3341899668        5.7589395566       -3.2221050067  S27       73              1.0000000000
      2589       236  LYS       HZ1            -7.0486390074        5.5262166777       -3.9235119321  S27       73              1.0000000000
      2590       236  LYS       HZ2            -5.4146181623        5.5454857418       -3.6879718909  S27       73              1.0000000000
      2591       236  LYS       HZ3            -6.4168246427        6.7910045238       -3.0894205495  S27       73              1.0000000000
      2592       237  SER       CB             -4.6131103426        4.5828961134       -6.4090080303  S27       130             1.0000000000
      2593       237  SER       HB1            -4.6325301513        5.4707426768       -7.0428415750  S27       130             1.0000000000
      2594       237  SER       HB2            -3.8524448921        3.9044070219       -6.8083198163  S27       130             1.0000000000
      2595       237  SER       OG             -4.2599859660        4.9312434929       -5.0219403674  S27       130             1.0000000000
      2596       237  SER       HG1            -3.5652431645        5.7500850210       -5.0101753619  S27       130             1.0000000000
      2597       237  SER       QQH3           -5.5790446150        4.0757677367       -6.4627852304  S27       130             1.0000000000
      2598       238  GLU       CB             -9.9344750069        9.4904129252        0.7662095059  S27       166             1.0000000000
      2599       238  GLU       HB1            -9.6653587739       10.1403023488       -0.0764941062  S27       166             1.0000000000
      2600       238  GLU       HB2           -10.9768982585        9.1929231320        0.6409080644  S27       166             1.0000000000
      2601       238  GLU       QQH4           -9.8464655537        9.9803099876        1.7453175108  S27       166             1.0000000000
      2602       238  GLU       CG             -9.0423071578        8.2432500157        0.6969808548  S27       166             1.0000000000
      2603       238  GLU       HG1            -9.4069173755        7.5756324902       -0.0914509050  S27       166             1.0000000000
      2604       238  GLU       HG2            -9.0831336027        7.6576056744        1.6243976752  S27       166             1.0000000000
      2605       238  GLU       CD             -7.5887196839        8.5298286107        0.3806089554  S27       166             1.0000000000
      2606       238  GLU       OE1            -7.1274256913        9.6943828351        0.3299071891  S27       166             1.0000000000
      2607       238  GLU       OE2            -6.8618670600        7.4382178963        0.1467490553  S27       166             1.0000000000
      2608       239  ASN       CB             -2.6597892409       12.0705191831        1.2303573716  S27       170             1.0000000000
      2609       239  ASN       HB1            -1.6849054462       11.9039930044        0.7633084764  S27       170             1.0000000000
      2610       239  ASN       HB2            -3.0564902965       13.0345955027        0.8997565630  S27       170             1.0000000000
      2611       239  ASN       QQH5           -2.6201391756       12.0410711759        2.3287079241  S27       170             1.0000000000
      2612       239  ASN       CG             -3.5928244448       10.9438765395        0.7999692897  S27       170             1.0000000000
      2613       239  ASN       OD1            -3.2456030102        9.7278641874        0.9574256084  S27       170             1.0000000000
      2614       239  ASN       ND2            -4.7729244019       11.3064825321        0.2736621484  S27       170             1.0000000000
      2615       239  ASN       HD21           -5.4974020900       10.6092163827        0.0907456886  S27       170             1.0000000000
      2616       239  ASN       HD22           -4.9409956183       12.2728818621       -0.0265885422  S27       170             1.0000000000
      2617       240  LYS       CE             -3.2744692006        1.5956138437       -4.2222103571  S27       234             1.0000000000
      2618       240  LYS       HE1            -3.6423591619        1.8236376258       -3.2226325366  S27       234             1.0000000000
      2619       240  LYS       HE2            -4.1159382293        1.4967271492       -4.9109843988  S27       234             1.0000000000
      2620       240  LYS       NZ             -2.4138480020        2.7269023886       -4.7132101452  S27       234             1.0000000000
      2621       240  LYS       HZ1            -1.9592660606        2.4958985662       -5.6299012418  S27       234             1.0000000000
      2622       240  LYS       HZ2            -1.6135573871        2.9697060087       -4.0975388474  S27       234             1.0000000000
      2623       240  LYS       HZ3            -2.9638180999        3.6094673246       -4.8343138598  S27       234             1.0000000000
      2624       240  LYS       QQH6           -2.6732602129        0.6863013091       -4.1775989077  S27       234             1.0000000000
      2625       241  SER       CB              2.2842574750        3.2593008910       -5.9780267694  S27       235             1.0000000000
      2626       241  SER       HB1             2.9567189875        2.5689675530       -6.4945605890  S27       235             1.0000000000
      2627       241  SER       HB2             2.8537550185        4.1748852676       -5.7699335690  S27       235             1.0000000000
      2628       241  SER       OG              1.1592742322        3.5085421795       -6.8595074533  S27       235             1.0000000000
      2629       241  SER       HG1             0.7762911412        4.4067484616       -6.6526621001  S27       235             1.0000000000
      2630       241  SER       QQH7            1.9582047629        2.7531749882       -5.0549466993  S27       235             1.0000000000
      2631       242  PNM       S1             -3.2009664148        9.3493941293       -6.4540335480  S27       523             1.0000000000
      2632       242  PNM       C2             -1.7956042632        8.1117797722       -6.9342927953  S27       523             1.0000000000
      2633       242  PNM       C3             -1.5161965035        7.3339497507       -5.6057655575  S27       523             1.0000000000
      2634       242  PNM       N4             -2.7859805976        7.1287501098       -4.8483054755  S27       523             1.0000000000
      2635       242  PNM       C5             -3.7802102011        8.2600838923       -5.0412749615  S27       523             1.0000000000
      2636       242  PNM       C6             -3.6322950870        8.7625321730       -3.5740860328  S27       523             1.0000000000
      2637       242  PNM       C7             -2.6918147756        7.5412262166       -3.2824395665  S27       523             1.0000000000
      2638       242  PNM       O8             -1.5390230089        7.6545932340       -2.7182411259  S27       523             1.0000000000
      2639       242  PNM       C9             -2.3110562988        7.2128704600       -8.0666478340  S27       523             1.0000000000
      2640       242  PNM       C10            -0.5860198587        8.9358687510       -7.3971758290  S27       523             1.0000000000
      2641       242  PNM       C11            -0.8116406642        5.9967702123       -5.8995881812  S27       523             1.0000000000
      2642       242  PNM       O12            -1.4326961727        4.9110731907       -5.7202999896  S27       523             1.0000000000
      2643       242  PNM       O13             0.4115912277        6.0662328893       -6.3654120409  S27       523             1.0000000000
      2644       242  PNM       N14            -2.9275482668       10.0071645149       -3.3491044215  S27       523             1.0000000000
      2645       242  PNM       C15            -3.4899826578       11.1921182908       -3.6656585358  S27       523             1.0000000000
      2646       242  PNM       O16            -4.6599471012       11.2465188271       -4.1595408788  S27       523             1.0000000000
      2647       242  PNM       C17            -2.6648267899       12.4524025630       -3.4378445968  S27       523             1.0000000000
      2648       242  PNM       C18            -1.6805082564       12.7689238277       -4.5629799387  S27       523             1.0000000000
      2649       242  PNM       C19            -0.3626184434       13.1470899299       -4.2616049961  S27       523             1.0000000000
      2650       242  PNM       C20             0.5541949875       13.4365981901       -5.2788923369  S27       523             1.0000000000
      2651       242  PNM       C21             0.1636518140       13.3479538568       -6.6189801495  S27       523             1.0000000000
      2652       242  PNM       C22            -1.1545177493       12.9925584047       -6.9315612013  S27       523             1.0000000000
      2653       242  PNM       C23            -2.0722956190       12.7137666340       -5.9122539366  S27       523             1.0000000000
      2654       242  PNM       H24            -0.8369250014        7.9353525933       -4.9883743535  S27       523             1.0000000000
      2655       242  PNM       H25            -0.7825273175        9.4023067916       -8.3682685564  S27       523             1.0000000000
      2656       242  PNM       H26             0.2840130724        8.2809063365       -7.4943112329  S27       523             1.0000000000
      2657       242  PNM       H27            -0.3524283216        9.7315071351       -6.6870949623  S27       523             1.0000000000
      2658       242  PNM       H28            -2.6302069446        7.8338855294       -8.9066927437  S27       523             1.0000000000
      2659       242  PNM       H29            -3.1632626446        6.6104031594       -7.7497909016  S27       523             1.0000000000
      2660       242  PNM       H30            -1.5210196137        6.5373289566       -8.4159379605  S27       523             1.0000000000
      2661       242  PNM       H31            -4.7806228772        7.8856687292       -5.2628206952  S27       523             1.0000000000
      2662       242  PNM       H32            -4.5762131529        8.7597289430       -3.0246592735  S27       523             1.0000000000
      2663       242  PNM       H33            -2.1201989925       12.3682259386       -2.4928980086  S27       523             1.0000000000
      2664       242  PNM       H34            -3.3813134154       13.2722674085       -3.3259780238  S27       523             1.0000000000
      2665       242  PNM       H35            -0.0501467691       13.2177616837       -3.2252808305  S27       523             1.0000000000
      2666       242  PNM       H36             1.5693024248       13.7220223061       -5.0241340865  S27       523             1.0000000000
      2667       242  PNM       H37             0.8765418388       13.5575718415       -7.4096149988  S27       523             1.0000000000
      2668       242  PNM       H38            -1.4639055005       12.9185401748       -7.9701590694  S27       523             1.0000000000
      2669       242  PNM       H39            -3.0879503000       12.4276587564       -6.1611195468  S27       523             1.0000000000
      2670       242  PNM       H40            -1.9955917071        9.9489717653       -2.9268346742  S27       523             1.0000000000
      2671       243  TIP3      OH2            -4.5216602011        7.8426970162       -0.3584257719  S27       290             1.0000000000
      2672       243  TIP3      H1             -5.7970528796        7.6413070413       -0.0717946461  S27       290             1.0000000000
      2673       243  TIP3      H2             -3.9942685246        8.5389015493        0.1519907772  S27       290             1.0000000000
      2674       244  SER       CB             -2.9041957664        5.2677811109       -2.2816722858  S28       70              1.0000000000
      2675       244  SER       HB1            -3.5380588101        4.4730916055       -2.6777046876  S28       70              1.0000000000
      2676       244  SER       HB2            -1.9381258335        5.2516416854       -2.7881340910  S28       70              1.0000000000
      2677       244  SER       OG             -3.5996965939        6.5325419558       -2.5629146650  S28       70              1.0000000000
      2678       244  SER       HG1            -4.0842181758        7.4289487513       -1.1254678812  S28       70              1.0000000000
      2679       244  SER       QQH1           -2.7180914528        5.2206688631       -1.1991795698  S28       70              1.0000000000
      2680       245  LYS       CD             -6.4617239696        3.5112870226       -2.0876491408  S28       73              1.0000000000
      2681       245  LYS       HD1            -7.3390154080        3.1456135405       -2.6334081668  S28       73              1.0000000000
      2682       245  LYS       HD2            -5.5813389041        3.2092071373       -2.6654877375  S28       73              1.0000000000
      2683       245  LYS       QQH2           -6.4188715201        3.0012981665       -1.1207606064  S28       73              1.0000000000
      2684       245  LYS       CE             -6.4939744663        5.0340424937       -1.9422607639  S28       73              1.0000000000
      2685       245  LYS       HE1            -5.6770146895        5.4114191547       -1.3302543253  S28       73              1.0000000000
      2686       245  LYS       HE2            -7.4171186252        5.4004336668       -1.4903983647  S28       73              1.0000000000
      2687       245  LYS       NZ             -6.3480129406        5.7097793564       -3.2808012835  S28       73              1.0000000000
      2688       245  LYS       HZ1            -7.1341790917        5.4961965371       -3.9065329891  S28       73              1.0000000000
      2689       245  LYS       HZ2            -5.4690770087        5.4497809685       -3.8287990070  S28       73              1.0000000000
      2690       245  LYS       HZ3            -6.3782339332        6.7449580612       -3.1640245816  S28       73              1.0000000000
      2691       246  SER       CB             -4.6209013058        4.6000857726       -6.3928081970  S28       130             1.0000000000
      2692       246  SER       HB1            -4.6332559626        5.4843624629       -7.0318663755  S28       130             1.0000000000
      2693       246  SER       HB2            -3.8541374790        3.9217937180       -6.7804875027  S28       130             1.0000000000
      2694       246  SER       OG             -4.2831520548        4.9586944132       -5.0031631576  S28       130             1.0000000000
      2695       246  SER       HG1            -3.5631386071        5.8008664142       -4.9912380853  S28       130             1.0000000000
      2696       246  SER       QQH3           -5.5857287091        4.0912069062       -6.4576469497  S28       130             1.0000000000
      2697       247  GLU       CB             -9.9362650939        9.4922790113        0.7656022238  S28       166             1.0000000000
      2698       247  GLU       HB1            -9.6660007330       10.1421865729       -0.0767553343  S28       166             1.0000000000
      2699       247  GLU       HB2           -10.9792331558        9.1968615078        0.6398999296  S28       166             1.0000000000
      2700       247  GLU       QQH4           -9.8473642912        9.9815065357        1.7450087640  S28       166             1.0000000000
      2701       247  GLU       CG             -9.0465784745        8.2436922980        0.6957406860  S28       166             1.0000000000
      2702       247  GLU       HG1            -9.4118882819        7.5779562036       -0.0938349493  S28       166             1.0000000000
      2703       247  GLU       HG2            -9.0894715987        7.6567521361        1.6222233727  S28       166             1.0000000000
      2704       247  GLU       CD             -7.5921425091        8.5271655090        0.3807373900  S28       166             1.0000000000
      2705       247  GLU       OE1            -7.1285834700        9.6908335534        0.3277546658  S28       166             1.0000000000
      2706       247  GLU       OE2            -6.8678180024        7.4332045777        0.1510182479  S28       166             1.0000000000
      2707       248  ASN       CB             -2.6620127822       12.0725788303        1.2305807489  S28       170             1.0000000000
      2708       248  ASN       HB1            -1.6875580096       11.9075157462        0.7621155010  S28       170             1.0000000000
      2709       248  ASN       HB2            -3.0602416844       13.0364406655        0.9012669274  S28       170             1.0000000000
      2710       248  ASN       QQH5           -2.6208180047       12.0425595685        2.3288533977  S28       170             1.0000000000
      2711       248  ASN       CG             -3.5938370237       10.9447048452        0.8013524413  S28       170             1.0000000000
      2712       248  ASN       OD1            -3.2450546742        9.7296590325        0.9613680650  S28       170             1.0000000000
      2713       248  ASN       ND2            -4.7742406582       11.3050115761        0.2739059440  S28       170             1.0000000000
      2714       248  ASN       HD21           -5.4979470667       10.6065430773        0.0916346851  S28       170             1.0000000000
      2715       248  ASN       HD22           -4.9432345771       12.2709277677       -0.0269066421  S28       170             1.0000000000
      2716       249  LYS       CE             -3.2829427726        1.5984360468       -4.2207379613  S28       234             1.0000000000
      2717       249  LYS       HE1            -3.6515171874        1.8193912141       -3.2201533001  S28       234             1.0000000000
      2718       249  LYS       HE2            -4.1238900670        1.4976625682       -4.9095771805  S28       234             1.0000000000
      2719       249  LYS       NZ             -2.4287007515        2.7369263490       -4.7069659041  S28       234             1.0000000000
      2720       249  LYS       HZ1            -1.9765166300        2.5140463342       -5.6261846490  S28       234             1.0000000000
      2721       249  LYS       HZ2            -1.6261687848        2.9774921824       -4.0935610885  S28       234             1.0000000000
      2722       249  LYS       HZ3            -2.9803786367        3.6192102659       -4.8187941886  S28       234             1.0000000000
      2723       249  LYS       QQH6           -2.6757083332        0.6923740571       -4.1813208857  S28       234             1.0000000000
      2724       250  SER       CB              2.2834686881        3.2595857879       -5.9769653047  S28       235             1.0000000000
      2725       250  SER       HB1             2.9548862499        2.5684707645       -6.4936952191  S28       235             1.0000000000
      2726       250  SER       HB2             2.8546725670        4.1739467144       -5.7680024657  S28       235             1.0000000000
      2727       250  SER       OG              1.1593298718        3.5111149631       -6.8591385300  S28       235             1.0000000000
      2728       250  SER       HG1             0.7761158509        4.4085084564       -6.6505199139  S28       235             1.0000000000
      2729       250  SER       QQH7            1.9558661789        2.7532655849       -5.0545633455  S28       235             1.0000000000
      2730       251  PNM       S1             -3.2142422226        9.3390376068       -6.4536835416  S28       523             1.0000000000
      2731       251  PNM       C2             -1.8071288187        8.1048213724       -6.9351224583  S28       523             1.0000000000
      2732       251  PNM       C3             -1.5316754735        7.3254294169       -5.6072520422  S28       523             1.0000000000
      2733       251  PNM       N4             -2.8040709035        7.1118630606       -4.8521334599  S28       523             1.0000000000
      2734       251  PNM       C5             -3.7886200451        8.2541807260       -5.0351460495  S28       523             1.0000000000
      2735       251  PNM       C6             -3.6295344309        8.7635287816       -3.5721356107  S28       523             1.0000000000
      2736       251  PNM       C7             -2.6979580686        7.5427069036       -3.2641530868  S28       523             1.0000000000
      2737       251  PNM       O8             -1.5377438706        7.6602229416       -2.7187658907  S28       523             1.0000000000
      2738       251  PNM       C9             -2.3135283102        7.2069522406       -8.0720732556  S28       523             1.0000000000
      2739       251  PNM       C10            -0.5978837237        8.9341442688       -7.3904090732  S28       523             1.0000000000
      2740       251  PNM       C11            -0.8158853596        5.9936054523       -5.8936770955  S28       523             1.0000000000
      2741       251  PNM       O12            -1.4278556019        4.9059510079       -5.7023664299  S28       523             1.0000000000
      2742       251  PNM       O13             0.4057026947        6.0698298049       -6.3635810384  S28       523             1.0000000000
      2743       251  PNM       N14            -2.9214045920       10.0075669036       -3.3545971591  S28       523             1.0000000000
      2744       251  PNM       C15            -3.4869083254       11.1922975579       -3.6679989959  S28       523             1.0000000000
      2745       251  PNM       O16            -4.6577266217       11.2452390507       -4.1583967983  S28       523             1.0000000000
      2746       251  PNM       C17            -2.6631118035       12.4533638273       -3.4401200700  S28       523             1.0000000000
      2747       251  PNM       C18            -1.6783348780       12.7692479041       -4.5647513113  S28       523             1.0000000000
      2748       251  PNM       C19            -0.3608475963       13.1487633120       -4.2634273141  S28       523             1.0000000000
      2749       251  PNM       C20             0.5557672997       13.4377403741       -5.2810201344  S28       523             1.0000000000
      2750       251  PNM       C21             0.1652904773       13.3474869500       -6.6210183389  S28       523             1.0000000000
      2751       251  PNM       C22            -1.1525471930       12.9907621886       -6.9335026004  S28       523             1.0000000000
      2752       251  PNM       C23            -2.0700817587       12.7120949670       -5.9139919012  S28       523             1.0000000000
      2753       251  PNM       H24            -0.8622694357        7.9320754368       -4.9841595913  S28       523             1.0000000000
      2754       251  PNM       H25            -0.7940071461        9.4061039496       -8.3588836645  S28       523             1.0000000000
      2755       251  PNM       H26             0.2741406862        8.2822347917       -7.4894268472  S28       523             1.0000000000
      2756       251  PNM       H27            -0.3692452378        9.7258074681       -6.6744056257  S28       523             1.0000000000
      2757       251  PNM       H28            -2.6305727175        7.8280316215       -8.9127548500  S28       523             1.0000000000
      2758       251  PNM       H29            -3.1648344898        6.5989086582       -7.7633862067  S28       523             1.0000000000
      2759       251  PNM       H30            -1.5174023600        6.5365137938       -8.4174508619  S28       523             1.0000000000
      2760       251  PNM       H31            -4.7929680036        7.8848741025       -5.2474541839  S28       523             1.0000000000
      2761       251  PNM       H32            -4.5722377545        8.7669771855       -3.0204853810  S28       523             1.0000000000
      2762       251  PNM       H33            -2.1196326787       12.3707418460       -2.4944075325  S28       523             1.0000000000
      2763       251  PNM       H34            -3.3806411948       13.2725580289       -3.3300984865  S28       523             1.0000000000
      2764       251  PNM       H35            -0.0485120317       13.2213349248       -3.2271655707  S28       523             1.0000000000
      2765       251  PNM       H36             1.5707120106       13.7241811499       -5.0266695652  S28       523             1.0000000000
      2766       251  PNM       H37             0.8781592492       13.5568364560       -7.4117357342  S28       523             1.0000000000
      2767       251  PNM       H38            -1.4616932834       12.9156222168       -7.9721219289  S28       523             1.0000000000
      2768       251  PNM       H39            -3.0854958504       12.4246851256       -6.1624819755  S28       523             1.0000000000
      2769       251  PNM       H40            -1.9878647714        9.9499053435       -2.9364932832  S28       523             1.0000000000
      2770       252  TIP3      OH2            -4.5258642616        7.8437145215       -0.3427641967  S28       290             1.0000000000
      2771       252  TIP3      H1             -5.8026637326        7.6346442343       -0.0634126028  S28       290             1.0000000000
      2772       252  TIP3      H2             -4.0004598296        8.5411545505        0.1681254957  S28       290             1.0000000000
      2773       253  SER       CB             -2.9031019558        5.2685673109       -2.2828347488  S29       70              1.0000000000
      2774       253  SER       HB1            -3.5578534116        4.4956148560       -2.6806824805  S29       70              1.0000000000
      2775       253  SER       HB2            -1.9427587450        5.2339833546       -2.7967207132  S29       70              1.0000000000
      2776       253  SER       OG             -3.5818682417        6.5489494375       -2.5618656632  S29       70              1.0000000000
      2777       253  SER       HG1            -4.0878923219        7.4289218667       -1.1114132879  S29       70              1.0000000000
      2778       253  SER       QQH1           -2.7145167584        5.2308816038       -1.2007412812  S29       70              1.0000000000
      2779       254  LYS       CD             -6.4623361098        3.5071165462       -2.0909960766  S29       73              1.0000000000
      2780       254  LYS       HD1            -7.3446674946        3.1452639373       -2.6313943979  S29       73              1.0000000000
      2781       254  LYS       HD2            -5.5892228398        3.1980157476       -2.6760936624  S29       73              1.0000000000
      2782       254  LYS       QQH2           -6.4192968396        3.0033149484       -1.1208572709  S29       73              1.0000000000
      2783       254  LYS       CE             -6.4828085540        5.0315174905       -1.9621352599  S29       73              1.0000000000
      2784       254  LYS       HE1            -5.6667054931        5.4056253700       -1.3461140099  S29       73              1.0000000000
      2785       254  LYS       HE2            -7.4048141495        5.4064418101       -1.5125904139  S29       73              1.0000000000
      2786       254  LYS       NZ             -6.3276573921        5.6852801884       -3.3099109008  S29       73              1.0000000000
      2787       254  LYS       HZ1            -7.1391835567        5.4972757830       -3.9108137781  S29       73              1.0000000000
      2788       254  LYS       HZ2            -5.4485200606        5.3712658319       -3.9325094125  S29       73              1.0000000000
      2789       254  LYS       HZ3            -6.3223977936        6.7173590887       -3.2008876222  S29       73              1.0000000000
      2790       255  SER       CB             -4.6354029167        4.5970441344       -6.3620237277  S29       130             1.0000000000
      2791       255  SER       HB1            -4.6282777811        5.4920801065       -6.9956229255  S29       130             1.0000000000
      2792       255  SER       HB2            -3.8654914195        3.9252983067       -6.7669518081  S29       130             1.0000000000
      2793       255  SER       OG             -4.3180796821        4.9109447189       -4.9688729526  S29       130             1.0000000000
      2794       255  SER       HG1            -3.2823382686        6.1274766040       -5.0001058204  S29       130             1.0000000000
      2795       255  SER       QQH3           -5.6015005754        4.0878286080       -6.5065031118  S29       130             1.0000000000
      2796       256  GLU       CB             -9.9365477341        9.4926572624        0.7656284814  S29       166             1.0000000000
      2797       256  GLU       HB1            -9.6672709642       10.1425881274       -0.0770638552  S29       166             1.0000000000
      2798       256  GLU       HB2           -10.9793110929        9.1965784400        0.6402905049  S29       166             1.0000000000
      2799       256  GLU       QQH4           -9.8478443315        9.9821550130        1.7449550623  S29       166             1.0000000000
      2800       256  GLU       CG             -9.0468183607        8.2445972907        0.6955160716  S29       166             1.0000000000
      2801       256  GLU       HG1            -9.4111933095        7.5788189821       -0.0943203251  S29       166             1.0000000000
      2802       256  GLU       HG2            -9.0894799822        7.6571671849        1.6216670893  S29       166             1.0000000000
      2803       256  GLU       CD             -7.5934235134        8.5284313607        0.3813759776  S29       166             1.0000000000
      2804       256  GLU       OE1            -7.1274657845        9.6912322168        0.3260399179  S29       166             1.0000000000
      2805       256  GLU       OE2            -6.8704559707        7.4329036445        0.1554338718  S29       166             1.0000000000
      2806       257  ASN       CB             -2.6617942487       12.0723605386        1.2308910092  S29       170             1.0000000000
      2807       257  ASN       HB1            -1.6869484223       11.9068297340        0.7632843886  S29       170             1.0000000000
      2808       257  ASN       HB2            -3.0593567423       13.0364004616        0.9013103161  S29       170             1.0000000000
      2809       257  ASN       QQH5           -2.6216499602       12.0422894134        2.3292224322  S29       170             1.0000000000
      2810       257  ASN       CG             -3.5938692175       10.9450390682        0.8013173746  S29       170             1.0000000000
      2811       257  ASN       OD1            -3.2433682876        9.7297173862        0.9598828554  S29       170             1.0000000000
      2812       257  ASN       ND2            -4.7743727759       11.3042065981        0.2743159306  S29       170             1.0000000000
      2813       257  ASN       HD21           -5.5001176027       10.6062438569        0.0954293948  S29       170             1.0000000000
      2814       257  ASN       HD22           -4.9453249264       12.2709555896       -0.0229241469  S29       170             1.0000000000
      2815       258  LYS       CE             -3.2906593893        1.5995367231       -4.2198109167  S29       234             1.0000000000
      2816       258  LYS       HE1            -3.6595942964        1.8143296251       -3.2170649698  S29       234             1.0000000000
      2817       258  LYS       HE2            -4.1359557847        1.4911762993       -4.9030057827  S29       234             1.0000000000
      2818       258  LYS       NZ             -2.4644399935        2.7574296274       -4.7096866162  S29       234             1.0000000000
      2819       258  LYS       HZ1            -2.0232212197        2.5457982283       -5.6335619161  S29       234             1.0000000000
      2820       258  LYS       HZ2            -1.6607615034        3.0046752500       -4.1045701334  S29       234             1.0000000000
      2821       258  LYS       HZ3            -3.0655416343        3.6347754848       -4.8043096034  S29       234             1.0000000000
      2822       258  LYS       QQH6           -2.6714170967        0.7027333747       -4.1855185269  S29       234             1.0000000000
      2823       259  SER       CB              2.2846388281        3.2585935085       -5.9764984101  S29       235             1.0000000000
      2824       259  SER       HB1             2.9560546055        2.5676936560       -6.4931546528  S29       235             1.0000000000
      2825       259  SER       HB2             2.8561532207        4.1726705390       -5.7662829090  S29       235             1.0000000000
      2826       259  SER       OG              1.1624278072        3.5112427526       -6.8609609016  S29       235             1.0000000000
      2827       259  SER       HG1             0.7758144670        4.4035467339       -6.6481399299  S29       235             1.0000000000
      2828       259  SER       QQH7            1.9543971043        2.7504650445       -5.0561636230  S29       235             1.0000000000
      2829       260  PNM       S1             -3.2187949141        9.3364633571       -6.4527057345  S29       523             1.0000000000
      2830       260  PNM       C2             -1.8055324953        8.1078967783       -6.9452433713  S29       523             1.0000000000
      2831       260  PNM       C3             -1.5276945923        7.3266857978       -5.6233846572  S29       523             1.0000000000
      2832       260  PNM       N4             -2.8027299978        7.1039508308       -4.8895440968  S29       523             1.0000000000
      2833       260  PNM       C5             -3.7855435005        8.2474037165       -5.0345492186  S29       523             1.0000000000
      2834       260  PNM       C6             -3.6215970944        8.7613775761       -3.5721055465  S29       523             1.0000000000
[truncated: 298,357 more chars]
