# Supplementary material for: Unraveling the energetic significance of chemical events in enzyme catalysis via machine-learning based regression approach
Source: Commun Chem. 2020 Oct 8;3:134. doi: 10.1038/s42004-020-00379-w (PMC9814854; doi:10.1038/s42004-020-00379-w)
Supplement: Supplementary file 3 — Supplementary Data 1 [file 42004_2020_379_MOESM3_ESM.zip › pathways/optimized.path/path.cor.b3lyp/path_6_t.cor]

* RETAIN ONLY THE QM ATOMS, WRITE PSF & COOR
* PREDEFINED VARS:
*     INCOR: DIRECTORY TO INPUT .COR FILE
*     INPSF: DIRECTORY TO INPUT .PSF FILE
*     OUTPSF: DIRECTORY TO OUTPUT .PSF FILE
*     OUTCOR: FILENAME OF OUTPUT .COR FILE
* ZILIN SONG, 17 DEC 2019
*  DATE:    12/17/19     21:13:21      CREATED BY USER: zilins
*
      4950  EXT
         1         1  SER       CB             -2.9685739847        5.0261740818       -2.0102355139  S1        70              1.0000000000
         2         1  SER       HB1            -3.4583955850        4.1596806442       -2.4651864798  S1        70              1.0000000000
         3         1  SER       HB2            -2.0312614986        5.2053648599       -2.5471052832  S1        70              1.0000000000
         4         1  SER       OG             -3.8648688141        6.1427663523       -2.1462804431  S1        70              1.0000000000
         5         1  SER       HG1            -3.9559249265        6.8609311219       -1.2810094795  S1        70              1.0000000000
         6         1  SER       QQH1           -2.7137518039        4.8694256167       -0.9501818208  S1        70              1.0000000000
         7         2  LYS       CD             -6.4285419558        3.3884325892       -1.9894210789  S1        73              1.0000000000
         8         2  LYS       HD1            -6.9835197040        2.8076837270       -2.7306984379  S1        73              1.0000000000
         9         2  LYS       HD2            -5.3782154319        3.3835749402       -2.3022814027  S1        73              1.0000000000
        10         2  LYS       QQH2           -6.5041605669        2.8735386289       -1.0257772718  S1        73              1.0000000000
        11         2  LYS       CE             -6.9590635464        4.8360789167       -1.9360462588  S1        73              1.0000000000
        12         2  LYS       HE1            -6.8224824776        5.3313639615       -0.9705047226  S1        73              1.0000000000
        13         2  LYS       HE2            -8.0256478122        4.8639817159       -2.1725284112  S1        73              1.0000000000
        14         2  LYS       NZ             -6.2562729416        5.7137965234       -2.9343921837  S1        73              1.0000000000
        15         2  LYS       HZ1            -6.3079762833        5.3899475359       -3.9116305455  S1        73              1.0000000000
        16         2  LYS       HZ2            -5.1959556547        5.8459794640       -2.6615944696  S1        73              1.0000000000
        17         2  LYS       HZ3            -6.6562663313        6.6792974387       -2.9291835017  S1        73              1.0000000000
        18         3  SER       CB             -4.4210504945        4.1783826035       -6.4530073472  S1        130             1.0000000000
        19         3  SER       HB1            -4.4054947196        5.0892170635       -7.0526857056  S1        130             1.0000000000
        20         3  SER       HB2            -3.7096571117        3.4666031964       -6.8850827016  S1        130             1.0000000000
        21         3  SER       OG             -4.0288250351        4.4601779247       -5.0618188432  S1        130             1.0000000000
        22         3  SER       HG1            -3.1989260305        5.0254582618       -5.0925472356  S1        130             1.0000000000
        23         3  SER       QQH3           -5.4123182065        3.7291280134       -6.4925114900  S1        130             1.0000000000
        24         4  GLU       CB             -9.8853527210        9.5310265644        0.6385101235  S1        166             1.0000000000
        25         4  GLU       HB1            -9.5411800525       10.1813204996       -0.1764467108  S1        166             1.0000000000
        26         4  GLU       HB2           -10.9281873067        9.2657342661        0.4447330432  S1        166             1.0000000000
        27         4  GLU       QQH4           -9.8432183186       10.0167682211        1.6223668226  S1        166             1.0000000000
        28         4  GLU       CG             -9.0153878617        8.2604549323        0.6137430128  S1        166             1.0000000000
        29         4  GLU       HG1            -9.3904398629        7.5662488917       -0.1487546402  S1        166             1.0000000000
        30         4  GLU       HG2            -9.0850556313        7.7113588566        1.5628111461  S1        166             1.0000000000
        31         4  GLU       CD             -7.5286061801        8.4923180536        0.3142767823  S1        166             1.0000000000
        32         4  GLU       OE1            -7.0482616857        9.6700954199        0.3983906388  S1        166             1.0000000000
        33         4  GLU       OE2            -6.8460852904        7.4299596736       -0.0039303243  S1        166             1.0000000000
        34         5  ASN       CB             -2.5540082001       11.9958904651        1.3056407990  S1        170             1.0000000000
        35         5  ASN       HB1            -1.5706666455       11.8570219160        0.8484708184  S1        170             1.0000000000
        36         5  ASN       HB2            -2.9580483941       12.9669813735        1.0073088920  S1        170             1.0000000000
        37         5  ASN       QQH5           -2.5265338343       11.9443333946        2.4032744131  S1        170             1.0000000000
        38         5  ASN       CG             -3.4666400740       10.8566481605        0.8522307173  S1        170             1.0000000000
        39         5  ASN       OD1            -3.0732579972        9.6527830254        0.9651427388  S1        170             1.0000000000
        40         5  ASN       ND2            -4.6810791432       11.2037940455        0.3858800005  S1        170             1.0000000000
        41         5  ASN       HD21           -5.4220596295       10.5025551668        0.2335239420  S1        170             1.0000000000
        42         5  ASN       HD22           -4.8626208176       12.1694193453        0.1020967411  S1        170             1.0000000000
        43         6  LYS       CE             -3.3453986200        1.1551883744       -4.0673165370  S1        234             1.0000000000
        44         6  LYS       HE1            -3.7947369422        1.3633529820       -3.0974469839  S1        234             1.0000000000
        45         6  LYS       HE2            -4.1260710908        1.0638845558       -4.8254330577  S1        234             1.0000000000
        46         6  LYS       NZ             -2.4689832904        2.3145178227       -4.4624521650  S1        234             1.0000000000
        47         6  LYS       HZ1            -1.9307278516        2.0977828226       -5.3425567914  S1        234             1.0000000000
        48         6  LYS       HZ2            -1.7535966147        2.5858040692       -3.7653235935  S1        234             1.0000000000
        49         6  LYS       HZ3            -3.0739723476        3.1659753969       -4.6476180608  S1        234             1.0000000000
        50         6  LYS       QQH6           -2.7326158069        0.2562208682       -3.9887938684  S1        234             1.0000000000
        51         7  SER       CB              2.2988048699        2.9660208108       -5.6553685573  S1        235             1.0000000000
        52         7  SER       HB1             2.9749531235        2.2507853422       -6.1322458836  S1        235             1.0000000000
        53         7  SER       HB2             2.8786974552        3.8774727931       -5.4543260408  S1        235             1.0000000000
        54         7  SER       OG              1.2083359939        3.2075970964       -6.5804509469  S1        235             1.0000000000
        55         7  SER       HG1             0.8288779631        4.1173004174       -6.4298377483  S1        235             1.0000000000
        56         7  SER       QQH7            1.9365035205        2.4886546480       -4.7307607236  S1        235             1.0000000000
        57         8  PNM       S1             -2.7286595755        9.5827726473       -6.2198031286  S1        523             1.0000000000
        58         8  PNM       C2             -1.5018413134        8.1879289565       -6.8126056396  S1        523             1.0000000000
        59         8  PNM       C3             -1.1083442967        7.4137446845       -5.4932008068  S1        523             1.0000000000
        60         8  PNM       N4             -2.2264619290        7.5514153081       -4.5562095080  S1        523             1.0000000000
        61         8  PNM       C5             -3.3737024223        8.4573016692       -4.8642408731  S1        523             1.0000000000
        62         8  PNM       C6             -3.3561374339        8.8955878894       -3.3466044103  S1        523             1.0000000000
        63         8  PNM       C7             -2.2037848565        7.8772408626       -3.2122775802  S1        523             1.0000000000
        64         8  PNM       O8             -1.4008608057        7.5765516944       -2.3150873078  S1        523             1.0000000000
        65         8  PNM       C9             -2.2293872014        7.2949248378       -7.8279995050  S1        523             1.0000000000
        66         8  PNM       C10            -0.2842003072        8.8680264883       -7.4506687934  S1        523             1.0000000000
        67         8  PNM       C11            -0.7023143722        5.9575048683       -5.7758030954  S1        523             1.0000000000
        68         8  PNM       O12            -1.5232482555        5.0204377203       -5.5393539676  S1        523             1.0000000000
        69         8  PNM       O13             0.4936285719        5.7966393636       -6.2683705708  S1        523             1.0000000000
        70         8  PNM       N14            -2.8207325417       10.2181814350       -3.0645942816  S1        523             1.0000000000
        71         8  PNM       C15            -3.4519246937       11.3472734958       -3.4620815518  S1        523             1.0000000000
        72         8  PNM       O16            -4.5749769937       11.3027809604       -4.0441574124  S1        523             1.0000000000
        73         8  PNM       C17            -2.6975930878       12.6533998789       -3.2449716795  S1        523             1.0000000000
        74         8  PNM       C18            -1.6743629645       12.9195435589       -4.3478423032  S1        523             1.0000000000
        75         8  PNM       C19            -0.3249416276       13.1482613844       -4.0391278629  S1        523             1.0000000000
        76         8  PNM       C20             0.6147066723       13.3740070308       -5.0525081151  S1        523             1.0000000000
        77         8  PNM       C21             0.2189442990       13.3588533843       -6.3938822932  S1        523             1.0000000000
        78         8  PNM       C22            -1.1265351807       13.1297498600       -6.7098409755  S1        523             1.0000000000
        79         8  PNM       C23            -2.0669564439       12.9258214649       -5.6964848938  S1        523             1.0000000000
        80         8  PNM       H24            -0.2305926377        7.9022249842       -5.0563698652  S1        523             1.0000000000
        81         8  PNM       H25            -0.5633992951        9.3631207374       -8.3853823607  S1        523             1.0000000000
        82         8  PNM       H26             0.4748121766        8.1132663300       -7.6788533498  S1        523             1.0000000000
        83         8  PNM       H27             0.1509469037        9.6191877998       -6.7858149347  S1        523             1.0000000000
        84         8  PNM       H28            -2.5775265953        7.8938072963       -8.6729333151  S1        523             1.0000000000
        85         8  PNM       H29            -3.0988004095        6.8017310496       -7.3866211670  S1        523             1.0000000000
        86         8  PNM       H30            -1.5520391920        6.5216727684       -8.2094419859  S1        523             1.0000000000
        87         8  PNM       H31            -4.2826058967        7.9456644630       -5.1758866763  S1        523             1.0000000000
        88         8  PNM       H32            -4.2727125438        8.6900326315       -2.7956781087  S1        523             1.0000000000
        89         8  PNM       H33            -2.2000926988       12.6465988647       -2.2708563603  S1        523             1.0000000000
        90         8  PNM       H34            -3.4512356046       13.4465298733       -3.2206151286  S1        523             1.0000000000
        91         8  PNM       H35            -0.0132846612       13.1658660710       -3.0018445608  S1        523             1.0000000000
        92         8  PNM       H36             1.6538513783       13.5518139990       -4.7955195275  S1        523             1.0000000000
        93         8  PNM       H37             0.9447867158       13.5230075978       -7.1842212642  S1        523             1.0000000000
        94         8  PNM       H38            -1.4408472559       13.0818067415       -7.7464075653  S1        523             1.0000000000
        95         8  PNM       H39            -3.1034308262       12.7350015510       -5.9511341077  S1        523             1.0000000000
        96         8  PNM       H40            -1.9335317925       10.2733802059       -2.5581718095  S1        523             1.0000000000
        97         9  TIP3      OH2            -4.3491507742        7.6908187768       -0.3748726410  S1        290             1.0000000000
        98         9  TIP3      H1             -5.3617580262        7.6551207239       -0.1747519980  S1        290             1.0000000000
        99         9  TIP3      H2             -3.8431814947        8.3912665933        0.1225417469  S1        290             1.0000000000
       100        10  SER       CB             -2.9747613321        5.0296610085       -2.0065094622  S2        70              1.0000000000
       101        10  SER       HB1            -3.4688992098        4.1641678824       -2.4593114661  S2        70              1.0000000000
       102        10  SER       HB2            -2.0392453376        5.2059614040       -2.5477227604  S2        70              1.0000000000
       103        10  SER       OG             -3.8673210414        6.1497314679       -2.1380293895  S2        70              1.0000000000
       104        10  SER       HG1            -3.9679608036        6.8640694668       -1.2619677784  S2        70              1.0000000000
       105        10  SER       QQH1           -2.7158250419        4.8717628585       -0.9476562372  S2        70              1.0000000000
       106        11  LYS       CD             -6.4286299339        3.3811801644       -1.9939998965  S2        73              1.0000000000
       107        11  LYS       HD1            -6.9906386323        2.8010936800       -2.7303360498  S2        73              1.0000000000
       108        11  LYS       HD2            -5.3803337483        3.3714149275       -2.3135079194  S2        73              1.0000000000
       109        11  LYS       QQH2           -6.4999338009        2.8686856954       -1.0287550441  S2        73              1.0000000000
       110        11  LYS       CE             -6.9533968864        4.8310757493       -1.9414803603  S2        73              1.0000000000
       111        11  LYS       HE1            -6.8139866092        5.3264729064       -0.9763794642  S2        73              1.0000000000
       112        11  LYS       HE2            -8.0202032679        4.8624223955       -2.1764891340  S2        73              1.0000000000
       113        11  LYS       NZ             -6.2485639302        5.7049594732       -2.9418556230  S2        73              1.0000000000
       114        11  LYS       HZ1            -6.2910654732        5.3732800041       -3.9163294873  S2        73              1.0000000000
       115        11  LYS       HZ2            -5.1899238189        5.8459577958       -2.6612147779  S2        73              1.0000000000
       116        11  LYS       HZ3            -6.6532781776        6.6684978240       -2.9468806738  S2        73              1.0000000000
       117        12  SER       CB             -4.4245666361        4.1894178253       -6.4563997866  S2        130             1.0000000000
       118        12  SER       HB1            -4.4085565974        5.1009675734       -7.0548781869  S2        130             1.0000000000
       119        12  SER       HB2            -3.7115478789        3.4788412586       -6.8873791864  S2        130             1.0000000000
       120        12  SER       OG             -4.0361102906        4.4695278318       -5.0635723833  S2        130             1.0000000000
       121        12  SER       HG1            -3.2028240913        5.0293770259       -5.0915601399  S2        130             1.0000000000
       122        12  SER       QQH3           -5.4152703259        3.7392211457       -6.4985626471  S2        130             1.0000000000
       123        13  GLU       CB             -9.8983088979        9.5368825703        0.6408380975  S2        166             1.0000000000
       124        13  GLU       HB1            -9.5526437981       10.1860709647       -0.1743715854  S2        166             1.0000000000
       125        13  GLU       HB2           -10.9416550687        9.2737137112        0.4467956415  S2        166             1.0000000000
       126        13  GLU       QQH4           -9.8555692766       10.0231430997        1.6244501461  S2        166             1.0000000000
       127        13  GLU       CG             -9.0310785752        8.2645082118        0.6173660434  S2        166             1.0000000000
       128        13  GLU       HG1            -9.4061446646        7.5715864987       -0.1463291975  S2        166             1.0000000000
       129        13  GLU       HG2            -9.1038048335        7.7147703110        1.5658284125  S2        166             1.0000000000
       130        13  GLU       CD             -7.5431750301        8.4925189867        0.3203905889  S2        166             1.0000000000
       131        13  GLU       OE1            -7.0621066604        9.6707283855        0.3936582063  S2        166             1.0000000000
       132        13  GLU       OE2            -6.8611472014        7.4261654956        0.0144821415  S2        166             1.0000000000
       133        14  ASN       CB             -2.5653726794       11.9906007183        1.3100692767  S2        170             1.0000000000
       134        14  ASN       HB1            -1.5828495818       11.8465570653        0.8523167786  S2        170             1.0000000000
       135        14  ASN       HB2            -2.9649002598       12.9633248949        1.0109397955  S2        170             1.0000000000
       136        14  ASN       QQH5           -2.5375180091       11.9395163461        2.4076947262  S2        170             1.0000000000
       137        14  ASN       CG             -3.4839442824       10.8551382582        0.8578461648  S2        170             1.0000000000
       138        14  ASN       OD1            -3.0997031533        9.6493273727        0.9795966448  S2        170             1.0000000000
       139        14  ASN       ND2            -4.6932005758       11.2075358536        0.3815141330  S2        170             1.0000000000
       140        14  ASN       HD21           -5.4362608524       10.5087131823        0.2285154778  S2        170             1.0000000000
       141        14  ASN       HD22           -4.8679318472       12.1725020518        0.0913469682  S2        170             1.0000000000
       142        15  LYS       CE             -3.3429855723        1.1609836045       -4.0750637556  S2        234             1.0000000000
       143        15  LYS       HE1            -3.7929533997        1.3682808743       -3.1052674819  S2        234             1.0000000000
       144        15  LYS       HE2            -4.1229008056        1.0704676661       -4.8339426630  S2        234             1.0000000000
       145        15  LYS       NZ             -2.4669130194        2.3211003036       -4.4686673102  S2        234             1.0000000000
       146        15  LYS       HZ1            -1.9279387234        2.1058257696       -5.3485923525  S2        234             1.0000000000
       147        15  LYS       HZ2            -1.7519159409        2.5921882392       -3.7710466166  S2        234             1.0000000000
       148        15  LYS       HZ3            -3.0720296258        3.1712698693       -4.6525852996  S2        234             1.0000000000
       149        15  LYS       QQH6           -2.7298600095        0.2622134162       -3.9973479283  S2        234             1.0000000000
       150        16  SER       CB              2.3109686330        2.9594508253       -5.6505870741  S2        235             1.0000000000
       151        16  SER       HB1             2.9882388547        2.2420760895       -6.1226831922  S2        235             1.0000000000
       152        16  SER       HB2             2.8908672021        3.8709041913       -5.4494964386  S2        235             1.0000000000
       153        16  SER       OG              1.2247159674        3.1992565751       -6.5807409340  S2        235             1.0000000000
       154        16  SER       HG1             0.8416889283        4.1076587839       -6.4305252824  S2        235             1.0000000000
       155        16  SER       QQH7            1.9448340372        2.4850186535       -4.7259436895  S2        235             1.0000000000
       156        17  PNM       S1             -2.7301114226        9.5587728862       -6.2255387502  S2        523             1.0000000000
       157        17  PNM       C2             -1.4963390365        8.1678519222       -6.8123049750  S2        523             1.0000000000
       158        17  PNM       C3             -1.1050071079        7.3953825661       -5.4912148474  S2        523             1.0000000000
       159        17  PNM       N4             -2.2243757370        7.5322703360       -4.5550057849  S2        523             1.0000000000
       160        17  PNM       C5             -3.3720305760        8.4373141861       -4.8653842561  S2        523             1.0000000000
       161        17  PNM       C6             -3.3527334652        8.8820235049       -3.3496598959  S2        523             1.0000000000
       162        17  PNM       C7             -2.2022305048        7.8644671872       -3.2132944612  S2        523             1.0000000000
       163        17  PNM       O8             -1.3959305904        7.5684324303       -2.3138002588  S2        523             1.0000000000
       164        17  PNM       C9             -2.2165123304        7.2724530303       -7.8307806217  S2        523             1.0000000000
       165        17  PNM       C10            -0.2783210976        8.8515668581       -7.4459503194  S2        523             1.0000000000
       166        17  PNM       C11            -0.6985907716        5.9393690380       -5.7736579683  S2        523             1.0000000000
       167        17  PNM       O12            -1.5196889851        5.0029559815       -5.5380167606  S2        523             1.0000000000
       168        17  PNM       O13             0.4977425259        5.7799070160       -6.2668060821  S2        523             1.0000000000
       169        17  PNM       N14            -2.8154347903       10.2049420951       -3.0731698962  S2        523             1.0000000000
       170        17  PNM       C15            -3.4453145207       11.3336482530       -3.4728943473  S2        523             1.0000000000
       171        17  PNM       O16            -4.5683985681       11.2885487121       -4.0558325773  S2        523             1.0000000000
       172        17  PNM       C17            -2.6905531537       12.6394308965       -3.2565956901  S2        523             1.0000000000
       173        17  PNM       C18            -1.6666998374       12.9045560983       -4.3589787070  S2        523             1.0000000000
       174        17  PNM       C19            -0.3189203650       13.1415782494       -4.0492001181  S2        523             1.0000000000
       175        17  PNM       C20             0.6211216361       13.3669054317       -5.0623944577  S2        523             1.0000000000
       176        17  PNM       C21             0.2276368192       13.3424272747       -6.4042720097  S2        523             1.0000000000
       177        17  PNM       C22            -1.1161473633       13.1049008460       -6.7209921403  S2        523             1.0000000000
       178        17  PNM       C23            -2.0573368170       12.9022966591       -5.7081658140  S2        523             1.0000000000
       179        17  PNM       H24            -0.2280121299        7.8846137282       -5.0535451727  S2        523             1.0000000000
       180        17  PNM       H25            -0.5555119867        9.3461093044       -8.3815450763  S2        523             1.0000000000
       181        17  PNM       H26             0.4835926428        8.0990227571       -7.6717194673  S2        523             1.0000000000
       182        17  PNM       H27             0.1523946758        9.6037869189       -6.7795642429  S2        523             1.0000000000
       183        17  PNM       H28            -2.5625392573        7.8700824855       -8.6774356674  S2        523             1.0000000000
       184        17  PNM       H29            -3.0864572340        6.7769687088       -7.3933877335  S2        523             1.0000000000
       185        17  PNM       H30            -1.5351673594        6.5011855143       -8.2091305874  S2        523             1.0000000000
       186        17  PNM       H31            -4.2812609344        7.9241730638       -5.1741086726  S2        523             1.0000000000
       187        17  PNM       H32            -4.2693938811        8.6797594345       -2.7974860409  S2        523             1.0000000000
       188        17  PNM       H33            -2.1933579177       12.6328495287       -2.2823069684  S2        523             1.0000000000
       189        17  PNM       H34            -3.4434583694       13.4331449445       -3.2325256792  S2        523             1.0000000000
       190        17  PNM       H35            -0.0087763416       13.1651928869       -3.0115362991  S2        523             1.0000000000
       191        17  PNM       H36             1.6590546945       13.5508854836       -4.8050893781  S2        523             1.0000000000
       192        17  PNM       H37             0.9537706238       13.5066848023       -7.1943404457  S2        523             1.0000000000
       193        17  PNM       H38            -1.4288076925       13.0509516529       -7.7576525096  S2        523             1.0000000000
       194        17  PNM       H39            -3.0928243096       12.7066067253       -5.9632275240  S2        523             1.0000000000
       195        17  PNM       H40            -1.9291848898       10.2608828138       -2.5647914715  S2        523             1.0000000000
       196        18  TIP3      OH2            -4.3660452758        7.6773924245       -0.3551670343  S2        290             1.0000000000
       197        18  TIP3      H1             -5.3807866222        7.6420980212       -0.1574440035  S2        290             1.0000000000
       198        18  TIP3      H2             -3.8636603344        8.3818483149        0.1405312651  S2        290             1.0000000000
       199        19  SER       CB             -2.9717388669        5.0297579589       -2.0068355634  S3        70              1.0000000000
       200        19  SER       HB1            -3.4616884968        4.1629573276       -2.4614206684  S3        70              1.0000000000
       201        19  SER       HB2            -2.0345366951        5.2087358641       -2.5440892489  S3        70              1.0000000000
       202        19  SER       OG             -3.8671038585        6.1471844713       -2.1426302620  S3        70              1.0000000000
       203        19  SER       HG1            -3.9636403015        6.8630546679       -1.2721412023  S3        70              1.0000000000
       204        19  SER       QQH1           -2.7168256805        4.8729886254       -0.9467691049  S3        70              1.0000000000
       205        20  LYS       CD             -6.4312836341        3.3831214583       -1.9926231954  S3        73              1.0000000000
       206        20  LYS       HD1            -6.9930638801        2.8034099188       -2.7295978176  S3        73              1.0000000000
       207        20  LYS       HD2            -5.3831497104        3.3752618820       -2.3128455078  S3        73              1.0000000000
       208        20  LYS       QQH2           -6.5011737345        2.8686360193       -1.0283316366  S3        73              1.0000000000
       209        20  LYS       CE             -6.9578830929        4.8323427495       -1.9365486910  S3        73              1.0000000000
       210        20  LYS       HE1            -6.8190850412        5.3253256973       -0.9701861044  S3        73              1.0000000000
       211        20  LYS       HE2            -8.0246432248        4.8630726185       -2.1716027185  S3        73              1.0000000000
       212        20  LYS       NZ             -6.2547427117        5.7107897004       -2.9339499184  S3        73              1.0000000000
       213        20  LYS       HZ1            -6.3042010477        5.3869954199       -3.9111004975  S3        73              1.0000000000
       214        20  LYS       HZ2            -5.1945248118        5.8458529211       -2.6588966517  S3        73              1.0000000000
       215        20  LYS       HZ3            -6.6560353458        6.6758106229       -2.9292409449  S3        73              1.0000000000
       216        21  SER       CB             -4.4189739805        4.1910360983       -6.4513431740  S3        130             1.0000000000
       217        21  SER       HB1            -4.4068186788        5.1031481215       -7.0491382530  S3        130             1.0000000000
       218        21  SER       HB2            -3.7052239121        3.4828217072       -6.8852793036  S3        130             1.0000000000
       219        21  SER       OG             -4.0273667301        4.4708114665       -5.0596387619  S3        130             1.0000000000
       220        21  SER       HG1            -3.1971209563        5.0356153492       -5.0887526007  S3        130             1.0000000000
       221        21  SER       QQH3           -5.4084752264        3.7379885332       -6.4915028680  S3        130             1.0000000000
       222        22  GLU       CB             -9.8918397315        9.5312272455        0.6418388425  S3        166             1.0000000000
       223        22  GLU       HB1            -9.5450687831       10.1798740091       -0.1733704483  S3        166             1.0000000000
       224        22  GLU       HB2           -10.9348937320        9.2679914186        0.4463659863  S3        166             1.0000000000
       225        22  GLU       QQH4           -9.8500452876       10.0179640072        1.6251844182  S3        166             1.0000000000
       226        22  GLU       CG             -9.0248194261        8.2586234091        0.6204157783  S3        166             1.0000000000
       227        22  GLU       HG1            -9.3965358587        7.5666431710       -0.1456247464  S3        166             1.0000000000
       228        22  GLU       HG2            -9.1020022470        7.7082726564        1.5682850370  S3        166             1.0000000000
       229        22  GLU       CD             -7.5359354857        8.4878201676        0.3301388530  S3        166             1.0000000000
       230        22  GLU       OE1            -7.0522193727        9.6633144681        0.4260146909  S3        166             1.0000000000
       231        22  GLU       OE2            -6.8554147168        7.4258262876        0.0065950533  S3        166             1.0000000000
       232        23  ASN       CB             -2.5528458628       11.9827828216        1.3128402347  S3        170             1.0000000000
       233        23  ASN       HB1            -1.5694510744       11.8373106814        0.8576931020  S3        170             1.0000000000
       234        23  ASN       HB2            -2.9521594906       12.9544358454        1.0097016955  S3        170             1.0000000000
       235        23  ASN       QQH5           -2.5271976803       11.9357827881        2.4107180576  S3        170             1.0000000000
       236        23  ASN       CG             -3.4709548930       10.8462917641        0.8635551866  S3        170             1.0000000000
       237        23  ASN       OD1            -3.0818664497        9.6408292440        0.9783314605  S3        170             1.0000000000
       238        23  ASN       ND2            -4.6852849241       11.1965122811        0.4001271719  S3        170             1.0000000000
       239        23  ASN       HD21           -5.4291488161       10.4972182227        0.2524916114  S3        170             1.0000000000
       240        23  ASN       HD22           -4.8634380457       12.1617921949        0.1122065004  S3        170             1.0000000000
       241        24  LYS       CE             -3.3418003093        1.1641744596       -4.0720474698  S3        234             1.0000000000
       242        24  LYS       HE1            -3.7897820049        1.3720634187       -3.1014380307  S3        234             1.0000000000
       243        24  LYS       HE2            -4.1231473967        1.0743442918       -4.8295927836  S3        234             1.0000000000
       244        24  LYS       NZ             -2.4650322362        2.3231430867       -4.4672612290  S3        234             1.0000000000
       245        24  LYS       HZ1            -1.9283457504        2.1065042275       -5.3482320354  S3        234             1.0000000000
       246        24  LYS       HZ2            -1.7481652736        2.5932540119       -3.7709667690  S3        234             1.0000000000
       247        24  LYS       HZ3            -3.0695877187        3.1750363578       -4.6502150772  S3        234             1.0000000000
       248        24  LYS       QQH6           -2.7297645224        0.2645652323       -3.9953024266  S3        234             1.0000000000
       249        25  SER       CB              2.2988559821        2.9721995836       -5.6559107909  S3        235             1.0000000000
       250        25  SER       HB1             2.9739679082        2.2571192560       -6.1344274119  S3        235             1.0000000000
       251        25  SER       HB2             2.8800660286        3.8824044165       -5.4530388925  S3        235             1.0000000000
       252        25  SER       OG              1.2085856401        3.2173160367       -6.5804226830  S3        235             1.0000000000
       253        25  SER       HG1             0.8298339771        4.1269836958       -6.4280320488  S3        235             1.0000000000
       254        25  SER       QQH7            1.9363290176        2.4931334756       -4.7323027584  S3        235             1.0000000000
       255        26  PNM       S1             -2.7481999589        9.5812460247       -6.2230334935  S3        523             1.0000000000
       256        26  PNM       C2             -1.5118049349        8.1935089969       -6.8136491953  S3        523             1.0000000000
       257        26  PNM       C3             -1.1137352056        7.4228523170       -5.4935945531  S3        523             1.0000000000
       258        26  PNM       N4             -2.2309532173        7.5566305318       -4.5548729296  S3        523             1.0000000000
       259        26  PNM       C5             -3.3823438507        8.4575966649       -4.8609732441  S3        523             1.0000000000
       260        26  PNM       C6             -3.3608539504        8.8998308069       -3.3443630754  S3        523             1.0000000000
       261        26  PNM       C7             -2.2073531414        7.8825245190       -3.2109875775  S3        523             1.0000000000
       262        26  PNM       O8             -1.4027258460        7.5828260582       -2.3145783713  S3        523             1.0000000000
       263        26  PNM       C9             -2.2326382655        7.2949956727       -7.8287952633  S3        523             1.0000000000
       264        26  PNM       C10            -0.2988077907        8.8812376984       -7.4524000407  S3        523             1.0000000000
       265        26  PNM       C11            -0.7025029672        5.9676319778       -5.7737175877  S3        523             1.0000000000
       266        26  PNM       O12            -1.5204171412        5.0284833479       -5.5335563287  S3        523             1.0000000000
       267        26  PNM       O13             0.4931092484        5.8089010648       -6.2671813279  S3        523             1.0000000000
       268        26  PNM       N14            -2.8236301310       10.2231567720       -3.0682862037  S3        523             1.0000000000
       269        26  PNM       C15            -3.4544301803       11.3518309316       -3.4671495670  S3        523             1.0000000000
       270        26  PNM       O16            -4.5791290186       11.3070577994       -4.0463579151  S3        523             1.0000000000
       271        26  PNM       C17            -2.6990179893       12.6579121638       -3.2532513771  S3        523             1.0000000000
       272        26  PNM       C18            -1.6746536756       12.9218989865       -4.3553797264  S3        523             1.0000000000
       273        26  PNM       C19            -0.3257717701       13.1522946323       -4.0454622895  S3        523             1.0000000000
       274        26  PNM       C20             0.6148670147       13.3770087065       -5.0581816884  S3        523             1.0000000000
       275        26  PNM       C21             0.2208831057       13.3591442221       -6.3999902701  S3        523             1.0000000000
       276        26  PNM       C22            -1.1240637378       13.1284355818       -6.7169687463  S3        523             1.0000000000
       277        26  PNM       C23            -2.0656729646       12.9255324520       -5.7044842146  S3        523             1.0000000000
       278        26  PNM       H24            -0.2373066839        7.9153331825       -5.0587516577  S3        523             1.0000000000
       279        26  PNM       H25            -0.5828447570        9.3768040958       -8.3854532325  S3        523             1.0000000000
       280        26  PNM       H26             0.4636626991        8.1310258069       -7.6845169495  S3        523             1.0000000000
       281        26  PNM       H27             0.1341170434        9.6331825440       -6.7870008570  S3        523             1.0000000000
       282        26  PNM       H28            -2.5839052603        7.8906718696       -8.6746779995  S3        523             1.0000000000
       283        26  PNM       H29            -3.0986996478        6.7962033118       -7.3873356609  S3        523             1.0000000000
       284        26  PNM       H30            -1.5496326113        6.5261197523       -8.2090958998  S3        523             1.0000000000
       285        26  PNM       H31            -4.2904373242        7.9410619178       -5.1669776946  S3        523             1.0000000000
       286        26  PNM       H32            -4.2758764214        8.6960850729       -2.7900160453  S3        523             1.0000000000
       287        26  PNM       H33            -2.2022883748       12.6528980796       -2.2787700741  S3        523             1.0000000000
       288        26  PNM       H34            -3.4520137600       13.4517040454       -3.2310003180  S3        523             1.0000000000
       289        26  PNM       H35            -0.0151518141       13.1715189512       -3.0078771024  S3        523             1.0000000000
       290        26  PNM       H36             1.6535486842       13.5559576494       -4.8004570923  S3        523             1.0000000000
       291        26  PNM       H37             0.9474405968       13.5227512463       -7.1898085997  S3        523             1.0000000000
       292        26  PNM       H38            -1.4369658862       13.0788136551       -7.7537840452  S3        523             1.0000000000
       293        26  PNM       H39            -3.1018361015       12.7341059223       -5.9599868486  S3        523             1.0000000000
       294        26  PNM       H40            -1.9352832582       10.2792339939       -2.5637640778  S3        523             1.0000000000
       295        27  TIP3      OH2            -4.3598690321        7.6840810901       -0.3650869631  S3        290             1.0000000000
       296        27  TIP3      H1             -5.3730417952        7.6471950182       -0.1642930908  S3        290             1.0000000000
       297        27  TIP3      H2             -3.8539298501        8.3826105033        0.1351659697  S3        290             1.0000000000
       298        28  SER       CB             -2.9720982797        5.0241958997       -2.0091451872  S4        70              1.0000000000
       299        28  SER       HB1            -3.4667813100        4.1588882830       -2.4615155947  S4        70              1.0000000000
       300        28  SER       HB2            -2.0360620456        5.1995125918       -2.5497675805  S4        70              1.0000000000
       301        28  SER       OG             -3.8641932517        6.1443770933       -2.1424575469  S4        70              1.0000000000
       302        28  SER       HG1            -3.9595882557        6.8603710404       -1.2714907904  S4        70              1.0000000000
       303        28  SER       QQH1           -2.7142568933        4.8671855174       -0.9498464658  S4        70              1.0000000000
       304        29  LYS       CD             -6.4340583724        3.3832992823       -1.9944620380  S4        73              1.0000000000
       305        29  LYS       HD1            -7.0036387566        2.8047104445       -2.7263058584  S4        73              1.0000000000
       306        29  LYS       HD2            -5.3884286741        3.3702868737       -2.3224913970  S4        73              1.0000000000
       307        29  LYS       QQH2           -6.4990360699        2.8709354191       -1.0287102387  S4        73              1.0000000000
       308        29  LYS       CE             -6.9541006532        4.8348649673       -1.9376530887  S4        73              1.0000000000
       309        29  LYS       HE1            -6.8096433116        5.3283623378       -0.9724195360  S4        73              1.0000000000
       310        29  LYS       HE2            -8.0216443586        4.8700553767       -2.1684033769  S4        73              1.0000000000
       311        29  LYS       NZ             -6.2506364358        5.7085512197       -2.9389496907  S4        73              1.0000000000
       312        29  LYS       HZ1            -6.2986277098        5.3793412083       -3.9142104146  S4        73              1.0000000000
       313        29  LYS       HZ2            -5.1912866560        5.8453591009       -2.6626119885  S4        73              1.0000000000
       314        29  LYS       HZ3            -6.6528817347        6.6733693292       -2.9406683026  S4        73              1.0000000000
       315        30  SER       CB             -4.4259668745        4.1842702260       -6.4543128740  S4        130             1.0000000000
       316        30  SER       HB1            -4.4112056533        5.0959955248       -7.0526131958  S4        130             1.0000000000
       317        30  SER       HB2            -3.7134003274        3.4739352777       -6.8865267878  S4        130             1.0000000000
       318        30  SER       OG             -4.0353551843        4.4645177454       -5.0621842176  S4        130             1.0000000000
       319        30  SER       HG1            -3.2036020176        5.0265085725       -5.0912967045  S4        130             1.0000000000
       320        30  SER       QQH3           -5.4166007236        3.7337769530       -6.4948052760  S4        130             1.0000000000
       321        31  GLU       CB             -9.8910869135        9.5343315558        0.6378384758  S4        166             1.0000000000
       322        31  GLU       HB1            -9.5471246380       10.1850950427       -0.1768414466  S4        166             1.0000000000
       323        31  GLU       HB2           -10.9341784913        9.2698296340        0.4444405435  S4        166             1.0000000000
       324        31  GLU       QQH4           -9.8482701871       10.0193186087        1.6220928014  S4        166             1.0000000000
       325        31  GLU       CG             -9.0215606747        8.2635644676        0.6114054180  S4        166             1.0000000000
       326        31  GLU       HG1            -9.3987157964        7.5694150345       -0.1501903154  S4        166             1.0000000000
       327        31  GLU       HG2            -9.0891576162        7.7140614739        1.5603253786  S4        166             1.0000000000
       328        31  GLU       CD             -7.5351708015        8.4939788183        0.3082045827  S4        166             1.0000000000
       329        31  GLU       OE1            -7.0561356061        9.6734247291        0.3769785047  S4        166             1.0000000000
       330        31  GLU       OE2            -6.8520930829        7.4284105464        0.0024031932  S4        166             1.0000000000
       331        32  ASN       CB             -2.5608487948       11.9939288576        1.3073320857  S4        170             1.0000000000
       332        32  ASN       HB1            -1.5776323201       11.8515991529        0.8505624174  S4        170             1.0000000000
       333        32  ASN       HB2            -2.9615531507       12.9662356134        1.0086170410  S4        170             1.0000000000
       334        32  ASN       QQH5           -2.5339637996       11.9420360132        2.4049655755  S4        170             1.0000000000
       335        32  ASN       CG             -3.4768115900       10.8573130010        0.8529075584  S4        170             1.0000000000
       336        32  ASN       OD1            -3.0904142995        9.6521357915        0.9735879774  S4        170             1.0000000000
       337        32  ASN       ND2            -4.6859606279       11.2082945412        0.3753291543  S4        170             1.0000000000
       338        32  ASN       HD21           -5.4277242423       10.5088491695        0.2189910376  S4        170             1.0000000000
       339        32  ASN       HD22           -4.8626088792       12.1739370878        0.0884286431  S4        170             1.0000000000
       340        33  LYS       CE             -3.3433123642        1.1579539357       -4.0749431842  S4        234             1.0000000000
       341        33  LYS       HE1            -3.7938746206        1.3653771993       -3.1054573174  S4        234             1.0000000000
       342        33  LYS       HE2            -4.1227081955        1.0675036911       -4.8343626335  S4        234             1.0000000000
       343        33  LYS       NZ             -2.4667339051        2.3178153102       -4.4679064746  S4        234             1.0000000000
       344        33  LYS       HZ1            -1.9276116614        2.1027002403       -5.3478217549  S4        234             1.0000000000
       345        33  LYS       HZ2            -1.7519092358        2.5884422002       -3.7699977513  S4        234             1.0000000000
       346        33  LYS       HZ3            -3.0717734223        3.1683146271       -4.6518627458  S4        234             1.0000000000
       347        33  LYS       QQH6           -2.7305095114        0.2589959304       -3.9967746109  S4        234             1.0000000000
       348        34  SER       CB              2.3104049291        2.9582030152       -5.6512995471  S4        235             1.0000000000
       349        34  SER       HB1             2.9877501431        2.2407882963       -6.1232832426  S4        235             1.0000000000
       350        34  SER       HB2             2.8902029505        3.8698313404       -5.4506729745  S4        235             1.0000000000
       351        34  SER       OG              1.2238533476        3.1974577951       -6.5812119391  S4        235             1.0000000000
       352        34  SER       HG1             0.8408257388        4.1059418016       -6.4312079795  S4        235             1.0000000000
       353        34  SER       QQH7            1.9446558661        2.4840071339       -4.7263888907  S4        235             1.0000000000
       354        35  PNM       S1             -2.7176638085        9.5662653978       -6.2233859054  S4        523             1.0000000000
       355        35  PNM       C2             -1.4892284329        8.1708071780       -6.8115784577  S4        523             1.0000000000
       356        35  PNM       C3             -1.1003884891        7.3963569162       -5.4910008286  S4        523             1.0000000000
       357        35  PNM       N4             -2.2199327073        7.5360373404       -4.5556970910  S4        523             1.0000000000
       358        35  PNM       C5             -3.3653486466        8.4433183777       -4.8669618309  S4        523             1.0000000000
       359        35  PNM       C6             -3.3495129471        8.8841523938       -3.3503231281  S4        523             1.0000000000
       360        35  PNM       C7             -2.2004808534        7.8663571575       -3.2149467480  S4        523             1.0000000000
       361        35  PNM       O8             -1.3946758182        7.5671503213       -2.3125130004  S4        523             1.0000000000
       362        35  PNM       C9             -2.2130641931        7.2776257588       -7.8294907110  S4        523             1.0000000000
       363        35  PNM       C10            -0.2691107607        8.8501723369       -7.4456246551  S4        523             1.0000000000
       364        35  PNM       C11            -0.6976894356        5.9395394155       -5.7745045145  S4        523             1.0000000000
       365        35  PNM       O12            -1.5210335027        5.0046082719       -5.5398745448  S4        523             1.0000000000
       366        35  PNM       O13             0.4983596523        5.7777361073       -6.2674671857  S4        523             1.0000000000
       367        35  PNM       N14            -2.8141423866       10.2067543045       -3.0689944098  S4        523             1.0000000000
       368        35  PNM       C15            -3.4452619055       11.3357859968       -3.4669459565  S4        523             1.0000000000
       369        35  PNM       O16            -4.5675716441       11.2910320288       -4.0503356059  S4        523             1.0000000000
       370        35  PNM       C17            -2.6910642058       12.6416513541       -3.2488932686  S4        523             1.0000000000
       371        35  PNM       C18            -1.6686737519       12.9084976158       -4.3522343985  S4        523             1.0000000000
       372        35  PNM       C19            -0.3204892951       13.1449361384       -4.0439431596  S4        523             1.0000000000
       373        35  PNM       C20             0.6182970023       13.3713605998       -5.0580253406  S4        523             1.0000000000
       374        35  PNM       C21             0.2230618664       13.3485216012       -6.3994221398  S4        523             1.0000000000
       375        35  PNM       C22            -1.1211010336       13.1115457040       -6.7146750996  S4        523             1.0000000000
       376        35  PNM       C23            -2.0610065208       12.9078487121       -5.7009140659  S4        523             1.0000000000
       377        35  PNM       H24            -0.2220060823        7.8824810139       -5.0524859291  S4        523             1.0000000000
       378        35  PNM       H25            -0.5443690861        9.3439593711       -8.3821028859  S4        523             1.0000000000
       379        35  PNM       H26             0.4909025264        8.0950808289       -7.6693160973  S4        523             1.0000000000
       380        35  PNM       H27             0.1630717280        9.6023477860       -6.7801423328  S4        523             1.0000000000
       381        35  PNM       H28            -2.5589812827        7.8763798093       -8.6752787552  S4        523             1.0000000000
       382        35  PNM       H29            -3.0834692730        6.7837836263       -7.3910363137  S4        523             1.0000000000
       383        35  PNM       H30            -1.5341207576        6.5047530417       -8.2090630979  S4        523             1.0000000000
       384        35  PNM       H31            -4.2745461272        7.9320252513       -5.1790241678  S4        523             1.0000000000
       385        35  PNM       H32            -4.2672606236        8.6797530208       -2.8007045838  S4        523             1.0000000000
       386        35  PNM       H33            -2.1928438667       12.6341014163       -2.2752061340  S4        523             1.0000000000
       387        35  PNM       H34            -3.4444712486       13.4348210742       -3.2230146535  S4        523             1.0000000000
       388        35  PNM       H35            -0.0089986811       13.1676366764       -3.0067152575  S4        523             1.0000000000
       389        35  PNM       H36             1.6564886518       13.5551840096       -4.8018025680  S4        523             1.0000000000
       390        35  PNM       H37             0.9482370663       13.5135739111       -7.1902313275  S4        523             1.0000000000
       391        35  PNM       H38            -1.4350896983       13.0584521993       -7.7510175009  S4        523             1.0000000000
       392        35  PNM       H39            -3.0967159516       12.7121066518       -5.9550411644  S4        523             1.0000000000
       393        35  PNM       H40            -1.9281638193       10.2621690306       -2.5603806690  S4        523             1.0000000000
       394        36  TIP3      OH2            -4.3558160462        7.6822954498       -0.3657151785  S4        290             1.0000000000
       395        36  TIP3      H1             -5.3699382541        7.6473513407       -0.1682871696  S4        290             1.0000000000
       396        36  TIP3      H2             -3.8530007372        8.3856769725        0.1307416349  S4        290             1.0000000000
       397        37  SER       CB             -2.9713819258        5.0223792569       -2.0050942271  S5        70              1.0000000000
       398        37  SER       HB1            -3.4624512826        4.1555758425       -2.4584632034  S5        70              1.0000000000
       399        37  SER       HB2            -2.0333539464        5.1990789573       -2.5417910495  S5        70              1.0000000000
       400        37  SER       OG             -3.8649110666        6.1409246619       -2.1434674631  S5        70              1.0000000000
       401        37  SER       HG1            -3.9596711657        6.8580293700       -1.2754731991  S5        70              1.0000000000
       402        37  SER       QQH1           -2.7176064920        4.8672438833       -0.9445027451  S5        70              1.0000000000
       403        38  LYS       CD             -6.4373061944        3.3835597608       -1.9938630188  S5        73              1.0000000000
       404        38  LYS       HD1            -7.0078131473        2.8055267108       -2.7254912414  S5        73              1.0000000000
       405        38  LYS       HD2            -5.3922793282        3.3717513345       -2.3239643789  S5        73              1.0000000000
       406        38  LYS       QQH2           -6.4997267523        2.8694120899       -1.0288873276  S5        73              1.0000000000
       407        38  LYS       CE             -6.9583529562        4.8347165316       -1.9331462416  S5        73              1.0000000000
       408        38  LYS       HE1            -6.8144196088        5.3252855776       -0.9664358473  S5        73              1.0000000000
       409        38  LYS       HE2            -8.0258054640        4.8699052394       -2.1641688070  S5        73              1.0000000000
       410        38  LYS       NZ             -6.2560176551        5.7132188729       -2.9309603246  S5        73              1.0000000000
       411        38  LYS       HZ1            -6.3097581028        5.3915338903       -3.9087507618  S5        73              1.0000000000
       412        38  LYS       HZ2            -5.1950665908        5.8442180569       -2.6591797826  S5        73              1.0000000000
       413        38  LYS       HZ3            -6.6552177518        6.6790511407       -2.9231391451  S5        73              1.0000000000
       414        39  SER       CB             -4.4210266605        4.1902489727       -6.4468800155  S5        130             1.0000000000
       415        39  SER       HB1            -4.4103356688        5.1027984792       -7.0440365072  S5        130             1.0000000000
       416        39  SER       HB2            -3.7075703656        3.4827494302       -6.8825636294  S5        130             1.0000000000
       417        39  SER       OG             -4.0278280589        4.4690350036       -5.0554934325  S5        130             1.0000000000
       418        39  SER       HG1            -3.1973686996        5.0333551761       -5.0842662517  S5        130             1.0000000000
       419        39  SER       QQH3           -5.4102985929        3.7365448882       -6.4859319798  S5        130             1.0000000000
       420        40  GLU       CB             -9.8880669774        9.5302497306        0.6409510111  S5        166             1.0000000000
       421        40  GLU       HB1            -9.5416132932       10.1793489259       -0.1740439732  S5        166             1.0000000000
       422        40  GLU       HB2           -10.9309674899        9.2665580660        0.4452995348  S5        166             1.0000000000
       423        40  GLU       QQH4           -9.8465109182       10.0166712212        1.6244476097  S5        166             1.0000000000
       424        40  GLU       CG             -9.0203211973        8.2581036879        0.6190499286  S5        166             1.0000000000
       425        40  GLU       HG1            -9.3918303971        7.5661449614       -0.1470918254  S5        166             1.0000000000
       426        40  GLU       HG2            -9.0972914902        7.7075032492        1.5668044061  S5        166             1.0000000000
       427        40  GLU       CD             -7.5316072692        8.4883454978        0.3286353132  S5        166             1.0000000000
       428        40  GLU       OE1            -7.0476916404        9.6633831982        0.4292230794  S5        166             1.0000000000
       429        40  GLU       OE2            -6.8513186444        7.4277351371        0.0001735485  S5        166             1.0000000000
       430        41  ASN       CB             -2.5495096233       11.9826158123        1.3114365912  S5        170             1.0000000000
       431        41  ASN       HB1            -1.5657161875       11.8370855620        0.8571980851  S5        170             1.0000000000
       432        41  ASN       HB2            -2.9486983761       12.9541504436        1.0078033672  S5        170             1.0000000000
       433        41  ASN       QQH5           -2.5248255890       11.9358210306        2.4093605009  S5        170             1.0000000000
       434        41  ASN       CG             -3.4671192793       10.8459601590        0.8615942607  S5        170             1.0000000000
       435        41  ASN       OD1            -3.0777148028        9.6406812875        0.9754170534  S5        170             1.0000000000
       436        41  ASN       ND2            -4.6817933579       11.1963584066        0.3988258961  S5        170             1.0000000000
       437        41  ASN       HD21           -5.4259259939       10.4970646139        0.2523487270  S5        170             1.0000000000
       438        41  ASN       HD22           -4.8605025744       12.1617250524        0.1119083231  S5        170             1.0000000000
       439        42  LYS       CE             -3.3400869062        1.1631832965       -4.0727556741  S5        234             1.0000000000
       440        42  LYS       HE1            -3.7881741977        1.3716047183       -3.1022714498  S5        234             1.0000000000
       441        42  LYS       HE2            -4.1213235648        1.0737340729       -4.8304350996  S5        234             1.0000000000
       442        42  LYS       NZ             -2.4624028922        2.3214104947       -4.4680455043  S5        234             1.0000000000
       443        42  LYS       HZ1            -1.9263782848        2.1048862455       -5.3494320725  S5        234             1.0000000000
       444        42  LYS       HZ2            -1.7448785383        2.5910171878       -3.7722564626  S5        234             1.0000000000
       445        42  LYS       HZ3            -3.0666024146        3.1734924422       -4.6499414370  S5        234             1.0000000000
       446        42  LYS       QQH6           -2.7288233540        0.2630587446       -3.9957896033  S5        234             1.0000000000
       447        43  SER       CB              2.3030472418        2.9682638354       -5.6550544950  S5        235             1.0000000000
       448        43  SER       HB1             2.9786348757        2.2525335752       -6.1319839142  S5        235             1.0000000000
       449        43  SER       HB2             2.8840480951        3.8787179823       -5.4527112542  S5        235             1.0000000000
       450        43  SER       OG              1.2137323731        3.2120571400       -6.5808707343  S5        235             1.0000000000
       451        43  SER       HG1             0.8335468026        4.1210793998       -6.4279122545  S5        235             1.0000000000
       452        43  SER       QQH7            1.9397399642        2.4904980440       -4.7310578368  S5        235             1.0000000000
       453        44  PNM       S1             -2.7417603997        9.5731176911       -6.2208171334  S5        523             1.0000000000
       454        44  PNM       C2             -1.5059382453        8.1840000351       -6.8095113509  S5        523             1.0000000000
       455        44  PNM       C3             -1.1091825041        7.4141636010       -5.4886292992  S5        523             1.0000000000
       456        44  PNM       N4             -2.2267149352        7.5494877308       -4.5505655866  S5        523             1.0000000000
       457        44  PNM       C5             -3.3775036678        8.4504527253       -4.8586608080  S5        523             1.0000000000
       458        44  PNM       C6             -3.3576813687        8.8938534085       -3.3426818395  S5        523             1.0000000000
       459        44  PNM       C7             -2.2057647541        7.8773577634       -3.2088870002  S5        523             1.0000000000
       460        44  PNM       O8             -1.3997614745        7.5771050076       -2.3085072010  S5        523             1.0000000000
       461        44  PNM       C9             -2.2266726648        7.2845992482       -7.8239954069  S5        523             1.0000000000
       462        44  PNM       C10            -0.2923129170        8.8705008799       -7.4482068615  S5        523             1.0000000000
       463        44  PNM       C11            -0.6994754756        5.9585572907       -5.7687023704  S5        523             1.0000000000
       464        44  PNM       O12            -1.5175847173        5.0201262336       -5.5281170655  S5        523             1.0000000000
       465        44  PNM       O13             0.4957114224        5.7996500367       -6.2639310275  S5        523             1.0000000000
       466        44  PNM       N14            -2.8220102941       10.2178688299       -3.0670317680  S5        523             1.0000000000
       467        44  PNM       C15            -3.4536439122       11.3458680542       -3.4665884340  S5        523             1.0000000000
       468        44  PNM       O16            -4.5779446261       11.3002889759       -4.0465215289  S5        523             1.0000000000
       469        44  PNM       C17            -2.6994023790       12.6526150962       -3.2529090825  S5        523             1.0000000000
       470        44  PNM       C18            -1.6764276687       12.9183446261       -4.3559676191  S5        523             1.0000000000
       471        44  PNM       C19            -0.3281866111       13.1533593176       -4.0467151439  S5        523             1.0000000000
       472        44  PNM       C20             0.6112931812       13.3806841920       -5.0599074472  S5        523             1.0000000000
       473        44  PNM       C21             0.2168323757       13.3606744303       -6.4015617603  S5        523             1.0000000000
       474        44  PNM       C22            -1.1274087420       13.1251092019       -6.7179364793  S5        523             1.0000000000
       475        44  PNM       C23            -2.0679785334       12.9196644171       -5.7049585117  S5        523             1.0000000000
       476        44  PNM       H24            -0.2323597520        7.9060757611       -5.0537586327  S5        523             1.0000000000
       477        44  PNM       H25            -0.5748697118        9.3631082775       -8.3832332883  S5        523             1.0000000000
       478        44  PNM       H26             0.4710723474        8.1200056624       -7.6762203526  S5        523             1.0000000000
       479        44  PNM       H27             0.1386490857        9.6248428686       -6.7842992656  S5        523             1.0000000000
       480        44  PNM       H28            -2.5778861061        7.8795561593       -8.6703297482  S5        523             1.0000000000
       481        44  PNM       H29            -3.0928665146        6.7863942193       -7.3822162518  S5        523             1.0000000000
       482        44  PNM       H30            -1.5438227248        6.5151146370       -8.2035065346  S5        523             1.0000000000
       483        44  PNM       H31            -4.2854488893        7.9336607894       -5.1653999448  S5        523             1.0000000000
       484        44  PNM       H32            -4.2731272657        8.6900725911       -2.7889665127  S5        523             1.0000000000
       485        44  PNM       H33            -2.2016637055       12.6479278893       -2.2789250312  S5        523             1.0000000000
       486        44  PNM       H34            -3.4532199454       13.4455690024       -3.2296264865  S5        523             1.0000000000
       487        44  PNM       H35            -0.0172057083       13.1742647856       -3.0092590971  S5        523             1.0000000000
       488        44  PNM       H36             1.6494158346       13.5634696206       -4.8026382886  S5        523             1.0000000000
       489        44  PNM       H37             0.9425412004       13.5263204744       -7.1917492589  S5        523             1.0000000000
       490        44  PNM       H38            -1.4404727528       13.0739134336       -7.7546521223  S5        523             1.0000000000
       491        44  PNM       H39            -3.1035476134       12.7244575120       -5.9600092170  S5        523             1.0000000000
       492        44  PNM       H40            -1.9338795463       10.2750338369       -2.5621283201  S5        523             1.0000000000
       493        45  TIP3      OH2            -4.3553997554        7.6845877863       -0.3705652894  S5        290             1.0000000000
       494        45  TIP3      H1             -5.3685068419        7.6489983010       -0.1699320235  S5        290             1.0000000000
       495        45  TIP3      H2             -3.8490495202        8.3824839780        0.1300659551  S5        290             1.0000000000
       496        46  SER       CB             -2.9735288660        5.0318808171       -2.0103259888  S6        70              1.0000000000
       497        46  SER       HB1            -3.4672409769        4.1662532596       -2.4633233509  S6        70              1.0000000000
       498        46  SER       HB2            -2.0380686150        5.2089975151       -2.5512023335  S6        70              1.0000000000
       499        46  SER       OG             -3.8672871517        6.1510504609       -2.1421844181  S6        70              1.0000000000
       500        46  SER       HG1            -3.9642313451        6.8666055648       -1.2684759358  S6        70              1.0000000000
       501        46  SER       QQH1           -2.7149024741        4.8743089030       -0.9513146208  S6        70              1.0000000000
       502        47  LYS       CD             -6.4346713212        3.3811414612       -1.9950577201  S6        73              1.0000000000
       503        47  LYS       HD1            -7.0088668837        2.8034366583       -2.7239977091  S6        73              1.0000000000
       504        47  LYS       HD2            -5.3905864298        3.3657507326       -2.3280014243  S6        73              1.0000000000
       505        47  LYS       QQH2           -6.4959791630        2.8692368704       -1.0288003063  S6        73              1.0000000000
       506        47  LYS       CE             -6.9516022694        4.8337913441       -1.9362752354  S6        73              1.0000000000
       507        47  LYS       HE1            -6.8029685216        5.3264324341       -0.9712720807  S6        73              1.0000000000
       508        47  LYS       HE2            -8.0199403490        4.8708436401       -2.1630165009  S6        73              1.0000000000
       509        47  LYS       NZ             -6.2501945219        5.7067802967       -2.9396538237  S6        73              1.0000000000
       510        47  LYS       HZ1            -6.2969881129        5.3754375180       -3.9140977234  S6        73              1.0000000000
       511        47  LYS       HZ2            -5.1904061504        5.8472147233       -2.6627100332  S6        73              1.0000000000
       512        47  LYS       HZ3            -6.6537878229        6.6708168213       -2.9429401249  S6        73              1.0000000000
       513        48  SER       CB             -4.4224644701        4.1851036996       -6.4566995389  S6        130             1.0000000000
       514        48  SER       HB1            -4.4067631224        5.0960245392       -7.0561792517  S6        130             1.0000000000
       515        48  SER       HB2            -3.7093863999        3.4741663685       -6.8871151827  S6        130             1.0000000000
       516        48  SER       OG             -4.0332890676        4.4674065020       -5.0645506880  S6        130             1.0000000000
       517        48  SER       HG1            -3.2025867428        5.0312023149       -5.0942869501  S6        130             1.0000000000
       518        48  SER       QQH3           -5.4130779004        3.7347102877       -6.4979334217  S6        130             1.0000000000
       519        49  GLU       CB             -9.8933359826        9.5340144511        0.6399609917  S6        166             1.0000000000
       520        49  GLU       HB1            -9.5483738987       10.1836228504       -0.1751927796  S6        166             1.0000000000
       521        49  GLU       HB2           -10.9364336859        9.2698353142        0.4460057380  S6        166             1.0000000000
       522        49  GLU       QQH4           -9.8509875428       10.0200819697        1.6236948706  S6        166             1.0000000000
       523        49  GLU       CG             -9.0244860539        8.2627361217        0.6160037657  S6        166             1.0000000000
       524        49  GLU       HG1            -9.3995771945        7.5689232220       -0.1469115540  S6        166             1.0000000000
       525        49  GLU       HG2            -9.0952826507        7.7131123358        1.5646643574  S6        166             1.0000000000
       526        49  GLU       CD             -7.5371638934        8.4926651976        0.3172592663  S6        166             1.0000000000
       527        49  GLU       OE1            -7.0576914980        9.6716616631        0.3885306481  S6        166             1.0000000000
       528        49  GLU       OE2            -6.8538139166        7.4270390829        0.0121595112  S6        166             1.0000000000
       529        50  ASN       CB             -2.5599070545       11.9893613228        1.3101790215  S6        170             1.0000000000
       530        50  ASN       HB1            -1.5769141221       11.8454312477        0.8534812940  S6        170             1.0000000000
       531        50  ASN       HB2            -2.9597941087       12.9615846104        1.0099552264  S6        170             1.0000000000
       532        50  ASN       QQH5           -2.5327940270       11.9391487883        2.4078627686  S6        170             1.0000000000
       533        50  ASN       CG             -3.4772986715       10.8531028959        0.8581463650  S6        170             1.0000000000
       534        50  ASN       OD1            -3.0913413926        9.6477318631        0.9792083030  S6        170             1.0000000000
       535        50  ASN       ND2            -4.6873125874       11.2042678036        0.3831746575  S6        170             1.0000000000
       536        50  ASN       HD21           -5.4299153003       10.5051934399        0.2289442232  S6        170             1.0000000000
       537        50  ASN       HD22           -4.8633398506       12.1695827820        0.0946206394  S6        170             1.0000000000
       538        51  LYS       CE             -3.3436188958        1.1610364803       -4.0759686844  S6        234             1.0000000000
       539        51  LYS       HE1            -3.7939608753        1.3678395892       -3.1062453879  S6        234             1.0000000000
       540        51  LYS       HE2            -4.1232616790        1.0708057448       -4.8351654239  S6        234             1.0000000000
       541        51  LYS       NZ             -2.4674899291        2.3213145670       -4.4685795385  S6        234             1.0000000000
       542        51  LYS       HZ1            -1.9286393805        2.1063568895       -5.3486955628  S6        234             1.0000000000
       543        51  LYS       HZ2            -1.7525235400        2.5915830881       -3.7704970085  S6        234             1.0000000000
       544        51  LYS       HZ3            -3.0725895137        3.1721917865       -4.6522138010  S6        234             1.0000000000
       545        51  LYS       QQH6           -2.7305991730        0.2621839827       -3.9984838933  S6        234             1.0000000000
       546        52  SER       CB              2.3033846760        2.9673929137       -5.6532313992  S6        235             1.0000000000
       547        52  SER       HB1             2.9797946414        2.2515224400       -6.1287447272  S6        235             1.0000000000
       548        52  SER       HB2             2.8837172864        3.8782705496       -5.4507712994  S6        235             1.0000000000
       549        52  SER       OG              1.2153250606        3.2101441254       -6.5808078467  S6        235             1.0000000000
       550        52  SER       HG1             0.8346045737        4.1193752178       -6.4304441705  S6        235             1.0000000000
       551        52  SER       QQH7            1.9388566698        2.4902111228       -4.7294386015  S6        235             1.0000000000
       552        53  PNM       S1             -2.7425125814        9.5736926368       -6.2294409733  S6        523             1.0000000000
       553        53  PNM       C2             -1.5085416450        8.1841110099       -6.8195048691  S6        523             1.0000000000
       554        53  PNM       C3             -1.1135161590        7.4118222263       -5.4993159459  S6        523             1.0000000000
       555        53  PNM       N4             -2.2322445521        7.5466768021       -4.5625115353  S6        523             1.0000000000
       556        53  PNM       C5             -3.3815423320        8.4509446329       -4.8695002740  S6        523             1.0000000000
       557        53  PNM       C6             -3.3599789676        8.8934540996       -3.3525506267  S6        523             1.0000000000
       558        53  PNM       C7             -2.2047258538        7.8737717744       -3.2147814333  S6        523             1.0000000000
       559        53  PNM       O8             -1.4047007854        7.5783974113       -2.3247465521  S6        523             1.0000000000
       560        53  PNM       C9             -2.2296892728        7.2880406360       -7.8365856583  S6        523             1.0000000000
       561        53  PNM       C10            -0.2935479946        8.8706602840       -7.4559588898  S6        523             1.0000000000
       562        53  PNM       C11            -0.7042571840        5.9561716230       -5.7804547001  S6        523             1.0000000000
       563        53  PNM       O12            -1.5239822916        5.0182268200       -5.5441957865  S6        523             1.0000000000
       564        53  PNM       O13             0.4926049701        5.7973878664       -6.2713350063  S6        523             1.0000000000
       565        53  PNM       N14            -2.8209390441       10.2154451093       -3.0747970106  S6        523             1.0000000000
       566        53  PNM       C15            -3.4509799867       11.3451186503       -3.4724618522  S6        523             1.0000000000
       567        53  PNM       O16            -4.5747601218       11.3014382743       -4.0530037397  S6        523             1.0000000000
       568        53  PNM       C17            -2.6945497094       12.6501810717       -3.2560518635  S6        523             1.0000000000
       569        53  PNM       C18            -1.6690901485       12.9132754015       -4.3573987422  S6        523             1.0000000000
       570        53  PNM       C19            -0.3210548243       13.1474965271       -4.0465590425  S6        523             1.0000000000
       571        53  PNM       C20             0.6202956327       13.3705917150       -5.0590496087  S6        523             1.0000000000
       572        53  PNM       C21             0.2279111139       13.3463969458       -6.4012470889  S6        523             1.0000000000
       573        53  PNM       C22            -1.1161164193       13.1117526145       -6.7189637411  S6        523             1.0000000000
       574        53  PNM       C23            -2.0586121144       12.9117705885       -5.7068751072  S6        523             1.0000000000
       575        53  PNM       H24            -0.2372250755        7.9027596277       -5.0626286215  S6        523             1.0000000000
       576        53  PNM       H25            -0.5757331256        9.3676978504       -8.3888503176  S6        523             1.0000000000
       577        53  PNM       H26             0.4682855505        8.1197817539       -7.6876330545  S6        523             1.0000000000
       578        53  PNM       H27             0.1391518796        9.6215271092       -6.7892740225  S6        523             1.0000000000
       579        53  PNM       H28            -2.5790194610        7.8856075592       -8.6819631469  S6        523             1.0000000000
       580        53  PNM       H29            -3.0974558267        6.7906061010       -7.3969329148  S6        523             1.0000000000
       581        53  PNM       H30            -1.5478448366        6.5182525769       -8.2170984127  S6        523             1.0000000000
       582        53  PNM       H31            -4.2903240140        7.9369957602       -5.1760129646  S6        523             1.0000000000
       583        53  PNM       H32            -4.2753778654        8.6902829047       -2.7991984563  S6        523             1.0000000000
       584        53  PNM       H33            -2.1986845674       12.6436353211       -2.2811549320  S6        523             1.0000000000
       585        53  PNM       H34            -3.4466897327       13.4447612123       -3.2336712316  S6        523             1.0000000000
       586        53  PNM       H35            -0.0117254531       13.1712602399       -3.0086976413  S6        523             1.0000000000
       587        53  PNM       H36             1.6582320609       13.5532358422       -4.8008848053  S6        523             1.0000000000
       588        53  PNM       H37             0.9550317515       13.5090206374       -7.1907482916  S6        523             1.0000000000
       589        53  PNM       H38            -1.4280523474       13.0577978365       -7.7558521745  S6        523             1.0000000000
       590        53  PNM       H39            -3.0943650386       12.7187755071       -5.9629323088  S6        523             1.0000000000
       591        53  PNM       H40            -1.9337482862       10.2702553315       -2.5683581992  S6        523             1.0000000000
       592        54  TIP3      OH2            -4.3598012727        7.6830252048       -0.3613712972  S6        290             1.0000000000
       593        54  TIP3      H1             -5.3735869017        7.6464055360       -0.1612132523  S6        290             1.0000000000
       594        54  TIP3      H2             -3.8556449662        8.3847646584        0.1364010291  S6        290             1.0000000000
       595        55  SER       CB             -2.9774618369        5.0265896076       -2.0026277001  S7        70              1.0000000000
       596        55  SER       HB1            -3.4744452046        4.1613602579       -2.4531822666  S7        70              1.0000000000
       597        55  SER       HB2            -2.0408613160        5.1982765419       -2.5436818460  S7        70              1.0000000000
       598        55  SER       OG             -3.8660038993        6.1495428378       -2.1375124789  S7        70              1.0000000000
       599        55  SER       HG1            -3.9700918219        6.8639548085       -1.2598770127  S7        70              1.0000000000
       600        55  SER       QQH1           -2.7195955457        4.8710176550       -0.9431335123  S7        70              1.0000000000
       601        56  LYS       CD             -6.4391974990        3.3779474498       -1.9971655695  S7        73              1.0000000000
       602        56  LYS       HD1            -7.0220770384        2.8025185785       -2.7209699259  S7        73              1.0000000000
       603        56  LYS       HD2            -5.3981645655        3.3576784622       -2.3392359694  S7        73              1.0000000000
       604        56  LYS       QQH2           -6.4939265336        2.8664101471       -1.0303556568  S7        73              1.0000000000
       605        56  LYS       CE             -6.9495240391        4.8328485653       -1.9343639996  S7        73              1.0000000000
       606        56  LYS       HE1            -6.7963197881        5.3227494761       -0.9687909786  S7        73              1.0000000000
       607        56  LYS       HE2            -8.0183442358        4.8749801094       -2.1575715670  S7        73              1.0000000000
       608        56  LYS       NZ             -6.2478157362        5.7052078565       -2.9379430758  S7        73              1.0000000000
       609        56  LYS       HZ1            -6.2947316358        5.3737070502       -3.9121889429  S7        73              1.0000000000
       610        56  LYS       HZ2            -5.1879809219        5.8458245006       -2.6610937295  S7        73              1.0000000000
       611        56  LYS       HZ3            -6.6516832081        6.6692383942       -2.9414166639  S7        73              1.0000000000
       612        57  SER       CB             -4.4224522347        4.1989171263       -6.4531916665  S7        130             1.0000000000
       613        57  SER       HB1            -4.4110637039        5.1116397008       -7.0499883583  S7        130             1.0000000000
       614        57  SER       HB2            -3.7078014817        3.4918195864       -6.8872535431  S7        130             1.0000000000
       615        57  SER       OG             -4.0323221026        4.4773530532       -5.0605409079  S7        130             1.0000000000
       616        57  SER       HG1            -3.1978514581        5.0349768896       -5.0875249010  S7        130             1.0000000000
       617        57  SER       QQH3           -5.4114527836        3.7449562438       -6.4941912885  S7        130             1.0000000000
       618        58  GLU       CB             -9.9008370559        9.5392891269        0.6419241777  S7        166             1.0000000000
       619        58  GLU       HB1            -9.5543022066       10.1876521168       -0.1735614181  S7        166             1.0000000000
       620        58  GLU       HB2           -10.9440452708        9.2762634296        0.4469753567  S7        166             1.0000000000
       621        58  GLU       QQH4           -9.8588428608       10.0264247701        1.6251195934  S7        166             1.0000000000
       622        58  GLU       CG             -9.0338978862        8.2665671066        0.6206876560  S7        166             1.0000000000
       623        58  GLU       HG1            -9.4076963997        7.5732699549       -0.1432378346  S7        166             1.0000000000
       624        58  GLU       HG2            -9.1085498568        7.7174799487        1.5694258071  S7        166             1.0000000000
       625        58  GLU       CD             -7.5454184885        8.4942729775        0.3264599414  S7        166             1.0000000000
       626        58  GLU       OE1            -7.0631835566        9.6715688390        0.4061551060  S7        166             1.0000000000
       627        58  GLU       OE2            -6.8641470317        7.4286950310        0.0162859182  S7        166             1.0000000000
       628        59  ASN       CB             -2.5651170492       11.9873394960        1.3091603261  S7        170             1.0000000000
       629        59  ASN       HB1            -1.5827950764       11.8415419975        0.8515085173  S7        170             1.0000000000
       630        59  ASN       HB2            -2.9635349331       12.9601562113        1.0088230682  S7        170             1.0000000000
       631        59  ASN       QQH5           -2.5372022075       11.9376049236        2.4068522857  S7        170             1.0000000000
       632        59  ASN       CG             -3.4857303467       10.8527754608        0.8588659295  S7        170             1.0000000000
       633        59  ASN       OD1            -3.1033141052        9.6463247381        0.9814780023  S7        170             1.0000000000
       634        59  ASN       ND2            -4.6951152394       11.2063997396        0.3840776875  S7        170             1.0000000000
       635        59  ASN       HD21           -5.4396765701       10.5084187271        0.2343200353  S7        170             1.0000000000
       636        59  ASN       HD22           -4.8689797030       12.1711602967        0.0926289489  S7        170             1.0000000000
       637        60  LYS       CE             -3.3381116192        1.1687019918       -4.0798683216  S7        234             1.0000000000
       638        60  LYS       HE1            -3.7869581519        1.3766319342       -3.1096001103  S7        234             1.0000000000
       639        60  LYS       HE2            -4.1187556525        1.0801014168       -4.8382384011  S7        234             1.0000000000
       640        60  LYS       NZ             -2.4599330704        2.3270873659       -4.4738115136  S7        234             1.0000000000
       641        60  LYS       HZ1            -1.9225570283        2.1116506929       -5.3546063618  S7        234             1.0000000000
       642        60  LYS       HZ2            -1.7430976101        2.5967144040       -3.7773385178  S7        234             1.0000000000
       643        60  LYS       HZ3            -3.0637711167        3.1780304916       -4.6555131173  S7        234             1.0000000000
       644        60  LYS       QQH6           -2.7270523217        0.2684710346       -4.0030102358  S7        234             1.0000000000
       645        61  SER       CB              2.3180681273        2.9573524030       -5.6498019054  S7        235             1.0000000000
       646        61  SER       HB1             2.9949694473        2.2386763959       -6.1204717043  S7        235             1.0000000000
       647        61  SER       HB2             2.8990875568        3.8679449668       -5.4480488511  S7        235             1.0000000000
       648        61  SER       OG              1.2338987739        3.1983055625       -6.5819038872  S7        235             1.0000000000
       649        61  SER       HG1             0.8505672563        4.1064756947       -6.4309302943  S7        235             1.0000000000
       650        61  SER       QQH7            1.9497495724        2.4839720630       -4.7254729106  S7        235             1.0000000000
       651        62  PNM       S1             -2.7350017594        9.5440116962       -6.2264466440  S7        523             1.0000000000
       652        62  PNM       C2             -1.4932644915        8.1587132142       -6.8092514842  S7        523             1.0000000000
       653        62  PNM       C3             -1.1003528613        7.3887742013       -5.4871498382  S7        523             1.0000000000
       654        62  PNM       N4             -2.2203495383        7.5232382850       -4.5514299689  S7        523             1.0000000000
       655        62  PNM       C5             -3.3707060260        8.4250160204       -4.8620752546  S7        523             1.0000000000
       656        62  PNM       C6             -3.3495736075        8.8744486888       -3.3475303577  S7        523             1.0000000000
       657        62  PNM       C7             -2.1962985953        7.8569168391       -3.2073563993  S7        523             1.0000000000
       658        62  PNM       O8             -1.3930909268        7.5643034036       -2.3119145644  S7        523             1.0000000000
       659        62  PNM       C9             -2.2078110815        7.2598803217       -7.8285344173  S7        523             1.0000000000
       660        62  PNM       C10            -0.2772844446        8.8474154942       -7.4413864469  S7        523             1.0000000000
       661        62  PNM       C11            -0.6906685100        5.9338622836       -5.7694381133  S7        523             1.0000000000
       662        62  PNM       O12            -1.5100761437        4.9958414189       -5.5324633296  S7        523             1.0000000000
       663        62  PNM       O13             0.5049145053        5.7769147813       -6.2643954061  S7        523             1.0000000000
       664        62  PNM       N14            -2.8113849700       10.1979679316       -3.0756223138  S7        523             1.0000000000
       665        62  PNM       C15            -3.4421321861       11.3258985631       -3.4772475150  S7        523             1.0000000000
       666        62  PNM       O16            -4.5651752474       11.2797144653       -4.0592680082  S7        523             1.0000000000
       667        62  PNM       C17            -2.6872703620       12.6320583438       -3.2630316278  S7        523             1.0000000000
       668        62  PNM       C18            -1.6642404386       12.8964583063       -4.3663764960  S7        523             1.0000000000
       669        62  PNM       C19            -0.3176003237       13.1405895003       -4.0569651818  S7        523             1.0000000000
       670        62  PNM       C20             0.6215450328       13.3670466520       -5.0707881048  S7        523             1.0000000000
       671        62  PNM       C21             0.2284425248       13.3359649289       -6.4126401263  S7        523             1.0000000000
       672        62  PNM       C22            -1.1140544194       13.0909955464       -6.7288897987  S7        523             1.0000000000
       673        62  PNM       C23            -2.0546436948       12.8879546888       -5.7156338537  S7        523             1.0000000000
       674        62  PNM       H24            -0.2246752383        7.8803819798       -5.0497635553  S7        523             1.0000000000
       675        62  PNM       H25            -0.5553208265        9.3402625414       -8.3776639667  S7        523             1.0000000000
       676        62  PNM       H26             0.4882008824        8.0980128076       -7.6655188487  S7        523             1.0000000000
       677        62  PNM       H27             0.1491574260        9.6020225049       -6.7750759708  S7        523             1.0000000000
       678        62  PNM       H28            -2.5551447723        7.8562736591       -8.6755171221  S7        523             1.0000000000
       679        62  PNM       H29            -3.0763245000        6.7613928310       -7.3919659509  S7        523             1.0000000000
       680        62  PNM       H30            -1.5230510911        6.4911733867       -8.2059336632  S7        523             1.0000000000
       681        62  PNM       H31            -4.2790025319        7.9082026383       -5.1661859749  S7        523             1.0000000000
       682        62  PNM       H32            -4.2649840492        8.6738510263       -2.7931472044  S7        523             1.0000000000
       683        62  PNM       H33            -2.1893249830       12.6268163520       -2.2891455447  S7        523             1.0000000000
       684        62  PNM       H34            -3.4404031999       13.4256353610       -3.2392070513  S7        523             1.0000000000
       685        62  PNM       H35            -0.0077945555       13.1696502890       -3.0192870268  S7        523             1.0000000000
       686        62  PNM       H36             1.6583546537       13.5577457227       -4.8138910860  S7        523             1.0000000000
       687        62  PNM       H37             0.9538953088       13.5017121644       -7.2030382257  S7        523             1.0000000000
       688        62  PNM       H38            -1.4263589664       13.0327971641       -7.7654575398  S7        523             1.0000000000
       689        62  PNM       H39            -3.0894023698       12.6879088104       -5.9702256314  S7        523             1.0000000000
       690        62  PNM       H40            -1.9253740501       10.2554535934       -2.5673789591  S7        523             1.0000000000
       691        63  TIP3      OH2            -4.3701991161        7.6763828074       -0.3555324820  S7        290             1.0000000000
       692        63  TIP3      H1             -5.3854257577        7.6421646585       -0.1574599931  S7        290             1.0000000000
       693        63  TIP3      H2             -3.8672590300        8.3798912515        0.1411695037  S7        290             1.0000000000
       694        64  SER       CB             -2.9813553143        5.0353935421       -2.0044055936  S8        70              1.0000000000
       695        64  SER       HB1            -3.4791873861        4.1706087737       -2.4550339757  S8        70              1.0000000000
       696        64  SER       HB2            -2.0472425626        5.2090067026       -2.5492504251  S8        70              1.0000000000
       697        64  SER       OG             -3.8712938706        6.1578033815       -2.1326174726  S8        70              1.0000000000
       698        64  SER       HG1            -3.9766239455        6.8726184318       -1.2488711059  S8        70              1.0000000000
       699        64  SER       QQH1           -2.7186990608        4.8771956120       -0.9464789037  S8        70              1.0000000000
       700        65  LYS       CD             -6.4382259489        3.3751548076       -1.9977266836  S8        73              1.0000000000
       701        65  LYS       HD1            -7.0259222061        2.8005687340       -2.7182729451  S8        73              1.0000000000
       702        65  LYS       HD2            -5.3988435578        3.3518485011       -2.3446213183  S8        73              1.0000000000
       703        65  LYS       QQH2           -6.4897915797        2.8647638439       -1.0301158011  S8        73              1.0000000000
       704        65  LYS       CE             -6.9447081679        4.8313793015       -1.9343139647  S8        73              1.0000000000
       705        65  LYS       HE1            -6.7862800284        5.3215173846       -0.9696869912  S8        73              1.0000000000
       706        65  LYS       HE2            -8.0144518293        4.8755970875       -2.1526135419  S8        73              1.0000000000
       707        65  LYS       NZ             -6.2447914457        5.7004759399       -2.9418487409  S8        73              1.0000000000
       708        65  LYS       HZ1            -6.2863172548        5.3621007532       -3.9136263298  S8        73              1.0000000000
       709        65  LYS       HZ2            -5.1854750197        5.8487558521       -2.6606388404  S8        73              1.0000000000
       710        65  LYS       HZ3            -6.6522100284        6.6628748266       -2.9527944938  S8        73              1.0000000000
       711        66  SER       CB             -4.4228581031        4.1945425414       -6.4575184095  S8        130             1.0000000000
       712        66  SER       HB1            -4.4081663367        5.1057364253       -7.0563718729  S8        130             1.0000000000
       713        66  SER       HB2            -3.7080187046        3.4851230395       -6.8874349793  S8        130             1.0000000000
       714        66  SER       OG             -4.0365641299        4.4764281047       -5.0643420920  S8        130             1.0000000000
       715        66  SER       HG1            -3.2022001197        5.0345779508       -5.0920714715  S8        130             1.0000000000
       716        66  SER       QQH3           -5.4125831136        3.7423325116       -6.5003993235  S8        130             1.0000000000
       717        67  GLU       CB             -9.9031000392        9.5418869348        0.6424345046  S8        166             1.0000000000
       718        67  GLU       HB1            -9.5563084712       10.1899159415       -0.1731747324  S8        166             1.0000000000
       719        67  GLU       HB2           -10.9463659232        9.2790239245        0.4475801692  S8        166             1.0000000000
       720        67  GLU       QQH4           -9.8612396929       10.0292096287        1.6255871458  S8        166             1.0000000000
       721        67  GLU       CG             -9.0362134999        8.2692480359        0.6216221374  S8        166             1.0000000000
       722        67  GLU       HG1            -9.4102682387        7.5755059495       -0.1419038662  S8        166             1.0000000000
       723        67  GLU       HG2            -9.1101527456        7.7201575992        1.5703462242  S8        166             1.0000000000
       724        67  GLU       CD             -7.5478261412        8.4963438911        0.3266292870  S8        166             1.0000000000
       725        67  GLU       OE1            -7.0675680157        9.6753336353        0.3913683655  S8        166             1.0000000000
       726        67  GLU       OE2            -6.8646088655        7.4278971778        0.0307671052  S8        166             1.0000000000
       727        68  ASN       CB             -2.5694936491       11.9884695288        1.3104971813  S8        170             1.0000000000
       728        68  ASN       HB1            -1.5875869170       11.8428257559        0.8517993394  S8        170             1.0000000000
       729        68  ASN       HB2            -2.9677563515       12.9616643062        1.0113085341  S8        170             1.0000000000
       730        68  ASN       QQH5           -2.5404255337       11.9374602183        2.4080651854  S8        170             1.0000000000
       731        68  ASN       CG             -3.4905566809       10.8544654128        0.8597456214  S8        170             1.0000000000
       732        68  ASN       OD1            -3.1108573484        9.6477144715        0.9879410199  S8        170             1.0000000000
       733        68  ASN       ND2            -4.6968772219       11.2086251156        0.3776929802  S8        170             1.0000000000
       734        68  ASN       HD21           -5.4413924957       10.5111474204        0.2254803427  S8        170             1.0000000000
       735        68  ASN       HD22           -4.8684140709       12.1730241675        0.0837611886  S8        170             1.0000000000
       736        69  LYS       CE             -3.3394517926        1.1684095214       -4.0826437266  S8        234             1.0000000000
       737        69  LYS       HE1            -3.7900296046        1.3746710872       -3.1128600748  S8        234             1.0000000000
       738        69  LYS       HE2            -4.1187962013        1.0795973306       -4.8422797805  S8        234             1.0000000000
       739        69  LYS       NZ             -2.4623406406        2.3283737033       -4.4738496251  S8        234             1.0000000000
       740        69  LYS       HZ1            -1.9233749012        2.1148585487       -5.3541755927  S8        234             1.0000000000
       741        69  LYS       HZ2            -1.7469421034        2.5977794762       -3.7757454738  S8        234             1.0000000000
       742        69  LYS       HZ3            -3.0669185683        3.1786786734       -4.6555950485  S8        234             1.0000000000
       743        69  LYS       QQH6           -2.7271928875        0.2689917197       -4.0057883620  S8        234             1.0000000000
       744        70  SER       CB              2.3141406979        2.9641192408       -5.6483146406  S8        235             1.0000000000
       745        70  SER       HB1             2.9904507650        2.2463630368       -6.1211740289  S8        235             1.0000000000
       746        70  SER       HB2             2.8958680694        3.8738069255       -5.4444358745  S8        235             1.0000000000
       747        70  SER       OG              1.2298979824        3.2081493065       -6.5797230572  S8        235             1.0000000000
       748        70  SER       HG1             0.8469067979        4.1163508547       -6.4285090503  S8        235             1.0000000000
       749        70  SER       QQH7            1.9457488271        2.4884023923       -4.7252422561  S8        235             1.0000000000
       750        71  PNM       S1             -2.7815335914        9.5313857029       -6.2458957376  S8        523             1.0000000000
       751        71  PNM       C2             -1.5258787575        8.1573137622       -6.8255297349  S8        523             1.0000000000
       752        71  PNM       C3             -1.1262652057        7.3934611328       -5.5022407018  S8        523             1.0000000000
       753        71  PNM       N4             -2.2464290378        7.5190632229       -4.5647022755  S8        523             1.0000000000
       754        71  PNM       C5             -3.4018778145        8.4164853057       -4.8713710301  S8        523             1.0000000000
       755        71  PNM       C6             -3.3710850491        8.8729623757       -3.3587456211  S8        523             1.0000000000
       756        71  PNM       C7             -2.2167967412        7.8572758537       -3.2221168452  S8        523             1.0000000000
       757        71  PNM       O8             -1.4047977968        7.5720337059       -2.3301804424  S8        523             1.0000000000
       758        71  PNM       C9             -2.2297353352        7.2510738609       -7.8453733245  S8        523             1.0000000000
       759        71  PNM       C10            -0.3167319233        8.8587377600       -7.4567673125  S8        523             1.0000000000
       760        71  PNM       C11            -0.7036578203        5.9410849177       -5.7792390575  S8        523             1.0000000000
       761        71  PNM       O12            -1.5167892873        4.9976294512       -5.5415114103  S8        523             1.0000000000
       762        71  PNM       O13             0.4947784600        5.7908487120       -6.2691582618  S8        523             1.0000000000
       763        71  PNM       N14            -2.8264386179       10.1955742080       -3.0945167154  S8        523             1.0000000000
       764        71  PNM       C15            -3.4537927131       11.3257231597       -3.4942728929  S8        523             1.0000000000
       765        71  PNM       O16            -4.5787632283       11.2839374279       -4.0724644487  S8        523             1.0000000000
       766        71  PNM       C17            -2.6927755346       12.6283657276       -3.2796695070  S8        523             1.0000000000
       767        71  PNM       C18            -1.6641893690       12.8865082600       -4.3792093226  S8        523             1.0000000000
       768        71  PNM       C19            -0.3194974214       13.1346060220       -4.0641938408  S8        523             1.0000000000
       769        71  PNM       C20             0.6243490478       13.3570536761       -5.0745692449  S8        523             1.0000000000
       770        71  PNM       C21             0.2381076801       13.3170118195       -6.4182044696  S8        523             1.0000000000
       771        71  PNM       C22            -1.1023100239       13.0677520217       -6.7398931769  S8        523             1.0000000000
       772        71  PNM       C23            -2.0478825459       12.8699050660       -5.7303136003  S8        523             1.0000000000
       773        71  PNM       H24            -0.2552612338        7.8944042333       -5.0658595064  S8        523             1.0000000000
       774        71  PNM       H25            -0.6010370980        9.3536703749       -8.3901336012  S8        523             1.0000000000
       775        71  PNM       H26             0.4546071273        8.1168983606       -7.6865146609  S8        523             1.0000000000
       776        71  PNM       H27             0.1049135338        9.6136415630       -6.7876777776  S8        523             1.0000000000
       777        71  PNM       H28            -2.5799743355        7.8430696424       -8.6943218310  S8        523             1.0000000000
       778        71  PNM       H29            -3.0947149524        6.7454564521       -7.4102708439  S8        523             1.0000000000
       779        71  PNM       H30            -1.5369378784        6.4881450398       -8.2198831202  S8        523             1.0000000000
       780        71  PNM       H31            -4.3109926991        7.8949698062       -5.1658263149  S8        523             1.0000000000
       781        71  PNM       H32            -4.2836926760        8.6769861242       -2.7979034859  S8        523             1.0000000000
       782        71  PNM       H33            -2.1982777757       12.6209073660       -2.3039470202  S8        523             1.0000000000
       783        71  PNM       H34            -3.4416873285       13.4260328324       -3.2587555013  S8        523             1.0000000000
       784        71  PNM       H35            -0.0150104601       13.1700219352       -3.0250805179  S8        523             1.0000000000
       785        71  PNM       H36             1.6593956105       13.5519350104       -4.8135530844  S8        523             1.0000000000
       786        71  PNM       H37             0.9669854765       13.4804597085       -7.2058551892  S8        523             1.0000000000
       787        71  PNM       H38            -1.4095691865       13.0039252703       -7.7776091587  S8        523             1.0000000000
       788        71  PNM       H39            -3.0814975409       12.6691782662       -5.9889930691  S8        523             1.0000000000
       789        71  PNM       H40            -1.9392126967       10.2513412746       -2.5881394189  S8        523             1.0000000000
       790        72  TIP3      OH2            -4.3739395813        7.6748895253       -0.3441051022  S8        290             1.0000000000
       791        72  TIP3      H1             -5.3899510085        7.6395545739       -0.1449070028  S8        290             1.0000000000
       792        72  TIP3      H2             -3.8711921934        8.3804188019        0.1503329345  S8        290             1.0000000000
       793        73  SER       CB             -2.9852833284        5.0311426164       -1.9974433141  S9        70              1.0000000000
       794        73  SER       HB1            -3.4874538410        4.1671613601       -2.4453379574  S9        70              1.0000000000
       795        73  SER       HB2            -2.0497773234        5.1979677925       -2.5423150755  S9        70              1.0000000000
       796        73  SER       OG             -3.8686892266        6.1582222583       -2.1293835846  S9        70              1.0000000000
       797        73  SER       HG1            -3.9809493141        6.8736502913       -1.2416768759  S9        70              1.0000000000
       798        73  SER       QQH1           -2.7237944781        4.8749134663       -0.9389108648  S9        70              1.0000000000
       799        74  LYS       CD             -6.4415110585        3.3720524234       -1.9999191383  S9        73              1.0000000000
       800        74  LYS       HD1            -7.0372657490        2.8000984168       -2.7159057555  S9        73              1.0000000000
       801        74  LYS       HD2            -5.4049331240        3.3435337759       -2.3546656500  S9        73              1.0000000000
       802        74  LYS       QQH2           -6.4877663835        2.8619388173       -1.0319158060  S9        73              1.0000000000
       803        74  LYS       CE             -6.9407656165        4.8306811620       -1.9330493108  S9        73              1.0000000000
       804        74  LYS       HE1            -6.7776131330        5.3182107338       -0.9679786181  S9        73              1.0000000000
       805        74  LYS       HE2            -8.0109636233        4.8801796266       -2.1477421650  S9        73              1.0000000000
       806        74  LYS       NZ             -6.2401389230        5.6985324821       -2.9410351130  S9        73              1.0000000000
       807        74  LYS       HZ1            -6.2803050346        5.3587639392       -3.9121737269  S9        73              1.0000000000
       808        74  LYS       HZ2            -5.1806672310        5.8486774749       -2.6588348148  S9        73              1.0000000000
       809        74  LYS       HZ3            -6.6486830282        6.6605196772       -2.9537674933  S9        73              1.0000000000
       810        75  SER       CB             -4.4234695252        4.2086966435       -6.4565203777  S9        130             1.0000000000
       811        75  SER       HB1            -4.4131297302        5.1216110106       -7.0529096957  S9        130             1.0000000000
       812        75  SER       HB2            -3.7073299607        3.5028528710       -6.8899761464  S9        130             1.0000000000
       813        75  SER       OG             -4.0352317738        4.4870649342       -5.0631188317  S9        130             1.0000000000
       814        75  SER       HG1            -3.1979224499        5.0398857517       -5.0888222405  S9        130             1.0000000000
       815        75  SER       QQH3           -5.4117179114        3.7532677364       -6.4983739692  S9        130             1.0000000000
       816        76  GLU       CB             -9.9097020794        9.5462454394        0.6435786807  S9        166             1.0000000000
       817        76  GLU       HB1            -9.5621477500       10.1935934196       -0.1722366292  S9        166             1.0000000000
       818        76  GLU       HB2           -10.9529501239        9.2837435991        0.4480840708  S9        166             1.0000000000
       819        76  GLU       QQH4           -9.8684113899       10.0343385745        1.6263824719  S9        166             1.0000000000
       820        76  GLU       CG             -9.0434587575        8.2730366047        0.6245615803  S9        166             1.0000000000
       821        76  GLU       HG1            -9.4169650008        7.5792122223       -0.1391288846  S9        166             1.0000000000
       822        76  GLU       HG2            -9.1191543339        7.7245718903        1.5735243589  S9        166             1.0000000000
       823        76  GLU       CD             -7.5544956288        8.4989807738        0.3314721622  S9        166             1.0000000000
       824        76  GLU       OE1            -7.0735567363        9.6776342988        0.3969666481  S9        166             1.0000000000
       825        76  GLU       OE2            -6.8717198701        7.4300051611        0.0362614551  S9        166             1.0000000000
       826        77  ASN       CB             -2.5760852431       11.9897318476        1.3079859257  S9        170             1.0000000000
       827        77  ASN       HB1            -1.5947579856       11.8432889649        0.8481867916  S9        170             1.0000000000
       828        77  ASN       HB2            -2.9735367225       12.9635559053        1.0097588241  S9        170             1.0000000000
       829        77  ASN       QQH5           -2.5461725841       11.9380120882        2.4055138939  S9        170             1.0000000000
       830        77  ASN       CG             -3.4993701447       10.8571381339        0.8576071664  S9        170             1.0000000000
       831        77  ASN       OD1            -3.1224935887        9.6497009833        0.9867689246  S9        170             1.0000000000
       832        77  ASN       ND2            -4.7049422027       11.2134016193        0.3747762794  S9        170             1.0000000000
       833        77  ASN       HD21           -5.4505114431       10.5166040823        0.2245683782  S9        170             1.0000000000
       834        77  ASN       HD22           -4.8749685927       12.1774189501        0.0792361547  S9        170             1.0000000000
       835        78  LYS       CE             -3.3358171873        1.1755001793       -4.0863553706  S9        234             1.0000000000
       836        78  LYS       HE1            -3.7849486781        1.3826985750       -3.1160096275  S9        234             1.0000000000
       837        78  LYS       HE2            -4.1162114583        1.0878511931       -4.8450878755  S9        234             1.0000000000
       838        78  LYS       NZ             -2.4573187081        2.3340634559       -4.4791395548  S9        234             1.0000000000
       839        78  LYS       HZ1            -1.9194911056        2.1197887732       -5.3598937437  S9        234             1.0000000000
       840        78  LYS       HZ2            -1.7402898191        2.6031878725       -3.7825619187  S9        234             1.0000000000
       841        78  LYS       HZ3            -3.0606883886        3.1844856492       -4.6596580029  S9        234             1.0000000000
       842        78  LYS       QQH6           -2.7249715305        0.2751006988       -4.0101618789  S9        234             1.0000000000
       843        79  SER       CB              2.3278208427        2.9523199453       -5.6458811496  S9        235             1.0000000000
       844        79  SER       HB1             3.0057396347        2.2319794104       -6.1125734454  S9        235             1.0000000000
       845        79  SER       HB2             2.9089433826        3.8627811345       -5.4436778669  S9        235             1.0000000000
       846        79  SER       OG              1.2475114666        3.1920475354       -6.5824297146  S9        235             1.0000000000
       847        79  SER       HG1             0.8626316884        4.0999872334       -6.4333953602  S9        235             1.0000000000
       848        79  SER       QQH7            1.9557552749        2.4813508749       -4.7217945169  S9        235             1.0000000000
       849        80  PNM       S1             -2.7395143354        9.5211732968       -6.2350304076  S9        523             1.0000000000
       850        80  PNM       C2             -1.4930637882        8.1400347913       -6.8144893262  S9        523             1.0000000000
       851        80  PNM       C3             -1.0994479327        7.3729909566       -5.4909412712  S9        523             1.0000000000
       852        80  PNM       N4             -2.2210802571        7.5040685466       -4.5557861334  S9        523             1.0000000000
       853        80  PNM       C5             -3.3725862505        8.4047120372       -4.8679675353  S9        523             1.0000000000
       854        80  PNM       C6             -3.3496964507        8.8598160110       -3.3551640442  S9        523             1.0000000000
       855        80  PNM       C7             -2.1963718446        7.8434146712       -3.2123714445  S9        523             1.0000000000
       856        80  PNM       O8             -1.3906808876        7.5568394453       -2.3170741936  S9        523             1.0000000000
       857        80  PNM       C9             -2.2029037273        7.2384166702       -7.8345858905  S9        523             1.0000000000
       858        80  PNM       C10            -0.2792556800        8.8333112429       -7.4457956810  S9        523             1.0000000000
       859        80  PNM       C11            -0.6856888253        5.9193219429       -5.7723940010  S9        523             1.0000000000
       860        80  PNM       O12            -1.5036505738        4.9799306471       -5.5361696399  S9        523             1.0000000000
       861        80  PNM       O13             0.5104986177        5.7656666943       -6.2670877011  S9        523             1.0000000000
       862        80  PNM       N14            -2.8096596728       10.1835567891       -3.0882905649  S9        523             1.0000000000
       863        80  PNM       C15            -3.4390631660       11.3108752010       -3.4936728352  S9        523             1.0000000000
       864        80  PNM       O16            -4.5615005163       11.2636611646       -4.0764436571  S9        523             1.0000000000
       865        80  PNM       C17            -2.6831906146       12.6166976893       -3.2817722885  S9        523             1.0000000000
       866        80  PNM       C18            -1.6574933875       12.8772037736       -4.3836299349  S9        523             1.0000000000
       867        80  PNM       C19            -0.3135161871       13.1317290250       -4.0707197616  S9        523             1.0000000000
       868        80  PNM       C20             0.6281807099       13.3559241329       -5.0827269761  S9        523             1.0000000000
       869        80  PNM       C21             0.2406301955       13.3107717240       -6.4258084518  S9        523             1.0000000000
       870        80  PNM       C22            -1.0989982394       13.0549923882       -6.7454214319  S9        523             1.0000000000
       871        80  PNM       C23            -2.0426742289       12.8560551489       -5.7342750925  S9        523             1.0000000000
       872        80  PNM       H24            -0.2260230255        7.8682963420       -5.0531937696  S9        523             1.0000000000
       873        80  PNM       H25            -0.5593545409        9.3259720808       -8.3816403328  S9        523             1.0000000000
       874        80  PNM       H26             0.4888681735        8.0870640569       -7.6708392501  S9        523             1.0000000000
       875        80  PNM       H27             0.1443674384        9.5889890509       -6.7790062172  S9        523             1.0000000000
       876        80  PNM       H28            -2.5505838415        7.8333642006       -8.6825263213  S9        523             1.0000000000
       877        80  PNM       H29            -3.0706318873        6.7376215920       -7.3994171341  S9        523             1.0000000000
       878        80  PNM       H30            -1.5154142973        6.4714809563       -8.2105450262  S9        523             1.0000000000
       879        80  PNM       H31            -4.2810460375        7.8863420779       -5.1692169228  S9        523             1.0000000000
       880        80  PNM       H32            -4.2649833599        8.6620695905       -2.7996576978  S9        523             1.0000000000
       881        80  PNM       H33            -2.1869779041       12.6130086693       -2.3069955738  S9        523             1.0000000000
       882        80  PNM       H34            -3.4354365126       13.4112079276       -3.2610415403  S9        523             1.0000000000
       883        80  PNM       H35            -0.0080236055       13.1709429957       -3.0320338969  S9        523             1.0000000000
       884        80  PNM       H36             1.6626487207       13.5559169961       -4.8234564570  S9        523             1.0000000000
       885        80  PNM       H37             0.9680827269       13.4752554741       -7.2146132105  S9        523             1.0000000000
       886        80  PNM       H38            -1.4069467483       12.9869923710       -7.7827443667  S9        523             1.0000000000
       887        80  PNM       H39            -3.0756013942       12.6498976666       -5.9914878232  S9        523             1.0000000000
       888        80  PNM       H40            -1.9244727135       10.2419883281       -2.5788505994  S9        523             1.0000000000
       889        81  TIP3      OH2            -4.3825238767        7.6719230497       -0.3416211563  S9        290             1.0000000000
       890        81  TIP3      H1             -5.3997207260        7.6375460415       -0.1428508960  S9        290             1.0000000000
       891        81  TIP3      H2             -3.8809140486        8.3794179322        0.1515480164  S9        290             1.0000000000
       892        82  SER       CB             -2.9894255727        5.0352714907       -1.9955331877  S10       70              1.0000000000
       893        82  SER       HB1            -3.4926526099        4.1711212059       -2.4424723349  S10       70              1.0000000000
       894        82  SER       HB2            -2.0546057030        5.2008872532       -2.5422403255  S10       70              1.0000000000
       895        82  SER       OG             -3.8714742691        6.1632926377       -2.1250941838  S10       70              1.0000000000
       896        82  SER       HG1            -3.9895046097        6.8829922779       -1.2275136442  S10       70              1.0000000000
       897        82  SER       QQH1           -2.7257836511        4.8778923118       -0.9376284428  S10       70              1.0000000000
       898        83  LYS       CD             -6.4402257144        3.3674170990       -2.0013565663  S10       73              1.0000000000
       899        83  LYS       HD1            -7.0435045548        2.7982641067       -2.7132514589  S10       73              1.0000000000
       900        83  LYS       HD2            -5.4061714700        3.3335164515       -2.3628750900  S10       73              1.0000000000
       901        83  LYS       QQH2           -6.4825418401        2.8576903432       -1.0329522126  S10       73              1.0000000000
       902        83  LYS       CE             -6.9319652583        4.8283688335       -1.9317472620  S10       73              1.0000000000
       903        83  LYS       HE1            -6.7598380111        5.3144725463       -0.9675340760  S10       73              1.0000000000
       904        83  LYS       HE2            -8.0034931658        4.8826469908       -2.1383079475  S10       73              1.0000000000
       905        83  LYS       NZ             -6.2340240340        5.6926435697       -2.9443516574  S10       73              1.0000000000
       906        83  LYS       HZ1            -6.2707994997        5.3467331071       -3.9130599542  S10       73              1.0000000000
       907        83  LYS       HZ2            -5.1737327006        5.8493455343       -2.6591535936  S10       73              1.0000000000
       908        83  LYS       HZ3            -6.6454802317        6.6532370400       -2.9621884204  S10       73              1.0000000000
       909        84  SER       CB             -4.4244709057        4.2071486336       -6.4595830253  S10       130             1.0000000000
       910        84  SER       HB1            -4.4122390457        5.1193678220       -7.0568684542  S10       130             1.0000000000
       911        84  SER       HB2            -3.7073602850        3.5005982254       -6.8901990642  S10       130             1.0000000000
       912        84  SER       OG             -4.0404405671        4.4872150643       -5.0652438621  S10       130             1.0000000000
       913        84  SER       HG1            -3.2027602663        5.0396916643       -5.0894239563  S10       130             1.0000000000
       914        84  SER       QQH3           -5.4128052062        3.7521444228       -6.5039008057  S10       130             1.0000000000
       915        85  GLU       CB             -9.9095832425        9.5496095731        0.6435838877  S10       166             1.0000000000
       916        85  GLU       HB1            -9.5614986764       10.1966980452       -0.1721742103  S10       166             1.0000000000
       917        85  GLU       HB2           -10.9526272893        9.2867856753        0.4474151056  S10       166             1.0000000000
       918        85  GLU       QQH4           -9.8695401430       10.0380819991        1.6263127202  S10       166             1.0000000000
       919        85  GLU       CG             -9.0429163954        8.2768714088        0.6260486279  S10       166             1.0000000000
       920        85  GLU       HG1            -9.4155103234        7.5825938228       -0.1378212202  S10       166             1.0000000000
       921        85  GLU       HG2            -9.1190773806        7.7282791222        1.5748002558  S10       166             1.0000000000
       922        85  GLU       CD             -7.5539401931        8.5029593852        0.3341822058  S10       166             1.0000000000
       923        85  GLU       OE1            -7.0755278761        9.6832188875        0.3835410703  S10       166             1.0000000000
       924        85  GLU       OE2            -6.8682850050        7.4311451863        0.0555970936  S10       166             1.0000000000
       925        86  ASN       CB             -2.5785390206       11.9883217958        1.3064007441  S10       170             1.0000000000
       926        86  ASN       HB1            -1.5972964490       11.8409750585        0.8467186853  S10       170             1.0000000000
       927        86  ASN       HB2            -2.9745057952       12.9630217270        1.0090595147  S10       170             1.0000000000
       928        86  ASN       QQH5           -2.5493686250       11.9349184999        2.4038541911  S10       170             1.0000000000
       929        86  ASN       CG             -3.5031062275       10.8577023415        0.8536493659  S10       170             1.0000000000
       930        86  ASN       OD1            -3.1299687538        9.6492659734        0.9861121284  S10       170             1.0000000000
       931        86  ASN       ND2            -4.7051951205       11.2162782062        0.3641831720  S10       170             1.0000000000
       932        86  ASN       HD21           -5.4518474302       10.5210788114        0.2121778412  S10       170             1.0000000000
       933        86  ASN       HD22           -4.8725866496       12.1805846666        0.0678008008  S10       170             1.0000000000
       934        87  LYS       CE             -3.3335842306        1.1788549196       -4.0888361590  S10       234             1.0000000000
       935        87  LYS       HE1            -3.7822670471        1.3858468254       -3.1182177339  S10       234             1.0000000000
       936        87  LYS       HE2            -4.1143150475        1.0917527079       -4.8472926805  S10       234             1.0000000000
       937        87  LYS       NZ             -2.4551849136        2.3373791506       -4.4815313076  S10       234             1.0000000000
       938        87  LYS       HZ1            -1.9172087220        2.1238731241       -5.3623734543  S10       234             1.0000000000
       939        87  LYS       HZ2            -1.7380345266        2.6068556456       -3.7850788494  S10       234             1.0000000000
       940        87  LYS       HZ3            -3.0589741255        3.1869936661       -4.6616967617  S10       234             1.0000000000
       941        87  LYS       QQH6           -2.7229453277        0.2782781249       -4.0132553670  S10       234             1.0000000000
       942        88  SER       CB              2.3294663666        2.9558740378       -5.6433382487  S10       235             1.0000000000
       943        88  SER       HB1             3.0059454387        2.2353631325       -6.1118686630  S10       235             1.0000000000
       944        88  SER       HB2             2.9125991389        3.8645358622       -5.4387730539  S10       235             1.0000000000
       945        88  SER       OG              1.2497971780        3.1999809347       -6.5796395252  S10       235             1.0000000000
       946        88  SER       HG1             0.8635930279        4.1066975766       -6.4271866809  S10       235             1.0000000000
       947        88  SER       QQH7            1.9565722524        2.4830716972       -4.7205096568  S10       235             1.0000000000
       948        89  PNM       S1             -2.7943234584        9.4935483663       -6.2465809352  S10       523             1.0000000000
       949        89  PNM       C2             -1.5247350992        8.1294313185       -6.8186509713  S10       523             1.0000000000
       950        89  PNM       C3             -1.1245335113        7.3693453562       -5.4934058549  S10       523             1.0000000000
       951        89  PNM       N4             -2.2461944489        7.4899739036       -4.5564699370  S10       523             1.0000000000
       952        89  PNM       C5             -3.4046794893        8.3839397669       -4.8640931438  S10       523             1.0000000000
       953        89  PNM       C6             -3.3692138618        8.8504869516       -3.3545171837  S10       523             1.0000000000
       954        89  PNM       C7             -2.2140410608        7.8356766204       -3.2139917614  S10       523             1.0000000000
       955        89  PNM       O8             -1.3989183362        7.5595703890       -2.3250685736  S10       523             1.0000000000
       956        89  PNM       C9             -2.2171742635        7.2185624358       -7.8420901621  S10       523             1.0000000000
       957        89  PNM       C10            -0.3168886626        8.8380621358       -7.4444180684  S10       523             1.0000000000
       958        89  PNM       C11            -0.6963322261        5.9191614860       -5.7714647967  S10       523             1.0000000000
       959        89  PNM       O12            -1.5072450377        4.9734618418       -5.5353747698  S10       523             1.0000000000
       960        89  PNM       O13             0.5022782710        5.7743342074       -6.2626743106  S10       523             1.0000000000
       961        89  PNM       N14            -2.8210140742       10.1733581163       -3.0991094880  S10       523             1.0000000000
       962        89  PNM       C15            -3.4470837945       11.3031898516       -3.5018358188  S10       523             1.0000000000
       963        89  PNM       O16            -4.5727878787       11.2614778510       -4.0783353850  S10       523             1.0000000000
       964        89  PNM       C17            -2.6834694579       12.6048036265       -3.2913949295  S10       523             1.0000000000
       965        89  PNM       C18            -1.6553750060       12.8596075026       -4.3922408684  S10       523             1.0000000000
       966        89  PNM       C19            -0.3133736498       13.1222785848       -4.0770934279  S10       523             1.0000000000
       967        89  PNM       C20             0.6299149039       13.3451507296       -5.0879742120  S10       523             1.0000000000
       968        89  PNM       C21             0.2460673356       13.2899423071       -6.4317729159  S10       523             1.0000000000
       969        89  PNM       C22            -1.0913699340       13.0255180735       -6.7535052729  S10       523             1.0000000000
       970        89  PNM       C23            -2.0369092371       12.8283731346       -5.7437662861  S10       523             1.0000000000
       971        89  PNM       H24            -0.2560558860        7.8742181295       -5.0565661119  S10       523             1.0000000000
       972        89  PNM       H25            -0.5990022821        9.3303713568       -8.3798178672  S10       523             1.0000000000
       973        89  PNM       H26             0.4598308958        8.1002910655       -7.6693550009  S10       523             1.0000000000
       974        89  PNM       H27             0.0971673845        9.5959024699       -6.7741524412  S10       523             1.0000000000
       975        89  PNM       H28            -2.5661948913        7.8086050671       -8.6928971592  S10       523             1.0000000000
       976        89  PNM       H29            -3.0815110214        6.7085918250       -7.4114573194  S10       523             1.0000000000
       977        89  PNM       H30            -1.5183427423        6.4593776839       -8.2130677858  S10       523             1.0000000000
       978        89  PNM       H31            -4.3134160248        7.8577367218       -5.1508744351  S10       523             1.0000000000
       979        89  PNM       H32            -4.2803393363        8.6595853530       -2.7899909365  S10       523             1.0000000000
       980        89  PNM       H33            -2.1877317795       12.5983651536       -2.3162937145  S10       523             1.0000000000
       981        89  PNM       H34            -3.4308870332       13.4038309939       -3.2709848574  S10       523             1.0000000000
       982        89  PNM       H35            -0.0107576616       13.1691644912       -3.0378371994  S10       523             1.0000000000
       983        89  PNM       H36             1.6627029267       13.5523052745       -4.8273299970  S10       523             1.0000000000
       984        89  PNM       H37             0.9746267775       13.4543873437       -7.2195457924  S10       523             1.0000000000
       985        89  PNM       H38            -1.3965115037       12.9513554523       -7.7912862359  S10       523             1.0000000000
       986        89  PNM       H39            -3.0684903227       12.6176892087       -6.0025677468  S10       523             1.0000000000
       987        89  PNM       H40            -1.9345149606       10.2300022197       -2.5917041674  S10       523             1.0000000000
       988        90  TIP3      OH2            -4.3879560231        7.6693827333       -0.3344932299  S10       290             1.0000000000
       989        90  TIP3      H1             -5.4071233996        7.6340938827       -0.1315024384  S10       290             1.0000000000
       990        90  TIP3      H2             -3.8846308586        8.3788273353        0.1550270309  S10       290             1.0000000000
       991        91  SER       CB             -2.9982512249        5.0400664077       -1.9879971789  S11       70              1.0000000000
       992        91  SER       HB1            -3.5055971544        4.1772387284       -2.4344807540  S11       70              1.0000000000
       993        91  SER       HB2            -2.0617670831        5.1985180372       -2.5350277487  S11       70              1.0000000000
       994        91  SER       OG             -3.8711231465        6.1744110524       -2.1153342582  S11       70              1.0000000000
       995        91  SER       HG1            -4.0030529474        6.9133798713       -1.1929141417  S11       70              1.0000000000
       996        91  SER       QQH1           -2.7341719878        4.8779391796       -0.9305655309  S11       70              1.0000000000
       997        92  LYS       CD             -6.4367091989        3.3635427055       -2.0037622865  S11       73              1.0000000000
       998        92  LYS       HD1            -7.0505396375        2.8004170353       -2.7114623705  S11       73              1.0000000000
       999        92  LYS       HD2            -5.4059450371        3.3213647983       -2.3735085514  S11       73              1.0000000000
      1000        92  LYS       QQH2           -6.4752093327        2.8525658042       -1.0358054917  S11       73              1.0000000000
      1001        92  LYS       CE             -6.9153627242        4.8285432247       -1.9282698132  S11       73              1.0000000000
      1002        92  LYS       HE1            -6.7320062509        5.3089178353       -0.9633055732  S11       73              1.0000000000
      1003        92  LYS       HE2            -7.9883871059        4.8911856587       -2.1250402533  S11       73              1.0000000000
      1004        92  LYS       NZ             -6.2175856135        5.6898636463       -2.9425910659  S11       73              1.0000000000
      1005        92  LYS       HZ1            -6.2471463870        5.3373783862       -3.9085285558  S11       73              1.0000000000
      1006        92  LYS       HZ2            -5.1525916331        5.8572606239       -2.6494300902  S11       73              1.0000000000
      1007        92  LYS       HZ3            -6.6342239018        6.6478158535       -2.9669472019  S11       73              1.0000000000
      1008        93  SER       CB             -4.4254558417        4.2198509494       -6.4575731318  S11       130             1.0000000000
      1009        93  SER       HB1            -4.4158448211        5.1326689704       -7.0539772472  S11       130             1.0000000000
      1010        93  SER       HB2            -3.7069309134        3.5155652252       -6.8894859351  S11       130             1.0000000000
      1011        93  SER       OG             -4.0416660739        4.4987607731       -5.0630325431  S11       130             1.0000000000
      1012        93  SER       HG1            -3.2030771722        5.0487510303       -5.0851907993  S11       130             1.0000000000
      1013        93  SER       QQH3           -5.4126519171        3.7623814282       -6.5018187290  S11       130             1.0000000000
      1014        94  GLU       CB             -9.9084949230        9.5526085367        0.6459772644  S11       166             1.0000000000
      1015        94  GLU       HB1            -9.5601804853       10.1994930207       -0.1698203177  S11       166             1.0000000000
      1016        94  GLU       HB2           -10.9502907592        9.2865956110        0.4475098908  S11       166             1.0000000000
      1017        94  GLU       QQH4           -9.8726480194       10.0424183111        1.6282398548  S11       166             1.0000000000
      1018        94  GLU       CG             -9.0384294005        8.2824141495        0.6330295335  S11       166             1.0000000000
      1019        94  GLU       HG1            -9.4024871944        7.5891661141       -0.1360452979  S11       166             1.0000000000
      1020        94  GLU       HG2            -9.1215310418        7.7308222207        1.5793554035  S11       166             1.0000000000
      1021        94  GLU       CD             -7.5483458910        8.5130081076        0.3538352729  S11       166             1.0000000000
      1022        94  GLU       OE1            -7.0748703565        9.6951127880        0.3922959258  S11       166             1.0000000000
      1023        94  GLU       OE2            -6.8554623490        7.4405248655        0.0941224302  S11       166             1.0000000000
      1024        95  ASN       CB             -2.5795006079       11.9882584882        1.3029983100  S11       170             1.0000000000
      1025        95  ASN       HB1            -1.5980301769       11.8382114033        0.8447125521  S11       170             1.0000000000
      1026        95  ASN       HB2            -2.9721374214       12.9644024001        1.0059051617  S11       170             1.0000000000
      1027        95  ASN       QQH5           -2.5527687302       11.9333716439        2.4004759017  S11       170             1.0000000000
      1028        95  ASN       CG             -3.5073954020       10.8618668441        0.8473778818  S11       170             1.0000000000
      1029        95  ASN       OD1            -3.1387209112        9.6513985791        0.9786585049  S11       170             1.0000000000
      1030        95  ASN       ND2            -4.7072528715       11.2249891310        0.3568770275  S11       170             1.0000000000
      1031        95  ASN       HD21           -5.4571297798       10.5325398082        0.2080009405  S11       170             1.0000000000
      1032        95  ASN       HD22           -4.8719400455       12.1899221056        0.0607286130  S11       170             1.0000000000
      1033        96  LYS       CE             -3.3299645854        1.1877706443       -4.0924826897  S11       234             1.0000000000
      1034        96  LYS       HE1            -3.7774982335        1.3949460410       -3.1213151369  S11       234             1.0000000000
      1035        96  LYS       HE2            -4.1115052081        1.1018992407       -4.8502730081  S11       234             1.0000000000
      1036        96  LYS       NZ             -2.4506827501        2.3454801597       -4.4857438891  S11       234             1.0000000000
      1037        96  LYS       HZ1            -1.9137236687        2.1321578385       -5.3671294046  S11       234             1.0000000000
      1038        96  LYS       HZ2            -1.7320267478        2.6142205949       -3.7903620375  S11       234             1.0000000000
      1039        96  LYS       HZ3            -3.0533454787        3.1952954148       -4.6638638531  S11       234             1.0000000000
      1040        96  LYS       QQH6           -2.7202981441        0.2864581425       -4.0180078792  S11       234             1.0000000000
      1041        97  SER       CB              2.3397419953        2.9495105348       -5.6402166576  S11       235             1.0000000000
      1042        97  SER       HB1             3.0177484296        2.2274361849       -6.1041821917  S11       235             1.0000000000
      1043        97  SER       HB2             2.9222829920        3.8586174063       -5.4358618055  S11       235             1.0000000000
      1044        97  SER       OG              1.2636897148        3.1909938389       -6.5809317623  S11       235             1.0000000000
      1045        97  SER       HG1             0.8761595214        4.0976791237       -6.4305835927  S11       235             1.0000000000
      1046        97  SER       QQH7            1.9635442247        2.4796229187       -4.7171907977  S11       235             1.0000000000
      1047        98  PNM       S1             -2.7625975300        9.4883579379       -6.2439960781  S11       523             1.0000000000
      1048        98  PNM       C2             -1.5042899463        8.1159437142       -6.8161180875  S11       523             1.0000000000
      1049        98  PNM       C3             -1.1118956308        7.3535374244       -5.4901494393  S11       523             1.0000000000
      1050        98  PNM       N4             -2.2388733137        7.4745255811       -4.5585001613  S11       523             1.0000000000
      1051        98  PNM       C5             -3.3909306886        8.3755907238       -4.8721194830  S11       523             1.0000000000
      1052        98  PNM       C6             -3.3629780211        8.8402088484       -3.3622599482  S11       523             1.0000000000
      1053        98  PNM       C7             -2.2111342007        7.8239744082       -3.2165162443  S11       523             1.0000000000
      1054        98  PNM       O8             -1.3949729955        7.5528201265       -2.3250103239  S11       523             1.0000000000
      1055        98  PNM       C9             -2.2004666269        7.2087481918       -7.8406150468  S11       523             1.0000000000
      1056        98  PNM       C10            -0.2926503010        8.8189160357       -7.4406550098  S11       523             1.0000000000
      1057        98  PNM       C11            -0.6858426530        5.9035645315       -5.7705859995  S11       523             1.0000000000
      1058        98  PNM       O12            -1.4984129631        4.9589461108       -5.5370301388  S11       523             1.0000000000
      1059        98  PNM       O13             0.5125750008        5.7589693050       -6.2629795801  S11       523             1.0000000000
      1060        98  PNM       N14            -2.8158562242       10.1625070217       -3.1026911906  S11       523             1.0000000000
      1061        98  PNM       C15            -3.4406675705       11.2923546346       -3.5072532232  S11       523             1.0000000000
      1062        98  PNM       O16            -4.5653962118       11.2501931930       -4.0858874332  S11       523             1.0000000000
      1063        98  PNM       C17            -2.6774521453       12.5939425254       -3.2968428919  S11       523             1.0000000000
      1064        98  PNM       C18            -1.6513139173       12.8511374256       -4.3991630828  S11       523             1.0000000000
      1065        98  PNM       C19            -0.3106183645       13.1213920250       -4.0847835269  S11       523             1.0000000000
      1066        98  PNM       C20             0.6314577917       13.3463336861       -5.0963066777  S11       523             1.0000000000
      1067        98  PNM       C21             0.2479857587       13.2849320288       -6.4399339848  S11       523             1.0000000000
      1068        98  PNM       C22            -1.0880289627       13.0128748190       -6.7609297690  S11       523             1.0000000000
      1069        98  PNM       C23            -2.0327430026       12.8146651973       -5.7506072343  S11       523             1.0000000000
      1070        98  PNM       H24            -0.2448192783        7.8563293471       -5.0482225720  S11       523             1.0000000000
      1071        98  PNM       H25            -0.5718509865        9.3089675758       -8.3781461743  S11       523             1.0000000000
      1072        98  PNM       H26             0.4829081513        8.0790511851       -7.6609327696  S11       523             1.0000000000
      1073        98  PNM       H27             0.1202774702        9.5782817456       -6.7715920576  S11       523             1.0000000000
      1074        98  PNM       H28            -2.5471152182        7.8004804907       -8.6912413290  S11       523             1.0000000000
      1075        98  PNM       H29            -3.0668500702        6.7010187952       -7.4114070555  S11       523             1.0000000000
      1076        98  PNM       H30            -1.5045639036        6.4470495076       -8.2120068092  S11       523             1.0000000000
      1077        98  PNM       H31            -4.3005654250        7.8554734070       -5.1675594591  S11       523             1.0000000000
      1078        98  PNM       H32            -4.2781982994        8.6494891561       -2.8044303664  S11       523             1.0000000000
      1079        98  PNM       H33            -2.1796634665       12.5862592834       -2.3228490454  S11       523             1.0000000000
      1080        98  PNM       H34            -3.4252824707       13.3924794252       -3.2739299927  S11       523             1.0000000000
      1081        98  PNM       H35            -0.0080609479       13.1720126848       -3.0456653433  S11       523             1.0000000000
      1082        98  PNM       H36             1.6632294032       13.5590889026       -4.8363368444  S11       523             1.0000000000
      1083        98  PNM       H37             0.9759007149       13.4498218015       -7.2282355568  S11       523             1.0000000000
      1084        98  PNM       H38            -1.3923800001       12.9329836427       -7.7985709401  S11       523             1.0000000000
      1085        98  PNM       H39            -3.0630476366       12.5974688895       -6.0091543427  S11       523             1.0000000000
      1086        98  PNM       H40            -1.9293766860       10.2185109227       -2.5951769996  S11       523             1.0000000000
      1087        99  TIP3      OH2            -4.3958508245        7.6739812857       -0.3253200749  S11       290             1.0000000000
      1088        99  TIP3      H1             -5.4200285555        7.6355269131       -0.1111737072  S11       290             1.0000000000
      1089        99  TIP3      H2             -3.8866710805        8.3866967920        0.1561656886  S11       290             1.0000000000
      1090       100  SER       CB             -3.0040188880        5.0433816197       -1.9917163128  S12       70              1.0000000000
      1091       100  SER       HB1            -3.5112398746        4.1806135996       -2.4407271725  S12       70              1.0000000000
      1092       100  SER       HB2            -2.0662476321        5.1994907416       -2.5385014472  S12       70              1.0000000000
      1093       100  SER       OG             -3.8712226316        6.1815812419       -2.1114863386  S12       70              1.0000000000
      1094       100  SER       HG1            -4.0221675898        6.9610574177       -1.1380788551  S12       70              1.0000000000
      1095       100  SER       QQH1           -2.7386553558        4.8704911944       -0.9356452187  S12       70              1.0000000000
      1096       101  LYS       CD             -6.4307771047        3.3606224810       -2.0070304600  S12       73              1.0000000000
      1097       101  LYS       HD1            -7.0520397956        2.8028000160       -2.7124991009  S12       73              1.0000000000
      1098       101  LYS       HD2            -5.4020138112        3.3115391406       -2.3813396080  S12       73              1.0000000000
      1099       101  LYS       QQH2           -6.4687756682        2.8483368849       -1.0395353200  S12       73              1.0000000000
      1100       101  LYS       CE             -6.8973240158        4.8292199795       -1.9276635199  S12       73              1.0000000000
      1101       101  LYS       HE1            -6.7033959581        5.3031322424       -0.9616887278  S12       73              1.0000000000
      1102       101  LYS       HE2            -7.9719439622        4.8989585891       -2.1146266999  S12       73              1.0000000000
      1103       101  LYS       NZ             -6.1981796685        5.6869518966       -2.9423346648  S12       73              1.0000000000
      1104       101  LYS       HZ1            -6.2200308953        5.3273139862       -3.9052121015  S12       73              1.0000000000
      1105       101  LYS       HZ2            -5.1201179506        5.8655136012       -2.6375176083  S12       73              1.0000000000
      1106       101  LYS       HZ3            -6.6186862664        6.6421765989       -2.9742379324  S12       73              1.0000000000
      1107       102  SER       CB             -4.4258183746        4.2132698087       -6.4600609330  S12       130             1.0000000000
      1108       102  SER       HB1            -4.4141048897        5.1254094597       -7.0574788431  S12       130             1.0000000000
      1109       102  SER       HB2            -3.7078563022        3.5073523662       -6.8903039552  S12       130             1.0000000000
      1110       102  SER       OG             -4.0438013831        4.4930592935       -5.0656995945  S12       130             1.0000000000
      1111       102  SER       HG1            -3.2078229090        5.0471462505       -5.0860319331  S12       130             1.0000000000
      1112       102  SER       QQH3           -5.4137275097        3.7574140155       -6.5054337112  S12       130             1.0000000000
      1113       103  GLU       CB             -9.9009296390        9.5489586525        0.6446035255  S12       166             1.0000000000
      1114       103  GLU       HB1            -9.5555220697       10.1971625673       -0.1713223592  S12       166             1.0000000000
      1115       103  GLU       HB2           -10.9416585282        9.2788234599        0.4467219318  S12       166             1.0000000000
      1116       103  GLU       QQH4           -9.8670284206       10.0383531207        1.6272002040  S12       166             1.0000000000
      1117       103  GLU       CG             -9.0259660302        8.2824336589        0.6310036079  S12       166             1.0000000000
      1118       103  GLU       HG1            -9.3854652657        7.5887938328       -0.1399249073  S12       166             1.0000000000
      1119       103  GLU       HG2            -9.1074599821        7.7283843710        1.5758682229  S12       166             1.0000000000
      1120       103  GLU       CD             -7.5382259926        8.5209326119        0.3541038533  S12       166             1.0000000000
      1121       103  GLU       OE1            -7.0706250587        9.7044451169        0.3729945736  S12       166             1.0000000000
      1122       103  GLU       OE2            -6.8362139228        7.4479798226        0.1138173068  S12       166             1.0000000000
      1123       104  ASN       CB             -2.5715978721       11.9809663100        1.3017646593  S12       170             1.0000000000
      1124       104  ASN       HB1            -1.5893651354       11.8256850963        0.8470301341  S12       170             1.0000000000
      1125       104  ASN       HB2            -2.9588077733       12.9585080973        1.0020899447  S12       170             1.0000000000
      1126       104  ASN       QQH5           -2.5494882211       11.9265645310        2.3994067779  S12       170             1.0000000000
      1127       104  ASN       CG             -3.5037023740       10.8598227334        0.8424988558  S12       170             1.0000000000
      1128       104  ASN       OD1            -3.1416137793        9.6463702378        0.9705606641  S12       170             1.0000000000
      1129       104  ASN       ND2            -4.7003839016       11.2297176654        0.3503823688  S12       170             1.0000000000
      1130       104  ASN       HD21           -5.4522527505       10.5412208848        0.1961799559  S12       170             1.0000000000
      1131       104  ASN       HD22           -4.8609243966       12.1964164053        0.0563860450  S12       170             1.0000000000
      1132       105  LYS       CE             -3.3294915429        1.1879158458       -4.0928803170  S12       234             1.0000000000
      1133       105  LYS       HE1            -3.7764358802        1.3952268171       -3.1215537931  S12       234             1.0000000000
      1134       105  LYS       HE2            -4.1114409688        1.1022238507       -4.8502713024  S12       234             1.0000000000
      1135       105  LYS       NZ             -2.4505049398        2.3455580368       -4.4862357689  S12       234             1.0000000000
      1136       105  LYS       HZ1            -1.9133455746        2.1323906124       -5.3674178455  S12       234             1.0000000000
      1137       105  LYS       HZ2            -1.7324893816        2.6151611398       -3.7904467910  S12       234             1.0000000000
      1138       105  LYS       HZ3            -3.0539718202        3.1950211246       -4.6646020530  S12       234             1.0000000000
      1139       105  LYS       QQH6           -2.7198735937        0.2865166483       -4.0188296733  S12       234             1.0000000000
      1140       106  SER       CB              2.3366703037        2.9537848530       -5.6422413037  S12       235             1.0000000000
      1141       106  SER       HB1             3.0126096655        2.2321271235       -6.1098540651  S12       235             1.0000000000
      1142       106  SER       HB2             2.9213431357        3.8611448644       -5.4361069009  S12       235             1.0000000000
      1143       106  SER       OG              1.2591663158        3.2003066271       -6.5803370451  S12       235             1.0000000000
      1144       106  SER       HG1             0.8713223486        4.1059427467       -6.4248446991  S12       235             1.0000000000
      1145       106  SER       QQH7            1.9615611737        2.4811505189       -4.7201787813  S12       235             1.0000000000
      1146       107  PNM       S1             -2.7832069384        9.4904648896       -6.2368220303  S12       523             1.0000000000
      1147       107  PNM       C2             -1.5183348837        8.1228612131       -6.8082027387  S12       523             1.0000000000
      1148       107  PNM       C3             -1.1235170084        7.3614811353       -5.4823692468  S12       523             1.0000000000
      1149       107  PNM       N4             -2.2501972793        7.4783012744       -4.5500696202  S12       523             1.0000000000
      1150       107  PNM       C5             -3.4039771607        8.3774980351       -4.8614566094  S12       523             1.0000000000
      1151       107  PNM       C6             -3.3733042888        8.8432356855       -3.3521335993  S12       523             1.0000000000
      1152       107  PNM       C7             -2.2221422183        7.8257421829       -3.2073190145  S12       523             1.0000000000
      1153       107  PNM       O8             -1.3997539762        7.5605092580       -2.3188221036  S12       523             1.0000000000
      1154       107  PNM       C9             -2.2117632555        7.2136683033       -7.8327792008  S12       523             1.0000000000
      1155       107  PNM       C10            -0.3073717529        8.8273076345       -7.4325344285  S12       523             1.0000000000
      1156       107  PNM       C11            -0.6934051525        5.9128663895       -5.7649652413  S12       523             1.0000000000
      1157       107  PNM       O12            -1.5045148231        4.9662216303       -5.5351354772  S12       523             1.0000000000
      1158       107  PNM       O13             0.5061069274        5.7710041861       -6.2558083947  S12       523             1.0000000000
      1159       107  PNM       N14            -2.8228118089       10.1646100477       -3.0932214229  S12       523             1.0000000000
      1160       107  PNM       C15            -3.4448085229       11.2965599270       -3.4960016448  S12       523             1.0000000000
      1161       107  PNM       O16            -4.5718091401       11.2584825103       -4.0704303055  S12       523             1.0000000000
      1162       107  PNM       C17            -2.6770233590       12.5958583053       -3.2873645171  S12       523             1.0000000000
      1163       107  PNM       C18            -1.6523708744       12.8517781630       -4.3914293073  S12       523             1.0000000000
      1164       107  PNM       C19            -0.3115288628       13.1237945952       -4.0789746073  S12       523             1.0000000000
      1165       107  PNM       C20             0.6291651418       13.3486226259       -5.0918029269  S12       523             1.0000000000
      1166       107  PNM       C21             0.2441680878       13.2851688287       -6.4349213828  S12       523             1.0000000000
      1167       107  PNM       C22            -1.0919315992       13.0112845623       -6.7540376027  S12       523             1.0000000000
      1168       107  PNM       C23            -2.0353083365       12.8132338601       -5.7423935710  S12       523             1.0000000000
      1169       107  PNM       H24            -0.2573113324        7.8659900365       -5.0406113020  S12       523             1.0000000000
      1170       107  PNM       H25            -0.5855387547        9.3153084592       -8.3713525682  S12       523             1.0000000000
      1171       107  PNM       H26             0.4690472291        8.0873610600       -7.6505323944  S12       523             1.0000000000
      1172       107  PNM       H27             0.1047298072        9.5878045316       -6.7642508063  S12       523             1.0000000000
      1173       107  PNM       H28            -2.5599448687        7.8045744115       -8.6832939372  S12       523             1.0000000000
      1174       107  PNM       H29            -3.0764568151        6.7036271476       -7.4030524096  S12       523             1.0000000000
      1175       107  PNM       H30            -1.5137595914        6.4538655101       -8.2042732351  S12       523             1.0000000000
      1176       107  PNM       H31            -4.3135659282        7.8555247922       -5.1538076444  S12       523             1.0000000000
      1177       107  PNM       H32            -4.2892575411        8.6549974017       -2.7950488175  S12       523             1.0000000000
      1178       107  PNM       H33            -2.1769897011       12.5864140223       -2.3145284098  S12       523             1.0000000000
      1179       107  PNM       H34            -3.4226757021       13.3963790387       -3.2625617102  S12       523             1.0000000000
      1180       107  PNM       H35            -0.0076455473       13.1757834435       -3.0403591801  S12       523             1.0000000000
      1181       107  PNM       H36             1.6610901800       13.5628108568       -4.8334600483  S12       523             1.0000000000
      1182       107  PNM       H37             0.9712779920       13.4491348240       -7.2241838889  S12       523             1.0000000000
      1183       107  PNM       H38            -1.3971646132       12.9288861890       -7.7912992573  S12       523             1.0000000000
      1184       107  PNM       H39            -3.0653802517       12.5937340724       -5.9997840013  S12       523             1.0000000000
      1185       107  PNM       H40            -1.9340296908       10.2179115485       -2.5893571300  S12       523             1.0000000000
      1186       108  TIP3      OH2            -4.4056360015        7.6787007521       -0.3126367636  S12       290             1.0000000000
      1187       108  TIP3      H1             -5.4449148265        7.6352793705       -0.0951365174  S12       290             1.0000000000
      1188       108  TIP3      H2             -3.8859221452        8.3938182920        0.1591548185  S12       290             1.0000000000
      1189       109  SER       CB             -3.0100776873        5.0460935424       -1.9973515818  S13       70              1.0000000000
      1190       109  SER       HB1            -3.5183638319        4.1837902317       -2.4482771345  S13       70              1.0000000000
      1191       109  SER       HB2            -2.0707525984        5.1987487058       -2.5435907095  S13       70              1.0000000000
      1192       109  SER       OG             -3.8690595107        6.1902276033       -2.1110785165  S13       70              1.0000000000
      1193       109  SER       HG1            -4.0515351091        7.0363129265       -1.0501711347  S13       70              1.0000000000
      1194       109  SER       QQH1           -2.7446308272        4.8625173439       -0.9425567768  S13       70              1.0000000000
      1195       110  LYS       CD             -6.4233849571        3.3561956134       -2.0096902458  S13       73              1.0000000000
      1196       110  LYS       HD1            -7.0526083076        2.8051894665       -2.7135354561  S13       73              1.0000000000
      1197       110  LYS       HD2            -5.3965131193        3.2990691615       -2.3880427616  S13       73              1.0000000000
      1198       110  LYS       QQH2           -6.4623367735        2.8416207191       -1.0430830359  S13       73              1.0000000000
      1199       110  LYS       CE             -6.8744780626        4.8294598282       -1.9266860814  S13       73              1.0000000000
      1200       110  LYS       HE1            -6.6709403632        5.2932896819       -0.9578142569  S13       73              1.0000000000
      1201       110  LYS       HE2            -7.9508268438        4.9070850756       -2.1040207701  S13       73              1.0000000000
      1202       110  LYS       NZ             -6.1689446600        5.6809252646       -2.9384504998  S13       73              1.0000000000
      1203       110  LYS       HZ1            -6.1728860357        5.3079079705       -3.8951746487  S13       73              1.0000000000
      1204       110  LYS       HZ2            -5.0590734581        5.8813283146       -2.6095821524  S13       73              1.0000000000
      1205       110  LYS       HZ3            -6.5951593108        6.6312938273       -2.9873229652  S13       73              1.0000000000
      1206       111  SER       CB             -4.4253475450        4.2166679809       -6.4610107124  S13       130             1.0000000000
      1207       111  SER       HB1            -4.4131421785        5.1285318894       -7.0587749720  S13       130             1.0000000000
      1208       111  SER       HB2            -3.7080967437        3.5099314924       -6.8912023481  S13       130             1.0000000000
      1209       111  SER       OG             -4.0430940274        4.4960507698       -5.0672629097  S13       130             1.0000000000
      1210       111  SER       HG1            -3.2085676607        5.0513646094       -5.0862282617  S13       130             1.0000000000
      1211       111  SER       QQH3           -5.4136164170        3.7615891314       -6.5062035638  S13       130             1.0000000000
      1212       112  GLU       CB             -9.9036449132        9.5482693975        0.6463134722  S13       166             1.0000000000
      1213       112  GLU       HB1            -9.5628646452       10.1975616706       -0.1706147278  S13       166             1.0000000000
      1214       112  GLU       HB2           -10.9430657670        9.2730173435        0.4498903769  S13       166             1.0000000000
      1215       112  GLU       QQH4           -9.8714336908       10.0374307075        1.6291052461  S13       166             1.0000000000
      1216       112  GLU       CG             -9.0231666725        8.2860047335        0.6324788665  S13       166             1.0000000000
      1217       112  GLU       HG1            -9.3745942567        7.5930067467       -0.1427709453  S13       166             1.0000000000
      1218       112  GLU       HG2            -9.1051602442        7.7275931655        1.5745245996  S13       166             1.0000000000
      1219       112  GLU       CD             -7.5384599032        8.5355835580        0.3643966207  S13       166             1.0000000000
      1220       112  GLU       OE1            -7.0753281583        9.7180867068        0.3644672797  S13       166             1.0000000000
      1221       112  GLU       OE2            -6.8247831832        7.4610983170        0.1475609529  S13       166             1.0000000000
      1222       113  ASN       CB             -2.5672159743       11.9803474333        1.3048417818  S13       170             1.0000000000
      1223       113  ASN       HB1            -1.5850919175       11.8180639420        0.8522539075  S13       170             1.0000000000
      1224       113  ASN       HB2            -2.9475625091       12.9597760728        1.0026408853  S13       170             1.0000000000
      1225       113  ASN       QQH5           -2.5475758615       11.9267739554        2.4025465826  S13       170             1.0000000000
      1226       113  ASN       CG             -3.5058602436       10.8659116752        0.8450652006  S13       170             1.0000000000
      1227       113  ASN       OD1            -3.1548343138        9.6491374009        0.9780243501  S13       170             1.0000000000
      1228       113  ASN       ND2            -4.6969572690       11.2430180052        0.3460944357  S13       170             1.0000000000
      1229       113  ASN       HD21           -5.4498787577       10.5587153589        0.1866349719  S13       170             1.0000000000
      1230       113  ASN       HD22           -4.8511435176       12.2104287492        0.0492472591  S13       170             1.0000000000
      1231       114  LYS       CE             -3.3299374435        1.1899218790       -4.0939043668  S13       234             1.0000000000
      1232       114  LYS       HE1            -3.7774342320        1.3967242177       -3.1228071022  S13       234             1.0000000000
      1233       114  LYS       HE2            -4.1115381305        1.1043080851       -4.8516476156  S13       234             1.0000000000
      1234       114  LYS       NZ             -2.4512733602        2.3480810811       -4.4861681765  S13       234             1.0000000000
      1235       114  LYS       HZ1            -1.9133112510        2.1355572550       -5.3668285172  S13       234             1.0000000000
      1236       114  LYS       HZ2            -1.7343973450        2.6177883150       -3.7892898117  S13       234             1.0000000000
      1237       114  LYS       HZ3            -3.0548445343        3.1975361875       -4.6645556737  S13       234             1.0000000000
      1238       114  LYS       QQH6           -2.7199262499        0.2887435480       -4.0200508501  S13       234             1.0000000000
      1239       115  SER       CB              2.3381085389        2.9528624708       -5.6431038392  S13       235             1.0000000000
      1240       115  SER       HB1             3.0144216918        2.2308740784       -6.1096996638  S13       235             1.0000000000
      1241       115  SER       HB2             2.9224868996        3.8604886313       -5.4372112114  S13       235             1.0000000000
      1242       115  SER       OG              1.2613850233        3.1985539268       -6.5821565975  S13       235             1.0000000000
      1243       115  SER       HG1             0.8737029300        4.1045365830       -6.4277119134  S13       235             1.0000000000
      1244       115  SER       QQH7            1.9622638178        2.4808949589       -4.7210047382  S13       235             1.0000000000
      1245       116  PNM       S1             -2.7789149254        9.4857643543       -6.2450539955  S13       523             1.0000000000
      1246       116  PNM       C2             -1.5125272557        8.1185932970       -6.8125733427  S13       523             1.0000000000
      1247       116  PNM       C3             -1.1229702021        7.3562654387       -5.4858355812  S13       523             1.0000000000
      1248       116  PNM       N4             -2.2537600762        7.4702105474       -4.5574455901  S13       523             1.0000000000
      1249       116  PNM       C5             -3.4044626747        8.3729041448       -4.8716580364  S13       523             1.0000000000
      1250       116  PNM       C6             -3.3760632653        8.8395669510       -3.3628280576  S13       523             1.0000000000
      1251       116  PNM       C7             -2.2279860883        7.8195798100       -3.2142509655  S13       523             1.0000000000
      1252       116  PNM       O8             -1.4009796695        7.5628583482       -2.3265500431  S13       523             1.0000000000
      1253       116  PNM       C9             -2.2038924798        7.2115348577       -7.8402925157  S13       523             1.0000000000
      1254       116  PNM       C10            -0.2984886424        8.8224837350       -7.4319066944  S13       523             1.0000000000
      1255       116  PNM       C11            -0.6904273872        5.9084567833       -5.7693839284  S13       523             1.0000000000
      1256       116  PNM       O12            -1.5003241722        4.9607080134       -5.5419372169  S13       523             1.0000000000
      1257       116  PNM       O13             0.5100897532        5.7687772919       -6.2593073876  S13       523             1.0000000000
      1258       116  PNM       N14            -2.8231776260       10.1598085862       -3.1016707269  S13       523             1.0000000000
      1259       116  PNM       C15            -3.4435209692       11.2943248286       -3.4997195945  S13       523             1.0000000000
      1260       116  PNM       O16            -4.5713717727       11.2605699397       -4.0727837321  S13       523             1.0000000000
      1261       116  PNM       C17            -2.6736186813       12.5917879432       -3.2854563393  S13       523             1.0000000000
      1262       116  PNM       C18            -1.6509180772       12.8521638763       -4.3901964023  S13       523             1.0000000000
      1263       116  PNM       C19            -0.3100108838       13.1257283528       -4.0793977420  S13       523             1.0000000000
      1264       116  PNM       C20             0.6286654585       13.3531631398       -5.0935042422  S13       523             1.0000000000
      1265       116  PNM       C21             0.2415378287       13.2909554279       -6.4360591249  S13       523             1.0000000000
      1266       116  PNM       C22            -1.0948521003       13.0165241279       -6.7533227815  S13       523             1.0000000000
      1267       116  PNM       C23            -2.0362531883       12.8159404588       -5.7404538681  S13       523             1.0000000000
      1268       116  PNM       H24            -0.2589971282        7.8613945481       -5.0400178424  S13       523             1.0000000000
      1269       116  PNM       H25            -0.5711652377        9.3084690514       -8.3733744439  S13       523             1.0000000000
      1270       116  PNM       H26             0.4793582038        8.0823018463       -7.6436034851  S13       523             1.0000000000
      1271       116  PNM       H27             0.1097976773        9.5845173891       -6.7629853305  S13       523             1.0000000000
      1272       116  PNM       H28            -2.5491890454        7.8043441883       -8.6907107145  S13       523             1.0000000000
      1273       116  PNM       H29            -3.0705123876        6.7022848695       -7.4135531107  S13       523             1.0000000000
      1274       116  PNM       H30            -1.5057699598        6.4515841732       -8.2108526390  S13       523             1.0000000000
      1275       116  PNM       H31            -4.3151111197        7.8540870322       -5.1660474800  S13       523             1.0000000000
      1276       116  PNM       H32            -4.2952755107        8.6540872552       -2.8103106732  S13       523             1.0000000000
      1277       116  PNM       H33            -2.1712923839       12.5766109116       -2.3137999391  S13       523             1.0000000000
      1278       116  PNM       H34            -3.4179082491       13.3934732341       -3.2543300825  S13       523             1.0000000000
      1279       116  PNM       H35            -0.0043948526       13.1771936231       -3.0412164001  S13       523             1.0000000000
      1280       116  PNM       H36             1.6607072514       13.5683700802       -4.8365688445  S13       523             1.0000000000
      1281       116  PNM       H37             0.9670637065       13.4564122334       -7.2264503928  S13       523             1.0000000000
      1282       116  PNM       H38            -1.4020706929       12.9358140253       -7.7900255885  S13       523             1.0000000000
      1283       116  PNM       H39            -3.0668581559       12.5969498891       -5.9960173595  S13       523             1.0000000000
      1284       116  PNM       H40            -1.9326111442       10.2107812490       -2.6006228511  S13       523             1.0000000000
      1285       117  TIP3      OH2            -4.4352621882        7.6947577081       -0.2732586197  S13       290             1.0000000000
      1286       117  TIP3      H1             -5.5111668178        7.6384441979       -0.0571088296  S13       290             1.0000000000
      1287       117  TIP3      H2             -3.9038775735        8.4116891794        0.1887026987  S13       290             1.0000000000
      1288       118  SER       CB             -3.0064350458        5.0436796238       -2.0019554319  S14       70              1.0000000000
      1289       118  SER       HB1            -3.5143003856        4.1804830831       -2.4518149367  S14       70              1.0000000000
      1290       118  SER       HB2            -2.0655879372        5.1939303011       -2.5462752988  S14       70              1.0000000000
      1291       118  SER       OG             -3.8628633434        6.1892962222       -2.1199560451  S14       70              1.0000000000
      1292       118  SER       HG1            -4.0582337569        7.0541675844       -1.0286206985  S14       70              1.0000000000
      1293       118  SER       QQH1           -2.7433199989        4.8619500380       -0.9463041706  S14       70              1.0000000000
      1294       119  LYS       CD             -6.4174629915        3.3551348751       -2.0109392337  S14       73              1.0000000000
      1295       119  LYS       HD1            -7.0489586538        2.8074594996       -2.7153441015  S14       73              1.0000000000
      1296       119  LYS       HD2            -5.3909439884        3.2954962960       -2.3898204993  S14       73              1.0000000000
      1297       119  LYS       QQH2           -6.4574976476        2.8387089095       -1.0452685512  S14       73              1.0000000000
      1298       119  LYS       CE             -6.8630410101        4.8296537788       -1.9250247504  S14       73              1.0000000000
      1299       119  LYS       HE1            -6.6519588487        5.2901249932       -0.9561985159  S14       73              1.0000000000
      1300       119  LYS       HE2            -7.9406774346        4.9102712453       -2.0942639269  S14       73              1.0000000000
      1301       119  LYS       NZ             -6.1598325201        5.6788994220       -2.9388587566  S14       73              1.0000000000
      1302       119  LYS       HZ1            -6.1634514579        5.3028621805       -3.8940086083  S14       73              1.0000000000
      1303       119  LYS       HZ2            -5.0364933066        5.8837776275       -2.6077890405  S14       73              1.0000000000
      1304       119  LYS       HZ3            -6.5866511474        6.6284917783       -2.9887686036  S14       73              1.0000000000
      1305       120  SER       CB             -4.4264668847        4.2163562194       -6.4604005369  S14       130             1.0000000000
      1306       120  SER       HB1            -4.4144570725        5.1276240187       -7.0589739506  S14       130             1.0000000000
      1307       120  SER       HB2            -3.7090934910        3.5093395001       -6.8899732443  S14       130             1.0000000000
      1308       120  SER       OG             -4.0448339037        4.4968979453       -5.0668588092  S14       130             1.0000000000
      1309       120  SER       HG1            -3.2103405395        5.0518767633       -5.0852047913  S14       130             1.0000000000
      1310       120  SER       QQH3           -5.4146800981        3.7611654209       -6.5051900622  S14       130             1.0000000000
      1311       121  GLU       CB             -9.9050086318        9.5486800213        0.6451113042  S14       166             1.0000000000
      1312       121  GLU       HB1            -9.5672379696       10.1988040221       -0.1723770458  S14       166             1.0000000000
      1313       121  GLU       HB2           -10.9440370519        9.2712794725        0.4502930593  S14       166             1.0000000000
      1314       121  GLU       QQH4           -9.8726625738       10.0374246672        1.6281044183  S14       166             1.0000000000
      1315       121  GLU       CG             -9.0224601796        8.2880635377        0.6297376169  S14       166             1.0000000000
      1316       121  GLU       HG1            -9.3721345935        7.5953265789       -0.1465246093  S14       166             1.0000000000
      1317       121  GLU       HG2            -9.1030794590        7.7279743559        1.5708109587  S14       166             1.0000000000
      1318       121  GLU       CD             -7.5393591397        8.5414610913        0.3625814389  S14       166             1.0000000000
      1319       121  GLU       OE1            -7.0766118276        9.7225720580        0.3550727767  S14       166             1.0000000000
      1320       121  GLU       OE2            -6.8228325128        7.4651759440        0.1532251218  S14       166             1.0000000000
      1321       122  ASN       CB             -2.5654675251       11.9814355830        1.3088057290  S14       170             1.0000000000
      1322       122  ASN       HB1            -1.5832867266       11.8171190886        0.8569925407  S14       170             1.0000000000
      1323       122  ASN       HB2            -2.9434885125       12.9615646851        1.0060195982  S14       170             1.0000000000
      1324       122  ASN       QQH5           -2.5467364371       11.9274828893        2.4065260059  S14       170             1.0000000000
      1325       122  ASN       CG             -3.5057084692       10.8689017824        0.8476787139  S14       170             1.0000000000
      1326       122  ASN       OD1            -3.1614873575        9.6511548705        0.9877578687  S14       170             1.0000000000
      1327       122  ASN       ND2            -4.6913126785       11.2491816444        0.3376163956  S14       170             1.0000000000
      1328       122  ASN       HD21           -5.4438702521       10.5666525662        0.1739634757  S14       170             1.0000000000
      1329       122  ASN       HD22           -4.8411507122       12.2164269975        0.0375268110  S14       170             1.0000000000
      1330       123  LYS       CE             -3.3291085265        1.1909583205       -4.0953061710  S14       234             1.0000000000
      1331       123  LYS       HE1            -3.7767101164        1.3976584724       -3.1241751717  S14       234             1.0000000000
      1332       123  LYS       HE2            -4.1107698001        1.1055522248       -4.8530176028  S14       234             1.0000000000
      1333       123  LYS       NZ             -2.4503067041        2.3490069202       -4.4874080028  S14       234             1.0000000000
      1334       123  LYS       HZ1            -1.9127093159        2.1372290187       -5.3684475658  S14       234             1.0000000000
      1335       123  LYS       HZ2            -1.7329280896        2.6182718519       -3.7909175601  S14       234             1.0000000000
      1336       123  LYS       HZ3            -3.0537184546        3.1984712566       -4.6649563313  S14       234             1.0000000000
      1337       123  LYS       QQH6           -2.7193384379        0.2895903955       -4.0217119722  S14       234             1.0000000000
      1338       124  SER       CB              2.3390178622        2.9545131907       -5.6435607019  S14       235             1.0000000000
      1339       124  SER       HB1             3.0158665529        2.2331842940       -6.1103678444  S14       235             1.0000000000
      1340       124  SER       HB2             2.9228850423        3.8622734287       -5.4367878056  S14       235             1.0000000000
      1341       124  SER       OG              1.2627250220        3.2003184163       -6.5829710424  S14       235             1.0000000000
      1342       124  SER       HG1             0.8747081538        4.1061366197       -6.4284509961  S14       235             1.0000000000
      1343       124  SER       QQH7            1.9628549355        2.4819059311       -4.7219152308  S14       235             1.0000000000
      1344       125  PNM       S1             -2.8138353536        9.4585902714       -6.2490526303  S14       523             1.0000000000
      1345       125  PNM       C2             -1.5331594915        8.1040016788       -6.8139116319  S14       523             1.0000000000
      1346       125  PNM       C3             -1.1396073452        7.3447518940       -5.4867900378  S14       523             1.0000000000
      1347       125  PNM       N4             -2.2717231232        7.4480485050       -4.5578095234  S14       523             1.0000000000
      1348       125  PNM       C5             -3.4262723900        8.3481119207       -4.8686310673  S14       523             1.0000000000
      1349       125  PNM       C6             -3.3892734760        8.8228069571       -3.3625410056  S14       523             1.0000000000
      1350       125  PNM       C7             -2.2404175647        7.8036485752       -3.2150554687  S14       523             1.0000000000
      1351       125  PNM       O8             -1.4039484782        7.5581637482       -2.3334171260  S14       523             1.0000000000
      1352       125  PNM       C9             -2.2123923581        7.1930730601       -7.8461519457  S14       523             1.0000000000
      1353       125  PNM       C10            -0.3239345509        8.8202355980       -7.4285302391  S14       523             1.0000000000
      1354       125  PNM       C11            -0.6947645527        5.9006935218       -5.7702872034  S14       523             1.0000000000
      1355       125  PNM       O12            -1.4976358453        4.9467222334       -5.5437723534  S14       523             1.0000000000
      1356       125  PNM       O13             0.5072771361        5.7701841756       -6.2591987605  S14       523             1.0000000000
      1357       125  PNM       N14            -2.8316962255       10.1428662270       -3.1094583460  S14       523             1.0000000000
      1358       125  PNM       C15            -3.4505356634       11.2787076940       -3.5057268551  S14       523             1.0000000000
      1359       125  PNM       O16            -4.5807248464       11.2486700579       -4.0741965811  S14       523             1.0000000000
      1360       125  PNM       C17            -2.6769358233       12.5741811904       -3.2925783940  S14       523             1.0000000000
      1361       125  PNM       C18            -1.6521936470       12.8331311237       -4.3956440975  S14       523             1.0000000000
      1362       125  PNM       C19            -0.3136419131       13.1142539748       -4.0812794481  S14       523             1.0000000000
      1363       125  PNM       C20             0.6266719639       13.3462478627       -5.0928319331  S14       523             1.0000000000
      1364       125  PNM       C21             0.2435217844       13.2813125244       -6.4364060190  S14       523             1.0000000000
      1365       125  PNM       C22            -1.0903462408       12.9987138867       -6.7573370135  S14       523             1.0000000000
      1366       125  PNM       C23            -2.0335223716       12.7929723990       -5.7470293498  S14       523             1.0000000000
      1367       125  PNM       H24            -0.2803873084        7.8573903890       -5.0401392303  S14       523             1.0000000000
      1368       125  PNM       H25            -0.5988561030        9.3062755058       -8.3693969652  S14       523             1.0000000000
      1369       125  PNM       H26             0.4608992431        8.0873891686       -7.6405139065  S14       523             1.0000000000
      1370       125  PNM       H27             0.0759231553        9.5842502491       -6.7568340578  S14       523             1.0000000000
      1371       125  PNM       H28            -2.5574752131        7.7847210290       -8.6975737469  S14       523             1.0000000000
      1372       125  PNM       H29            -3.0775671975        6.6772752882       -7.4249428872  S14       523             1.0000000000
      1373       125  PNM       H30            -1.5069676691        6.4388512599       -8.2146272877  S14       523             1.0000000000
      1374       125  PNM       H31            -4.3377161832        7.8257249340       -5.1542042242  S14       523             1.0000000000
      1375       125  PNM       H32            -4.3059202331        8.6424987801       -2.8042809533  S14       523             1.0000000000
      1376       125  PNM       H33            -2.1758592774       12.5582732243       -2.3202525559  S14       523             1.0000000000
      1377       125  PNM       H34            -3.4191212872       13.3778976851       -3.2625696694  S14       523             1.0000000000
      1378       125  PNM       H35            -0.0115264790       13.1688908899       -3.0422261909  S14       523             1.0000000000
      1379       125  PNM       H36             1.6566908976       13.5679910523       -4.8330645795  S14       523             1.0000000000
      1380       125  PNM       H37             0.9701344942       13.4520369012       -7.2246753986  S14       523             1.0000000000
      1381       125  PNM       H38            -1.3944967043       12.9179502636       -7.7949903211  S14       523             1.0000000000
      1382       125  PNM       H39            -3.0624432569       12.5695952869       -6.0055848870  S14       523             1.0000000000
      1383       125  PNM       H40            -1.9397143836       10.1931432684       -2.6111650528  S14       523             1.0000000000
      1384       126  TIP3      OH2            -4.4453250665        7.6957222501       -0.2623903653  S14       290             1.0000000000
      1385       126  TIP3      H1             -5.5402933350        7.6367665550       -0.0473182120  S14       290             1.0000000000
      1386       126  TIP3      H2             -3.9112092195        8.4111623255        0.1986257577  S14       290             1.0000000000
      1387       127  SER       CB             -3.0008128795        5.0411252014       -2.0036619675  S15       70              1.0000000000
      1388       127  SER       HB1            -3.5094041448        4.1769394979       -2.4509142492  S15       70              1.0000000000
      1389       127  SER       HB2            -2.0566673233        5.1855920910       -2.5436512107  S15       70              1.0000000000
      1390       127  SER       OG             -3.8512857251        6.1903330254       -2.1323013618  S15       70              1.0000000000
      1391       127  SER       HG1            -4.0720062037        7.0764439292       -1.0028154744  S15       70              1.0000000000
      1392       127  SER       QQH1           -2.7439493021        4.8647236482       -0.9456945348  S15       70              1.0000000000
      1393       128  LYS       CD             -6.4074567592        3.3514558962       -2.0124583529  S15       73              1.0000000000
      1394       128  LYS       HD1            -7.0443372534        2.8103858352       -2.7171278237  S15       73              1.0000000000
      1395       128  LYS       HD2            -5.3821473345        3.2862925538       -2.3936092114  S15       73              1.0000000000
      1396       128  LYS       QQH2           -6.4488342922        2.8315468755       -1.0485380794  S15       73              1.0000000000
      1397       128  LYS       CE             -6.8422135057        4.8284260026       -1.9204915006  S15       73              1.0000000000
      1398       128  LYS       HE1            -6.6172066762        5.2829572980       -0.9519990011  S15       73              1.0000000000
      1399       128  LYS       HE2            -7.9219657282        4.9149695526       -2.0745125574  S15       73              1.0000000000
      1400       128  LYS       NZ             -6.1444453139        5.6741351004       -2.9388263399  S15       73              1.0000000000
      1401       128  LYS       HZ1            -6.1477563002        5.2932589415       -3.8914044939  S15       73              1.0000000000
      1402       128  LYS       HZ2            -5.0003083002        5.8884154533       -2.6049910792  S15       73              1.0000000000
      1403       128  LYS       HZ3            -6.5731615316        6.6220503535       -2.9908637541  S15       73              1.0000000000
      1404       129  SER       CB             -4.4246792166        4.2223205704       -6.4598825166  S15       130             1.0000000000
      1405       129  SER       HB1            -4.4126836233        5.1336432976       -7.0582546625  S15       130             1.0000000000
      1406       129  SER       HB2            -3.7065807523        3.5158292147       -6.8891354471  S15       130             1.0000000000
      1407       129  SER       OG             -4.0446122029        4.5023209694       -5.0659155526  S15       130             1.0000000000
      1408       129  SER       HG1            -3.2119432298        5.0589148268       -5.0818375133  S15       130             1.0000000000
      1409       129  SER       QQH3           -5.4125393140        3.7665165686       -6.5056446828  S15       130             1.0000000000
      1410       130  GLU       CB             -9.9123162763        9.5532283901        0.6476457762  S15       166             1.0000000000
      1411       130  GLU       HB1            -9.5742341706       10.2025770636       -0.1703221873  S15       166             1.0000000000
      1412       130  GLU       HB2           -10.9508694660        9.2753188546        0.4518340132  S15       166             1.0000000000
      1413       130  GLU       QQH4           -9.8812265888       10.0424754136        1.6304092592  S15       166             1.0000000000
      1414       130  GLU       CG             -9.0303800844        8.2923567783        0.6347835766  S15       166             1.0000000000
      1415       130  GLU       HG1            -9.3744067350        7.6016882476       -0.1457225021  S15       166             1.0000000000
      1416       130  GLU       HG2            -9.1172423932        7.7296176120        1.5737303763  S15       166             1.0000000000
      1417       130  GLU       CD             -7.5475935628        8.5479560001        0.3774405055  S15       166             1.0000000000
      1418       130  GLU       OE1            -7.0806546582        9.7253585271        0.3740863874  S15       166             1.0000000000
      1419       130  GLU       OE2            -6.8306523991        7.4683744666        0.1687639289  S15       166             1.0000000000
      1420       131  ASN       CB             -2.5658453011       11.9871889879        1.3067335876  S15       170             1.0000000000
      1421       131  ASN       HB1            -1.5832179624       11.8231441211        0.8556606838  S15       170             1.0000000000
      1422       131  ASN       HB2            -2.9432168710       12.9678320191        1.0048057038  S15       170             1.0000000000
      1423       131  ASN       QQH5           -2.5481269311       11.9316515715        2.4043513580  S15       170             1.0000000000
      1424       131  ASN       CG             -3.5061125249       10.8757957613        0.8437388035  S15       170             1.0000000000
      1425       131  ASN       OD1            -3.1683351923        9.6575491311        0.9919527281  S15       170             1.0000000000
      1426       131  ASN       ND2            -4.6867312763       11.2579575879        0.3225932112  S15       170             1.0000000000
      1427       131  ASN       HD21           -5.4388918881       10.5762357389        0.1617016286  S15       170             1.0000000000
      1428       131  ASN       HD22           -4.8348348855       12.2244257663        0.0191885451  S15       170             1.0000000000
      1429       132  LYS       CE             -3.3249556178        1.1981303968       -4.0972098419  S15       234             1.0000000000
      1430       132  LYS       HE1            -3.7711828648        1.4056450865       -3.1255040381  S15       234             1.0000000000
      1431       132  LYS       HE2            -4.1078291192        1.1138267996       -4.8538408114  S15       234             1.0000000000
      1432       132  LYS       NZ             -2.4448367964        2.3546310748       -4.4908594613  S15       234             1.0000000000
      1433       132  LYS       HZ1            -1.9083570329        2.1420372729       -5.3722703541  S15       234             1.0000000000
      1434       132  LYS       HZ2            -1.7260302205        2.6234018007       -3.7956332610  S15       234             1.0000000000
      1435       132  LYS       HZ3            -3.0473323079        3.2044402220       -4.6677590584  S15       234             1.0000000000
      1436       132  LYS       QQH6           -2.7167279841        0.2956382967       -4.0243053873  S15       234             1.0000000000
      1437       133  SER       CB              2.3453538452        2.9526255720       -5.6431936963  S15       235             1.0000000000
      1438       133  SER       HB1             3.0228965052        2.2310842666       -6.1086552493  S15       235             1.0000000000
      1439       133  SER       HB2             2.9286194991        3.8606676878       -5.4360250913  S15       235             1.0000000000
      1440       133  SER       OG              1.2704560802        3.1975852735       -6.5841092985  S15       235             1.0000000000
      1441       133  SER       HG1             0.8818552347        4.1033264847       -6.4298981133  S15       235             1.0000000000
      1442       133  SER       QQH7            1.9680758313        2.4806479704       -4.7216305413  S15       235             1.0000000000
      1443       134  PNM       S1             -2.8085728101        9.4467807848       -6.2430795561  S15       523             1.0000000000
      1444       134  PNM       C2             -1.5283826700        8.0928272651       -6.8075978002  S15       523             1.0000000000
      1445       134  PNM       C3             -1.1397399577        7.3305910826       -5.4814714097  S15       523             1.0000000000
      1446       134  PNM       N4             -2.2768533112        7.4271722417       -4.5567732070  S15       523             1.0000000000
      1447       134  PNM       C5             -3.4268751350        8.3350688878       -4.8664517568  S15       523             1.0000000000
      1448       134  PNM       C6             -3.3872030562        8.8088777838       -3.3601772744  S15       523             1.0000000000
      1449       134  PNM       C7             -2.2423267689        7.7859604824       -3.2136350151  S15       523             1.0000000000
      1450       134  PNM       O8             -1.3986592235        7.5470594421       -2.3369505984  S15       523             1.0000000000
      1451       134  PNM       C9             -2.2067936922        7.1854930558       -7.8433992104  S15       523             1.0000000000
      1452       134  PNM       C10            -0.3169047310        8.8094448343       -7.4173914154  S15       523             1.0000000000
      1453       134  PNM       C11            -0.6898745150        5.8888602010       -5.7683410279  S15       523             1.0000000000
      1454       134  PNM       O12            -1.4895597503        4.9318053818       -5.5447226705  S15       523             1.0000000000
      1455       134  PNM       O13             0.5130130360        5.7636798188       -6.2571269181  S15       523             1.0000000000
      1456       134  PNM       N14            -2.8254469845       10.1267321903       -3.1050537611  S15       523             1.0000000000
      1457       134  PNM       C15            -3.4426357222       11.2648370877       -3.4971483309  S15       523             1.0000000000
      1458       134  PNM       O16            -4.5738443191       11.2382523405       -4.0640116958  S15       523             1.0000000000
      1459       134  PNM       C17            -2.6670173391       12.5587660722       -3.2823485155  S15       523             1.0000000000
      1460       134  PNM       C18            -1.6468775908       12.8213956959       -4.3888200865  S15       523             1.0000000000
      1461       134  PNM       C19            -0.3085291118       13.1089340884       -4.0795139494  S15       523             1.0000000000
      1462       134  PNM       C20             0.6267037146       13.3456401041       -5.0947026559  S15       523             1.0000000000
      1463       134  PNM       C21             0.2386919139       13.2790582603       -6.4368086049  S15       523             1.0000000000
      1464       134  PNM       C22            -1.0951167579       12.9906884717       -6.7526591100  S15       523             1.0000000000
      1465       134  PNM       C23            -2.0332862397       12.7804024058       -5.7387343008  S15       523             1.0000000000
      1466       134  PNM       H24            -0.2839481906        7.8438029910       -5.0285219086  S15       523             1.0000000000
      1467       134  PNM       H25            -0.5881319458        9.2942865477       -8.3599711490  S15       523             1.0000000000
      1468       134  PNM       H26             0.4696540327        8.0773311580       -7.6247755003  S15       523             1.0000000000
      1469       134  PNM       H27             0.0787439307        9.5748691914       -6.7448665036  S15       523             1.0000000000
      1470       134  PNM       H28            -2.5497160128        7.7800000637       -8.6936979376  S15       523             1.0000000000
      1471       134  PNM       H29            -3.0738386920        6.6706327065       -7.4250035643  S15       523             1.0000000000
      1472       134  PNM       H30            -1.5021957842        6.4309999129       -8.2126272963  S15       523             1.0000000000
      1473       134  PNM       H31            -4.3414179374        7.8187904093       -5.1530574497  S15       523             1.0000000000
      1474       134  PNM       H32            -4.3044780266        8.6314989165       -2.8021306334  S15       523             1.0000000000
      1475       134  PNM       H33            -2.1621827537       12.5399178115       -2.3120715515  S15       523             1.0000000000
      1476       134  PNM       H34            -3.4085803140       13.3628776798       -3.2472742656  S15       523             1.0000000000
      1477       134  PNM       H35            -0.0027490730       13.1653800956       -3.0416438330  S15       523             1.0000000000
      1478       134  PNM       H36             1.6566743543       13.5720675026       -4.8389347067  S15       523             1.0000000000
      1479       134  PNM       H37             0.9615458409       13.4530295236       -7.2278884900  S15       523             1.0000000000
      1480       134  PNM       H38            -1.4031565810       12.9099732451       -7.7892109693  S15       523             1.0000000000
      1481       134  PNM       H39            -3.0624530569       12.5538830598       -5.9933702323  S15       523             1.0000000000
      1482       134  PNM       H40            -1.9333744162       10.1739785537       -2.6066875602  S15       523             1.0000000000
      1483       135  TIP3      OH2            -4.4669300680        7.6980126746       -0.2491151622  S15       290             1.0000000000
      1484       135  TIP3      H1             -5.5918561089        7.6332053500       -0.0298240681  S15       290             1.0000000000
      1485       135  TIP3      H2             -3.9283611660        8.4109338022        0.2088461665  S15       290             1.0000000000
      1486       136  SER       CB             -2.9911150751        5.0398387179       -2.0106076444  S16       70              1.0000000000
      1487       136  SER       HB1            -3.4991890719        4.1751227770       -2.4573527138  S16       70              1.0000000000
      1488       136  SER       HB2            -2.0443315527        5.1810548081       -2.5468749839  S16       70              1.0000000000
      1489       136  SER       OG             -3.8383243807        6.1902136651       -2.1463601987  S16       70              1.0000000000
      1490       136  SER       HG1            -4.0715355339        7.0820762884       -1.0056260918  S16       70              1.0000000000
      1491       136  SER       QQH1           -2.7389739097        4.8660534163       -0.9510069549  S16       70              1.0000000000
      1492       137  LYS       CD             -6.3968013004        3.3541814336       -2.0140083426  S16       73              1.0000000000
      1493       137  LYS       HD1            -7.0365748769        2.8182510748       -2.7200263607  S16       73              1.0000000000
      1494       137  LYS       HD2            -5.3721422200        3.2862978606       -2.3962861270  S16       73              1.0000000000
      1495       137  LYS       QQH2           -6.4394457880        2.8304054061       -1.0521779916  S16       73              1.0000000000
      1496       137  LYS       CE             -6.8255650358        4.8319652780       -1.9151219012  S16       73              1.0000000000
      1497       137  LYS       HE1            -6.5872204518        5.2832497055       -0.9484736975  S16       73              1.0000000000
      1498       137  LYS       HE2            -7.9068863142        4.9227431432       -2.0549043854  S16       73              1.0000000000
      1499       137  LYS       NZ             -6.1369091866        5.6769284031       -2.9398627761  S16       73              1.0000000000
      1500       137  LYS       HZ1            -6.1474267408        5.2950333177       -3.8920657732  S16       73              1.0000000000
      1501       137  LYS       HZ2            -4.9911629117        5.8890650750       -2.6153379469  S16       73              1.0000000000
      1502       137  LYS       HZ3            -6.5667737653        6.6243886910       -2.9899475772  S16       73              1.0000000000
      1503       138  SER       CB             -4.4275352853        4.2254153863       -6.4541891815  S16       130             1.0000000000
      1504       138  SER       HB1            -4.4182663913        5.1366241825       -7.0527556087  S16       130             1.0000000000
      1505       138  SER       HB2            -3.7069582111        3.5214534538       -6.8834949338  S16       130             1.0000000000
      1506       138  SER       OG             -4.0495545357        4.5067074705       -5.0599652423  S16       130             1.0000000000
      1507       138  SER       HG1            -3.2200181097        5.0668217733       -5.0743535028  S16       130             1.0000000000
      1508       138  SER       QQH3           -5.4138681109        3.7663192991       -6.5003946095  S16       130             1.0000000000
      1509       139  GLU       CB             -9.9139337140        9.5530755882        0.6453476072  S16       166             1.0000000000
      1510       139  GLU       HB1            -9.5779610043       10.2036358690       -0.1724648163  S16       166             1.0000000000
      1511       139  GLU       HB2           -10.9526466927        9.2748318523        0.4513213737  S16       166             1.0000000000
      1512       139  GLU       QQH4           -9.8817222993       10.0409434705        1.6288247710  S16       166             1.0000000000
      1513       139  GLU       CG             -9.0312292979        8.2927962650        0.6286428263  S16       166             1.0000000000
      1514       139  GLU       HG1            -9.3805102806        7.6002452808       -0.1478334058  S16       166             1.0000000000
      1515       139  GLU       HG2            -9.1101611438        7.7317740560        1.5692324280  S16       166             1.0000000000
      1516       139  GLU       CD             -7.5513978498        8.5499387030        0.3596444342  S16       166             1.0000000000
      1517       139  GLU       OE1            -7.0852840566        9.7263636398        0.3409108948  S16       166             1.0000000000
      1518       139  GLU       OE2            -6.8335160548        7.4679192636        0.1568718714  S16       166             1.0000000000
      1519       140  ASN       CB             -2.5653487147       11.9858415146        1.3079201533  S16       170             1.0000000000
      1520       140  ASN       HB1            -1.5826683474       11.8215875382        0.8569824501  S16       170             1.0000000000
      1521       140  ASN       HB2            -2.9421916596       12.9665947427        1.0056150932  S16       170             1.0000000000
      1522       140  ASN       QQH5           -2.5477897586       11.9306870590        2.4055222951  S16       170             1.0000000000
      1523       140  ASN       CG             -3.5054414095       10.8744097817        0.8436958272  S16       170             1.0000000000
      1524       140  ASN       OD1            -3.1715918363        9.6558239372        0.9961075065  S16       170             1.0000000000
      1525       140  ASN       ND2            -4.6822105300       11.2580265610        0.3142270307  S16       170             1.0000000000
      1526       140  ASN       HD21           -5.4320140485       10.5767746248        0.1444925357  S16       170             1.0000000000
      1527       140  ASN       HD22           -4.8282080428       12.2247106879        0.0102020392  S16       170             1.0000000000
      1528       141  LYS       CE             -3.3204640287        1.2053654433       -4.1009908975  S16       234             1.0000000000
      1529       141  LYS       HE1            -3.7663624043        1.4133491727       -3.1292035535  S16       234             1.0000000000
      1530       141  LYS       HE2            -4.1035854790        1.1223883885       -4.8575163265  S16       234             1.0000000000
      1531       141  LYS       NZ             -2.4385036857        2.3603153799       -4.4944977722  S16       234             1.0000000000
      1532       141  LYS       HZ1            -1.9035344322        2.1480739316       -5.3768500744  S16       234             1.0000000000
      1533       141  LYS       HZ2            -1.7180735910        2.6270998055       -3.8000611508  S16       234             1.0000000000
      1534       141  LYS       HZ3            -3.0393579692        3.2107567241       -4.6690163753  S16       234             1.0000000000
      1535       141  LYS       QQH6           -2.7138805102        0.3017588490       -4.0283568467  S16       234             1.0000000000
      1536       142  SER       CB              2.3491038204        2.9532702029       -5.6442296978  S16       235             1.0000000000
      1537       142  SER       HB1             3.0274896903        2.2321312010       -6.1091312390  S16       235             1.0000000000
      1538       142  SER       HB2             2.9316811702        3.8615769990       -5.4362879676  S16       235             1.0000000000
      1539       142  SER       OG              1.2750966695        3.1977167258       -6.5860543507  S16       235             1.0000000000
      1540       142  SER       HG1             0.8856927491        4.1032657539       -6.4324524130  S16       235             1.0000000000
      1541       142  SER       QQH7            1.9713176825        2.4810267542       -4.7229755240  S16       235             1.0000000000
      1542       143  PNM       S1             -2.8347810749        9.4201379811       -6.2511118118  S16       523             1.0000000000
      1543       143  PNM       C2             -1.5413963269        8.0766810899       -6.8101111125  S16       523             1.0000000000
      1544       143  PNM       C3             -1.1548788988        7.3152234735       -5.4838360265  S16       523             1.0000000000
      1545       143  PNM       N4             -2.2968094680        7.3999708578       -4.5628766012  S16       523             1.0000000000
      1546       143  PNM       C5             -3.4462869307        8.3111314504       -4.8700216298  S16       523             1.0000000000
      1547       143  PNM       C6             -3.3999244954        8.7896553945       -3.3653938811  S16       523             1.0000000000
      1548       143  PNM       C7             -2.2567781367        7.7656847581       -3.2201278575  S16       523             1.0000000000
      1549       143  PNM       O8             -1.4001491757        7.5414733758       -2.3515891826  S16       523             1.0000000000
      1550       143  PNM       C9             -2.2094722085        7.1688064051       -7.8517186271  S16       523             1.0000000000
      1551       143  PNM       C10            -0.3294603601        8.8004744617       -7.4108248376  S16       523             1.0000000000
      1552       143  PNM       C11            -0.6932358958        5.8773471725       -5.7710243756  S16       523             1.0000000000
      1553       143  PNM       O12            -1.4860558799        4.9145711043       -5.5482846828  S16       523             1.0000000000
      1554       143  PNM       O13             0.5114533691        5.7614753552       -6.2584220466  S16       523             1.0000000000
      1555       143  PNM       N14            -2.8319062069       10.1052709795       -3.1126272107  S16       523             1.0000000000
      1556       143  PNM       C15            -3.4452704246       11.2469412921       -3.4993344582  S16       523             1.0000000000
      1557       143  PNM       O16            -4.5776764362       11.2276048622       -4.0640463274  S16       523             1.0000000000
      1558       143  PNM       C17            -2.6638012711       12.5364033431       -3.2793874314  S16       523             1.0000000000
      1559       143  PNM       C18            -1.6454274539       12.8024232628       -4.3866216455  S16       523             1.0000000000
      1560       143  PNM       C19            -0.3092504364       13.1001634263       -4.0773839278  S16       523             1.0000000000
      1561       143  PNM       C20             0.6240062583       13.3444233860       -5.0925285033  S16       523             1.0000000000
      1562       143  PNM       C21             0.2363971653       13.2753819417       -6.4346185204  S16       523             1.0000000000
      1563       143  PNM       C22            -1.0950480959       12.9764257130       -6.7504405717  S16       523             1.0000000000
      1564       143  PNM       C23            -2.0315187196       12.7581622401       -5.7365649998  S16       523             1.0000000000
      1565       143  PNM       H24            -0.3046418923        7.8338624014       -5.0258905779  S16       523             1.0000000000
      1566       143  PNM       H25            -0.5949980608        9.2837569915       -8.3558200207  S16       523             1.0000000000
      1567       143  PNM       H26             0.4623615991        8.0721377841       -7.6118741683  S16       523             1.0000000000
      1568       143  PNM       H27             0.0575482563        9.5680436793       -6.7356605677  S16       523             1.0000000000
      1569       143  PNM       H28            -2.5502497533        7.7644392460       -8.7021185260  S16       523             1.0000000000
      1570       143  PNM       H29            -3.0769008216        6.6504275097       -7.4388366599  S16       523             1.0000000000
      1571       143  PNM       H30            -1.4999168507        6.4181667428       -8.2189278682  S16       523             1.0000000000
      1572       143  PNM       H31            -4.3629175993        7.7963453016       -5.1518476718  S16       523             1.0000000000
      1573       143  PNM       H32            -4.3155432220        8.6169436557       -2.8033504432  S16       523             1.0000000000
      1574       143  PNM       H33            -2.1562112814       12.5099969778       -2.3107205259  S16       523             1.0000000000
      1575       143  PNM       H34            -3.4017471237       13.3435776442       -3.2370963989  S16       523             1.0000000000
      1576       143  PNM       H35            -0.0037742550       13.1594648607       -3.0396197418  S16       523             1.0000000000
      1577       143  PNM       H36             1.6522600080       13.5787232725       -4.8368626043  S16       523             1.0000000000
      1578       143  PNM       H37             0.9580872647       13.4552707351       -7.2254633460  S16       523             1.0000000000
      1579       143  PNM       H38            -1.4025263321       12.8943903988       -7.7870962457  S16       523             1.0000000000
      1580       143  PNM       H39            -3.0589949630       12.5245305206       -5.9913931382  S16       523             1.0000000000
      1581       143  PNM       H40            -1.9398403632       10.1492228136       -2.6138941604  S16       523             1.0000000000
      1582       144  TIP3      OH2            -4.4731058988        7.6988642659       -0.2583878862  S16       290             1.0000000000
      1583       144  TIP3      H1             -5.6129438387        7.6313091571       -0.0397515607  S16       290             1.0000000000
      1584       144  TIP3      H2             -3.9336273076        8.4069525122        0.2043512905  S16       290             1.0000000000
      1585       145  SER       CB             -2.9749477277        5.0411003643       -2.0185666481  S17       70              1.0000000000
      1586       145  SER       HB1            -3.4827649799        4.1766906660       -2.4661579748  S17       70              1.0000000000
      1587       145  SER       HB2            -2.0234364099        5.1762685981       -2.5482610484  S17       70              1.0000000000
      1588       145  SER       OG             -3.8152549732        6.1951913914       -2.1643362827  S17       70              1.0000000000
      1589       145  SER       HG1            -4.0701847337        7.0930151538       -1.0038799520  S17       70              1.0000000000
      1590       145  SER       QQH1           -2.7306385542        4.8694877899       -0.9568140628  S17       70              1.0000000000
      1591       146  LYS       CD             -6.3803341709        3.3585238512       -2.0162442448  S17       73              1.0000000000
      1592       146  LYS       HD1            -7.0250752455        2.8304051376       -2.7236768861  S17       73              1.0000000000
      1593       146  LYS       HD2            -5.3566437977        3.2852261713       -2.4001161162  S17       73              1.0000000000
      1594       146  LYS       QQH2           -6.4251968118        2.8304965913       -1.0569208931  S17       73              1.0000000000
      1595       146  LYS       CE             -6.7987946629        4.8380347717       -1.9086585708  S17       73              1.0000000000
      1596       146  LYS       HE1            -6.5422376898        5.2848420743       -0.9447190025  S17       73              1.0000000000
      1597       146  LYS       HE2            -7.8814629965        4.9364694562       -2.0300080276  S17       73              1.0000000000
      1598       146  LYS       NZ             -6.1216274308        5.6821206075       -2.9420463168  S17       73              1.0000000000
      1599       146  LYS       HZ1            -6.1395707499        5.2980547972       -3.8934058470  S17       73              1.0000000000
      1600       146  LYS       HZ2            -4.9795244188        5.8922696993       -2.6309568878  S17       73              1.0000000000
      1601       146  LYS       HZ3            -6.5543461426        6.6285099915       -2.9895372950  S17       73              1.0000000000
      1602       147  SER       CB             -4.4286303780        4.2326763098       -6.4455623604  S17       130             1.0000000000
      1603       147  SER       HB1            -4.4218652732        5.1442781619       -7.0434685327  S17       130             1.0000000000
      1604       147  SER       HB2            -3.7031936356        3.5328527853       -6.8732942858  S17       130             1.0000000000
      1605       147  SER       OG             -4.0574803681        4.5149012459       -5.0496814548  S17       130             1.0000000000
      1606       147  SER       HG1            -3.2355733046        5.0840997957       -5.0585616951  S17       130             1.0000000000
      1607       147  SER       QQH3           -5.4125330039        3.7686535705       -6.4953111456  S17       130             1.0000000000
      1608       148  GLU       CB             -9.9171648890        9.5539770911        0.6447492639  S17       166             1.0000000000
      1609       148  GLU       HB1            -9.5823402420       10.2049379276       -0.1732671028  S17       166             1.0000000000
      1610       148  GLU       HB2           -10.9559004232        9.2757103081        0.4510517175  S17       166             1.0000000000
      1611       148  GLU       QQH4           -9.8847801376       10.0413908107        1.6283878866  S17       166             1.0000000000
      1612       148  GLU       CG             -9.0345101500        8.2937139293        0.6273492772  S17       166             1.0000000000
      1613       148  GLU       HG1            -9.3849934787        7.6004997117       -0.1478670793  S17       166             1.0000000000
      1614       148  GLU       HG2            -9.1113444175        7.7334437267        1.5684562266  S17       166             1.0000000000
      1615       148  GLU       CD             -7.5563329961        8.5523320219        0.3564499571  S17       166             1.0000000000
      1616       148  GLU       OE1            -7.0868609717        9.7256543768        0.3399453508  S17       166             1.0000000000
      1617       148  GLU       OE2            -6.8395592814        7.4676274331        0.1486500900  S17       166             1.0000000000
      1618       149  ASN       CB             -2.5658449405       11.9855556228        1.3076834167  S17       170             1.0000000000
      1619       149  ASN       HB1            -1.5834489383       11.8208375168        0.8561593875  S17       170             1.0000000000
      1620       149  ASN       HB2            -2.9416129633       12.9667846862        1.0056221573  S17       170             1.0000000000
      1621       149  ASN       QQH5           -2.5476820058       11.9291245987        2.4050819834  S17       170             1.0000000000
      1622       149  ASN       CG             -3.5069948228       10.8753408989        0.8427446998  S17       170             1.0000000000
      1623       149  ASN       OD1            -3.1801081955        9.6562232742        1.0041640075  S17       170             1.0000000000
      1624       149  ASN       ND2            -4.6776257435       11.2609011560        0.3006610291  S17       170             1.0000000000
      1625       149  ASN       HD21           -5.4258084395       10.5802859117        0.1266797405  S17       170             1.0000000000
      1626       149  ASN       HD22           -4.8199734072       12.2270094843       -0.0076892539  S17       170             1.0000000000
      1627       150  LYS       CE             -3.3124421364        1.2184674570       -4.1049338141  S17       234             1.0000000000
      1628       150  LYS       HE1            -3.7573676369        1.4275324018       -3.1328689854  S17       234             1.0000000000
      1629       150  LYS       HE2            -4.0960698849        1.1382065337       -4.8612610995  S17       234             1.0000000000
      1630       150  LYS       NZ             -2.4270821512        2.3705735240       -4.4983062740  S17       234             1.0000000000
      1631       150  LYS       HZ1            -1.8942665982        2.1586499012       -5.3819655189  S17       234             1.0000000000
      1632       150  LYS       HZ2            -1.7038113138        2.6339470331       -3.8052309774  S17       234             1.0000000000
      1633       150  LYS       HZ3            -3.0241676002        3.2226162603       -4.6695170845  S17       234             1.0000000000
      1634       150  LYS       QQH6           -2.7087719636        0.3129091462       -4.0329952153  S17       234             1.0000000000
      1635       151  SER       CB              2.3545355743        2.9545677258       -5.6446811587  S17       235             1.0000000000
      1636       151  SER       HB1             3.0325935804        2.2335973184       -6.1104293047  S17       235             1.0000000000
      1637       151  SER       HB2             2.9381290848        3.8619085497       -5.4353017204  S17       235             1.0000000000
      1638       151  SER       OG              1.2811495967        3.2009968192       -6.5864186616  S17       235             1.0000000000
      1639       151  SER       HG1             0.8912013903        4.1060384023       -6.4306745858  S17       235             1.0000000000
      1640       151  SER       QQH7            1.9762828348        2.4814650312       -4.7240639266  S17       235             1.0000000000
      1641       152  PNM       S1             -2.8546583587        9.3930729243       -6.2519589938  S17       523             1.0000000000
      1642       152  PNM       C2             -1.5541706825        8.0552285452       -6.8052675620  S17       523             1.0000000000
      1643       152  PNM       C3             -1.1785416402        7.2917234759       -5.4790152110  S17       523             1.0000000000
      1644       152  PNM       N4             -2.3326210248        7.3574470916       -4.5694331726  S17       523             1.0000000000
      1645       152  PNM       C5             -3.4735107443        8.2840206321       -4.8740335920  S17       523             1.0000000000
      1646       152  PNM       C6             -3.4185651650        8.7658374283       -3.3708783576  S17       523             1.0000000000
      1647       152  PNM       C7             -2.2832347342        7.7337950437       -3.2255557682  S17       523             1.0000000000
      1648       152  PNM       O8             -1.4043990394        7.5336197500       -2.3735868462  S17       523             1.0000000000
      1649       152  PNM       C9             -2.2073616875        7.1497958131       -7.8582224376  S17       523             1.0000000000
      1650       152  PNM       C10            -0.3370665123        8.7846281624       -7.3882259160  S17       523             1.0000000000
      1651       152  PNM       C11            -0.6970607756        5.8607393904       -5.7683463466  S17       523             1.0000000000
      1652       152  PNM       O12            -1.4777704813        4.8874754038       -5.5500230046  S17       523             1.0000000000
      1653       152  PNM       O13             0.5108293895        5.7614474375       -6.2529520619  S17       523             1.0000000000
      1654       152  PNM       N14            -2.8381360511       10.0757489896       -3.1183250430  S17       523             1.0000000000
      1655       152  PNM       C15            -3.4438787308       11.2246354699       -3.4946755624  S17       523             1.0000000000
      1656       152  PNM       O16            -4.5787038936       11.2185565022       -4.0546982993  S17       523             1.0000000000
      1657       152  PNM       C17            -2.6512936385       12.5057296717       -3.2660841150  S17       523             1.0000000000
      1658       152  PNM       C18            -1.6403682993       12.7803528020       -4.3781162450  S17       523             1.0000000000
      1659       152  PNM       C19            -0.3052717050       13.0884057566       -4.0742616501  S17       523             1.0000000000
      1660       152  PNM       C20             0.6210899672       13.3437416830       -5.0929347650  S17       523             1.0000000000
      1661       152  PNM       C21             0.2274683501       13.2762545188       -6.4333944714  S17       523             1.0000000000
      1662       152  PNM       C22            -1.1029557004       12.9672147226       -6.7439352387  S17       523             1.0000000000
      1663       152  PNM       C23            -2.0325934242       12.7370517563       -5.7263091425  S17       523             1.0000000000
      1664       152  PNM       H24            -0.3401442961        7.8174929984       -5.0070104297  S17       523             1.0000000000
      1665       152  PNM       H25            -0.5898722954        9.2671599974       -8.3370207363  S17       523             1.0000000000
      1666       152  PNM       H26             0.4605356490        8.0590941376       -7.5754456962  S17       523             1.0000000000
      1667       152  PNM       H27             0.0357201331        9.5530257482       -6.7062442931  S17       523             1.0000000000
      1668       152  PNM       H28            -2.5396932819        7.7471483509       -8.7108388363  S17       523             1.0000000000
      1669       152  PNM       H29            -3.0778839238        6.6266519323       -7.4584012738  S17       523             1.0000000000
      1670       152  PNM       H30            -1.4911301627        6.4026171934       -8.2197245052  S17       523             1.0000000000
      1671       152  PNM       H31            -4.3962843687        7.7785383072       -5.1529630014  S17       523             1.0000000000
      1672       152  PNM       H32            -4.3337403307        8.6021878888       -2.8055418406  S17       523             1.0000000000
      1673       152  PNM       H33            -2.1355704523       12.4626500020       -2.3022558373  S17       523             1.0000000000
      1674       152  PNM       H34            -3.3825843161       13.3177817269       -3.2061717040  S17       523             1.0000000000
      1675       152  PNM       H35             0.0045910488       13.1467391232       -3.0376960586  S17       523             1.0000000000
      1676       152  PNM       H36             1.6486913437       13.5852478913       -4.8410829246  S17       523             1.0000000000
      1677       152  PNM       H37             0.9436598234       13.4650528324       -7.2271169022  S17       523             1.0000000000
      1678       152  PNM       H38            -1.4155072259       12.8875171669       -7.7792167564  S17       523             1.0000000000
      1679       152  PNM       H39            -3.0594680708       12.4960357475       -5.9765034117  S17       523             1.0000000000
      1680       152  PNM       H40            -1.9439665768       10.1101039897       -2.6230189399  S17       523             1.0000000000
      1681       153  TIP3      OH2            -4.4819067014        7.6993869577       -0.2634340926  S17       290             1.0000000000
      1682       153  TIP3      H1             -5.6452538198        7.6287079495       -0.0457785414  S17       290             1.0000000000
      1683       153  TIP3      H2             -3.9430359789        8.4035114623        0.2039532917  S17       290             1.0000000000
      1684       154  SER       CB             -2.9557577398        5.0515474790       -2.0281604719  S18       70              1.0000000000
      1685       154  SER       HB1            -3.4695339677        4.1912301353       -2.4767111236  S18       70              1.0000000000
      1686       154  SER       HB2            -1.9987991720        5.1751048619       -2.5509029246  S18       70              1.0000000000
      1687       154  SER       OG             -3.7811038231        6.2156233974       -2.1856417082  S18       70              1.0000000000
      1688       154  SER       HG1            -4.0574178261        7.1050550379       -1.0064740454  S18       70              1.0000000000
      1689       154  SER       QQH1           -2.7213281541        4.8815539232       -0.9640028728  S18       70              1.0000000000
      1690       155  LYS       CD             -6.3651747566        3.3654508873       -2.0177713415  S18       73              1.0000000000
      1691       155  LYS       HD1            -7.0118129993        2.8417693752       -2.7268075074  S18       73              1.0000000000
      1692       155  LYS       HD2            -5.3413812292        3.2880723361       -2.4002826330  S18       73              1.0000000000
      1693       155  LYS       QQH2           -6.4136409179        2.8364126156       -1.0593868419  S18       73              1.0000000000
      1694       155  LYS       CE             -6.7786157059        4.8457148422       -1.9061898883  S18       73              1.0000000000
      1695       155  LYS       HE1            -6.5173810051        5.2917043776       -0.9433759569  S18       73              1.0000000000
      1696       155  LYS       HE2            -7.8609844051        4.9489427686       -2.0240542197  S18       73              1.0000000000
      1697       155  LYS       NZ             -6.1060967539        5.6924583906       -2.9431398770  S18       73              1.0000000000
      1698       155  LYS       HZ1            -6.1259233259        5.3076174163       -3.8949104907  S18       73              1.0000000000
      1699       155  LYS       HZ2            -4.9874679058        5.9005636967       -2.6495757638  S18       73              1.0000000000
      1700       155  LYS       HZ3            -6.5456662159        6.6365421514       -2.9893177728  S18       73              1.0000000000
      1701       156  SER       CB             -4.4304718218        4.2406277835       -6.4326779369  S18       130             1.0000000000
      1702       156  SER       HB1            -4.4248669957        5.1513541864       -7.0317578927  S18       130             1.0000000000
      1703       156  SER       HB2            -3.6986194597        3.5447999903       -6.8557872890  S18       130             1.0000000000
      1704       156  SER       OG             -4.0701792124        4.5264581527       -5.0343679055  S18       130             1.0000000000
      1705       156  SER       HG1            -3.2614321682        5.1119982586       -5.0352912815  S18       130             1.0000000000
      1706       156  SER       QQH3           -5.4115064015        3.7707459750       -6.4880965739  S18       130             1.0000000000
      1707       157  GLU       CB             -9.9138160427        9.5501685689        0.6448001694  S18       166             1.0000000000
      1708       157  GLU       HB1            -9.5795548860       10.2010519860       -0.1734832124  S18       166             1.0000000000
      1709       157  GLU       HB2           -10.9522724232        9.2710191859        0.4511034589  S18       166             1.0000000000
      1710       157  GLU       QQH4           -9.8818972042       10.0379311579        1.6282305395  S18       166             1.0000000000
      1711       157  GLU       CG             -9.0306457659        8.2898608530        0.6278339663  S18       166             1.0000000000
      1712       157  GLU       HG1            -9.3800875912        7.5970826276       -0.1481962390  S18       166             1.0000000000
      1713       157  GLU       HG2            -9.1087416169        7.7295625969        1.5689123084  S18       166             1.0000000000
      1714       157  GLU       CD             -7.5526662194        8.5495752726        0.3579288780  S18       166             1.0000000000
      1715       157  GLU       OE1            -7.0820696787        9.7218302352        0.3508487842  S18       166             1.0000000000
      1716       157  GLU       OE2            -6.8359967850        7.4654975732        0.1396562202  S18       166             1.0000000000
      1717       158  ASN       CB             -2.5646595392       11.9855487647        1.3103234863  S18       170             1.0000000000
      1718       158  ASN       HB1            -1.5819758118       11.8198117762        0.8598491172  S18       170             1.0000000000
      1719       158  ASN       HB2            -2.9392923890       12.9671624179        1.0083296845  S18       170             1.0000000000
      1720       158  ASN       QQH5           -2.5482115063       11.9281792994        2.4077744887  S18       170             1.0000000000
      1721       158  ASN       CG             -3.5060654641       10.8766322306        0.8437436750  S18       170             1.0000000000
      1722       158  ASN       OD1            -3.1824501178        9.6572380974        1.0079841712  S18       170             1.0000000000
      1723       158  ASN       ND2            -4.6741513492       11.2636006248        0.2968666125  S18       170             1.0000000000
      1724       158  ASN       HD21           -5.4223898490       10.5834094239        0.1238708133  S18       170             1.0000000000
      1725       158  ASN       HD22           -4.8149912831       12.2294672534       -0.0131379810  S18       170             1.0000000000
      1726       159  LYS       CE             -3.3063913082        1.2315447840       -4.1089446000  S18       234             1.0000000000
      1727       159  LYS       HE1            -3.7518408207        1.4400697783       -3.1369001888  S18       234             1.0000000000
      1728       159  LYS       HE2            -4.0896664380        1.1531443826       -4.8658710776  S18       234             1.0000000000
      1729       159  LYS       NZ             -2.4183338006        2.3821070488       -4.5005570548  S18       234             1.0000000000
      1730       159  LYS       HZ1            -1.8873669950        2.1710922841       -5.3853686932  S18       234             1.0000000000
      1731       159  LYS       HZ2            -1.6924715472        2.6411132111       -3.8082578675  S18       234             1.0000000000
      1732       159  LYS       HZ3            -3.0108199872        3.2364127620       -4.6673516075  S18       234             1.0000000000
      1733       159  LYS       QQH6           -2.7045309428        0.3246916175       -4.0377025244  S18       234             1.0000000000
      1734       160  SER       CB              2.3542447397        2.9602448187       -5.6453314825  S18       235             1.0000000000
      1735       160  SER       HB1             3.0319039795        2.2402069173       -6.1130312034  S18       235             1.0000000000
      1736       160  SER       HB2             2.9378799056        3.8671050827       -5.4340186196  S18       235             1.0000000000
      1737       160  SER       OG              1.2808033160        3.2089142889       -6.5862081596  S18       235             1.0000000000
      1738       160  SER       HG1             0.8929286921        4.1149367863       -6.4295119079  S18       235             1.0000000000
      1739       160  SER       QQH7            1.9760733026        2.4854187407       -4.7255312571  S18       235             1.0000000000
      1740       161  PNM       S1             -2.8741411293        9.3698571017       -6.2532409764  S18       523             1.0000000000
      1741       161  PNM       C2             -1.5708034193        8.0358936523       -6.8006876662  S18       523             1.0000000000
      1742       161  PNM       C3             -1.2100559242        7.2683505554       -5.4751969746  S18       523             1.0000000000
      1743       161  PNM       N4             -2.3837119216        7.3049586277       -4.5837638321  S18       523             1.0000000000
      1744       161  PNM       C5             -3.5075338213        8.2597003967       -4.8841899829  S18       523             1.0000000000
      1745       161  PNM       C6             -3.4431554973        8.7428305805       -3.3827808997  S18       523             1.0000000000
      1746       161  PNM       C7             -2.3240629834        7.6931548213       -3.2344572555  S18       523             1.0000000000
      1747       161  PNM       O8             -1.4121938232        7.5275080747       -2.4092415755  S18       523             1.0000000000
      1748       161  PNM       C9             -2.2137821397        7.1354423792       -7.8632068159  S18       523             1.0000000000
      1749       161  PNM       C10            -0.3511107607        8.7716732367       -7.3702108459  S18       523             1.0000000000
      1750       161  PNM       C11            -0.7013919474        5.8463728545       -5.7671576938  S18       523             1.0000000000
      1751       161  PNM       O12            -1.4638034767        4.8582187722       -5.5537074932  S18       523             1.0000000000
      1752       161  PNM       O13             0.5103721169        5.7692390385       -6.2489896315  S18       523             1.0000000000
      1753       161  PNM       N14            -2.8464812286       10.0453020406       -3.1299217992  S18       523             1.0000000000
      1754       161  PNM       C15            -3.4435825703       11.2012496337       -3.4974948897  S18       523             1.0000000000
      1755       161  PNM       O16            -4.5822904806       11.2076657777       -4.0507677934  S18       523             1.0000000000
      1756       161  PNM       C17            -2.6426854702       12.4767006754       -3.2661437395  S18       523             1.0000000000
      1757       161  PNM       C18            -1.6353191228       12.7576726419       -4.3799620267  S18       523             1.0000000000
      1758       161  PNM       C19            -0.3029648458       13.0784488886       -4.0768031518  S18       523             1.0000000000
      1759       161  PNM       C20             0.6201117920       13.3449419968       -5.0955755377  S18       523             1.0000000000
      1760       161  PNM       C21             0.2262107614       13.2765439021       -6.4358708614  S18       523             1.0000000000
      1761       161  PNM       C22            -1.1015830635       12.9560740151       -6.7458951094  S18       523             1.0000000000
      1762       161  PNM       C23            -2.0282704399       12.7144880153       -5.7280792498  S18       523             1.0000000000
      1763       161  PNM       H24            -0.3884952031        7.8040141787       -4.9842153930  S18       523             1.0000000000
      1764       161  PNM       H25            -0.5977832504        9.2520130853       -8.3219438524  S18       523             1.0000000000
      1765       161  PNM       H26             0.4531651394        8.0516845933       -7.5480002772  S18       523             1.0000000000
      1766       161  PNM       H27             0.0079023000        9.5443350258       -6.6858420778  S18       523             1.0000000000
      1767       161  PNM       H28            -2.5417582823        7.7366004388       -8.7148444854  S18       523             1.0000000000
      1768       161  PNM       H29            -3.0859384621        6.6089736673       -7.4718538408  S18       523             1.0000000000
      1769       161  PNM       H30            -1.4935869172        6.3914214529       -8.2230100422  S18       523             1.0000000000
      1770       161  PNM       H31            -4.4400594687        7.7735254942       -5.1644527916  S18       523             1.0000000000
      1771       161  PNM       H32            -4.3607576751        8.5951325288       -2.8168396919  S18       523             1.0000000000
      1772       161  PNM       H33            -2.1231090343       12.4260919673       -2.3049056449  S18       523             1.0000000000
      1773       161  PNM       H34            -3.3704207822       13.2916319396       -3.1985610091  S18       523             1.0000000000
      1774       161  PNM       H35             0.0068238397       13.1391814734       -3.0404138613  S18       523             1.0000000000
      1775       161  PNM       H36             1.6453431320       13.5962406470       -4.8437958853  S18       523             1.0000000000
      1776       161  PNM       H37             0.9402276840       13.4735976157       -7.2296225109  S18       523             1.0000000000
      1777       161  PNM       H38            -1.4141775171       12.8773928349       -7.7813255679  S18       523             1.0000000000
      1778       161  PNM       H39            -3.0534618292       12.4669089306       -5.9788050128  S18       523             1.0000000000
      1779       161  PNM       H40            -1.9499667473       10.0691449220       -2.6384960887  S18       523             1.0000000000
      1780       162  TIP3      OH2            -4.4770940592        7.7004241298       -0.2654477833  S18       290             1.0000000000
      1781       162  TIP3      H1             -5.6475350382        7.6270543081       -0.0506408429  S18       290             1.0000000000
      1782       162  TIP3      H2             -3.9419410770        8.4056187905        0.2056976521  S18       290             1.0000000000
      1783       163  SER       CB             -2.9292300954        5.0578489121       -2.0413506469  S19       70              1.0000000000
      1784       163  SER       HB1            -3.4500952374        4.2014929839       -2.4886790068  S19       70              1.0000000000
      1785       163  SER       HB2            -1.9651085104        5.1656074779       -2.5535023775  S19       70              1.0000000000
      1786       163  SER       OG             -3.7344960753        6.2353854744       -2.2210656852  S19       70              1.0000000000
      1787       163  SER       HG1            -4.0465927446        7.1291616160       -1.0059751306  S19       70              1.0000000000
      1788       163  SER       QQH1           -2.7104705219        4.8970796436       -0.9725996785  S19       70              1.0000000000
      1789       164  LYS       CD             -6.3491467505        3.3705761426       -2.0201160785  S19       73              1.0000000000
      1790       164  LYS       HD1            -6.9970784686        2.8526213675       -2.7320787651  S19       73              1.0000000000
      1791       164  LYS       HD2            -5.3248641298        3.2893215256       -2.4003373249  S19       73              1.0000000000
      1792       164  LYS       QQH2           -6.4020150915        2.8393408091       -1.0634306472  S19       73              1.0000000000
      1793       164  LYS       CE             -6.7560769854        4.8518328933       -1.9035991784  S19       73              1.0000000000
      1794       164  LYS       HE1            -6.4864648770        5.2955596839       -0.9423268860  S19       73              1.0000000000
      1795       164  LYS       HE2            -7.8382875716        4.9615115152       -2.0148214684  S19       73              1.0000000000
      1796       164  LYS       NZ             -6.0891193612        5.7005450836       -2.9452903558  S19       73              1.0000000000
      1797       164  LYS       HZ1            -6.1121368595        5.3140393710       -3.8971084394  S19       73              1.0000000000
      1798       164  LYS       HZ2            -4.9897898890        5.9070089394       -2.6716925789  S19       73              1.0000000000
      1799       164  LYS       HZ3            -6.5348026284        6.6425256638       -2.9910434410  S19       73              1.0000000000
      1800       165  SER       CB             -4.4309368027        4.2531043010       -6.4191530427  S19       130             1.0000000000
      1801       165  SER       HB1            -4.4269884254        5.1635449436       -7.0184631041  S19       130             1.0000000000
      1802       165  SER       HB2            -3.6911608692        3.5631226874       -6.8375731228  S19       130             1.0000000000
      1803       165  SER       OG             -4.0839844522        4.5409068044       -5.0176695086  S19       130             1.0000000000
      1804       165  SER       HG1            -3.3047484555        5.1629790219       -5.0031670809  S19       130             1.0000000000
      1805       165  SER       QQH3           -5.4083691653        3.7761471300       -6.4817446185  S19       130             1.0000000000
      1806       166  GLU       CB             -9.9157148228        9.5490546210        0.6450079582  S19       166             1.0000000000
      1807       166  GLU       HB1            -9.5817908988       10.2000440106       -0.1732395706  S19       166             1.0000000000
      1808       166  GLU       HB2           -10.9539620919        9.2697325963        0.4512808916  S19       166             1.0000000000
      1809       166  GLU       QQH4           -9.8840666970       10.0359636983        1.6288708837  S19       166             1.0000000000
      1810       166  GLU       CG             -9.0325836199        8.2885027964        0.6275493263  S19       166             1.0000000000
      1811       166  GLU       HG1            -9.3833634652        7.5948832421       -0.1471084027  S19       166             1.0000000000
      1812       166  GLU       HG2            -9.1085815429        7.7288714434        1.5691602887  S19       166             1.0000000000
      1813       166  GLU       CD             -7.5568318809        8.5505120018        0.3542425093  S19       166             1.0000000000
      1814       166  GLU       OE1            -7.0851801928        9.7202421113        0.3410061380  S19       166             1.0000000000
      1815       166  GLU       OE2            -6.8383555054        7.4633642839        0.1371473855  S19       166             1.0000000000
      1816       167  ASN       CB             -2.5635324957       11.9883088419        1.3107820305  S19       170             1.0000000000
      1817       167  ASN       HB1            -1.5807667514       11.8232073231        0.8602485506  S19       170             1.0000000000
      1818       167  ASN       HB2            -2.9382997836       12.9699879790        1.0091473948  S19       170             1.0000000000
      1819       167  ASN       QQH5           -2.5469635257       11.9307130375        2.4081721600  S19       170             1.0000000000
      1820       167  ASN       CG             -3.5043371132       10.8795328267        0.8439067981  S19       170             1.0000000000
      1821       167  ASN       OD1            -3.1837459499        9.6601238136        1.0118017003  S19       170             1.0000000000
      1822       167  ASN       ND2            -4.6705094356       11.2671040126        0.2926258924  S19       170             1.0000000000
      1823       167  ASN       HD21           -5.4152811036       10.5861795274        0.1140507854  S19       170             1.0000000000
      1824       167  ASN       HD22           -4.8112253199       12.2327626479       -0.0182737387  S19       170             1.0000000000
      1825       168  LYS       CE             -3.2991910956        1.2505182861       -4.1149415910  S19       234             1.0000000000
      1826       168  LYS       HE1            -3.7442131418        1.4593375694       -3.1426485985  S19       234             1.0000000000
      1827       168  LYS       HE2            -4.0827136373        1.1741342525       -4.8718931813  S19       234             1.0000000000
      1828       168  LYS       NZ             -2.4081835410        2.3989281893       -4.5062005302  S19       234             1.0000000000
      1829       168  LYS       HZ1            -1.8802378088        2.1882995727       -5.3927545580  S19       234             1.0000000000
      1830       168  LYS       HZ2            -1.6778731426        2.6526253646       -3.8162895746  S19       234             1.0000000000
      1831       168  LYS       HZ3            -2.9939441510        3.2577338167       -4.6681283748  S19       234             1.0000000000
      1832       168  LYS       QQH6           -2.6996265640        0.3421107430       -4.0444779637  S19       234             1.0000000000
      1833       169  SER       CB              2.3566549306        2.9623797821       -5.6465333156  S19       235             1.0000000000
      1834       169  SER       HB1             3.0344702089        2.2424733375       -6.1144404525  S19       235             1.0000000000
      1835       169  SER       HB2             2.9403285047        3.8689543046       -5.4344305698  S19       235             1.0000000000
      1836       169  SER       OG              1.2836473337        3.2122082701       -6.5872891788  S19       235             1.0000000000
      1837       169  SER       HG1             0.8980500607        4.1196863968       -6.4314529234  S19       235             1.0000000000
      1838       169  SER       QQH7            1.9782953217        2.4872777603       -4.7269040035  S19       235             1.0000000000
      1839       170  PNM       S1             -2.8758135756        9.3510533626       -6.2470704947  S19       523             1.0000000000
      1840       170  PNM       C2             -1.5737551662        8.0173321560       -6.7893877448  S19       523             1.0000000000
      1841       170  PNM       C3             -1.2314648808        7.2442648576       -5.4639342005  S19       523             1.0000000000
      1842       170  PNM       N4             -2.4257495582        7.2497082516       -4.5930615815  S19       523             1.0000000000
      1843       170  PNM       C5             -3.5261550721        8.2389606210       -4.8886691600  S19       523             1.0000000000
      1844       170  PNM       C6             -3.4567528473        8.7211016957       -3.3894870211  S19       523             1.0000000000
      1845       170  PNM       C7             -2.3613960628        7.6463119492       -3.2307794460  S19       523             1.0000000000
      1846       170  PNM       O8             -1.4136406415        7.5216098041       -2.4347956986  S19       523             1.0000000000
      1847       170  PNM       C9             -2.2097330725        7.1263147942       -7.8641571765  S19       523             1.0000000000
      1848       170  PNM       C10            -0.3461838954        8.7514202826       -7.3448678289  S19       523             1.0000000000
      1849       170  PNM       C11            -0.6987778059        5.8312889832       -5.7617434431  S19       523             1.0000000000
      1850       170  PNM       O12            -1.4430933308        4.8300188468       -5.5520389586  S19       523             1.0000000000
      1851       170  PNM       O13             0.5149782099        5.7749792212       -6.2458647958  S19       523             1.0000000000
      1852       170  PNM       N14            -2.8442439380       10.0151537610       -3.1326608033  S19       523             1.0000000000
      1853       170  PNM       C15            -3.4340258208       11.1780738652       -3.4902359475  S19       523             1.0000000000
      1854       170  PNM       O16            -4.5758724445       11.1965055195       -4.0376302836  S19       523             1.0000000000
      1855       170  PNM       C17            -2.6264559040       12.4487308881       -3.2537676236  S19       523             1.0000000000
      1856       170  PNM       C18            -1.6278485370       12.7409546877       -4.3727144116  S19       523             1.0000000000
      1857       170  PNM       C19            -0.2965548273       13.0711934624       -4.0749214029  S19       523             1.0000000000
      1858       170  PNM       C20             0.6199681314       13.3470785148       -5.0969832714  S19       523             1.0000000000
      1859       170  PNM       C21             0.2204539163       13.2795339742       -6.4356536314  S19       523             1.0000000000
      1860       170  PNM       C22            -1.1066702927       12.9514531030       -6.7404605040  S19       523             1.0000000000
      1861       170  PNM       C23            -2.0269751476       12.6999853182       -5.7191234632  S19       523             1.0000000000
      1862       170  PNM       H24            -0.4264530244        7.7861389097       -4.9520118266  S19       523             1.0000000000
      1863       170  PNM       H25            -0.5807186670        9.2308483213       -8.3002624969  S19       523             1.0000000000
      1864       170  PNM       H26             0.4587168912        8.0297647324       -7.5112133448  S19       523             1.0000000000
      1865       170  PNM       H27             0.0057384878        9.5242655679       -6.6573938799  S19       523             1.0000000000
      1866       170  PNM       H28            -2.5272805923        7.7346027707       -8.7149621400  S19       523             1.0000000000
      1867       170  PNM       H29            -3.0880034612        6.6009272757       -7.4854238539  S19       523             1.0000000000
      1868       170  PNM       H30            -1.4892660776        6.3820639797       -8.2226214880  S19       523             1.0000000000
      1869       170  PNM       H31            -4.4695567542        7.7771440242       -5.1733199677  S19       523             1.0000000000
      1870       170  PNM       H32            -4.3804500276        8.5919436429       -2.8284915043  S19       523             1.0000000000
      1871       170  PNM       H33            -2.0982699648       12.3872283977       -2.2979495777  S19       523             1.0000000000
      1872       170  PNM       H34            -3.3515432453       13.2647750506       -3.1711084653  S19       523             1.0000000000
      1873       170  PNM       H35             0.0178665989       13.1307854877       -3.0398295429  S19       523             1.0000000000
      1874       170  PNM       H36             1.6448314545       13.6040076112       -4.8491642498  S19       523             1.0000000000
      1875       170  PNM       H37             0.9300151780       13.4823245370       -7.2319612990  S19       523             1.0000000000
      1876       170  PNM       H38            -1.4236752013       12.8742749499       -7.7746743488  S19       523             1.0000000000
      1877       170  PNM       H39            -3.0515715687       12.4461895825       -5.9657649412  S19       523             1.0000000000
      1878       170  PNM       H40            -1.9436676581       10.0270329000       -2.6482958490  S19       523             1.0000000000
      1879       171  TIP3      OH2            -4.4782253676        7.7034432968       -0.2680540279  S19       290             1.0000000000
      1880       171  TIP3      H1             -5.6793637926        7.6232767202       -0.0503057579  S19       290             1.0000000000
      1881       171  TIP3      H2             -3.9439390380        8.4067212350        0.2063757751  S19       290             1.0000000000
      1882       172  SER       CB             -2.8991909189        5.0645013159       -2.0583534935  S20       70              1.0000000000
      1883       172  SER       HB1            -3.4352668277        4.2173774545       -2.5028694536  S20       70              1.0000000000
      1884       172  SER       HB2            -1.9279279362        5.1471768811       -2.5597318605  S20       70              1.0000000000
      1885       172  SER       OG             -3.6766383685        6.2625699758       -2.2660794152  S20       70              1.0000000000
      1886       172  SER       HG1            -4.0321952735        7.1609858223       -1.0008941504  S20       70              1.0000000000
      1887       172  SER       QQH1           -2.7000138960        4.9195166123       -0.9843278069  S20       70              1.0000000000
      1888       173  LYS       CD             -6.3390388984        3.3745704408       -2.0223436545  S20       73              1.0000000000
      1889       173  LYS       HD1            -6.9888614719        2.8603872923       -2.7352163218  S20       73              1.0000000000
      1890       173  LYS       HD2            -5.3149136364        3.2883623048       -2.4016911949  S20       73              1.0000000000
      1891       173  LYS       QQH2           -6.3952394723        2.8439467916       -1.0658655304  S20       73              1.0000000000
      1892       173  LYS       CE             -6.7398171587        4.8571267753       -1.9039198026  S20       73              1.0000000000
      1893       173  LYS       HE1            -6.4658682092        5.3007332992       -0.9440940735  S20       73              1.0000000000
      1894       173  LYS       HE2            -7.8211674454        4.9733165634       -2.0135683103  S20       73              1.0000000000
      1895       173  LYS       NZ             -6.0763063321        5.7077835972       -2.9504648123  S20       73              1.0000000000
      1896       173  LYS       HZ1            -6.1024380683        5.3193292761       -3.9027165486  S20       73              1.0000000000
      1897       173  LYS       HZ2            -5.0009146785        5.9130760582       -2.7003414617  S20       73              1.0000000000
      1898       173  LYS       HZ3            -6.5274713235        6.6482693946       -2.9958142447  S20       73              1.0000000000
      1899       174  SER       CB             -4.4300669263        4.2646985338       -6.4059003806  S20       130             1.0000000000
      1900       174  SER       HB1            -4.4268456781        5.1749645280       -7.0051877742  S20       130             1.0000000000
      1901       174  SER       HB2            -3.6818709975        3.5807592677       -6.8183547730  S20       130             1.0000000000
      1902       174  SER       OG             -4.0969845178        4.5533399964       -5.0009708266  S20       130             1.0000000000
      1903       174  SER       HG1            -3.3671651428        5.2331092917       -4.9635547460  S20       130             1.0000000000
      1904       174  SER       QQH3           -5.4040416883        3.7809668248       -6.4777369180  S20       130             1.0000000000
      1905       175  GLU       CB             -9.9169269449        9.5482950087        0.6445306839  S20       166             1.0000000000
      1906       175  GLU       HB1            -9.5838960362       10.1996734485       -0.1737465558  S20       166             1.0000000000
      1907       175  GLU       HB2           -10.9549986747        9.2687070952        0.4509791023  S20       166             1.0000000000
      1908       175  GLU       QQH4           -9.8854165016       10.0342414995        1.6288111825  S20       166             1.0000000000
      1909       175  GLU       CG             -9.0340140596        8.2875346173        0.6263505501  S20       166             1.0000000000
      1910       175  GLU       HG1            -9.3857434231        7.5931394627       -0.1471236461  S20       166             1.0000000000
      1911       175  GLU       HG2            -9.1073009597        7.7287116735        1.5685606325  S20       166             1.0000000000
      1912       175  GLU       CD             -7.5605712396        8.5519288664        0.3510124633  S20       166             1.0000000000
      1913       175  GLU       OE1            -7.0860939260        9.7176181747        0.3364974868  S20       166             1.0000000000
      1914       175  GLU       OE2            -6.8416465660        7.4607485816        0.1316085333  S20       166             1.0000000000
      1915       176  ASN       CB             -2.5617100707       11.9887123138        1.3109437749  S20       170             1.0000000000
      1916       176  ASN       HB1            -1.5793762381       11.8224537684        0.8598867401  S20       170             1.0000000000
      1917       176  ASN       HB2            -2.9352921123       12.9707250603        1.0088532007  S20       170             1.0000000000
      1918       176  ASN       QQH5           -2.5441564003       11.9313854714        2.4081911788  S20       170             1.0000000000
      1919       176  ASN       CG             -3.5036852808       10.8815422848        0.8445399759  S20       170             1.0000000000
      1920       176  ASN       OD1            -3.1880724693        9.6612923589        1.0182690240  S20       170             1.0000000000
      1921       176  ASN       ND2            -4.6659183043       11.2701414837        0.2864979126  S20       170             1.0000000000
      1922       176  ASN       HD21           -5.4071303033       10.5890283366        0.1005978586  S20       170             1.0000000000
      1923       176  ASN       HD22           -4.8039494705       12.2354920123       -0.0283138490  S20       170             1.0000000000
      1924       177  LYS       CE             -3.2938842118        1.2664469787       -4.1202643577  S20       234             1.0000000000
      1925       177  LYS       HE1            -3.7384947087        1.4749105059       -3.1476057225  S20       234             1.0000000000
      1926       177  LYS       HE2            -4.0777408433        1.1913202022       -4.8770332843  S20       234             1.0000000000
      1927       177  LYS       NZ             -2.4011647668        2.4138452745       -4.5113106737  S20       234             1.0000000000
      1928       177  LYS       HZ1            -1.8756195827        2.2036666253       -5.3993171435  S20       234             1.0000000000
      1929       177  LYS       HZ2            -1.6662787929        2.6621578410       -3.8240049374  S20       234             1.0000000000
      1930       177  LYS       HZ3            -2.9789460626        3.2791531661       -4.6696817455  S20       234             1.0000000000
      1931       177  LYS       QQH6           -2.6955385497        0.3571901152       -4.0507793097  S20       234             1.0000000000
      1932       178  SER       CB              2.3570778935        2.9655412230       -5.6466790489  S20       235             1.0000000000
      1933       178  SER       HB1             3.0341207022        2.2456949567       -6.1160089970  S20       235             1.0000000000
      1934       178  SER       HB2             2.9418093392        3.8711001683       -5.4332403105  S20       235             1.0000000000
      1935       178  SER       OG              1.2841716313        3.2183590007       -6.5864594044  S20       235             1.0000000000
      1936       178  SER       HG1             0.9008052413        4.1271681063       -6.4296525215  S20       235             1.0000000000
      1937       178  SER       QQH7            1.9787659093        2.4896279865       -4.7273886786  S20       235             1.0000000000
      1938       179  PNM       S1             -2.8836500084        9.3342794789       -6.2415600191  S20       523             1.0000000000
      1939       179  PNM       C2             -1.5810583140        8.0022638663       -6.7762741372  S20       523             1.0000000000
      1940       179  PNM       C3             -1.2575462659        7.2249268419       -5.4496456930  S20       523             1.0000000000
      1941       179  PNM       N4             -2.4753576923        7.1915196360       -4.6029035197  S20       523             1.0000000000
      1942       179  PNM       C5             -3.5467483284        8.2209491986       -4.8899451968  S20       523             1.0000000000
      1943       179  PNM       C6             -3.4739473336        8.7024945951       -3.3942615718  S20       523             1.0000000000
      1944       179  PNM       C7             -2.4099683885        7.5922511093       -3.2138846638  S20       523             1.0000000000
      1945       179  PNM       O8             -1.4190757160        7.5202878833       -2.4567742861  S20       523             1.0000000000
      1946       179  PNM       C9             -2.2066340320        7.1155597697       -7.8607243909  S20       523             1.0000000000
      1947       179  PNM       C10            -0.3494685680        8.7394073428       -7.3197978522  S20       523             1.0000000000
      1948       179  PNM       C11            -0.6964975711        5.8215943960       -5.7535926822  S20       523             1.0000000000
      1949       179  PNM       O12            -1.4183027432        4.8047765598       -5.5472770464  S20       523             1.0000000000
      1950       179  PNM       O13             0.5186482445        5.7873440711       -6.2417644961  S20       523             1.0000000000
      1951       179  PNM       N14            -2.8459895364        9.9880714239       -3.1344988461  S20       523             1.0000000000
      1952       179  PNM       C15            -3.4279528753       11.1569147878       -3.4864540567  S20       523             1.0000000000
      1953       179  PNM       O16            -4.5728190264       11.1864572482       -4.0292595648  S20       523             1.0000000000
      1954       179  PNM       C17            -2.6161146247       12.4248947845       -3.2479213690  S20       523             1.0000000000
      1955       179  PNM       C18            -1.6242646386       12.7267795471       -4.3703693814  S20       523             1.0000000000
      1956       179  PNM       C19            -0.2945953620       13.0658975370       -4.0752721608  S20       523             1.0000000000
      1957       179  PNM       C20             0.6179149546       13.3493140547       -5.0987251576  S20       523             1.0000000000
      1958       179  PNM       C21             0.2158629760       13.2815780893       -6.4366136059  S20       523             1.0000000000
      1959       179  PNM       C22            -1.1099910212       12.9460693939       -6.7388579631  S20       523             1.0000000000
      1960       179  PNM       C23            -2.0263900303       12.6863681865       -5.7159375439  S20       523             1.0000000000
      1961       179  PNM       H24            -0.4730775313        7.7752117947       -4.9150807105  S20       523             1.0000000000
      1962       179  PNM       H25            -0.5772102148        9.2186210399       -8.2770584395  S20       523             1.0000000000
      1963       179  PNM       H26             0.4585680908        8.0198897034       -7.4780066186  S20       523             1.0000000000
      1964       179  PNM       H27            -0.0067159047        9.5134169446       -6.6291901800  S20       523             1.0000000000
      1965       179  PNM       H28            -2.5175259163        7.7259030599       -8.7125346053  S20       523             1.0000000000
      1966       179  PNM       H29            -3.0870686899        6.5877308257       -7.4908738376  S20       523             1.0000000000
      1967       179  PNM       H30            -1.4819512376        6.3731866374       -8.2146012804  S20       523             1.0000000000
      1968       179  PNM       H31            -4.5027319630        7.7866554345       -5.1772695041  S20       523             1.0000000000
      1969       179  PNM       H32            -4.4067504748        8.5976357082       -2.8415782882  S20       523             1.0000000000
      1970       179  PNM       H33            -2.0815038499       12.3565982824       -2.2961804090  S20       523             1.0000000000
      1971       179  PNM       H34            -3.3403702130       13.2407427311       -3.1550134043  S20       523             1.0000000000
      1972       179  PNM       H35             0.0217725461       13.1249827509       -3.0407589196  S20       523             1.0000000000
      1973       179  PNM       H36             1.6417882555       13.6116995852       -4.8525813323  S20       523             1.0000000000
      1974       179  PNM       H37             0.9224604612       13.4895150930       -7.2342281013  S20       523             1.0000000000
      1975       179  PNM       H38            -1.4289583825       12.8684072935       -7.7724598433  S20       523             1.0000000000
      1976       179  PNM       H39            -3.0495438020       12.4250384182       -5.9607137885  S20       523             1.0000000000
      1977       179  PNM       H40            -1.9405182023        9.9872718437       -2.6589745697  S20       523             1.0000000000
      1978       180  TIP3      OH2            -4.4755554131        7.7072007235       -0.2643044230  S20       290             1.0000000000
      1979       180  TIP3      H1             -5.7113625237        7.6200889877       -0.0486804944  S20       290             1.0000000000
      1980       180  TIP3      H2             -3.9440608413        8.4114740690        0.2130944137  S20       290             1.0000000000
      1981       181  SER       CB             -2.8685732923        5.0763266929       -2.0772324763  S21       70              1.0000000000
      1982       181  SER       HB1            -3.4272249166        4.2430881244       -2.5159852270  S21       70              1.0000000000
      1983       181  SER       HB2            -1.8939329659        5.1320917376       -2.5715674554  S21       70              1.0000000000
      1984       181  SER       OG             -3.6163413603        6.2979417661       -2.3140597421  S21       70              1.0000000000
      1985       181  SER       HG1            -4.0191273695        7.2017278994       -0.9912109468  S21       70              1.0000000000
      1986       181  SER       QQH1           -2.6861866735        4.9561831801       -0.9984826180  S21       70              1.0000000000
      1987       182  LYS       CD             -6.3302683808        3.3776494081       -2.0248405662  S21       73              1.0000000000
      1988       182  LYS       HD1            -6.9826845682        2.8669442002       -2.7377374350  S21       73              1.0000000000
      1989       182  LYS       HD2            -5.3069734835        3.2858893484       -2.4048235405  S21       73              1.0000000000
      1990       182  LYS       QQH2           -6.3887891137        2.8480455189       -1.0682766344  S21       73              1.0000000000
      1991       182  LYS       CE             -6.7247575716        4.8616578805       -1.9047359816  S21       73              1.0000000000
      1992       182  LYS       HE1            -6.4461210426        5.3058274785       -0.9467329590  S21       73              1.0000000000
      1993       182  LYS       HE2            -7.8054096322        4.9835410496       -2.0119202633  S21       73              1.0000000000
      1994       182  LYS       NZ             -6.0665378526        5.7143770125       -2.9574429815  S21       73              1.0000000000
      1995       182  LYS       HZ1            -6.0942949786        5.3230778973       -3.9099350929  S21       73              1.0000000000
      1996       182  LYS       HZ2            -5.0125372617        5.9226159592       -2.7301559528  S21       73              1.0000000000
      1997       182  LYS       HZ3            -6.5248014937        6.6526229300       -3.0034766110  S21       73              1.0000000000
      1998       183  SER       CB             -4.4280355975        4.2752390490       -6.3952884593  S21       130             1.0000000000
      1999       183  SER       HB1            -4.4247343232        5.1844798640       -6.9959062855  S21       130             1.0000000000
      2000       183  SER       HB2            -3.6743207678        3.5949100173       -6.8031964264  S21       130             1.0000000000
      2001       183  SER       OG             -4.1026568055        4.5676631877       -4.9888775272  S21       130             1.0000000000
      2002       183  SER       HG1            -3.4130137606        5.2944206430       -4.9389483314  S21       130             1.0000000000
      2003       183  SER       QQH3           -5.3999752273        3.7871845410       -6.4729646966  S21       130             1.0000000000
      2004       184  GLU       CB             -9.9196531991        9.5482612789        0.6450056795  S21       166             1.0000000000
      2005       184  GLU       HB1            -9.5870351092       10.1994531293       -0.1735435372  S21       166             1.0000000000
      2006       184  GLU       HB2           -10.9578108509        9.2693036556        0.4517641693  S21       166             1.0000000000
      2007       184  GLU       QQH4           -9.8877817317       10.0335771254        1.6295521217  S21       166             1.0000000000
      2008       184  GLU       CG             -9.0381225224        8.2866284251        0.6266403135  S21       166             1.0000000000
      2009       184  GLU       HG1            -9.3901335432        7.5924646409       -0.1468687882  S21       166             1.0000000000
      2010       184  GLU       HG2            -9.1117096233        7.7278121628        1.5688671036  S21       166             1.0000000000
      2011       184  GLU       CD             -7.5663232057        8.5517607125        0.3517036746  S21       166             1.0000000000
      2012       184  GLU       OE1            -7.0874746392        9.7138927865        0.3394271774  S21       166             1.0000000000
      2013       184  GLU       OE2            -6.8480571766        7.4571146185        0.1277559346  S21       166             1.0000000000
      2014       185  ASN       CB             -2.5614017198       11.9886749982        1.3125758230  S21       170             1.0000000000
      2015       185  ASN       HB1            -1.5794855735       11.8207075779        0.8613057639  S21       170             1.0000000000
      2016       185  ASN       HB2            -2.9335359777       12.9711000034        1.0104494353  S21       170             1.0000000000
      2017       185  ASN       QQH5           -2.5438311384       11.9310025980        2.4098531253  S21       170             1.0000000000
      2018       185  ASN       CG             -3.5045158057       10.8831753230        0.8464321815  S21       170             1.0000000000
      2019       185  ASN       OD1            -3.1936782934        9.6628111042        1.0243267047  S21       170             1.0000000000
      2020       185  ASN       ND2            -4.6643234732       11.2737642128        0.2836086772  S21       170             1.0000000000
      2021       185  ASN       HD21           -5.4032683055       10.5926967667        0.0936844083  S21       170             1.0000000000
      2022       185  ASN       HD22           -4.7995111258       12.2383201404       -0.0345652089  S21       170             1.0000000000
      2023       186  LYS       CE             -3.2898375938        1.2792006428       -4.1249017638  S21       234             1.0000000000
      2024       186  LYS       HE1            -3.7346840740        1.4868297597       -3.1520429952  S21       234             1.0000000000
      2025       186  LYS       HE2            -4.0736435811        1.2048275434       -4.8818092787  S21       234             1.0000000000
      2026       186  LYS       NZ             -2.3960307736        2.4260945480       -4.5155572025  S21       234             1.0000000000
      2027       186  LYS       HZ1            -1.8723185685        2.2163231775       -5.4047063578  S21       234             1.0000000000
      2028       186  LYS       HZ2            -1.6569945113        2.6694126401       -3.8307867164  S21       234             1.0000000000
      2029       186  LYS       HZ3            -2.9666284863        3.2977163012       -4.6716483402  S21       234             1.0000000000
      2030       186  LYS       QQH6           -2.6921834826        0.3694339443       -4.0560267167  S21       234             1.0000000000
      2031       187  SER       CB              2.3571324032        2.9686604382       -5.6465104952  S21       235             1.0000000000
      2032       187  SER       HB1             3.0337768564        2.2489773581       -6.1168501389  S21       235             1.0000000000
      2033       187  SER       HB2             2.9424703767        3.8735130436       -5.4318497669  S21       235             1.0000000000
      2034       187  SER       OG              1.2844427809        3.2236791558       -6.5856527502  S21       235             1.0000000000
      2035       187  SER       HG1             0.9022157850        4.1334626300       -6.4281434705  S21       235             1.0000000000
      2036       187  SER       QQH7            1.9789166857        2.4919828619       -4.7274609608  S21       235             1.0000000000
      2037       188  PNM       S1             -2.8902354344        9.3196941253       -6.2396164307  S21       523             1.0000000000
      2038       188  PNM       C2             -1.5880250146        7.9888542038       -6.7672958184  S21       523             1.0000000000
      2039       188  PNM       C3             -1.2846869049        7.2073150813       -5.4388187591  S21       523             1.0000000000
      2040       188  PNM       N4             -2.5254539663        7.1343457598       -4.6181723481  S21       523             1.0000000000
      2041       188  PNM       C5             -3.5634264567        8.2050125902       -4.8936506125  S21       523             1.0000000000
      2042       188  PNM       C6             -3.4901694686        8.6852763019       -3.4020738152  S21       523             1.0000000000
      2043       188  PNM       C7             -2.4626129693        7.5357893238       -3.1904987337  S21       523             1.0000000000
      2044       188  PNM       O8             -1.4252951436        7.5226227368       -2.4772710853  S21       523             1.0000000000
      2045       188  PNM       C9             -2.2041253580        7.1084024645       -7.8625259303  S21       523             1.0000000000
      2046       188  PNM       C10            -0.3519042572        8.7273777616       -7.3000725878  S21       523             1.0000000000
      2047       188  PNM       C11            -0.6960948795        5.8140063233       -5.7465602438  S21       523             1.0000000000
      2048       188  PNM       O12            -1.3959297485        4.7824293722       -5.5412120543  S21       523             1.0000000000
      2049       188  PNM       O13             0.5196721430        5.7983061994       -6.2386132458  S21       523             1.0000000000
      2050       188  PNM       N14            -2.8480842407        9.9617092547       -3.1365044044  S21       523             1.0000000000
      2051       188  PNM       C15            -3.4218125255       11.1365746330       -3.4836808085  S21       523             1.0000000000
      2052       188  PNM       O16            -4.5693055587       11.1777853989       -4.0219113835  S21       523             1.0000000000
      2053       188  PNM       C17            -2.6054370066       12.4020345803       -3.2431433045  S21       523             1.0000000000
      2054       188  PNM       C18            -1.6198973223       12.7139467217       -4.3685502460  S21       523             1.0000000000
      2055       188  PNM       C19            -0.2918186211       13.0612366632       -4.0755750906  S21       523             1.0000000000
      2056       188  PNM       C20             0.6173136208       13.3515225150       -5.1000312452  S21       523             1.0000000000
      2057       188  PNM       C21             0.2132952344       13.2835354031       -6.4372978905  S21       523             1.0000000000
      2058       188  PNM       C22            -1.1114409959       12.9420488547       -6.7375448610  S21       523             1.0000000000
      2059       188  PNM       C23            -2.0246125011       12.6750768012       -5.7134402158  S21       523             1.0000000000
      2060       188  PNM       H24            -0.5216105909        7.7654928592       -4.8818382281  S21       523             1.0000000000
      2061       188  PNM       H25            -0.5736354846        9.2078650670       -8.2583016482  S21       523             1.0000000000
      2062       188  PNM       H26             0.4574990440        8.0085983762       -7.4530089013  S21       523             1.0000000000
      2063       188  PNM       H27            -0.0151658802        9.5010385535       -6.6064000289  S21       523             1.0000000000
      2064       188  PNM       H28            -2.5059532502        7.7232417656       -8.7145431619  S21       523             1.0000000000
      2065       188  PNM       H29            -3.0886668142        6.5798761034       -7.5041014935  S21       523             1.0000000000
      2066       188  PNM       H30            -1.4766622540        6.3669967574       -8.2128279433  S21       523             1.0000000000
      2067       188  PNM       H31            -4.5316466349        7.7999966155       -5.1847713036  S21       523             1.0000000000
      2068       188  PNM       H32            -4.4353159526        8.6058482181       -2.8643167419  S21       523             1.0000000000
      2069       188  PNM       H33            -2.0646870349       12.3272281196       -2.2954711948  S21       523             1.0000000000
      2070       188  PNM       H34            -3.3290668871       13.2173987303       -3.1403250092  S21       523             1.0000000000
      2071       188  PNM       H35             0.0263938597       13.1197362833       -3.0415936338  S21       523             1.0000000000
      2072       188  PNM       H36             1.6403482854       13.6184699554       -4.8552265457  S21       523             1.0000000000
      2073       188  PNM       H37             0.9177651392       13.4952490675       -7.2358383017  S21       523             1.0000000000
      2074       188  PNM       H38            -1.4318288655       12.8643706953       -7.7707431103  S21       523             1.0000000000
      2075       188  PNM       H39            -3.0465921142       12.4082332500       -5.9569307114  S21       523             1.0000000000
      2076       188  PNM       H40            -1.9369880470        9.9466482316       -2.6716852717  S21       523             1.0000000000
      2077       189  TIP3      OH2            -4.4734887102        7.7136142123       -0.2527741138  S21       290             1.0000000000
      2078       189  TIP3      H1             -5.7402100032        7.6173226499       -0.0438009555  S21       290             1.0000000000
      2079       189  TIP3      H2             -3.9475395733        8.4222984878        0.2283456384  S21       290             1.0000000000
      2080       190  SER       CB             -2.8389236371        5.0858020932       -2.0941805013  S22       70              1.0000000000
      2081       190  SER       HB1            -3.4192562776        4.2666120910       -2.5269629889  S22       70              1.0000000000
      2082       190  SER       HB2            -1.8634700596        5.1188535065       -2.5839558510  S22       70              1.0000000000
      2083       190  SER       OG             -3.5646523949        6.3259928346       -2.3548535709  S22       70              1.0000000000
      2084       190  SER       HG1            -4.0064826102        7.2398134150       -0.9807384060  S22       70              1.0000000000
      2085       190  SER       QQH1           -2.6686590965        4.9918126381       -1.0120873398  S22       70              1.0000000000
      2086       191  LYS       CD             -6.3225419374        3.3798225618       -2.0277339221  S22       73              1.0000000000
      2087       191  LYS       HD1            -6.9795852779        2.8735963459       -2.7394961155  S22       73              1.0000000000
      2088       191  LYS       HD2            -5.3009953988        3.2812991823       -2.4104489145  S22       73              1.0000000000
      2089       191  LYS       QQH2           -6.3821399738        2.8510329202       -1.0710731686  S22       73              1.0000000000
      2090       191  LYS       CE             -6.7087300002        4.8656678149       -1.9051137750  S22       73              1.0000000000
      2091       191  LYS       HE1            -6.4210134638        5.3100932077       -0.9500265066  S22       73              1.0000000000
      2092       191  LYS       HE2            -7.7890922950        4.9939457152       -2.0047289539  S22       73              1.0000000000
      2093       191  LYS       NZ             -6.0585902422        5.7185553739       -2.9660933922  S22       73              1.0000000000
      2094       191  LYS       HZ1            -6.0889373085        5.3242861598       -3.9184693509  S22       73              1.0000000000
      2095       191  LYS       HZ2            -5.0192874269        5.9288259552       -2.7572744625  S22       73              1.0000000000
      2096       191  LYS       HZ3            -6.5226377781        6.6549878988       -3.0123034509  S22       73              1.0000000000
      2097       192  SER       CB             -4.4263532035        4.2877119835       -6.3861105664  S22       130             1.0000000000
      2098       192  SER       HB1            -4.4241785449        5.1952478688       -6.9893974995  S22       130             1.0000000000
      2099       192  SER       HB2            -3.6684220822        3.6101163746       -6.7908301439  S22       130             1.0000000000
      2100       192  SER       OG             -4.1050316747        4.5865150982       -4.9798553980  S22       130             1.0000000000
      2101       192  SER       HG1            -3.4402023891        5.3462964768       -4.9266247085  S22       130             1.0000000000
      2102       192  SER       QQH3           -5.3964205824        3.7955506710       -6.4671070326  S22       130             1.0000000000
      2103       193  GLU       CB             -9.9230590167        9.5489204988        0.6450804221  S22       166             1.0000000000
      2104       193  GLU       HB1            -9.5904156124       10.1999212232       -0.1735807506  S22       166             1.0000000000
      2105       193  GLU       HB2           -10.9613831183        9.2709658699        0.4519490192  S22       166             1.0000000000
      2106       193  GLU       QQH4           -9.8907123048       10.0335795164        1.6299041808  S22       166             1.0000000000
      2107       193  GLU       CG             -9.0431393778        8.2862577727        0.6264080226  S22       166             1.0000000000
      2108       193  GLU       HG1            -9.3957462060        7.5922682283       -0.1469248385  S22       166             1.0000000000
      2109       193  GLU       HG2            -9.1165431500        7.7276323139        1.5687655128  S22       166             1.0000000000
      2110       193  GLU       CD             -7.5725309664        8.5516172839        0.3516011554  S22       166             1.0000000000
      2111       193  GLU       OE1            -7.0896371819        9.7103203824        0.3414319673  S22       166             1.0000000000
      2112       193  GLU       OE2            -6.8552725202        7.4537070498        0.1237978695  S22       166             1.0000000000
      2113       194  ASN       CB             -2.5614879029       11.9886565244        1.3135976080  S22       170             1.0000000000
      2114       194  ASN       HB1            -1.5801312075       11.8186897478        0.8618649721  S22       170             1.0000000000
      2115       194  ASN       HB2            -2.9318092927       12.9716627565        1.0111200820  S22       170             1.0000000000
      2116       194  ASN       QQH5           -2.5435597235       11.9310931244        2.4108049695  S22       170             1.0000000000
      2117       194  ASN       CG             -3.5065585172       10.8855680851        0.8480465451  S22       170             1.0000000000
      2118       194  ASN       OD1            -3.2006175450        9.6641731225        1.0314615299  S22       170             1.0000000000
      2119       194  ASN       ND2            -4.6630043127       11.2769957738        0.2799109235  S22       170             1.0000000000
      2120       194  ASN       HD21           -5.4001944705       10.5963028414        0.0860315789  S22       170             1.0000000000
      2121       194  ASN       HD22           -4.7954368944       12.2412321323       -0.0418149173  S22       170             1.0000000000
      2122       195  LYS       CE             -3.2860828342        1.2928196847       -4.1300156940  S22       234             1.0000000000
      2123       195  LYS       HE1            -3.7307928706        1.4996702465       -3.1567761932  S22       234             1.0000000000
      2124       195  LYS       HE2            -4.0701414374        1.2193771345       -4.8867852691  S22       234             1.0000000000
      2125       195  LYS       NZ             -2.3912650526        2.4389569852       -4.5204548484  S22       234             1.0000000000
      2126       195  LYS       HZ1            -1.8695786595        2.2295241432       -5.4108195076  S22       234             1.0000000000
      2127       195  LYS       HZ2            -1.6480534726        2.6774645352       -3.8384736367  S22       234             1.0000000000
      2128       195  LYS       HZ3            -2.9556379417        3.3159343713       -4.6741747621  S22       234             1.0000000000
      2129       195  LYS       QQH6           -2.6893472751        0.3823984914       -4.0619647605  S22       234             1.0000000000
      2130       196  SER       CB              2.3584633087        2.9715912775       -5.6458385602  S22       235             1.0000000000
      2131       196  SER       HB1             3.0348491515        2.2518827654       -6.1166613869  S22       235             1.0000000000
      2132       196  SER       HB2             2.9443531683        3.8757343502       -5.4298780038  S22       235             1.0000000000
      2133       196  SER       OG              1.2866237674        3.2285517885       -6.5851793203  S22       235             1.0000000000
      2134       196  SER       HG1             0.9045094002        4.1384356157       -6.4264277852  S22       235             1.0000000000
      2135       196  SER       QQH7            1.9797369688        2.4944014641       -4.7272079188  S22       235             1.0000000000
      2136       197  PNM       S1             -2.9028398542        9.2987346683       -6.2408294504  S22       523             1.0000000000
      2137       197  PNM       C2             -1.5961855542        7.9727411375       -6.7608327383  S22       523             1.0000000000
      2138       197  PNM       C3             -1.3114345615        7.1872618905       -5.4315106597  S22       523             1.0000000000
      2139       197  PNM       N4             -2.5710871492        7.0790331874       -4.6359113737  S22       523             1.0000000000
      2140       197  PNM       C5             -3.5811267325        8.1827008255       -4.8982506185  S22       523             1.0000000000
      2141       197  PNM       C6             -3.5059421356        8.6629829531       -3.4106382408  S22       523             1.0000000000
      2142       197  PNM       C7             -2.5085171395        7.4819488001       -3.1671611584  S22       523             1.0000000000
      2143       197  PNM       O8             -1.4339870823        7.5222132519       -2.4964847016  S22       523             1.0000000000
      2144       197  PNM       C9             -2.1996668115        7.0975448017       -7.8672572457  S22       523             1.0000000000
      2145       197  PNM       C10            -0.3567547113        8.7159612748       -7.2799642761  S22       523             1.0000000000
      2146       197  PNM       C11            -0.6950709500        5.8050163081       -5.7383138825  S22       523             1.0000000000
      2147       197  PNM       O12            -1.3708214984        4.7592960012       -5.5270921640  S22       523             1.0000000000
      2148       197  PNM       O13             0.5199091347        5.8077595155       -6.2357354862  S22       523             1.0000000000
      2149       197  PNM       N14            -2.8506491966        9.9304545329       -3.1404308284  S22       523             1.0000000000
      2150       197  PNM       C15            -3.4149693337       11.1114034828       -3.4813694867  S22       523             1.0000000000
      2151       197  PNM       O16            -4.5658506544       11.1653746390       -4.0150008906  S22       523             1.0000000000
      2152       197  PNM       C17            -2.5934032759       12.3733472990       -3.2379807106  S22       523             1.0000000000
      2153       197  PNM       C18            -1.6147761656       12.6959253466       -4.3665671142  S22       523             1.0000000000
      2154       197  PNM       C19            -0.2890085299       13.0543027226       -4.0759810330  S22       523             1.0000000000
      2155       197  PNM       C20             0.6157216943       13.3537287367       -5.1015699568  S22       523             1.0000000000
      2156       197  PNM       C21             0.2095524189       13.2850118166       -6.4381548376  S22       523             1.0000000000
      2157       197  PNM       C22            -1.1132928291       12.9343445990       -6.7361464380  S22       523             1.0000000000
      2158       197  PNM       C23            -2.0221936428       12.6575711007       -5.7107179051  S22       523             1.0000000000
      2159       197  PNM       H24            -0.5706957431        7.7527768859       -4.8523126203  S22       523             1.0000000000
      2160       197  PNM       H25            -0.5723221287        9.1998663366       -8.2380197524  S22       523             1.0000000000
      2161       197  PNM       H26             0.4553306220        7.9996978918       -7.4288520672  S22       523             1.0000000000
      2162       197  PNM       H27            -0.0279162997        9.4879443504       -6.5809036576  S22       523             1.0000000000
      2163       197  PNM       H28            -2.4908443355        7.7164308827       -8.7201771029  S22       523             1.0000000000
      2164       197  PNM       H29            -3.0885958557        6.5681136108       -7.5216597045  S22       523             1.0000000000
      2165       197  PNM       H30            -1.4684561098        6.3571968664       -8.2120385008  S22       523             1.0000000000
      2166       197  PNM       H31            -4.5592375775        7.8002190490       -5.1882495579  S22       523             1.0000000000
      2167       197  PNM       H32            -4.4606603137        8.6059947223       -2.8853850054  S22       523             1.0000000000
      2168       197  PNM       H33            -2.0459252819       12.2907377678       -2.2948495870  S22       523             1.0000000000
      2169       197  PNM       H34            -3.3155635526       13.1886047161       -3.1237014834  S22       523             1.0000000000
      2170       197  PNM       H35             0.0309952005       13.1129573805       -3.0425427518  S22       523             1.0000000000
      2171       197  PNM       H36             1.6372522529       13.6278031467       -4.8581898655  S22       523             1.0000000000
      2172       197  PNM       H37             0.9109832039       13.5029021938       -7.2377185879  S22       523             1.0000000000
      2173       197  PNM       H38            -1.4354798727       12.8568461041       -7.7688462510  S22       523             1.0000000000
      2174       197  PNM       H39            -3.0425078997       12.3831139819       -5.9526525771  S22       523             1.0000000000
      2175       197  PNM       H40            -1.9348247101        9.8999381371       -2.6847327351  S22       523             1.0000000000
      2176       198  TIP3      OH2            -4.4712404113        7.7205566652       -0.2399477715  S22       290             1.0000000000
      2177       198  TIP3      H1             -5.7630349462        7.6154418467       -0.0398510469  S22       290             1.0000000000
      2178       198  TIP3      H2             -3.9520567776        8.4343470162        0.2456879640  S22       290             1.0000000000
      2179       199  SER       CB             -2.8204879449        5.0861450733       -2.1046302469  S23       70              1.0000000000
      2180       199  SER       HB1            -3.4135283251        4.2742257880       -2.5311786634  S23       70              1.0000000000
      2181       199  SER       HB2            -1.8460588406        5.1059814628       -2.5940816743  S23       70              1.0000000000
      2182       199  SER       OG             -3.5375778124        6.3334812397       -2.3792794988  S23       70              1.0000000000
      2183       199  SER       HG1            -4.0003302419        7.2614279265       -0.9711777196  S23       70              1.0000000000
      2184       199  SER       QQH1           -2.6539653331        5.0103807999       -1.0210803610  S23       70              1.0000000000
      2185       200  LYS       CD             -6.3192447735        3.3777657310       -2.0304582960  S23       73              1.0000000000
      2186       200  LYS       HD1            -6.9873494089        2.8795252550       -2.7375865445  S23       73              1.0000000000
      2187       200  LYS       HD2            -5.3021097360        3.2695224373       -2.4220937519  S23       73              1.0000000000
      2188       200  LYS       QQH2           -6.3757321357        2.8481310951       -1.0742286862  S23       73              1.0000000000
      2189       200  LYS       CE             -6.6897493046        4.8665276244       -1.9011000459  S23       73              1.0000000000
      2190       200  LYS       HE1            -6.3801471999        5.3084885802       -0.9517438161  S23       73              1.0000000000
      2191       200  LYS       HE2            -7.7702437798        5.0058209027       -1.9793572615  S23       73              1.0000000000
      2192       200  LYS       NZ             -6.0531994487        5.7148807855       -2.9751088918  S23       73              1.0000000000
      2193       200  LYS       HZ1            -6.0862292655        5.3141639920       -3.9249656481  S23       73              1.0000000000
      2194       200  LYS       HZ2            -5.0202887480        5.9271883031       -2.7788733933  S23       73              1.0000000000
      2195       200  LYS       HZ3            -6.5214834449        6.6494667274       -3.0234586963  S23       73              1.0000000000
      2196       201  SER       CB             -4.4249718601        4.3073546306       -6.3779791657  S23       130             1.0000000000
      2197       201  SER       HB1            -4.4256760027        5.2139076108       -6.9828387554  S23       130             1.0000000000
      2198       201  SER       HB2            -3.6627930464        3.6334173142       -6.7812190924  S23       130             1.0000000000
      2199       201  SER       OG             -4.1074780087        4.6102957505       -4.9723853732  S23       130             1.0000000000
      2200       201  SER       HG1            -3.4590775594        5.3950923769       -4.9168753082  S23       130             1.0000000000
      2201       201  SER       QQH3           -5.3926364361        3.8099909356       -6.4630438168  S23       130             1.0000000000
      2202       202  GLU       CB             -9.9284652803        9.5509921681        0.6448450291  S23       166             1.0000000000
      2203       202  GLU       HB1            -9.5953797194       10.2016794694       -0.1738833780  S23       166             1.0000000000
      2204       202  GLU       HB2           -10.9671664271        9.2746840975        0.4518628584  S23       166             1.0000000000
      2205       202  GLU       QQH4           -9.8951764056       10.0351375425        1.6298714791  S23       166             1.0000000000
      2206       202  GLU       CG             -9.0508088223        8.2868515610        0.6256716404  S23       166             1.0000000000
      2207       202  GLU       HG1            -9.4047715769        7.5932211771       -0.1472676905  S23       166             1.0000000000
      2208       202  GLU       HG2            -9.1240792515        7.7285716089        1.5682582086  S23       166             1.0000000000
      2209       202  GLU       CD             -7.5808233053        8.5510172012        0.3503106582  S23       166             1.0000000000
      2210       202  GLU       OE1            -7.0940752909        9.7071271741        0.3423951987  S23       166             1.0000000000
      2211       202  GLU       OE2            -6.8655305902        7.4505482404        0.1186924394  S23       166             1.0000000000
      2212       203  ASN       CB             -2.5633287864       11.9879278224        1.3143166342  S23       170             1.0000000000
      2213       203  ASN       HB1            -1.5825181978       11.8160483986        0.8620669818  S23       170             1.0000000000
      2214       203  ASN       HB2            -2.9319224491       12.9714309139        1.0114754202  S23       170             1.0000000000
      2215       203  ASN       QQH5           -2.5449452556       11.9305347548        2.4115099283  S23       170             1.0000000000
      2216       203  ASN       CG             -3.5105813734       10.8867123447        0.8495914382  S23       170             1.0000000000
      2217       203  ASN       OD1            -3.2097244197        9.6646975715        1.0386852582  S23       170             1.0000000000
      2218       203  ASN       ND2            -4.6635642931       11.2793718415        0.2755971383  S23       170             1.0000000000
      2219       203  ASN       HD21           -5.4001509267       10.5991798570        0.0794909152  S23       170             1.0000000000
      2220       203  ASN       HD22           -4.7930575366       12.2430019888       -0.0496041478  S23       170             1.0000000000
      2221       204  LYS       CE             -3.2829448346        1.3102020138       -4.1356732897  S23       234             1.0000000000
      2222       204  LYS       HE1            -3.7270644746        1.5156762625       -3.1617464520  S23       234             1.0000000000
      2223       204  LYS       HE2            -4.0675914785        1.2385827739       -4.8920073211  S23       234             1.0000000000
      2224       204  LYS       NZ             -2.3870127542        2.4554798864       -4.5251109588  S23       234             1.0000000000
      2225       204  LYS       HZ1            -1.8670876043        2.2468801635       -5.4164432106  S23       234             1.0000000000
      2226       204  LYS       HZ2            -1.6403823079        2.6892303304       -3.8452612734  S23       234             1.0000000000
      2227       204  LYS       HZ3            -2.9460636952        3.3369047370       -4.6758122308  S23       234             1.0000000000
      2228       204  LYS       QQH6           -2.6873921143        0.3988819601       -4.0694190294  S23       234             1.0000000000
      2229       205  SER       CB              2.3621566080        2.9743233986       -5.6442177015  S23       235             1.0000000000
      2230       205  SER       HB1             3.0387450065        2.2547617249       -6.1150046353  S23       235             1.0000000000
      2231       205  SER       HB2             2.9483805103        3.8777027390       -5.4261511951  S23       235             1.0000000000
      2232       205  SER       OG              1.2922714569        3.2330454281       -6.5850844177  S23       235             1.0000000000
      2233       205  SER       HG1             0.9096347982        4.1422947589       -6.4250103666  S23       235             1.0000000000
      2234       205  SER       QQH7            1.9816129216        2.4964437490       -4.7266802131  S23       235             1.0000000000
      2235       206  PNM       S1             -2.9259101541        9.2694674557       -6.2510719732  S23       523             1.0000000000
      2236       206  PNM       C2             -1.6073232019        7.9528637680       -6.7616658858  S23       523             1.0000000000
      2237       206  PNM       C3             -1.3353829819        7.1658521417       -5.4320358416  S23       523             1.0000000000
      2238       206  PNM       N4             -2.6059447087        7.0331908079       -4.6536430443  S23       523             1.0000000000
      2239       206  PNM       C5             -3.6014205914        8.1548236330       -4.9062576811  S23       523             1.0000000000
      2240       206  PNM       C6             -3.5212401534        8.6368778649       -3.4217308071  S23       523             1.0000000000
      2241       206  PNM       C7             -2.5423243695        7.4414431255       -3.1588591980  S23       523             1.0000000000
      2242       206  PNM       O8             -1.4433190183        7.5147966132       -2.5143256834  S23       523             1.0000000000
      2243       206  PNM       C9             -2.1927103350        7.0801304213       -7.8794697752  S23       523             1.0000000000
      2244       206  PNM       C10            -0.3669035328        8.7062483435       -7.2633415553  S23       523             1.0000000000
      2245       206  PNM       C11            -0.6918506385        5.7942104395       -5.7305698464  S23       523             1.0000000000
      2246       206  PNM       O12            -1.3411063288        4.7357990429       -5.5034432977  S23       523             1.0000000000
      2247       206  PNM       O13             0.5204959116        5.8151844211       -6.2354417619  S23       523             1.0000000000
      2248       206  PNM       N14            -2.8540826104        9.8964389057       -3.1498514184  S23       523             1.0000000000
      2249       206  PNM       C15            -3.4100544568       11.0833218301       -3.4831210340  S23       523             1.0000000000
      2250       206  PNM       O16            -4.5630178220       11.1491025269       -4.0113649419  S23       523             1.0000000000
      2251       206  PNM       C17            -2.5805484056       12.3391028360       -3.2348673268  S23       523             1.0000000000
      2252       206  PNM       C18            -1.6081286506       12.6709055965       -4.3662716089  S23       523             1.0000000000
      2253       206  PNM       C19            -0.2859044448       13.0442096235       -4.0777812191  S23       523             1.0000000000
      2254       206  PNM       C20             0.6134863665       13.3554269679       -5.1044918851  S23       523             1.0000000000
      2255       206  PNM       C21             0.2055688950       13.2844664631       -6.4404458726  S23       523             1.0000000000
      2256       206  PNM       C22            -1.1138536943       12.9196327026       -6.7363979324  S23       523             1.0000000000
      2257       206  PNM       C23            -2.0176337983       12.6304057935       -5.7097409490  S23       523             1.0000000000
      2258       206  PNM       H24            -0.6145994458        7.7402340435       -4.8362439104  S23       523             1.0000000000
      2259       206  PNM       H25            -0.5759891157        9.1950941780       -8.2203185805  S23       523             1.0000000000
      2260       206  PNM       H26             0.4509885410        7.9960379780       -7.4082891796  S23       523             1.0000000000
      2261       206  PNM       H27            -0.0505470707        9.4756211626       -6.5558571847  S23       523             1.0000000000
      2262       206  PNM       H28            -2.4716288076        7.7009546112       -8.7351760577  S23       523             1.0000000000
      2263       206  PNM       H29            -3.0869412590        6.5491441016       -7.5507125711  S23       523             1.0000000000
      2264       206  PNM       H30            -1.4548828870        6.3420115006       -8.2148161917  S23       523             1.0000000000
      2265       206  PNM       H31            -4.5853939165        7.7831506637       -5.1924997160  S23       523             1.0000000000
      2266       206  PNM       H32            -4.4800485945        8.5944133413       -2.9011720885  S23       523             1.0000000000
      2267       206  PNM       H33            -2.0267975016       12.2456994596       -2.2964973501  S23       523             1.0000000000
      2268       206  PNM       H34            -3.2986965992       13.1560610468       -3.1077628847  S23       523             1.0000000000
      2269       206  PNM       H35             0.0355244473       13.1047785138       -3.0448726814  S23       523             1.0000000000
      2270       206  PNM       H36             1.6325360787       13.6398640848       -4.8625501657  S23       523             1.0000000000
      2271       206  PNM       H37             0.9032322265       13.5108712198       -7.2409563150  S23       523             1.0000000000
      2272       206  PNM       H38            -1.4375542515       12.8412762805       -7.7685984387  S23       523             1.0000000000
      2273       206  PNM       H39            -3.0354664784       12.3458297008       -5.9502307458  S23       523             1.0000000000
      2274       206  PNM       H40            -1.9351989887        9.8523477343       -2.7013402278  S23       523             1.0000000000
      2275       207  TIP3      OH2            -4.4730588044        7.7230711730       -0.2298945330  S23       290             1.0000000000
      2276       207  TIP3      H1             -5.7823141262        7.6126417501       -0.0386601172  S23       290             1.0000000000
      2277       207  TIP3      H2             -3.9595357379        8.4401500099        0.2598570127  S23       290             1.0000000000
      2278       208  SER       CB             -2.8168338898        5.0801982907       -2.1109809706  S24       70              1.0000000000
      2279       208  SER       HB1            -3.4162335568        4.2692234920       -2.5293659295  S24       70              1.0000000000
      2280       208  SER       HB2            -1.8440307587        5.0928253169       -2.6027130869  S24       70              1.0000000000
      2281       208  SER       OG             -3.5332240134        6.3275513108       -2.3969983591  S24       70              1.0000000000
      2282       208  SER       HG1            -4.0047855624        7.2670693951       -0.9706449533  S24       70              1.0000000000
      2283       208  SER       QQH1           -2.6497275471        5.0182055567       -1.0269739633  S24       70              1.0000000000
      2284       209  LYS       CD             -6.3242829936        3.3689695617       -2.0328329932  S24       73              1.0000000000
      2285       209  LYS       HD1            -7.0156969919        2.8856130266       -2.7280163493  S24       73              1.0000000000
      2286       209  LYS       HD2            -5.3172044879        3.2432480408       -2.4447356562  S24       73              1.0000000000
      2287       209  LYS       QQH2           -6.3711774792        2.8370477965       -1.0773967621  S24       73              1.0000000000
      2288       209  LYS       CE             -6.6630450362        4.8629952481       -1.8903618828  S24       73              1.0000000000
      2289       209  LYS       HE1            -6.3057939040        5.2989145675       -0.9550859166  S24       73              1.0000000000
      2290       209  LYS       HE2            -7.7427528576        5.0229951794       -1.9205641779  S24       73              1.0000000000
      2291       209  LYS       NZ             -6.0565865481        5.6996724709       -2.9905049871  S24       73              1.0000000000
      2292       209  LYS       HZ1            -6.1006186351        5.2874780157       -3.9339651765  S24       73              1.0000000000
      2293       209  LYS       HZ2            -5.0246169431        5.9154124743       -2.8124209036  S24       73              1.0000000000
      2294       209  LYS       HZ3            -6.5276625393        6.6329453699       -3.0398688504  S24       73              1.0000000000
      2295       210  SER       CB             -4.4245411689        4.3347855705       -6.3717889430  S24       130             1.0000000000
      2296       210  SER       HB1            -4.4308103768        5.2430797032       -6.9741875160  S24       130             1.0000000000
      2297       210  SER       HB2            -3.6574603232        3.6676350445       -6.7774602367  S24       130             1.0000000000
      2298       210  SER       OG             -4.1096886295        4.6354484597       -4.9663681864  S24       130             1.0000000000
      2299       210  SER       HG1            -3.4666174396        5.4340894050       -4.9086143635  S24       130             1.0000000000
      2300       210  SER       QQH3           -5.3885699392        3.8303728781       -6.4621176846  S24       130             1.0000000000
      2301       211  GLU       CB             -9.9351345930        9.5538772765        0.6446955097  S24       166             1.0000000000
      2302       211  GLU       HB1            -9.6007500750       10.2038953196       -0.1740643565  S24       166             1.0000000000
      2303       211  GLU       HB2           -10.9744608658        9.2802520572        0.4518238856  S24       166             1.0000000000
      2304       211  GLU       QQH4           -9.9003695758       10.0377213726        1.6298239630  S24       166             1.0000000000
      2305       211  GLU       CG             -9.0609229795        8.2875368600        0.6251685397  S24       166             1.0000000000
      2306       211  GLU       HG1            -9.4175386967        7.5939243544       -0.1464343349  S24       166             1.0000000000
      2307       211  GLU       HG2            -9.1337286889        7.7304403639        1.5685474582  S24       166             1.0000000000
      2308       211  GLU       CD             -7.5914381416        8.5488279456        0.3474488839  S24       166             1.0000000000
      2309       211  GLU       OE1            -7.1001865790        9.7027582773        0.3426495140  S24       166             1.0000000000
      2310       211  GLU       OE2            -6.8801486037        7.4460967984        0.1098617657  S24       166             1.0000000000
      2311       212  ASN       CB             -2.5666222181       11.9847490347        1.3145268658  S24       170             1.0000000000
      2312       212  ASN       HB1            -1.5862402384       11.8116728832        0.8617521030  S24       170             1.0000000000
      2313       212  ASN       HB2            -2.9342675722       12.9684833598        1.0111551026  S24       170             1.0000000000
      2314       212  ASN       QQH5           -2.5478617060       11.9280282041        2.4117363169  S24       170             1.0000000000
      2315       212  ASN       CG             -3.5159176814       10.8846628209        0.8503288330  S24       170             1.0000000000
      2316       212  ASN       OD1            -3.2195537531        9.6618601456        1.0422610838  S24       170             1.0000000000
      2317       212  ASN       ND2            -4.6664025887       11.2792100922        0.2723868757  S24       170             1.0000000000
      2318       212  ASN       HD21           -5.4030617320       10.5998850360        0.0749741158  S24       170             1.0000000000
      2319       212  ASN       HD22           -4.7930103383       12.2423860430       -0.0556251370  S24       170             1.0000000000
      2320       213  LYS       CE             -3.2814434401        1.3289506687       -4.1406289259  S24       234             1.0000000000
      2321       213  LYS       HE1            -3.7241483336        1.5325289277       -3.1655522136  S24       234             1.0000000000
      2322       213  LYS       HE2            -4.0673180400        1.2597649754       -4.8958954216  S24       234             1.0000000000
      2323       213  LYS       NZ             -2.3850210736        2.4736454480       -4.5289551321  S24       234             1.0000000000
      2324       213  LYS       HZ1            -1.8663780349        2.2660777423       -5.4209564055  S24       234             1.0000000000
      2325       213  LYS       HZ2            -1.6359461158        2.7038051986       -3.8506287645  S24       234             1.0000000000
      2326       213  LYS       HZ3            -2.9408703984        3.3577703582       -4.6769797543  S24       234             1.0000000000
      2327       213  LYS       QQH6           -2.6869986878        0.4167281388       -4.0772781484  S24       234             1.0000000000
      2328       214  SER       CB              2.3667128024        2.9762753795       -5.6418681307  S24       235             1.0000000000
      2329       214  SER       HB1             3.0435612990        2.2567134620       -6.1123105430  S24       235             1.0000000000
      2330       214  SER       HB2             2.9534342352        3.8787550672       -5.4214941256  S24       235             1.0000000000
      2331       214  SER       OG              1.2991728887        3.2367769504       -6.5847285937  S24       235             1.0000000000
      2332       214  SER       HG1             0.9162713215        4.1454930272       -6.4237624770  S24       235             1.0000000000
      2333       214  SER       QQH7            1.9837864076        2.4977835739       -4.7256602013  S24       235             1.0000000000
      2334       215  PNM       S1             -2.9496339278        9.2417629924       -6.2656492182  S24       523             1.0000000000
      2335       215  PNM       C2             -1.6164629780        7.9361565739       -6.7672120537  S24       523             1.0000000000
      2336       215  PNM       C3             -1.3514580645        7.1497768057       -5.4366760656  S24       523             1.0000000000
      2337       215  PNM       N4             -2.6275265916        7.0018376517       -4.6685357491  S24       523             1.0000000000
      2338       215  PNM       C5             -3.6185114222        8.1298913179       -4.9160395713  S24       523             1.0000000000
      2339       215  PNM       C6             -3.5339427799        8.6145659052       -3.4335351137  S24       523             1.0000000000
      2340       215  PNM       C7             -2.5640250671        7.4137456109       -3.1598388682  S24       523             1.0000000000
      2341       215  PNM       O8             -1.4550989589        7.5031277065       -2.5277590366  S24       523             1.0000000000
      2342       215  PNM       C9             -2.1824571596        7.0628299252       -7.8942918573  S24       523             1.0000000000
      2343       215  PNM       C10            -0.3769416493        8.7014926306       -7.2526150278  S24       523             1.0000000000
      2344       215  PNM       C11            -0.6869462386        5.7861516829       -5.7249910732  S24       523             1.0000000000
      2345       215  PNM       O12            -1.3148729610        4.7188767660       -5.4800080092  S24       523             1.0000000000
      2346       215  PNM       O13             0.5217816759        5.8202167637       -6.2372177921  S24       523             1.0000000000
      2347       215  PNM       N14            -2.8570375362        9.8679489712       -3.1619039620  S24       523             1.0000000000
      2348       215  PNM       C15            -3.4062518776       11.0594174499       -3.4883475729  S24       523             1.0000000000
      2349       215  PNM       O16            -4.5604428134       11.1342054190       -4.0127106331  S24       523             1.0000000000
      2350       215  PNM       C17            -2.5697485879       12.3091895774       -3.2353827365  S24       523             1.0000000000
      2351       215  PNM       C18            -1.6010704834       12.6469926518       -4.3682597086  S24       523             1.0000000000
      2352       215  PNM       C19            -0.2829865037       13.0356496222       -4.0805623596  S24       523             1.0000000000
      2353       215  PNM       C20             0.6120860171       13.3573819684       -5.1077625611  S24       523             1.0000000000
      2354       215  PNM       C21             0.2042339375       13.2819777875       -6.4435256020  S24       523             1.0000000000
      2355       215  PNM       C22            -1.1109224830       12.9015628297       -6.7387137674  S24       523             1.0000000000
      2356       215  PNM       C23            -2.0106819660       12.6014927429       -5.7115232555  S24       523             1.0000000000
      2357       215  PNM       H24            -0.6454332468        7.7330178294       -4.8315392186  S24       523             1.0000000000
      2358       215  PNM       H25            -0.5807716184        9.1950762614       -8.2082746531  S24       523             1.0000000000
      2359       215  PNM       H26             0.4476521372        7.9984222661       -7.3941779593  S24       523             1.0000000000
      2360       215  PNM       H27            -0.0739111437        9.4687042803       -6.5370471564  S24       523             1.0000000000
      2361       215  PNM       H28            -2.4510151558        7.6829313215       -8.7539339783  S24       523             1.0000000000
      2362       215  PNM       H29            -3.0796535478        6.5278027135       -7.5810096777  S24       523             1.0000000000
      2363       215  PNM       H30            -1.4363926560        6.3284401538       -8.2191118391  S24       523             1.0000000000
      2364       215  PNM       H31            -4.6049182029        7.7599105957       -5.1971467684  S24       523             1.0000000000
      2365       215  PNM       H32            -4.4938216362        8.5813738250       -2.9138482338  S24       523             1.0000000000
      2366       215  PNM       H33            -2.0122313376       12.2064716942       -2.3003523176  S24       523             1.0000000000
      2367       215  PNM       H34            -3.2836156622       13.1285067834       -3.0990332353  S24       523             1.0000000000
      2368       215  PNM       H35             0.0383457890       13.1001018115       -3.0478256589  S24       523             1.0000000000
      2369       215  PNM       H36             1.6281268637       13.6529417442       -4.8664292761  S24       523             1.0000000000
      2370       215  PNM       H37             0.8990915990       13.5157227767       -7.2443940909  S24       523             1.0000000000
      2371       215  PNM       H38            -1.4343174013       12.8198171465       -7.7707962083  S24       523             1.0000000000
      2372       215  PNM       H39            -3.0254016355       12.3059993159       -5.9516945079  S24       523             1.0000000000
      2373       215  PNM       H40            -1.9373455455        9.8139744197       -2.7165364723  S24       523             1.0000000000
      2374       216  TIP3      OH2            -4.4812079145        7.7183097952       -0.2283966673  S24       290             1.0000000000
      2375       216  TIP3      H1             -5.8023681301        7.6070378518       -0.0437246291  S24       290             1.0000000000
      2376       216  TIP3      H2             -3.9705330850        8.4360124393        0.2640487497  S24       290             1.0000000000
      2377       217  SER       CB             -2.8220102658        5.0768925591       -2.1180424432  S25       70              1.0000000000
      2378       217  SER       HB1            -3.4258079240        4.2643760221       -2.5263039837  S25       70              1.0000000000
      2379       217  SER       HB2            -1.8511325577        5.0828658867       -2.6132410393  S25       70              1.0000000000
      2380       217  SER       OG             -3.5425661721        6.3214957178       -2.4185011196  S25       70              1.0000000000
      2381       217  SER       HG1            -4.0206036378        7.2651692116       -0.9862352762  S25       70              1.0000000000
      2382       217  SER       QQH1           -2.6522752181        5.0296996935       -1.0337555745  S25       70              1.0000000000
      2383       218  LYS       CD             -6.3376990855        3.3564741830       -2.0347852212  S25       73              1.0000000000
      2384       218  LYS       HD1            -7.0709527784        2.9007531377       -2.7059932782  S25       73              1.0000000000
      2385       218  LYS       HD2            -5.3511435177        3.1970661859       -2.4829374177  S25       73              1.0000000000
      2386       218  LYS       QQH2           -6.3679983365        2.8221001457       -1.0800166847  S25       73              1.0000000000
      2387       218  LYS       CE             -6.6129680674        4.8591728876       -1.8710372863  S25       73              1.0000000000
      2388       218  LYS       HE1            -6.1446039509        5.2833153550       -0.9809262551  S25       73              1.0000000000
      2389       218  LYS       HE2            -7.6827892452        5.0584768423       -1.7875222803  S25       73              1.0000000000
      2390       218  LYS       NZ             -6.0909914548        5.6726887365       -3.0298518630  S25       73              1.0000000000
      2391       218  LYS       HZ1            -6.2130032013        5.2552791033       -3.9616839778  S25       73              1.0000000000
      2392       218  LYS       HZ2            -5.0519747249        5.8713527662       -2.9197289152  S25       73              1.0000000000
      2393       218  LYS       HZ3            -6.5471511733        6.6148215701       -3.0514227814  S25       73              1.0000000000
      2394       219  SER       CB             -4.4252904144        4.3659567242       -6.3634376157  S25       130             1.0000000000
      2395       219  SER       HB1            -4.4395659706        5.2775803992       -6.9608746233  S25       130             1.0000000000
      2396       219  SER       HB2            -3.6535421162        3.7077546304       -6.7753242911  S25       130             1.0000000000
      2397       219  SER       OG             -4.1097762555        4.6608281119       -4.9581053275  S25       130             1.0000000000
      2398       219  SER       HG1            -3.4631552407        5.4645957356       -4.9010610677  S25       130             1.0000000000
      2399       219  SER       QQH3           -5.3854988802        3.8540376646       -6.4566913818  S25       130             1.0000000000
      2400       220  GLU       CB             -9.9402692753        9.5559638159        0.6443399076  S25       166             1.0000000000
      2401       220  GLU       HB1            -9.6041437481       10.2052906906       -0.1742859385  S25       166             1.0000000000
      2402       220  GLU       HB2           -10.9803918499        9.2855934160        0.4514412537  S25       166             1.0000000000
      2403       220  GLU       QQH4           -9.9038055771       10.0393208244        1.6296346081  S25       166             1.0000000000
      2404       220  GLU       CG             -9.0698401000        8.2872974482        0.6243076639  S25       166             1.0000000000
      2405       220  GLU       HG1            -9.4302560254        7.5934346346       -0.1452087767  S25       166             1.0000000000
      2406       220  GLU       HG2            -9.1413295230        7.7317814705        1.5687531352  S25       166             1.0000000000
      2407       220  GLU       CD             -7.6007707031        8.5453047729        0.3427907003  S25       166             1.0000000000
      2408       220  GLU       OE1            -7.1049491051        9.6969299038        0.3421648044  S25       166             1.0000000000
      2409       220  GLU       OE2            -6.8952591448        7.4402509800        0.0970054018  S25       166             1.0000000000
      2410       221  ASN       CB             -2.5687835569       11.9789971480        1.3139905526  S25       170             1.0000000000
      2411       221  ASN       HB1            -1.5885570743       11.8050853702        0.8612240336  S25       170             1.0000000000
      2412       221  ASN       HB2            -2.9360945799       12.9625654765        1.0097393929  S25       170             1.0000000000
      2413       221  ASN       QQH5           -2.5503455464       11.9229528549        2.4112792991  S25       170             1.0000000000
      2414       221  ASN       CG             -3.5195517380       10.8792249201        0.8496311318  S25       170             1.0000000000
      2415       221  ASN       OD1            -3.2262974478        9.6557517683        1.0399243006  S25       170             1.0000000000
      2416       221  ASN       ND2            -4.6693602919       11.2767102593        0.2713082024  S25       170             1.0000000000
      2417       221  ASN       HD21           -5.4061176338       10.5980351377        0.0725217134  S25       170             1.0000000000
      2418       221  ASN       HD22           -4.7941315662       12.2397937499       -0.0570449028  S25       170             1.0000000000
      2419       222  LYS       CE             -3.2809765305        1.3442556550       -4.1433044135  S25       234             1.0000000000
      2420       222  LYS       HE1            -3.7223978253        1.5454811160       -3.1670866413  S25       234             1.0000000000
      2421       222  LYS       HE2            -4.0679170274        1.2769372295       -4.8976308934  S25       234             1.0000000000
      2422       222  LYS       NZ             -2.3855261583        2.4897018299       -4.5303359200  S25       234             1.0000000000
      2423       222  LYS       HZ1            -1.8677343673        2.2838419934       -5.4229258882  S25       234             1.0000000000
      2424       222  LYS       HZ2            -1.6347630635        2.7175697027       -3.8530057433  S25       234             1.0000000000
      2425       222  LYS       HZ3            -2.9403006250        3.3754821175       -4.6758828722  S25       234             1.0000000000
      2426       222  LYS       QQH6           -2.6865770582        0.4318565910       -4.0831406564  S25       234             1.0000000000
      2427       223  SER       CB              2.3689990811        2.9776265251       -5.6405001706  S25       235             1.0000000000
      2428       223  SER       HB1             3.0461292758        2.2582345179       -6.1108143355  S25       235             1.0000000000
      2429       223  SER       HB2             2.9557935711        3.8797883811       -5.4188546784  S25       235             1.0000000000
      2430       223  SER       OG              1.3026948127        3.2389635198       -6.5844883619  S25       235             1.0000000000
      2431       223  SER       HG1             0.9201116137        4.1476427084       -6.4233531507  S25       235             1.0000000000
      2432       223  SER       QQH7            1.9848672030        2.4988535033       -4.7250274037  S25       235             1.0000000000
      2433       224  PNM       S1             -2.9641031862        9.2247912668       -6.2766028279  S25       523             1.0000000000
      2434       224  PNM       C2             -1.6202581947        7.9275222637       -6.7710407369  S25       523             1.0000000000
      2435       224  PNM       C3             -1.3597477124        7.1412534658       -5.4398253292  S25       523             1.0000000000
      2436       224  PNM       N4             -2.6386113041        6.9844320210       -4.6788338554  S25       523             1.0000000000
      2437       224  PNM       C5             -3.6270768284        8.1153618956       -4.9231502120  S25       523             1.0000000000
      2438       224  PNM       C6             -3.5416616747        8.6012581649       -3.4418100707  S25       523             1.0000000000
      2439       224  PNM       C7             -2.5805531528        7.3957104354       -3.1593568152  S25       523             1.0000000000
      2440       224  PNM       O8             -1.4675173309        7.4928069162       -2.5303556180  S25       523             1.0000000000
      2441       224  PNM       C9             -2.1734025536        7.0544633402       -7.9046269930  S25       523             1.0000000000
      2442       224  PNM       C10            -0.3812124065        8.7003495966       -7.2453757852  S25       523             1.0000000000
      2443       224  PNM       C11            -0.6838122084        5.7822191115       -5.7226981186  S25       523             1.0000000000
      2444       224  PNM       O12            -1.3004237708        4.7107586346       -5.4688039392  S25       523             1.0000000000
      2445       224  PNM       O13             0.5232789642        5.8229490941       -6.2382911429  S25       523             1.0000000000
      2446       224  PNM       N14            -2.8572604910        9.8497909252       -3.1696128842  S25       523             1.0000000000
      2447       224  PNM       C15            -3.4014470270       11.0445183451       -3.4912309232  S25       523             1.0000000000
      2448       224  PNM       O16            -4.5563403371       11.1256197030       -4.0132992145  S25       523             1.0000000000
      2449       224  PNM       C17            -2.5607981393       12.2902877762       -3.2344751603  S25       523             1.0000000000
      2450       224  PNM       C18            -1.5956008503       12.6335508617       -4.3686831929  S25       523             1.0000000000
      2451       224  PNM       C19            -0.2801843447       13.0321733634       -4.0820325448  S25       523             1.0000000000
      2452       224  PNM       C20             0.6115473317       13.3605962815       -5.1099931816  S25       523             1.0000000000
      2453       224  PNM       C21             0.2031430935       13.2822081891       -6.4454461487  S25       523             1.0000000000
      2454       224  PNM       C22            -1.1093628372       12.8920286224       -6.7395751227  S25       523             1.0000000000
      2455       224  PNM       C23            -2.0059768896       12.5850446046       -5.7115911889  S25       523             1.0000000000
      2456       224  PNM       H24            -0.6621930497        7.7289251941       -4.8288862669  S25       523             1.0000000000
      2457       224  PNM       H25            -0.5819038215        9.1986335773       -8.1992253433  S25       523             1.0000000000
      2458       224  PNM       H26             0.4470857140        8.0014862680       -7.3864595710  S25       523             1.0000000000
      2459       224  PNM       H27            -0.0855670276        9.4645254004       -6.5235282085  S25       523             1.0000000000
      2460       224  PNM       H28            -2.4343119469        7.6751715747       -8.7662510542  S25       523             1.0000000000
      2461       224  PNM       H29            -3.0730924851        6.5172943079       -7.6027275609  S25       523             1.0000000000
      2462       224  PNM       H30            -1.4219859403        6.3226687881       -8.2224892039  S25       523             1.0000000000
      2463       224  PNM       H31            -4.6142499957        7.7459680051       -5.2024184920  S25       523             1.0000000000
      2464       224  PNM       H32            -4.5028834947        8.5744278739       -2.9241410851  S25       523             1.0000000000
      2465       224  PNM       H33            -2.0002429154       12.1800818241       -2.3022030564  S25       523             1.0000000000
      2466       224  PNM       H34            -3.2721328370       13.1105145419       -3.0904801568  S25       523             1.0000000000
      2467       224  PNM       H35             0.0416338553       13.0992612708       -3.0495798862  S25       523             1.0000000000
      2468       224  PNM       H36             1.6253812826       13.6642884048       -4.8694283350  S25       523             1.0000000000
      2469       224  PNM       H37             0.8956703732       13.5211876011       -7.2467950168  S25       523             1.0000000000
      2470       224  PNM       H38            -1.4331728946       12.8082122103       -7.7714080500  S25       523             1.0000000000
      2471       224  PNM       H39            -3.0186104009       12.2819410632       -5.9508715513  S25       523             1.0000000000
      2472       224  PNM       H40            -1.9375130718        9.7880548567       -2.7253963463  S25       523             1.0000000000
      2473       225  TIP3      OH2            -4.4925340340        7.7072583377       -0.2365782412  S25       290             1.0000000000
      2474       225  TIP3      H1             -5.8204846387        7.5991014086       -0.0556062910  S25       290             1.0000000000
      2475       225  TIP3      H2             -3.9809285051        8.4234355290        0.2561873410  S25       290             1.0000000000
      2476       226  SER       CB             -2.8229084798        5.0821165710       -2.1205342431  S26       70              1.0000000000
      2477       226  SER       HB1            -3.4320914627        4.2711456773       -2.5233147235  S26       70              1.0000000000
      2478       226  SER       HB2            -1.8525383064        5.0802871286       -2.6166396409  S26       70              1.0000000000
      2479       226  SER       OG             -3.5431591283        6.3276314794       -2.4302588069  S26       70              1.0000000000
      2480       226  SER       HG1            -4.0350859531        7.2639271572       -1.0015880623  S26       70              1.0000000000
      2481       226  SER       QQH1           -2.6515412041        5.0427748715       -1.0357570078  S26       70              1.0000000000
      2482       227  LYS       CD             -6.3532147843        3.3489295996       -2.0347474272  S26       73              1.0000000000
      2483       227  LYS       HD1            -7.1315435912        2.9227838437       -2.6751948366  S26       73              1.0000000000
      2484       227  LYS       HD2            -5.3927610029        3.1485734539       -2.5210866771  S26       73              1.0000000000
      2485       227  LYS       QQH2           -6.3656189586        2.8183265302       -1.0776819874  S26       73              1.0000000000
      2486       227  LYS       CE             -6.5540252564        4.8599232583       -1.8592114478  S26       73              1.0000000000
      2487       227  LYS       HE1            -5.9515721619        5.2722570221       -1.0481342697  S26       73              1.0000000000
      2488       227  LYS       HE2            -7.5926623306        5.1085814876       -1.6356078879  S26       73              1.0000000000
      2489       227  LYS       NZ             -6.1551544941        5.6412291749       -3.0854792452  S26       73              1.0000000000
      2490       227  LYS       HZ1            -6.4912742848        5.2706795034       -3.9829385578  S26       73              1.0000000000
      2491       227  LYS       HZ2            -5.1129940426        5.7311713466       -3.1528598245  S26       73              1.0000000000
      2492       227  LYS       HZ3            -6.5157793525        6.6236287739       -3.0228608694  S26       73              1.0000000000
      2493       228  SER       CB             -4.4274698319        4.3852093478       -6.3484210420  S26       130             1.0000000000
      2494       228  SER       HB1            -4.4444405281        5.2951360750       -6.9484887481  S26       130             1.0000000000
      2495       228  SER       HB2            -3.6535112736        3.7285793462       -6.7589571544  S26       130             1.0000000000
      2496       228  SER       OG             -4.1094849819        4.6858972494       -4.9436733913  S26       130             1.0000000000
      2497       228  SER       HG1            -3.4495083016        5.4884884257       -4.8954787268  S26       130             1.0000000000
      2498       228  SER       QQH3           -5.3868524667        3.8707197503       -6.4374151416  S26       130             1.0000000000
      2499       229  GLU       CB             -9.9408959998        9.5562341665        0.6441632167  S26       166             1.0000000000
      2500       229  GLU       HB1            -9.6042591425       10.2054128272       -0.1743686413  S26       166             1.0000000000
      2501       229  GLU       HB2           -10.9812419372        9.2867082987        0.4512488151  S26       166             1.0000000000
      2502       229  GLU       QQH4           -9.9039424026       10.0393776961        1.6295158339  S26       166             1.0000000000
      2503       229  GLU       CG             -9.0714627560        8.2869726134        0.6239749770  S26       166             1.0000000000
      2504       229  GLU       HG1            -9.4333619045        7.5929540639       -0.1447151557  S26       166             1.0000000000
      2505       229  GLU       HG2            -9.1422317587        7.7320322694        1.5687998079  S26       166             1.0000000000
      2506       229  GLU       CD             -7.6023770268        8.5435108109        0.3407211168  S26       166             1.0000000000
      2507       229  GLU       OE1            -7.1052930822        9.6945234956        0.3420317015  S26       166             1.0000000000
      2508       229  GLU       OE2            -6.8995993779        7.4375371705        0.0911184595  S26       166             1.0000000000
      2509       230  ASN       CB             -2.5685068349       11.9766372213        1.3135642367  S26       170             1.0000000000
      2510       230  ASN       HB1            -1.5881981391       11.8018360858        0.8612952058  S26       170             1.0000000000
      2511       230  ASN       HB2            -2.9349699177       12.9602555061        1.0084507599  S26       170             1.0000000000
      2512       230  ASN       QQH5           -2.5506084129       11.9210886943        2.4108974843  S26       170             1.0000000000
      2513       230  ASN       CG             -3.5201072806       10.8771995819        0.8490951137  S26       170             1.0000000000
      2514       230  ASN       OD1            -3.2281766690        9.6531971576        1.0382583586  S26       170             1.0000000000
      2515       230  ASN       ND2            -4.6698342872       11.2760226902        0.2714371716  S26       170             1.0000000000
      2516       230  ASN       HD21           -5.4062313377       10.5974573342        0.0715054385  S26       170             1.0000000000
      2517       230  ASN       HD22           -4.7939143086       12.2392375804       -0.0568473680  S26       170             1.0000000000
      2518       231  LYS       CE             -3.2805700779        1.3482612459       -4.1433820040  S26       234             1.0000000000
      2519       231  LYS       HE1            -3.7220682266        1.5475236380       -3.1667478319  S26       234             1.0000000000
      2520       231  LYS       HE2            -4.0671571194        1.2810952423       -4.8981432949  S26       234             1.0000000000
      2521       231  LYS       NZ             -2.3859560968        2.4953279257       -4.5284534427  S26       234             1.0000000000
      2522       231  LYS       HZ1            -1.8695314938        2.2916603180       -5.4223028942  S26       234             1.0000000000
      2523       231  LYS       HZ2            -1.6335031725        2.7202734147       -3.8518623966  S26       234             1.0000000000
      2524       231  LYS       HZ3            -2.9384572025        3.3831388851       -4.6695346304  S26       234             1.0000000000
      2525       231  LYS       QQH6           -2.6851523100        0.4364614630       -4.0845091566  S26       234             1.0000000000
      2526       232  SER       CB              2.3688918266        2.9779994429       -5.6410618133  S26       235             1.0000000000
      2527       232  SER       HB1             3.0461839807        2.2587692045       -6.1114069358  S26       235             1.0000000000
      2528       232  SER       HB2             2.9551889791        3.8804578281       -5.4196908492  S26       235             1.0000000000
      2529       232  SER       OG              1.3022576688        3.2388912941       -6.5847419953  S26       235             1.0000000000
      2530       232  SER       HG1             0.9198869614        4.1478127218       -6.4237963789  S26       235             1.0000000000
      2531       232  SER       QQH7            1.9851876388        2.4992287695       -4.7253506367  S26       235             1.0000000000
      2532       233  PNM       S1             -2.9663336482        9.2198275178       -6.2765058922  S26       523             1.0000000000
      2533       233  PNM       C2             -1.6203167064        7.9254867909       -6.7704055121  S26       523             1.0000000000
      2534       233  PNM       C3             -1.3631841375        7.1375714684       -5.4395160553  S26       523             1.0000000000
      2535       233  PNM       N4             -2.6433413733        6.9749508044       -4.6831891670  S26       523             1.0000000000
      2536       233  PNM       C5             -3.6275302450        8.1100345418       -4.9223020764  S26       523             1.0000000000
      2537       233  PNM       C6             -3.5410435510        8.5973732542       -3.4426750665  S26       523             1.0000000000
      2538       233  PNM       C7             -2.5890284120        7.3859832163       -3.1494320012  S26       523             1.0000000000
      2539       233  PNM       O8             -1.4688701062        7.4918982277       -2.5282698057  S26       523             1.0000000000
      2540       233  PNM       C9             -2.1711752103        7.0544782961       -7.9066679113  S26       523             1.0000000000
      2541       233  PNM       C10            -0.3812161444        8.6997729425       -7.2419012694  S26       523             1.0000000000
      2542       233  PNM       C11            -0.6837059461        5.7809886563       -5.7225717569  S26       523             1.0000000000
      2543       233  PNM       O12            -1.2978138003        4.7074246030       -5.4682766237  S26       523             1.0000000000
      2544       233  PNM       O13             0.5230009312        5.8234142742       -6.2384369997  S26       523             1.0000000000
      2545       233  PNM       N14            -2.8546456299        9.8451557588       -3.1721086016  S26       523             1.0000000000
      2546       233  PNM       C15            -3.3984474048       11.0404907912       -3.4915247316  S26       523             1.0000000000
      2547       233  PNM       O16            -4.5540861635       11.1237280498       -4.0125079234  S26       523             1.0000000000
      2548       233  PNM       C17            -2.5582048580       12.2865769457       -3.2337703442  S26       523             1.0000000000
      2549       233  PNM       C18            -1.5944665984       12.6319782682       -4.3684948220  S26       523             1.0000000000
      2550       233  PNM       C19            -0.2793176338       13.0317985758       -4.0823772257  S26       523             1.0000000000
      2551       233  PNM       C20             0.6116728203       13.3613541676       -5.1105818551  S26       523             1.0000000000
      2552       233  PNM       C21             0.2027290560       13.2831395796       -6.4458739702  S26       523             1.0000000000
      2553       233  PNM       C22            -1.1096210784       12.8920288797       -6.7395064061  S26       523             1.0000000000
      2554       233  PNM       C23            -2.0054938030       12.5837544749       -5.7112401776  S26       523             1.0000000000
      2555       233  PNM       H24            -0.6686747371        7.7250741709       -4.8245347727  S26       523             1.0000000000
      2556       233  PNM       H25            -0.5813917674        9.2009072909       -8.1944572922  S26       523             1.0000000000
      2557       233  PNM       H26             0.4472210161        8.0013976101       -7.3844767992  S26       523             1.0000000000
      2558       233  PNM       H27            -0.0856771550        9.4617344645       -6.5177647529  S26       523             1.0000000000
      2559       233  PNM       H28            -2.4298793344        7.6774406523       -8.7673645748  S26       523             1.0000000000
      2560       233  PNM       H29            -3.0717857300        6.5178473159       -7.6070031829  S26       523             1.0000000000
      2561       233  PNM       H30            -1.4200428640        6.3223464288       -8.2244446991  S26       523             1.0000000000
      2562       233  PNM       H31            -4.6168568355        7.7445626069       -5.2001351610  S26       523             1.0000000000
      2563       233  PNM       H32            -4.5031620643        8.5750064594       -2.9266268646  S26       523             1.0000000000
      2564       233  PNM       H33            -1.9965339868       12.1758456082       -2.3021944259  S26       523             1.0000000000
      2565       233  PNM       H34            -3.2700301730       13.1061462762       -3.0879119050  S26       523             1.0000000000
      2566       233  PNM       H35             0.0427531536       13.0988921966       -3.0500021242  S26       523             1.0000000000
      2567       233  PNM       H36             1.6251528477       13.6664059403       -4.8702393388  S26       523             1.0000000000
      2568       233  PNM       H37             0.8944972008       13.5237414584       -7.2474002848  S26       523             1.0000000000
      2569       233  PNM       H38            -1.4341151792       12.8091434944       -7.7712001323  S26       523             1.0000000000
      2570       233  PNM       H39            -3.0180974069       12.2801724186       -5.9500763092  S26       523             1.0000000000
      2571       233  PNM       H40            -1.9348208225        9.7811125481       -2.7280541203  S26       523             1.0000000000
      2572       234  TIP3      OH2            -4.4974432032        7.7008211251       -0.2418764018  S26       290             1.0000000000
      2573       234  TIP3      H1             -5.8225911180        7.5950196142       -0.0601569228  S26       290             1.0000000000
      2574       234  TIP3      H2             -3.9828479534        8.4157966607        0.2488537693  S26       290             1.0000000000
      2575       235  SER       CB             -2.8242987638        5.0904179543       -2.1190612335  S27       70              1.0000000000
      2576       235  SER       HB1            -3.4404892220        4.2842516930       -2.5216358911  S27       70              1.0000000000
      2577       235  SER       HB2            -1.8543151312        5.0791604845       -2.6162565303  S27       70              1.0000000000
      2578       235  SER       OG             -3.5316763774        6.3440362919       -2.4242062152  S27       70              1.0000000000
      2579       235  SER       HG1            -4.0399077071        7.2656885379       -1.0065495432  S27       70              1.0000000000
      2580       235  SER       QQH1           -2.6526226443        5.0467202934       -1.0342797992  S27       70              1.0000000000
      2581       236  LYS       CD             -6.3599967188        3.3427213427       -2.0335865539  S27       73              1.0000000000
      2582       236  LYS       HD1            -7.1622290508        2.9330163071       -2.6558872955  S27       73              1.0000000000
      2583       236  LYS       HD2            -5.4148613681        3.1142631656       -2.5377228706  S27       73              1.0000000000
      2584       236  LYS       QQH2           -6.3651653772        2.8182372838       -1.0733368819  S27       73              1.0000000000
      2585       236  LYS       CE             -6.5108590034        4.8593571056       -1.8630828943  S27       73              1.0000000000
      2586       236  LYS       HE1            -5.8288528436        5.2674108695       -1.1164626275  S27       73              1.0000000000
      2587       236  LYS       HE2            -7.5192454405        5.1460840295       -1.5592900935  S27       73              1.0000000000
      2588       236  LYS       NZ             -6.2029332437        5.5984329126       -3.1384393542  S27       73              1.0000000000
      2589       236  LYS       HZ1            -6.7779793055        5.3096013871       -3.9408414972  S27       73              1.0000000000
      2590       236  LYS       HZ2            -5.2161122263        5.4869803595       -3.4557923677  S27       73              1.0000000000
      2591       236  LYS       HZ3            -6.3929486036        6.6208295223       -3.0223508290  S27       73              1.0000000000
      2592       237  SER       CB             -4.4309067836        4.3988351950       -6.3320887243  S27       130             1.0000000000
      2593       237  SER       HB1            -4.4450822697        5.3048029960       -6.9377942059  S27       130             1.0000000000
      2594       237  SER       HB2            -3.6522291199        3.7410257334       -6.7303588678  S27       130             1.0000000000
      2595       237  SER       OG             -4.1153000024        4.7143880817       -4.9246641689  S27       130             1.0000000000
      2596       237  SER       HG1            -3.4371913212        5.5235865624       -4.8851518861  S27       130             1.0000000000
      2597       237  SER       QQH3           -5.3891340536        3.8826631611       -6.4192194744  S27       130             1.0000000000
      2598       238  GLU       CB             -9.9408418062        9.5563871850        0.6440578927  S27       166             1.0000000000
      2599       238  GLU       HB1            -9.6038355562       10.2054896793       -0.1743963637  S27       166             1.0000000000
      2600       238  GLU       HB2           -10.9812571164        9.2872504558        0.4510172226  S27       166             1.0000000000
      2601       238  GLU       QQH4           -9.9038043680       10.0395499097        1.6293976579  S27       166             1.0000000000
      2602       238  GLU       CG             -9.0717866890        8.2868870968        0.6239956164  S27       166             1.0000000000
      2603       238  GLU       HG1            -9.4340060619        7.5929947826       -0.1447030423  S27       166             1.0000000000
      2604       238  GLU       HG2            -9.1425194641        7.7321456287        1.5689724366  S27       166             1.0000000000
      2605       238  GLU       CD             -7.6024361883        8.5424158798        0.3403268100  S27       166             1.0000000000
      2606       238  GLU       OE1            -7.1053199379        9.6937266483        0.3413813764  S27       166             1.0000000000
      2607       238  GLU       OE2            -6.9005889947        7.4361577781        0.0912370477  S27       166             1.0000000000
      2608       239  ASN       CB             -2.5687819155       11.9768617094        1.3133868553  S27       170             1.0000000000
      2609       239  ASN       HB1            -1.5886109041       11.8022953652        0.8607579289  S27       170             1.0000000000
      2610       239  ASN       HB2            -2.9356234170       12.9604328836        1.0084692310  S27       170             1.0000000000
      2611       239  ASN       QQH5           -2.5503992252       11.9213621921        2.4106887541  S27       170             1.0000000000
      2612       239  ASN       CG             -3.5202912001       10.8772370773        0.8490529877  S27       170             1.0000000000
      2613       239  ASN       OD1            -3.2283454273        9.6532919664        1.0386712231  S27       170             1.0000000000
      2614       239  ASN       ND2            -4.6700506023       11.2758978322        0.2713425841  S27       170             1.0000000000
      2615       239  ASN       HD21           -5.4061087913       10.5971599007        0.0709792554  S27       170             1.0000000000
      2616       239  ASN       HD22           -4.7939115920       12.2389249515       -0.0577509117  S27       170             1.0000000000
      2617       240  LYS       CE             -3.2804497844        1.3508695745       -4.1434352540  S27       234             1.0000000000
      2618       240  LYS       HE1            -3.7222268237        1.5485605843       -3.1666202880  S27       234             1.0000000000
      2619       240  LYS       HE2            -4.0661928531        1.2843681087       -4.8991648251  S27       234             1.0000000000
      2620       240  LYS       NZ             -2.3849182540        2.4985631706       -4.5257323660  S27       234             1.0000000000
      2621       240  LYS       HZ1            -1.8700929891        2.2977497154       -5.4212984403  S27       234             1.0000000000
      2622       240  LYS       HZ2            -1.6297217058        2.7185209934       -3.8499645753  S27       234             1.0000000000
      2623       240  LYS       HZ3            -2.9307040951        3.3888540290       -4.6600487896  S27       234             1.0000000000
      2624       240  LYS       QQH6           -2.6842238751        0.4396023552       -4.0857879391  S27       234             1.0000000000
      2625       241  SER       CB              2.3689259370        2.9779911169       -5.6412506919  S27       235             1.0000000000
      2626       241  SER       HB1             3.0462326770        2.2586975948       -6.1115142704  S27       235             1.0000000000
      2627       241  SER       HB2             2.9551377818        3.8805171307       -5.4200673796  S27       235             1.0000000000
      2628       241  SER       OG              1.3020914267        3.2387876151       -6.5848118292  S27       235             1.0000000000
      2629       241  SER       HG1             0.9199175344        4.1478736212       -6.4239154977  S27       235             1.0000000000
      2630       241  SER       QQH7            1.9853545416        2.4994132464       -4.7253970337  S27       235             1.0000000000
      2631       242  PNM       S1             -2.9682210383        9.2162927549       -6.2758953105  S27       523             1.0000000000
      2632       242  PNM       C2             -1.6218467766        7.9233962196       -6.7700442954  S27       523             1.0000000000
      2633       242  PNM       C3             -1.3686556023        7.1330122291       -5.4395270208  S27       523             1.0000000000
      2634       242  PNM       N4             -2.6509394022        6.9633133248       -4.6877746254  S27       523             1.0000000000
      2635       242  PNM       C5             -3.6276600403        8.1065841339       -4.9196143462  S27       523             1.0000000000
      2636       242  PNM       C6             -3.5389154361        8.5954975924       -3.4420535784  S27       523             1.0000000000
      2637       242  PNM       C7             -2.5954779375        7.3794246621       -3.1339861849  S27       523             1.0000000000
      2638       242  PNM       O8             -1.4645709274        7.4970495436       -2.5297037859  S27       523             1.0000000000
      2639       242  PNM       C9             -2.1712087864        7.0543520024       -7.9086220574  S27       523             1.0000000000
      2640       242  PNM       C10            -0.3821886757        8.6983804304       -7.2393252849  S27       523             1.0000000000
      2641       242  PNM       C11            -0.6852466934        5.7785900693       -5.7222331749  S27       523             1.0000000000
      2642       242  PNM       O12            -1.2967678724        4.7035076646       -5.4684939822  S27       523             1.0000000000
      2643       242  PNM       O13             0.5216146734        5.8230920715       -6.2381339775  S27       523             1.0000000000
      2644       242  PNM       N14            -2.8524797373        9.8434656514       -3.1733468304  S27       523             1.0000000000
      2645       242  PNM       C15            -3.3969509296       11.0385691127       -3.4916911487  S27       523             1.0000000000
      2646       242  PNM       O16            -4.5532319222       11.1226139919       -4.0120504746  S27       523             1.0000000000
      2647       242  PNM       C17            -2.5575667100       12.2854852446       -3.2340574697  S27       523             1.0000000000
      2648       242  PNM       C18            -1.5941159141       12.6315550461       -4.3686824291  S27       523             1.0000000000
      2649       242  PNM       C19            -0.2790735248       13.0318264205       -4.0826450459  S27       523             1.0000000000
      2650       242  PNM       C20             0.6118380884       13.3614873747       -5.1108732315  S27       523             1.0000000000
      2651       242  PNM       C21             0.2028591993       13.2831312206       -6.4461524403  S27       523             1.0000000000
      2652       242  PNM       C22            -1.1094580215       12.8918013990       -6.7397203471  S27       523             1.0000000000
      2653       242  PNM       C23            -2.0052106922       12.5833038810       -5.7114274154  S27       523             1.0000000000
      2654       242  PNM       H24            -0.6797522398        7.7212526430       -4.8187633422  S27       523             1.0000000000
      2655       242  PNM       H25            -0.5819959893        9.2024253057       -8.1904357385  S27       523             1.0000000000
      2656       242  PNM       H26             0.4459982299        8.0002655109       -7.3843918272  S27       523             1.0000000000
      2657       242  PNM       H27            -0.0861048302        9.4582954207       -6.5133269805  S27       523             1.0000000000
      2658       242  PNM       H28            -2.4282742817        7.6785614629       -8.7690017182  S27       523             1.0000000000
      2659       242  PNM       H29            -3.0723565489        6.5175252282       -7.6107676591  S27       523             1.0000000000
      2660       242  PNM       H30            -1.4198737677        6.3224916647       -8.2264666781  S27       523             1.0000000000
      2661       242  PNM       H31            -4.6198081378        7.7462214379       -5.1941337067  S27       523             1.0000000000
      2662       242  PNM       H32            -4.5024117278        8.5765182631       -2.9284451344  S27       523             1.0000000000
      2663       242  PNM       H33            -1.9958185486       12.1753669867       -2.3025137375  S27       523             1.0000000000
      2664       242  PNM       H34            -3.2699380951       13.1046545673       -3.0883877057  S27       523             1.0000000000
      2665       242  PNM       H35             0.0430217601       13.0989291630       -3.0502686754  S27       523             1.0000000000
      2666       242  PNM       H36             1.6254692474       13.6662315022       -4.8706410342  S27       523             1.0000000000
      2667       242  PNM       H37             0.8947218653       13.5232550331       -7.2477544878  S27       523             1.0000000000
      2668       242  PNM       H38            -1.4338449030       12.8084256579       -7.7714265203  S27       523             1.0000000000
      2669       242  PNM       H39            -3.0177614008       12.2793648260       -5.9500708690  S27       523             1.0000000000
      2670       242  PNM       H40            -1.9312808847        9.7776076225       -2.7318437849  S27       523             1.0000000000
      2671       243  TIP3      OH2            -4.4994432916        7.6996586739       -0.2415760163  S27       290             1.0000000000
      2672       243  TIP3      H1             -5.8208421566        7.5932220009       -0.0598312545  S27       290             1.0000000000
      2673       243  TIP3      H2             -3.9845638365        8.4141539599        0.2490849492  S27       290             1.0000000000
      2674       244  SER       CB             -2.8286434541        5.0991543709       -2.1154663228  S28       70              1.0000000000
      2675       244  SER       HB1            -3.4612441928        4.3046713061       -2.5143260258  S28       70              1.0000000000
      2676       244  SER       HB2            -1.8623222071        5.0754037251       -2.6196804881  S28       70              1.0000000000
      2677       244  SER       OG             -3.5212797495        6.3631210431       -2.4111292276  S28       70              1.0000000000
      2678       244  SER       HG1            -4.0404890241        7.2721132958       -1.0015165005  S28       70              1.0000000000
      2679       244  SER       QQH1           -2.6497686741        5.0519165420       -1.0318686339  S28       70              1.0000000000
      2680       245  LYS       CD             -6.3683385993        3.3300322358       -2.0355654842  S28       73              1.0000000000
      2681       245  LYS       HD1            -7.2013258793        2.9417067009       -2.6314911389  S28       73              1.0000000000
      2682       245  LYS       HD2            -5.4462873066        3.0637569005       -2.5638202179  S28       73              1.0000000000
      2683       245  LYS       QQH2           -6.3632799468        2.8158683383       -1.0696963036  S28       73              1.0000000000
      2684       245  LYS       CE             -6.4551462864        4.8523260582       -1.8812791628  S28       73              1.0000000000
      2685       245  LYS       HE1            -5.6977225126        5.2450535736       -1.2034034185  S28       73              1.0000000000
      2686       245  LYS       HE2            -7.4229766494        5.1860843855       -1.5018019853  S28       73              1.0000000000
      2687       245  LYS       NZ             -6.2268412553        5.5456746812       -3.1982096345  S28       73              1.0000000000
      2688       245  LYS       HZ1            -6.9617912883        5.3358708333       -3.8863289577  S28       73              1.0000000000
      2689       245  LYS       HZ2            -5.3214607705        5.2929836463       -3.6921407918  S28       73              1.0000000000
      2690       245  LYS       HZ3            -6.2726508248        6.5795967792       -3.0763385556  S28       73              1.0000000000
      2691       246  SER       CB             -4.4372462886        4.4146357067       -6.3101985623  S28       130             1.0000000000
      2692       246  SER       HB1            -4.4445662145        5.3166344665       -6.9214688643  S28       130             1.0000000000
      2693       246  SER       HB2            -3.6510908389        3.7564452653       -6.6914420806  S28       130             1.0000000000
      2694       246  SER       OG             -4.1360210015        4.7457395562       -4.8987318851  S28       130             1.0000000000
      2695       246  SER       HG1            -3.4385037000        5.5796660148       -4.8612357821  S28       130             1.0000000000
      2696       246  SER       QQH3           -5.3935404877        3.8965674700       -6.4064797232  S28       130             1.0000000000
      2697       247  GLU       CB             -9.9413377282        9.5569331107        0.6438993068  S28       166             1.0000000000
      2698       247  GLU       HB1            -9.6040438254       10.2058811455       -0.1745767032  S28       166             1.0000000000
      2699       247  GLU       HB2           -10.9818556480        9.2882262768        0.4507692810  S28       166             1.0000000000
      2700       247  GLU       QQH4           -9.9041095934       10.0402442582        1.6291863215  S28       166             1.0000000000
      2701       247  GLU       CG             -9.0729187302        8.2872274855        0.6239422824  S28       166             1.0000000000
      2702       247  GLU       HG1            -9.4351520903        7.5937901561       -0.1451092550  S28       166             1.0000000000
      2703       247  GLU       HG2            -9.1441751974        7.7322520688        1.5687582833  S28       166             1.0000000000
      2704       247  GLU       CD             -7.6032847722        8.5415869334        0.3407095434  S28       166             1.0000000000
      2705       247  GLU       OE1            -7.1053755647        9.6928064351        0.3405910725  S28       166             1.0000000000
      2706       247  GLU       OE2            -6.9031128704        7.4342527448        0.0943738215  S28       166             1.0000000000
      2707       248  ASN       CB             -2.5692743573       11.9775497497        1.3131289808  S28       170             1.0000000000
      2708       248  ASN       HB1            -1.5891658800       11.8031548614        0.8602889093  S28       170             1.0000000000
      2709       248  ASN       HB2            -2.9362813185       12.9611172009        1.0084420973  S28       170             1.0000000000
      2710       248  ASN       QQH5           -2.5507045983       11.9218417601        2.4104150661  S28       170             1.0000000000
      2711       248  ASN       CG             -3.5205295880       10.8776679040        0.8491523210  S28       170             1.0000000000
      2712       248  ASN       OD1            -3.2278430230        9.6541475963        1.0396684301  S28       170             1.0000000000
      2713       248  ASN       ND2            -4.6705630616       11.2754786811        0.2713360659  S28       170             1.0000000000
      2714       248  ASN       HD21           -5.4065567274       10.5963267337        0.0714422360  S28       170             1.0000000000
      2715       248  ASN       HD22           -4.7947825500       12.2383393930       -0.0578897580  S28       170             1.0000000000
      2716       249  LYS       CE             -3.2834321577        1.3545608175       -4.1430081234  S28       234             1.0000000000
      2717       249  LYS       HE1            -3.7252351610        1.5485994831       -3.1655239788  S28       234             1.0000000000
      2718       249  LYS       HE2            -4.0693128992        1.2868282720       -4.8984854850  S28       234             1.0000000000
      2719       249  LYS       NZ             -2.3913642667        2.5065307476       -4.5230085674  S28       234             1.0000000000
      2720       249  LYS       HZ1            -1.8794799956        2.3109808310       -5.4212392980  S28       234             1.0000000000
      2721       249  LYS       HZ2            -1.6326266424        2.7218959067       -3.8494397591  S28       234             1.0000000000
      2722       249  LYS       HZ3            -2.9338031999        3.3978332584       -4.6472012933  S28       234             1.0000000000
      2723       249  LYS       QQH6           -2.6831158761        0.4459433062       -4.0882542708  S28       234             1.0000000000
      2724       250  SER       CB              2.3693289415        2.9775942992       -5.6413851594  S28       235             1.0000000000
      2725       250  SER       HB1             3.0465686021        2.2580265763       -6.1113010961  S28       235             1.0000000000
      2726       250  SER       HB2             2.9556666036        3.8800085393       -5.4201832358  S28       235             1.0000000000
      2727       250  SER       OG              1.3028502481        3.2385522799       -6.5854913338  S28       235             1.0000000000
      2728       250  SER       HG1             0.9204183769        4.1472150201       -6.4241123867  S28       235             1.0000000000
      2729       250  SER       QQH7            1.9851619958        2.4991741239       -4.7257371673  S28       235             1.0000000000
      2730       251  PNM       S1             -2.9709573998        9.2110369157       -6.2741803812  S28       523             1.0000000000
      2731       251  PNM       C2             -1.6256094214        7.9194633674       -6.7712192955  S28       523             1.0000000000
      2732       251  PNM       C3             -1.3786918060        7.1249716599       -5.4423529302  S28       523             1.0000000000
      2733       251  PNM       N4             -2.6655571661        6.9455036588       -4.6957197001  S28       523             1.0000000000
      2734       251  PNM       C5             -3.6310471640        8.1017451402       -4.9174282009  S28       523             1.0000000000
      2735       251  PNM       C6             -3.5357459458        8.5945069540       -3.4428062798  S28       523             1.0000000000
      2736       251  PNM       C7             -2.6023720442        7.3776300205       -3.1161502897  S28       523             1.0000000000
      2737       251  PNM       O8             -1.4616679449        7.5033845430       -2.5319765812  S28       523             1.0000000000
      2738       251  PNM       C9             -2.1721056967        7.0533274265       -7.9131631606  S28       523             1.0000000000
      2739       251  PNM       C10            -0.3849172959        8.6960529530       -7.2357306531  S28       523             1.0000000000
      2740       251  PNM       C11            -0.6870311617        5.7755657492       -5.7221200488  S28       523             1.0000000000
      2741       251  PNM       O12            -1.2943157612        4.6987960873       -5.4652594914  S28       523             1.0000000000
      2742       251  PNM       O13             0.5195854274        5.8244189397       -6.2378890570  S28       523             1.0000000000
      2743       251  PNM       N14            -2.8484304386        9.8424476792       -3.1773989695  S28       523             1.0000000000
      2744       251  PNM       C15            -3.3950362822       11.0372198141       -3.4929733109  S28       523             1.0000000000
      2745       251  PNM       O16            -4.5521123704       11.1208222263       -4.0117757681  S28       523             1.0000000000
      2746       251  PNM       C17            -2.5571807752       12.2847847424       -3.2346576491  S28       523             1.0000000000
      2747       251  PNM       C18            -1.5937717954       12.6310829633       -4.3690606017  S28       523             1.0000000000
      2748       251  PNM       C19            -0.2787830028       13.0314011885       -4.0830099564  S28       523             1.0000000000
      2749       251  PNM       C20             0.6120377901       13.3610556663       -5.1112970743  S28       523             1.0000000000
      2750       251  PNM       C21             0.2029621693       13.2826730918       -6.4465275322  S28       523             1.0000000000
      2751       251  PNM       C22            -1.1093479517       12.8913162552       -6.7401299330  S28       523             1.0000000000
      2752       251  PNM       C23            -2.0050148017       12.5827135040       -5.7118034144  S28       523             1.0000000000
      2753       251  PNM       H24            -0.6994103834        7.7152442721       -4.8128112608  S28       523             1.0000000000
      2754       251  PNM       H25            -0.5844799105        9.2058206661       -8.1838733713  S28       523             1.0000000000
      2755       251  PNM       H26             0.4426842667        7.9982885746       -7.3850365699  S28       523             1.0000000000
      2756       251  PNM       H27            -0.0885688604        9.4515725966       -6.5053838601  S28       523             1.0000000000
      2757       251  PNM       H28            -2.4285379997        7.6793825939       -8.7722964149  S28       523             1.0000000000
      2758       251  PNM       H29            -3.0735576567        6.5153890261       -7.6182735218  S28       523             1.0000000000
      2759       251  PNM       H30            -1.4194647061        6.3228801550       -8.2316050567  S28       523             1.0000000000
      2760       251  PNM       H31            -4.6278955672        7.7499796458       -5.1866797291  S28       523             1.0000000000
      2761       251  PNM       H32            -4.5003351509        8.5802738840       -2.9309776255  S28       523             1.0000000000
      2762       251  PNM       H33            -1.9959022463       12.1748919526       -2.3028181417  S28       523             1.0000000000
      2763       251  PNM       H34            -3.2705023320       13.1031955252       -3.0894205849  S28       523             1.0000000000
      2764       251  PNM       H35             0.0433227624       13.0986713412       -3.0506502742  S28       523             1.0000000000
      2765       251  PNM       H36             1.6256166614       13.6660262329       -4.8711417889  S28       523             1.0000000000
      2766       251  PNM       H37             0.8947511130       13.5230322973       -7.2481131094  S28       523             1.0000000000
      2767       251  PNM       H38            -1.4338049486       12.8083496385       -7.7718646628  S28       523             1.0000000000
      2768       251  PNM       H39            -3.0176641139       12.2789299051       -5.9504136284  S28       523             1.0000000000
      2769       251  PNM       H40            -1.9264881954        9.7763663396       -2.7372697270  S28       523             1.0000000000
      2770       252  TIP3      OH2            -4.5017041240        7.7020844981       -0.2356364693  S28       290             1.0000000000
      2771       252  TIP3      H1             -5.8238887809        7.5901774321       -0.0569494424  S28       290             1.0000000000
      2772       252  TIP3      H2             -3.9886033357        8.4171849256        0.2559044651  S28       290             1.0000000000
      2773       253  SER       CB             -2.8286868327        5.0998566704       -2.1162855961  S29       70              1.0000000000
      2774       253  SER       HB1            -3.4825162227        4.3269385415       -2.5156840835  S29       70              1.0000000000
      2775       253  SER       HB2            -1.8689200503        5.0571576382       -2.6291570617  S29       70              1.0000000000
      2776       253  SER       OG             -3.5037590818        6.3804438863       -2.4105725117  S29       70              1.0000000000
      2777       253  SER       HG1            -4.0440683900        7.2729363406       -0.9879903193  S29       70              1.0000000000
      2778       253  SER       QQH1           -2.6468817165        5.0644801348       -1.0332740402  S29       70              1.0000000000
      2779       254  LYS       CD             -6.3675937803        3.3253218108       -2.0376974114  S29       73              1.0000000000
      2780       254  LYS       HD1            -7.2050928670        2.9399914884       -2.6292738613  S29       73              1.0000000000
      2781       254  LYS       HD2            -5.4518119878        3.0521233887       -2.5730033144  S29       73              1.0000000000
      2782       254  LYS       QQH2           -6.3632190009        2.8164777774       -1.0684445545  S29       73              1.0000000000
      2783       254  LYS       CE             -6.4415030921        4.8494811322       -1.8989848250  S29       73              1.0000000000
      2784       254  LYS       HE1            -5.6802964499        5.2407493300       -1.2239073159  S29       73              1.0000000000
      2785       254  LYS       HE2            -7.4060545199        5.1916093447       -1.5162131246  S29       73              1.0000000000
      2786       254  LYS       NZ             -6.2124246357        5.5185772959       -3.2282889522  S29       73              1.0000000000
      2787       254  LYS       HZ1            -6.9870534549        5.3417557331       -3.8810864536  S29       73              1.0000000000
      2788       254  LYS       HZ2            -5.3175450869        5.2027152605       -3.8148518350  S29       73              1.0000000000
      2789       254  LYS       HZ3            -6.2091768936        6.5494561467       -3.1130850370  S29       73              1.0000000000
      2790       255  SER       CB             -4.4489414859        4.4170717344       -6.2800376544  S29       130             1.0000000000
      2791       255  SER       HB1            -4.4405973303        5.3242392024       -6.8932763481  S29       130             1.0000000000
      2792       255  SER       HB2            -3.6580096136        3.7661501438       -6.6755515760  S29       130             1.0000000000
      2793       255  SER       OG             -4.1671598054        4.7112822241       -4.8680089963  S29       130             1.0000000000
      2794       255  SER       HG1            -3.1583854946        5.9518196971       -4.8543937526  S29       130             1.0000000000
      2795       255  SER       QQH3           -5.4047588835        3.8985853504       -6.4514208040  S29       130             1.0000000000
      2796       256  GLU       CB             -9.9416087578        9.5571268807        0.6440632358  S29       166             1.0000000000
      2797       256  GLU       HB1            -9.6049188450       10.2059372406       -0.1747888927  S29       166             1.0000000000
      2798       256  GLU       HB2           -10.9820406689        9.2880554748        0.4512265518  S29       166             1.0000000000
      2799       256  GLU       QQH4           -9.9045510541       10.0408238998        1.6292005848  S29       166             1.0000000000
      2800       256  GLU       CG             -9.0731631905        8.2878996951        0.6241118584  S29       166             1.0000000000
      2801       256  GLU       HG1            -9.4346233642        7.5940851824       -0.1448134020  S29       166             1.0000000000
      2802       256  GLU       HG2            -9.1441639410        7.7326556249        1.5687446745  S29       166             1.0000000000
      2803       256  GLU       CD             -7.6044941541        8.5429193796        0.3417325622  S29       166             1.0000000000
      2804       256  GLU       OE1            -7.1043250418        9.6933339617        0.3405158001  S29       166             1.0000000000
      2805       256  GLU       OE2            -6.9059944497        7.4342746135        0.0977937070  S29       166             1.0000000000
      2806       257  ASN       CB             -2.5692175522       11.9773522017        1.3133933397  S29       170             1.0000000000
      2807       257  ASN       HB1            -1.5887196271       11.8025740647        0.8614487501  S29       170             1.0000000000
      2808       257  ASN       HB2            -2.9354901550       12.9610868082        1.0084814191  S29       170             1.0000000000
      2809       257  ASN       QQH5           -2.5517705524       11.9217743241        2.4107781353  S29       170             1.0000000000
      2810       257  ASN       CG             -3.5206697722       10.8778325843        0.8491655527  S29       170             1.0000000000
      2811       257  ASN       OD1            -3.2268830027        9.6540833092        1.0383660400  S29       170             1.0000000000
      2812       257  ASN       ND2            -4.6706892571       11.2748379257        0.2711092714  S29       170             1.0000000000
      2813       257  ASN       HD21           -5.4091436177       10.5962615326        0.0757440895  S29       170             1.0000000000
      2814       257  ASN       HD22           -4.7968571010       12.2385923378       -0.0544093352  S29       170             1.0000000000
      2815       258  LYS       CE             -3.2900769782        1.3584360671       -4.1428798573  S29       234             1.0000000000
      2816       258  LYS       HE1            -3.7316419852        1.5463897583       -3.1638356590  S29       234             1.0000000000
      2817       258  LYS       HE2            -4.0796544756        1.2841147207       -4.8938129636  S29       234             1.0000000000
      2818       258  LYS       NZ             -2.4214411834        2.5268128241       -4.5280235133  S29       234             1.0000000000
      2819       258  LYS       HZ1            -1.9191256166        2.3403639326       -5.4295428034  S29       234             1.0000000000
      2820       258  LYS       HZ2            -1.6620080393        2.7475078770       -3.8607740490  S29       234             1.0000000000
      2821       258  LYS       HZ3            -3.0119158652        3.4213166760       -4.6408728555  S29       234             1.0000000000
      2822       258  LYS       QQH6           -2.6800356772        0.4554799936       -4.0914812674  S29       234             1.0000000000
      2823       259  SER       CB              2.3705625190        2.9766870617       -5.6408513644  S29       235             1.0000000000
      2824       259  SER       HB1             3.0475679261        2.2571965738       -6.1108048419  S29       235             1.0000000000
      2825       259  SER       HB2             2.9575538322        3.8786155907       -5.4183162215  S29       235             1.0000000000
      2826       259  SER       OG              1.3061848637        3.2382892106       -6.5872262178  S29       235             1.0000000000
      2827       259  SER       HG1             0.9196478302        4.1417659775       -6.4223192318  S29       235             1.0000000000
      2828       259  SER       QQH7            1.9838673893        2.4965868619       -4.7273424017  S29       235             1.0000000000
      2829       260  PNM       S1             -2.9703448932        9.2088668591       -6.2682359974  S29       523             1.0000000000
      2830       260  PNM       C2             -1.6250553832        7.9194507370       -6.7802912993  S29       523             1.0000000000
      2831       260  PNM       C3             -1.3775872012        7.1223884362       -5.4590488478  S29       523             1.0000000000
      2832       260  PNM       N4             -2.6697977212        6.9296676234       -4.7332558193  S29       523             1.0000000000
      2833       260  PNM       C5             -3.6324779996        8.0940860083       -4.9171588354  S29       523             1.0000000000
      2834       260  PNM       C6             -3.5293507130        8.5912244821       -3.4434908206  S29       523             1.0000000000
[truncated: 298,357 more chars]
