# Supplementary material for: Unraveling the energetic significance of chemical events in enzyme catalysis via machine-learning based regression approach
Source: Commun Chem. 2020 Oct 8;3:134. doi: 10.1038/s42004-020-00379-w (PMC9814854; doi:10.1038/s42004-020-00379-w)
Supplement: Supplementary file 3 — Supplementary Data 1 [file 42004_2020_379_MOESM3_ESM.zip › pathways/optimized.path/path.cor.b3lyp/path_7_t.cor]

* RETAIN ONLY THE QM ATOMS, WRITE PSF & COOR
* PREDEFINED VARS:
*     INCOR: DIRECTORY TO INPUT .COR FILE
*     INPSF: DIRECTORY TO INPUT .PSF FILE
*     OUTPSF: DIRECTORY TO OUTPUT .PSF FILE
*     OUTCOR: FILENAME OF OUTPUT .COR FILE
* ZILIN SONG, 17 DEC 2019
*  DATE:    12/17/19     21:13:23      CREATED BY USER: zilins
*
      4950  EXT
         1         1  SER       CB             -3.2506759649        4.9651958067       -1.8634766018  S1        70              1.0000000000
         2         1  SER       HB1            -3.7854762667        4.1023443519       -2.2745340955  S1        70              1.0000000000
         3         1  SER       HB2            -2.3558261760        5.1393206901       -2.4718461761  S1        70              1.0000000000
         4         1  SER       OG             -4.1414576102        6.0964167925       -1.9289071812  S1        70              1.0000000000
         5         1  SER       HG1            -4.2323599603        6.7307343507       -1.0177790197  S1        70              1.0000000000
         6         1  SER       QQH1           -2.9144265463        4.8152917850       -0.8256512652  S1        70              1.0000000000
         7         2  LYS       CD             -6.8252900708        3.3437981548       -1.7794737793  S1        73              1.0000000000
         8         2  LYS       HD1            -7.5660520934        2.7643684266       -2.3365767040  S1        73              1.0000000000
         9         2  LYS       HD2            -5.8914329059        3.2687005081       -2.3487201545  S1        73              1.0000000000
        10         2  LYS       QQH2           -6.6708708926        2.8607884874       -0.8091246257  S1        73              1.0000000000
        11         2  LYS       CE             -7.2770828374        4.8131293388       -1.6710866017  S1        73              1.0000000000
        12         2  LYS       HE1            -7.0945138923        5.2807841861       -0.6997108883  S1        73              1.0000000000
        13         2  LYS       HE2            -8.3476210497        4.8979840268       -1.8743099871  S1        73              1.0000000000
        14         2  LYS       NZ             -6.5572975848        5.6700202791       -2.6746406109  S1        73              1.0000000000
        15         2  LYS       HZ1            -6.6239035704        5.3474405615       -3.6506577626  S1        73              1.0000000000
        16         2  LYS       HZ2            -5.4982450119        5.7903043147       -2.4168598697  S1        73              1.0000000000
        17         2  LYS       HZ3            -6.9403912316        6.6432464383       -2.6712898236  S1        73              1.0000000000
        18         3  SER       CB             -4.7685666243        4.2878756221       -6.2504233499  S1        130             1.0000000000
        19         3  SER       HB1            -4.8025868811        5.1993192189       -6.8497022411  S1        130             1.0000000000
        20         3  SER       HB2            -4.0447777656        3.6055943646       -6.7131658164  S1        130             1.0000000000
        21         3  SER       OG             -4.3533970391        4.5798175913       -4.8702631632  S1        130             1.0000000000
        22         3  SER       HG1            -3.5671389266        5.1964329595       -4.9067858674  S1        130             1.0000000000
        23         3  SER       QQH3           -5.7413708452        3.7986205381       -6.2647862916  S1        130             1.0000000000
        24         4  GLU       CB            -10.0913557423        9.4096924521        1.1157918880  S1        166             1.0000000000
        25         4  GLU       HB1            -9.7314105696       10.0530102757        0.3026961766  S1        166             1.0000000000
        26         4  GLU       HB2           -11.1471137887        9.1864535979        0.9364436123  S1        166             1.0000000000
        27         4  GLU       QQH4          -10.0121087585        9.8830814457        2.1030752778  S1        166             1.0000000000
        28         4  GLU       CG             -9.2769431071        8.1037508077        1.0598351160  S1        166             1.0000000000
        29         4  GLU       HG1            -9.6861813864        7.4417405350        0.2872009826  S1        166             1.0000000000
        30         4  GLU       HG2            -9.3579082347        7.5405924069        1.9999625936  S1        166             1.0000000000
        31         4  GLU       CD             -7.7867361673        8.2938714738        0.7501501660  S1        166             1.0000000000
        32         4  GLU       OE1            -7.2829978967        9.4606815047        0.8457506387  S1        166             1.0000000000
        33         4  GLU       OE2            -7.1262668657        7.2221147977        0.4232234131  S1        166             1.0000000000
        34         5  ASN       CB             -2.7640505849       11.7159512514        1.7448602579  S1        170             1.0000000000
        35         5  ASN       HB1            -1.7758168652       11.5487197815        1.3078641181  S1        170             1.0000000000
        36         5  ASN       HB2            -3.1699300154       12.6617279303        1.3766547381  S1        170             1.0000000000
        37         5  ASN       QQH5           -2.7451424172       11.7346356654        2.8441539302  S1        170             1.0000000000
        38         5  ASN       CG             -3.6769465724       10.5562761935        1.3428313251  S1        170             1.0000000000
        39         5  ASN       OD1            -3.2512966912        9.3562845367        1.3935854708  S1        170             1.0000000000
        40         5  ASN       ND2            -4.9221118037       10.8894320544        0.9756967235  S1        170             1.0000000000
        41         5  ASN       HD21           -5.6659013199       10.1925729668        0.8142618277  S1        170             1.0000000000
        42         5  ASN       HD22           -5.1387909533       11.8692125499        0.7777777602  S1        170             1.0000000000
        43         6  LYS       CE             -3.4106317970        1.3967470909       -4.0040132225  S1        234             1.0000000000
        44         6  LYS       HE1            -3.7977490309        1.6338347620       -3.0149632809  S1        234             1.0000000000
        45         6  LYS       HE2            -4.2403657579        1.2981686193       -4.7035953980  S1        234             1.0000000000
        46         6  LYS       NZ             -2.5514855798        2.5290398753       -4.4895382969  S1        234             1.0000000000
        47         6  LYS       HZ1            -2.0855037293        2.2957962263       -5.4050632858  S1        234             1.0000000000
        48         6  LYS       HZ2            -1.7752332678        2.7996074072       -3.8572371390  S1        234             1.0000000000
        49         6  LYS       HZ3            -3.1617536677        3.3719806982       -4.6212082688  S1        234             1.0000000000
        50         6  LYS       QQH6           -2.8039893061        0.4922890967       -3.9395307784  S1        234             1.0000000000
        51         7  SER       CB              2.1148566243        3.3011597678       -5.8525278166  S1        235             1.0000000000
        52         7  SER       HB1             2.8074376865        2.6650807639       -6.4084730404  S1        235             1.0000000000
        53         7  SER       HB2             2.6509219650        4.2328989616       -5.6243068808  S1        235             1.0000000000
        54         7  SER       OG              0.9589463004        3.5340559387       -6.7001280592  S1        235             1.0000000000
        55         7  SER       HG1             0.5285223450        4.3959682026       -6.4449547696  S1        235             1.0000000000
        56         7  SER       QQH7            1.8320694404        2.7445912228       -4.9450255794  S1        235             1.0000000000
        57         8  PNM       S1             -3.1822686819        9.7224938444       -5.8398743195  S1        523             1.0000000000
        58         8  PNM       C2             -1.9540560066        8.3784265503       -6.5405287720  S1        523             1.0000000000
        59         8  PNM       C3             -1.4924394677        7.5658665620       -5.2713833523  S1        523             1.0000000000
        60         8  PNM       N4             -2.5804896544        7.6247852939       -4.2919897631  S1        523             1.0000000000
        61         8  PNM       C5             -3.7454430860        8.5373277416       -4.4977120221  S1        523             1.0000000000
        62         8  PNM       C6             -3.6449991454        8.9074652864       -2.9626051345  S1        523             1.0000000000
        63         8  PNM       C7             -2.4885780952        7.8834455832       -2.9382597135  S1        523             1.0000000000
        64         8  PNM       O8             -1.6290724216        7.5409472550       -2.1108021182  S1        523             1.0000000000
        65         8  PNM       C9             -2.6967413378        7.5082551366       -7.5648580630  S1        523             1.0000000000
        66         8  PNM       C10            -0.7764312712        9.1124495922       -7.1916554534  S1        523             1.0000000000
        67         8  PNM       C11            -1.0509329756        6.1368753849       -5.6200511146  S1        523             1.0000000000
        68         8  PNM       O12            -1.8422109800        5.1708344960       -5.4016184643  S1        523             1.0000000000
        69         8  PNM       O13             0.1370951094        6.0318218148       -6.1422166020  S1        523             1.0000000000
        70         8  PNM       N14            -3.0931355408       10.2178739586       -2.6554313580  S1        523             1.0000000000
        71         8  PNM       C15            -3.7560361072       11.3548407355       -2.9603102402  S1        523             1.0000000000
        72         8  PNM       O16            -4.9164202169       11.3101507109       -3.4626993263  S1        523             1.0000000000
        73         8  PNM       C17            -3.0120088664       12.6668771051       -2.7311713012  S1        523             1.0000000000
        74         8  PNM       C18            -2.0393925574       13.0026270576       -3.8566710849  S1        523             1.0000000000
        75         8  PNM       C19            -0.6870917682       13.2609944367       -3.5908226778  S1        523             1.0000000000
        76         8  PNM       C20             0.2032374526       13.5610201724       -4.6303690454  S1        523             1.0000000000
        77         8  PNM       C21            -0.2494693825       13.6075225657       -5.9527568771  S1        523             1.0000000000
        78         8  PNM       C22            -1.6017048567       13.3600249516       -6.2283543638  S1        523             1.0000000000
        79         8  PNM       C23            -2.4895786485       13.0654879619       -5.1879005987  S1        523             1.0000000000
        80         8  PNM       H24            -0.6166394702        8.0663187554       -4.8447111136  S1        523             1.0000000000
        81         8  PNM       H25            -1.0962734662        9.6193246045       -8.1062313805  S1        523             1.0000000000
        82         8  PNM       H26             0.0012162876        8.3881649196       -7.4557921325  S1        523             1.0000000000
        83         8  PNM       H27            -0.3477766511        9.8622578283       -6.5218356598  S1        523             1.0000000000
        84         8  PNM       H28            -3.0777981060        8.1297335881       -8.3785271770  S1        523             1.0000000000
        85         8  PNM       H29            -3.5449327242        6.9858205326       -7.1158380812  S1        523             1.0000000000
        86         8  PNM       H30            -2.0179724801        6.7602105852       -7.9923325532  S1        523             1.0000000000
        87         8  PNM       H31            -4.6679221670        8.0335677558       -4.7801184732  S1        523             1.0000000000
        88         8  PNM       H32            -4.5308848136        8.6797483094       -2.3718879592  S1        523             1.0000000000
        89         8  PNM       H33            -2.4810844487       12.6279422153       -1.7749696962  S1        523             1.0000000000
        90         8  PNM       H34            -3.7682939298       13.4525109761       -2.6518199842  S1        523             1.0000000000
        91         8  PNM       H35            -0.3273582976       13.2319962981       -2.5683772343  S1        523             1.0000000000
        92         8  PNM       H36             1.2463150211       13.7551986529       -4.4070048394  S1        523             1.0000000000
        93         8  PNM       H37             0.4387745802       13.8395476451       -6.7584980822  S1        523             1.0000000000
        94         8  PNM       H38            -1.9670893565       13.3871468982       -7.2485843844  S1        523             1.0000000000
        95         8  PNM       H39            -3.5290637712       12.8536888576       -5.4101399200  S1        523             1.0000000000
        96         8  PNM       H40            -2.1649349341       10.2591877143       -2.2238646399  S1        523             1.0000000000
        97         9  TIP3      OH2            -4.6192363949        7.4915016132       -0.0169217833  S1        290             1.0000000000
        98         9  TIP3      H1             -5.6202566059        7.4459150335        0.2123953148  S1        290             1.0000000000
        99         9  TIP3      H2             -4.0918602093        8.1490202765        0.5169038911  S1        290             1.0000000000
       100        10  SER       CB             -3.2501952466        4.9713672884       -1.8638829041  S2        70              1.0000000000
       101        10  SER       HB1            -3.7852760771        4.1081187976       -2.2738433894  S2        70              1.0000000000
       102        10  SER       HB2            -2.3555805209        5.1448399082       -2.4728999406  S2        70              1.0000000000
       103        10  SER       OG             -4.1397745726        6.1035036092       -1.9298865579  S2        70              1.0000000000
       104        10  SER       HG1            -4.2371815717        6.7359970878       -1.0141388343  S2        70              1.0000000000
       105        10  SER       QQH1           -2.9134172715        4.8220286680       -0.8260527811  S2        70              1.0000000000
       106        11  LYS       CD             -6.8179669543        3.3440434610       -1.7798514792  S2        73              1.0000000000
       107        11  LYS       HD1            -7.5612077788        2.7681021700       -2.3373339628  S2        73              1.0000000000
       108        11  LYS       HD2            -5.8842804904        3.2656276276       -2.3488962861  S2        73              1.0000000000
       109        11  LYS       QQH2           -6.6659753989        2.8602075758       -0.8095122234  S2        73              1.0000000000
       110        11  LYS       CE             -7.2640513510        4.8148001659       -1.6707324106  S2        73              1.0000000000
       111        11  LYS       HE1            -7.0711767898        5.2833414199       -0.7018257798  S2        73              1.0000000000
       112        11  LYS       HE2            -8.3361967175        4.9031138100       -1.8636155540  S2        73              1.0000000000
       113        11  LYS       NZ             -6.5506722722        5.6667212579       -2.6828698384  S2        73              1.0000000000
       114        11  LYS       HZ1            -6.6168854002        5.3367108329       -3.6559094963  S2        73              1.0000000000
       115        11  LYS       HZ2            -5.4921275211        5.7932752533       -2.4258441333  S2        73              1.0000000000
       116        11  LYS       HZ3            -6.9374032726        6.6388422209       -2.6843669014  S2        73              1.0000000000
       117        12  SER       CB             -4.7779645771        4.2848220620       -6.2457470630  S2        130             1.0000000000
       118        12  SER       HB1            -4.8084210714        5.1967141307       -6.8440678592  S2        130             1.0000000000
       119        12  SER       HB2            -4.0529138896        3.6018197601       -6.7051582820  S2        130             1.0000000000
       120        12  SER       OG             -4.3690318495        4.5757293999       -4.8629824457  S2        130             1.0000000000
       121        12  SER       HG1            -3.5854857249        5.1947243295       -4.8964020668  S2        130             1.0000000000
       122        12  SER       QQH3           -5.7513436732        3.7962590107       -6.2648145499  S2        130             1.0000000000
       123        13  GLU       CB            -10.0941911979        9.4149324872        1.1162271730  S2        166             1.0000000000
       124        13  GLU       HB1            -9.7333646065       10.0581621160        0.3035229061  S2        166             1.0000000000
       125        13  GLU       HB2           -11.1500679782        9.1921937491        0.9368244696  S2        166             1.0000000000
       126        13  GLU       QQH4          -10.0150985173        9.8878733081        2.1037462935  S2        166             1.0000000000
       127        13  GLU       CG             -9.2806423491        8.1085217535        1.0599927291  S2        166             1.0000000000
       128        13  GLU       HG1            -9.6903340908        7.4470274785        0.2870291366  S2        166             1.0000000000
       129        13  GLU       HG2            -9.3611966281        7.5447159346        1.9996163058  S2        166             1.0000000000
       130        13  GLU       CD             -7.7904774886        8.2977582978        0.7493301426  S2        166             1.0000000000
       131        13  GLU       OE1            -7.2904346099        9.4669617962        0.8226935734  S2        166             1.0000000000
       132        13  GLU       OE2            -7.1270126703        7.2211965541        0.4428736130  S2        166             1.0000000000
       133        14  ASN       CB             -2.7691787306       11.7123445146        1.7463050634  S2        170             1.0000000000
       134        14  ASN       HB1            -1.7812594727       11.5443996843        1.3086379902  S2        170             1.0000000000
       135        14  ASN       HB2            -3.1750237516       12.6578499895        1.3777704747  S2        170             1.0000000000
       136        14  ASN       QQH5           -2.7491009891       11.7316550321        2.8456128708  S2        170             1.0000000000
       137        14  ASN       CG             -3.6824570720       10.5519882203        1.3450296318  S2        170             1.0000000000
       138        14  ASN       OD1            -3.2597029900        9.3521615409        1.4020670553  S2        170             1.0000000000
       139        14  ASN       ND2            -4.9250806643       10.8873591280        0.9696172361  S2        170             1.0000000000
       140        14  ASN       HD21           -5.6697806241       10.1913313756        0.8049837841  S2        170             1.0000000000
       141        14  ASN       HD22           -5.1390578834       11.8662488794        0.7686258446  S2        170             1.0000000000
       142        15  LYS       CE             -3.4096780375        1.3982064649       -4.0066182467  S2        234             1.0000000000
       143        15  LYS       HE1            -3.7973357970        1.6345626431       -3.0175843734  S2        234             1.0000000000
       144        15  LYS       HE2            -4.2389024672        1.3004330077       -4.7068669615  S2        234             1.0000000000
       145        15  LYS       NZ             -2.5500717106        2.5306929201       -4.4905647892  S2        234             1.0000000000
       146        15  LYS       HZ1            -2.0836830700        2.2990381432       -5.4062672071  S2        234             1.0000000000
       147        15  LYS       HZ2            -1.7738685128        2.8002610772       -3.8577868076  S2        234             1.0000000000
       148        15  LYS       HZ3            -3.1593059858        3.3731726145       -4.6213768213  S2        234             1.0000000000
       149        15  LYS       QQH6           -2.8030109212        0.4937491855       -3.9426596966  S2        234             1.0000000000
       150        16  SER       CB              2.1201537841        3.3003403696       -5.8520816229  S2        235             1.0000000000
       151        16  SER       HB1             2.8140707385        2.6637843646       -6.4058422881  S2        235             1.0000000000
       152        16  SER       HB2             2.6557263195        4.2324412856       -5.6238380506  S2        235             1.0000000000
       153        16  SER       OG              0.9661256871        3.5316975828       -6.7022556341  S2        235             1.0000000000
       154        16  SER       HG1             0.5321286831        4.3922164445       -6.4472573359  S2        235             1.0000000000
       155        16  SER       QQH7            1.8360479442        2.7449246148       -4.9442747947  S2        235             1.0000000000
       156        17  PNM       S1             -3.2016169983        9.7018529642       -5.8549950371  S2        523             1.0000000000
       157        17  PNM       C2             -1.9623117562        8.3643862470       -6.5486582530  S2        523             1.0000000000
       158        17  PNM       C3             -1.5059175513        7.5509908367       -5.2788102293  S2        523             1.0000000000
       159        17  PNM       N4             -2.5965902305        7.6064563248       -4.3012137069  S2        523             1.0000000000
       160        17  PNM       C5             -3.7598077587        8.5223453950       -4.5058373821  S2        523             1.0000000000
       161        17  PNM       C6             -3.6523530333        8.8981742467       -2.9727247106  S2        523             1.0000000000
       162        17  PNM       C7             -2.5001324319        7.8732387474       -2.9513022615  S2        523             1.0000000000
       163        17  PNM       O8             -1.6286330305        7.5371112800       -2.1246391869  S2        523             1.0000000000
       164        17  PNM       C9             -2.6958206807        7.4948552438       -7.5798420059  S2        523             1.0000000000
       165        17  PNM       C10            -0.7823403120        9.1036702209       -7.1900275771  S2        523             1.0000000000
       166        17  PNM       C11            -1.0617471224        6.1230202513       -5.6269902689  S2        523             1.0000000000
       167        17  PNM       O12            -1.8533422314        5.1566733840       -5.4109978945  S2        523             1.0000000000
       168        17  PNM       O13             0.1286653187        6.0208257222       -6.1448950808  S2        523             1.0000000000
       169        17  PNM       N14            -3.0942657447       10.2070874878       -2.6711164003  S2        523             1.0000000000
       170        17  PNM       C15            -3.7535710029       11.3460932358       -2.9733939979  S2        523             1.0000000000
       171        17  PNM       O16            -4.9152967615       11.3048210422       -3.4748234699  S2        523             1.0000000000
       172        17  PNM       C17            -3.0058218833       12.6553345586       -2.7423494208  S2        523             1.0000000000
       173        17  PNM       C18            -2.0325445079       12.9895656017       -3.8677025063  S2        523             1.0000000000
       174        17  PNM       C19            -0.6812677033       13.2526920170       -3.6013063862  S2        523             1.0000000000
       175        17  PNM       C20             0.2087682266       13.5538521122       -4.6407188657  S2        523             1.0000000000
       176        17  PNM       C21            -0.2431690904       13.5963738394       -5.9636124801  S2        523             1.0000000000
       177        17  PNM       C22            -1.5943248333       13.3436140580       -6.2397250825  S2        523             1.0000000000
       178        17  PNM       C23            -2.4819767685       13.0480541160       -5.1994326275  S2        523             1.0000000000
       179        17  PNM       H24            -0.6323103572        8.0512571597       -4.8470811053  S2        523             1.0000000000
       180        17  PNM       H25            -1.0968307093        9.6131148612       -8.1049850857  S2        523             1.0000000000
       181        17  PNM       H26            -0.0016239817        8.3817772179       -7.4519462103  S2        523             1.0000000000
       182        17  PNM       H27            -0.3591287978        9.8519225266       -6.5150549542  S2        523             1.0000000000
       183        17  PNM       H28            -3.0739799507        8.1177942530       -8.3937900024  S2        523             1.0000000000
       184        17  PNM       H29            -3.5453772707        6.9695726872       -7.1369311358  S2        523             1.0000000000
       185        17  PNM       H30            -2.0125682357        6.7501986109       -8.0057279847  S2        523             1.0000000000
       186        17  PNM       H31            -4.6859309937        8.0215443060       -4.7828908092  S2        523             1.0000000000
       187        17  PNM       H32            -4.5376520717        8.6763847196       -2.3781759910  S2        523             1.0000000000
       188        17  PNM       H33            -2.4745240459       12.6132250071       -1.7863646188  S2        523             1.0000000000
       189        17  PNM       H34            -3.7592632833       13.4434717346       -2.6607045571  S2        523             1.0000000000
       190        17  PNM       H35            -0.3223424935       13.2268633576       -2.5783587998  S2        523             1.0000000000
       191        17  PNM       H36             1.2509301598       13.7525331533       -4.4170435743  S2        523             1.0000000000
       192        17  PNM       H37             0.4445969676       13.8302427825       -6.7691015707  S2        523             1.0000000000
       193        17  PNM       H38            -1.9595056376       13.3693059587       -7.2600209146  S2        523             1.0000000000
       194        17  PNM       H39            -3.5210353316       12.8339817961       -5.4214744067  S2        523             1.0000000000
       195        17  PNM       H40            -2.1667723724       10.2454666268       -2.2372767215  S2        523             1.0000000000
       196        18  TIP3      OH2            -4.6243978551        7.4873580731       -0.0126012644  S2        290             1.0000000000
       197        18  TIP3      H1             -5.6254046656        7.4414025900        0.2204360412  S2        290             1.0000000000
       198        18  TIP3      H2             -4.0960223619        8.1438514408        0.5221412236  S2        290             1.0000000000
       199        19  SER       CB             -3.2555890169        4.9746749313       -1.8596044870  S3        70              1.0000000000
       200        19  SER       HB1            -3.7919337403        4.1122851368       -2.2701215121  S3        70              1.0000000000
       201        19  SER       HB2            -2.3613336647        5.1469157719       -2.4694976815  S3        70              1.0000000000
       202        19  SER       OG             -4.1432575992        6.1085015023       -1.9236111299  S3        70              1.0000000000
       203        19  SER       HG1            -4.2446335307        6.7369686626       -1.0033141645  S3        70              1.0000000000
       204        19  SER       QQH1           -2.9178152651        4.8237636732       -0.8224239353  S3        70              1.0000000000
       205        20  LYS       CD             -6.8148438786        3.3404768392       -1.7787527040  S3        73              1.0000000000
       206        20  LYS       HD1            -7.5591728298        2.7669631424       -2.3372654405  S3        73              1.0000000000
       207        20  LYS       HD2            -5.8809424030        3.2603306894       -2.3472599922  S3        73              1.0000000000
       208        20  LYS       QQH2           -6.6642497326        2.8551796664       -0.8088593239  S3        73              1.0000000000
       209        20  LYS       CE             -7.2569562010        4.8119729069       -1.6678219186  S3        73              1.0000000000
       210        20  LYS       HE1            -7.0564735790        5.2803069709       -0.7004537033  S3        73              1.0000000000
       211        20  LYS       HE2            -8.3301840252        4.9030267283       -1.8519732362  S3        73              1.0000000000
       212        20  LYS       NZ             -6.5482948388        5.6620081315       -2.6849041971  S3        73              1.0000000000
       213        20  LYS       HZ1            -6.6146147514        5.3285093622       -3.6566368463  S3        73              1.0000000000
       214        20  LYS       HZ2            -5.4897464448        5.7943082757       -2.4278049326  S3        73              1.0000000000
       215        20  LYS       HZ3            -6.9370385184        6.6327027372       -2.6902896955  S3        73              1.0000000000
       216        21  SER       CB             -4.7633507538        4.3053669391       -6.2579333164  S3        130             1.0000000000
       217        21  SER       HB1            -4.8014371832        5.2146188001       -6.8602531658  S3        130             1.0000000000
       218        21  SER       HB2            -4.0385614878        3.6233056885       -6.7191081925  S3        130             1.0000000000
       219        21  SER       OG             -4.3469102698        4.6026546520       -4.8791623619  S3        130             1.0000000000
       220        21  SER       HG1            -3.5535880071        5.2101211153       -4.9174331102  S3        130             1.0000000000
       221        21  SER       QQH3           -5.7349711498        3.8138020594       -6.2684450320  S3        130             1.0000000000
       222        22  GLU       CB            -10.0988895720        9.4192294723        1.1168094750  S3        166             1.0000000000
       223        22  GLU       HB1            -9.7363849261       10.0616662294        0.3041715722  S3        166             1.0000000000
       224        22  GLU       HB2           -11.1550461734        9.1985223788        0.9368615054  S3        166             1.0000000000
       225        22  GLU       QQH4          -10.0190859962        9.8922893833        2.1041877156  S3        166             1.0000000000
       226        22  GLU       CG             -9.2885919383        8.1110374310        1.0615774146  S3        166             1.0000000000
       227        22  GLU       HG1            -9.6984119192        7.4506707640        0.2877620576  S3        166             1.0000000000
       228        22  GLU       HG2            -9.3721381891        7.5472783830        2.0010700126  S3        166             1.0000000000
       229        22  GLU       CD             -7.7975938217        8.2962322454        0.7543871994  S3        166             1.0000000000
       230        22  GLU       OE1            -7.2921426995        9.4632833781        0.8379630642  S3        166             1.0000000000
       231        22  GLU       OE2            -7.1384778380        7.2194418617        0.4411240963  S3        166             1.0000000000
       232        23  ASN       CB             -2.7696628739       11.7138472294        1.7446099257  S3        170             1.0000000000
       233        23  ASN       HB1            -1.7819036728       11.5445979280        1.3071276078  S3        170             1.0000000000
       234        23  ASN       HB2            -3.1742305221       12.6600742427        1.3759462994  S3        170             1.0000000000
       235        23  ASN       QQH5           -2.7498941993       11.7333272032        2.8438532065  S3        170             1.0000000000
       236        23  ASN       CG             -3.6851635347       10.5554675569        1.3435763912  S3        170             1.0000000000
       237        23  ASN       OD1            -3.2647746855        9.3532227538        1.4059130292  S3        170             1.0000000000
       238        23  ASN       ND2            -4.9251792271       10.8905034306        0.9637954119  S3        170             1.0000000000
       239        23  ASN       HD21           -5.6706921424       10.1950725323        0.8039116088  S3        170             1.0000000000
       240        23  ASN       HD22           -5.1377541510       11.8700207735        0.7580602468  S3        170             1.0000000000
       241        24  LYS       CE             -3.4108013812        1.4051578490       -4.0098599837  S3        234             1.0000000000
       242        24  LYS       HE1            -3.7989453165        1.6398712030       -3.0205645979  S3        234             1.0000000000
       243        24  LYS       HE2            -4.2398240018        1.3072417752       -4.7104590596  S3        234             1.0000000000
       244        24  LYS       NZ             -2.5519547753        2.5390585533       -4.4923192465  S3        234             1.0000000000
       245        24  LYS       HZ1            -2.0852497440        2.3078924943       -5.4079544336  S3        234             1.0000000000
       246        24  LYS       HZ2            -1.7754632229        2.8075883633       -3.8594127741  S3        234             1.0000000000
       247        24  LYS       HZ3            -3.1604011283        3.3829331168       -4.6229392023  S3        234             1.0000000000
       248        24  LYS       QQH6           -2.8034631790        0.5011152206       -3.9468022970  S3        234             1.0000000000
       249        25  SER       CB              2.1218521224        3.2998672612       -5.8520392699  S3        235             1.0000000000
       250        25  SER       HB1             2.8154062068        2.6627557708       -6.4055255517  S3        235             1.0000000000
       251        25  SER       HB2             2.6580361621        4.2312407107       -5.6229583768  S3        235             1.0000000000
       252        25  SER       OG              0.9686958319        3.5334689091       -6.7030603346  S3        235             1.0000000000
       253        25  SER       HG1             0.5408751605        4.3973302374       -6.4509101825  S3        235             1.0000000000
       254        25  SER       QQH7            1.8358371503        2.7443162657       -4.9448879051  S3        235             1.0000000000
       255        26  PNM       S1             -3.1980953762        9.6947051614       -5.8502602971  S3        523             1.0000000000
       256        26  PNM       C2             -1.9543835135        8.3630993921       -6.5447659733  S3        523             1.0000000000
       257        26  PNM       C3             -1.4900786656        7.5549032179       -5.2735901277  S3        523             1.0000000000
       258        26  PNM       N4             -2.5808555474        7.6039682082       -4.2950202537  S3        523             1.0000000000
       259        26  PNM       C5             -3.7496205080        8.5127445049       -4.5012150381  S3        523             1.0000000000
       260        26  PNM       C6             -3.6449178546        8.8922741337       -2.9686364689  S3        523             1.0000000000
       261        26  PNM       C7             -2.4882168904        7.8698426171       -2.9421415732  S3        523             1.0000000000
       262        26  PNM       O8             -1.6243665086        7.5354571068       -2.1148448732  S3        523             1.0000000000
       263        26  PNM       C9             -2.6845275366        7.4880467077       -7.5743683576  S3        523             1.0000000000
       264        26  PNM       C10            -0.7800716649        9.1078661414       -7.1901643096  S3        523             1.0000000000
       265        26  PNM       C11            -1.0368745177        6.1306653553       -5.6236207124  S3        523             1.0000000000
       266        26  PNM       O12            -1.8226407146        5.1589908377       -5.4077343145  S3        523             1.0000000000
       267        26  PNM       O13             0.1511371616        6.0342304512       -6.1464226900  S3        523             1.0000000000
       268        26  PNM       N14            -3.0886737628       10.2030374662       -2.6702042615  S3        523             1.0000000000
       269        26  PNM       C15            -3.7492413277       11.3407779238       -2.9781595640  S3        523             1.0000000000
       270        26  PNM       O16            -4.9091863063       11.2972215866       -3.4806186130  S3        523             1.0000000000
       271        26  PNM       C17            -3.0014730501       12.6509514851       -2.7495532797  S3        523             1.0000000000
       272        26  PNM       C18            -2.0293807090       12.9857918367       -3.8761292528  S3        523             1.0000000000
       273        26  PNM       C19            -0.6782421366       13.2510122899       -3.6104064187  S3        523             1.0000000000
       274        26  PNM       C20             0.2110916739       13.5522044608       -4.6504947731  S3        523             1.0000000000
       275        26  PNM       C21            -0.2412210118       13.5927137334       -5.9733527679  S3        523             1.0000000000
       276        26  PNM       C22            -1.5921611945       13.3382046227       -6.2487314362  S3        523             1.0000000000
       277        26  PNM       C23            -2.4792492835       13.0426945142       -5.2077670031  S3        523             1.0000000000
       278        26  PNM       H24            -0.6193390115        8.0623237688       -4.8448794419  S3        523             1.0000000000
       279        26  PNM       H25            -1.1004575840        9.6144586524       -8.1046563655  S3        523             1.0000000000
       280        26  PNM       H26             0.0041333174        8.3904948239       -7.4539664598  S3        523             1.0000000000
       281        26  PNM       H27            -0.3590654897        9.8590167888       -6.5171280071  S3        523             1.0000000000
       282        26  PNM       H28            -3.0650390566        8.1074608127       -8.3900850882  S3        523             1.0000000000
       283        26  PNM       H29            -3.5322007644        6.9601452091       -7.1311631500  S3        523             1.0000000000
       284        26  PNM       H30            -1.9976983607        6.7452692455       -7.9982892321  S3        523             1.0000000000
       285        26  PNM       H31            -4.6714019471        8.0044328880       -4.7781344233  S3        523             1.0000000000
       286        26  PNM       H32            -4.5300649013        8.6706651647       -2.3743492173  S3        523             1.0000000000
       287        26  PNM       H33            -2.4688687308       12.6096366114       -1.7942673642  S3        523             1.0000000000
       288        26  PNM       H34            -3.7555187097       13.4385352585       -2.6679070410  S3        523             1.0000000000
       289        26  PNM       H35            -0.3190039331       13.2254794350       -2.5875653154  S3        523             1.0000000000
       290        26  PNM       H36             1.2533146356       13.7512848475       -4.4272859258  S3        523             1.0000000000
       291        26  PNM       H37             0.4463228834       13.8255858082       -6.7793285565  S3        523             1.0000000000
       292        26  PNM       H38            -1.9577814067       13.3625012448       -7.2688458249  S3        523             1.0000000000
       293        26  PNM       H39            -3.5180733706       12.8270897295       -5.4291903934  S3        523             1.0000000000
       294        26  PNM       H40            -2.1607625206       10.2450557958       -2.2383979364  S3        523             1.0000000000
       295        27  TIP3      OH2            -4.6325980266        7.4769691935        0.0039106941  S3        290             1.0000000000
       296        27  TIP3      H1             -5.6360543661        7.4345319202        0.2304561717  S3        290             1.0000000000
       297        27  TIP3      H2             -4.1057914243        8.1374133235        0.5343581511  S3        290             1.0000000000
       298        28  SER       CB             -3.2514126635        4.9763697728       -1.8637479613  S4        70              1.0000000000
       299        28  SER       HB1            -3.7870648300        4.1131905120       -2.2731089902  S4        70              1.0000000000
       300        28  SER       HB2            -2.3569480614        5.1491138862       -2.4733735517  S4        70              1.0000000000
       301        28  SER       OG             -4.1406658166        6.1085725545       -1.9298674693  S4        70              1.0000000000
       302        28  SER       HG1            -4.2439114352        6.7396263672       -1.0102485411  S4        70              1.0000000000
       303        28  SER       QQH1           -2.9142458876        4.8277699922       -0.8259550474  S4        70              1.0000000000
       304        29  LYS       CD             -6.8093527633        3.3442319001       -1.7792673835  S4        73              1.0000000000
       305        29  LYS       HD1            -7.5552983276        2.7735884664       -2.3384640768  S4        73              1.0000000000
       306        29  LYS       HD2            -5.8756043419        3.2623081989       -2.3478436508  S4        73              1.0000000000
       307        29  LYS       QQH2           -6.6604798621        2.8576110415       -0.8097316962  S4        73              1.0000000000
       308        29  LYS       CE             -7.2476159162        4.8166122490       -1.6664903855  S4        73              1.0000000000
       309        29  LYS       HE1            -7.0376054108        5.2850740506       -0.7011037416  S4        73              1.0000000000
       310        29  LYS       HE2            -8.3220801450        4.9099840030       -1.8410676082  S4        73              1.0000000000
       311        29  LYS       NZ             -6.5455084634        5.6639915771       -2.6902728872  S4        73              1.0000000000
       312        29  LYS       HZ1            -6.6139949257        5.3259938252       -3.6601763499  S4        73              1.0000000000
       313        29  LYS       HZ2            -5.4864222528        5.7973402090       -2.4367566764  S4        73              1.0000000000
       314        29  LYS       HZ3            -6.9354941403        6.6344260249       -2.6952582302  S4        73              1.0000000000
       315        30  SER       CB             -4.7781463035        4.2906267209       -6.2482941958  S4        130             1.0000000000
       316        30  SER       HB1            -4.8098304467        5.2030957423       -6.8460026783  S4        130             1.0000000000
       317        30  SER       HB2            -4.0515103749        3.6088755026       -6.7069141721  S4        130             1.0000000000
       318        30  SER       OG             -4.3701630315        4.5822257952       -4.8653696817  S4        130             1.0000000000
       319        30  SER       HG1            -3.5861739799        5.2000407763       -4.8997486565  S4        130             1.0000000000
       320        30  SER       QQH3           -5.7510358338        3.8015820022       -6.2679524414  S4        130             1.0000000000
       321        31  GLU       CB            -10.0976703124        9.4200968364        1.1160286551  S4        166             1.0000000000
       322        31  GLU       HB1            -9.7359469574       10.0630139220        0.3035190294  S4        166             1.0000000000
       323        31  GLU       HB2           -11.1539758478        9.1992330028        0.9365912034  S4        166             1.0000000000
       324        31  GLU       QQH4          -10.0186147031        9.8929153328        2.1037561720  S4        166             1.0000000000
       325        31  GLU       CG             -9.2852726256        8.1129569874        1.0597214483  S4        166             1.0000000000
       326        31  GLU       HG1            -9.6958604890        7.4522926998        0.2863809924  S4        166             1.0000000000
       327        31  GLU       HG2            -9.3666589613        7.5489640275        1.9991000265  S4        166             1.0000000000
       328        31  GLU       CD             -7.7947134284        8.2998521180        0.7487411499  S4        166             1.0000000000
       329        31  GLU       OE1            -7.2956815181        9.4708710775        0.8084207612  S4        166             1.0000000000
       330        31  GLU       OE2            -7.1298960681        7.2208892696        0.4553432006  S4        166             1.0000000000
       331        32  ASN       CB             -2.7730835160       11.7097901466        1.7462937319  S4        170             1.0000000000
       332        32  ASN       HB1            -1.7853412319       11.5416348988        1.3083917820  S4        170             1.0000000000
       333        32  ASN       HB2            -3.1784181812       12.6556434892        1.3777734677  S4        170             1.0000000000
       334        32  ASN       QQH5           -2.7529072462       11.7290616288        2.8455287906  S4        170             1.0000000000
       335        32  ASN       CG             -3.6874132931       10.5502145005        1.3446336245  S4        170             1.0000000000
       336        32  ASN       OD1            -3.2669025101        9.3488471512        1.4066340303  S4        170             1.0000000000
       337        32  ASN       ND2            -4.9272296950       10.8859835398        0.9625894553  S4        170             1.0000000000
       338        32  ASN       HD21           -5.6724193606       10.1914257465        0.7955922435  S4        170             1.0000000000
       339        32  ASN       HD22           -5.1387941852       11.8652574573        0.7577010215  S4        170             1.0000000000
       340        33  LYS       CE             -3.4093324769        1.4025487843       -4.0106011124  S4        234             1.0000000000
       341        33  LYS       HE1            -3.7978657178        1.6377278726       -3.0216006331  S4        234             1.0000000000
       342        33  LYS       HE2            -4.2379781586        1.3055730587       -4.7116998620  S4        234             1.0000000000
       343        33  LYS       NZ             -2.5495176600        2.5356774274       -4.4925640041  S4        234             1.0000000000
       344        33  LYS       HZ1            -2.0823313631        2.3051690375       -5.4080590542  S4        234             1.0000000000
       345        33  LYS       HZ2            -1.7735143743        2.8044664351       -3.8592256623  S4        234             1.0000000000
       346        33  LYS       HZ3            -3.1582622748        3.3782627190       -4.6229269599  S4        234             1.0000000000
       347        33  LYS       QQH6           -2.8027062189        0.4981031068       -3.9474314550  S4        234             1.0000000000
       348        34  SER       CB              2.1243894650        3.2992631320       -5.8515291481  S4        235             1.0000000000
       349        34  SER       HB1             2.8190069682        2.6622216493       -6.4038444955  S4        235             1.0000000000
       350        34  SER       HB2             2.6601720323        4.2312037231       -5.6230867155  S4        235             1.0000000000
       351        34  SER       OG              0.9717552729        3.5303775217       -6.7035118634  S4        235             1.0000000000
       352        34  SER       HG1             0.5379980677        4.3913718158       -6.4501413016  S4        235             1.0000000000
       353        34  SER       QQH7            1.8384991128        2.7447123699       -4.9437452280  S4        235             1.0000000000
       354        35  PNM       S1             -3.1941067150        9.6998087737       -5.8553680838  S4        523             1.0000000000
       355        35  PNM       C2             -1.9593820953        8.3601347420       -6.5506798213  S4        523             1.0000000000
       356        35  PNM       C3             -1.5061648068        7.5447644941       -5.2803796163  S4        523             1.0000000000
       357        35  PNM       N4             -2.6003551241        7.5960939655       -4.3067362320  S4        523             1.0000000000
       358        35  PNM       C5             -3.7608111107        8.5175376218       -4.5120956936  S4        523             1.0000000000
       359        35  PNM       C6             -3.6543241399        8.8921760596       -2.9784844104  S4        523             1.0000000000
       360        35  PNM       C7             -2.5006341588        7.8649247290       -2.9527757322  S4        523             1.0000000000
       361        35  PNM       O8             -1.6316485454        7.5355494916       -2.1328837791  S4        523             1.0000000000
       362        35  PNM       C9             -2.6911897143        7.4924109749       -7.5850938241  S4        523             1.0000000000
       363        35  PNM       C10            -0.7771636497        9.0986759518       -7.1890155595  S4        523             1.0000000000
       364        35  PNM       C11            -1.0594534781        6.1178805267       -5.6312535546  S4        523             1.0000000000
       365        35  PNM       O12            -1.8510593896        5.1506809709       -5.4189538714  S4        523             1.0000000000
       366        35  PNM       O13             0.1311452986        6.0176010903       -6.1484069137  S4        523             1.0000000000
       367        35  PNM       N14            -3.0937003257       10.1996069925       -2.6759168738  S4        523             1.0000000000
       368        35  PNM       C15            -3.7508599406       11.3396194500       -2.9808838172  S4        523             1.0000000000
       369        35  PNM       O16            -4.9115165735       11.2995754614       -3.4830031408  S4        523             1.0000000000
       370        35  PNM       C17            -2.9993941525       12.6470817421       -2.7507971613  S4        523             1.0000000000
       371        35  PNM       C18            -2.0268325635       12.9802529412       -3.8775033117  S4        523             1.0000000000
       372        35  PNM       C19            -0.6760090745       13.2467928751       -3.6115426143  S4        523             1.0000000000
       373        35  PNM       C20             0.2135218447       13.5480643681       -4.6514618045  S4        523             1.0000000000
       374        35  PNM       C21            -0.2380648444       13.5867473959       -5.9745896222  S4        523             1.0000000000
       375        35  PNM       C22            -1.5884504473       13.3299572925       -6.2503643730  S4        523             1.0000000000
       376        35  PNM       C23            -2.4758210715       13.0348863240       -5.2095299535  S4        523             1.0000000000
       377        35  PNM       H24            -0.6344520128        8.0454782864       -4.8451198926  S4        523             1.0000000000
       378        35  PNM       H25            -1.0885556186        9.6084852471       -8.1047626120  S4        523             1.0000000000
       379        35  PNM       H26             0.0042644197        8.3768803118       -7.4485446485  S4        523             1.0000000000
       380        35  PNM       H27            -0.3550083146        9.8461425089       -6.5130043371  S4        523             1.0000000000
       381        35  PNM       H28            -3.0680421769        8.1157733408       -8.3995260683  S4        523             1.0000000000
       382        35  PNM       H29            -3.5407510858        6.9648781309       -7.1451398173  S4        523             1.0000000000
       383        35  PNM       H30            -2.0061983194        6.7482997457       -8.0100144036  S4        523             1.0000000000
       384        35  PNM       H31            -4.6871646467        8.0198055262       -4.7917968233  S4        523             1.0000000000
       385        35  PNM       H32            -4.5404009890        8.6713803164       -2.3858312918  S4        523             1.0000000000
       386        35  PNM       H33            -2.4658698036       12.6030554534       -1.7962029969  S4        523             1.0000000000
       387        35  PNM       H34            -3.7505882834       13.4370345634       -2.6673595366  S4        523             1.0000000000
       388        35  PNM       H35            -0.3171712542       13.2230763973       -2.5886077282  S4        523             1.0000000000
       389        35  PNM       H36             1.2552462808       13.7495052151       -4.4280840224  S4        523             1.0000000000
       390        35  PNM       H37             0.4495671958       13.8199455854       -6.7805144844  S4        523             1.0000000000
       391        35  PNM       H38            -1.9531135524       13.3516939902       -7.2710112184  S4        523             1.0000000000
       392        35  PNM       H39            -3.5141002248       12.8173229457       -5.4315791776  S4        523             1.0000000000
       393        35  PNM       H40            -2.1667558432       10.2367646559       -2.2417172380  S4        523             1.0000000000
       394        36  TIP3      OH2            -4.6314427290        7.4829432483       -0.0082944200  S4        290             1.0000000000
       395        36  TIP3      H1             -5.6333474780        7.4372583639        0.2268466903  S4        290             1.0000000000
       396        36  TIP3      H2             -4.1024144498        8.1385850590        0.5263318636  S4        290             1.0000000000
       397        37  SER       CB             -3.2539784306        4.9775223587       -1.8609277464  S5        70              1.0000000000
       398        37  SER       HB1            -3.7895572407        4.1147529723       -2.2718785462  S5        70              1.0000000000
       399        37  SER       HB2            -2.3591089020        5.1491371708       -2.4696744445  S5        70              1.0000000000
       400        37  SER       OG             -4.1412008084        6.1116747633       -1.9275828395  S5        70              1.0000000000
       401        37  SER       HG1            -4.2476717534        6.7390614289       -1.0055546085  S5        70              1.0000000000
       402        37  SER       QQH1           -2.9176537137        4.8292982709       -0.8227128961  S5        70              1.0000000000
       403        38  LYS       CD             -6.8054936494        3.3403720229       -1.7781068587  S5        73              1.0000000000
       404        38  LYS       HD1            -7.5528902247        2.7718027500       -2.3381550220  S5        73              1.0000000000
       405        38  LYS       HD2            -5.8721925427        3.2564771842       -2.3465898364  S5        73              1.0000000000
       406        38  LYS       QQH2           -6.6581839528        2.8513460792       -0.8093398381  S5        73              1.0000000000
       407        38  LYS       CE             -7.2386410015        4.8134652325       -1.6620361860  S5        73              1.0000000000
       408        38  LYS       HE1            -7.0189636167        5.2811826754       -0.6992514024  S5        73              1.0000000000
       409        38  LYS       HE2            -8.3151386259        4.9103389623       -1.8260441214  S5        73              1.0000000000
       410        38  LYS       NZ             -6.5429208393        5.6579828571       -2.6921735689  S5        73              1.0000000000
       411        38  LYS       HZ1            -6.6122091722        5.3162279482       -3.6607106522  S5        73              1.0000000000
       412        38  LYS       HZ2            -5.4837400392        5.7955687611       -2.4404248384  S5        73              1.0000000000
       413        38  LYS       HZ3            -6.9353512666        6.6273025771       -2.7031533190  S5        73              1.0000000000
       414        39  SER       CB             -4.7676376413        4.3058259577       -6.2563453412  S5        130             1.0000000000
       415        39  SER       HB1            -4.8049417302        5.2161765220       -6.8566904875  S5        130             1.0000000000
       416        39  SER       HB2            -4.0414647409        3.6248109267       -6.7169391263  S5        130             1.0000000000
       417        39  SER       OG             -4.3546366767        4.6018295519       -4.8759373834  S5        130             1.0000000000
       418        39  SER       HG1            -3.5638533731        5.2116161135       -4.9120789624  S5        130             1.0000000000
       419        39  SER       QQH3           -5.7388486867        3.8133912262       -6.2696299111  S5        130             1.0000000000
       420        40  GLU       CB            -10.1009355373        9.4230125212        1.1163490982  S5        166             1.0000000000
       421        40  GLU       HB1            -9.7376016920       10.0652149716        0.3039201696  S5        166             1.0000000000
       422        40  GLU       HB2           -11.1573699981        9.2039199167        0.9358173188  S5        166             1.0000000000
       423        40  GLU       QQH4          -10.0213784056        9.8962240766        2.1036997168  S5        166             1.0000000000
       424        40  GLU       CG             -9.2925587574        8.1134401124        1.0615925007  S5        166             1.0000000000
       425        40  GLU       HG1            -9.7026175898        7.4540962675        0.2871199547  S5        166             1.0000000000
       426        40  GLU       HG2            -9.3789809518        7.5494249727        2.0007764381  S5        166             1.0000000000
       427        40  GLU       CD             -7.8007182868        8.2964634682        0.7564177946  S5        166             1.0000000000
       428        40  GLU       OE1            -7.2930923069        9.4618956829        0.8440709054  S5        166             1.0000000000
       429        40  GLU       OE2            -7.1434113986        7.2192413526        0.4401950851  S5        166             1.0000000000
       430        41  ASN       CB             -2.7729501868       11.7128130999        1.7439289828  S5        170             1.0000000000
       431        41  ASN       HB1            -1.7852158653       11.5445773615        1.3060186434  S5        170             1.0000000000
       432        41  ASN       HB2            -3.1783224881       12.6587764139        1.3756775228  S5        170             1.0000000000
       433        41  ASN       QQH5           -2.7531690954       11.7318464846        2.8432391044  S5        170             1.0000000000
       434        41  ASN       CG             -3.6876451886       10.5534235024        1.3427485323  S5        170             1.0000000000
       435        41  ASN       OD1            -3.2689109296        9.3514116182        1.4085229238  S5        170             1.0000000000
       436        41  ASN       ND2            -4.9264660384       10.8892080007        0.9581301838  S5        170             1.0000000000
       437        41  ASN       HD21           -5.6723904178       10.1935561100        0.8004983675  S5        170             1.0000000000
       438        41  ASN       HD22           -5.1378516638       11.8678340852        0.7488922547  S5        170             1.0000000000
       439        42  LYS       CE             -3.4094042903        1.4087739092       -4.0133070842  S5        234             1.0000000000
       440        42  LYS       HE1            -3.7974692431        1.6428668927       -3.0238184083  S5        234             1.0000000000
       441        42  LYS       HE2            -4.2383736542        1.3119972317       -4.7140638459  S5        234             1.0000000000
       442        42  LYS       NZ             -2.5499368970        2.5424576811       -4.4948688581  S5        234             1.0000000000
       443        42  LYS       HZ1            -2.0829777350        2.3122644032       -5.4105936409  S5        234             1.0000000000
       444        42  LYS       HZ2            -1.7732411111        2.8106061355       -3.8618123504  S5        234             1.0000000000
       445        42  LYS       HZ3            -3.1577096364        3.3859867293       -4.6245890218  S5        234             1.0000000000
       446        42  LYS       QQH6           -2.8026275526        0.5042863948       -3.9511659909  S5        234             1.0000000000
       447        43  SER       CB              2.1271812393        3.2983211763       -5.8510149921  S5        235             1.0000000000
       448        43  SER       HB1             2.8216692835        2.6604244260       -6.4025061041  S5        235             1.0000000000
       449        43  SER       HB2             2.6629673602        4.2299813018       -5.6216509139  S5        235             1.0000000000
       450        43  SER       OG              0.9758455281        3.5309507171       -6.7045133250  S5        235             1.0000000000
       451        43  SER       HG1             0.5456923288        4.3938413396       -6.4524609437  S5        235             1.0000000000
       452        43  SER       QQH7            1.8396200002        2.7439861095       -4.9436526359  S5        235             1.0000000000
       453        44  PNM       S1             -3.1968645074        9.6862306959       -5.8639804153  S5        523             1.0000000000
       454        44  PNM       C2             -1.9511270535        8.3553354469       -6.5527681976  S5        523             1.0000000000
       455        44  PNM       C3             -1.4912921640        7.5474390850       -5.2792770658  S5        523             1.0000000000
       456        44  PNM       N4             -2.5840831225        7.5974376292       -4.3034439983  S5        523             1.0000000000
       457        44  PNM       C5             -3.7502631594        8.5087749535       -4.5122033450  S5        523             1.0000000000
       458        44  PNM       C6             -3.6465946887        8.8900641957       -2.9792490081  S5        523             1.0000000000
       459        44  PNM       C7             -2.4885386088        7.8649151416       -2.9473338447  S5        523             1.0000000000
       460        44  PNM       O8             -1.6286586177        7.5371475618       -2.1247181710  S5        523             1.0000000000
       461        44  PNM       C9             -2.6764755301        7.4795805312       -7.5852823363  S5        523             1.0000000000
       462        44  PNM       C10            -0.7735596982        9.1010972486       -7.1929444391  S5        523             1.0000000000
       463        44  PNM       C11            -1.0393900258        6.1221179795       -5.6260812756  S5        523             1.0000000000
       464        44  PNM       O12            -1.8256544258        5.1514951444       -5.4091617126  S5        523             1.0000000000
       465        44  PNM       O13             0.1490981023        6.0258446723       -6.1481525093  S5        523             1.0000000000
       466        44  PNM       N14            -3.0869891265       10.1994748113       -2.6810658815  S5        523             1.0000000000
       467        44  PNM       C15            -3.7457025253       11.3383913845       -2.9878534345  S5        523             1.0000000000
       468        44  PNM       O16            -4.9063491768       11.2969012866       -3.4892535329  S5        523             1.0000000000
       469        44  PNM       C17            -2.9940390045       12.6464676439       -2.7590908924  S5        523             1.0000000000
       470        44  PNM       C18            -2.0225012847       12.9800403063       -3.8864379125  S5        523             1.0000000000
       471        44  PNM       C19            -0.6718930754       13.2497314330       -3.6210649069  S5        523             1.0000000000
       472        44  PNM       C20             0.2165571018       13.5502189943       -4.6620781679  S5        523             1.0000000000
       473        44  PNM       C21            -0.2361865305       13.5854218358       -5.9849402085  S5        523             1.0000000000
       474        44  PNM       C22            -1.5862187267       13.3266591912       -6.2600260712  S5        523             1.0000000000
       475        44  PNM       C23            -2.4727426456       13.0321314313       -5.2183054521  S5        523             1.0000000000
       476        44  PNM       H24            -0.6227046645        8.0565158552       -4.8482046270  S5        523             1.0000000000
       477        44  PNM       H25            -1.0895249169        9.6069197883       -8.1096699027  S5        523             1.0000000000
       478        44  PNM       H26             0.0117457608        8.3841652779       -7.4535701989  S5        523             1.0000000000
       479        44  PNM       H27            -0.3549218024        9.8522106274       -6.5179518565  S5        523             1.0000000000
       480        44  PNM       H28            -3.0554071661        8.0972158434       -8.4034778257  S5        523             1.0000000000
       481        44  PNM       H29            -3.5253116757        6.9488222234       -7.1461477987  S5        523             1.0000000000
       482        44  PNM       H30            -1.9843612732        6.7399513157       -8.0044842463  S5        523             1.0000000000
       483        44  PNM       H31            -4.6720198219        8.0026641429       -4.7901475413  S5        523             1.0000000000
       484        44  PNM       H32            -4.5328972572        8.6702986324       -2.3859494395  S5        523             1.0000000000
       485        44  PNM       H33            -2.4599634441       12.6026576751       -1.8049784109  S5        523             1.0000000000
       486        44  PNM       H34            -3.7441361033       13.4373550441       -2.6739372656  S5        523             1.0000000000
       487        44  PNM       H35            -0.3119946760       13.2282466442       -2.5982404850  S5        523             1.0000000000
       488        44  PNM       H36             1.2585474755       13.7528168892       -4.4403946023  S5        523             1.0000000000
       489        44  PNM       H37             0.4504713800       13.8177039820       -6.7917437619  S5        523             1.0000000000
       490        44  PNM       H38            -1.9514187804       13.3459054495       -7.2804816209  S5        523             1.0000000000
       491        44  PNM       H39            -3.5108104024       12.8128837362       -5.4399172351  S5        523             1.0000000000
       492        44  PNM       H40            -2.1587407105       10.2409241834       -2.2494321618  S5        523             1.0000000000
       493        45  TIP3      OH2            -4.6379311437        7.4742642636        0.0023882578  S5        290             1.0000000000
       494        45  TIP3      H1             -5.6417241351        7.4325785925        0.2292470633  S5        290             1.0000000000
       495        45  TIP3      H2             -4.1107704822        8.1332090842        0.5347126667  S5        290             1.0000000000
       496        46  SER       CB             -3.2517796634        4.9768093635       -1.8645750957  S6        70              1.0000000000
       497        46  SER       HB1            -3.7864675235        4.1135039619       -2.2747399104  S6        70              1.0000000000
       498        46  SER       HB2            -2.3569920408        5.1489203687       -2.4732930786  S6        70              1.0000000000
       499        46  SER       OG             -4.1404818527        6.1093275042       -1.9319614769  S6        70              1.0000000000
       500        46  SER       HG1            -4.2444350007        6.7394789994       -1.0119691286  S6        70              1.0000000000
       501        46  SER       QQH1           -2.9148842440        4.8291711635       -0.8266019359  S6        70              1.0000000000
       502        47  LYS       CD             -6.8057126229        3.3459924708       -1.7781883992  S6        73              1.0000000000
       503        47  LYS       HD1            -7.5542568909        2.7795154813       -2.3384466708  S6        73              1.0000000000
       504        47  LYS       HD2            -5.8732323244        3.2619057285       -2.3482483621  S6        73              1.0000000000
       505        47  LYS       QQH2           -6.6584700225        2.8548990855       -0.8107032932  S6        73              1.0000000000
       506        47  LYS       CE             -7.2371676135        4.8196356265       -1.6589229701  S6        73              1.0000000000
       507        47  LYS       HE1            -7.0116654435        5.2861166805       -0.6962784717  S6        73              1.0000000000
       508        47  LYS       HE2            -8.3138437524        4.9168099115       -1.8182389181  S6        73              1.0000000000
       509        47  LYS       NZ             -6.5452507468        5.6651842139       -2.6910370208  S6        73              1.0000000000
       510        47  LYS       HZ1            -6.6195875340        5.3248178357       -3.6596152123  S6        73              1.0000000000
       511        47  LYS       HZ2            -5.4845262315        5.7984049850       -2.4429866941  S6        73              1.0000000000
       512        47  LYS       HZ3            -6.9368449427        6.6353125326       -2.6964914075  S6        73              1.0000000000
       513        48  SER       CB             -4.7754118707        4.2942145893       -6.2492751510  S6        130             1.0000000000
       514        48  SER       HB1            -4.8089917838        5.2061461477       -6.8476044553  S6        130             1.0000000000
       515        48  SER       HB2            -4.0486616892        3.6133455659       -6.7089264758  S6        130             1.0000000000
       516        48  SER       OG             -4.3664643803        4.5866074297       -4.8670681252  S6        130             1.0000000000
       517        48  SER       HG1            -3.5814448122        5.2039276435       -4.9021812522  S6        130             1.0000000000
       518        48  SER       QQH3           -5.7473479795        3.8032488795       -6.2683501390  S6        130             1.0000000000
       519        49  GLU       CB            -10.0983181797        9.4216801011        1.1148643367  S6        166             1.0000000000
       520        49  GLU       HB1            -9.7366302654       10.0650382686        0.3025475251  S6        166             1.0000000000
       521        49  GLU       HB2           -11.1546204974        9.2006674464        0.9351423842  S6        166             1.0000000000
       522        49  GLU       QQH4          -10.0192995042        9.8940170896        2.1027979396  S6        166             1.0000000000
       523        49  GLU       CG             -9.2857906709        8.1145555024        1.0582620274  S6        166             1.0000000000
       524        49  GLU       HG1            -9.6954547825        7.4543052188        0.2840513749  S6        166             1.0000000000
       525        49  GLU       HG2            -9.3682956383        7.5494433207        1.9969660956  S6        166             1.0000000000
       526        49  GLU       CD             -7.7947014613        8.3018934652        0.7494819682  S6        166             1.0000000000
       527        49  GLU       OE1            -7.2945987459        9.4719253969        0.8137398915  S6        166             1.0000000000
       528        49  GLU       OE2            -7.1303883563        7.2232645484        0.4532270006  S6        166             1.0000000000
       529        50  ASN       CB             -2.7720054241       11.7098989041        1.7449269006  S6        170             1.0000000000
       530        50  ASN       HB1            -1.7843451548       11.5421378816        1.3067819043  S6        170             1.0000000000
       531        50  ASN       HB2            -3.1773476291       12.6559979248        1.3769173842  S6        170             1.0000000000
       532        50  ASN       QQH5           -2.7524544771       11.7284058854        2.8441103683  S6        170             1.0000000000
       533        50  ASN       CG             -3.6864437150       10.5510166590        1.3424304473  S6        170             1.0000000000
       534        50  ASN       OD1            -3.2660223532        9.3485245431        1.4057226961  S6        170             1.0000000000
       535        50  ASN       ND2            -4.9248069544       10.8864406795        0.9592518704  S6        170             1.0000000000
       536        50  ASN       HD21           -5.6706213181       10.1920043291        0.7939357530  S6        170             1.0000000000
       537        50  ASN       HD22           -5.1370646219       11.8659884528        0.7543001158  S6        170             1.0000000000
       538        51  LYS       CE             -3.4084916918        1.4055973153       -4.0134884857  S6        234             1.0000000000
       539        51  LYS       HE1            -3.7973449694        1.6400159954       -3.0244817340  S6        234             1.0000000000
       540        51  LYS       HE2            -4.2370830072        1.3091834852       -4.7146158962  S6        234             1.0000000000
       541        51  LYS       NZ             -2.5481710652        2.5387042889       -4.4944051511  S6        234             1.0000000000
       542        51  LYS       HZ1            -2.0810328252        2.3081595297       -5.4100916639  S6        234             1.0000000000
       543        51  LYS       HZ2            -1.7723870840        2.8068687339       -3.8604062961  S6        234             1.0000000000
       544        51  LYS       HZ3            -3.1567787082        3.3816463304       -4.6241006690  S6        234             1.0000000000
       545        51  LYS       QQH6           -2.8026612320        0.5006546554       -3.9506370708  S6        234             1.0000000000
       546        52  SER       CB              2.1258058726        3.2985866153       -5.8511519271  S6        235             1.0000000000
       547        52  SER       HB1             2.8203151368        2.6608782624       -6.4031227408  S6        235             1.0000000000
       548        52  SER       HB2             2.6614359614        4.2305431733       -5.6226998523  S6        235             1.0000000000
       549        52  SER       OG              0.9733550853        3.5309385538       -6.7032048724  S6        235             1.0000000000
       550        52  SER       HG1             0.5400142292        4.3920263594       -6.4491276694  S6        235             1.0000000000
       551        52  SER       QQH7            1.8395771582        2.7440188951       -4.9433639503  S6        235             1.0000000000
       552        53  PNM       S1             -3.1925656818        9.7006004702       -5.8618741785  S6        523             1.0000000000
       553        53  PNM       C2             -1.9539077721        8.3600877479       -6.5526941808  S6        523             1.0000000000
       554        53  PNM       C3             -1.5009354558        7.5485922395       -5.2810765020  S6        523             1.0000000000
       555        53  PNM       N4             -2.5953912346        7.6013475872       -4.3075365387  S6        523             1.0000000000
       556        53  PNM       C5             -3.7569890564        8.5201040862       -4.5158144965  S6        523             1.0000000000
       557        53  PNM       C6             -3.6509377047        8.8959007415       -2.9834522774  S6        523             1.0000000000
       558        53  PNM       C7             -2.5033606303        7.8711364719       -2.9598776749  S6        523             1.0000000000
       559        53  PNM       O8             -1.6301773713        7.5376323641       -2.1275882966  S6        523             1.0000000000
       560        53  PNM       C9             -2.6814973328        7.4890275462       -7.5875173157  S6        523             1.0000000000
       561        53  PNM       C10            -0.7725653070        9.0979654660       -7.1903455273  S6        523             1.0000000000
       562        53  PNM       C11            -1.0539012501        6.1221504182       -5.6287916685  S6        523             1.0000000000
       563        53  PNM       O12            -1.8437199906        5.1540888522       -5.4130962694  S6        523             1.0000000000
       564        53  PNM       O13             0.1370450769        6.0222873363       -6.1456665775  S6        523             1.0000000000
       565        53  PNM       N14            -3.0930078329       10.2033927244       -2.6789207365  S6        523             1.0000000000
       566        53  PNM       C15            -3.7495883236       11.3437417609       -2.9829975107  S6        523             1.0000000000
       567        53  PNM       O16            -4.9101776073       11.3043408369       -3.4860131776  S6        523             1.0000000000
       568        53  PNM       C17            -2.9969675370       12.6502559154       -2.7523264232  S6        523             1.0000000000
       569        53  PNM       C18            -2.0251601888       12.9841905461       -3.8795716504  S6        523             1.0000000000
       570        53  PNM       C19            -0.6743908448       13.2530171907       -3.6139682009  S6        523             1.0000000000
       571        53  PNM       C20             0.2145530709       13.5525031955       -4.6548827531  S6        523             1.0000000000
       572        53  PNM       C21            -0.2379490036       13.5870017854       -5.9779774428  S6        523             1.0000000000
       573        53  PNM       C22            -1.5882402042       13.3290175640       -6.2534284731  S6        523             1.0000000000
       574        53  PNM       C23            -2.4750653283       13.0358250660       -5.2116457197  S6        523             1.0000000000
       575        53  PNM       H24            -0.6270777645        8.0473864377       -4.8461747136  S6        523             1.0000000000
       576        53  PNM       H25            -1.0842579812        9.6076381335       -8.1056302051  S6        523             1.0000000000
       577        53  PNM       H26             0.0098800180        8.3758518108       -7.4468093422  S6        523             1.0000000000
       578        53  PNM       H27            -0.3551048405        9.8484989703       -6.5153410549  S6        523             1.0000000000
       579        53  PNM       H28            -3.0587609087        8.1116803925       -8.4019619391  S6        523             1.0000000000
       580        53  PNM       H29            -3.5317858628        6.9616655135       -7.1494401996  S6        523             1.0000000000
       581        53  PNM       H30            -1.9953262107        6.7453161267       -8.0119580808  S6        523             1.0000000000
       582        53  PNM       H31            -4.6837034437        8.0195605643       -4.7943089601  S6        523             1.0000000000
       583        53  PNM       H32            -4.5358453538        8.6741462967       -2.3899682477  S6        523             1.0000000000
       584        53  PNM       H33            -2.4624686290       12.6044799525       -1.7983921516  S6        523             1.0000000000
       585        53  PNM       H34            -3.7476588202       13.4404788416       -2.6669818110  S6        523             1.0000000000
       586        53  PNM       H35            -0.3144099210       13.2310495265       -2.5911270662  S6        523             1.0000000000
       587        53  PNM       H36             1.2563199885       13.7558317711       -4.4326922953  S6        523             1.0000000000
       588        53  PNM       H37             0.4486148100       13.8201764387       -6.7844413889  S6        523             1.0000000000
       589        53  PNM       H38            -1.9532813554       13.3484914947       -7.2740969760  S6        523             1.0000000000
       590        53  PNM       H39            -3.5129367718       12.8157261555       -5.4337183604  S6        523             1.0000000000
       591        53  PNM       H40            -2.1656674475       10.2389074855       -2.2455194594  S6        523             1.0000000000
       592        54  TIP3      OH2            -4.6319389814        7.4834955318       -0.0106235702  S6        290             1.0000000000
       593        54  TIP3      H1             -5.6339982492        7.4396462919        0.2251393991  S6        290             1.0000000000
       594        54  TIP3      H2             -4.1018578246        8.1383193359        0.5235976955  S6        290             1.0000000000
       595        55  SER       CB             -3.2519287546        4.9781921037       -1.8622561022  S7        70              1.0000000000
       596        55  SER       HB1            -3.7884512455        4.1158999676       -2.2724927351  S7        70              1.0000000000
       597        55  SER       HB2            -2.3570315942        5.1494802969       -2.4712157273  S7        70              1.0000000000
       598        55  SER       OG             -4.1388469149        6.1126363883       -1.9286678378  S7        70              1.0000000000
       599        55  SER       HG1            -4.2471447751        6.7345741381       -1.0044581196  S7        70              1.0000000000
       600        55  SER       QQH1           -2.9156225521        4.8297980164       -0.8241903750  S7        70              1.0000000000
       601        56  LYS       CD             -6.8054189536        3.3410969115       -1.7776277230  S7        73              1.0000000000
       602        56  LYS       HD1            -7.5547674101        2.7748203612       -2.3371728677  S7        73              1.0000000000
       603        56  LYS       HD2            -5.8728379933        3.2560645266       -2.3475698430  S7        73              1.0000000000
       604        56  LYS       QQH2           -6.6581732592        2.8512090731       -0.8095533707  S7        73              1.0000000000
       605        56  LYS       CE             -7.2355838741        4.8149809630       -1.6596935316  S7        73              1.0000000000
       606        56  LYS       HE1            -7.0105694066        5.2821214190       -0.6974475958  S7        73              1.0000000000
       607        56  LYS       HE2            -8.3119881868        4.9135208413       -1.8188902822  S7        73              1.0000000000
       608        56  LYS       NZ             -6.5422030686        5.6588986650       -2.6919454489  S7        73              1.0000000000
       609        56  LYS       HZ1            -6.6134572483        5.3161901022       -3.6596903942  S7        73              1.0000000000
       610        56  LYS       HZ2            -5.4833625124        5.7966536071       -2.4411745229  S7        73              1.0000000000
       611        56  LYS       HZ3            -6.9347192853        6.6284936198       -2.7028569917  S7        73              1.0000000000
       612        57  SER       CB             -4.7686646919        4.3040939353       -6.2565735352  S7        130             1.0000000000
       613        57  SER       HB1            -4.8053223226        5.2146069840       -6.8568882294  S7        130             1.0000000000
       614        57  SER       HB2            -4.0428307477        3.6218927299       -6.7158551122  S7        130             1.0000000000
       615        57  SER       OG             -4.3557371846        4.6005485224       -4.8764288963  S7        130             1.0000000000
       616        57  SER       HG1            -3.5645109616        5.2105319029       -4.9137838843  S7        130             1.0000000000
       617        57  SER       QQH3           -5.7404515267        3.8125545042       -6.2701325956  S7        130             1.0000000000
       618        58  GLU       CB            -10.0997796495        9.4226114079        1.1159700162  S7        166             1.0000000000
       619        58  GLU       HB1            -9.7357692009       10.0642196337        0.3033608187  S7        166             1.0000000000
       620        58  GLU       HB2           -11.1565641832        9.2049222360        0.9354117419  S7        166             1.0000000000
       621        58  GLU       QQH4          -10.0195367920        9.8954120307        2.1034614607  S7        166             1.0000000000
       622        58  GLU       CG             -9.2918736299        8.1125219372        1.0609559128  S7        166             1.0000000000
       623        58  GLU       HG1            -9.7027774662        7.4532547365        0.2868324885  S7        166             1.0000000000
       624        58  GLU       HG2            -9.3781255617        7.5484650644        2.0000722798  S7        166             1.0000000000
       625        58  GLU       CD             -7.7998314475        8.2949654286        0.7549932452  S7        166             1.0000000000
       626        58  GLU       OE1            -7.2919788818        9.4604181863        0.8419631420  S7        166             1.0000000000
       627        58  GLU       OE2            -7.1424962702        7.2177562506        0.4390177566  S7        166             1.0000000000
       628        59  ASN       CB             -2.7729521016       11.7115841078        1.7438539518  S7        170             1.0000000000
       629        59  ASN       HB1            -1.7851064538       11.5436206631        1.3058679493  S7        170             1.0000000000
       630        59  ASN       HB2            -3.1782074015       12.6574072769        1.3750862540  S7        170             1.0000000000
       631        59  ASN       QQH5           -2.7527917473       11.7308870547        2.8431286441  S7        170             1.0000000000
       632        59  ASN       CG             -3.6880412600       10.5517525863        1.3439422181  S7        170             1.0000000000
       633        59  ASN       OD1            -3.2709703414        9.3496231854        1.4127938664  S7        170             1.0000000000
       634        59  ASN       ND2            -4.9264342322       10.8878525004        0.9572873531  S7        170             1.0000000000
       635        59  ASN       HD21           -5.6723437627       10.1922477658        0.7995170939  S7        170             1.0000000000
       636        59  ASN       HD22           -5.1371694163       11.8662634848        0.7471866539  S7        170             1.0000000000
       637        60  LYS       CE             -3.4088465938        1.4080882512       -4.0140962719  S7        234             1.0000000000
       638        60  LYS       HE1            -3.7974951827        1.6417659999       -3.0247360253  S7        234             1.0000000000
       639        60  LYS       HE2            -4.2375900530        1.3113250480       -4.7151043990  S7        234             1.0000000000
       640        60  LYS       NZ             -2.5492848014        2.5418946569       -4.4949626701  S7        234             1.0000000000
       641        60  LYS       HZ1            -2.0821821936        2.3117927651       -5.4107553239  S7        234             1.0000000000
       642        60  LYS       HZ2            -1.7727334888        2.8096128993       -3.8616400649  S7        234             1.0000000000
       643        60  LYS       HZ3            -3.1571354284        3.3855277472       -4.6247656845  S7        234             1.0000000000
       644        60  LYS       QQH6           -2.8020110340        0.5037204074       -3.9518547628  S7        234             1.0000000000
       645        61  SER       CB              2.1257650986        3.3005601126       -5.8522944738  S7        235             1.0000000000
       646        61  SER       HB1             2.8192647542        2.6628330426       -6.4052700871  S7        235             1.0000000000
       647        61  SER       HB2             2.6629630657        4.2312839917       -5.6223775457  S7        235             1.0000000000
       648        61  SER       OG              0.9736244374        3.5355391868       -6.7041690059  S7        235             1.0000000000
       649        61  SER       HG1             0.5441914482        4.3987354599       -6.4514303760  S7        235             1.0000000000
       650        61  SER       QQH7            1.8384017250        2.7450050212       -4.9456141711  S7        235             1.0000000000
       651        62  PNM       S1             -3.2265060474        9.6749416244       -5.8625377097  S7        523             1.0000000000
       652        62  PNM       C2             -1.9642264804        8.3548222381       -6.5504851092  S7        523             1.0000000000
       653        62  PNM       C3             -1.5003600236        7.5484577247       -5.2785313039  S7        523             1.0000000000
       654        62  PNM       N4             -2.5910897726        7.5935960642       -4.3000594086  S7        523             1.0000000000
       655        62  PNM       C5             -3.7635572798        8.4987215928       -4.5036634269  S7        523             1.0000000000
       656        62  PNM       C6             -3.6501388704        8.8864592027       -2.9736938663  S7        523             1.0000000000
       657        62  PNM       C7             -2.4925409394        7.8627764171       -2.9455922274  S7        523             1.0000000000
       658        62  PNM       O8             -1.6275857246        7.5355334608       -2.1237057592  S7        523             1.0000000000
       659        62  PNM       C9             -2.6798223221        7.4761408332       -7.5864858001  S7        523             1.0000000000
       660        62  PNM       C10            -0.7898510818        9.1070119682       -7.1877444513  S7        523             1.0000000000
       661        62  PNM       C11            -1.0430899405        6.1245753232       -5.6275338512  S7        523             1.0000000000
       662        62  PNM       O12            -1.8267662743        5.1518198504       -5.4105051087  S7        523             1.0000000000
       663        62  PNM       O13             0.1460597716        6.0302789345       -6.1486391128  S7        523             1.0000000000
       664        62  PNM       N14            -3.0883868659       10.1962349511       -2.6828726156  S7        523             1.0000000000
       665        62  PNM       C15            -3.7479083443       11.3360140962       -2.9843320194  S7        523             1.0000000000
       666        62  PNM       O16            -4.9113062368       11.2964026978       -3.4795861202  S7        523             1.0000000000
       667        62  PNM       C17            -2.9949472061       12.6434695118       -2.7573135645  S7        523             1.0000000000
       668        62  PNM       C18            -2.0224828493       12.9738037385       -3.8851188240  S7        523             1.0000000000
       669        62  PNM       C19            -0.6720750184       13.2442221323       -3.6195763082  S7        523             1.0000000000
       670        62  PNM       C20             0.2166803029       13.5453431224       -4.6602190333  S7        523             1.0000000000
       671        62  PNM       C21            -0.2351038312       13.5799507666       -5.9834507985  S7        523             1.0000000000
       672        62  PNM       C22            -1.5849171360       13.3199772438       -6.2587260358  S7        523             1.0000000000
       673        62  PNM       C23            -2.4716973800       13.0245071619       -5.2173582820  S7        523             1.0000000000
       674        62  PNM       H24            -0.6327144551        8.0598039930       -4.8482436265  S7        523             1.0000000000
       675        62  PNM       H25            -1.1064944007        9.6144468650       -8.1032072917  S7        523             1.0000000000
       676        62  PNM       H26            -0.0012153263        8.3922752556       -7.4470154788  S7        523             1.0000000000
       677        62  PNM       H27            -0.3774114122        9.8599100437       -6.5116295114  S7        523             1.0000000000
       678        62  PNM       H28            -3.0591033091        8.0942687962       -8.4030075927  S7        523             1.0000000000
       679        62  PNM       H29            -3.5278782075        6.9432098531       -7.1511741646  S7        523             1.0000000000
       680        62  PNM       H30            -1.9863163797        6.7382874323       -8.0084845260  S7        523             1.0000000000
       681        62  PNM       H31            -4.6857439859        7.9856665365       -4.7696764630  S7        523             1.0000000000
       682        62  PNM       H32            -4.5321019566        8.6694289060       -2.3741125033  S7        523             1.0000000000
       683        62  PNM       H33            -2.4601882087       12.5993566025       -1.8033983906  S7        523             1.0000000000
       684        62  PNM       H34            -3.7454165482       13.4345341189       -2.6733651821  S7        523             1.0000000000
       685        62  PNM       H35            -0.3128928719       13.2247471480       -2.5965551455  S7        523             1.0000000000
       686        62  PNM       H36             1.2578866166       13.7502019559       -4.4373326396  S7        523             1.0000000000
       687        62  PNM       H37             0.4518502567       13.8135836385       -6.7897891346  S7        523             1.0000000000
       688        62  PNM       H38            -1.9502863364       13.3407457825       -7.2790857607  S7        523             1.0000000000
       689        62  PNM       H39            -3.5097985382       12.8054061368       -5.4387732359  S7        523             1.0000000000
       690        62  PNM       H40            -2.1601648026       10.2354308152       -2.2513220231  S7        523             1.0000000000
       691        63  TIP3      OH2            -4.6367529513        7.4700903444        0.0045733879  S7        290             1.0000000000
       692        63  TIP3      H1             -5.6406616037        7.4300597963        0.2301857430  S7        290             1.0000000000
       693        63  TIP3      H2             -4.1103704396        8.1293090539        0.5369180545  S7        290             1.0000000000
       694        64  SER       CB             -3.2536081096        4.9832055592       -1.8626282699  S8        70              1.0000000000
       695        64  SER       HB1            -3.7908416657        4.1208312876       -2.2718003362  S8        70              1.0000000000
       696        64  SER       HB2            -2.3590763205        5.1533634790       -2.4726442222  S8        70              1.0000000000
       697        64  SER       OG             -4.1398143940        6.1178933639       -1.9288604748  S8        70              1.0000000000
       698        64  SER       HG1            -4.2529934731        6.7407035147       -1.0006819679  S8        70              1.0000000000
       699        64  SER       QQH1           -2.9162917480        4.8353650050       -0.8248279770  S8        70              1.0000000000
       700        65  LYS       CD             -6.7987803836        3.3428413851       -1.7775358813  S8        73              1.0000000000
       701        65  LYS       HD1            -7.5501967283        2.7801507870       -2.3379745056  S8        73              1.0000000000
       702        65  LYS       HD2            -5.8663100962        3.2553227664       -2.3471506031  S8        73              1.0000000000
       703        65  LYS       QQH2           -6.6541426873        2.8510431625       -0.8099891110  S8        73              1.0000000000
       704        65  LYS       CE             -7.2235092859        4.8178756448       -1.6573195827  S8        73              1.0000000000
       705        65  LYS       HE1            -6.9870987737        5.2848707407       -0.6976709496  S8        73              1.0000000000
       706        65  LYS       HE2            -8.3013209714        4.9192236632       -1.8049478441  S8        73              1.0000000000
       707        65  LYS       NZ             -6.5379312022        5.6585410601       -2.6973924602  S8        73              1.0000000000
       708        65  LYS       HZ1            -6.6108820452        5.3108060023       -3.6629304958  S8        73              1.0000000000
       709        65  LYS       HZ2            -5.4782658187        5.8004571944       -2.4482804846  S8        73              1.0000000000
       710        65  LYS       HZ3            -6.9333289209        6.6270163705       -2.7089674767  S8        73              1.0000000000
       711        66  SER       CB             -4.7740468787        4.3039972594       -6.2544470399  S8        130             1.0000000000
       712        66  SER       HB1            -4.8092085074        5.2149369502       -6.8540372934  S8        130             1.0000000000
       713        66  SER       HB2            -4.0467303172        3.6222850947       -6.7119436198  S8        130             1.0000000000
       714        66  SER       OG             -4.3655394852        4.5998950404       -4.8726835678  S8        130             1.0000000000
       715        66  SER       HG1            -3.5756781520        5.2109160481       -4.9092393482  S8        130             1.0000000000
       716        66  SER       QQH3           -5.7456866841        3.8120880470       -6.2716885522  S8        130             1.0000000000
       717        67  GLU       CB            -10.1028592455        9.4276910690        1.1158374827  S8        166             1.0000000000
       718        67  GLU       HB1            -9.7392018780       10.0699965303        0.3037313010  S8        166             1.0000000000
       719        67  GLU       HB2           -11.1594487542        9.2088987492        0.9356421208  S8        166             1.0000000000
       720        67  GLU       QQH4          -10.0236171723        9.8999064786        2.1038552243  S8        166             1.0000000000
       721        67  GLU       CG             -9.2929977985        8.1190751109        1.0600687309  S8        166             1.0000000000
       722        67  GLU       HG1            -9.7040506157        7.4593803228        0.2860313957  S8        166             1.0000000000
       723        67  GLU       HG2            -9.3770036582        7.5537083497        1.9983853664  S8        166             1.0000000000
       724        67  GLU       CD             -7.8015590510        8.3029508784        0.7509244979  S8        166             1.0000000000
       725        67  GLU       OE1            -7.3018639710        9.4742206617        0.7984940004  S8        166             1.0000000000
       726        67  GLU       OE2            -7.1370087769        7.2204085886        0.4702486286  S8        166             1.0000000000
       727        68  ASN       CB             -2.7767541250       11.7084333489        1.7448203032  S8        170             1.0000000000
       728        68  ASN       HB1            -1.7891041969       11.5400165533        1.3064062742  S8        170             1.0000000000
       729        68  ASN       HB2            -3.1813416719       12.6545395543        1.3761519125  S8        170             1.0000000000
       730        68  ASN       QQH5           -2.7561906042       11.7272592253        2.8440397783  S8        170             1.0000000000
       731        68  ASN       CG             -3.6925909738       10.5493129692        1.3440301677  S8        170             1.0000000000
       732        68  ASN       OD1            -3.2771588194        9.3465651525        1.4161136392  S8        170             1.0000000000
       733        68  ASN       ND2            -4.9286538082       10.8868660133        0.9516514253  S8        170             1.0000000000
       734        68  ASN       HD21           -5.6747140658       10.1933204497        0.7852529193  S8        170             1.0000000000
       735        68  ASN       HD22           -5.1371610235       11.8655965224        0.7406203493  S8        170             1.0000000000
       736        69  LYS       CE             -3.4085771393        1.4103030455       -4.0169994060  S8        234             1.0000000000
       737        69  LYS       HE1            -3.7980894146        1.6433354371       -3.0278383230  S8        234             1.0000000000
       738        69  LYS       HE2            -4.2367997382        1.3141698802       -4.7186886787  S8        234             1.0000000000
       739        69  LYS       NZ             -2.5484787698        2.5442512813       -4.4963351519  S8        234             1.0000000000
       740        69  LYS       HZ1            -2.0805737552        2.3151196423       -5.4118973461  S8        234             1.0000000000
       741        69  LYS       HZ2            -1.7722732212        2.8113568222       -3.8623953971  S8        234             1.0000000000
       742        69  LYS       HZ3            -3.1556685913        3.3875812186       -4.6257338247  S8        234             1.0000000000
       743        69  LYS       QQH6           -2.8017737481        0.5059296214       -3.9549869638  S8        234             1.0000000000
       744        70  SER       CB              2.1298650321        3.2993110155       -5.8514186290  S8        235             1.0000000000
       745        70  SER       HB1             2.8241156156        2.6612848075       -6.4030297399  S8        235             1.0000000000
       746        70  SER       HB2             2.6667125180        4.2303039431       -5.6214004948  S8        235             1.0000000000
       747        70  SER       OG              0.9792293677        3.5324932129       -6.7053893782  S8        235             1.0000000000
       748        70  SER       HG1             0.5469856819        4.3945571621       -6.4529786767  S8        235             1.0000000000
       749        70  SER       QQH7            1.8412870326        2.7448847386       -4.9444175681  S8        235             1.0000000000
       750        71  PNM       S1             -3.2223603830        9.6689507956       -5.8684861111  S8        523             1.0000000000
       751        71  PNM       C2             -1.9658349407        8.3468275589       -6.5543555787  S8        523             1.0000000000
       752        71  PNM       C3             -1.5077524791        7.5367423501       -5.2827898466  S8        523             1.0000000000
       753        71  PNM       N4             -2.6023450643        7.5800932524       -4.3072132660  S8        523             1.0000000000
       754        71  PNM       C5             -3.7694074407        8.4933463679       -4.5114832686  S8        523             1.0000000000
       755        71  PNM       C6             -3.6542111844        8.8806377980       -2.9812264293  S8        523             1.0000000000
       756        71  PNM       C7             -2.5010780250        7.8554623614       -2.9553008895  S8        523             1.0000000000
       757        71  PNM       O8             -1.6284359363        7.5321198611       -2.1336040982  S8        523             1.0000000000
       758        71  PNM       C9             -2.6807383155        7.4721019570       -7.5942652489  S8        523             1.0000000000
       759        71  PNM       C10            -0.7899523482        9.1014788878       -7.1855583025  S8        523             1.0000000000
       760        71  PNM       C11            -1.0498880037        6.1135214089       -5.6330769723  S8        523             1.0000000000
       761        71  PNM       O12            -1.8348925759        5.1407181051       -5.4213720594  S8        523             1.0000000000
       762        71  PNM       O13             0.1413097614        6.0210004029       -6.1502658286  S8        523             1.0000000000
       763        71  PNM       N14            -3.0890267571       10.1888880539       -2.6902771616  S8        523             1.0000000000
       764        71  PNM       C15            -3.7446255122       11.3294571116       -2.9968774785  S8        523             1.0000000000
       765        71  PNM       O16            -4.9052189076       11.2906299456       -3.4985362841  S8        523             1.0000000000
       766        71  PNM       C17            -2.9904029815       12.6352921379       -2.7668719974  S8        523             1.0000000000
       767        71  PNM       C18            -2.0180848518       12.9667364272       -3.8942923859  S8        523             1.0000000000
       768        71  PNM       C19            -0.6684983608       13.2404904479       -3.6281400539  S8        523             1.0000000000
       769        71  PNM       C20             0.2198986443       13.5424777724       -4.6687516361  S8        523             1.0000000000
       770        71  PNM       C21            -0.2313995826       13.5743002887       -5.9922303789  S8        523             1.0000000000
       771        71  PNM       C22            -1.5802773247       13.3103496090       -6.2681537683  S8        523             1.0000000000
       772        71  PNM       C23            -2.4668828463       13.0142903808       -5.2268303975  S8        523             1.0000000000
       773        71  PNM       H24            -0.6418286554        8.0471542188       -4.8473809004  S8        523             1.0000000000
       774        71  PNM       H25            -1.1045748255        9.6092870765       -8.1015793280  S8        523             1.0000000000
       775        71  PNM       H26             0.0005886124        8.3892677307       -7.4436574413  S8        523             1.0000000000
       776        71  PNM       H27            -0.3803380092        9.8529394413       -6.5057823972  S8        523             1.0000000000
       777        71  PNM       H28            -3.0572175417        8.0928372218       -8.4108513798  S8        523             1.0000000000
       778        71  PNM       H29            -3.5279371876        6.9360810115       -7.1602617143  S8        523             1.0000000000
       779        71  PNM       H30            -1.9857674088        6.7356820288       -8.0152515808  S8        523             1.0000000000
       780        71  PNM       H31            -4.6951216124        7.9863913737       -4.7782194739  S8        523             1.0000000000
       781        71  PNM       H32            -4.5361689844        8.6653879754       -2.3801008662  S8        523             1.0000000000
       782        71  PNM       H33            -2.4562023655       12.5887365041       -1.8127976484  S8        523             1.0000000000
       783        71  PNM       H34            -3.7397803052       13.4270957816       -2.6804875490  S8        523             1.0000000000
       784        71  PNM       H35            -0.3098559356       13.2231744948       -2.6047598235  S8        523             1.0000000000
       785        71  PNM       H36             1.2601995838       13.7511281087       -4.4453038829  S8        523             1.0000000000
       786        71  PNM       H37             0.4552249953       13.8098195142       -6.7981244154  S8        523             1.0000000000
       787        71  PNM       H38            -1.9452222598       13.3289490560       -7.2886797245  S8        523             1.0000000000
       788        71  PNM       H39            -3.5043815216       12.7924052893       -5.4483080248  S8        523             1.0000000000
       789        71  PNM       H40            -2.1624226866       10.2267840399       -2.2552354274  S8        523             1.0000000000
       790        72  TIP3      OH2            -4.6410773152        7.4718224457        0.0036627373  S8        290             1.0000000000
       791        72  TIP3      H1             -5.6442734023        7.4297467427        0.2390607745  S8        290             1.0000000000
       792        72  TIP3      H2             -4.1114245435        8.1283241236        0.5365210093  S8        290             1.0000000000
       793        73  SER       CB             -3.2546858645        4.9868648686       -1.8606038604  S9        70              1.0000000000
       794        73  SER       HB1            -3.7932971724        4.1251738349       -2.2694914645  S9        70              1.0000000000
       795        73  SER       HB2            -2.3596969784        5.1548580310       -2.4705987948  S9        70              1.0000000000
       796        73  SER       OG             -4.1386345380        6.1233204556       -1.9276298868  S9        70              1.0000000000
       797        73  SER       HG1            -4.2564812655        6.7430567257       -0.9957157180  S9        70              1.0000000000
       798        73  SER       QQH1           -2.9178735863        4.8396055477       -0.8225879031  S9        70              1.0000000000
       799        74  LYS       CD             -6.7928024389        3.3416904728       -1.7770551989  S9        73              1.0000000000
       800        74  LYS       HD1            -7.5461166204        2.7822971759       -2.3382988569  S9        73              1.0000000000
       801        74  LYS       HD2            -5.8602096208        3.2517206086       -2.3461375085  S9        73              1.0000000000
       802        74  LYS       QQH2           -6.6504276697        2.8482884022       -0.8099498553  S9        73              1.0000000000
       803        74  LYS       CE             -7.2120428963        4.8177473692       -1.6549768136  S9        73              1.0000000000
       804        74  LYS       HE1            -6.9654267480        5.2846141368       -0.6980341572  S9        73              1.0000000000
       805        74  LYS       HE2            -8.2908226270        4.9228153766       -1.7917787302  S9        73              1.0000000000
       806        74  LYS       NZ             -6.5326259041        5.6549317445       -2.7017337442  S9        73              1.0000000000
       807        74  LYS       HZ1            -6.6052309735        5.3017198952       -3.6649823692  S9        73              1.0000000000
       808        74  LYS       HZ2            -5.4733936249        5.8025387324       -2.4532567647  S9        73              1.0000000000
       809        74  LYS       HZ3            -6.9312981802        6.6219945766       -2.7183572391  S9        73              1.0000000000
       810        75  SER       CB             -4.7732888295        4.3103718944       -6.2561458181  S9        130             1.0000000000
       811        75  SER       HB1            -4.8094272959        5.2208996803       -6.8561608059  S9        130             1.0000000000
       812        75  SER       HB2            -4.0453199231        3.6287496798       -6.7124912362  S9        130             1.0000000000
       813        75  SER       OG             -4.3652671335        4.6076376702       -4.8743500623  S9        130             1.0000000000
       814        75  SER       HG1            -3.5746572016        5.2170176343       -4.9101852389  S9        130             1.0000000000
       815        75  SER       QQH3           -5.7446629458        3.8178963208       -6.2725081393  S9        130             1.0000000000
       816        76  GLU       CB            -10.1052287641        9.4311684894        1.1163157380  S9        166             1.0000000000
       817        76  GLU       HB1            -9.7405404034       10.0728172548        0.3041242450  S9        166             1.0000000000
       818        76  GLU       HB2           -11.1621853766        9.2143133911        0.9358085334  S9        166             1.0000000000
       819        76  GLU       QQH4          -10.0255713326        9.9035185390        2.1042242370  S9        166             1.0000000000
       820        76  GLU       CG             -9.2979817022        8.1208012537        1.0610662529  S9        166             1.0000000000
       821        76  GLU       HG1            -9.7098078144        7.4620563113        0.2867289244  S9        166             1.0000000000
       822        76  GLU       HG2            -9.3840081249        7.5558516380        1.9994820415  S9        166             1.0000000000
       823        76  GLU       CD             -7.8058127023        8.3013392568        0.7536735339  S9        166             1.0000000000
       824        76  GLU       OE1            -7.3020730349        9.4704576419        0.8098946989  S9        166             1.0000000000
       825        76  GLU       OE2            -7.1447511438        7.2183491354        0.4662758798  S9        166             1.0000000000
       826        77  ASN       CB             -2.7797329638       11.7078796346        1.7448450566  S9        170             1.0000000000
       827        77  ASN       HB1            -1.7922117236       11.5392480689        1.3061790059  S9        170             1.0000000000
       828        77  ASN       HB2            -3.1842527730       12.6539736865        1.3760905348  S9        170             1.0000000000
       829        77  ASN       QQH5           -2.7590009396       11.7266969782        2.8440607656  S9        170             1.0000000000
       830        77  ASN       CG             -3.6959743161       10.5487074574        1.3446032139  S9        170             1.0000000000
       831        77  ASN       OD1            -3.2829282852        9.3454364563        1.4221357846  S9        170             1.0000000000
       832        77  ASN       ND2            -4.9300261670       10.8867029717        0.9463212179  S9        170             1.0000000000
       833        77  ASN       HD21           -5.6767196890       10.1931732356        0.7829696106  S9        170             1.0000000000
       834        77  ASN       HD22           -5.1369082627       11.8649836468        0.7314702938  S9        170             1.0000000000
       835        78  LYS       CE             -3.4083506111        1.4135234875       -4.0192109470  S9        234             1.0000000000
       836        78  LYS       HE1            -3.7985422334        1.6454483747       -3.0300268204  S9        234             1.0000000000
       837        78  LYS       HE2            -4.2360911414        1.3180358334       -4.7215693676  S9        234             1.0000000000
       838        78  LYS       NZ             -2.5479106713        2.5478898346       -4.4968155169  S9        234             1.0000000000
       839        78  LYS       HZ1            -2.0796843512        2.3199984975       -5.4125580355  S9        234             1.0000000000
       840        78  LYS       HZ2            -1.7714788799        2.8138413148       -3.8626346377  S9        234             1.0000000000
       841        78  LYS       HZ3            -3.1537554953        3.3917964253       -4.6256369176  S9        234             1.0000000000
       842        78  LYS       QQH6           -2.8015320647        0.5091457144       -3.9578228766  S9        234             1.0000000000
       843        79  SER       CB              2.1349324374        3.2964330162       -5.8505514211  S9        235             1.0000000000
       844        79  SER       HB1             2.8313888275        2.6578318344       -6.3988352045  S9        235             1.0000000000
       845        79  SER       HB2             2.6701928800        4.2284095109       -5.6209352645  S9        235             1.0000000000
       846        79  SER       OG              0.9864271693        3.5271951512       -6.7078251391  S9        235             1.0000000000
       847        79  SER       HG1             0.5547074321        4.3903650690       -6.4586544278  S9        235             1.0000000000
       848        79  SER       QQH7            1.8444045965        2.7437385688       -4.9431213477  S9        235             1.0000000000
       849        80  PNM       S1             -3.2206222054        9.6530668461       -5.8810633992  S9        523             1.0000000000
       850        80  PNM       C2             -1.9571024539        8.3332983462       -6.5592837817  S9        523             1.0000000000
       851        80  PNM       C3             -1.5016884677        7.5256715049       -5.2852598976  S9        523             1.0000000000
       852        80  PNM       N4             -2.5989309139        7.5677733779       -4.3124324515  S9        523             1.0000000000
       853        80  PNM       C5             -3.7657765030        8.4811958630       -4.5204126624  S9        523             1.0000000000
       854        80  PNM       C6             -3.6518393272        8.8724875331       -2.9909694544  S9        523             1.0000000000
       855        80  PNM       C7             -2.4994870305        7.8474764092       -2.9607412443  S9        523             1.0000000000
       856        80  PNM       O8             -1.6268958614        7.5285643241       -2.1372682585  S9        523             1.0000000000
       857        80  PNM       C9             -2.6680557955        7.4570989802       -7.6007736483  S9        523             1.0000000000
       858        80  PNM       C10            -0.7792621745        9.0878538263       -7.1867874381  S9        523             1.0000000000
       859        80  PNM       C11            -1.0405807094        6.1036868100       -5.6347205159  S9        523             1.0000000000
       860        80  PNM       O12            -1.8229657804        5.1292935968       -5.4226751542  S9        523             1.0000000000
       861        80  PNM       O13             0.1506400215        6.0151008511       -6.1532733128  S9        523             1.0000000000
       862        80  PNM       N14            -3.0855218450       10.1803018215       -2.7016223163  S9        523             1.0000000000
       863        80  PNM       C15            -3.7410261118       11.3212714879       -3.0064281587  S9        523             1.0000000000
       864        80  PNM       O16            -4.9023662895       11.2833006649       -3.5064811500  S9        523             1.0000000000
       865        80  PNM       C17            -2.9853477276       12.6260348725       -2.7758232337  S9        523             1.0000000000
       866        80  PNM       C18            -2.0129755627       12.9574604694       -3.9033717481  S9        523             1.0000000000
       867        80  PNM       C19            -0.6639838388       13.2345810433       -3.6369939267  S9        523             1.0000000000
       868        80  PNM       C20             0.2241840697       13.5373016020       -4.6776178045  S9        523             1.0000000000
       869        80  PNM       C21            -0.2265992396       13.5663846542       -6.0013904019  S9        523             1.0000000000
       870        80  PNM       C22            -1.5747390109       13.2991621207       -6.2775224437  S9        523             1.0000000000
       871        80  PNM       C23            -2.4612201897       13.0024364937       -5.2362214079  S9        523             1.0000000000
       872        80  PNM       H24            -0.6371845037        8.0367202349       -4.8476741382  S9        523             1.0000000000
       873        80  PNM       H25            -1.0902034276        9.5964451614       -8.1034717475  S9        523             1.0000000000
       874        80  PNM       H26             0.0115664631        8.3748285721       -7.4420829351  S9        523             1.0000000000
       875        80  PNM       H27            -0.3710424392        9.8388948245       -6.5058363749  S9        523             1.0000000000
       876        80  PNM       H28            -3.0434025439        8.0777979331       -8.4179355740  S9        523             1.0000000000
       877        80  PNM       H29            -3.5167717630        6.9218066067       -7.1689195349  S9        523             1.0000000000
       878        80  PNM       H30            -1.9714717174        6.7209880622       -8.0197078855  S9        523             1.0000000000
       879        80  PNM       H31            -4.6910594705        7.9737783720       -4.7873094793  S9        523             1.0000000000
       880        80  PNM       H32            -4.5345639621        8.6590389817       -2.3905393998  S9        523             1.0000000000
       881        80  PNM       H33            -2.4504400099       12.5777465943       -1.8222166585  S9        523             1.0000000000
       882        80  PNM       H34            -3.7338225775       13.4184968324       -2.6880730012  S9        523             1.0000000000
       883        80  PNM       H35            -0.3056485115       13.2192748413       -2.6134596630  S9        523             1.0000000000
       884        80  PNM       H36             1.2640365662       13.7484097376       -4.4542372202  S9        523             1.0000000000
       885        80  PNM       H37             0.4600043619       13.8019506669       -6.8072984058  S9        523             1.0000000000
       886        80  PNM       H38            -1.9392736314       13.3157357487       -7.2982532703  S9        523             1.0000000000
       887        80  PNM       H39            -3.4981921684       12.7782533255       -5.4579158920  S9        523             1.0000000000
       888        80  PNM       H40            -2.1590442778       10.2179455894       -2.2660977006  S9        523             1.0000000000
       889        81  TIP3      OH2            -4.6461463930        7.4651692826        0.0118055214  S9        290             1.0000000000
       890        81  TIP3      H1             -5.6507238730        7.4246804497        0.2430960127  S9        290             1.0000000000
       891        81  TIP3      H2             -4.1179437732        8.1231627857        0.5443500239  S9        290             1.0000000000
       892        82  SER       CB             -3.2558252670        4.9915172108       -1.8605201771  S10       70              1.0000000000
       893        82  SER       HB1            -3.7948299039        4.1298325349       -2.2690410250  S10       70              1.0000000000
       894        82  SER       HB2            -2.3611651671        5.1587273057       -2.4711977532  S10       70              1.0000000000
       895        82  SER       OG             -4.1390850590        6.1284814026       -1.9271924293  S10       70              1.0000000000
       896        82  SER       HG1            -4.2613489163        6.7458452277       -0.9910369158  S10       70              1.0000000000
       897        82  SER       QQH1           -2.9182901050        4.8449328262       -0.8227219842  S10       70              1.0000000000
       898        83  LYS       CD             -6.7871271531        3.3414611636       -1.7766237610  S10       73              1.0000000000
       899        83  LYS       HD1            -7.5425225237        2.7855576268       -2.3385930486  S10       73              1.0000000000
       900        83  LYS       HD2            -5.8545945336        3.2493017888       -2.3454383345  S10       73              1.0000000000
       901        83  LYS       QQH2           -6.6469096894        2.8462231652       -0.8101165671  S10       73              1.0000000000
       902        83  LYS       CE             -7.2010700790        4.8184527127       -1.6522722869  S10       73              1.0000000000
       903        83  LYS       HE1            -6.9438201774        5.2849113668       -0.6980052340  S10       73              1.0000000000
       904        83  LYS       HE2            -8.2808216416        4.9268106568       -1.7778663157  S10       73              1.0000000000
       905        83  LYS       NZ             -6.5285230688        5.6524774893       -2.7058324453  S10       73              1.0000000000
       906        83  LYS       HZ1            -6.6020045605        5.2946331053       -3.6670194250  S10       73              1.0000000000
       907        83  LYS       HZ2            -5.4691590448        5.8046301314       -2.4584274358  S10       73              1.0000000000
       908        83  LYS       HZ3            -6.9300434149        6.6183235154       -2.7249810364  S10       73              1.0000000000
       909        84  SER       CB             -4.7749110258        4.3134911656       -6.2565626776  S10       130             1.0000000000
       910        84  SER       HB1            -4.8110231149        5.2237524715       -6.8568971679  S10       130             1.0000000000
       911        84  SER       HB2            -4.0461329497        3.6319267996       -6.7116628362  S10       130             1.0000000000
       912        84  SER       OG             -4.3685745606        4.6118321546       -4.8744916302  S10       130             1.0000000000
       913        84  SER       HG1            -3.5772781319        5.2203267560       -4.9106673198  S10       130             1.0000000000
       914        84  SER       QQH3           -5.7460495648        3.8204924001       -6.2738046708  S10       130             1.0000000000
       915        85  GLU       CB            -10.1072640383        9.4349533103        1.1165318472  S10       166             1.0000000000
       916        85  GLU       HB1            -9.7418627179       10.0763537571        0.3045224206  S10       166             1.0000000000
       917        85  GLU       HB2           -11.1643685616        9.2188731252        0.9359468330  S10       166             1.0000000000
       918        85  GLU       QQH4          -10.0276825205        9.9070271563        2.1046464024  S10       166             1.0000000000
       919        85  GLU       CG             -9.3005664453        8.1243301425        1.0612865551  S10       166             1.0000000000
       920        85  GLU       HG1            -9.7128459659        7.4657848155        0.2868900274  S10       166             1.0000000000
       921        85  GLU       HG2            -9.3865371470        7.5588870965        1.9993388083  S10       166             1.0000000000
       922        85  GLU       CD             -7.8083752618        8.3039613301        0.7530159160  S10       166             1.0000000000
       923        85  GLU       OE1            -7.3066381404        9.4745779613        0.7934778023  S10       166             1.0000000000
       924        85  GLU       OE2            -7.1455489123        7.2183137764        0.4798729097  S10       166             1.0000000000
       925        86  ASN       CB             -2.7824884362       11.7060444919        1.7451490920  S10       170             1.0000000000
       926        86  ASN       HB1            -1.7951294847       11.5370898452        1.3061137815  S10       170             1.0000000000
       927        86  ASN       HB2            -3.1865458689       12.6523131524        1.3763613539  S10       170             1.0000000000
       928        86  ASN       QQH5           -2.7613681107       11.7247119385        2.8443341382  S10       170             1.0000000000
       929        86  ASN       CG             -3.6994752858       10.5471571699        1.3449796458  S10       170             1.0000000000
       930        86  ASN       OD1            -3.2888756844        9.3433435133        1.4270361215  S10       170             1.0000000000
       931        86  ASN       ND2            -4.9314202138       10.8862531572        0.9409966866  S10       170             1.0000000000
       932        86  ASN       HD21           -5.6785622640       10.1937443222        0.7754402534  S10       170             1.0000000000
       933        86  ASN       HD22           -5.1361699553       11.8644273159        0.7236520657  S10       170             1.0000000000
       934        87  LYS       CE             -3.4079357782        1.4164648917       -4.0218288258  S10       234             1.0000000000
       935        87  LYS       HE1            -3.7987730255        1.6475615932       -3.0327042629  S10       234             1.0000000000
       936        87  LYS       HE2            -4.2352926915        1.3214429103       -4.7246775734  S10       234             1.0000000000
       937        87  LYS       NZ             -2.5472494758        2.5511859844       -4.4980657970  S10       234             1.0000000000
       938        87  LYS       HZ1            -2.0785436139        2.3240894368       -5.4137379409  S10       234             1.0000000000
       939        87  LYS       HZ2            -1.7709083788        2.8162601928       -3.8633661027  S10       234             1.0000000000
       940        87  LYS       HZ3            -3.1524030352        3.3952425025       -4.6265104087  S10       234             1.0000000000
       941        87  LYS       QQH6           -2.8010436041        0.5121371378       -3.9608502914  S10       234             1.0000000000
       942        88  SER       CB              2.1361853851        3.2984991314       -5.8502536509  S10       235             1.0000000000
       943        88  SER       HB1             2.8313936180        2.6596362201       -6.3997619745  S10       235             1.0000000000
       944        88  SER       HB2             2.6732374536        4.2291706317       -5.6194107883  S10       235             1.0000000000
       945        88  SER       OG              0.9879388399        3.5321994659       -6.7071074988  S10       235             1.0000000000
       946        88  SER       HG1             0.5563780107        4.3951860454       -6.4569659536  S10       235             1.0000000000
       947        88  SER       QQH7            1.8448969183        2.7449224311       -4.9435848403  S10       235             1.0000000000
       948        89  PNM       S1             -3.2577402406        9.6321091000       -5.8896826348  S10       523             1.0000000000
       949        89  PNM       C2             -1.9756051315        8.3271121212       -6.5630923831  S10       523             1.0000000000
       950        89  PNM       C3             -1.5165272501        7.5222817203       -5.2885610766  S10       523             1.0000000000
       951        89  PNM       N4             -2.6136416005        7.5556457224       -4.3145425593  S10       523             1.0000000000
       952        89  PNM       C5             -3.7845234360        8.4657146532       -4.5179227612  S10       523             1.0000000000
       953        89  PNM       C6             -3.6600117202        8.8656005099       -2.9915047814  S10       523             1.0000000000
       954        89  PNM       C7             -2.5078293649        7.8405658519       -2.9634990212  S10       523             1.0000000000
       955        89  PNM       O8             -1.6290294581        7.5287440144       -2.1449258919  S10       523             1.0000000000
       956        89  PNM       C9             -2.6711857278        7.4465708007       -7.6109598610  S10       523             1.0000000000
       957        89  PNM       C10            -0.8013609165        9.0936032716       -7.1832598620  S10       523             1.0000000000
       958        89  PNM       C11            -1.0466076790        6.1028824155       -5.6380251889  S10       523             1.0000000000
       959        89  PNM       O12            -1.8246887656        5.1246168404       -5.4279089338  S10       523             1.0000000000
       960        89  PNM       O13             0.1459973782        6.0201363758       -6.1542544752  S10       523             1.0000000000
       961        89  PNM       N14            -3.0875891778       10.1728805063       -2.7114834441  S10       523             1.0000000000
       962        89  PNM       C15            -3.7414046544       11.3153737138       -3.0141994824  S10       523             1.0000000000
       963        89  PNM       O16            -4.9045704822       11.2802978777       -3.5097133868  S10       523             1.0000000000
       964        89  PNM       C17            -2.9815089649       12.6179282200       -2.7846867769  S10       523             1.0000000000
       965        89  PNM       C18            -2.0085274330       12.9469739809       -3.9124739231  S10       523             1.0000000000
       966        89  PNM       C19            -0.6604342604       13.2284212713       -3.6453768099  S10       523             1.0000000000
       967        89  PNM       C20             0.2275834296       13.5324419940       -4.6857625394  S10       523             1.0000000000
       968        89  PNM       C21            -0.2224317737       13.5584503700       -6.0099220129  S10       523             1.0000000000
       969        89  PNM       C22            -1.5694872647       13.2865855150       -6.2867978834  S10       523             1.0000000000
       970        89  PNM       C23            -2.4558611125       12.9881504917       -5.2458143129  S10       523             1.0000000000
       971        89  PNM       H24            -0.6559554010        8.0401196208       -4.8506622449  S10       523             1.0000000000
       972        89  PNM       H25            -1.1112474860        9.6017834513       -8.1006255158  S10       523             1.0000000000
       973        89  PNM       H26            -0.0035218786        8.3872264393       -7.4359509384  S10       523             1.0000000000
       974        89  PNM       H27            -0.4024806949        9.8463168728       -6.4987601912  S10       523             1.0000000000
       975        89  PNM       H28            -3.0459518915        8.0653595759       -8.4297991731  S10       523             1.0000000000
       976        89  PNM       H29            -3.5183918675        6.9039649151       -7.1861944892  S10       523             1.0000000000
       977        89  PNM       H30            -1.9657723572        6.7168603477       -8.0264113496  S10       523             1.0000000000
       978        89  PNM       H31            -4.7102527139        7.9531303810       -4.7727662324  S10       523             1.0000000000
       979        89  PNM       H32            -4.5389884764        8.6579260900       -2.3837670223  S10       523             1.0000000000
       980        89  PNM       H33            -2.4460946415       12.5678627889       -1.8314423975  S10       523             1.0000000000
       981        89  PNM       H34            -3.7274354814       13.4128078279       -2.6956158597  S10       523             1.0000000000
       982        89  PNM       H35            -0.3028810648       13.2159503368       -2.6214381160  S10       523             1.0000000000
       983        89  PNM       H36             1.2665237137       13.7476059959       -4.4617818191  S10       523             1.0000000000
       984        89  PNM       H37             0.4637971607       13.7962148375       -6.8154564990  S10       523             1.0000000000
       985        89  PNM       H38            -1.9336659886       13.3018884835       -7.3076796911  S10       523             1.0000000000
       986        89  PNM       H39            -3.4921648473       12.7611713686       -5.4676598626  S10       523             1.0000000000
       987        89  PNM       H40            -2.1605626427       10.2092058568       -2.2772730151  S10       523             1.0000000000
       988        90  TIP3      OH2            -4.6506096414        7.4611602657        0.0168397025  S10       290             1.0000000000
       989        90  TIP3      H1             -5.6557181971        7.4212095577        0.2501761161  S10       290             1.0000000000
       990        90  TIP3      H2             -4.1219579429        8.1191326667        0.5491705421  S10       290             1.0000000000
       991        91  SER       CB             -3.2578120584        4.9968174792       -1.8580312032  S11       70              1.0000000000
       992        91  SER       HB1            -3.7982678904        4.1356559730       -2.2659513437  S11       70              1.0000000000
       993        91  SER       HB2            -2.3627868341        5.1610690561       -2.4690322474  S11       70              1.0000000000
       994        91  SER       OG             -4.1379620101        6.1359328134       -1.9255409745  S11       70              1.0000000000
       995        91  SER       HG1            -4.2671051542        6.7514503962       -0.9835348401  S11       70              1.0000000000
       996        91  SER       QQH1           -2.9203110633        4.8506848508       -0.8202492483  S11       70              1.0000000000
       997        92  LYS       CD             -6.7790402871        3.3407098370       -1.7762435548  S11       73              1.0000000000
       998        92  LYS       HD1            -7.5369418066        2.7891685770       -2.3391944473  S11       73              1.0000000000
       999        92  LYS       HD2            -5.8464063332        3.2450755122       -2.3443224346  S11       73              1.0000000000
      1000        92  LYS       QQH2           -6.6419101878        2.8435826871       -0.8102278016  S11       73              1.0000000000
      1001        92  LYS       CE             -7.1859487222        4.8190402692       -1.6500247797  S11       73              1.0000000000
      1002        92  LYS       HE1            -6.9162897636        5.2851056477       -0.6991077426  S11       73              1.0000000000
      1003        92  LYS       HE2            -8.2665856114        4.9319948023       -1.7626546721  S11       73              1.0000000000
      1004        92  LYS       NZ             -6.5209451034        5.6486573732       -2.7117284177  S11       73              1.0000000000
      1005        92  LYS       HZ1            -6.5937544659        5.2841427140       -3.6700353804  S11       73              1.0000000000
      1006        92  LYS       HZ2            -5.4617816286        5.8077171316       -2.4649278285  S11       73              1.0000000000
      1007        92  LYS       HZ3            -6.9267539455        6.6125824512       -2.7355158192  S11       73              1.0000000000
      1008        93  SER       CB             -4.7760449567        4.3199001328       -6.2578180868  S11       130             1.0000000000
      1009        93  SER       HB1            -4.8119810382        5.2296569417       -6.8588335297  S11       130             1.0000000000
      1010        93  SER       HB2            -4.0460347373        3.6384718035       -6.7108224257  S11       130             1.0000000000
      1011        93  SER       OG             -4.3720554593        4.6198799434       -4.8751610647  S11       130             1.0000000000
      1012        93  SER       HG1            -3.5808612150        5.2275021197       -4.9102217850  S11       130             1.0000000000
      1013        93  SER       QQH3           -5.7468266513        3.8262811752       -6.2754011987  S11       130             1.0000000000
      1014        94  GLU       CB            -10.1106789719        9.4399130235        1.1171744066  S11       166             1.0000000000
      1015        94  GLU       HB1            -9.7442585077       10.0808665666        0.3053171697  S11       166             1.0000000000
      1016        94  GLU       HB2           -11.1680012009        9.2249645022        0.9364472512  S11       166             1.0000000000
      1017        94  GLU       QQH4          -10.0310736314        9.9119789036        2.1053499382  S11       166             1.0000000000
      1018        94  GLU       CG             -9.3052613058        8.1285522220        1.0622920937  S11       166             1.0000000000
      1019        94  GLU       HG1            -9.7178902561        7.4703884797        0.2876876521  S11       166             1.0000000000
      1020        94  GLU       HG2            -9.3917625275        7.5628115891        2.0000576474  S11       166             1.0000000000
      1021        94  GLU       CD             -7.8129203111        8.3064242825        0.7538982861  S11       166             1.0000000000
      1022        94  GLU       OE1            -7.3117190252        9.4775530405        0.7832584465  S11       166             1.0000000000
      1023        94  GLU       OE2            -7.1497485232        7.2183029424        0.4912061849  S11       166             1.0000000000
      1024        95  ASN       CB             -2.7868542138       11.7039345848        1.7452767071  S11       170             1.0000000000
      1025        95  ASN       HB1            -1.7997387908       11.5338796648        1.3060135171  S11       170             1.0000000000
      1026        95  ASN       HB2            -3.1899842505       12.6504554417        1.3761522658  S11       170             1.0000000000
      1027        95  ASN       QQH5           -2.7655592658       11.7226606331        2.8444448988  S11       170             1.0000000000
      1028        95  ASN       CG             -3.7049586786       10.5456217435        1.3452302686  S11       170             1.0000000000
      1029        95  ASN       OD1            -3.2975263096        9.3410173610        1.4330337943  S11       170             1.0000000000
      1030        95  ASN       ND2            -4.9340743775       10.8860254461        0.9339713409  S11       170             1.0000000000
      1031        95  ASN       HD21           -5.6819759447       10.1945827944        0.7674163926  S11       170             1.0000000000
      1032        95  ASN       HD22           -5.1361708057       11.8640033378        0.7130881678  S11       170             1.0000000000
      1033        96  LYS       CE             -3.4076738190        1.4202547996       -4.0247784969  S11       234             1.0000000000
      1034        96  LYS       HE1            -3.7995623963        1.6501064574       -3.0357718623  S11       234             1.0000000000
      1035        96  LYS       HE2            -4.2342907862        1.3259664071       -4.7285838479  S11       234             1.0000000000
      1036        96  LYS       NZ             -2.5464151577        2.5553905291       -4.4988200762  S11       234             1.0000000000
      1037        96  LYS       HZ1            -2.0771195498        2.3297723284       -5.4145813587  S11       234             1.0000000000
      1038        96  LYS       HZ2            -1.7700572045        2.8190280335       -3.8635256853  S11       234             1.0000000000
      1039        96  LYS       HZ3            -3.1497350150        3.4000611674       -4.6267578845  S11       234             1.0000000000
      1040        96  LYS       QQH6           -2.8007897979        0.5159156652       -3.9643392044  S11       234             1.0000000000
      1041        97  SER       CB              2.1422862125        3.2953217529       -5.8494130006  S11       235             1.0000000000
      1042        97  SER       HB1             2.8401055789        2.6558137395       -6.3949352878  S11       235             1.0000000000
      1043        97  SER       HB2             2.6772766891        4.2272964486       -5.6189715783  S11       235             1.0000000000
      1044        97  SER       OG              0.9967637549        3.5256373531       -6.7104118120  S11       235             1.0000000000
      1045        97  SER       HG1             0.5649842301        4.3897312859       -6.4641077724  S11       235             1.0000000000
      1046        97  SER       QQH7            1.8487590211        2.7438604402       -4.9421624767  S11       235             1.0000000000
      1047        98  PNM       S1             -3.2430749397        9.6187140223       -5.8942998175  S11       523             1.0000000000
      1048        98  PNM       C2             -1.9646140331        8.3114268144       -6.5654774379  S11       523             1.0000000000
      1049        98  PNM       C3             -1.5111818840        7.5050105844       -5.2903774488  S11       523             1.0000000000
      1050        98  PNM       N4             -2.6131777476        7.5356449351       -4.3201833843  S11       523             1.0000000000
      1051        98  PNM       C5             -3.7797034788        8.4521846024       -4.5269346750  S11       523             1.0000000000
      1052        98  PNM       C6             -3.6566123505        8.8539534686       -3.0010940310  S11       523             1.0000000000
      1053        98  PNM       C7             -2.5066989677        7.8275480337       -2.9693483126  S11       523             1.0000000000
      1054        98  PNM       O8             -1.6260631624        7.5215742943       -2.1509625767  S11       523             1.0000000000
      1055        98  PNM       C9             -2.6607191564        7.4337598703       -7.6154782133  S11       523             1.0000000000
      1056        98  PNM       C10            -0.7885984014        9.0781388833       -7.1822849437  S11       523             1.0000000000
      1057        98  PNM       C11            -1.0382009159        6.0875926475       -5.6419235879  S11       523             1.0000000000
      1058        98  PNM       O12            -1.8147579370        5.1077735290       -5.4356059361  S11       523             1.0000000000
      1059        98  PNM       O13             0.1553084528        6.0094672146       -6.1576898258  S11       523             1.0000000000
      1060        98  PNM       N14            -3.0827241545       10.1604898439       -2.7215076690  S11       523             1.0000000000
      1061        98  PNM       C15            -3.7350034724       11.3030063294       -3.0268361249  S11       523             1.0000000000
      1062        98  PNM       O16            -4.8965877314       11.2675187925       -3.5262791161  S11       523             1.0000000000
      1063        98  PNM       C17            -2.9748408442       12.6049282172       -2.7956294595  S11       523             1.0000000000
      1064        98  PNM       C18            -2.0022114268       12.9346977306       -3.9236297542  S11       523             1.0000000000
      1065        98  PNM       C19            -0.6549948651       13.2203837992       -3.6563471705  S11       523             1.0000000000
      1066        98  PNM       C20             0.2324448750       13.5258552212       -4.6967808901  S11       523             1.0000000000
      1067        98  PNM       C21            -0.2170357387       13.5487791010       -6.0212058624  S11       523             1.0000000000
      1068        98  PNM       C22            -1.5631388680       13.2726836329       -6.2981771904  S11       523             1.0000000000
      1069        98  PNM       C23            -2.4491285508       12.9730467716       -5.2571984211  S11       523             1.0000000000
      1070        98  PNM       H24            -0.6535713855        8.0229322956       -4.8471610954  S11       523             1.0000000000
      1071        98  PNM       H25            -1.0975677160        9.5879702851       -8.0990242783  S11       523             1.0000000000
      1072        98  PNM       H26             0.0104951009        8.3733073316       -7.4348158201  S11       523             1.0000000000
      1073        98  PNM       H27            -0.3926687361        9.8312850300       -6.4965564754  S11       523             1.0000000000
      1074        98  PNM       H28            -3.0347329630        8.0546991614       -8.4330201702  S11       523             1.0000000000
      1075        98  PNM       H29            -3.5101174547        6.8927832727       -7.1928166484  S11       523             1.0000000000
      1076        98  PNM       H30            -1.9556533565        6.7042557508       -8.0317973140  S11       523             1.0000000000
      1077        98  PNM       H31            -4.7072796739        7.9450188623       -4.7856901631  S11       523             1.0000000000
      1078        98  PNM       H32            -4.5371945815        8.6486240740       -2.3948948895  S11       523             1.0000000000
      1079        98  PNM       H33            -2.4387524823       12.5533169427       -1.8428044154  S11       523             1.0000000000
      1080        98  PNM       H34            -3.7202197919       13.4001955513       -2.7049447042  S11       523             1.0000000000
      1081        98  PNM       H35            -0.2979147513       13.2102992419       -2.6321862344  S11       523             1.0000000000
      1082        98  PNM       H36             1.2706586660       13.7443206056       -4.4727023624  S11       523             1.0000000000
      1083        98  PNM       H37             0.4689868129       13.7873624451       -6.8266786005  S11       523             1.0000000000
      1084        98  PNM       H38            -1.9270792183       13.2862156897       -7.3191438617  S11       523             1.0000000000
      1085        98  PNM       H39            -3.4849886099       12.7438642938       -5.4789083480  S11       523             1.0000000000
      1086        98  PNM       H40            -2.1569146156       10.1967551282       -2.2845770244  S11       523             1.0000000000
      1087        99  TIP3      OH2            -4.6573242415        7.4559704873        0.0242199195  S11       290             1.0000000000
      1088        99  TIP3      H1             -5.6635280194        7.4164218425        0.2583773185  S11       290             1.0000000000
      1089        99  TIP3      H2             -4.1288231645        8.1143577044        0.5565644891  S11       290             1.0000000000
      1090       100  SER       CB             -3.2589254305        5.0000427151       -1.8569591293  S12       70              1.0000000000
      1091       100  SER       HB1            -3.8008614711        4.1391833598       -2.2637542271  S12       70              1.0000000000
      1092       100  SER       HB2            -2.3634926071        5.1612446528       -2.4682667905  S12       70              1.0000000000
      1093       100  SER       OG             -4.1364135950        6.1409797632       -1.9259393775  S12       70              1.0000000000
      1094       100  SER       HG1            -4.2705423056        6.7561127501       -0.9792973127  S12       70              1.0000000000
      1095       100  SER       QQH1           -2.9218921062        4.8550196655       -0.8189643843  S12       70              1.0000000000
      1096       101  LYS       CD             -6.7717559453        3.3407138954       -1.7759332315  S12       73              1.0000000000
      1097       101  LYS       HD1            -7.5324475506        2.7940397957       -2.3399386973  S12       73              1.0000000000
      1098       101  LYS       HD2            -5.8393071399        3.2418767104       -2.3437801052  S12       73              1.0000000000
      1099       101  LYS       QQH2           -6.6372144159        2.8410172529       -0.8108635202  S12       73              1.0000000000
      1100       101  LYS       CE             -7.1714771010        4.8202479259       -1.6466838051  S12       73              1.0000000000
      1101       101  LYS       HE1            -6.8890483822        5.2851652013       -0.6990597691  S12       73              1.0000000000
      1102       101  LYS       HE2            -8.2528231116        4.9382709350       -1.7456784699  S12       73              1.0000000000
      1103       101  LYS       NZ             -6.5146465701        5.6461870250       -2.7160815529  S12       73              1.0000000000
      1104       101  LYS       HZ1            -6.5886047753        5.2763498292       -3.6719537961  S12       73              1.0000000000
      1105       101  LYS       HZ2            -5.4553603069        5.8103560134       -2.4714581768  S12       73              1.0000000000
      1106       101  LYS       HZ3            -6.9239046782        6.6085384693       -2.7425859572  S12       73              1.0000000000
      1107       102  SER       CB             -4.7774378157        4.3247403802       -6.2576751844  S12       130             1.0000000000
      1108       102  SER       HB1            -4.8140552126        5.2343816033       -6.8588180622  S12       130             1.0000000000
      1109       102  SER       HB2            -4.0461671042        3.6439679099       -6.7095164941  S12       130             1.0000000000
      1110       102  SER       OG             -4.3751396650        4.6254589854       -4.8746212729  S12       130             1.0000000000
      1111       102  SER       HG1            -3.5838085938        5.2325253158       -4.9089180692  S12       130             1.0000000000
      1112       102  SER       QQH3           -5.7476760164        3.8301297858       -6.2761161171  S12       130             1.0000000000
      1113       103  GLU       CB            -10.1117375524        9.4433531036        1.1171291281  S12       166             1.0000000000
      1114       103  GLU       HB1            -9.7451288228       10.0842858053        0.3053799500  S12       166             1.0000000000
      1115       103  GLU       HB2           -11.1691277579        9.2286814188        0.9363232339  S12       166             1.0000000000
      1116       103  GLU       QQH4          -10.0324654133        9.9154158662        2.1053668044  S12       166             1.0000000000
      1117       103  GLU       CG             -9.3062424168        8.1320644197        1.0623387483  S12       166             1.0000000000
      1118       103  GLU       HG1            -9.7185403796        7.4741327795        0.2872802699  S12       166             1.0000000000
      1119       103  GLU       HG2            -9.3931329842        7.5658932124        1.9997641665  S12       166             1.0000000000
      1120       103  GLU       CD             -7.8138207523        8.3097356133        0.7542275087  S12       166             1.0000000000
      1121       103  GLU       OE1            -7.3137124749        9.4814635291        0.7757682239  S12       166             1.0000000000
      1122       103  GLU       OE2            -7.1495758379        7.2204118225        0.4990036774  S12       166             1.0000000000
      1123       104  ASN       CB             -2.7895303044       11.7025533032        1.7455255714  S12       170             1.0000000000
      1124       104  ASN       HB1            -1.8025430023       11.5321774401        1.3061119994  S12       170             1.0000000000
      1125       104  ASN       HB2            -3.1922431046       12.6493560658        1.3766260530  S12       170             1.0000000000
      1126       104  ASN       QQH5           -2.7684011338       11.7208416294        2.8447147196  S12       170             1.0000000000
      1127       104  ASN       CG             -3.7080464348       10.5446519537        1.3446049153  S12       170             1.0000000000
      1128       104  ASN       OD1            -3.3031160222        9.3394376054        1.4364369648  S12       170             1.0000000000
      1129       104  ASN       ND2            -4.9345902547       10.8863758775        0.9268844322  S12       170             1.0000000000
      1130       104  ASN       HD21           -5.6835542223       10.1961165515        0.7601337484  S12       170             1.0000000000
      1131       104  ASN       HD22           -5.1342507765       11.8642684191        0.7033058954  S12       170             1.0000000000
      1132       105  LYS       CE             -3.4071170990        1.4238832368       -4.0273863220  S12       234             1.0000000000
      1133       105  LYS       HE1            -3.7994309057        1.6528584805       -3.0383124642  S12       234             1.0000000000
      1134       105  LYS       HE2            -4.2334497724        1.3303968190       -4.7316418507  S12       234             1.0000000000
      1135       105  LYS       NZ             -2.5453476769        2.5591462849       -4.4999384060  S12       234             1.0000000000
      1136       105  LYS       HZ1            -2.0757340745        2.3345964466       -5.4157611597  S12       234             1.0000000000
      1137       105  LYS       HZ2            -1.7689030082        2.8216881430       -3.8643101708  S12       234             1.0000000000
      1138       105  LYS       HZ3            -3.1474350181        3.4042467063       -4.6272587008  S12       234             1.0000000000
      1139       105  LYS       QQH6           -2.8004714508        0.5193638204       -3.9676353948  S12       234             1.0000000000
      1140       106  SER       CB              2.1456804294        3.2955694733       -5.8488193366  S12       235             1.0000000000
      1141       106  SER       HB1             2.8435595662        2.6555928619       -6.3937844414  S12       235             1.0000000000
      1142       106  SER       HB2             2.6813478366        4.2269931012       -5.6177377521  S12       235             1.0000000000
      1143       106  SER       OG              1.0011995350        3.5270587429       -6.7108223513  S12       235             1.0000000000
      1144       106  SER       HG1             0.5696652108        4.3911952421       -6.4647480177  S12       235             1.0000000000
      1145       106  SER       QQH7            1.8506042969        2.7442876387       -4.9419766850  S12       235             1.0000000000
      1146       107  PNM       S1             -3.2786194483        9.5901685112       -5.9072422353  S12       523             1.0000000000
      1147       107  PNM       C2             -1.9781833471        8.2983897151       -6.5682575748  S12       523             1.0000000000
      1148       107  PNM       C3             -1.5227047973        7.4954321248       -5.2918703716  S12       523             1.0000000000
      1149       107  PNM       N4             -2.6253994383        7.5185570005       -4.3220717337  S12       523             1.0000000000
      1150       107  PNM       C5             -3.7964380474        8.4309658804       -4.5261515253  S12       523             1.0000000000
      1151       107  PNM       C6             -3.6636950570        8.8422711893       -3.0033669574  S12       523             1.0000000000
      1152       107  PNM       C7             -2.5138705919        7.8163370482       -2.9722039649  S12       523             1.0000000000
      1153       107  PNM       O8             -1.6263797908        7.5184924500       -2.1583799009  S12       523             1.0000000000
      1154       107  PNM       C9             -2.6589112315        7.4163510451       -7.6245198114  S12       523             1.0000000000
      1155       107  PNM       C10            -0.8035433743        9.0744415988       -7.1753949346  S12       523             1.0000000000
      1156       107  PNM       C11            -1.0402245542        6.0813195919       -5.6442764839  S12       523             1.0000000000
      1157       107  PNM       O12            -1.8112352846        5.0968182759       -5.4401790124  S12       523             1.0000000000
      1158       107  PNM       O13             0.1545529561        6.0111912582       -6.1584928763  S12       523             1.0000000000
      1159       107  PNM       N14            -3.0835309203       10.1480965884       -2.7338289375  S12       523             1.0000000000
      1160       107  PNM       C15            -3.7343614765       11.2919956733       -3.0366697621  S12       523             1.0000000000
      1161       107  PNM       O16            -4.8980527470       11.2596350513       -3.5308654833  S12       523             1.0000000000
      1162       107  PNM       C17            -2.9702437275       12.5916055420       -2.8061453671  S12       523             1.0000000000
      1163       107  PNM       C18            -1.9975155603       12.9205771540       -3.9342894344  S12       523             1.0000000000
      1164       107  PNM       C19            -0.6515780910       13.2120137863       -3.6659898207  S12       523             1.0000000000
      1165       107  PNM       C20             0.2354493222       13.5205958028       -4.7058497425  S12       523             1.0000000000
      1166       107  PNM       C21            -0.2132177848       13.5409016239       -6.0306360284  S12       523             1.0000000000
      1167       107  PNM       C22            -1.5578057899       13.2587681403       -6.3087096010  S12       523             1.0000000000
      1168       107  PNM       C23            -2.4434733046       12.9557181510       -5.2683626992  S12       523             1.0000000000
      1169       107  PNM       H24            -0.6681057961        8.0171498488       -4.8465280599  S12       523             1.0000000000
      1170       107  PNM       H25            -1.1073690201        9.5836006482       -8.0940918498  S12       523             1.0000000000
      1171       107  PNM       H26             0.0003863518        8.3733313080       -7.4231257186  S12       523             1.0000000000
      1172       107  PNM       H27            -0.4149526434        9.8268939497       -6.4847289902  S12       523             1.0000000000
      1173       107  PNM       H28            -3.0298829160        8.0361855483       -8.4443844238  S12       523             1.0000000000
      1174       107  PNM       H29            -3.5066728324        6.8686754118       -7.2076671840  S12       523             1.0000000000
      1175       107  PNM       H30            -1.9464560757        6.6919001286       -8.0367804142  S12       523             1.0000000000
      1176       107  PNM       H31            -4.7243562885        7.9179907513       -4.7725601764  S12       523             1.0000000000
      1177       107  PNM       H32            -4.5408989407        8.6426467231       -2.3904761399  S12       523             1.0000000000
      1178       107  PNM       H33            -2.4335490956       12.5381808320       -1.8537496193  S12       523             1.0000000000
      1179       107  PNM       H34            -3.7136120362       13.3885289341       -2.7136728727  S12       523             1.0000000000
      1180       107  PNM       H35            -0.2954145249       13.2043473619       -2.6414353445  S12       523             1.0000000000
      1181       107  PNM       H36             1.2725383290       13.7438644035       -4.4810773564  S12       523             1.0000000000
      1182       107  PNM       H37             0.4722775068       13.7825746587       -6.8355635278  S12       523             1.0000000000
      1183       107  PNM       H38            -1.9211283452       13.2713261934       -7.3299633538  S12       523             1.0000000000
      1184       107  PNM       H39            -3.4784019413       12.7231408937       -5.4908718450  S12       523             1.0000000000
      1185       107  PNM       H40            -2.1579737295       10.1832369301       -2.2964049038  S12       523             1.0000000000
      1186       108  TIP3      OH2            -4.6610013060        7.4539409907        0.0266308654  S12       290             1.0000000000
      1187       108  TIP3      H1             -5.6683371381        7.4148385013        0.2621293220  S12       290             1.0000000000
      1188       108  TIP3      H2             -4.1322445344        8.1118775349        0.5598177617  S12       290             1.0000000000
      1189       109  SER       CB             -3.2583342845        5.0087043151       -1.8585604655  S13       70              1.0000000000
      1190       109  SER       HB1            -3.8010494831        4.1480873681       -2.2651808493  S13       70              1.0000000000
      1191       109  SER       HB2            -2.3616939432        5.1666376655       -2.4690355663  S13       70              1.0000000000
      1192       109  SER       OG             -4.1321884120        6.1518066005       -1.9302903721  S13       70              1.0000000000
      1193       109  SER       HG1            -4.2775127961        6.7667021641       -0.9740953639  S13       70              1.0000000000
      1194       109  SER       QQH1           -2.9229553075        4.8644398896       -0.8200635574  S13       70              1.0000000000
      1195       110  LYS       CD             -6.7609915621        3.3402218156       -1.7755926149  S13       73              1.0000000000
      1196       110  LYS       HD1            -7.5251122287        2.7994298709       -2.3407361811  S13       73              1.0000000000
      1197       110  LYS       HD2            -5.8285582771        3.2366484461       -2.3426421485  S13       73              1.0000000000
      1198       110  LYS       QQH2           -6.6305353370        2.8380341244       -0.8112373384  S13       73              1.0000000000
      1199       110  LYS       CE             -7.1514045878        4.8214444018       -1.6437026421  S13       73              1.0000000000
      1200       110  LYS       HE1            -6.8543609544        5.2850716281       -0.7000298136  S13       73              1.0000000000
      1201       110  LYS       HE2            -8.2333307186        4.9454666103       -1.7272700669  S13       73              1.0000000000
      1202       110  LYS       NZ             -6.5039078808        5.6427365464       -2.7221273907  S13       73              1.0000000000
      1203       110  LYS       HZ1            -6.5790523218        5.2664306725       -3.6749229269  S13       73              1.0000000000
      1204       110  LYS       HZ2            -5.4439548180        5.8142230520       -2.4800757041  S13       73              1.0000000000
      1205       110  LYS       HZ3            -6.9178276937        6.6029671081       -2.7511281231  S13       73              1.0000000000
      1206       111  SER       CB             -4.7785904743        4.3296844180       -6.2578359421  S13       130             1.0000000000
      1207       111  SER       HB1            -4.8145978626        5.2392560464       -6.8590381347  S13       130             1.0000000000
      1208       111  SER       HB2            -4.0459420252        3.6493690909       -6.7078633645  S13       130             1.0000000000
      1209       111  SER       OG             -4.3792604500        4.6312460586       -4.8739574397  S13       130             1.0000000000
      1210       111  SER       HG1            -3.5917468323        5.2421911069       -4.9062092039  S13       130             1.0000000000
      1211       111  SER       QQH3           -5.7484222597        3.8344324245       -6.2774446547  S13       130             1.0000000000
      1212       112  GLU       CB            -10.1131064238        9.4472205593        1.1176349941  S13       166             1.0000000000
      1213       112  GLU       HB1            -9.7463061163       10.0880342613        0.3059291452  S13       166             1.0000000000
      1214       112  GLU       HB2           -11.1705042952        9.2325641794        0.9366971557  S13       166             1.0000000000
      1215       112  GLU       QQH4          -10.0344157645        9.9192820665        2.1059947786  S13       166             1.0000000000
      1216       112  GLU       CG             -9.3071281724        8.1363022743        1.0632410748  S13       166             1.0000000000
      1217       112  GLU       HG1            -9.7187043492        7.4784989172        0.2875809820  S13       166             1.0000000000
      1218       112  GLU       HG2            -9.3943070070        7.5694654426        2.0001459984  S13       166             1.0000000000
      1219       112  GLU       CD             -7.8147725684        8.3143680668        0.7555581780  S13       166             1.0000000000
      1220       112  GLU       OE1            -7.3171885879        9.4871557895        0.7634251656  S13       166             1.0000000000
      1221       112  GLU       OE2            -7.1481514340        7.2232841634        0.5134523023  S13       166             1.0000000000
      1222       113  ASN       CB             -2.7923127308       11.6976068736        1.7435641899  S13       170             1.0000000000
      1223       113  ASN       HB1            -1.8051143822       11.5254185441        1.3053014883  S13       170             1.0000000000
      1224       113  ASN       HB2            -3.1929709769       12.6449358841        1.3737821060  S13       170             1.0000000000
      1225       113  ASN       QQH5           -2.7729397321       11.7156314917        2.8427889143  S13       170             1.0000000000
      1226       113  ASN       CG             -3.7126846515       10.5415658706        1.3406487891  S13       170             1.0000000000
      1227       113  ASN       OD1            -3.3110822435        9.3350026126        1.4333215054  S13       170             1.0000000000
      1228       113  ASN       ND2            -4.9368404030       10.8862813131        0.9190461358  S13       170             1.0000000000
      1229       113  ASN       HD21           -5.6873495935       10.1980991104        0.7502328238  S13       170             1.0000000000
      1230       113  ASN       HD22           -5.1338224037       11.8647271068        0.6952089469  S13       170             1.0000000000
      1231       114  LYS       CE             -3.4060492630        1.4286285590       -4.0300844875  S13       234             1.0000000000
      1232       114  LYS       HE1            -3.7993918780        1.6563362850       -3.0410801779  S13       234             1.0000000000
      1233       114  LYS       HE2            -4.2316958213        1.3360978581       -4.7352880759  S13       234             1.0000000000
      1234       114  LYS       NZ             -2.5433322803        2.5641525565       -4.5002663167  S13       234             1.0000000000
      1235       114  LYS       HZ1            -2.0730043585        2.3408458609       -5.4160244088  S13       234             1.0000000000
      1236       114  LYS       HZ2            -1.7670051009        2.8248214034       -3.8637186365  S13       234             1.0000000000
      1237       114  LYS       HZ3            -3.1436168294        3.4100554942       -4.6273112960  S13       234             1.0000000000
      1238       114  LYS       QQH6           -2.7996684212        0.5239041992       -3.9710754675  S13       234             1.0000000000
      1239       115  SER       CB              2.1485724088        3.2964436451       -5.8473320944  S13       235             1.0000000000
      1240       115  SER       HB1             2.8466294764        2.6563199447       -6.3919019271  S13       235             1.0000000000
      1241       115  SER       HB2             2.6844922913        4.2274809851       -5.6151927257  S13       235             1.0000000000
      1242       115  SER       OG              1.0052674179        3.5287764086       -6.7104429477  S13       235             1.0000000000
      1243       115  SER       HG1             0.5753828700        4.3944877090       -6.4663986323  S13       235             1.0000000000
      1244       115  SER       QQH7            1.8523331386        2.7450411619       -4.9409291612  S13       235             1.0000000000
      1245       116  PNM       S1             -3.2766035760        9.5811829531       -5.9111286626  S13       523             1.0000000000
      1246       116  PNM       C2             -1.9796994347        8.2885738759       -6.5733294699  S13       523             1.0000000000
      1247       116  PNM       C3             -1.5306152151        7.4835468445       -5.2971063438  S13       523             1.0000000000
      1248       116  PNM       N4             -2.6417061303        7.4963176118       -4.3338454009  S13       523             1.0000000000
      1249       116  PNM       C5             -3.8053188761        8.4210864978       -4.5369693222  S13       523             1.0000000000
      1250       116  PNM       C6             -3.6690365568        8.8334976694       -3.0153824762  S13       523             1.0000000000
      1251       116  PNM       C7             -2.5250294853        7.8024274345       -2.9841359288  S13       523             1.0000000000
      1252       116  PNM       O8             -1.6297253801        7.5139830053       -2.1759497158  S13       523             1.0000000000
      1253       116  PNM       C9             -2.6571139635        7.4097692460       -7.6341499427  S13       523             1.0000000000
      1254       116  PNM       C10            -0.8051927067        9.0691277174       -7.1753461901  S13       523             1.0000000000
      1255       116  PNM       C11            -1.0378599446        6.0731952737       -5.6501767784  S13       523             1.0000000000
      1256       116  PNM       O12            -1.8026516025        5.0832994713       -5.4502972124  S13       523             1.0000000000
      1257       116  PNM       O13             0.1590835554        6.0122397208       -6.1614296360  S13       523             1.0000000000
      1258       116  PNM       N14            -3.0825513271       10.1363680309       -2.7456678409  S13       523             1.0000000000
      1259       116  PNM       C15            -3.7306500307       11.2830355818       -3.0437974596  S13       523             1.0000000000
      1260       116  PNM       O16            -4.8962011008       11.2547468267       -3.5337707046  S13       523             1.0000000000
      1261       116  PNM       C17            -2.9619918316       12.5800565013       -2.8139198560  S13       523             1.0000000000
      1262       116  PNM       C18            -1.9896236723       12.9071498142       -3.9432261322  S13       523             1.0000000000
      1263       116  PNM       C19            -0.6444080513       13.2031716669       -3.6755167577  S13       523             1.0000000000
      1264       116  PNM       C20             0.2415332810       13.5130053836       -4.7159485722  S13       523             1.0000000000
      1265       116  PNM       C21            -0.2072413470       13.5297293650       -6.0407923362  S13       523             1.0000000000
      1266       116  PNM       C22            -1.5509829985       13.2433135130       -6.3182799056  S13       523             1.0000000000
      1267       116  PNM       C23            -2.4357027435       12.9391031851       -5.2774165886  S13       523             1.0000000000
      1268       116  PNM       H24            -0.6835034143        8.0103742709       -4.8433834649  S13       523             1.0000000000
      1269       116  PNM       H25            -1.1096494740        9.5794951278       -8.0934458031  S13       523             1.0000000000
      1270       116  PNM       H26             0.0029735472        8.3725400243       -7.4215078464  S13       523             1.0000000000
      1271       116  PNM       H27            -0.4245380537        9.8237765243       -6.4827516191  S13       523             1.0000000000
      1272       116  PNM       H28            -3.0277658479        8.0315603897       -8.4526119864  S13       523             1.0000000000
      1273       116  PNM       H29            -3.5065975689        6.8609044409       -7.2227511352  S13       523             1.0000000000
      1274       116  PNM       H30            -1.9425357587        6.6876294566       -8.0471137889  S13       523             1.0000000000
      1275       116  PNM       H31            -4.7377357674        7.9169986953       -4.7836158544  S13       523             1.0000000000
      1276       116  PNM       H32            -4.5473070152        8.6398377387       -2.4022402239  S13       523             1.0000000000
      1277       116  PNM       H33            -2.4237659783       12.5242262979       -1.8625822707  S13       523             1.0000000000
      1278       116  PNM       H34            -3.7025537756       13.3796481704       -2.7195152716  S13       523             1.0000000000
      1279       116  PNM       H35            -0.2880713037       13.1993562179       -2.6509343264  S13       523             1.0000000000
      1280       116  PNM       H36             1.2777619960       13.7408815827       -4.4916445079  S13       523             1.0000000000
      1281       116  PNM       H37             0.4773538728       13.7729767197       -6.8459953506  S13       523             1.0000000000
      1282       116  PNM       H38            -1.9146639857       13.2544406743       -7.3394335241  S13       523             1.0000000000
      1283       116  PNM       H39            -3.4702829887       12.7045747821       -5.4995480216  S13       523             1.0000000000
      1284       116  PNM       H40            -2.1562172192       10.1678935796       -2.3097872687  S13       523             1.0000000000
      1285       117  TIP3      OH2            -4.6682520058        7.4517852903        0.0254440665  S13       290             1.0000000000
      1286       117  TIP3      H1             -5.6767769953        7.4121162208        0.2661178501  S13       290             1.0000000000
      1287       117  TIP3      H2             -4.1378261238        8.1092516289        0.5584451224  S13       290             1.0000000000
      1288       118  SER       CB             -3.2566635422        5.0090625658       -1.8586324782  S14       70              1.0000000000
      1289       118  SER       HB1            -3.8029115999        4.1498150061       -2.2638156088  S14       70              1.0000000000
      1290       118  SER       HB2            -2.3583784157        5.1602795000       -2.4684312929  S14       70              1.0000000000
      1291       118  SER       OG             -4.1228707709        6.1573105204       -1.9336499523  S14       70              1.0000000000
      1292       118  SER       HG1            -4.2769217413        6.7746313500       -0.9695596140  S14       70              1.0000000000
      1293       118  SER       QQH1           -2.9234011177        4.8650958745       -0.8194173598  S14       70              1.0000000000
      1294       119  LYS       CD             -6.7522457232        3.3418097699       -1.7765556550  S14       73              1.0000000000
      1295       119  LYS       HD1            -7.5201254801        2.8074086330       -2.3428220746  S14       73              1.0000000000
      1296       119  LYS       HD2            -5.8204258706        3.2336138369       -2.3436851443  S14       73              1.0000000000
      1297       119  LYS       QQH2           -6.6249342150        2.8364391135       -0.8134133987  S14       73              1.0000000000
      1298       119  LYS       CE             -7.1329159742        4.8246810056       -1.6405188593  S14       73              1.0000000000
      1299       119  LYS       HE1            -6.8238044128        5.2851809525       -0.6993974416  S14       73              1.0000000000
      1300       119  LYS       HE2            -8.2149480916        4.9555972575       -1.7111071667  S14       73              1.0000000000
      1301       119  LYS       NZ             -6.4921912064        5.6433013574       -2.7247124505  S14       73              1.0000000000
      1302       119  LYS       HZ1            -6.5688870972        5.2631760610       -3.6757610246  S14       73              1.0000000000
      1303       119  LYS       HZ2            -5.4321307755        5.8186355506       -2.4857941391  S14       73              1.0000000000
      1304       119  LYS       HZ3            -6.9096264885        6.6018842619       -2.7551075937  S14       73              1.0000000000
      1305       120  SER       CB             -4.7794220792        4.3338300619       -6.2559222104  S14       130             1.0000000000
      1306       120  SER       HB1            -4.8165590778        5.2436217837       -6.8567917909  S14       130             1.0000000000
      1307       120  SER       HB2            -4.0454142249        3.6547777153       -6.7056729614  S14       130             1.0000000000
      1308       120  SER       OG             -4.3813019149        4.6354670496       -4.8717071004  S14       130             1.0000000000
      1309       120  SER       HG1            -3.5952730645        5.2476212417       -4.9019525916  S14       130             1.0000000000
      1310       120  SER       QQH3           -5.7485072167        3.8373545494       -6.2762875313  S14       130             1.0000000000
      1311       121  GLU       CB            -10.1106315795        9.4474211210        1.1162068464  S14       166             1.0000000000
      1312       121  GLU       HB1            -9.7453671494       10.0890279341        0.3044192715  S14       166             1.0000000000
      1313       121  GLU       HB2           -11.1675944670        9.2305320546        0.9351639719  S14       166             1.0000000000
      1314       121  GLU       QQH4          -10.0331630288        9.9199244077        2.1044182488  S14       166             1.0000000000
      1315       121  GLU       CG             -9.3019312545        8.1382020504        1.0621736199  S14       166             1.0000000000
      1316       121  GLU       HG1            -9.7112804419        7.4802993885        0.2853690221  S14       166             1.0000000000
      1317       121  GLU       HG2            -9.3902069470        7.5707591383        1.9986118841  S14       166             1.0000000000
      1318       121  GLU       CD             -7.8097088876        8.3196703992        0.7571469738  S14       166             1.0000000000
      1319       121  GLU       OE1            -7.3139863092        9.4929887402        0.7681036605  S14       166             1.0000000000
      1320       121  GLU       OE2            -7.1407295243        7.2301694668        0.5133741385  S14       166             1.0000000000
      1321       122  ASN       CB             -2.7927724308       11.6959293115        1.7436879771  S14       170             1.0000000000
      1322       122  ASN       HB1            -1.8054873184       11.5226053736        1.3061460021  S14       170             1.0000000000
      1323       122  ASN       HB2            -3.1922953252       12.6435919809        1.3734264776  S14       170             1.0000000000
      1324       122  ASN       QQH5           -2.7744958436       11.7142432403        2.8429422943  S14       170             1.0000000000
      1325       122  ASN       CG             -3.7149466625       10.5415748682        1.3395627960  S14       170             1.0000000000
      1326       122  ASN       OD1            -3.3178956883        9.3334977589        1.4349428611  S14       170             1.0000000000
      1327       122  ASN       ND2            -4.9361409117       10.8893924430        0.9125417656  S14       170             1.0000000000
      1328       122  ASN       HD21           -5.6889741260       10.2028782785        0.7468495789  S14       170             1.0000000000
      1329       122  ASN       HD22           -5.1303472079       11.8679475628        0.6863326270  S14       170             1.0000000000
      1330       123  LYS       CE             -3.4051501057        1.4321466563       -4.0316378372  S14       234             1.0000000000
      1331       123  LYS       HE1            -3.7980384715        1.6593811538       -3.0422254348  S14       234             1.0000000000
      1332       123  LYS       HE2            -4.2310826419        1.3406473599       -4.7367045293  S14       234             1.0000000000
      1333       123  LYS       NZ             -2.5414851185        2.5669405870       -4.5011801562  S14       234             1.0000000000
      1334       123  LYS       HZ1            -2.0714609358        2.3441901858       -5.4171654271  S14       234             1.0000000000
      1335       123  LYS       HZ2            -1.7645164189        2.8265819532       -3.8650204649  S14       234             1.0000000000
      1336       123  LYS       HZ3            -3.1397886590        3.4137766631       -4.6275837176  S14       234             1.0000000000
      1337       123  LYS       QQH6           -2.7997693569        0.5267052021       -3.9735392128  S14       234             1.0000000000
      1338       124  SER       CB              2.1536296067        3.2941144643       -5.8475099307  S14       235             1.0000000000
      1339       124  SER       HB1             2.8537333059        2.6533877301       -6.3889287200  S14       235             1.0000000000
      1340       124  SER       HB2             2.6882735905        4.2259162409       -5.6156888146  S14       235             1.0000000000
      1341       124  SER       OG              1.0123210406        3.5245080895       -6.7136336707  S14       235             1.0000000000
      1342       124  SER       HG1             0.5823455826        4.3906084325       -6.4714578590  S14       235             1.0000000000
      1343       124  SER       QQH7            1.8552545988        2.7442865509       -4.9408408339  S14       235             1.0000000000
      1344       125  PNM       S1             -3.2842767706        9.5546071663       -5.9052302697  S14       523             1.0000000000
      1345       125  PNM       C2             -1.9782379208        8.2696222656       -6.5630205874  S14       523             1.0000000000
      1346       125  PNM       C3             -1.5318852902        7.4638616312       -5.2869449503  S14       523             1.0000000000
      1347       125  PNM       N4             -2.6466460204        7.4683704111       -4.3268683447  S14       523             1.0000000000
      1348       125  PNM       C5             -3.8106339763        8.3941855585       -4.5305201297  S14       523             1.0000000000
      1349       125  PNM       C6             -3.6702287915        8.8140467543       -3.0119267148  S14       523             1.0000000000
      1350       125  PNM       C7             -2.5270938111        7.7833128087       -2.9778954170  S14       523             1.0000000000
      1351       125  PNM       O8             -1.6239106228        7.5076078582       -2.1740293962  S14       523             1.0000000000
      1352       125  PNM       C9             -2.6506253419        7.3922284331       -7.6282092551  S14       523             1.0000000000
      1353       125  PNM       C10            -0.8011080383        9.0510602072       -7.1589197091  S14       523             1.0000000000
      1354       125  PNM       C11            -1.0326090238        6.0579101754       -5.6458546720  S14       523             1.0000000000
      1355       125  PNM       O12            -1.7937659881        5.0644197800       -5.4513801991  S14       523             1.0000000000
      1356       125  PNM       O13             0.1644364767        6.0050045034       -6.1583012185  S14       523             1.0000000000
      1357       125  PNM       N14            -3.0799986959       10.1167072932       -2.7494812187  S14       523             1.0000000000
      1358       125  PNM       C15            -3.7264284804       11.2633605659       -3.0504018227  S14       523             1.0000000000
      1359       125  PNM       O16            -4.8914718016       11.2354670806       -3.5416169420  S14       523             1.0000000000
      1360       125  PNM       C17            -2.9578040387       12.5603475065       -2.8203358477  S14       523             1.0000000000
      1361       125  PNM       C18            -1.9874156416       12.8915950903       -3.9502070806  S14       523             1.0000000000
      1362       125  PNM       C19            -0.6436499839       13.1939548881       -3.6821559307  S14       523             1.0000000000
      1363       125  PNM       C20             0.2408486625       13.5099891310       -4.7219278348  S14       523             1.0000000000
      1364       125  PNM       C21            -0.2079200586       13.5265141538       -6.0467804247  S14       523             1.0000000000
      1365       125  PNM       C22            -1.5502882231       13.2340263239       -6.3246862131  S14       523             1.0000000000
      1366       125  PNM       C23            -2.4336806431       12.9236848433       -5.2843753867  S14       523             1.0000000000
      1367       125  PNM       H24            -0.6877280461        7.9915392848       -4.8284356331  S14       523             1.0000000000
      1368       125  PNM       H25            -1.0996745449        9.5629920169       -8.0779462496  S14       523             1.0000000000
      1369       125  PNM       H26             0.0068133600        8.3535753414       -7.4032878083  S14       523             1.0000000000
      1370       125  PNM       H27            -0.4203807070        9.8031883207       -6.4637553366  S14       523             1.0000000000
      1371       125  PNM       H28            -3.0174343632        8.0169346798       -8.4462089753  S14       523             1.0000000000
      1372       125  PNM       H29            -3.5005886042        6.8421807780       -7.2196578089  S14       523             1.0000000000
      1373       125  PNM       H30            -1.9358750579        6.6706306069       -8.0413754354  S14       523             1.0000000000
      1374       125  PNM       H31            -4.7438034904        7.8891530383       -4.7730563965  S14       523             1.0000000000
      1375       125  PNM       H32            -4.5472774348        8.6255070294       -2.3960001317  S14       523             1.0000000000
      1376       125  PNM       H33            -2.4179395226       12.5049091916       -1.8698789800  S14       523             1.0000000000
      1377       125  PNM       H34            -3.6995564324       13.3585113313       -2.7237052859  S14       523             1.0000000000
      1378       125  PNM       H35            -0.2876325764       13.1900566951       -2.6575050948  S14       523             1.0000000000
      1379       125  PNM       H36             1.2760250653       13.7421323180       -4.4970808703  S14       523             1.0000000000
      1380       125  PNM       H37             0.4758157851       13.7735165822       -6.8516217130  S14       523             1.0000000000
      1381       125  PNM       H38            -1.9139257834       13.2457940373       -7.3458901327  S14       523             1.0000000000
      1382       125  PNM       H39            -3.4674030444       12.6857982643       -5.5068790898  S14       523             1.0000000000
      1383       125  PNM       H40            -2.1560999356       10.1482437558       -2.3084320444  S14       523             1.0000000000
      1384       126  TIP3      OH2            -4.6693201240        7.4550926684        0.0189925752  S14       290             1.0000000000
      1385       126  TIP3      H1             -5.6804033639        7.4155331640        0.2603627606  S14       290             1.0000000000
      1386       126  TIP3      H2             -4.1385365364        8.1105173185        0.5552253541  S14       290             1.0000000000
      1387       127  SER       CB             -3.2534185225        5.0205560570       -1.8659309716  S15       70              1.0000000000
      1388       127  SER       HB1            -3.8008667474        4.1623081373       -2.2724291387  S15       70              1.0000000000
      1389       127  SER       HB2            -2.3535141511        5.1684877188       -2.4744133193  S15       70              1.0000000000
      1390       127  SER       OG             -4.1146161336        6.1721720231       -1.9413935358  S15       70              1.0000000000
      1391       127  SER       HG1            -4.2858213846        6.7959433253       -0.9571954025  S15       70              1.0000000000
      1392       127  SER       QQH1           -2.9221292632        4.8734337838       -0.8263050186  S15       70              1.0000000000
      1393       128  LYS       CD             -6.7412393740        3.3422577748       -1.7776889883  S15       73              1.0000000000
      1394       128  LYS       HD1            -7.5131328130        2.8147505993       -2.3450121228  S15       73              1.0000000000
      1395       128  LYS       HD2            -5.8097964916        3.2283017783       -2.3442832815  S15       73              1.0000000000
      1396       128  LYS       QQH2           -6.6180173080        2.8341829681       -0.8153291856  S15       73              1.0000000000
      1397       128  LYS       CE             -7.1107527667        4.8272329084       -1.6385406224  S15       73              1.0000000000
      1398       128  LYS       HE1            -6.7877512890        5.2840821196       -0.7003972293  S15       73              1.0000000000
      1399       128  LYS       HE2            -8.1927148150        4.9656806009       -1.6950281145  S15       73              1.0000000000
      1400       128  LYS       NZ             -6.4772375346        5.6424443527       -2.7292674670  S15       73              1.0000000000
      1401       128  LYS       HZ1            -6.5542599459        5.2565511312       -3.6776639475  S15       73              1.0000000000
      1402       128  LYS       HZ2            -5.4150841767        5.8254692501       -2.4925015465  S15       73              1.0000000000
      1403       128  LYS       HZ3            -6.8990826377        6.5988422483       -2.7609457110  S15       73              1.0000000000
      1404       129  SER       CB             -4.7800034483        4.3360121565       -6.2539771002  S15       130             1.0000000000
      1405       129  SER       HB1            -4.8168898049        5.2465406854       -6.8537735793  S15       130             1.0000000000
      1406       129  SER       HB2            -4.0443100892        3.6583810257       -6.7029373993  S15       130             1.0000000000
      1407       129  SER       OG             -4.3854194470        4.6366895098       -4.8687120943  S15       130             1.0000000000
      1408       129  SER       HG1            -3.6055330756        5.2560378451       -4.8953174464  S15       130             1.0000000000
      1409       129  SER       QQH3           -5.7483736187        3.8383798788       -6.2766043135  S15       130             1.0000000000
      1410       130  GLU       CB            -10.1078103999        9.4469257506        1.1161051127  S15       166             1.0000000000
      1411       130  GLU       HB1            -9.7436896714       10.0892858486        0.3044164175  S15       166             1.0000000000
      1412       130  GLU       HB2           -11.1642772223        9.2276822547        0.9350140464  S15       166             1.0000000000
      1413       130  GLU       QQH4          -10.0318601599        9.9194327115        2.1045179974  S15       166             1.0000000000
      1414       130  GLU       CG             -9.2956440489        8.1399439019        1.0619348134  S15       166             1.0000000000
      1415       130  GLU       HG1            -9.7025903076        7.4815924921        0.2840469489  S15       166             1.0000000000
      1416       130  GLU       HG2            -9.3820887080        7.5712557215        1.9976034361  S15       166             1.0000000000
      1417       130  GLU       CD             -7.8046801058        8.3259713018        0.7563170552  S15       166             1.0000000000
      1418       130  GLU       OE1            -7.3153660509        9.5013885401        0.7463652486  S15       166             1.0000000000
      1419       130  GLU       OE2            -7.1292444126        7.2357957634        0.5309359323  S15       166             1.0000000000
      1420       131  ASN       CB             -2.7917153164       11.6895220921        1.7414535434  S15       170             1.0000000000
      1421       131  ASN       HB1            -1.8040682994       11.5136354564        1.3059439214  S15       170             1.0000000000
      1422       131  ASN       HB2            -3.1880044534       12.6381149234        1.3699603779  S15       170             1.0000000000
      1423       131  ASN       QQH5           -2.7768946869       11.7070867432        2.8407812823  S15       170             1.0000000000
      1424       131  ASN       CG             -3.7167329213       10.5385443098        1.3332779779  S15       170             1.0000000000
      1425       131  ASN       OD1            -3.3229685897        9.3284815803        1.4223903326  S15       170             1.0000000000
      1426       131  ASN       ND2            -4.9367655895       10.8915519659        0.9079341841  S15       170             1.0000000000
      1427       131  ASN       HD21           -5.6911286079       10.2082322040        0.7362757728  S15       170             1.0000000000
      1428       131  ASN       HD22           -5.1277458131       11.8713370254        0.6836188065  S15       170             1.0000000000
      1429       132  LYS       CE             -3.4038232948        1.4368537195       -4.0337315113  S15       234             1.0000000000
      1430       132  LYS       HE1            -3.7973644918        1.6631712063       -3.0443901781  S15       234             1.0000000000
      1431       132  LYS       HE2            -4.2293369759        1.3462055554       -4.7394092700  S15       234             1.0000000000
      1432       132  LYS       NZ             -2.5394337421        2.5717520926       -4.5013812274  S15       234             1.0000000000
      1433       132  LYS       HZ1            -2.0689616140        2.3500447829       -5.4173302257  S15       234             1.0000000000
      1434       132  LYS       HZ2            -1.7625856521        2.8299478313       -3.8644261455  S15       234             1.0000000000
      1435       132  LYS       HZ3            -3.1365651660        3.4192548479       -4.6271671029  S15       234             1.0000000000
      1436       132  LYS       QQH6           -2.7987364861        0.5311864851       -3.9763559633  S15       234             1.0000000000
      1437       133  SER       CB              2.1518395406        3.2988630114       -5.8459919045  S15       235             1.0000000000
      1438       133  SER       HB1             2.8489449992        2.6583672903       -6.3914727622  S15       235             1.0000000000
      1439       133  SER       HB2             2.6901019207        4.2281038585       -5.6118441265  S15       235             1.0000000000
      1440       133  SER       OG              1.0094315207        3.5350083861       -6.7089921900  S15       235             1.0000000000
      1441       133  SER       HG1             0.5818213973        4.4018152375       -6.4648911284  S15       235             1.0000000000
      1442       133  SER       QQH7            1.8539031203        2.7464947896       -4.9407553632  S15       235             1.0000000000
      1443       134  PNM       S1             -3.2989155191        9.5559574396       -5.9152854967  S15       523             1.0000000000
      1444       134  PNM       C2             -1.9939565282        8.2702934714       -6.5707170508  S15       523             1.0000000000
      1445       134  PNM       C3             -1.5542920311        7.4627338720       -5.2935418741  S15       523             1.0000000000
      1446       134  PNM       N4             -2.6772324684        7.4557666741       -4.3405133206  S15       523             1.0000000000
      1447       134  PNM       C5             -3.8319135127        8.3955396169       -4.5425528334  S15       523             1.0000000000
      1448       134  PNM       C6             -3.6875522182        8.8142220691       -3.0237022349  S15       523             1.0000000000
      1449       134  PNM       C7             -2.5511382342        7.7764395852       -2.9902015053  S15       523             1.0000000000
      1450       134  PNM       O8             -1.6362011604        7.5138625391       -2.1954149443  S15       523             1.0000000000
      1451       134  PNM       C9             -2.6575347153        7.3923624548       -7.6405152453  S15       523             1.0000000000
      1452       134  PNM       C10            -0.8147250504        9.0556099571       -7.1585364137  S15       523             1.0000000000
      1453       134  PNM       C11            -1.0394332548        6.0600321861       -5.6501198015  S15       523             1.0000000000
      1454       134  PNM       O12            -1.7896701751        5.0584627434       -5.4552935671  S15       523             1.0000000000
      1455       134  PNM       O13             0.1592488191        6.0171822704       -6.1603721954  S15       523             1.0000000000
      1456       134  PNM       N14            -3.0874457563       10.1120664753       -2.7593126003  S15       523             1.0000000000
      1457       134  PNM       C15            -3.7290032180       11.2642351780       -3.0492742096  S15       523             1.0000000000
      1458       134  PNM       O16            -4.8992446629       11.2454845354       -3.5283356772  S15       523             1.0000000000
      1459       134  PNM       C17            -2.9510450998       12.5560746451       -2.8205747272  S15       523             1.0000000000
      1460       134  PNM       C18            -1.9815793113       12.8855950666       -3.9519433484  S15       523             1.0000000000
      1461       134  PNM       C19            -0.6381725393       13.1917020447       -3.6851911165  S15       523             1.0000000000
      1462       134  PNM       C20             0.2446897776       13.5088298176       -4.7260626810  S15       523             1.0000000000
      1463       134  PNM       C21            -0.2051365536       13.5228273768       -6.0505767764  S15       523             1.0000000000
      1464       134  PNM       C22            -1.5468121351       13.2265088400       -6.3271866869  S15       523             1.0000000000
      1465       134  PNM       C23            -2.4286996916       12.9150361741       -5.2859228661  S15       523             1.0000000000
      1466       134  PNM       H24            -0.7223655363        8.0002596881       -4.8243884021  S15       523             1.0000000000
      1467       134  PNM       H25            -1.1088621026        9.5678265801       -8.0789792342  S15       523             1.0000000000
      1468       134  PNM       H26            -0.0021407864        8.3616783353       -7.3972901412  S15       523             1.0000000000
      1469       134  PNM       H27            -0.4432422958        9.8093783725       -6.4601453460  S15       523             1.0000000000
      1470       134  PNM       H28            -3.0241239156        8.0119258870       -8.4626957452  S15       523             1.0000000000
      1471       134  PNM       H29            -3.5069852141        6.8363719814       -7.2387361007  S15       523             1.0000000000
      1472       134  PNM       H30            -1.9327314559        6.6766081935       -8.0462525040  S15       523             1.0000000000
      1473       134  PNM       H31            -4.7689023161        7.9005262242       -4.7890433456  S15       523             1.0000000000
      1474       134  PNM       H32            -4.5659804990        8.6317762154       -2.4075657831  S15       523             1.0000000000
      1475       134  PNM       H33            -2.4081185634       12.4942257500       -1.8724444244  S15       523             1.0000000000
      1476       134  PNM       H34            -3.6873570416       13.3590112652       -2.7196654848  S15       523             1.0000000000
      1477       134  PNM       H35            -0.2808718787       13.1897560020       -2.6609611296  S15       523             1.0000000000
      1478       134  PNM       H36             1.2796341968       13.7434931472       -4.5028147186  S15       523             1.0000000000
      1479       134  PNM       H37             0.4773502255       13.7700845142       -6.8563908417  S15       523             1.0000000000
      1480       134  PNM       H38            -1.9107167950       13.2345801215       -7.3483520908  S15       523             1.0000000000
      1481       134  PNM       H39            -3.4614933187       12.6728983141       -5.5081579085  S15       523             1.0000000000
      1482       134  PNM       H40            -2.1579768547       10.1359922684       -2.3299120998  S15       523             1.0000000000
      1483       135  TIP3      OH2            -4.6763515541        7.4565360106        0.0125106922  S15       290             1.0000000000
      1484       135  TIP3      H1             -5.6910774922        7.4156013431        0.2612250545  S15       290             1.0000000000
      1485       135  TIP3      H2             -4.1406748074        8.1124354288        0.5450067225  S15       290             1.0000000000
      1486       136  SER       CB             -3.2495003425        5.0271194125       -1.8725665337  S16       70              1.0000000000
      1487       136  SER       HB1            -3.8024275729        4.1718844793       -2.2796512123  S16       70              1.0000000000
      1488       136  SER       HB2            -2.3445070720        5.1637716428       -2.4781881001  S16       70              1.0000000000
      1489       136  SER       OG             -4.0977346828        6.1877626831       -1.9481240012  S16       70              1.0000000000
      1490       136  SER       HG1            -4.3050016877        6.8460856098       -0.8970069647  S16       70              1.0000000000
      1491       136  SER       QQH1           -2.9207042339        4.8709353399       -0.8328060252  S16       70              1.0000000000
      1492       137  LYS       CD             -6.7295489915        3.3441487848       -1.7808082433  S16       73              1.0000000000
      1493       137  LYS       HD1            -7.5070380930        2.8258034324       -2.3490660967  S16       73              1.0000000000
      1494       137  LYS       HD2            -5.7990274670        3.2227221275       -2.3473947487  S16       73              1.0000000000
      1495       137  LYS       QQH2           -6.6111556616        2.8324877585       -0.8195241303  S16       73              1.0000000000
      1496       137  LYS       CE             -7.0829478670        4.8322494938       -1.6372097653  S16       73              1.0000000000
      1497       137  LYS       HE1            -6.7455346113        5.2807103377       -0.7003595074  S16       73              1.0000000000
      1498       137  LYS       HE2            -8.1642794643        4.9812207165       -1.6798228108  S16       73              1.0000000000
      1499       137  LYS       NZ             -6.4523805730        5.6449130923       -2.7306171727  S16       73              1.0000000000
      1500       137  LYS       HZ1            -6.5250504972        5.2520854702       -3.6761680304  S16       73              1.0000000000
      1501       137  LYS       HZ2            -5.3833074167        5.8393667608       -2.4917352563  S16       73              1.0000000000
      1502       137  LYS       HZ3            -6.8808412216        6.5974182270       -2.7680433408  S16       73              1.0000000000
      1503       138  SER       CB             -4.7802283741        4.3403002385       -6.2514499151  S16       130             1.0000000000
      1504       138  SER       HB1            -4.8176850743        5.2513803649       -6.8504965543  S16       130             1.0000000000
      1505       138  SER       HB2            -4.0419775391        3.6648551122       -6.6993499747  S16       130             1.0000000000
      1506       138  SER       OG             -4.3894073805        4.6390306468       -4.8651038391  S16       130             1.0000000000
      1507       138  SER       HG1            -3.6189798632        5.2684947726       -4.8835423471  S16       130             1.0000000000
      1508       138  SER       QQH3           -5.7475899137        3.8408147910       -6.2764063755  S16       130             1.0000000000
      1509       139  GLU       CB            -10.1036096862        9.4435653195        1.1149950930  S16       166             1.0000000000
      1510       139  GLU       HB1            -9.7434894128       10.0876612220        0.3028529705  S16       166             1.0000000000
      1511       139  GLU       HB2           -11.1588905574        9.2191216756        0.9341309896  S16       166             1.0000000000
      1512       139  GLU       QQH4          -10.0298955792        9.9161663609        2.1034557092  S16       166             1.0000000000
      1513       139  GLU       CG             -9.2860367439        8.1395530470        1.0607304492  S16       166             1.0000000000
      1514       139  GLU       HG1            -9.6889148914        7.4805965119        0.2813616783  S16       166             1.0000000000
      1515       139  GLU       HG2            -9.3724959750        7.5696408014        1.9955532840  S16       166             1.0000000000
      1516       139  GLU       CD             -7.7967347012        8.3341221484        0.7601646348  S16       166             1.0000000000
      1517       139  GLU       OE1            -7.3099290332        9.5089123315        0.7590612772  S16       166             1.0000000000
      1518       139  GLU       OE2            -7.1136002632        7.2473856878        0.5290419926  S16       166             1.0000000000
      1519       140  ASN       CB             -2.7889206786       11.6841017433        1.7415623471  S16       170             1.0000000000
      1520       140  ASN       HB1            -1.8005888281       11.5047680261        1.3090941225  S16       170             1.0000000000
      1521       140  ASN       HB2            -3.1815039000       12.6332239868        1.3676330583  S16       170             1.0000000000
      1522       140  ASN       QQH5           -2.7778596470       11.7023532639        2.8409244875  S16       170             1.0000000000
      1523       140  ASN       CG             -3.7193871942       10.5384731714        1.3309593113  S16       170             1.0000000000
      1524       140  ASN       OD1            -3.3361104736        9.3241764258        1.4192632005  S16       170             1.0000000000
      1525       140  ASN       ND2            -4.9353821031       10.8995424804        0.9019943909  S16       170             1.0000000000
      1526       140  ASN       HD21           -5.6925060903       10.2198785298        0.7317657603  S16       170             1.0000000000
      1527       140  ASN       HD22           -5.1219369471       11.8802393730        0.6760912192  S16       170             1.0000000000
      1528       141  LYS       CE             -3.4028222285        1.4418530310       -4.0354094489  S16       234             1.0000000000
      1529       141  LYS       HE1            -3.7961894153        1.6676829684       -3.0457932777  S16       234             1.0000000000
      1530       141  LYS       HE2            -4.2284956662        1.3523425664       -4.7411946149  S16       234             1.0000000000
      1531       141  LYS       NZ             -2.5375675542        2.5762484873       -4.5018765065  S16       234             1.0000000000
      1532       141  LYS       HZ1            -2.0671103627        2.3557628722       -5.4179020809  S16       234             1.0000000000
      1533       141  LYS       HZ2            -1.7603877009        2.8333798923       -3.8649307810  S16       234             1.0000000000
      1534       141  LYS       HZ3            -3.1325360372        3.4250510838       -4.6264615694  S16       234             1.0000000000
      1535       141  LYS       QQH6           -2.7985071109        0.5355719644       -3.9790748753  S16       234             1.0000000000
      1536       142  SER       CB              2.1549072867        3.2974798910       -5.8465516458  S16       235             1.0000000000
      1537       142  SER       HB1             2.8535000525        2.6568973447       -6.3900568548  S16       235             1.0000000000
      1538       142  SER       HB2             2.6916351650        4.2275709626       -5.6124885537  S16       235             1.0000000000
      1539       142  SER       OG              1.0138771073        3.5317439447       -6.7119558522  S16       235             1.0000000000
      1540       142  SER       HG1             0.5874575492        4.3996117804       -6.4697825985  S16       235             1.0000000000
      1541       142  SER       QQH7            1.8558871555        2.7463256757       -4.9409122274  S16       235             1.0000000000
      1542       143  PNM       S1             -3.2943829018        9.5379601987       -5.9135426799  S16       523             1.0000000000
      1543       143  PNM       C2             -1.9856011508        8.2527420505       -6.5568510042  S16       523             1.0000000000
      1544       143  PNM       C3             -1.5547274226        7.4426234029       -5.2794381792  S16       523             1.0000000000
      1545       143  PNM       N4             -2.6870403181        7.4272516711       -4.3360140503  S16       523             1.0000000000
      1546       143  PNM       C5             -3.8334338126        8.3796702967       -4.5412898005  S16       523             1.0000000000
      1547       143  PNM       C6             -3.6910947457        8.7961374907       -3.0225272590  S16       523             1.0000000000
      1548       143  PNM       C7             -2.5654432859        7.7477591360       -2.9803054112  S16       523             1.0000000000
      1549       143  PNM       O8             -1.6411291487        7.4995915645       -2.1901835932  S16       523             1.0000000000
      1550       143  PNM       C9             -2.6501765991        7.3814417253       -7.6310426782  S16       523             1.0000000000
      1551       143  PNM       C10            -0.8042920524        9.0360470458       -7.1409900411  S16       523             1.0000000000
      1552       143  PNM       C11            -1.0300086957        6.0461474648       -5.6454294328  S16       523             1.0000000000
      1553       143  PNM       O12            -1.7714922674        5.0367296426       -5.4620193951  S16       523             1.0000000000
      1554       143  PNM       O13             0.1703632009        6.0187912630       -6.1551300162  S16       523             1.0000000000
      1555       143  PNM       N14            -3.0858418257       10.0908783878       -2.7548282947  S16       523             1.0000000000
      1556       143  PNM       C15            -3.7226577219       11.2436019670       -3.0520175073  S16       523             1.0000000000
      1557       143  PNM       O16            -4.8909371352       11.2265473371       -3.5367370110  S16       523             1.0000000000
      1558       143  PNM       C17            -2.9444906698       12.5350641591       -2.8221445205  S16       523             1.0000000000
      1559       143  PNM       C18            -1.9790041883       12.8724877894       -3.9548911477  S16       523             1.0000000000
      1560       143  PNM       C19            -0.6369932637       13.1854569265       -3.6888491613  S16       523             1.0000000000
      1561       143  PNM       C20             0.2436066563       13.5088890801       -4.7295965574  S16       523             1.0000000000
      1562       143  PNM       C21            -0.2070385392       13.5229215965       -6.0537297290  S16       523             1.0000000000
      1563       143  PNM       C22            -1.5477985193       13.2220057178       -6.3297192105  S16       523             1.0000000000
      1564       143  PNM       C23            -2.4277729547       12.9045867624       -5.2884250213  S16       523             1.0000000000
      1565       143  PNM       H24            -0.7239865653        7.9747707674       -4.8020199309  S16       523             1.0000000000
      1566       143  PNM       H25            -1.0987525169        9.5484581399       -8.0611078904  S16       523             1.0000000000
      1567       143  PNM       H26             0.0071637581        8.3414528924       -7.3794191156  S16       523             1.0000000000
      1568       143  PNM       H27            -0.4320177723        9.7883893885       -6.4419032764  S16       523             1.0000000000
      1569       143  PNM       H28            -3.0141487537        8.0103841262       -8.4471194423  S16       523             1.0000000000
      1570       143  PNM       H29            -3.5045798578        6.8302467791       -7.2335116429  S16       523             1.0000000000
      1571       143  PNM       H30            -1.9297107289        6.6645143244       -8.0419400819  S16       523             1.0000000000
      1572       143  PNM       H31            -4.7751249121        7.8957291595       -4.7926912645  S16       523             1.0000000000
      1573       143  PNM       H32            -4.5750663487        8.6175242086       -2.4140537381  S16       523             1.0000000000
      1574       143  PNM       H33            -2.3993253037       12.4721604839       -1.8752369444  S16       523             1.0000000000
      1575       143  PNM       H34            -3.6818375777       13.3362069241       -2.7172044255  S16       523             1.0000000000
      1576       143  PNM       H35            -0.2783952648       13.1835945609       -2.6651436588  S16       523             1.0000000000
      1577       143  PNM       H36             1.2779630245       13.7464674669       -4.5067100961  S16       523             1.0000000000
      1578       143  PNM       H37             0.4746974772       13.7723648151       -6.8595449652  S16       523             1.0000000000
      1579       143  PNM       H38            -1.9118224122       13.2299287737       -7.3508844620  S16       523             1.0000000000
      1580       143  PNM       H39            -3.4598975447       12.6598862025       -5.5108517026  S16       523             1.0000000000
      1581       143  PNM       H40            -2.1547571376       10.1139065368       -2.3281675914  S16       523             1.0000000000
      1582       144  TIP3      OH2            -4.6892392128        7.4610361144        0.0163988942  S16       290             1.0000000000
      1583       144  TIP3      H1             -5.7225796221        7.4180192674        0.2626440218  S16       290             1.0000000000
      1584       144  TIP3      H2             -4.1443300619        8.1188483861        0.5426348444  S16       290             1.0000000000
      1585       145  SER       CB             -3.2417662495        5.0305486836       -1.8889021160  S17       70              1.0000000000
      1586       145  SER       HB1            -3.7933270902        4.1732132932       -2.2977446263  S17       70              1.0000000000
      1587       145  SER       HB2            -2.3294085971        5.1579612326       -2.4870194142  S17       70              1.0000000000
      1588       145  SER       OG             -4.0795622941        6.1983497620       -1.9706714090  S17       70              1.0000000000
      1589       145  SER       HG1            -4.3349749337        6.9226642997       -0.8079717101  S17       70              1.0000000000
      1590       145  SER       QQH1           -2.9191064919        4.8670358232       -0.8474017240  S17       70              1.0000000000
      1591       146  LYS       CD             -6.7209500115        3.3450978943       -1.7842073869  S17       73              1.0000000000
      1592       146  LYS       HD1            -7.5040567511        2.8354171356       -2.3525183959  S17       73              1.0000000000
      1593       146  LYS       HD2            -5.7921229024        3.2161718006       -2.3516352998  S17       73              1.0000000000
      1594       146  LYS       QQH2           -6.6070826933        2.8306038354       -0.8237738093  S17       73              1.0000000000
      1595       146  LYS       CE             -7.0573120778        4.8364050107       -1.6371704581  S17       73              1.0000000000
      1596       146  LYS       HE1            -6.7059749763        5.2743142331       -0.7007936222  S17       73              1.0000000000
      1597       146  LYS       HE2            -8.1378454097        4.9958836229       -1.6669629154  S17       73              1.0000000000
      1598       146  LYS       NZ             -6.4265109252        5.6462043863       -2.7307503004  S17       73              1.0000000000
      1599       146  LYS       HZ1            -6.4917842561        5.2455809158       -3.6731460283  S17       73              1.0000000000
      1600       146  LYS       HZ2            -5.3408018931        5.8522704997       -2.4863925024  S17       73              1.0000000000
      1601       146  LYS       HZ3            -6.8605426278        6.5950488118       -2.7747388871  S17       73              1.0000000000
      1602       147  SER       CB             -4.7796751561        4.3426699962       -6.2473684547  S17       130             1.0000000000
      1603       147  SER       HB1            -4.8165238204        5.2555441274       -6.8434924057  S17       130             1.0000000000
      1604       147  SER       HB2            -4.0394656336        3.6697904845       -6.6959091528  S17       130             1.0000000000
      1605       147  SER       OG             -4.3938939470        4.6377616291       -4.8599298024  S17       130             1.0000000000
      1606       147  SER       HG1            -3.6404775789        5.2870553347       -4.8700640025  S17       130             1.0000000000
      1607       147  SER       QQH3           -5.7462337870        3.8417171414       -6.2771895013  S17       130             1.0000000000
      1608       148  GLU       CB            -10.1011225311        9.4390143788        1.1148353672  S17       166             1.0000000000
      1609       148  GLU       HB1            -9.7442574875       10.0843835822        0.3024387495  S17       166             1.0000000000
      1610       148  GLU       HB2           -11.1553381288        9.2105382170        0.9345277084  S17       166             1.0000000000
      1611       148  GLU       QQH4          -10.0288384025        9.9109252842        2.1036129281  S17       166             1.0000000000
      1612       148  GLU       CG             -9.2791901741        8.1372850378        1.0597114668  S17       166             1.0000000000
      1613       148  GLU       HG1            -9.6780646798        7.4778156769        0.2786421564  S17       166             1.0000000000
      1614       148  GLU       HG2            -9.3641466457        7.5650556087        1.9930412449  S17       166             1.0000000000
      1615       148  GLU       CD             -7.7936096466        8.3429873594        0.7619579784  S17       166             1.0000000000
      1616       148  GLU       OE1            -7.3112833584        9.5156858963        0.7459576980  S17       166             1.0000000000
      1617       148  GLU       OE2            -7.0974152927        7.2557041597        0.5441125821  S17       166             1.0000000000
      1618       149  ASN       CB             -2.7848386078       11.6812071037        1.7425802719  S17       170             1.0000000000
      1619       149  ASN       HB1            -1.7967087962       11.4973955024        1.3118129552  S17       170             1.0000000000
      1620       149  ASN       HB2            -3.1733456172       12.6311875825        1.3664080932  S17       170             1.0000000000
      1621       149  ASN       QQH5           -2.7757850296       11.7012376435        2.8419163850  S17       170             1.0000000000
      1622       149  ASN       CG             -3.7194539609       10.5401032841        1.3316726514  S17       170             1.0000000000
      1623       149  ASN       OD1            -3.3448988842        9.3223342635        1.4219299609  S17       170             1.0000000000
      1624       149  ASN       ND2            -4.9315538994       10.9068687802        0.8983250942  S17       170             1.0000000000
      1625       149  ASN       HD21           -5.6889248671       10.2307314980        0.7243797928  S17       170             1.0000000000
      1626       149  ASN       HD22           -5.1137733962       11.8882608884        0.6698478491  S17       170             1.0000000000
      1627       150  LYS       CE             -3.4014814652        1.4474669625       -4.0371253337  S17       234             1.0000000000
      1628       150  LYS       HE1            -3.7947770889        1.6725712928       -3.0473327934  S17       234             1.0000000000
      1629       150  LYS       HE2            -4.2272056405        1.3584077270       -4.7429026837  S17       234             1.0000000000
      1630       150  LYS       NZ             -2.5361254155        2.5822996991       -4.5024657680  S17       234             1.0000000000
      1631       150  LYS       HZ1            -2.0658407726        2.3619161061       -5.4183317359  S17       234             1.0000000000
      1632       150  LYS       HZ2            -1.7593128462        2.8379509075       -3.8644986691  S17       234             1.0000000000
      1633       150  LYS       HZ3            -3.1299138183        3.4328274362       -4.6259618153  S17       234             1.0000000000
      1634       150  LYS       QQH6           -2.7974131964        0.5409079428       -3.9817848844  S17       234             1.0000000000
      1635       151  SER       CB              2.1533666760        3.3007324907       -5.8466959211  S17       235             1.0000000000
      1636       151  SER       HB1             2.8506368992        2.6598661754       -6.3918736903  S17       235             1.0000000000
      1637       151  SER       HB2             2.6920110903        4.2293563308       -5.6115848356  S17       235             1.0000000000
      1638       151  SER       OG              1.0113281068        3.5401597048       -6.7098937974  S17       235             1.0000000000
      1639       151  SER       HG1             0.5872405921        4.4090373463       -6.4662309105  S17       235             1.0000000000
      1640       151  SER       QQH7            1.8547064145        2.7475246919       -4.9421833230  S17       235             1.0000000000
      1641       152  PNM       S1             -3.3134870053        9.5293281482       -5.9146236775  S17       523             1.0000000000
      1642       152  PNM       C2             -1.9959582704        8.2509361824       -6.5589770099  S17       523             1.0000000000
      1643       152  PNM       C3             -1.5728609421        7.4440603078       -5.2812583536  S17       523             1.0000000000
      1644       152  PNM       N4             -2.7173844063        7.4071289428       -4.3520174601  S17       523             1.0000000000
      1645       152  PNM       C5             -3.8578421166        8.3688654376       -4.5503267171  S17       523             1.0000000000
      1646       152  PNM       C6             -3.7071539918        8.7917201202       -3.0367002535  S17       523             1.0000000000
      1647       152  PNM       C7             -2.5934908885        7.7316394364       -2.9937333072  S17       523             1.0000000000
      1648       152  PNM       O8             -1.6471154868        7.5090589242       -2.2200739378  S17       523             1.0000000000
      1649       152  PNM       C9             -2.6500490066        7.3764720305       -7.6368128072  S17       523             1.0000000000
      1650       152  PNM       C10            -0.8131352050        9.0372752818       -7.1344343336  S17       523             1.0000000000
      1651       152  PNM       C11            -1.0360378922        6.0533179832       -5.6463457685  S17       523             1.0000000000
      1652       152  PNM       O12            -1.7741389632        5.0414199499       -5.4680492651  S17       523             1.0000000000
      1653       152  PNM       O13             0.1674564736        6.0324597557       -6.1509014170  S17       523             1.0000000000
      1654       152  PNM       N14            -3.0887364278       10.0812601262       -2.7727074517  S17       523             1.0000000000
      1655       152  PNM       C15            -3.7225395497       11.2400529714       -3.0513471867  S17       523             1.0000000000
      1656       152  PNM       O16            -4.8979037588       11.2337916224       -3.5193265995  S17       523             1.0000000000
      1657       152  PNM       C17            -2.9385453357       12.5274977365       -2.8204497447  S17       523             1.0000000000
      1658       152  PNM       C18            -1.9755593968       12.8658938438       -3.9547709460  S17       523             1.0000000000
      1659       152  PNM       C19            -0.6342648254       13.1824432495       -3.6895513471  S17       523             1.0000000000
      1660       152  PNM       C20             0.2449132669       13.5087236617       -4.7306048508  S17       523             1.0000000000
      1661       152  PNM       C21            -0.2067783808       13.5219145792       -6.0545015969  S17       523             1.0000000000
      1662       152  PNM       C22            -1.5469966427       13.2176121956       -6.3296391230  S17       523             1.0000000000
      1663       152  PNM       C23            -2.4253626944       12.8970366604       -5.2878984880  S17       523             1.0000000000
      1664       152  PNM       H24            -0.7529103466        7.9818755792       -4.7910421214  S17       523             1.0000000000
      1665       152  PNM       H25            -1.1010875666        9.5508543445       -8.0557921415  S17       523             1.0000000000
      1666       152  PNM       H26            -0.0013554722        8.3398694241       -7.3653377957  S17       523             1.0000000000
      1667       152  PNM       H27            -0.4470469082        9.7891013970       -6.4315458836  S17       523             1.0000000000
      1668       152  PNM       H28            -3.0085533378        8.0065476924       -8.4539389195  S17       523             1.0000000000
      1669       152  PNM       H29            -3.5013335079        6.8199753214       -7.2405906560  S17       523             1.0000000000
      1670       152  PNM       H30            -1.9287650494        6.6587301947       -8.0459080650  S17       523             1.0000000000
      1671       152  PNM       H31            -4.8042700448        7.8859003870       -4.7847356266  S17       523             1.0000000000
      1672       152  PNM       H32            -4.5921819385        8.6279302531       -2.4261912803  S17       523             1.0000000000
      1673       152  PNM       H33            -2.3890451591       12.4601838726       -1.8764209117  S17       523             1.0000000000
      1674       152  PNM       H34            -3.6746124931       13.3292496537       -2.7104698035  S17       523             1.0000000000
      1675       152  PNM       H35            -0.2756897452       13.1809496169       -2.6658635198  S17       523             1.0000000000
      1676       152  PNM       H36             1.2786097396       13.7497579570       -4.5082018995  S17       523             1.0000000000
      1677       152  PNM       H37             0.4733129984       13.7734850458       -6.8610981495  S17       523             1.0000000000
      1678       152  PNM       H38            -1.9123352568       13.2260550497       -7.3503964502  S17       523             1.0000000000
      1679       152  PNM       H39            -3.4568992951       12.6494625205       -5.5098187131  S17       523             1.0000000000
      1680       152  PNM       H40            -2.1598343265       10.0929786116       -2.3409054738  S17       523             1.0000000000
      1681       153  TIP3      OH2            -4.7169101680        7.4785357822        0.0429524836  S17       290             1.0000000000
      1682       153  TIP3      H1             -5.7946942665        7.4200351887        0.2862422262  S17       290             1.0000000000
      1683       153  TIP3      H2             -4.1579374679        8.1358076757        0.5619851779  S17       290             1.0000000000
      1684       154  SER       CB             -3.2248014740        5.0334657656       -1.9041974291  S18       70              1.0000000000
      1685       154  SER       HB1            -3.7795157138        4.1778243148       -2.3124516896  S18       70              1.0000000000
      1686       154  SER       HB2            -2.3071113821        5.1506126355       -2.4949064331  S18       70              1.0000000000
      1687       154  SER       OG             -4.0488348766        6.2113349819       -2.0026563004  S18       70              1.0000000000
      1688       154  SER       HG1            -4.3423780503        6.9584823527       -0.7784465117  S18       70              1.0000000000
      1689       154  SER       QQH1           -2.9129273182        4.8721827609       -0.8587521406  S18       70              1.0000000000
      1690       155  LYS       CD             -6.7125585436        3.3475085953       -1.7869750987  S18       73              1.0000000000
      1691       155  LYS       HD1            -7.5012284883        2.8457120489       -2.3548949113  S18       73              1.0000000000
      1692       155  LYS       HD2            -5.7859119082        3.2103610153       -2.3556889971  S18       73              1.0000000000
      1693       155  LYS       QQH2           -6.6024711907        2.8304144880       -0.8274008446  S18       73              1.0000000000
      1694       155  LYS       CE             -7.0328600956        4.8418749576       -1.6360976944  S18       73              1.0000000000
      1695       155  LYS       HE1            -6.6647536397        5.2722516329       -0.7029090126  S18       73              1.0000000000
      1696       155  LYS       HE2            -8.1123846034        5.0116544246       -1.6512194023  S18       73              1.0000000000
      1697       155  LYS       NZ             -6.4082361144        5.6496251804       -2.7350954752  S18       73              1.0000000000
      1698       155  LYS       HZ1            -6.4770245261        5.2447100494       -3.6756839487  S18       73              1.0000000000
      1699       155  LYS       HZ2            -5.3206212690        5.8588451939       -2.5005431627  S18       73              1.0000000000
      1700       155  LYS       HZ3            -6.8460395747        6.5967554905       -2.7787872169  S18       73              1.0000000000
      1701       156  SER       CB             -4.7794880119        4.3486974047       -6.2406191895  S18       130             1.0000000000
      1702       156  SER       HB1            -4.8163382814        5.2613769947       -6.8372661403  S18       130             1.0000000000
      1703       156  SER       HB2            -4.0353040885        3.6785183713       -6.6866555799  S18       130             1.0000000000
      1704       156  SER       OG             -4.4021877078        4.6422742605       -4.8506178636  S18       130             1.0000000000
      1705       156  SER       HG1            -3.6707538197        5.3153295282       -4.8464682120  S18       130             1.0000000000
      1706       156  SER       QQH3           -5.7444446664        3.8447410127       -6.2761114011  S18       130             1.0000000000
      1707       157  GLU       CB            -10.1019479012        9.4370700646        1.1148194622  S18       166             1.0000000000
      1708       157  GLU       HB1            -9.7472545438       10.0830969973        0.3019671311  S18       166             1.0000000000
      1709       157  GLU       HB2           -11.1555528912        9.2069187894        0.9349878060  S18       166             1.0000000000
      1710       157  GLU       QQH4          -10.0302987789        9.9080001356        2.1040934596  S18       166             1.0000000000
      1711       157  GLU       CG             -9.2782908682        8.1363602214        1.0590241971  S18       166             1.0000000000
      1712       157  GLU       HG1            -9.6746730687        7.4764062074        0.2770805842  S18       166             1.0000000000
      1713       157  GLU       HG2            -9.3612041389        7.5629179654        1.9917180974  S18       166             1.0000000000
      1714       157  GLU       CD             -7.7959223034        8.3484679781        0.7621719772  S18       166             1.0000000000
      1715       157  GLU       OE1            -7.3127871516        9.5178656821        0.7419752292  S18       166             1.0000000000
      1716       157  GLU       OE2            -7.0954794087        7.2586233975        0.5461361216  S18       166             1.0000000000
      1717       158  ASN       CB             -2.7824087886       11.6838527173        1.7444823211  S18       170             1.0000000000
      1718       158  ASN       HB1            -1.7945399100       11.4990348072        1.3136646940  S18       170             1.0000000000
      1719       158  ASN       HB2            -3.1688033204       12.6344828205        1.3679671811  S18       170             1.0000000000
      1720       158  ASN       QQH5           -2.7734856773       11.7037887804        2.8437736403  S18       170             1.0000000000
      1721       158  ASN       CG             -3.7172835578       10.5434593409        1.3342125297  S18       170             1.0000000000
      1722       158  ASN       OD1            -3.3484625692        9.3251478415        1.4335351664  S18       170             1.0000000000
      1723       158  ASN       ND2            -4.9261202389       10.9118063503        0.8919795315  S18       170             1.0000000000
      1724       158  ASN       HD21           -5.6808582272       10.2362145512        0.7149472430  S18       170             1.0000000000
      1725       158  ASN       HD22           -5.1057944210       11.8928286450        0.6591030704  S18       170             1.0000000000
      1726       159  LYS       CE             -3.3997657430        1.4542001150       -4.0398130783  S18       234             1.0000000000
      1727       159  LYS       HE1            -3.7931729934        1.6782913875       -3.0497294775  S18       234             1.0000000000
      1728       159  LYS       HE2            -4.2258449393        1.3652843058       -4.7452375966  S18       234             1.0000000000
      1729       159  LYS       NZ             -2.5341088899        2.5887616337       -4.5046906977  S18       234             1.0000000000
      1730       159  LYS       HZ1            -2.0642442476        2.3689100245       -5.4208035656  S18       234             1.0000000000
      1731       159  LYS       HZ2            -1.7561102551        2.8426046408       -3.8673830600  S18       234             1.0000000000
      1732       159  LYS       HZ3            -3.1242094375        3.4419150474       -4.6270271780  S18       234             1.0000000000
      1733       159  LYS       QQH6           -2.7960941706        0.5472919067       -3.9851792632  S18       234             1.0000000000
      1734       160  SER       CB              2.1536312899        3.3022185817       -5.8467689069  S18       235             1.0000000000
      1735       160  SER       HB1             2.8500354791        2.6614730654       -6.3930875831  S18       235             1.0000000000
      1736       160  SER       HB2             2.6934578934        4.2299818366       -5.6104657930  S18       235             1.0000000000
      1737       160  SER       OG              1.0120538568        3.5426095170       -6.7094671311  S18       235             1.0000000000
      1738       160  SER       HG1             0.5896772935        4.4127860533       -6.4659870038  S18       235             1.0000000000
      1739       160  SER       QQH7            1.8542807090        2.7488324801       -4.9425635215  S18       235             1.0000000000
      1740       161  PNM       S1             -3.2918054997        9.5277401417       -5.8939151487  S18       523             1.0000000000
      1741       161  PNM       C2             -1.9978460472        8.2396726401       -6.5492813027  S18       523             1.0000000000
      1742       161  PNM       C3             -1.5859082214        7.4225998860       -5.2717832623  S18       523             1.0000000000
      1743       161  PNM       N4             -2.7438583687        7.3652005149       -4.3522158033  S18       523             1.0000000000
      1744       161  PNM       C5             -3.8637318885        8.3557302423       -4.5497230870  S18       523             1.0000000000
      1745       161  PNM       C6             -3.7160636284        8.7751249663       -3.0358989046  S18       523             1.0000000000
      1746       161  PNM       C7             -2.6152985554        7.6987124453       -2.9837414559  S18       523             1.0000000000
      1747       161  PNM       O8             -1.6465657543        7.5052456208       -2.2278609942  S18       523             1.0000000000
      1748       161  PNM       C9             -2.6523182954        7.3739097707       -7.6343883209  S18       523             1.0000000000
      1749       161  PNM       C10            -0.8102689119        9.0253650628       -7.1213381630  S18       523             1.0000000000
      1750       161  PNM       C11            -1.0302469337        6.0379970929       -5.6432308768  S18       523             1.0000000000
      1751       161  PNM       O12            -1.7514519348        5.0145496950       -5.4669116411  S18       523             1.0000000000
      1752       161  PNM       O13             0.1720291464        6.0323883958       -6.1540864785  S18       523             1.0000000000
      1753       161  PNM       N14            -3.0912706438       10.0618962393       -2.7689971770  S18       523             1.0000000000
      1754       161  PNM       C15            -3.7173041711       11.2235519426       -3.0527991032  S18       523             1.0000000000
      1755       161  PNM       O16            -4.8916783644       11.2218859521       -3.5246505421  S18       523             1.0000000000
      1756       161  PNM       C17            -2.9322656590       12.5113869057       -2.8209204179  S18       523             1.0000000000
      1757       161  PNM       C18            -1.9723063192       12.8576381989       -3.9556998766  S18       523             1.0000000000
      1758       161  PNM       C19            -0.6319354026       13.1788827556       -3.6913198193  S18       523             1.0000000000
      1759       161  PNM       C20             0.2452069055       13.5087276551       -4.7329485811  S18       523             1.0000000000
      1760       161  PNM       C21            -0.2075888496       13.5215293600       -6.0564122066  S18       523             1.0000000000
      1761       161  PNM       C22            -1.5473377981       13.2143250848       -6.3304765187  S18       523             1.0000000000
      1762       161  PNM       C23            -2.4237864729       12.8900698919       -5.2882184465  S18       523             1.0000000000
      1763       161  PNM       H24            -0.7812761248        7.9720486215       -4.7694512218  S18       523             1.0000000000
      1764       161  PNM       H25            -1.0942963216        9.5413979844       -8.0434131632  S18       523             1.0000000000
      1765       161  PNM       H26             0.0042936436        8.3322325918       -7.3524306253  S18       523             1.0000000000
      1766       161  PNM       H27            -0.4468568921        9.7780882713       -6.4180975267  S18       523             1.0000000000
      1767       161  PNM       H28            -3.0084953350        8.0005028542       -8.4562343738  S18       523             1.0000000000
      1768       161  PNM       H29            -3.5054959403        6.8142641240       -7.2463495010  S18       523             1.0000000000
      1769       161  PNM       H30            -1.9232672994        6.6607613176       -8.0371204681  S18       523             1.0000000000
      1770       161  PNM       H31            -4.8170009810        7.8980421728       -4.8052951609  S18       523             1.0000000000
      1771       161  PNM       H32            -4.6087922093        8.6255135515       -2.4319604045  S18       523             1.0000000000
      1772       161  PNM       H33            -2.3805627266       12.4416086049       -1.8784735329  S18       523             1.0000000000
      1773       161  PNM       H34            -3.6689836250       13.3127945974       -2.7069133437  S18       523             1.0000000000
      1774       161  PNM       H35            -0.2722432931       13.1759592598       -2.6679867402  S18       523             1.0000000000
      1775       161  PNM       H36             1.2785997427       13.7512654581       -4.5111099134  S18       523             1.0000000000
      1776       161  PNM       H37             0.4717077118       13.7743890308       -6.8632573461  S18       523             1.0000000000
      1777       161  PNM       H38            -1.9131240843       13.2216043237       -7.3510212187  S18       523             1.0000000000
      1778       161  PNM       H39            -3.4545153661       12.6383636410       -5.5091877481  S18       523             1.0000000000
      1779       161  PNM       H40            -2.1550193375       10.0704947539       -2.3545881861  S18       523             1.0000000000
      1780       162  TIP3      OH2            -4.7339165761        7.4835581204        0.0535959744  S18       290             1.0000000000
      1781       162  TIP3      H1             -5.8521704261        7.4179045375        0.2985253640  S18       290             1.0000000000
      1782       162  TIP3      H2             -4.1706866845        8.1351195171        0.5750102445  S18       290             1.0000000000
      1783       163  SER       CB             -3.2013417615        5.0371383769       -1.9237815467  S19       70              1.0000000000
      1784       163  SER       HB1            -3.7651225543        4.1858800470       -2.3277490321  S19       70              1.0000000000
      1785       163  SER       HB2            -2.2758457851        5.1368065496       -2.5054070386  S19       70              1.0000000000
      1786       163  SER       OG             -4.0088825212        6.2277382633       -2.0468266348  S19       70              1.0000000000
      1787       163  SER       HG1            -4.3425366599        6.9909537287       -0.7602560725  S19       70              1.0000000000
      1788       163  SER       QQH1           -2.9055849368        4.8861593048       -0.8728065906  S19       70              1.0000000000
      1789       164  LYS       CD             -6.7052036554        3.3498097077       -1.7896306612  S19       73              1.0000000000
      1790       164  LYS       HD1            -7.4999080792        2.8560279992       -2.3561947100  S19       73              1.0000000000
      1791       164  LYS       HD2            -5.7809775736        3.2045019593       -2.3601882894  S19       73              1.0000000000
      1792       164  LYS       QQH2           -6.5984574716        2.8310110076       -0.8306434510  S19       73              1.0000000000
      1793       164  LYS       CE             -7.0099269565        4.8468605497       -1.6350650760  S19       73              1.0000000000
      1794       164  LYS       HE1            -6.6233672660        5.2714158805       -0.7070864527  S19       73              1.0000000000
      1795       164  LYS       HE2            -8.0877278430        5.0276984942       -1.6353418986  S19       73              1.0000000000
      1796       164  LYS       NZ             -6.3950316165        5.6538786902       -2.7416299349  S19       73              1.0000000000
      1797       164  LYS       HZ1            -6.4740649587        5.2475635794       -3.6811536645  S19       73              1.0000000000
      1798       164  LYS       HZ2            -5.3115692215        5.8635881039       -2.5277690064  S19       73              1.0000000000
      1799       164  LYS       HZ3            -6.8350423152        6.6003021656       -2.7821318653  S19       73              1.0000000000
      1800       165  SER       CB             -4.7781628205        4.3547854004       -6.2332681105  S19       130             1.0000000000
      1801       165  SER       HB1            -4.8141771976        5.2678831473       -6.8289193686  S19       130             1.0000000000
      1802       165  SER       HB2            -4.0301515991        3.6876889526       -6.6768515114  S19       130             1.0000000000
      1803       165  SER       OG             -4.4080429661        4.6454290698       -4.8411721814  S19       130             1.0000000000
      1804       165  SER       HG1            -3.7096713534        5.3528975182       -4.8180034947  S19       130             1.0000000000
      1805       165  SER       QQH3           -5.7422197474        3.8483721226       -6.2737391937  S19       130             1.0000000000
      1806       166  GLU       CB            -10.1037719712        9.4361668531        1.1152581422  S19       166             1.0000000000
      1807       166  GLU       HB1            -9.7508532108       10.0824536621        0.3018171165  S19       166             1.0000000000
      1808       166  GLU       HB2           -11.1567444669        9.2046966807        0.9355734744  S19       166             1.0000000000
      1809       166  GLU       QQH4          -10.0323570303        9.9060367791        2.1050353114  S19       166             1.0000000000
      1810       166  GLU       CG             -9.2802021864        8.1354891063        1.0594050631  S19       166             1.0000000000
      1811       166  GLU       HG1            -9.6743364944        7.4753590405        0.2766791278  S19       166             1.0000000000
      1812       166  GLU       HG2            -9.3620147380        7.5609487395        1.9914483027  S19       166             1.0000000000
      1813       166  GLU       CD             -7.8013768691        8.3528543476        0.7637106429  S19       166             1.0000000000
      1814       166  GLU       OE1            -7.3143236354        9.5161913957        0.7409602353  S19       166             1.0000000000
      1815       166  GLU       OE2            -7.0987411324        7.2573676286        0.5474229954  S19       166             1.0000000000
      1816       167  ASN       CB             -2.7793834506       11.6867753196        1.7453438424  S19       170             1.0000000000
      1817       167  ASN       HB1            -1.7912966269       11.5021954603        1.3148660466  S19       170             1.0000000000
      1818       167  ASN       HB2            -3.1665462550       12.6370799384        1.3689045555  S19       170             1.0000000000
      1819       167  ASN       QQH5           -2.7705850504       11.7064256946        2.8445944480  S19       170             1.0000000000
      1820       167  ASN       CG             -3.7127206114       10.5462289941        1.3352868497  S19       170             1.0000000000
      1821       167  ASN       OD1            -3.3462048695        9.3285529852        1.4402427088  S19       170             1.0000000000
      1822       167  ASN       ND2            -4.9199897853       10.9154711086        0.8876006929  S19       170             1.0000000000
      1823       167  ASN       HD21           -5.6695740292       10.2389534762        0.7050771054  S19       170             1.0000000000
      1824       167  ASN       HD22           -5.0990600835       11.8957169462        0.6497916857  S19       170             1.0000000000
      1825       168  LYS       CE             -3.3980580056        1.4606056802       -4.0423832366  S19       234             1.0000000000
      1826       168  LYS       HE1            -3.7912877644        1.6842161128       -3.0519877879  S19       234             1.0000000000
      1827       168  LYS       HE2            -4.2243600837        1.3718356774       -4.7477180027  S19       234             1.0000000000
      1828       168  LYS       NZ             -2.5321008359        2.5951086922       -4.5069433312  S19       234             1.0000000000
      1829       168  LYS       HZ1            -2.0626822044        2.3756997102       -5.4232309710  S19       234             1.0000000000
      1830       168  LYS       HZ2            -1.7526363442        2.8468707830       -3.8706682285  S19       234             1.0000000000
      1831       168  LYS       HZ3            -3.1179808040        3.4519811016       -4.6282536264  S19       234             1.0000000000
      1832       168  LYS       QQH6           -2.7946000851        0.5534228319       -3.9882783061  S19       234             1.0000000000
      1833       169  SER       CB              2.1528209535        3.3041985670       -5.8466383464  S19       235             1.0000000000
      1834       169  SER       HB1             2.8485277339        2.6633960453       -6.3940040739  S19       235             1.0000000000
      1835       169  SER       HB2             2.6931580319        4.2314762784       -5.6100337116  S19       235             1.0000000000
      1836       169  SER       OG              1.0107332366        3.5466313535       -6.7082614124  S19       235             1.0000000000
      1837       169  SER       HG1             0.5906684283        4.4180061616       -6.4650074732  S19       235             1.0000000000
      1838       169  SER       QQH7            1.8541205470        2.7501939415       -4.9425410108  S19       235             1.0000000000
      1839       170  PNM       S1             -3.3091930059        9.5162151429       -5.9085028661  S19       523             1.0000000000
      1840       170  PNM       C2             -2.0021226161        8.2313578199       -6.5424786507  S19       523             1.0000000000
      1841       170  PNM       C3             -1.6020732318        7.4139635262       -5.2624897665  S19       523             1.0000000000
      1842       170  PNM       N4             -2.7762668311        7.3344995753       -4.3622164891  S19       523             1.0000000000
      1843       170  PNM       C5             -3.8779495214        8.3506338400       -4.5548559106  S19       523             1.0000000000
      1844       170  PNM       C6             -3.7281275378        8.7644155081       -3.0409653288  S19       523             1.0000000000
      1845       170  PNM       C7             -2.6526929863        7.6613439255       -2.9761421248  S19       523             1.0000000000
      1846       170  PNM       O8             -1.6575862980        7.4981742499       -2.2389416494  S19       523             1.0000000000
      1847       170  PNM       C9             -2.6506696648        7.3686078929       -7.6328662299  S19       523             1.0000000000
      1848       170  PNM       C10            -0.8135918993        9.0175819285       -7.1088121379  S19       523             1.0000000000
      1849       170  PNM       C11            -1.0278463271        6.0362897226       -5.6388317406  S19       523             1.0000000000
      1850       170  PNM       O12            -1.7312952329        5.0007668484       -5.4670014006  S19       523             1.0000000000
      1851       170  PNM       O13             0.1754415530        6.0488887041       -6.1505464829  S19       523             1.0000000000
      1852       170  PNM       N14            -3.0918887151       10.0449706370       -2.7697777057  S19       523             1.0000000000
      1853       170  PNM       C15            -3.7135844286       11.2098484550       -3.0506645823  S19       523             1.0000000000
      1854       170  PNM       O16            -4.8906480897       11.2154378794       -3.5177887536  S19       523             1.0000000000
      1855       170  PNM       C17            -2.9257884020       12.4969118754       -2.8198335808  S19       523             1.0000000000
      1856       170  PNM       C18            -1.9693462264       12.8493861219       -3.9560404234  S19       523             1.0000000000
      1857       170  PNM       C19            -0.6299318265       13.1760163586       -3.6926459198  S19       523             1.0000000000
      1858       170  PNM       C20             0.2456208232       13.5097778929       -4.7343456831  S19       523             1.0000000000
      1859       170  PNM       C21            -0.2079459324       13.5222032860       -6.0575186783  S19       523             1.0000000000
      1860       170  PNM       C22            -1.5472086211       13.2121555560       -6.3307467247  S19       523             1.0000000000
      1861       170  PNM       C23            -2.4221455482       12.8840768983       -5.2882106469  S19       523             1.0000000000
      1862       170  PNM       H24            -0.8036800737        7.9606771066       -4.7457883504  S19       523             1.0000000000
      1863       170  PNM       H25            -1.0979125349        9.5325500687       -8.0311948128  S19       523             1.0000000000
      1864       170  PNM       H26             0.0016180770        8.3251300942       -7.3379904013  S19       523             1.0000000000
      1865       170  PNM       H27            -0.4528753385        9.7691936589       -6.4035345775  S19       523             1.0000000000
      1866       170  PNM       H28            -3.0041837906        8.0017519496       -8.4504848329  S19       523             1.0000000000
      1867       170  PNM       H29            -3.5082004670        6.8107870835       -7.2521159229  S19       523             1.0000000000
      1868       170  PNM       H30            -1.9205056609        6.6575516538       -8.0366699740  S19       523             1.0000000000
      1869       170  PNM       H31            -4.8399994421        7.9124188189       -4.8125864471  S19       523             1.0000000000
      1870       170  PNM       H32            -4.6271394020        8.6266856076       -2.4426456859  S19       523             1.0000000000
      1871       170  PNM       H33            -2.3717164265       12.4269571316       -1.8787591132  S19       523             1.0000000000
      1872       170  PNM       H34            -3.6630361370       13.2972086819       -2.7026031276  S19       523             1.0000000000
      1873       170  PNM       H35            -0.2690800102       13.1735134388       -2.6697891758  S19       523             1.0000000000
      1874       170  PNM       H36             1.2788710651       13.7538742131       -4.5132471180  S19       523             1.0000000000
      1875       170  PNM       H37             0.4706748433       13.7755514256       -6.8648192415  S19       523             1.0000000000
      1876       170  PNM       H38            -1.9133650865       13.2188233159       -7.3512484411  S19       523             1.0000000000
      1877       170  PNM       H39            -3.4523120928       12.6304565022       -5.5093916809  S19       523             1.0000000000
      1878       170  PNM       H40            -2.1524211812       10.0484575349       -2.3609853368  S19       523             1.0000000000
      1879       171  TIP3      OH2            -4.7448936398        7.4852514466        0.0589513717  S19       290             1.0000000000
      1880       171  TIP3      H1             -5.9211545450        7.4116715983        0.3126742322  S19       290             1.0000000000
      1881       171  TIP3      H2             -4.1773495137        8.1300039253        0.5806339187  S19       290             1.0000000000
      1882       172  SER       CB             -3.1762986762        5.0427737803       -1.9427698815  S20       70              1.0000000000
      1883       172  SER       HB1            -3.7544989265        4.1994382433       -2.3423339386  S20       70              1.0000000000
      1884       172  SER       HB2            -2.2442530634        5.1207012857       -2.5160535046  S20       70              1.0000000000
      1885       172  SER       OG             -3.9613117839        6.2512226720       -2.0929228373  S20       70              1.0000000000
      1886       172  SER       HG1            -4.3367602546        7.0255123092       -0.7454789651  S20       70              1.0000000000
      1887       172  SER       QQH1           -2.8959372949        4.9071423695       -0.8858891920  S20       70              1.0000000000
      1888       173  LYS       CD             -6.6991392879        3.3520445421       -1.7920897585  S20       73              1.0000000000
      1889       173  LYS       HD1            -7.5000281656        2.8661794069       -2.3567412952  S20       73              1.0000000000
      1890       173  LYS       HD2            -5.7777911414        3.1980674252       -2.3649279812  S20       73              1.0000000000
      1891       173  LYS       QQH2           -6.5950050554        2.8322954628       -0.8334846347  S20       73              1.0000000000
      1892       173  LYS       CE             -6.9884791981        4.8515717555       -1.6343807845  S20       73              1.0000000000
      1893       173  LYS       HE1            -6.5821889873        5.2716346057       -0.7132908200  S20       73              1.0000000000
      1894       173  LYS       HE2            -8.0639769761        5.0436171229       -1.6182827208  S20       73              1.0000000000
      1895       173  LYS       NZ             -6.3857004370        5.6579924066       -2.7506623752  S20       73              1.0000000000
      1896       173  LYS       HZ1            -6.4811016676        5.2522112901       -3.6896648992  S20       73              1.0000000000
      1897       173  LYS       HZ2            -5.3114531769        5.8658026940       -2.5629633743  S20       73              1.0000000000
      1898       173  LYS       HZ3            -6.8279893326        6.6042712756       -2.7852443390  S20       73              1.0000000000
      1899       174  SER       CB             -4.7761844767        4.3608907613       -6.2268004842  S20       130             1.0000000000
      1900       174  SER       HB1            -4.8119144585        5.2737193455       -6.8225956061  S20       130             1.0000000000
      1901       174  SER       HB2            -4.0254647769        3.6957069800       -6.6684427046  S20       130             1.0000000000
      1902       174  SER       OG             -4.4106597719        4.6523406887       -4.8336825650  S20       130             1.0000000000
      1903       174  SER       HG1            -3.7401584616        5.3889955262       -4.7984334027  S20       130             1.0000000000
      1904       174  SER       QQH3           -5.7396420451        3.8528010280       -6.2703068403  S20       130             1.0000000000
      1905       175  GLU       CB            -10.1078600888        9.4367035303        1.1157446928  S20       166             1.0000000000
      1906       175  GLU       HB1            -9.7554707054       10.0827428342        0.3018727037  S20       166             1.0000000000
      1907       175  GLU       HB2           -11.1605714825        9.2050279536        0.9364312703  S20       166             1.0000000000
      1908       175  GLU       QQH4          -10.0361447949        9.9055704436        2.1059870904  S20       166             1.0000000000
      1909       175  GLU       CG             -9.2862178567        8.1354081577        1.0598444149  S20       166             1.0000000000
      1910       175  GLU       HG1            -9.6795571358        7.4752161441        0.2769445970  S20       166             1.0000000000
      1911       175  GLU       HG2            -9.3672855615        7.5603614075        1.9915572164  S20       166             1.0000000000
      1912       175  GLU       CD             -7.8107237014        8.3555504767        0.7646757402  S20       166             1.0000000000
      1913       175  GLU       OE1            -7.3177966893        9.5124709949        0.7386348196  S20       166             1.0000000000
      1914       175  GLU       OE2            -7.1093583257        7.2526020290        0.5485663758  S20       166             1.0000000000
      1915       176  ASN       CB             -2.7776018508       11.6897952872        1.7465567805  S20       170             1.0000000000
      1916       176  ASN       HB1            -1.7898154056       11.5052687287        1.3153723088  S20       170             1.0000000000
      1917       176  ASN       HB2            -3.1650206791       12.6401097000        1.3702259348  S20       170             1.0000000000
      1918       176  ASN       QQH5           -2.7676498784       11.7094641571        2.8457377043  S20       170             1.0000000000
      1919       176  ASN       CG             -3.7096521941       10.5488743430        1.3378009181  S20       170             1.0000000000
      1920       176  ASN       OD1            -3.3454088058        9.3316712809        1.4505081285  S20       170             1.0000000000
      1921       176  ASN       ND2            -4.9146401407       10.9176509046        0.8831062160  S20       170             1.0000000000
      1922       176  ASN       HD21           -5.6588659161       10.2396138630        0.6951577720  S20       170             1.0000000000
      1923       176  ASN       HD22           -5.0928735743       11.8971232806        0.6402400457  S20       170             1.0000000000
      1924       177  LYS       CE             -3.3965157168        1.4664569028       -4.0449912033  S20       234             1.0000000000
      1925       177  LYS       HE1            -3.7896249887        1.6894018407       -3.0543114648  S20       234             1.0000000000
      1926       177  LYS       HE2            -4.2229390650        1.3774582367       -4.7501783194  S20       234             1.0000000000
      1927       177  LYS       NZ             -2.5307194823        2.6012041801       -4.5094311193  S20       234             1.0000000000
      1928       177  LYS       HZ1            -2.0620763155        2.3818573302       -5.4260821106  S20       234             1.0000000000
      1929       177  LYS       HZ2            -1.7494273481        2.8505921249       -3.8744382983  S20       234             1.0000000000
      1930       177  LYS       HZ3            -3.1125128780        3.4621142892       -4.6299042802  S20       234             1.0000000000
      1931       177  LYS       QQH6           -2.7930280806        0.5592445160       -3.9913409487  S20       234             1.0000000000
      1932       178  SER       CB              2.1523125523        3.3057741358       -5.8467789759  S20       235             1.0000000000
      1933       178  SER       HB1             2.8477479762        2.6648254835       -6.3945183405  S20       235             1.0000000000
      1934       178  SER       HB2             2.6930640038        4.2326165144       -5.6097560251  S20       235             1.0000000000
      1935       178  SER       OG              1.0100622172        3.5499837989       -6.7077050654  S20       235             1.0000000000
      1936       178  SER       HG1             0.5918897198        4.4227939450       -6.4645033716  S20       235             1.0000000000
      1937       178  SER       QQH7            1.8536479970        2.7514675049       -4.9428245225  S20       235             1.0000000000
      1938       179  PNM       S1             -3.3106988029        9.5070374640       -5.9038876171  S20       523             1.0000000000
      1939       179  PNM       C2             -2.0025980328        8.2236607050       -6.5352903321  S20       523             1.0000000000
      1940       179  PNM       C3             -1.6170244994        7.4048249842       -5.2534128062  S20       523             1.0000000000
      1941       179  PNM       N4             -2.8093599418        7.2964782679       -4.3749370532  S20       523             1.0000000000
      1942       179  PNM       C5             -3.8897192041        8.3398779343       -4.5579976204  S20       523             1.0000000000
      1943       179  PNM       C6             -3.7380762120        8.7536867634       -3.0485941469  S20       523             1.0000000000
      1944       179  PNM       C7             -2.6902258195        7.6212576366       -2.9669546503  S20       523             1.0000000000
      1945       179  PNM       O8             -1.6627687654        7.4993071493       -2.2552498469  S20       523             1.0000000000
      1946       179  PNM       C9             -2.6475651491        7.3645784440       -7.6309470317  S20       523             1.0000000000
      1947       179  PNM       C10            -0.8121228600        9.0099964214       -7.0975592868  S20       523             1.0000000000
      1948       179  PNM       C11            -1.0268604399        6.0338864331       -5.6341922124  S20       523             1.0000000000
      1949       179  PNM       O12            -1.7190521638        4.9906901608       -5.4683417437  S20       523             1.0000000000
      1950       179  PNM       O13             0.1774913753        6.0572134077       -6.1463944382  S20       523             1.0000000000
      1951       179  PNM       N14            -3.0906473926       10.0276734576       -2.7752285885  S20       523             1.0000000000
      1952       179  PNM       C15            -3.7077596685       11.1966132797       -3.0496954638  S20       523             1.0000000000
      1953       179  PNM       O16            -4.8877435117       11.2100541609       -3.5117525861  S20       523             1.0000000000
      1954       179  PNM       C17            -2.9197648610       12.4837256425       -2.8185852462  S20       523             1.0000000000
      1955       179  PNM       C18            -1.9668667278       12.8418826114       -3.9559534546  S20       523             1.0000000000
      1956       179  PNM       C19            -0.6282831578       13.1725574785       -3.6932941188  S20       523             1.0000000000
      1957       179  PNM       C20             0.2457443410       13.5097878688       -4.7351113605  S20       523             1.0000000000
      1958       179  PNM       C21            -0.2088008987       13.5222040030       -6.0579449033  S20       523             1.0000000000
      1959       179  PNM       C22            -1.5477095009       13.2099893263       -6.3303677950  S20       523             1.0000000000
      1960       179  PNM       C23            -2.4211152529       12.8782889686       -5.2876303722  S20       523             1.0000000000
      1961       179  PNM       H24            -0.8332477034        7.9554685170       -4.7181406304  S20       523             1.0000000000
      1962       179  PNM       H25            -1.0951039526        9.5267248364       -8.0195764987  S20       523             1.0000000000
      1963       179  PNM       H26             0.0019605108        8.3155525550       -7.3251583019  S20       523             1.0000000000
      1964       179  PNM       H27            -0.4527352015        9.7615979001       -6.3917396964  S20       523             1.0000000000
      1965       179  PNM       H28            -2.9960164579        8.0032103456       -8.4464070899  S20       523             1.0000000000
      1966       179  PNM       H29            -3.5055644593        6.8069458673       -7.2517983087  S20       523             1.0000000000
      1967       179  PNM       H30            -1.9203550879        6.6512344313       -8.0366659825  S20       523             1.0000000000
      1968       179  PNM       H31            -4.8616009621        7.9190161867       -4.8091921514  S20       523             1.0000000000
      1969       179  PNM       H32            -4.6438861985        8.6354111550       -2.4557023101  S20       523             1.0000000000
      1970       179  PNM       H33            -2.3626041128       12.4139062026       -1.8794049840  S20       523             1.0000000000
      1971       179  PNM       H34            -3.6594871179       13.2814942920       -2.6986631354  S20       523             1.0000000000
      1972       179  PNM       H35            -0.2668469218       13.1700133362       -2.6706465943  S20       523             1.0000000000
      1973       179  PNM       H36             1.2785669076       13.7562393014       -4.5144860478  S20       523             1.0000000000
      1974       179  PNM       H37             0.4687931356       13.7766757394       -6.8657384782  S20       523             1.0000000000
      1975       179  PNM       H38            -1.9146444275       13.2171545764       -7.3506230239  S20       523             1.0000000000
      1976       179  PNM       H39            -3.4508233480       12.6226025174       -5.5085243011  S20       523             1.0000000000
      1977       179  PNM       H40            -2.1518128484       10.0203778524       -2.3647586385  S20       523             1.0000000000
      1978       180  TIP3      OH2            -4.7480950349        7.4871673933        0.0683253607  S20       290             1.0000000000
      1979       180  TIP3      H1             -5.9840960033        7.4032634940        0.3280688708  S20       290             1.0000000000
      1980       180  TIP3      H2             -4.1792556151        8.1283206301        0.5909676311  S20       290             1.0000000000
      1981       181  SER       CB             -3.1519419562        5.0529035567       -1.9583780961  S21       70              1.0000000000
      1982       181  SER       HB1            -3.7469540917        4.2208070210       -2.3531908406  S21       70              1.0000000000
      1983       181  SER       HB2            -2.2177683959        5.1098820156       -2.5278370674  S21       70              1.0000000000
      1984       181  SER       OG             -3.9137428855        6.2808315167       -2.1308827973  S21       70              1.0000000000
      1985       181  SER       HG1            -4.3277038750        7.0583817436       -0.7364367823  S21       70              1.0000000000
      1986       181  SER       QQH1           -2.8851237587        4.9325210649       -0.8970632311  S21       70              1.0000000000
      1987       182  LYS       CD             -6.6943790692        3.3539489683       -1.7943155956  S21       73              1.0000000000
      1988       182  LYS       HD1            -7.5014110315        2.8752096631       -2.3564757316  S21       73              1.0000000000
      1989       182  LYS       HD2            -5.7763496099        3.1916031012       -2.3700290286  S21       73              1.0000000000
      1990       182  LYS       QQH2           -6.5922249539        2.8339350862       -0.8359414556  S21       73              1.0000000000
      1991       182  LYS       CE             -6.9691326403        4.8555844292       -1.6335216972  S21       73              1.0000000000
      1992       182  LYS       HE1            -6.5409920549        5.2732408161       -0.7215761643  S21       73              1.0000000000
      1993       182  LYS       HE2            -8.0418328335        5.0583002816       -1.5983897902  S21       73              1.0000000000
      1994       182  LYS       NZ             -6.3832336781        5.6613445599       -2.7623185197  S21       73              1.0000000000
      1995       182  LYS       HZ1            -6.5022078994        5.2590747152       -3.7010741130  S21       73              1.0000000000
      1996       182  LYS       HZ2            -5.3218271075        5.8633038463       -2.6065966500  S21       73              1.0000000000
      1997       182  LYS       HZ3            -6.8241708990        6.6095404327       -2.7861672817  S21       73              1.0000000000
      1998       183  SER       CB             -4.7748747940        4.3670249511       -6.2211666902  S21       130             1.0000000000
      1999       183  SER       HB1            -4.8106095606        5.2784030363       -6.8194012311  S21       130             1.0000000000
      2000       183  SER       HB2            -4.0217556425        3.7029079430       -6.6603486652  S21       130             1.0000000000
      2001       183  SER       OG             -4.4112392879        4.6628423016       -4.8281158408  S21       130             1.0000000000
      2002       183  SER       HG1            -3.7578426016        5.4197972445       -4.7879879280  S21       130             1.0000000000
      2003       183  SER       QQH3           -5.7375913946        3.8576037752       -6.2661058341  S21       130             1.0000000000
      2004       184  GLU       CB            -10.1112499142        9.4377240089        1.1158669043  S21       166             1.0000000000
      2005       184  GLU       HB1            -9.7588378590       10.0834074162        0.3016807766  S21       166             1.0000000000
      2006       184  GLU       HB2           -11.1641538911        9.2068023756        0.9368125602  S21       166             1.0000000000
      2007       184  GLU       QQH4          -10.0385820573        9.9056578924        2.1064979663  S21       166             1.0000000000
      2008       184  GLU       CG             -9.2910878741        8.1358273042        1.0597325918  S21       166             1.0000000000
      2009       184  GLU       HG1            -9.6849163210        7.4757589237        0.2771416269  S21       166             1.0000000000
      2010       184  GLU       HG2            -9.3715264575        7.5607198463        1.9913840517  S21       166             1.0000000000
      2011       184  GLU       CD             -7.8172353598        8.3566416231        0.7646523595  S21       166             1.0000000000
      2012       184  GLU       OE1            -7.3202969817        9.5099800569        0.7382780870  S21       166             1.0000000000
      2013       184  GLU       OE2            -7.1170953641        7.2494917584        0.5472241978  S21       166             1.0000000000
      2014       185  ASN       CB             -2.7767251705       11.6908515045        1.7470022978  S21       170             1.0000000000
      2015       185  ASN       HB1            -1.7889975881       11.5069312637        1.3154820409  S21       170             1.0000000000
      2016       185  ASN       HB2            -3.1644269169       12.6411390691        1.3708519031  S21       170             1.0000000000
      2017       185  ASN       QQH5           -2.7662398998       11.7102777995        2.8461250721  S21       170             1.0000000000
      2018       185  ASN       CG             -3.7085533058       10.5504259318        1.3383094424  S21       170             1.0000000000
      2019       185  ASN       OD1            -3.3467782791        9.3326824655        1.4555046827  S21       170             1.0000000000
      2020       185  ASN       ND2            -4.9116884908       10.9190530958        0.8788233849  S21       170             1.0000000000
      2021       185  ASN       HD21           -5.6529318641       10.2403576242        0.6872675825  S21       170             1.0000000000
      2022       185  ASN       HD22           -5.0890398806       11.8981089879        0.6320343751  S21       170             1.0000000000
      2023       186  LYS       CE             -3.3951533122        1.4717347644       -4.0475516353  S21       234             1.0000000000
      2024       186  LYS       HE1            -3.7883242401        1.6937867040       -3.0566001716  S21       234             1.0000000000
      2025       186  LYS       HE2            -4.2216287853        1.3824679192       -4.7527095048  S21       234             1.0000000000
      2026       186  LYS       NZ             -2.5296314541        2.6067308834       -4.5118138592  S21       234             1.0000000000
      2027       186  LYS       HZ1            -2.0619430542        2.3880079982       -5.4291254441  S21       234             1.0000000000
      2028       186  LYS       HZ2            -1.7460443986        2.8540153608       -3.8787632016  S21       234             1.0000000000
      2029       186  LYS       HZ3            -3.1077187882        3.4711438323       -4.6313819161  S21       234             1.0000000000
      2030       186  LYS       QQH6           -2.7915649340        0.5645796414       -3.9942654638  S21       234             1.0000000000
      2031       187  SER       CB              2.1516786403        3.3075690970       -5.8466591479  S21       235             1.0000000000
      2032       187  SER       HB1             2.8464534968        2.6665400254       -6.3952105911  S21       235             1.0000000000
      2033       187  SER       HB2             2.6932243071        4.2337766745       -5.6090873065  S21       235             1.0000000000
      2034       187  SER       OG              1.0092868071        3.5533455096       -6.7067779454  S21       235             1.0000000000
      2035       187  SER       HG1             0.5921631352        4.4269478277       -6.4630982747  S21       235             1.0000000000
      2036       187  SER       QQH7            1.8531560096        2.7530071028       -4.9427599755  S21       235             1.0000000000
      2037       188  PNM       S1             -3.3131408669        9.4985070687       -5.8991674396  S21       523             1.0000000000
      2038       188  PNM       C2             -2.0071234563        8.2156881867       -6.5284286657  S21       523             1.0000000000
      2039       188  PNM       C3             -1.6349014052        7.3926344418       -5.2446590850  S21       523             1.0000000000
      2040       188  PNM       N4             -2.8436738487        7.2544299273       -4.3861263627  S21       523             1.0000000000
      2041       188  PNM       C5             -3.8995448704        8.3270974553       -4.5590018948  S21       523             1.0000000000
      2042       188  PNM       C6             -3.7479350482        8.7407470232       -3.0527999232  S21       523             1.0000000000
      2043       188  PNM       C7             -2.7265722134        7.5759693320       -2.9468469810  S21       523             1.0000000000
      2044       188  PNM       O8             -1.6675998579        7.4991278499       -2.2665695524  S21       523             1.0000000000
      2045       188  PNM       C9             -2.6468294753        7.3607708299       -7.6305391664  S21       523             1.0000000000
      2046       188  PNM       C10            -0.8144089753        9.0034104923       -7.0863303384  S21       523             1.0000000000
      2047       188  PNM       C11            -1.0254027450        6.0293761509       -5.6292761542  S21       523             1.0000000000
      2048       188  PNM       O12            -1.7020625824        4.9759318465       -5.4655156661  S21       523             1.0000000000
      2049       188  PNM       O13             0.1782946033        6.0650250824       -6.1448181886  S21       523             1.0000000000
      2050       188  PNM       N14            -3.0907458048       10.0092627033       -2.7775286622  S21       523             1.0000000000
      2051       188  PNM       C15            -3.7021850401       11.1820256068       -3.0490335147  S21       523             1.0000000000
      2052       188  PNM       O16            -4.8847407260       11.2031462231       -3.5076606191  S21       523             1.0000000000
      2053       188  PNM       C17            -2.9136865103       12.4698818708       -2.8178924778  S21       523             1.0000000000
      2054       188  PNM       C18            -1.9641642542       12.8345380282       -3.9561055109  S21       523             1.0000000000
      2055       188  PNM       C19            -0.6265116818       13.1696184037       -3.6942484589  S21       523             1.0000000000
      2056       188  PNM       C20             0.2460063799       13.5099709096       -4.7362476543  S21       523             1.0000000000
      2057       188  PNM       C21            -0.2092657127       13.5220218172       -6.0588173719  S21       523             1.0000000000
      2058       188  PNM       C22            -1.5478324417       13.2075416154       -6.3303422201  S21       523             1.0000000000
      2059       188  PNM       C23            -2.4197409454       12.8724678846       -5.2873453104  S21       523             1.0000000000
      2060       188  PNM       H24            -0.8670741677        7.9495369711       -4.6935321746  S21       523             1.0000000000
      2061       188  PNM       H25            -1.0956334105        9.5207507722       -8.0088951826  S21       523             1.0000000000
      2062       188  PNM       H26             0.0011021418        8.3108801461       -7.3132438258  S21       523             1.0000000000
      2063       188  PNM       H27            -0.4576526513        9.7548341265       -6.3791555660  S21       523             1.0000000000
      2064       188  PNM       H28            -2.9916561319        8.0001309359       -8.4469971573  S21       523             1.0000000000
      2065       188  PNM       H29            -3.5068126822        6.8015677227       -7.2584818533  S21       523             1.0000000000
      2066       188  PNM       H30            -1.9160780473        6.6499103547       -8.0341619853  S21       523             1.0000000000
      2067       188  PNM       H31            -4.8801042567        7.9277550125       -4.8125617433  S21       523             1.0000000000
      2068       188  PNM       H32            -4.6628889503        8.6422783422       -2.4686175394  S21       523             1.0000000000
      2069       188  PNM       H33            -2.3542052115       12.3999509040       -1.8801231954  S21       523             1.0000000000
      2070       188  PNM       H34            -3.6550272499       13.2659709786       -2.6951849006  S21       523             1.0000000000
      2071       188  PNM       H35            -0.2642980035       13.1667711962       -2.6719009676  S21       523             1.0000000000
      2072       188  PNM       H36             1.2784126589       13.7583934152       -4.5160098314  S21       523             1.0000000000
      2073       188  PNM       H37             0.4674773886       13.7779417852       -6.8668989081  S21       523             1.0000000000
      2074       188  PNM       H38            -1.9153928596       13.2146926173       -7.3503736388  S21       523             1.0000000000
      2075       188  PNM       H39            -3.4488158385       12.6140391190       -5.5079222267  S21       523             1.0000000000
      2076       188  PNM       H40            -2.1483150800        9.9934375531       -2.3747052241  S21       523             1.0000000000
      2077       189  TIP3      OH2            -4.7466839508        7.4900454017        0.0773267650  S21       290             1.0000000000
      2078       189  TIP3      H1             -6.0140187652        7.3992468750        0.3359840804  S21       290             1.0000000000
      2079       189  TIP3      H2             -4.1802507278        8.1323461086        0.6026716210  S21       290             1.0000000000
      2080       190  SER       CB             -3.1268452186        5.0634564969       -1.9732308559  S22       70              1.0000000000
      2081       190  SER       HB1            -3.7423084719        4.2456530827       -2.3625867672  S22       70              1.0000000000
      2082       190  SER       HB2            -2.1908209071        5.0997898213       -2.5385744322  S22       70              1.0000000000
      2083       190  SER       OG             -3.8689911179        6.3092927356       -2.1671977472  S22       70              1.0000000000
      2084       190  SER       HG1            -4.3197660587        7.0917039499       -0.7290178513  S22       70              1.0000000000
      2085       190  SER       QQH1           -2.8717549554        4.9626616646       -0.9079975442  S22       70              1.0000000000
      2086       191  LYS       CD             -6.6906270689        3.3550623426       -1.7964387922  S22       73              1.0000000000
      2087       191  LYS       HD1            -7.5043268287        2.8835192342       -2.3551565666  S22       73              1.0000000000
      2088       191  LYS       HD2            -5.7765864830        3.1835729073       -2.3757287956  S22       73              1.0000000000
      2089       191  LYS       QQH2           -6.5899755750        2.8356209588       -0.8378874676  S22       73              1.0000000000
      2090       191  LYS       CE             -6.9503690280        4.8586199225       -1.6331468086  S22       73              1.0000000000
      2091       191  LYS       HE1            -6.4944876306        5.2752228015       -0.7346029548  S22       73              1.0000000000
      2092       191  LYS       HE2            -8.0194796186        5.0720252457       -1.5717163535  S22       73              1.0000000000
      2093       191  LYS       NZ             -6.3892266773        5.6620707031       -2.7787174976  S22       73              1.0000000000
      2094       191  LYS       HZ1            -6.5478843349        5.2688654376       -3.7164388849  S22       73              1.0000000000
      2095       191  LYS       HZ2            -5.3369748320        5.8485591652       -2.6649767178  S22       73              1.0000000000
      2096       191  LYS       HZ3            -6.8205606231        6.6160290636       -2.7836324676  S22       73              1.0000000000
      2097       192  SER       CB             -4.7731295161        4.3740462647       -6.2149825859  S22       130             1.0000000000
      2098       192  SER       HB1            -4.8084164105        5.2839096026       -6.8157686015  S22       130             1.0000000000
      2099       192  SER       HB2            -4.0181178608        3.7109412443       -6.6527489900  S22       130             1.0000000000
      2100       192  SER       OG             -4.4094790283        4.6755816976       -4.8228711313  S22       130             1.0000000000
      2101       192  SER       HG1            -3.7708721480        5.4520405203       -4.7823345029  S22       130             1.0000000000
      2102       192  SER       QQH3           -5.7355041218        3.8641245123       -6.2590185532  S22       130             1.0000000000
      2103       193  GLU       CB            -10.1137733409        9.4386324231        1.1158263537  S22       166             1.0000000000
      2104       193  GLU       HB1            -9.7612234026       10.0841670240        0.3015562329  S22       166             1.0000000000
      2105       193  GLU       HB2           -11.1669225469        9.2085658365        0.9369716506  S22       166             1.0000000000
      2106       193  GLU       QQH4          -10.0405180670        9.9061109280        2.1066658610  S22       166             1.0000000000
      2107       193  GLU       CG             -9.2947396044        8.1360792216        1.0594695633  S22       166             1.0000000000
      2108       193  GLU       HG1            -9.6885697187        7.4761148677        0.2769430706  S22       166             1.0000000000
      2109       193  GLU       HG2            -9.3750860036        7.5608753831        1.9910532562  S22       166             1.0000000000
      2110       193  GLU       CD             -7.8221751332        8.3570957761        0.7641095874  S22       166             1.0000000000
      2111       193  GLU       OE1            -7.3219178875        9.5074763467        0.7386006052  S22       166             1.0000000000
      2112       193  GLU       OE2            -7.1235460777        7.2465516461        0.5437065844  S22       166             1.0000000000
      2113       194  ASN       CB             -2.7764331134       11.6913807216        1.7472400515  S22       170             1.0000000000
      2114       194  ASN       HB1            -1.7890554128       11.5070761952        1.3151521587  S22       170             1.0000000000
      2115       194  ASN       HB2            -3.1640207826       12.6417913607        1.3713324924  S22       170             1.0000000000
      2116       194  ASN       QQH5           -2.7655227109       11.7102671735        2.8463139698  S22       170             1.0000000000
      2117       194  ASN       CG             -3.7084853714       10.5517411987        1.3389630171  S22       170             1.0000000000
      2118       194  ASN       OD1            -3.3494853050        9.3335351774        1.4611832895  S22       170             1.0000000000
      2119       194  ASN       ND2            -4.9096603494       10.9206841733        0.8745973974  S22       170             1.0000000000
      2120       194  ASN       HD21           -5.6490698062       10.2418304295        0.6809518767  S22       170             1.0000000000
      2121       194  ASN       HD22           -5.0854766901       11.8993816634        0.6240415094  S22       170             1.0000000000
      2122       195  LYS       CE             -3.3938666934        1.4771821112       -4.0502542289  S22       234             1.0000000000
      2123       195  LYS       HE1            -3.7871879422        1.6983233367       -3.0590433684  S22       234             1.0000000000
      2124       195  LYS       HE2            -4.2203584287        1.3877432868       -4.7554401293  S22       234             1.0000000000
      2125       195  LYS       NZ             -2.5288017287        2.6126100761       -4.5141689208  S22       234             1.0000000000
      2126       195  LYS       HZ1            -2.0622734900        2.3947789102       -5.4322831638  S22       234             1.0000000000
      2127       195  LYS       HZ2            -1.7427001962        2.8573712629       -3.8832638668  S22       234             1.0000000000
      2128       195  LYS       HZ3            -3.1032950827        3.4807520169       -4.6323075043  S22       234             1.0000000000
      2129       195  LYS       QQH6           -2.7902230462        0.5700422014       -3.9973334174  S22       234             1.0000000000
      2130       196  SER       CB              2.1511516453        3.3092202324       -5.8464569963  S22       235             1.0000000000
      2131       196  SER       HB1             2.8455656096        2.6680810001       -6.3954962202  S22       235             1.0000000000
      2132       196  SER       HB2             2.6931707135        4.2350018970       -5.6085556261  S22       235             1.0000000000
      2133       196  SER       OG              1.0086980834        3.5563184337       -6.7059699370  S22       235             1.0000000000
      2134       196  SER       HG1             0.5924921653        4.4306312826       -6.4619126868  S22       235             1.0000000000
      2135       196  SER       QQH7            1.8527390822        2.7544707684       -4.9425928487  S22       235             1.0000000000
      2136       197  PNM       S1             -3.3151948663        9.4900938801       -5.8975343116  S22       523             1.0000000000
      2137       197  PNM       C2             -2.0096592939        8.2077937990       -6.5227198599  S22       523             1.0000000000
      2138       197  PNM       C3             -1.6516298134        7.3811336811       -5.2371554824  S22       523             1.0000000000
      2139       197  PNM       N4             -2.8762532871        7.2158619972       -4.4007202656  S22       523             1.0000000000
      2140       197  PNM       C5             -3.9076890404        8.3157443903       -4.5623218736  S22       523             1.0000000000
      2141       197  PNM       C6             -3.7575333297        8.7273544189       -3.0589177853  S22       523             1.0000000000
      2142       197  PNM       C7             -2.7628830479        7.5308317505       -2.9244165661  S22       523             1.0000000000
      2143       197  PNM       O8             -1.6774013919        7.4985866068       -2.2742592478  S22       523             1.0000000000
      2144       197  PNM       C9             -2.6452967519        7.3574883746       -7.6308498797  S22       523             1.0000000000
      2145       197  PNM       C10            -0.8146072810        8.9960996022       -7.0757626421  S22       523             1.0000000000
      2146       197  PNM       C11            -1.0237968595        6.0255485974       -5.6236951220  S22       523             1.0000000000
      2147       197  PNM       O12            -1.6850036795        4.9621103542       -5.4598746500  S22       523             1.0000000000
      2148       197  PNM       O13             0.1789091605        6.0726451308       -6.1424505853  S22       523             1.0000000000
      2149       197  PNM       N14            -3.0904815111        9.9895283067       -2.7793963206  S22       523             1.0000000000
      2150       197  PNM       C15            -3.6964912639       11.1662364270       -3.0478823987  S22       523             1.0000000000
      2151       197  PNM       O16            -4.8815012381       11.1953755387       -3.5028113628  S22       523             1.0000000000
      2152       197  PNM       C17            -2.9071638625       12.4546336251       -2.8170538686  S22       523             1.0000000000
      2153       197  PNM       C18            -1.9612788835       12.8260595217       -3.9562649533  S22       523             1.0000000000
      2154       197  PNM       C19            -0.6246099160       13.1659850314       -3.6952289306  S22       523             1.0000000000
      2155       197  PNM       C20             0.2461862978       13.5102413127       -4.7373796257  S22       523             1.0000000000
      2156       197  PNM       C21            -0.2100110927       13.5222509334       -6.0595903170  S22       523             1.0000000000
      2157       197  PNM       C22            -1.5481249985       13.2051175046       -6.3302014132  S22       523             1.0000000000
      2158       197  PNM       C23            -2.4182956545       12.8660283936       -5.2869712123  S22       523             1.0000000000
      2159       197  PNM       H24            -0.8997590612        7.9418725829       -4.6683201231  S22       523             1.0000000000
      2160       197  PNM       H25            -1.0945216930        9.5153905135       -7.9977922412  S22       523             1.0000000000
      2161       197  PNM       H26             0.0014048168        8.3041893365       -7.3023028838  S22       523             1.0000000000
      2162       197  PNM       H27            -0.4599023420        9.7470051747       -6.3672632765  S22       523             1.0000000000
      2163       197  PNM       H28            -2.9857394545        8.0002382026       -8.4465823588  S22       523             1.0000000000
      2164       197  PNM       H29            -3.5073004393        6.7978734905       -7.2644257090  S22       523             1.0000000000
      2165       197  PNM       H30            -1.9132838064        6.6472633127       -8.0333546074  S22       523             1.0000000000
      2166       197  PNM       H31            -4.8960107681        7.9357820703       -4.8159976340  S22       523             1.0000000000
      2167       197  PNM       H32            -4.6815714119        8.6473769713       -2.4852612203  S22       523             1.0000000000
      2168       197  PNM       H33            -2.3449714462       12.3850971369       -1.8809618166  S22       523             1.0000000000
      2169       197  PNM       H34            -3.6504174295       13.2486591155       -2.6913792823  S22       523             1.0000000000
      2170       197  PNM       H35            -0.2616968663       13.1630375144       -2.6731734954  S22       523             1.0000000000
      2171       197  PNM       H36             1.2782300204       13.7606601204       -4.5176322189  S22       523             1.0000000000
      2172       197  PNM       H37             0.4658350659       13.7791753291       -6.8681246698  S22       523             1.0000000000
      2173       197  PNM       H38            -1.9163967613       13.2122810785       -7.3499856689  S22       523             1.0000000000
      2174       197  PNM       H39            -3.4468468676       12.6052736507       -5.5071478842  S22       523             1.0000000000
      2175       197  PNM       H40            -2.1449710094        9.9640326243       -2.3838007745  S22       523             1.0000000000
      2176       198  TIP3      OH2            -4.7437503620        7.4951844583        0.0865077309  S22       290             1.0000000000
      2177       198  TIP3      H1             -6.0353970517        7.3970827836        0.3410813424  S22       290             1.0000000000
      2178       198  TIP3      H2             -4.1796716426        8.1388595944        0.6160027874  S22       290             1.0000000000
      2179       199  SER       CB             -3.1036550553        5.0735345320       -1.9851370153  S23       70              1.0000000000
      2180       199  SER       HB1            -3.7350483083        4.2670762846       -2.3684696111  S23       70              1.0000000000
      2181       199  SER       HB2            -2.1671830124        5.0910565402       -2.5482128686  S23       70              1.0000000000
      2182       199  SER       OG             -3.8324535344        6.3317130831       -2.1968821350  S23       70              1.0000000000
      2183       199  SER       HG1            -4.3122951221        7.1224476318       -0.7202961955  S23       70              1.0000000000
      2184       199  SER       QQH1           -2.8566853649        4.9904588993       -0.9170042674  S23       70              1.0000000000
      2185       200  LYS       CD             -6.6880374430        3.3539724471       -1.7983238975  S23       73              1.0000000000
      2186       200  LYS       HD1            -7.5089856182        2.8892232827       -2.3523499798  S23       73              1.0000000000
      2187       200  LYS       HD2            -5.7785690601        3.1719151763       -2.3814305592  S23       73              1.0000000000
      2188       200  LYS       QQH2           -6.5886954426        2.8364524815       -0.8388383571  S23       73              1.0000000000
      2189       200  LYS       CE             -6.9307131501        4.8594835583       -1.6344577068  S23       73              1.0000000000
      2190       200  LYS       HE1            -6.4375429911        5.2772710994       -0.7566133819  S23       73              1.0000000000
      2191       200  LYS       HE2            -7.9944921363        5.0845963126       -1.5370505819  S23       73              1.0000000000
      2192       200  LYS       NZ             -6.4064842737        5.6555017777       -2.8038187429  S23       73              1.0000000000
      2193       200  LYS       HZ1            -6.6371036022        5.2825777608       -3.7358836975  S23       73              1.0000000000
      2194       200  LYS       HZ2            -5.3578673662        5.8036746809       -2.7542356773  S23       73              1.0000000000
      2195       200  LYS       HZ3            -6.8069375696        6.6233459280       -2.7746691979  S23       73              1.0000000000
      2196       201  SER       CB             -4.7714833161        4.3843815002       -6.2069558912  S23       130             1.0000000000
      2197       201  SER       HB1            -4.8072918728        5.2908974708       -6.8125996989  S23       130             1.0000000000
      2198       201  SER       HB2            -4.0148009612        3.7215793355       -6.6423427662  S23       130             1.0000000000
      2199       201  SER       OG             -4.4073737258        4.6940081015       -4.8165325233  S23       130             1.0000000000
      2200       201  SER       HG1            -3.7753317031        5.4842887169       -4.7789406071  S23       130             1.0000000000
      2201       201  SER       QQH3           -5.7337648037        3.8734417203       -6.2488183998  S23       130             1.0000000000
      2202       202  GLU       CB            -10.1163999731        9.4396508530        1.1155830464  S23       166             1.0000000000
      2203       202  GLU       HB1            -9.7628219342       10.0846036554        0.3013113907  S23       166             1.0000000000
      2204       202  GLU       HB2           -11.1700029195        9.2112269788        0.9366751555  S23       166             1.0000000000
      2205       202  GLU       QQH4          -10.0422092645        9.9063402571        2.1067005175  S23       166             1.0000000000
      2206       202  GLU       CG             -9.2986902526        8.1362997786        1.0589068039  S23       166             1.0000000000
      2207       202  GLU       HG1            -9.6930531800        7.4763725783        0.2768148311  S23       166             1.0000000000
      2208       202  GLU       HG2            -9.3780419474        7.5613759068        1.9906209867  S23       166             1.0000000000
      2209       202  GLU       CD             -7.8269473032        8.3568530821        0.7630981455  S23       166             1.0000000000
      2210       202  GLU       OE1            -7.3238089175        9.5045809601        0.7384073774  S23       166             1.0000000000
      2211       202  GLU       OE2            -7.1298958690        7.2433377121        0.5406727785  S23       166             1.0000000000
      2212       203  ASN       CB             -2.7768807879       11.6922589585        1.7478247577  S23       170             1.0000000000
      2213       203  ASN       HB1            -1.7899915039       11.5074673581        1.3148999722  S23       170             1.0000000000
      2214       203  ASN       HB2            -3.1641161928       12.6429511588        1.3722191139  S23       170             1.0000000000
      2215       203  ASN       QQH5           -2.7649143037       11.7107374591        2.8468569071  S23       170             1.0000000000
      2216       203  ASN       CG             -3.7091446250       10.5530731835        1.3404860566  S23       170             1.0000000000
      2217       203  ASN       OD1            -3.3532401584        9.3344970771        1.4702539270  S23       170             1.0000000000
      2218       203  ASN       ND2            -4.9074561063       10.9214408980        0.8686820732  S23       170             1.0000000000
      2219       203  ASN       HD21           -5.6457565450       10.2424455732        0.6740692790  S23       170             1.0000000000
      2220       203  ASN       HD22           -5.0816625264       11.8997398669        0.6145677250  S23       170             1.0000000000
      2221       204  LYS       CE             -3.3926522058        1.4833099654       -4.0531234802  S23       234             1.0000000000
      2222       204  LYS       HE1            -3.7862454434        1.7031851769       -3.0616482439  S23       234             1.0000000000
      2223       204  LYS       HE2            -4.2189259746        1.3938803162       -4.7586044169  S23       234             1.0000000000
      2224       204  LYS       NZ             -2.5277580309        2.6192139683       -4.5160621827  S23       234             1.0000000000
      2225       204  LYS       HZ1            -2.0625183821        2.4025037009       -5.4350896301  S23       234             1.0000000000
      2226       204  LYS       HZ2            -1.7392172136        2.8607780023       -3.8869647495  S23       234             1.0000000000
      2227       204  LYS       HZ3            -3.0983048740        3.4910630609       -4.6321296785  S23       234             1.0000000000
      2228       204  LYS       QQH6           -2.7890060078        0.5761115271       -4.0007500807  S23       234             1.0000000000
      2229       205  SER       CB              2.1509966723        3.3108703699       -5.8459247386  S23       235             1.0000000000
      2230       205  SER       HB1             2.8450579209        2.6696099540       -6.3953513017  S23       235             1.0000000000
      2231       205  SER       HB2             2.6934104294        4.2362409568       -5.6075325452  S23       235             1.0000000000
      2232       205  SER       OG              1.0088092863        3.5590118996       -6.7053404286  S23       235             1.0000000000
      2233       205  SER       HG1             0.5932659270        4.4337043087       -6.4610101797  S23       235             1.0000000000
      2234       205  SER       QQH7            1.8525066829        2.7560086718       -4.9421074025  S23       235             1.0000000000
      2235       206  PNM       S1             -3.3210959373        9.4786075159       -5.8977603879  S23       523             1.0000000000
      2236       206  PNM       C2             -2.0126850458        8.1993428159       -6.5187695549  S23       523             1.0000000000
      2237       206  PNM       C3             -1.6670253935        7.3685613356       -5.2328353859  S23       523             1.0000000000
      2238       206  PNM       N4             -2.9029962639        7.1814328131       -4.4151749566  S23       523             1.0000000000
      2239       206  PNM       C5             -3.9151526097        8.3019302147       -4.5650360703  S23       523             1.0000000000
      2240       206  PNM       C6             -3.7652965958        8.7125181611       -3.0644514529  S23       523             1.0000000000
      2241       206  PNM       C7             -2.7953940510        7.4929014151       -2.9062620512  S23       523             1.0000000000
      2242       206  PNM       O8             -1.6830803404        7.4977688330       -2.2783303640  S23       523             1.0000000000
      2243       206  PNM       C9             -2.6439218135        7.3538017707       -7.6328661642  S23       523             1.0000000000
      2244       206  PNM       C10            -0.8153695539        8.9890732646       -7.0656972823  S23       523             1.0000000000
      2245       206  PNM       C11            -1.0211385601        6.0206636079       -5.6192607578  S23       523             1.0000000000
      2246       206  PNM       O12            -1.6658506401        4.9471343175       -5.4533891434  S23       523             1.0000000000
      2247       206  PNM       O13             0.1802863786        6.0797940683       -6.1409570320  S23       523             1.0000000000
      2248       206  PNM       N14            -3.0892497019        9.9691141758       -2.7823676725  S23       523             1.0000000000
      2249       206  PNM       C15            -3.6905767531       11.1493517814       -3.0472313622  S23       523             1.0000000000
      2250       206  PNM       O16            -4.8775765287       11.1856280020       -3.4978734655  S23       523             1.0000000000
      2251       206  PNM       C17            -2.8998197754       12.4379050156       -2.8165386948  S23       523             1.0000000000
      2252       206  PNM       C18            -1.9576048044       12.8158253787       -3.9568659020  S23       523             1.0000000000
      2253       206  PNM       C19            -0.6221541957       13.1614952119       -3.6967291388  S23       523             1.0000000000
      2254       206  PNM       C20             0.2465981944       13.5100651518       -4.7391259712  S23       523             1.0000000000
      2255       206  PNM       C21            -0.2105917669       13.5217059485       -6.0609222718  S23       523             1.0000000000
      2256       206  PNM       C22            -1.5481408272       13.2013807577       -6.3305380816  S23       523             1.0000000000
      2257       206  PNM       C23            -2.4163011305       12.8577601071       -5.2869992701  S23       523             1.0000000000
      2258       206  PNM       H24            -0.9293152895        7.9325971236       -4.6483523008  S23       523             1.0000000000
      2259       206  PNM       H25            -1.0929575067        9.5101827344       -7.9875919797  S23       523             1.0000000000
      2260       206  PNM       H26             0.0017812029        8.2984306839       -7.2920098974  S23       523             1.0000000000
      2261       206  PNM       H27            -0.4624339504        9.7381567897       -6.3544103000  S23       523             1.0000000000
      2262       206  PNM       H28            -2.9803983777        8.0000432760       -8.4475949397  S23       523             1.0000000000
      2263       206  PNM       H29            -3.5086958374        6.7946230590       -7.2724628528  S23       523             1.0000000000
      2264       206  PNM       H30            -1.9101793794        6.6448668284       -8.0338907264  S23       523             1.0000000000
      2265       206  PNM       H31            -4.9096163984        7.9382893428       -4.8198929593  S23       523             1.0000000000
      2266       206  PNM       H32            -4.6967501003        8.6491827510       -2.4990513360  S23       523             1.0000000000
      2267       206  PNM       H33            -2.3353686701       12.3689802591       -1.8817311114  S23       523             1.0000000000
      2268       206  PNM       H34            -3.6445751410       13.2301854113       -2.6881317395  S23       523             1.0000000000
      2269       206  PNM       H35            -0.2584260205       13.1587759391       -2.6749755521  S23       523             1.0000000000
      2270       206  PNM       H36             1.2781708605       13.7629682549       -4.5199438172  S23       523             1.0000000000
      2271       206  PNM       H37             0.4640550482       13.7804424180       -6.8698626347  S23       523             1.0000000000
      2272       206  PNM       H38            -1.9173626528       13.2088232758       -7.3499721452  S23       523             1.0000000000
      2273       206  PNM       H39            -3.4444331820       12.5947966975       -5.5065066445  S23       523             1.0000000000
      2274       206  PNM       H40            -2.1409694415        9.9346286963       -2.3928578515  S23       523             1.0000000000
      2275       207  TIP3      OH2            -4.7406528448        7.4980444486        0.0993717857  S23       290             1.0000000000
      2276       207  TIP3      H1             -6.0509828850        7.3948638512        0.3465691808  S23       290             1.0000000000
      2277       207  TIP3      H2             -4.1811797408        8.1449340682        0.6325807511  S23       290             1.0000000000
      2278       208  SER       CB             -3.0908092954        5.0819962241       -1.9900708432  S24       70              1.0000000000
      2279       208  SER       HB1            -3.7328054545        4.2830832939       -2.3703117034  S24       70              1.0000000000
      2280       208  SER       HB2            -2.1549030122        5.0871862461       -2.5530039318  S24       70              1.0000000000
      2281       208  SER       OG             -3.8110470415        6.3472558417       -2.2086626811  S24       70              1.0000000000
      2282       208  SER       HG1            -4.3120920948        7.1406806066       -0.7116743278  S24       70              1.0000000000
      2283       208  SER       QQH1           -2.8463243893        5.0080755547       -0.9208578954  S24       70              1.0000000000
      2284       209  LYS       CD             -6.6876810613        3.3502866685       -1.7989695645  S24       73              1.0000000000
      2285       209  LYS       HD1            -7.5166133047        2.8922919509       -2.3469499242  S24       73              1.0000000000
      2286       209  LYS       HD2            -5.7829973414        3.1572879788       -2.3859006744  S24       73              1.0000000000
      2287       209  LYS       QQH2           -6.5884624669        2.8360704614       -0.8378293998  S24       73              1.0000000000
      2288       209  LYS       CE             -6.9123284973        4.8575561108       -1.6375010656  S24       73              1.0000000000
      2289       209  LYS       HE1            -6.3763157387        5.2790580723       -0.7872438067  S24       73              1.0000000000
      2290       209  LYS       HE2            -7.9681554537        5.0960227457       -1.4963709434  S24       73              1.0000000000
      2291       209  LYS       NZ             -6.4339160525        5.6375988655       -2.8366619189  S24       73              1.0000000000
      2292       209  LYS       HZ1            -6.7558819101        5.2907834517       -3.7519039095  S24       73              1.0000000000
      2293       209  LYS       HZ2            -5.3892943450        5.7260984196       -2.8704777205  S24       73              1.0000000000
      2294       209  LYS       HZ3            -6.7828662023        6.6238504598       -2.7709478374  S24       73              1.0000000000
      2295       210  SER       CB             -4.7706936127        4.4002926462       -6.1957150023  S24       130             1.0000000000
      2296       210  SER       HB1            -4.8077826948        5.3026186061       -6.8070303780  S24       130             1.0000000000
      2297       210  SER       HB2            -4.0108672769        3.7384390979       -6.6265448032  S24       130             1.0000000000
      2298       210  SER       OG             -4.4078151373        4.7192306616       -4.8064222618  S24       130             1.0000000000
      2299       210  SER       HG1            -3.7730553648        5.5159811066       -4.7729642079  S24       130             1.0000000000
      2300       210  SER       QQH3           -5.7323019019        3.8871420052       -6.2370288228  S24       130             1.0000000000
      2301       211  GLU       CB            -10.1197806891        9.4414884899        1.1157492136  S24       166             1.0000000000
      2302       211  GLU       HB1            -9.7660462083       10.0864924782        0.3017627601  S24       166             1.0000000000
      2303       211  GLU       HB2           -11.1739299011        9.2152559782        0.9369880850  S24       166             1.0000000000
      2304       211  GLU       QQH4          -10.0448106248        9.9082107926        2.1066860178  S24       166             1.0000000000
      2305       211  GLU       CG             -9.3033375179        8.1371909152        1.0589429629  S24       166             1.0000000000
      2306       211  GLU       HG1            -9.6973323283        7.4779905835        0.2762654011  S24       166             1.0000000000
      2307       211  GLU       HG2            -9.3846567312        7.5615374950        1.9900547037  S24       166             1.0000000000
      2308       211  GLU       CD             -7.8312533412        8.3564691753        0.7643223422  S24       166             1.0000000000
      2309       211  GLU       OE1            -7.3255664419        9.5023644990        0.7432265375  S24       166             1.0000000000
      2310       211  GLU       OE2            -7.1363436472        7.2411727758        0.5379383848  S24       166             1.0000000000
      2311       212  ASN       CB             -2.7776252861       11.6935155176        1.7486735990  S24       170             1.0000000000
      2312       212  ASN       HB1            -1.7911896631       11.5084071581        1.3147401763  S24       170             1.0000000000
      2313       212  ASN       HB2            -3.1642132530       12.6445208610        1.3732893227  S24       170             1.0000000000
      2314       212  ASN       QQH5           -2.7643523387       11.7116014800        2.8476603353  S24       170             1.0000000000
      2315       212  ASN       CG             -3.7104162766       10.5543675616        1.3431247336  S24       170             1.0000000000
      2316       212  ASN       OD1            -3.3575636144        9.3358657950        1.4814367941  S24       170             1.0000000000
      2317       212  ASN       ND2            -4.9059104215       10.9221856524        0.8638854567  S24       170             1.0000000000
      2318       212  ASN       HD21           -5.6441221783       10.2430131608        0.6703358459  S24       170             1.0000000000
      2319       212  ASN       HD22           -5.0784799898       11.8998617541        0.6062766967  S24       170             1.0000000000
      2320       213  LYS       CE             -3.3920328392        1.4901814257       -4.0556658497  S24       234             1.0000000000
      2321       213  LYS       HE1            -3.7860115917        1.7082872214       -3.0638838766  S24       234             1.0000000000
      2322       213  LYS       HE2            -4.2176421314        1.4011224206       -4.7620001202  S24       234             1.0000000000
      2323       213  LYS       NZ             -2.5270740689        2.6269042836       -4.5163425353  S24       234             1.0000000000
      2324       213  LYS       HZ1            -2.0633235039        2.4121139398       -5.4364572866  S24       234             1.0000000000
      2325       213  LYS       HZ2            -1.7363803576        2.8643328266       -3.8883344966  S24       234             1.0000000000
      2326       213  LYS       HZ3            -3.0927651873        3.5023199114       -4.6291162281  S24       234             1.0000000000
      2327       213  LYS       QQH6           -2.7881146961        0.5831012404       -4.0042793499  S24       234             1.0000000000
      2328       214  SER       CB              2.1513242564        3.3121815991       -5.8453457540  S24       235             1.0000000000
      2329       214  SER       HB1             2.8453150907        2.6708223807       -6.3947902663  S24       235             1.0000000000
      2330       214  SER       HB2             2.6940663858        4.2372181665       -5.6066441844  S24       235             1.0000000000
      2331       214  SER       OG              1.0096006952        3.5612124596       -6.7050201608  S24       235             1.0000000000
      2332       214  SER       HG1             0.5945766416        4.4360960868       -6.4605516757  S24       235             1.0000000000
      2333       214  SER       QQH7            1.8523037219        2.7571602362       -4.9417771485  S24       235             1.0000000000
      2334       215  PNM       S1             -3.3375479570        9.4596161194       -5.9059826323  S24       523             1.0000000000
      2335       215  PNM       C2             -2.0192250960        8.1875154079       -6.5200874432  S24       523             1.0000000000
      2336       215  PNM       C3             -1.6807299478        7.3561107831       -5.2332242294  S24       523             1.0000000000
      2337       215  PNM       N4             -2.9217502702        7.1547379626       -4.4256958337  S24       523             1.0000000000
      2338       215  PNM       C5             -3.9258460283        8.2845671856       -4.5680049884  S24       523             1.0000000000
      2339       215  PNM       C6             -3.7700922440        8.7003975907       -3.0713388528  S24       523             1.0000000000
      2340       215  PNM       C7             -2.8127336743        7.4702325489       -2.8955226109  S24       523             1.0000000000
      2341       215  PNM       O8             -1.6847435270        7.4988332589       -2.2852976341  S24       523             1.0000000000
      2342       215  PNM       C9             -2.6395984736        7.3428145656       -7.6404867143  S24       523             1.0000000000
      2343       215  PNM       C10            -0.8225914056        8.9845872525       -7.0581249966  S24       523             1.0000000000
      2344       215  PNM       C11            -1.0193981513        6.0143137842       -5.6165297761  S24       523             1.0000000000
      2345       215  PNM       O12            -1.6491598979        4.9326817690       -5.4470804862  S24       523             1.0000000000
      2346       215  PNM       O13             0.1807507386        6.0845981613       -6.1406260363  S24       523             1.0000000000
      2347       215  PNM       N14            -3.0869058998        9.9532450480       -2.7937144619  S24       523             1.0000000000
      2348       215  PNM       C15            -3.6856670482       11.1356632163       -3.0526596011  S24       523             1.0000000000
      2349       215  PNM       O16            -4.8745306091       11.1766638217       -3.4989880693  S24       523             1.0000000000
      2350       215  PNM       C17            -2.8939473552       12.4235809740       -2.8196345008  S24       523             1.0000000000
      2351       215  PNM       C18            -1.9535127047       12.8053335153       -3.9601239074  S24       523             1.0000000000
      2352       215  PNM       C19            -0.6195015004       13.1566815752       -3.7000829657  S24       523             1.0000000000
      2353       215  PNM       C20             0.2477453506       13.5096492894       -4.7422187935  S24       523             1.0000000000
      2354       215  PNM       C21            -0.2094816299       13.5205636017       -6.0640031747  S24       523             1.0000000000
      2355       215  PNM       C22            -1.5459115248       13.1955003922       -6.3334643024  S24       523             1.0000000000
      2356       215  PNM       C23            -2.4125593110       12.8471100372       -5.2901556667  S24       523             1.0000000000
      2357       215  PNM       H24            -0.9545327119        7.9255097417       -4.6396800768  S24       523             1.0000000000
      2358       215  PNM       H25            -1.0979898605        9.5077300144       -7.9797319383  S24       523             1.0000000000
      2359       215  PNM       H26            -0.0012299714        8.2986117166       -7.2825375755  S24       523             1.0000000000
      2360       215  PNM       H27            -0.4778667717        9.7341198946       -6.3433942550  S24       523             1.0000000000
      2361       215  PNM       H28            -2.9719455222        7.9907438773       -8.4553191576  S24       523             1.0000000000
      2362       215  PNM       H29            -3.5055715259        6.7808435150       -7.2878214285  S24       523             1.0000000000
      2363       215  PNM       H30            -1.9017094646        6.6365973328       -8.0395401584  S24       523             1.0000000000
      2364       215  PNM       H31            -4.9248236769        7.9249261011       -4.8140137316  S24       523             1.0000000000
      2365       215  PNM       H32            -4.7036046240        8.6481870710       -2.5073113334  S24       523             1.0000000000
      2366       215  PNM       H33            -2.3280627933       12.3532718731       -1.8858838401  S24       523             1.0000000000
      2367       215  PNM       H34            -3.6389774563       13.2154514471       -2.6883328803  S24       523             1.0000000000
      2368       215  PNM       H35            -0.2559626539       13.1556702570       -2.6782930506  S24       523             1.0000000000
      2369       215  PNM       H36             1.2783110340       13.7663598656       -4.5227598571  S24       523             1.0000000000
      2370       215  PNM       H37             0.4645568125       13.7816847535       -6.8727983022  S24       523             1.0000000000
      2371       215  PNM       H38            -1.9153002640       13.2032246690       -7.3528209657  S24       523             1.0000000000
      2372       215  PNM       H39            -3.4399765494       12.5816390685       -5.5097636843  S24       523             1.0000000000
      2373       215  PNM       H40            -2.1385427661        9.9120842158       -2.4048635106  S24       523             1.0000000000
      2374       216  TIP3      OH2            -4.7416220999        7.5000475016        0.1118243515  S24       290             1.0000000000
      2375       216  TIP3      H1             -6.0598277000        7.3932421059        0.3512681179  S24       290             1.0000000000
      2376       216  TIP3      H2             -4.1850394804        8.1474567892        0.6488921324  S24       290             1.0000000000
      2377       217  SER       CB             -3.0842738129        5.0899073230       -1.9888330921  S25       70              1.0000000000
      2378       217  SER       HB1            -3.7372592405        4.2996617005       -2.3679149575  S25       70              1.0000000000
      2379       217  SER       HB2            -2.1484178513        5.0866592102       -2.5516366753  S25       70              1.0000000000
      2380       217  SER       OG             -3.7941062068        6.3621774940       -2.2071828682  S25       70              1.0000000000
      2381       217  SER       HG1            -4.3128178705        7.1514422626       -0.7019338420  S25       70              1.0000000000
      2382       217  SER       QQH1           -2.8399989940        5.0137411065       -0.9193421893  S25       70              1.0000000000
      2383       218  LYS       CD             -6.6864136221        3.3448817529       -1.7994922220  S25       73              1.0000000000
      2384       218  LYS       HD1            -7.5216685845        2.8918239395       -2.3420903119  S25       73              1.0000000000
      2385       218  LYS       HD2            -5.7854525440        3.1413010780       -2.3887893914  S25       73              1.0000000000
      2386       218  LYS       QQH2           -6.5878489299        2.8347980791       -0.8362468194  S25       73              1.0000000000
      2387       218  LYS       CE             -6.8944719263        4.8540804011       -1.6438567652  S25       73              1.0000000000
      2388       218  LYS       HE1            -6.3179997389        5.2813777855       -0.8237984888  S25       73              1.0000000000
      2389       218  LYS       HE2            -7.9409491213        5.1053071403       -1.4618118875  S25       73              1.0000000000
      2390       218  LYS       NZ             -6.4651299530        5.6105239712       -2.8754190586  S25       73              1.0000000000
      2391       218  LYS       HZ1            -6.8900065905        5.2922239755       -3.7585754416  S25       73              1.0000000000
      2392       218  LYS       HZ2            -5.4343118597        5.6161937058       -3.0159829270  S25       73              1.0000000000
      2393       218  LYS       HZ3            -6.7435947803        6.6165607303       -2.7812219436  S25       73              1.0000000000
      2394       219  SER       CB             -4.7708995397        4.4205263569       -6.1805758349  S25       130             1.0000000000
      2395       219  SER       HB1            -4.8071370486        5.3183567490       -6.7984637527  S25       130             1.0000000000
      2396       219  SER       HB2            -4.0048784262        3.7613793300       -6.6034968563  S25       130             1.0000000000
      2397       219  SER       OG             -4.4129967880        4.7509917216       -4.7909856040  S25       130             1.0000000000
      2398       219  SER       HG1            -3.7696874104        5.5507314906       -4.7628342829  S25       130             1.0000000000
      2399       219  SER       QQH3           -5.7308866785        3.9053500656       -6.2230360148  S25       130             1.0000000000
      2400       220  GLU       CB            -10.1229019995        9.4437522320        1.1158216961  S25       166             1.0000000000
      2401       220  GLU       HB1            -9.7685438124       10.0885041912        0.3020739376  S25       166             1.0000000000
      2402       220  GLU       HB2           -11.1774406362        9.2199724742        0.9371826301  S25       166             1.0000000000
      2403       220  GLU       QQH4          -10.0478461190        9.9106260783        2.1065349477  S25       166             1.0000000000
      2404       220  GLU       CG             -9.3081284538        8.1385144411        1.0590486604  S25       166             1.0000000000
      2405       220  GLU       HG1            -9.7029197302        7.4801167708        0.2759547946  S25       166             1.0000000000
      2406       220  GLU       HG2            -9.3914499582        7.5627006123        1.9899526522  S25       166             1.0000000000
      2407       220  GLU       CD             -7.8358446818        8.3549317289        0.7657386131  S25       166             1.0000000000
      2408       220  GLU       OE1            -7.3273556811        9.5014256764        0.7439984781  S25       166             1.0000000000
      2409       220  GLU       OE2            -7.1421614680        7.2388938786        0.5408842292  S25       166             1.0000000000
      2410       221  ASN       CB             -2.7796979229       11.6953725150        1.7494917524  S25       170             1.0000000000
      2411       221  ASN       HB1            -1.7936737543       11.5106567782        1.3144525649  S25       170             1.0000000000
      2412       221  ASN       HB2            -3.1668501473       12.6465146612        1.3748283589  S25       170             1.0000000000
      2413       221  ASN       QQH5           -2.7646258607       11.7133159253        2.8484003190  S25       170             1.0000000000
      2414       221  ASN       CG             -3.7121576128       10.5554125429        1.3454734009  S25       170             1.0000000000
      2415       221  ASN       OD1            -3.3620333021        9.3373704880        1.4925538173  S25       170             1.0000000000
      2416       221  ASN       ND2            -4.9049239995       10.9220181800        0.8577536640  S25       170             1.0000000000
      2417       221  ASN       HD21           -5.6429137661       10.2426039237        0.6656072959  S25       170             1.0000000000
      2418       221  ASN       HD22           -5.0763090688       11.8988171194        0.5960572011  S25       170             1.0000000000
      2419       222  LYS       CE             -3.3915504495        1.4978859122       -4.0579756197  S25       234             1.0000000000
      2420       222  LYS       HE1            -3.7861204237        1.7139959512       -3.0660269215  S25       234             1.0000000000
      2421       222  LYS       HE2            -4.2159947987        1.4098990284       -4.7657718242  S25       234             1.0000000000
      2422       222  LYS       NZ             -2.5257633993        2.6353372745       -4.5152786320  S25       234             1.0000000000
      2423       222  LYS       HZ1            -2.0634760608        2.4234883879       -5.4367313417  S25       234             1.0000000000
      2424       222  LYS       HZ2            -1.7329114461        2.8681135901       -3.8881281453  S25       234             1.0000000000
      2425       222  LYS       HZ3            -3.0852448430        3.5143474611       -4.6234170898  S25       234             1.0000000000
      2426       222  LYS       QQH6           -2.7873601987        0.5908246052       -4.0079055393  S25       234             1.0000000000
      2427       223  SER       CB              2.1529607475        3.3129295436       -5.8446853982  S25       235             1.0000000000
      2428       223  SER       HB1             2.8472141087        2.6715354056       -6.3937547429  S25       235             1.0000000000
      2429       223  SER       HB2             2.6957345978        4.2377816756       -5.6051941476  S25       235             1.0000000000
      2430       223  SER       OG              1.0119702162        3.5621886089       -6.7052480028  S25       235             1.0000000000
      2431       223  SER       HG1             0.5975907820        4.4373260278       -6.4615765666  S25       235             1.0000000000
      2432       223  SER       QQH7            1.8528391167        2.7581849973       -4.9413446272  S25       235             1.0000000000
      2433       224  PNM       S1             -3.3436660034        9.4487159809       -5.9093652419  S25       523             1.0000000000
      2434       224  PNM       C2             -2.0234353258        8.1795298752       -6.5213985502  S25       523             1.0000000000
      2435       224  PNM       C3             -1.6886867907        7.3467135825       -5.2344860536  S25       523             1.0000000000
      2436       224  PNM       N4             -2.9327192438        7.1362976522       -4.4329843972  S25       523             1.0000000000
      2437       224  PNM       C5             -3.9296394397        8.2740836896       -4.5694429935  S25       523             1.0000000000
      2438       224  PNM       C6             -3.7700471813        8.6922118639       -3.0753337959  S25       523             1.0000000000
      2439       224  PNM       C7             -2.8209197314        7.4570482494       -2.8851823651  S25       523             1.0000000000
      2440       224  PNM       O8             -1.6831613413        7.5038220956       -2.2901219485  S25       523             1.0000000000
      2441       224  PNM       C9             -2.6395183166        7.3383406397       -7.6469316942  S25       523             1.0000000000
      2442       224  PNM       C10            -0.8264690416        8.9794453894       -7.0532211473  S25       523             1.0000000000
      2443       224  PNM       C11            -1.0186056161        6.0081790186       -5.6162430531  S25       523             1.0000000000
      2444       224  PNM       O12            -1.6366179206        4.9231519128       -5.4432531603  S25       523             1.0000000000
      2445       224  PNM       O13             0.1812209540        6.0870020325       -6.1430536432  S25       523             1.0000000000
      2446       224  PNM       N14            -3.0836596591        9.9428785544       -2.7998031317  S25       523             1.0000000000
      2447       224  PNM       C15            -3.6811121959       11.1258645137       -3.0564678789  S25       523             1.0000000000
      2448       224  PNM       O16            -4.8711717206       11.1701038789       -3.5003501704  S25       523             1.0000000000
      2449       224  PNM       C17            -2.8887299934       12.4127476518       -2.8231889377  S25       523             1.0000000000
      2450       224  PNM       C18            -1.9499750251       12.7968292594       -3.9640772246  S25       523             1.0000000000
      2451       224  PNM       C19            -0.6167907428       13.1517734583       -3.7042823502  S25       523             1.0000000000
      2452       224  PNM       C20             0.2491254372       13.5079142319       -4.7463430638  S25       523             1.0000000000
      2453       224  PNM       C21            -0.2086797904       13.5186835280       -6.0679383851  S25       523             1.0000000000
      2454       224  PNM       C22            -1.5442560784       13.1898822278       -6.3373414091  S25       523             1.0000000000
      2455       224  PNM       C23            -2.4096034835       12.8382463027       -5.2940025312  S25       523             1.0000000000
      2456       224  PNM       H24            -0.9693020555        7.9178183436       -4.6339133231  S25       523             1.0000000000
      2457       224  PNM       H25            -1.1008191856        9.5055131376       -7.9734871753  S25       523             1.0000000000
      2458       224  PNM       H26            -0.0036449441        8.2957331015       -7.2775872344  S25       523             1.0000000000
      2459       224  PNM       H27            -0.4849129475        9.7254604902       -6.3335988813  S25       523             1.0000000000
      2460       224  PNM       H28            -2.9667939458        7.9891953116       -8.4621210230  S25       523             1.0000000000
      2461       224  PNM       H29            -3.5063082249        6.7743053792       -7.2995030431  S25       523             1.0000000000
      2462       224  PNM       H30            -1.9010692220        6.6320490538       -8.0440383870  S25       523             1.0000000000
      2463       224  PNM       H31            -4.9315291278        7.9187480121       -4.8103093559  S25       523             1.0000000000
      2464       224  PNM       H32            -4.7036970214        8.6437234086       -2.5114450177  S25       523             1.0000000000
      2465       224  PNM       H33            -2.3218606658       12.3404643049       -1.8905007068  S25       523             1.0000000000
      2466       224  PNM       H34            -3.6338165712       13.2039102354       -2.6896373302  S25       523             1.0000000000
      2467       224  PNM       H35            -0.2528472117       13.1513334849       -2.6826949416  S25       523             1.0000000000
      2468       224  PNM       H36             1.2791932882       13.7672377015       -4.5273602196  S25       523             1.0000000000
      2469       224  PNM       H37             0.4643790367       13.7819237463       -6.8768420447  S25       523             1.0000000000
      2470       224  PNM       H38            -1.9137219411       13.1973950551       -7.3567803540  S25       523             1.0000000000
      2471       224  PNM       H39            -3.4363005517       12.5703266002       -5.5141148383  S25       523             1.0000000000
      2472       224  PNM       H40            -2.1344567920        9.8977163356       -2.4129105369  S25       523             1.0000000000
      2473       225  TIP3      OH2            -4.7435338320        7.4978104321        0.1253961082  S25       290             1.0000000000
      2474       225  TIP3      H1             -6.0664063485        7.3898921721        0.3594251883  S25       290             1.0000000000
      2475       225  TIP3      H2             -4.1906981773        8.1468786679        0.6650508846  S25       290             1.0000000000
      2476       226  SER       CB             -3.0843394880        5.1034576059       -1.9921673298  S26       70              1.0000000000
      2477       226  SER       HB1            -3.7423503580        4.3184336971       -2.3727260571  S26       70              1.0000000000
      2478       226  SER       HB2            -2.1482215099        5.0934380328       -2.5548283072  S26       70              1.0000000000
      2479       226  SER       OG             -3.7834307105        6.3824835124       -2.2086050318  S26       70              1.0000000000
      2480       226  SER       HG1            -4.3145443556        7.1562795194       -0.7126315063  S26       70              1.0000000000
      2481       226  SER       QQH1           -2.8425344245        5.0227766380       -0.9225445359  S26       70              1.0000000000
      2482       227  LYS       CD             -6.6859113886        3.3408765215       -1.7969931445  S26       73              1.0000000000
      2483       227  LYS       HD1            -7.5288837948        2.8948846443       -2.3339397781  S26       73              1.0000000000
      2484       227  LYS       HD2            -5.7893843450        3.1264630576       -2.3894256620  S26       73              1.0000000000
      2485       227  LYS       QQH2           -6.5872573240        2.8324459765       -0.8333742771  S26       73              1.0000000000
      2486       227  LYS       CE             -6.8739914755        4.8523396429       -1.6448974956  S26       73              1.0000000000
      2487       227  LYS       HE1            -6.2581535961        5.2802616909       -0.8541680418  S26       73              1.0000000000
      2488       227  LYS       HE2            -7.9092865294        5.1175507500       -1.4216171437  S26       73              1.0000000000
      2489       227  LYS       NZ             -6.4921710345        5.5874169196       -2.9036617344  S26       73              1.0000000000
      2490       227  LYS       HZ1            -7.0064071164        5.2937339554       -3.7468345969  S26       73              1.0000000000
      2491       227  LYS       HZ2            -5.4846455507        5.5151791024       -3.1466442380  S26       73              1.0000000000
      2492       227  LYS       HZ3            -6.7055352220        6.6071749435       -2.7956584558  S26       73              1.0000000000
      2493       228  SER       CB             -4.7753782554        4.4301670750       -6.1694754211  S26       130             1.0000000000
      2494       228  SER       HB1            -4.8084406987        5.3234915435       -6.7935249044  S26       130             1.0000000000
      2495       228  SER       HB2            -4.0062006954        3.7695346431       -6.5840633414  S26       130             1.0000000000
      2496       228  SER       OG             -4.4243601099        4.7718616876       -4.7783718328  S26       130             1.0000000000
      2497       228  SER       HG1            -3.7719430797        5.5678770659       -4.7582364204  S26       130             1.0000000000
      2498       228  SER       QQH3           -5.7342820773        3.9131491036       -6.2126133607  S26       130             1.0000000000
      2499       229  GLU       CB            -10.1227749148        9.4433352215        1.1140745265  S26       166             1.0000000000
      2500       229  GLU       HB1            -9.7676973311       10.0883912161        0.3008457134  S26       166             1.0000000000
      2501       229  GLU       HB2           -11.1774625377        9.2206123698        0.9354297658  S26       166             1.0000000000
      2502       229  GLU       QQH4          -10.0473949005        9.9090552909        2.1053748856  S26       166             1.0000000000
      2503       229  GLU       CG             -9.3096022820        8.1370612013        1.0556310746  S26       166             1.0000000000
      2504       229  GLU       HG1            -9.7084180448        7.4780376870        0.2749340428  S26       166             1.0000000000
      2505       229  GLU       HG2            -9.3890810479        7.5626411281        1.9877251021  S26       166             1.0000000000
      2506       229  GLU       CD             -7.8376378415        8.3526039801        0.7556340494  S26       166             1.0000000000
      2507       229  GLU       OE1            -7.3292622917        9.4974397963        0.7276959345  S26       166             1.0000000000
      2508       229  GLU       OE2            -7.1453118824        7.2347246237        0.5319736670  S26       166             1.0000000000
      2509       230  ASN       CB             -2.7787664891       11.6941806859        1.7493977307  S26       170             1.0000000000
      2510       230  ASN       HB1            -1.7922581892       11.5116007183        1.3143860651  S26       170             1.0000000000
      2511       230  ASN       HB2            -3.1675992251       12.6448383758        1.3751469191  S26       170             1.0000000000
      2512       230  ASN       QQH5           -2.7635186089       11.7122003243        2.8482520773  S26       170             1.0000000000
      2513       230  ASN       CG             -3.7105027681       10.5536945287        1.3439607110  S26       170             1.0000000000
      2514       230  ASN       OD1            -3.3602265556        9.3346540572        1.4908631347  S26       170             1.0000000000
      2515       230  ASN       ND2            -4.9022549125       10.9190005034        0.8547855064  S26       170             1.0000000000
      2516       230  ASN       HD21           -5.6382825518       10.2390469640        0.6574848079  S26       170             1.0000000000
      2517       230  ASN       HD22           -5.0752088556       11.8965218499        0.5944974766  S26       170             1.0000000000
      2518       231  LYS       CE             -3.3915065104        1.4986494842       -4.0578779498  S26       234             1.0000000000
      2519       231  LYS       HE1            -3.7866328725        1.7137714374       -3.0659603993  S26       234             1.0000000000
      2520       231  LYS       HE2            -4.2156200402        1.4111986435       -4.7662236650  S26       234             1.0000000000
      2521       231  LYS       NZ             -2.5245537684        2.6363670379       -4.5133884749  S26       234             1.0000000000
      2522       231  LYS       HZ1            -2.0634080753        2.4254131678       -5.4357776406  S26       234             1.0000000000
      2523       231  LYS       HZ2            -1.7302502226        2.8661919472       -3.8864184462  S26       234             1.0000000000
      2524       231  LYS       HZ3            -3.0788221813        3.5167634033       -4.6190613334  S26       234             1.0000000000
      2525       231  LYS       QQH6           -2.7875104317        0.5915757382       -4.0088341676  S26       234             1.0000000000
      2526       232  SER       CB              2.1525512310        3.3106123988       -5.8446718387  S26       235             1.0000000000
      2527       232  SER       HB1             2.8479953012        2.6693049034       -6.3926017617  S26       235             1.0000000000
      2528       232  SER       HB2             2.6934571132        4.2368134392       -5.6065109751  S26       235             1.0000000000
      2529       232  SER       OG              1.0113017884        3.5569176092       -6.7052808457  S26       235             1.0000000000
      2530       232  SER       HG1             0.5965790200        4.4330424376       -6.4629746702  S26       235             1.0000000000
      2531       232  SER       QQH7            1.8535289620        2.7569141520       -4.9402500483  S26       235             1.0000000000
      2532       233  PNM       S1             -3.3158929823        9.4630173517       -5.9082910285  S26       523             1.0000000000
      2533       233  PNM       C2             -2.0082360756        8.1820734495       -6.5241762053  S26       523             1.0000000000
      2534       233  PNM       C3             -1.6831512853        7.3458304675       -5.2366818997  S26       523             1.0000000000
      2535       233  PNM       N4             -2.9311829410        7.1402606850       -4.4404574494  S26       523             1.0000000000
      2536       233  PNM       C5             -3.9170631203        8.2871721500       -4.5766630049  S26       523             1.0000000000
      2537       233  PNM       C6             -3.7647907259        8.7018851946       -3.0814410339  S26       523             1.0000000000
      2538       233  PNM       C7             -2.8217827151        7.4620583449       -2.8829294614  S26       523             1.0000000000
      2539       233  PNM       O8             -1.6776526928        7.5130647078       -2.2930596013  S26       523             1.0000000000
      2540       233  PNM       C9             -2.6311228521        7.3446866443       -7.6488677890  S26       523             1.0000000000
      2541       233  PNM       C10            -0.8049116745        8.9711442614       -7.0583686205  S26       523             1.0000000000
      2542       233  PNM       C11            -1.0188884247        6.0053206384       -5.6176482844  S26       523             1.0000000000
      2543       233  PNM       O12            -1.6448053128        4.9190731370       -5.4438601570  S26       523             1.0000000000
      2544       233  PNM       O13             0.1797039791        6.0750581065       -6.1433744325  S26       523             1.0000000000
      2545       233  PNM       N14            -3.0816269286        9.9523666568       -2.7984082525  S26       523             1.0000000000
      2546       233  PNM       C15            -3.6819932082       11.1371759916       -3.0399499489  S26       523             1.0000000000
      2547       233  PNM       O16            -4.8765018848       11.1856417264       -3.4706146884  S26       523             1.0000000000
      2548       233  PNM       C17            -2.8873859324       12.4234102839       -2.8085299901  S26       523             1.0000000000
      2549       233  PNM       C18            -1.9506519447       12.8041296661       -3.9519705245  S26       523             1.0000000000
      2550       233  PNM       C19            -0.6162925599       13.1573119978       -3.6957656953  S26       523             1.0000000000
      2551       233  PNM       C20             0.2477625945       13.5094891172       -4.7406674094  S26       523             1.0000000000
      2552       233  PNM       C21            -0.2131817721       13.5174124085       -6.0611663601  S26       523             1.0000000000
      2553       233  PNM       C22            -1.5497667636       13.1903344740       -6.3269300591  S26       523             1.0000000000
      2554       233  PNM       C23            -2.4134014652       12.8429453542       -5.2809592564  S26       523             1.0000000000
      2555       233  PNM       H24            -0.9632395845        7.9140585165       -4.6328408957  S26       523             1.0000000000
      2556       233  PNM       H25            -1.0753204275        9.4972237473       -7.9798498382  S26       523             1.0000000000
      2557       233  PNM       H26             0.0125653070        8.2801297325       -7.2814916131  S26       523             1.0000000000
      2558       233  PNM       H27            -0.4581179906        9.7169697271       -6.3411729640  S26       523             1.0000000000
      2559       233  PNM       H28            -2.9576315411        7.9960819987       -8.4634675403  S26       523             1.0000000000
      2560       233  PNM       H29            -3.5005031202        6.7855143800       -7.3005242668  S26       523             1.0000000000
      2561       233  PNM       H30            -1.8963916727        6.6356323993       -8.0481681003  S26       523             1.0000000000
      2562       233  PNM       H31            -4.9195945344        7.9410898079       -4.8260566432  S26       523             1.0000000000
      2563       233  PNM       H32            -4.7026284185        8.6533674481       -2.5242570229  S26       523             1.0000000000
      2564       233  PNM       H33            -2.3184679686       12.3506766607       -1.8770913179  S26       523             1.0000000000
      2565       233  PNM       H34            -3.6309506277       13.2162262889       -2.6736588395  S26       523             1.0000000000
      2566       233  PNM       H35            -0.2495176690       13.1580552436       -2.6750846507  S26       523             1.0000000000
      2567       233  PNM       H36             1.2787923648       13.7674823866       -4.5249001889  S26       523             1.0000000000
      2568       233  PNM       H37             0.4581519382       13.7776062881       -6.8722451542  S26       523             1.0000000000
      2569       233  PNM       H38            -1.9214093950       13.1954919858       -7.3455436748  S26       523             1.0000000000
      2570       233  PNM       H39            -3.4407662887       12.5752033614       -5.4987246158  S26       523             1.0000000000
      2571       233  PNM       H40            -2.1286911064        9.9044120580       -2.4203993984  S26       523             1.0000000000
      2572       234  TIP3      OH2            -4.7468563215        7.4956860989        0.1183723211  S26       290             1.0000000000
      2573       234  TIP3      H1             -6.0679479757        7.3862856899        0.3489432208  S26       290             1.0000000000
      2574       234  TIP3      H2             -4.1953812140        8.1425190491        0.6611189468  S26       290             1.0000000000
      2575       235  SER       CB             -3.0859441876        5.1021214624       -1.9859690240  S27       70              1.0000000000
      2576       235  SER       HB1            -3.7478099920        4.3195609931       -2.3648093064  S27       70              1.0000000000
      2577       235  SER       HB2            -2.1517571925        5.0886569154       -2.5513656431  S27       70              1.0000000000
      2578       235  SER       OG             -3.7787466636        6.3843217636       -2.1982556226  S27       70              1.0000000000
      2579       235  SER       HG1            -4.3138448246        7.1587666131       -0.6992091922  S27       70              1.0000000000
      2580       235  SER       QQH1           -2.8406714320        5.0195721711       -0.9170694882  S27       70              1.0000000000
      2581       236  LYS       CD             -6.6844352497        3.3379306904       -1.7979268707  S27       73              1.0000000000
      2582       236  LYS       HD1            -7.5301569803        2.8942740317       -2.3325433628  S27       73              1.0000000000
      2583       236  LYS       HD2            -5.7898075094        3.1180943173       -2.3911696950  S27       73              1.0000000000
      2584       236  LYS       QQH2           -6.5871313375        2.8315404006       -0.8329036538  S27       73              1.0000000000
      2585       236  LYS       CE             -6.8630248381        4.8505640798       -1.6499482298  S27       73              1.0000000000
      2586       236  LYS       HE1            -6.2309776800        5.2796787421       -0.8729599547  S27       73              1.0000000000
      2587       236  LYS       HE2            -7.8932127104        5.1231883463       -1.4110867499  S27       73              1.0000000000
      2588       236  LYS       NZ             -6.5024904748        5.5725039558       -2.9218149468  S27       73              1.0000000000
      2589       236  LYS       HZ1            -7.0734407805        5.3052339195       -3.7362409702  S27       73              1.0000000000
      2590       236  LYS       HZ2            -5.5160429770        5.4454233412       -3.2287301979  S27       73              1.0000000000
      2591       236  LYS       HZ3            -6.6676338523        6.5996301983       -2.8041815539  S27       73              1.0000000000
      2592       237  SER       CB             -4.7759622422        4.4384938256       -6.1613084434  S27       130             1.0000000000
      2593       237  SER       HB1            -4.8063607180        5.3315500277       -6.7860718692  S27       130             1.0000000000
      2594       237  SER       HB2            -4.0035429922        3.7774319163       -6.5696495524  S27       130             1.0000000000
      2595       237  SER       OG             -4.4303284816        4.7848666105       -4.7690839758  S27       130             1.0000000000
      2596       237  SER       HG1            -3.7752595424        5.5857557127       -4.7471406879  S27       130             1.0000000000
      2597       237  SER       QQH3           -5.7349392435        3.9214105140       -6.2036260446  S27       130             1.0000000000
      2598       238  GLU       CB            -10.1250377521        9.4464013124        1.1153196222  S27       166             1.0000000000
      2599       238  GLU       HB1            -9.7702708958       10.0913714476        0.3019935495  S27       166             1.0000000000
      2600       238  GLU       HB2           -11.1798259913        9.2244260381        0.9367032154  S27       166             1.0000000000
      2601       238  GLU       QQH4          -10.0500201902        9.9129460573        2.1061499066  S27       166             1.0000000000
      2602       238  GLU       CG             -9.3124842432        8.1396532269        1.0581741908  S27       166             1.0000000000
      2603       238  GLU       HG1            -9.7085151545        7.4822082104        0.2747154569  S27       166             1.0000000000
      2604       238  GLU       HG2            -9.3962489920        7.5640044955        1.9891886188  S27       166             1.0000000000
      2605       238  GLU       CD             -7.8389128116        8.3545794809        0.7652500029  S27       166             1.0000000000
      2606       238  GLU       OE1            -7.3292949147        9.4986096016        0.7426197600  S27       166             1.0000000000
      2607       238  GLU       OE2            -7.1472133269        7.2361831415        0.5422174490  S27       166             1.0000000000
      2608       239  ASN       CB             -2.7803015273       11.6958184637        1.7498385041  S27       170             1.0000000000
      2609       239  ASN       HB1            -1.7942373691       11.5125569094        1.3140405768  S27       170             1.0000000000
      2610       239  ASN       HB2            -3.1687920419       12.6465066029        1.3756831321  S27       170             1.0000000000
      2611       239  ASN       QQH5           -2.7639912398       11.7140790951        2.8487309751  S27       170             1.0000000000
      2612       239  ASN       CG             -3.7122643723       10.5550588206        1.3462435553  S27       170             1.0000000000
      2613       239  ASN       OD1            -3.3637710486        9.3370496778        1.4989211115  S27       170             1.0000000000
      2614       239  ASN       ND2            -4.9026600525       10.9203474586        0.8523128589  S27       170             1.0000000000
      2615       239  ASN       HD21           -5.6395074295       10.2398824478        0.6592033799  S27       170             1.0000000000
      2616       239  ASN       HD22           -5.0739983627       11.8965568961        0.5879044013  S27       170             1.0000000000
      2617       240  LYS       CE             -3.3905117999        1.5021256036       -4.0594408079  S27       234             1.0000000000
      2618       240  LYS       HE1            -3.7867517797        1.7162519796       -3.0677095053  S27       234             1.0000000000
      2619       240  LYS       HE2            -4.2137663331        1.4157276295       -4.7689456718  S27       234             1.0000000000
      2620       240  LYS       NZ             -2.5219869651        2.6396178331       -4.5123122171  S27       234             1.0000000000
      2621       240  LYS       HZ1            -2.0609754233        2.4305647017       -5.4354265690  S27       234             1.0000000000
      2622       240  LYS       HZ2            -1.7267759633        2.8666209823       -3.8853788894  S27       234             1.0000000000
      2623       240  LYS       HZ3            -3.0724602430        3.5217599564       -4.6150259738  S27       234             1.0000000000
      2624       240  LYS       QQH6           -2.7870327629        0.5946492725       -4.0107164556  S27       234             1.0000000000
      2625       241  SER       CB              2.1547627916        3.3126240622       -5.8442972465  S27       235             1.0000000000
      2626       241  SER       HB1             2.8498029457        2.6712200501       -6.3925365743  S27       235             1.0000000000
      2627       241  SER       HB2             2.6965863622        4.2379465490       -5.6047435463  S27       235             1.0000000000
      2628       241  SER       OG              1.0144189425        3.5607929938       -6.7058215208  S27       235             1.0000000000
      2629       241  SER       HG1             0.5993672727        4.4361837721       -6.4629234758  S27       235             1.0000000000
      2630       241  SER       QQH7            1.8543948276        2.7584740884       -4.9406790922  S27       235             1.0000000000
      2631       242  PNM       S1             -3.3525633614        9.4350659023       -5.9175656217  S27       523             1.0000000000
      2632       242  PNM       C2             -2.0258344647        8.1700174847       -6.5256827668  S27       523             1.0000000000
      2633       242  PNM       C3             -1.6973153601        7.3364123926       -5.2375199652  S27       523             1.0000000000
      2634       242  PNM       N4             -2.9442539052        7.1197674109       -4.4409252344  S27       523             1.0000000000
      2635       242  PNM       C5             -3.9331904845        8.2653366230       -4.5718561480  S27       523             1.0000000000
      2636       242  PNM       C6             -3.7687479497        8.6892896108       -3.0814030530  S27       523             1.0000000000
      2637       242  PNM       C7             -2.8276975757        7.4503562815       -2.8763651570  S27       523             1.0000000000
      2638       242  PNM       O8             -1.6778988145        7.5105128423       -2.2986211303  S27       523             1.0000000000
      2639       242  PNM       C9             -2.6346314905        7.3301457938       -7.6565123946  S27       523             1.0000000000
      2640       242  PNM       C10            -0.8263967034        8.9711590628       -7.0511294447  S27       523             1.0000000000
      2641       242  PNM       C11            -1.0209827912        6.0018081206       -5.6171229704  S27       523             1.0000000000
      2642       242  PNM       O12            -1.6355394638        4.9120735436       -5.4411469018  S27       523             1.0000000000
      2643       242  PNM       O13             0.1775142646        6.0821923928       -6.1441469304  S27       523             1.0000000000
      2644       242  PNM       N14            -3.0808709685        9.9388147845       -2.8088132927  S27       523             1.0000000000
      2645       242  PNM       C15            -3.6781687595       11.1225150939       -3.0606251538  S27       523             1.0000000000
      2646       242  PNM       O16            -4.8688076680       11.1690753789       -3.5033022519  S27       523             1.0000000000
      2647       242  PNM       C17            -2.8852171188       12.4083197897       -2.8239077105  S27       523             1.0000000000
      2648       242  PNM       C18            -1.9474106939       12.7936650902       -3.9647781146  S27       523             1.0000000000
      2649       242  PNM       C19            -0.6149112237       13.1514598584       -3.7052029578  S27       523             1.0000000000
      2650       242  PNM       C20             0.2501028624       13.5078321039       -4.7478794949  S27       523             1.0000000000
      2651       242  PNM       C21            -0.2081483970       13.5158723930       -6.0693593012  S27       523             1.0000000000
      2652       242  PNM       C22            -1.5430243676       13.1844112475       -6.3383396765  S27       523             1.0000000000
      2653       242  PNM       C23            -2.4075620043       12.8323810189       -5.2946141859  S27       523             1.0000000000
      2654       242  PNM       H24            -0.9828099940        7.9083377365       -4.6307211213  S27       523             1.0000000000
      2655       242  PNM       H25            -1.0962393788        9.4993233126       -7.9717176211  S27       523             1.0000000000
      2656       242  PNM       H26            -0.0023583344        8.2874390789       -7.2730984496  S27       523             1.0000000000
      2657       242  PNM       H27            -0.4882325944        9.7157509668       -6.3284860120  S27       523             1.0000000000
      2658       242  PNM       H28            -2.9592192683        7.9819750339       -8.4716662536  S27       523             1.0000000000
      2659       242  PNM       H29            -3.5040637010        6.7660806067       -7.3164456520  S27       523             1.0000000000
      2660       242  PNM       H30            -1.8935844550        6.6258237171       -8.0525644628  S27       523             1.0000000000
      2661       242  PNM       H31            -4.9374953684        7.9141443040       -4.8076990107  S27       523             1.0000000000
      2662       242  PNM       H32            -4.7030360307        8.6463582466       -2.5180843701  S27       523             1.0000000000
      2663       242  PNM       H33            -2.3176084648       12.3332244902       -1.8918191698  S27       523             1.0000000000
      2664       242  PNM       H34            -3.6294945266       13.2001052797       -2.6876836472  S27       523             1.0000000000
      2665       242  PNM       H35            -0.2506353709       13.1521546576       -2.6835966599  S27       523             1.0000000000
      2666       242  PNM       H36             1.2797342154       13.7692500513       -4.5293843171  S27       523             1.0000000000
      2667       242  PNM       H37             0.4639330326       13.7800733620       -6.8785818673  S27       523             1.0000000000
      2668       242  PNM       H38            -1.9130568743       13.1905522019       -7.3575161822  S27       523             1.0000000000
      2669       242  PNM       H39            -3.4337200077       12.5617440505       -5.5140462822  S27       523             1.0000000000
      2670       242  PNM       H40            -2.1302840856        9.8901968759       -2.4253760240  S27       523             1.0000000000
      2671       243  TIP3      OH2            -4.7471448321        7.4950731399        0.1319225696  S27       290             1.0000000000
      2672       243  TIP3      H1             -6.0705286380        7.3867213473        0.3600402644  S27       290             1.0000000000
      2673       243  TIP3      H2             -4.1970612190        8.1431000026        0.6753433152  S27       290             1.0000000000
      2674       244  SER       CB             -3.0888256327        5.1067725069       -1.9817149772  S28       70              1.0000000000
      2675       244  SER       HB1            -3.7573782732        4.3298292366       -2.3596624326  S28       70              1.0000000000
      2676       244  SER       HB2            -2.1561656182        5.0875917671       -2.5493497905  S28       70              1.0000000000
      2677       244  SER       OG             -3.7716189321        6.3946923394       -2.1895934436  S28       70              1.0000000000
      2678       244  SER       HG1            -4.3160825591        7.1641678268       -0.6890307152  S28       70              1.0000000000
      2679       244  SER       QQH1           -2.8411949395        5.0214367074       -0.9135710529  S28       70              1.0000000000
      2680       245  LYS       CD             -6.6788054771        3.3314483242       -1.8004783068  S28       73              1.0000000000
      2681       245  LYS       HD1            -7.5325507632        2.8956306495       -2.3291390477  S28       73              1.0000000000
      2682       245  LYS       HD2            -5.7890059451        3.0973465072       -2.3957687456  S28       73              1.0000000000
      2683       245  LYS       QQH2           -6.5839442163        2.8293518441       -0.8329537779  S28       73              1.0000000000
      2684       245  LYS       CE             -6.8346654216        4.8465030467       -1.6612922045  S28       73              1.0000000000
      2685       245  LYS       HE1            -6.1671029377        5.2752476263       -0.9144450337  S28       73              1.0000000000
      2686       245  LYS       HE2            -7.8511589618        5.1350044927       -1.3851849773  S28       73              1.0000000000
      2687       245  LYS       NZ             -6.5171000047        5.5444896611       -2.9574640804  S28       73              1.0000000000
      2688       245  LYS       HZ1            -7.1668006847        5.3081981477       -3.7203464220  S28       73              1.0000000000
      2689       245  LYS       HZ2            -5.5664928547        5.3507477706       -3.3559928306  S28       73              1.0000000000
      2690       245  LYS       HZ3            -6.6193316091        6.5776818713       -2.8364814515  S28       73              1.0000000000
      2691       246  SER       CB             -4.7779140907        4.4634145259       -6.1450487679  S28       130             1.0000000000
      2692       246  SER       HB1            -4.8055533478        5.3524299134       -6.7754552309  S28       130             1.0000000000
      2693       246  SER       HB2            -3.9980301780        3.8048140592       -6.5418650415  S28       130             1.0000000000
      2694       246  SER       OG             -4.4436229093        4.8219012866       -4.7518964972  S28       130             1.0000000000
      2695       246  SER       HG1            -3.7801875929        5.6307664850       -4.7288093997  S28       130             1.0000000000
      2696       246  SER       QQH3           -5.7345464322        3.9428543229       -6.1921993182  S28       130             1.0000000000
      2697       247  GLU       CB            -10.1275604077        9.4486782551        1.1148965657  S28       166             1.0000000000
      2698       247  GLU       HB1            -9.7721140312       10.0936432443        0.3017765812  S28       166             1.0000000000
      2699       247  GLU       HB2           -11.1826243722        9.2283716630        0.9360280713  S28       166             1.0000000000
      2700       247  GLU       QQH4          -10.0523079771        9.9149266883        2.1059369855  S28       166             1.0000000000
      2701       247  GLU       CG             -9.3170879668        8.1406425468        1.0576517480  S28       166             1.0000000000
      2702       247  GLU       HG1            -9.7138594203        7.4843654803        0.2734511325  S28       166             1.0000000000
      2703       247  GLU       HG2            -9.4028953030        7.5643683856        1.9881467803  S28       166             1.0000000000
      2704       247  GLU       CD             -7.8427461663        8.3529511485        0.7661369829  S28       166             1.0000000000
      2705       247  GLU       OE1            -7.3310773235        9.4962534135        0.7406349251  S28       166             1.0000000000
      2706       247  GLU       OE2            -7.1523574905        7.2329623443        0.5474742959  S28       166             1.0000000000
      2707       248  ASN       CB             -2.7812925569       11.6973665889        1.7497961919  S28       170             1.0000000000
      2708       248  ASN       HB1            -1.7952787596       11.5155820547        1.3131936607  S28       170             1.0000000000
      2709       248  ASN       HB2            -3.1707559858       12.6479804598        1.3763922118  S28       170             1.0000000000
      2710       248  ASN       QQH5           -2.7639614340       11.7151888016        2.8486658036  S28       170             1.0000000000
      2711       248  ASN       CG             -3.7121711639       10.5554179735        1.3468958981  S28       170             1.0000000000
      2712       248  ASN       OD1            -3.3638558379        9.3379746338        1.5043118220  S28       170             1.0000000000
      2713       248  ASN       ND2            -4.9013959945       10.9186419764        0.8486007877  S28       170             1.0000000000
      2714       248  ASN       HD21           -5.6374464856       10.2372614962        0.6556746529  S28       170             1.0000000000
      2715       248  ASN       HD22           -5.0730492577       11.8943969107        0.5827150122  S28       170             1.0000000000
      2716       249  LYS       CE             -3.3923092263        1.5102038655       -4.0605716960  S28       234             1.0000000000
      2717       249  LYS       HE1            -3.7894936875        1.7211340578       -3.0686080530  S28       234             1.0000000000
      2718       249  LYS       HE2            -4.2141685098        1.4251204525       -4.7718399010  S28       234             1.0000000000
      2719       249  LYS       NZ             -2.5233968770        2.6492548082       -4.5088907513  S28       234             1.0000000000
      2720       249  LYS       HZ1            -2.0642240604        2.4442624529       -5.4338240519  S28       234             1.0000000000
      2721       249  LYS       HZ2            -1.7258983923        2.8713372844       -3.8828149501  S28       234             1.0000000000
      2722       249  LYS       HZ3            -3.0671405966        3.5345447071       -4.6057619471  S28       234             1.0000000000
      2723       249  LYS       QQH6           -2.7881322534        0.6031852841       -4.0140380439  S28       234             1.0000000000
      2724       250  SER       CB              2.1560487486        3.3127242393       -5.8438875924  S28       235             1.0000000000
      2725       250  SER       HB1             2.8513775528        2.6712117859       -6.3916518758  S28       235             1.0000000000
      2726       250  SER       HB2             2.6982299012        4.2377064849       -5.6038404823  S28       235             1.0000000000
      2727       250  SER       OG              1.0164412534        3.5612537454       -6.7064131984  S28       235             1.0000000000
      2728       250  SER       HG1             0.6016742741        4.4366098554       -6.4640371255  S28       235             1.0000000000
      2729       250  SER       QQH7            1.8544965135        2.7587005369       -4.9406369150  S28       235             1.0000000000
      2730       251  PNM       S1             -3.3623507692        9.4238544726       -5.9257154964  S28       523             1.0000000000
      2731       251  PNM       C2             -2.0312893052        8.1616673610       -6.5318718580  S28       523             1.0000000000
      2732       251  PNM       C3             -1.7071727598        7.3281163706       -5.2433445689  S28       523             1.0000000000
      2733       251  PNM       N4             -2.9570586999        7.1061552578       -4.4500448296  S28       523             1.0000000000
      2734       251  PNM       C5             -3.9412204191        8.2575359148       -4.5762955978  S28       523             1.0000000000
      2735       251  PNM       C6             -3.7704689728        8.6847346980       -3.0877070154  S28       523             1.0000000000
      2736       251  PNM       C7             -2.8333964399        7.4447760186       -2.8750647311  S28       523             1.0000000000
      2737       251  PNM       O8             -1.6757376782        7.5116074734       -2.3130480881  S28       523             1.0000000000
      2738       251  PNM       C9             -2.6329800941        7.3241730831       -7.6686089216  S28       523             1.0000000000
      2739       251  PNM       C10            -0.8309298607        8.9667987905       -7.0496062979  S28       523             1.0000000000
      2740       251  PNM       C11            -1.0199883859        5.9981840289       -5.6157345498  S28       523             1.0000000000
      2741       251  PNM       O12            -1.6221146040        4.9040696612       -5.4256527624  S28       523             1.0000000000
      2742       251  PNM       O13             0.1754398364        6.0856806924       -6.1485155907  S28       523             1.0000000000
      2743       251  PNM       N14            -3.0792649328        9.9323524094       -2.8179534341  S28       523             1.0000000000
      2744       251  PNM       C15            -3.6768498413       11.1166455943       -3.0641641235  S28       523             1.0000000000
      2745       251  PNM       O16            -4.8688265319       11.1645562130       -3.5032938365  S28       523             1.0000000000
      2746       251  PNM       C17            -2.8830593679       12.4011708961       -2.8253497685  S28       523             1.0000000000
      2747       251  PNM       C18            -1.9461664701       12.7882616101       -3.9662374180  S28       523             1.0000000000
      2748       251  PNM       C19            -0.6145152971       13.1491485123       -3.7065432176  S28       523             1.0000000000
      2749       251  PNM       C20             0.2497853653       13.5074988404       -4.7491063123  S28       523             1.0000000000
      2750       251  PNM       C21            -0.2082941499       13.5145423407       -6.0706396558  S28       523             1.0000000000
      2751       251  PNM       C22            -1.5423170206       13.1799224111       -6.3397209310  S28       523             1.0000000000
      2752       251  PNM       C23            -2.4062092112       12.8257907555       -5.2961406934  S28       523             1.0000000000
      2753       251  PNM       H24            -0.9986370492        7.9019780164       -4.6313948166  S28       523             1.0000000000
      2754       251  PNM       H25            -1.0983532584        9.4980995712       -7.9691174663  S28       523             1.0000000000
      2755       251  PNM       H26            -0.0044956009        8.2857319084       -7.2707773311  S28       523             1.0000000000
      2756       251  PNM       H27            -0.4968004714        9.7082953086       -6.3219555350  S28       523             1.0000000000
      2757       251  PNM       H28            -2.9526432397        7.9785870287       -8.4839244693  S28       523             1.0000000000
      2758       251  PNM       H29            -3.5035914942        6.7571841237       -7.3365973104  S28       523             1.0000000000
      2759       251  PNM       H30            -1.8895840274        6.6211577122       -8.0628477863  S28       523             1.0000000000
      2760       251  PNM       H31            -4.9481141735        7.9087878771       -4.8066021983  S28       523             1.0000000000
      2761       251  PNM       H32            -4.7044158071        8.6468361207       -2.5231199731  S28       523             1.0000000000
      2762       251  PNM       H33            -2.3144730406       12.3236285316       -1.8939270828  S28       523             1.0000000000
      2763       251  PNM       H34            -3.6270561436       13.1926870025       -2.6869306939  S28       523             1.0000000000
      2764       251  PNM       H35            -0.2505003308       13.1507364785       -2.6848769916  S28       523             1.0000000000
      2765       251  PNM       H36             1.2787266690       13.7714111601       -4.5305363058  S28       523             1.0000000000
      2766       251  PNM       H37             0.4632341513       13.7805592009       -6.8797610091  S28       523             1.0000000000
      2767       251  PNM       H38            -1.9122333670       13.1855123027       -7.3589296300  S28       523             1.0000000000
      2768       251  PNM       H39            -3.4316957599       12.5527881232       -5.5158167239  S28       523             1.0000000000
      2769       251  PNM       H40            -2.1281626213        9.8810843936       -2.4364260120  S28       523             1.0000000000
      2770       252  TIP3      OH2            -4.7495668967        7.4923874677        0.1447691631  S28       290             1.0000000000
      2771       252  TIP3      H1             -6.0763637275        7.3825361909        0.3677408997  S28       290             1.0000000000
      2772       252  TIP3      H2             -4.2018167036        8.1419996615        0.6887518932  S28       290             1.0000000000
      2773       253  SER       CB             -3.0910491668        5.1084706709       -1.9748313674  S29       70              1.0000000000
      2774       253  SER       HB1            -3.7668589579        4.3378614552       -2.3512500258  S29       70              1.0000000000
      2775       253  SER       HB2            -2.1606645619        5.0835808611       -2.5457875274  S29       70              1.0000000000
      2776       253  SER       OG             -3.7664753737        6.4011063431       -2.1790519952  S29       70              1.0000000000
      2777       253  SER       HG1            -4.3185145636        7.1691738218       -0.6749077270  S29       70              1.0000000000
      2778       253  SER       QQH1           -2.8400400544        5.0231194856       -0.9074664673  S29       70              1.0000000000
      2779       254  LYS       CD             -6.6730916520        3.3258014919       -1.8079951842  S29       73              1.0000000000
      2780       254  LYS       HD1            -7.5333833978        2.8952246451       -2.3308478958  S29       73              1.0000000000
      2781       254  LYS       HD2            -5.7873032815        3.0797237488       -2.4042562505  S29       73              1.0000000000
      2782       254  LYS       QQH2           -6.5807944664        2.8296484779       -0.8372412281  S29       73              1.0000000000
      2783       254  LYS       CE             -6.8103801699        4.8428931835       -1.6789129728  S29       73              1.0000000000
      2784       254  LYS       HE1            -6.1187497686        5.2709950067       -0.9539624508  S29       73              1.0000000000
      2785       254  LYS       HE2            -7.8161105965        5.1433647580       -1.3767709967  S29       73              1.0000000000
      2786       254  LYS       NZ             -6.5213383487        5.5248396314       -2.9903000166  S29       73              1.0000000000
      2787       254  LYS       HZ1            -7.2166958273        5.3093971197       -3.7177092235  S29       73              1.0000000000
      2788       254  LYS       HZ2            -5.5931278282        5.2983706728       -3.4446691660  S29       73              1.0000000000
      2789       254  LYS       HZ3            -6.5863924388        6.5598229884       -2.8684732614  S29       73              1.0000000000
      2790       255  SER       CB             -4.7770405478        4.4900544562       -6.1267868837  S29       130             1.0000000000
      2791       255  SER       HB1            -4.8052591634        5.3750593653       -6.7623348649  S29       130             1.0000000000
      2792       255  SER       HB2            -3.9911629461        3.8346555482       -6.5157689732  S29       130             1.0000000000
      2793       255  SER       OG             -4.4476779451        4.8565016969       -4.7338221947  S29       130             1.0000000000
      2794       255  SER       HG1            -3.7720102924        5.6800108367       -4.7093165092  S29       130             1.0000000000
      2795       255  SER       QQH3           -5.7323014585        3.9669402656       -6.1772287148  S29       130             1.0000000000
      2796       256  GLU       CB            -10.1294271772        9.4499917161        1.1147228842  S29       166             1.0000000000
      2797       256  GLU       HB1            -9.7736590934       10.0948181418        0.3015672372  S29       166             1.0000000000
      2798       256  GLU       HB2           -11.1846387881        9.2306832245        0.9359182644  S29       166             1.0000000000
      2799       256  GLU       QQH4          -10.0539839122        9.9160399414        2.1059360592  S29       166             1.0000000000
      2800       256  GLU       CG             -9.3204568375        8.1410712353        1.0575536246  S29       166             1.0000000000
      2801       256  GLU       HG1            -9.7173695525        7.4855353963        0.2726655281  S29       166             1.0000000000
      2802       256  GLU       HG2            -9.4079438396        7.5643021755        1.9876465795  S29       166             1.0000000000
      2803       256  GLU       CD             -7.8453131653        8.3515599593        0.7682287378  S29       166             1.0000000000
      2804       256  GLU       OE1            -7.3323234593        9.4943725567        0.7401121944  S29       166             1.0000000000
      2805       256  GLU       OE2            -7.1555493531        7.2302653993        0.5549618131  S29       166             1.0000000000
      2806       257  ASN       CB             -2.7812628203       11.6987744486        1.7496472177  S29       170             1.0000000000
      2807       257  ASN       HB1            -1.7950918810       11.5180174516        1.3128885589  S29       170             1.0000000000
      2808       257  ASN       HB2            -3.1710034570       12.6494074661        1.3766180033  S29       170             1.0000000000
      2809       257  ASN       QQH5           -2.7637302897       11.7163993826        2.8485401132  S29       170             1.0000000000
      2810       257  ASN       CG             -3.7113806535       10.5561850038        1.3472290736  S29       170             1.0000000000
      2811       257  ASN       OD1            -3.3621243681        9.3391622146        1.5062343634  S29       170             1.0000000000
      2812       257  ASN       ND2            -4.9008787800       10.9176119849        0.8484383177  S29       170             1.0000000000
      2813       257  ASN       HD21           -5.6360794566       10.2351976945        0.6556778820  S29       170             1.0000000000
      2814       257  ASN       HD22           -5.0736739887       11.8930893477        0.5824163058  S29       170             1.0000000000
      2815       258  LYS       CE             -3.3985579687        1.5182285685       -4.0601083393  S29       234             1.0000000000
      2816       258  LYS       HE1            -3.7960113290        1.7239759914       -3.0671841506  S29       234             1.0000000000
      2817       258  LYS       HE2            -4.2195262056        1.4321760280       -4.7723296317  S29       234             1.0000000000
      2818       258  LYS       NZ             -2.5344845580        2.6624919272       -4.5042935567  S29       234             1.0000000000
      2819       258  LYS       HZ1            -2.0779638748        2.4636614675       -5.4313776504  S29       234             1.0000000000
      2820       258  LYS       HZ2            -1.7341253611        2.8811179565       -3.8808125252  S29       234             1.0000000000
      2821       258  LYS       HZ3            -3.0776691960        3.5489784818       -4.5925043288  S29       234             1.0000000000
      2822       258  LYS       QQH6           -2.7906729754        0.6136113727       -4.0170457311  S29       234             1.0000000000
      2823       259  SER       CB              2.1567467054        3.3125335465       -5.8437030912  S29       235             1.0000000000
      2824       259  SER       HB1             2.8519856489        2.6703917974       -6.3907376880  S29       235             1.0000000000
      2825       259  SER       HB2             2.6997400415        4.2368376131       -5.6028899259  S29       235             1.0000000000
      2826       259  SER       OG              1.0185644786        3.5619437545       -6.7081591264  S29       235             1.0000000000
      2827       259  SER       HG1             0.6038243216        4.4368146175       -6.4662107741  S29       235             1.0000000000
      2828       259  SER       QQH7            1.8532450624        2.7586371616       -4.9410743697  S29       235             1.0000000000
      2829       260  PNM       S1             -3.3798305013        9.4069839949       -5.9375815685  S29       523             1.0000000000
      2830       260  PNM       C2             -2.0408247704        8.1511321575       -6.5392173936  S29       523             1.0000000000
      2831       260  PNM       C3             -1.7206697075        7.3172242027       -5.2503490842  S29       523             1.0000000000
      2832       260  PNM       N4             -2.9734324935        7.0867436418       -4.4604723932  S29       523             1.0000000000
      2833       260  PNM       C5             -3.9506353459        8.2461883539       -4.5796415923  S29       523             1.0000000000
      2834       260  PNM       C6             -3.7719718097        8.6774269939       -3.0933622723  S29       523             1.0000000000
[truncated: 298,357 more chars]
