# Supplementary material for: Unraveling the energetic significance of chemical events in enzyme catalysis via machine-learning based regression approach
Source: Commun Chem. 2020 Oct 8;3:134. doi: 10.1038/s42004-020-00379-w (PMC9814854; doi:10.1038/s42004-020-00379-w)
Supplement: Supplementary file 3 — Supplementary Data 1 [file 42004_2020_379_MOESM3_ESM.zip › pathways/optimized.path/path.cor.b3lyp/path_8_t.cor]

* RETAIN ONLY THE QM ATOMS, WRITE PSF & COOR
* PREDEFINED VARS:
*     INCOR: DIRECTORY TO INPUT .COR FILE
*     INPSF: DIRECTORY TO INPUT .PSF FILE
*     OUTPSF: DIRECTORY TO OUTPUT .PSF FILE
*     OUTCOR: FILENAME OF OUTPUT .COR FILE
* ZILIN SONG, 17 DEC 2019
*  DATE:    12/17/19     21:13:26      CREATED BY USER: zilins
*
      4950  EXT
         1         1  SER       CB             -2.9983779123        5.1141271475       -1.9198788645  S1        70              1.0000000000
         2         1  SER       HB1            -3.4839968151        4.2492943483       -2.3811401092  S1        70              1.0000000000
         3         1  SER       HB2            -2.0658174851        5.3121253704       -2.4590541814  S1        70              1.0000000000
         4         1  SER       OG             -3.9081771413        6.2255636059       -2.0394903501  S1        70              1.0000000000
         5         1  SER       HG1            -3.9850120011        6.9212041969       -1.1834860013  S1        70              1.0000000000
         6         1  SER       QQH1           -2.7357844882        4.9553551103       -0.8619638595  S1        70              1.0000000000
         7         2  LYS       CD             -6.4939461551        3.3919713632       -1.9353820275  S1        73              1.0000000000
         8         2  LYS       HD1            -7.1353545409        2.8338286364       -2.6226071321  S1        73              1.0000000000
         9         2  LYS       HD2            -5.4843321281        3.3662629861       -2.3616312585  S1        73              1.0000000000
        10         2  LYS       QQH2           -6.4743307727        2.8585555260       -0.9789545861  S1        73              1.0000000000
        11         2  LYS       CE             -6.9816297099        4.8475348040       -1.8088452343  S1        73              1.0000000000
        12         2  LYS       HE1            -6.7954738005        5.3059617315       -0.8334803277  S1        73              1.0000000000
        13         2  LYS       HE2            -8.0550726587        4.9134630008       -2.0014020886  S1        73              1.0000000000
        14         2  LYS       NZ             -6.2936003641        5.7339563476       -2.8044637396  S1        73              1.0000000000
        15         2  LYS       HZ1            -6.3421447802        5.4142020313       -3.7831566311  S1        73              1.0000000000
        16         2  LYS       HZ2            -5.2399112491        5.8911849973       -2.5374034121  S1        73              1.0000000000
        17         2  LYS       HZ3            -6.7199924179        6.6889999851       -2.7993808671  S1        73              1.0000000000
        18         3  SER       CB             -4.3790684498        4.3606800676       -6.2920656041  S1        130             1.0000000000
        19         3  SER       HB1            -4.4142604710        5.2835668894       -6.8731682879  S1        130             1.0000000000
        20         3  SER       HB2            -3.6335368606        3.6988748611       -6.7466365277  S1        130             1.0000000000
        21         3  SER       OG             -3.9979120024        4.6284506729       -4.8980342314  S1        130             1.0000000000
        22         3  SER       HG1            -3.2123546854        5.2502217062       -4.9181880131  S1        130             1.0000000000
        23         3  SER       QQH3           -5.3409313376        3.8514894611       -6.3451897142  S1        130             1.0000000000
        24         4  GLU       CB             -9.9107039201        9.4890575091        0.7907515748  S1        166             1.0000000000
        25         4  GLU       HB1            -9.4954008900       10.1450076797        0.0176089389  S1        166             1.0000000000
        26         4  GLU       HB2           -10.9551007153        9.2624768954        0.5496455778  S1        166             1.0000000000
        27         4  GLU       QQH4           -9.8847184253        9.9368882117        1.7938951888  S1        166             1.0000000000
        28         4  GLU       CG             -9.0709473051        8.1995557347        0.7491871810  S1        166             1.0000000000
        29         4  GLU       HG1            -9.4249599199        7.5515219922       -0.0637633446  S1        166             1.0000000000
        30         4  GLU       HG2            -9.1852143087        7.6058253390        1.6657490674  S1        166             1.0000000000
        31         4  GLU       CD             -7.5723011601        8.4368849524        0.5090480662  S1        166             1.0000000000
        32         4  GLU       OE1            -7.1239324693        9.6301492650        0.5613373023  S1        166             1.0000000000
        33         4  GLU       OE2            -6.8598801395        7.3769975826        0.2648055803  S1        166             1.0000000000
        34         5  ASN       CB             -2.7477761483       12.1024530449        1.5311124129  S1        170             1.0000000000
        35         5  ASN       HB1            -1.7614047425       12.0435849633        1.0620795906  S1        170             1.0000000000
        36         5  ASN       HB2            -3.2203281762       13.0505118517        1.2584494451  S1        170             1.0000000000
        37         5  ASN       QQH5           -2.6982991391       12.0228870621        2.6255351182  S1        170             1.0000000000
        38         5  ASN       CG             -3.5929837087       10.9173681155        1.0564727001  S1        170             1.0000000000
        39         5  ASN       OD1            -3.1349276482        9.7341925935        1.1614689015  S1        170             1.0000000000
        40         5  ASN       ND2            -4.8159059317       11.2010747358        0.5780573416  S1        170             1.0000000000
        41         5  ASN       HD21           -5.5221468612       10.4661689573        0.4188254595  S1        170             1.0000000000
        42         5  ASN       HD22           -5.0624576626       12.1583869081        0.3125991320  S1        170             1.0000000000
        43         6  LYS       CE             -3.1709650358        1.3956297916       -3.9999843649  S1        234             1.0000000000
        44         6  LYS       HE1            -3.5622433672        1.6485774704       -3.0162868574  S1        234             1.0000000000
        45         6  LYS       HE2            -3.9949377531        1.2839169580       -4.7054672587  S1        234             1.0000000000
        46         6  LYS       NZ             -2.3053328476        2.5238205582       -4.4917241949  S1        234             1.0000000000
        47         6  LYS       HZ1            -1.8213087686        2.2630448895       -5.3885286633  S1        234             1.0000000000
        48         6  LYS       HZ2            -1.5443058872        2.8095990953       -3.8466521000  S1        234             1.0000000000
        49         6  LYS       HZ3            -2.9134532030        3.3725444251       -4.6460811635  S1        234             1.0000000000
        50         6  LYS       QQH6           -2.5637002702        0.4930882631       -3.9201661042  S1        234             1.0000000000
        51         7  SER       CB              2.3497288257        3.4006552840       -5.7189570774  S1        235             1.0000000000
        52         7  SER       HB1             3.0753084967        2.7634230716       -6.2327835438  S1        235             1.0000000000
        53         7  SER       HB2             2.8604858965        4.3479091701       -5.4989555193  S1        235             1.0000000000
        54         7  SER       OG              1.2183923332        3.5805244144       -6.6108046107  S1        235             1.0000000000
        55         7  SER       HG1             0.7941087989        4.4676746562       -6.4578537190  S1        235             1.0000000000
        56         7  SER       QQH7            2.0482370479        2.8637328567       -4.8054278277  S1        235             1.0000000000
        57         8  PNM       S1             -2.8732840916        9.8953703936       -6.0490097046  S1        523             1.0000000000
        58         8  PNM       C2             -1.6403030788        8.5290968138       -6.7073144758  S1        523             1.0000000000
        59         8  PNM       C3             -1.2248510914        7.7155696207       -5.4202552315  S1        523             1.0000000000
        60         8  PNM       N4             -2.3386364467        7.8007046159       -4.4734688443  S1        523             1.0000000000
        61         8  PNM       C5             -3.4987157170        8.7032898122       -4.7388121861  S1        523             1.0000000000
        62         8  PNM       C6             -3.4835998033        9.0682459907       -3.2025866791  S1        523             1.0000000000
        63         8  PNM       C7             -2.3145968951        8.0615563924       -3.1180082410  S1        523             1.0000000000
        64         8  PNM       O8             -1.4991908702        7.7422302043       -2.2370562871  S1        523             1.0000000000
        65         8  PNM       C9             -2.3658641818        7.6566759485       -7.7422336533  S1        523             1.0000000000
        66         8  PNM       C10            -0.4435045510        9.2549426053       -7.3327767231  S1        523             1.0000000000
        67         8  PNM       C11            -0.7931502428        6.2739075455       -5.7389542220  S1        523             1.0000000000
        68         8  PNM       O12            -1.5565112258        5.3088478593       -5.4374231618  S1        523             1.0000000000
        69         8  PNM       O13             0.3696418747        6.1512157112       -6.3107348280  S1        523             1.0000000000
        70         8  PNM       N14            -2.9501938862       10.3784571639       -2.8667563743  S1        523             1.0000000000
        71         8  PNM       C15            -3.5464112372       11.5301136258       -3.2534847268  S1        523             1.0000000000
        72         8  PNM       O16            -4.6538066587       11.5335936713       -3.8626723847  S1        523             1.0000000000
        73         8  PNM       C17            -2.7575668315       12.8017897323       -2.9613458929  S1        523             1.0000000000
        74         8  PNM       C18            -1.8801380257       13.2471334595       -4.1271252181  S1        523             1.0000000000
        75         8  PNM       C19            -0.4930510506       13.3920508105       -3.9607271910  S1        523             1.0000000000
        76         8  PNM       C20             0.3165221278       13.8422809057       -5.0130350275  S1        523             1.0000000000
        77         8  PNM       C21            -0.2555162571       14.1586926696       -6.2513001777  S1        523             1.0000000000
        78         8  PNM       C22            -1.6386798375       14.0111605410       -6.4266901761  S1        523             1.0000000000
        79         8  PNM       C23            -2.4432482375       13.5594240056       -5.3759642098  S1        523             1.0000000000
        80         8  PNM       H24            -0.3518903290        8.2026519457       -4.9708061016  S1        523             1.0000000000
        81         8  PNM       H25            -0.7438909871        9.7683135989       -8.2507052341  S1        523             1.0000000000
        82         8  PNM       H26             0.3315900306        8.5271407166       -7.5896945185  S1        523             1.0000000000
        83         8  PNM       H27            -0.0194269416        9.9947984735       -6.6485471405  S1        523             1.0000000000
        84         8  PNM       H28            -2.7337548089        8.2723469636       -8.5658815849  S1        523             1.0000000000
        85         8  PNM       H29            -3.2195994000        7.1312641274       -7.3058154122  S1        523             1.0000000000
        86         8  PNM       H30            -1.6781942981        6.9097886089       -8.1561656285  S1        523             1.0000000000
        87         8  PNM       H31            -4.3999495204        8.1928535595       -5.0733820985  S1        523             1.0000000000
        88         8  PNM       H32            -4.3932977810        8.8287944982       -2.6531997744  S1        523             1.0000000000
        89         8  PNM       H33            -2.1400905449       12.6551725170       -2.0702142480  S1        523             1.0000000000
        90         8  PNM       H34            -3.4858435573       13.5797624051       -2.7259869637  S1        523             1.0000000000
        91         8  PNM       H35            -0.0413553029       13.1535104857       -3.0034696690  S1        523             1.0000000000
        92         8  PNM       H36             1.3848450358       13.9494527570       -4.8635733816  S1        523             1.0000000000
        93         8  PNM       H37             0.3680951834       14.5013216047       -7.0715365046  S1        523             1.0000000000
        94         8  PNM       H38            -2.0888676155       14.2421742891       -7.3847092432  S1        523             1.0000000000
        95         8  PNM       H39            -3.5091811840       13.4383076517       -5.5255671339  S1        523             1.0000000000
        96         8  PNM       H40            -2.0717486768       10.4106879486       -2.3440109004  S1        523             1.0000000000
        97         9  TIP3      OH2            -4.3793765778        7.7590583231       -0.2313090380  S1        290             1.0000000000
        98         9  TIP3      H1             -5.3703538757        7.6672666105        0.0255182934  S1        290             1.0000000000
        99         9  TIP3      H2             -3.8821091695        8.4569555488        0.2769859795  S1        290             1.0000000000
       100        10  SER       CB             -2.9981159733        5.1266499383       -1.9234465791  S2        70              1.0000000000
       101        10  SER       HB1            -3.4834092433        4.2616613754       -2.3848615327  S2        70              1.0000000000
       102        10  SER       HB2            -2.0668898932        5.3262253491       -2.4643760488  S2        70              1.0000000000
       103        10  SER       OG             -3.9092429832        6.2372941290       -2.0400600869  S2        70              1.0000000000
       104        10  SER       HG1            -3.9926230266        6.9284557659       -1.1782125233  S2        70              1.0000000000
       105        10  SER       QQH1           -2.7329866490        4.9672982571       -0.8662926056  S2        70              1.0000000000
       106        11  LYS       CD             -6.4864258785        3.3906007686       -1.9356735670  S2        73              1.0000000000
       107        11  LYS       HD1            -7.1268943860        2.8320754307       -2.6233957425  S2        73              1.0000000000
       108        11  LYS       HD2            -5.4763708347        3.3658741212       -2.3609550768  S2        73              1.0000000000
       109        11  LYS       QQH2           -6.4672436270        2.8573037833       -0.9792091048  S2        73              1.0000000000
       110        11  LYS       CE             -6.9758160785        4.8456261498       -1.8098891766  S2        73              1.0000000000
       111        11  LYS       HE1            -6.7886748501        5.3052842166       -0.8352965531  S2        73              1.0000000000
       112        11  LYS       HE2            -8.0497159638        4.9098250257       -2.0004930902  S2        73              1.0000000000
       113        11  LYS       NZ             -6.2903323453        5.7306676678       -2.8083970810  S2        73              1.0000000000
       114        11  LYS       HZ1            -6.3348295853        5.4058382826       -3.7853531583  S2        73              1.0000000000
       115        11  LYS       HZ2            -5.2379318927        5.8948001516       -2.5398233091  S2        73              1.0000000000
       116        11  LYS       HZ3            -6.7202713280        6.6841421629       -2.8104803585  S2        73              1.0000000000
       117        12  SER       CB             -4.3797817531        4.3677966487       -6.2946048233  S2        130             1.0000000000
       118        12  SER       HB1            -4.4176295773        5.2903151116       -6.8759649302  S2        130             1.0000000000
       119        12  SER       HB2            -3.6327085707        3.7078579438       -6.7491932310  S2        130             1.0000000000
       120        12  SER       OG             -3.9988228234        4.6370538375       -4.9007119915  S2        130             1.0000000000
       121        12  SER       HG1            -3.2107052147        5.2554265453       -4.9220970062  S2        130             1.0000000000
       122        12  SER       QQH3           -5.3404043895        3.8561721664       -6.3468831402  S2        130             1.0000000000
       123        13  GLU       CB             -9.9182096036        9.4935901965        0.7938572209  S2        166             1.0000000000
       124        13  GLU       HB1            -9.5000826328       10.1477468706        0.0207453170  S2        166             1.0000000000
       125        13  GLU       HB2           -10.9626908153        9.2691364544        0.5514542510  S2        166             1.0000000000
       126        13  GLU       QQH4           -9.8924498862        9.9423036608        1.7966291159  S2        166             1.0000000000
       127        13  GLU       CG             -9.0813913457        8.2021158886        0.7547652165  S2        166             1.0000000000
       128        13  GLU       HG1            -9.4363472320        7.5535782817       -0.0573198047  S2        166             1.0000000000
       129        13  GLU       HG2            -9.1970873159        7.6099856792        1.6722334182  S2        166             1.0000000000
       130        13  GLU       CD             -7.5821293538        8.4358714817        0.5151884351  S2        166             1.0000000000
       131        13  GLU       OE1            -7.1313429155        9.6284512338        0.5684975433  S2        166             1.0000000000
       132        13  GLU       OE2            -6.8719796215        7.3749116010        0.2707435700  S2        166             1.0000000000
       133        14  ASN       CB             -2.7507364500       12.0946163259        1.5373615245  S2        170             1.0000000000
       134        14  ASN       HB1            -1.7648302661       12.0322348060        1.0677211224  S2        170             1.0000000000
       135        14  ASN       HB2            -3.2209604262       13.0432811823        1.2625721470  S2        170             1.0000000000
       136        14  ASN       QQH5           -2.7007225455       12.0174381547        2.6318716754  S2        170             1.0000000000
       137        14  ASN       CG             -3.5997880199       10.9109814773        1.0659878139  S2        170             1.0000000000
       138        14  ASN       OD1            -3.1454033053        9.7263804413        1.1733933687  S2        170             1.0000000000
       139        14  ASN       ND2            -4.8221164168       11.1969829570        0.5877429503  S2        170             1.0000000000
       140        14  ASN       HD21           -5.5297127439       10.4635621486        0.4286325710  S2        170             1.0000000000
       141        14  ASN       HD22           -5.0654105986       12.1544657443        0.3190914480  S2        170             1.0000000000
       142        15  LYS       CE             -3.1700787778        1.4015302125       -4.0058872580  S2        234             1.0000000000
       143        15  LYS       HE1            -3.5618876856        1.6535767605       -3.0221522968  S2        234             1.0000000000
       144        15  LYS       HE2            -3.9936784862        1.2906549014       -4.7118585364  S2        234             1.0000000000
       145        15  LYS       NZ             -2.3041234558        2.5300979909       -4.4960719899  S2        234             1.0000000000
       146        15  LYS       HZ1            -1.8196924973        2.2704483491       -5.3929415811  S2        234             1.0000000000
       147        15  LYS       HZ2            -1.5431920179        2.8151007002       -3.8505060510  S2        234             1.0000000000
       148        15  LYS       HZ3            -2.9116061716        3.3787793467       -4.6497223912  S2        234             1.0000000000
       149        15  LYS       QQH6           -2.5629752619        0.4988622799       -3.9266620437  S2        234             1.0000000000
       150        16  SER       CB              2.3553216404        3.4006187788       -5.7179076095  S2        235             1.0000000000
       151        16  SER       HB1             3.0811753814        2.7624866801       -6.2302830792  S2        235             1.0000000000
       152        16  SER       HB2             2.8667492065        4.3472691075       -5.4967099181  S2        235             1.0000000000
       153        16  SER       OG              1.2262595401        3.5818357335       -6.6122379378  S2        235             1.0000000000
       154        16  SER       HG1             0.8020025206        4.4690342125       -6.4598014992  S2        235             1.0000000000
       155        16  SER       QQH7            2.0512792125        2.8641037873       -4.8050207039  S2        235             1.0000000000
       156        17  PNM       S1             -2.8991454690        9.8721216479       -6.0663061946  S2        523             1.0000000000
       157        17  PNM       C2             -1.6520592415        8.5159964194       -6.7184929619  S2        523             1.0000000000
       158        17  PNM       C3             -1.2337351301        7.7069634861       -5.4299093495  S2        523             1.0000000000
       159        17  PNM       N4             -2.3492297413        7.7846067928       -4.4833287131  S2        523             1.0000000000
       160        17  PNM       C5             -3.5128281461        8.6842238211       -4.7474175860  S2        523             1.0000000000
       161        17  PNM       C6             -3.4900513084        9.0574345933       -3.2130665130  S2        523             1.0000000000
       162        17  PNM       C7             -2.3205367889        8.0522814413       -3.1291964833  S2        523             1.0000000000
       163        17  PNM       O8             -1.4981213185        7.7422298158       -2.2509012272  S2        523             1.0000000000
       164        17  PNM       C9             -2.3664014060        7.6382596969       -7.7566353569  S2        523             1.0000000000
       165        17  PNM       C10            -0.4593298199        9.2525327207       -7.3390697157  S2        523             1.0000000000
       166        17  PNM       C11            -0.7918326107        6.2679160852       -5.7461542374  S2        523             1.0000000000
       167        17  PNM       O12            -1.5511873863        5.2991104201       -5.4478203634  S2        523             1.0000000000
       168        17  PNM       O13             0.3743871784        6.1520554301       -6.3128735415  S2        523             1.0000000000
       169        17  PNM       N14            -2.9510541168       10.3673169951       -2.8848517309  S2        523             1.0000000000
       170        17  PNM       C15            -3.5455127915       11.5205408999       -3.2682593296  S2        523             1.0000000000
       171        17  PNM       O16            -4.6556960839       11.5274638737       -3.8726751140  S2        523             1.0000000000
       172        17  PNM       C17            -2.7519105511       12.7891505751       -2.9762657155  S2        523             1.0000000000
       173        17  PNM       C18            -1.8776506806       13.2361510843       -4.1438782392  S2        523             1.0000000000
       174        17  PNM       C19            -0.4912036013       13.3882501729       -3.9789741083  S2        523             1.0000000000
       175        17  PNM       C20             0.3147807481       13.8431738665       -5.0321370350  S2        523             1.0000000000
       176        17  PNM       C21            -0.2604065526       14.1562110331       -6.2696118062  S2        523             1.0000000000
       177        17  PNM       C22            -1.6427347077       14.0004616656       -6.4437741404  S2        523             1.0000000000
       178        17  PNM       C23            -2.4437401080       13.5444770008       -5.3921973972  S2        523             1.0000000000
       179        17  PNM       H24            -0.3648424950        8.2004784908       -4.9790345165  S2        523             1.0000000000
       180        17  PNM       H25            -0.7616173931        9.7671689027       -8.2556675426  S2        523             1.0000000000
       181        17  PNM       H26             0.3216337604        8.5313519175       -7.5972884315  S2        523             1.0000000000
       182        17  PNM       H27            -0.0421066618        9.9929643796       -6.6511855789  S2        523             1.0000000000
       183        17  PNM       H28            -2.7336520847        8.2515079499       -8.5823751338  S2        523             1.0000000000
       184        17  PNM       H29            -3.2193052370        7.1085433597       -7.3241919412  S2        523             1.0000000000
       185        17  PNM       H30            -1.6723194579        6.8953799155       -8.1670592853  S2        523             1.0000000000
       186        17  PNM       H31            -4.4150086133        8.1700637348       -5.0741162118  S2        523             1.0000000000
       187        17  PNM       H32            -4.3975689660        8.8224945297       -2.6580283078  S2        523             1.0000000000
       188        17  PNM       H33            -2.1310402333       12.6379205969       -2.0882245362  S2        523             1.0000000000
       189        17  PNM       H34            -3.4767872519       13.5685810491       -2.7347872961  S2        523             1.0000000000
       190        17  PNM       H35            -0.0368906733       13.1519322558       -3.0220870863  S2        523             1.0000000000
       191        17  PNM       H36             1.3827140011       13.9563924778       -4.8836509053  S2        523             1.0000000000
       192        17  PNM       H37             0.3602970939       14.5025160305       -7.0906941668  S2        523             1.0000000000
       193        17  PNM       H38            -2.0950759980       14.2287515907       -7.4011216458  S2        523             1.0000000000
       194        17  PNM       H39            -3.5093010059       13.4175839915       -5.5405405499  S2        523             1.0000000000
       195        17  PNM       H40            -2.0718277292       10.3981544783       -2.3631971593  S2        523             1.0000000000
       196        18  TIP3      OH2            -4.3907794096        7.7554313755       -0.2229419624  S2        290             1.0000000000
       197        18  TIP3      H1             -5.3825588854        7.6628621178        0.0319945477  S2        290             1.0000000000
       198        18  TIP3      H2             -3.8945029750        8.4521902187        0.2880830522  S2        290             1.0000000000
       199        19  SER       CB             -3.0040194470        5.1143111355       -1.9154736361  S3        70              1.0000000000
       200        19  SER       HB1            -3.4908062167        4.2495688733       -2.3758130879  S3        70              1.0000000000
       201        19  SER       HB2            -2.0719687163        5.3114428267       -2.4561210291  S3        70              1.0000000000
       202        19  SER       OG             -3.9126284869        6.2267456759       -2.0336995015  S3        70              1.0000000000
       203        19  SER       HG1            -3.9945064914        6.9193819962       -1.1723376833  S3        70              1.0000000000
       204        19  SER       QQH1           -2.7397868341        4.9559491376       -0.8579474598  S3        70              1.0000000000
       205        20  LYS       CD             -6.4918538948        3.3888684213       -1.9370445810  S3        73              1.0000000000
       206        20  LYS       HD1            -7.1350014791        2.8298218425       -2.6218289432  S3        73              1.0000000000
       207        20  LYS       HD2            -5.4835270351        3.3631500785       -2.3662648933  S3        73              1.0000000000
       208        20  LYS       QQH2           -6.4690346451        2.8565185184       -0.9801458825  S3        73              1.0000000000
       209        20  LYS       CE             -6.9801712878        4.8442046703       -1.8108214553  S3        73              1.0000000000
       210        20  LYS       HE1            -6.7933534273        5.3029650195       -0.8357043519  S3        73              1.0000000000
       211        20  LYS       HE2            -8.0538507868        4.9093032251       -2.0021420751  S3        73              1.0000000000
       212        20  LYS       NZ             -6.2936383077        5.7307599636       -2.8074442531  S3        73              1.0000000000
       213        20  LYS       HZ1            -6.3402790705        5.4096899535       -3.7855703847  S3        73              1.0000000000
       214        20  LYS       HZ2            -5.2405456414        5.8907493059       -2.5385119259  S3        73              1.0000000000
       215        20  LYS       HZ3            -6.7217810364        6.6850429544       -2.8025407038  S3        73              1.0000000000
       216        21  SER       CB             -4.3790807426        4.3689000220       -6.2916043711  S3        130             1.0000000000
       217        21  SER       HB1            -4.4158295873        5.2923260031       -6.8716437199  S3        130             1.0000000000
       218        21  SER       HB2            -3.6305190376        3.7101142711       -6.7455121248  S3        130             1.0000000000
       219        21  SER       OG             -4.0024117632        4.6358297499       -4.8961103076  S3        130             1.0000000000
       220        21  SER       HG1            -3.2142248388        5.2539991063       -4.9129358812  S3        130             1.0000000000
       221        21  SER       QQH3           -5.3392617736        3.8568163139       -6.3476490183  S3        130             1.0000000000
       222        22  GLU       CB             -9.9146533944        9.4931243254        0.7924999175  S3        166             1.0000000000
       223        22  GLU       HB1            -9.4958402279       10.1472520238        0.0197054046  S3        166             1.0000000000
       224        22  GLU       HB2           -10.9593973440        9.2695926858        0.5500040042  S3        166             1.0000000000
       225        22  GLU       QQH4           -9.8889727955        9.9414816320        1.7954748124  S3        166             1.0000000000
       226        22  GLU       CG             -9.0787999299        8.2010781626        0.7533923892  S3        166             1.0000000000
       227        22  GLU       HG1            -9.4337019142        7.5530627149       -0.0591652053  S3        166             1.0000000000
       228        22  GLU       HG2            -9.1957594549        7.6085922525        1.6704291048  S3        166             1.0000000000
       229        22  GLU       CD             -7.5791907077        8.4341144082        0.5150067089  S3        166             1.0000000000
       230        22  GLU       OE1            -7.1285787325        9.6266998749        0.5630660330  S3        166             1.0000000000
       231        22  GLU       OE2            -6.8687643276        7.3717543769        0.2768068813  S3        166             1.0000000000
       232        23  ASN       CB             -2.7496032449       12.0944636516        1.5348465743  S3        170             1.0000000000
       233        23  ASN       HB1            -1.7631913163       12.0323483499        1.0662550946  S3        170             1.0000000000
       234        23  ASN       HB2            -3.2201161485       13.0427507286        1.2594255143  S3        170             1.0000000000
       235        23  ASN       QQH5           -2.7007672676       12.0174843647        2.6294631016  S3        170             1.0000000000
       236        23  ASN       CG             -3.5975136118       10.9101406667        1.0626806079  S3        170             1.0000000000
       237        23  ASN       OD1            -3.1426768532        9.7258685591        1.1704591675  S3        170             1.0000000000
       238        23  ASN       ND2            -4.8194417777       11.1956300764        0.5829164337  S3        170             1.0000000000
       239        23  ASN       HD21           -5.5267643827       10.4618763624        0.4236836326  S3        170             1.0000000000
       240        23  ASN       HD22           -5.0633842223       12.1530570846        0.3150418850  S3        170             1.0000000000
       241        24  LYS       CE             -3.1688658308        1.4018651661       -4.0036803706  S3        234             1.0000000000
       242        24  LYS       HE1            -3.5602981101        1.6527303375       -3.0194333661  S3        234             1.0000000000
       243        24  LYS       HE2            -3.9926978732        1.2916686222       -4.7095404864  S3        234             1.0000000000
       244        24  LYS       NZ             -2.3033019002        2.5310266279       -4.4929591605  S3        234             1.0000000000
       245        24  LYS       HZ1            -1.8187884470        2.2725116962       -5.3901763849  S3        234             1.0000000000
       246        24  LYS       HZ2            -1.5421890968        2.8159373749       -3.8476069556  S3        234             1.0000000000
       247        24  LYS       HZ3            -2.9111447047        3.3791892206       -4.6459757147  S3        234             1.0000000000
       248        24  LYS       QQH6           -2.5616607886        0.4991698357       -3.9257790694  S3        234             1.0000000000
       249        25  SER       CB              2.3589894535        3.3988842336       -5.7180216808  S3        235             1.0000000000
       250        25  SER       HB1             3.0846282068        2.7601206375       -6.2298653491  S3        235             1.0000000000
       251        25  SER       HB2             2.8709875230        4.3453677411       -5.4972899848  S3        235             1.0000000000
       252        25  SER       OG              1.2303544402        3.5800626316       -6.6128709051  S3        235             1.0000000000
       253        25  SER       HG1             0.8030668997        4.4653333500       -6.4574598911  S3        235             1.0000000000
       254        25  SER       QQH7            2.0545973243        2.8630730123       -4.8048327890  S3        235             1.0000000000
       255        26  PNM       S1             -2.8852738464        9.8747609635       -6.0454800995  S3        523             1.0000000000
       256        26  PNM       C2             -1.6477572171        8.5126722934       -6.7019193009  S3        523             1.0000000000
       257        26  PNM       C3             -1.2297858557        7.7019914487       -5.4142428541  S3        523             1.0000000000
       258        26  PNM       N4             -2.3444839549        7.7828652390       -4.4672070820  S3        523             1.0000000000
       259        26  PNM       C5             -3.5063843646        8.6837293954       -4.7325989453  S3        523             1.0000000000
       260        26  PNM       C6             -3.4885157081        9.0532449392       -3.1975696064  S3        523             1.0000000000
       261        26  PNM       C7             -2.3183012066        8.0483382997       -3.1124411059  S3        523             1.0000000000
       262        26  PNM       O8             -1.4990812122        7.7348419242       -2.2331360224  S3        523             1.0000000000
       263        26  PNM       C9             -2.3697421895        7.6368979348       -7.7364947013  S3        523             1.0000000000
       264        26  PNM       C10            -0.4536815055        9.2423093547       -7.3278878108  S3        523             1.0000000000
       265        26  PNM       C11            -0.7926035894        6.2621049157       -5.7330154364  S3        523             1.0000000000
       266        26  PNM       O12            -1.5518067662        5.2947732403       -5.4296688878  S3        523             1.0000000000
       267        26  PNM       O13             0.3694507501        6.1442389161       -6.3076453993  S3        523             1.0000000000
       268        26  PNM       N14            -2.9545896968       10.3646484642       -2.8673779427  S3        523             1.0000000000
       269        26  PNM       C15            -3.5497878284       11.5151082859       -3.2584778519  S3        523             1.0000000000
       270        26  PNM       O16            -4.6579681431       11.5172098346       -3.8667441336  S3        523             1.0000000000
       271        26  PNM       C17            -2.7595093606       12.7867429084       -2.9717568280  S3        523             1.0000000000
       272        26  PNM       C18            -1.8824625020       13.2293111155       -4.1391189496  S3        523             1.0000000000
       273        26  PNM       C19            -0.4974171674       13.3879063988       -3.9691262577  S3        523             1.0000000000
       274        26  PNM       C20             0.3116199234       13.8393067698       -5.0213688797  S3        523             1.0000000000
       275        26  PNM       C21            -0.2591743298       14.1424498443       -6.2633516066  S3        523             1.0000000000
       276        26  PNM       C22            -1.6400661972       13.9801161951       -6.4427796579  S3        523             1.0000000000
       277        26  PNM       C23            -2.4441183266       13.5278702108       -5.3918863652  S3        523             1.0000000000
       278        26  PNM       H24            -0.3589756681        8.1928715611       -4.9646623687  S3        523             1.0000000000
       279        26  PNM       H25            -0.7559065215        9.7528655895       -8.2467630103  S3        523             1.0000000000
       280        26  PNM       H26             0.3245355428        8.5173226593       -7.5830992828  S3        523             1.0000000000
       281        26  PNM       H27            -0.0331229653        9.9851314221       -6.6448274255  S3        523             1.0000000000
       282        26  PNM       H28            -2.7378581986        8.2504776788       -8.5615947656  S3        523             1.0000000000
       283        26  PNM       H29            -3.2228868842        7.1105603867       -7.3003617807  S3        523             1.0000000000
       284        26  PNM       H30            -1.6800171114        6.8907935787       -8.1484408891  S3        523             1.0000000000
       285        26  PNM       H31            -4.4076926972        8.1713082331       -5.0642206494  S3        523             1.0000000000
       286        26  PNM       H32            -4.3969944308        8.8152704764       -2.6454388728  S3        523             1.0000000000
       287        26  PNM       H33            -2.1412539644       12.6420419166       -2.0808950870  S3        523             1.0000000000
       288        26  PNM       H34            -3.4867250259       13.5660391129       -2.7376018547  S3        523             1.0000000000
       289        26  PNM       H35            -0.0466953090       13.1593481910       -3.0088044804  S3        523             1.0000000000
       290        26  PNM       H36             1.3784886756       13.9573338611       -4.8690595243  S3        523             1.0000000000
       291        26  PNM       H37             0.3638841788       14.4858816269       -7.0839216819  S3        523             1.0000000000
       292        26  PNM       H38            -2.0886708362       14.1994042215       -7.4041442298  S3        523             1.0000000000
       293        26  PNM       H39            -3.5083774668       13.3953516833       -5.5447247984  S3        523             1.0000000000
       294        26  PNM       H40            -2.0756143818       10.3986623267       -2.3455406316  S3        523             1.0000000000
       295        27  TIP3      OH2            -4.3895682923        7.7492102714       -0.2190822874  S3        290             1.0000000000
       296        27  TIP3      H1             -5.3814745078        7.6578980511        0.0373724111  S3        290             1.0000000000
       297        27  TIP3      H2             -3.8922529661        8.4474797566        0.2887486848  S3        290             1.0000000000
       298        28  SER       CB             -2.9963774468        5.1200426247       -1.9228712766  S4        70              1.0000000000
       299        28  SER       HB1            -3.4825657892        4.2554627784       -2.3841852801  S4        70              1.0000000000
       300        28  SER       HB2            -2.0633696270        5.3170032985       -2.4617144841  S4        70              1.0000000000
       301        28  SER       OG             -3.9049916416        6.2324303442       -2.0432094401  S4        70              1.0000000000
       302        28  SER       HG1            -3.9883969172        6.9246152365       -1.1833142837  S4        70              1.0000000000
       303        28  SER       QQH1           -2.7342715744        4.9615679111       -0.8648058619  S4        70              1.0000000000
       304        29  LYS       CD             -6.4878108263        3.3894967275       -1.9365824598  S4        73              1.0000000000
       305        29  LYS       HD1            -7.1323013673        2.8319250406       -2.6213594865  S4        73              1.0000000000
       306        29  LYS       HD2            -5.4795382243        3.3617340963       -2.3659237644  S4        73              1.0000000000
       307        29  LYS       QQH2           -6.4659726983        2.8569039088       -0.9797854646  S4        73              1.0000000000
       308        29  LYS       CE             -6.9731069284        4.8458289106       -1.8100235925  S4        73              1.0000000000
       309        29  LYS       HE1            -6.7829929634        5.3050489180       -0.8358122282  S4        73              1.0000000000
       310        29  LYS       HE2            -8.0472344677        4.9128077463       -1.9982322620  S4        73              1.0000000000
       311        29  LYS       NZ             -6.2876868507        5.7296228591       -2.8098010133  S4        73              1.0000000000
       312        29  LYS       HZ1            -6.3343128918        5.4049366395       -3.7867430080  S4        73              1.0000000000
       313        29  LYS       HZ2            -5.2347153900        5.8921460016       -2.5428621068  S4        73              1.0000000000
       314        29  LYS       HZ3            -6.7166789171        6.6834946851       -2.8108957693  S4        73              1.0000000000
       315        30  SER       CB             -4.3780791439        4.3665714255       -6.2972201976  S4        130             1.0000000000
       316        30  SER       HB1            -4.4151123358        5.2888857550       -6.8790276171  S4        130             1.0000000000
       317        30  SER       HB2            -3.6318432906        3.7055721839       -6.7515730953  S4        130             1.0000000000
       318        30  SER       OG             -3.9963023743        4.6361000045       -4.9035736286  S4        130             1.0000000000
       319        30  SER       HG1            -3.2091643249        5.2554783113       -4.9249535955  S4        130             1.0000000000
       320        30  SER       QQH3           -5.3392884626        3.8560661557       -6.3488479968  S4        130             1.0000000000
       321        31  GLU       CB             -9.9160069964        9.4906283750        0.7931919840  S4        166             1.0000000000
       322        31  GLU       HB1            -9.4982757216       10.1450825651        0.0201100773  S4        166             1.0000000000
       323        31  GLU       HB2           -10.9603591381        9.2656171765        0.5506551264  S4        166             1.0000000000
       324        31  GLU       QQH4           -9.8907847059        9.9394662587        1.7959383491  S4        166             1.0000000000
       325        31  GLU       CG             -9.0782997026        8.1996242215        0.7542175158  S4        166             1.0000000000
       326        31  GLU       HG1            -9.4334515053        7.5505903088       -0.0573832574  S4        166             1.0000000000
       327        31  GLU       HG2            -9.1933850812        7.6079584485        1.6720678603  S4        166             1.0000000000
       328        31  GLU       CD             -7.5791045322        8.4340167591        0.5137033670  S4        166             1.0000000000
       329        31  GLU       OE1            -7.1290545602        9.6267996205        0.5658985374  S4        166             1.0000000000
       330        31  GLU       OE2            -6.8684002847        7.3731988274        0.2697376843  S4        166             1.0000000000
       331        32  ASN       CB             -2.7490611881       12.0928064862        1.5365713740  S4        170             1.0000000000
       332        32  ASN       HB1            -1.7628191942       12.0300500798        1.0676873506  S4        170             1.0000000000
       333        32  ASN       HB2            -3.2191068252       13.0413211251        1.2610452967  S4        170             1.0000000000
       334        32  ASN       QQH5           -2.6998797152       12.0160623197        2.6311771393  S4        170             1.0000000000
       335        32  ASN       CG             -3.5978982388       10.9090190278        1.0649809917  S4        170             1.0000000000
       336        32  ASN       OD1            -3.1436364103        9.7243767718        1.1727210697  S4        170             1.0000000000
       337        32  ASN       ND2            -4.8198952718       11.1950177682        0.5859943559  S4        170             1.0000000000
       338        32  ASN       HD21           -5.5275178709       10.4615763727        0.4266680489  S4        170             1.0000000000
       339        32  ASN       HD22           -5.0632437758       12.1524694340        0.3174555533  S4        170             1.0000000000
       340        33  LYS       CE             -3.1676538757        1.4031296373       -4.0071187031  S4        234             1.0000000000
       341        33  LYS       HE1            -3.5590778452        1.6559750431       -3.0233862722  S4        234             1.0000000000
       342        33  LYS       HE2            -3.9914379287        1.2926158830       -4.7129810514  S4        234             1.0000000000
       343        33  LYS       NZ             -2.3008266768        2.5307145437       -4.4981028739  S4        234             1.0000000000
       344        33  LYS       HZ1            -1.8163256209        2.2700709515       -5.3946611777  S4        234             1.0000000000
       345        33  LYS       HZ2            -1.5399201809        2.8160914523       -3.8527252096  S4        234             1.0000000000
       346        33  LYS       HZ3            -2.9080083735        3.3795112516       -4.6526456967  S4        234             1.0000000000
       347        33  LYS       QQH6           -2.5613482838        0.4999610696       -3.9275603915  S4        234             1.0000000000
       348        34  SER       CB              2.3615121150        3.3962696841       -5.7183496385  S4        235             1.0000000000
       349        34  SER       HB1             3.0876070447        2.7564450539       -6.2283291085  S4        235             1.0000000000
       350        34  SER       HB2             2.8733638681        4.3430687179       -5.4986424585  S4        235             1.0000000000
       351        34  SER       OG              1.2337160453        3.5759057217       -6.6144169255  S4        235             1.0000000000
       352        34  SER       HG1             0.8086300073        4.4630508187       -6.4633976183  S4        235             1.0000000000
       353        34  SER       QQH7            2.0561928598        2.8621098974       -4.8044760715  S4        235             1.0000000000
       354        35  PNM       S1             -2.8616736065        9.8858066078       -6.0581765069  S4        523             1.0000000000
       355        35  PNM       C2             -1.6278338562        8.5198655139       -6.7143816879  S4        523             1.0000000000
       356        35  PNM       C3             -1.2144362164        7.7061251819       -5.4268109335  S4        523             1.0000000000
       357        35  PNM       N4             -2.3293940751        7.7912084346       -4.4807560283  S4        523             1.0000000000
       358        35  PNM       C5             -3.4887716527        8.6945598798       -4.7479654725  S4        523             1.0000000000
       359        35  PNM       C6             -3.4743309204        9.0611309139       -3.2121966151  S4        523             1.0000000000
       360        35  PNM       C7             -2.3066627537        8.0547314865       -3.1263472069  S4        523             1.0000000000
       361        35  PNM       O8             -1.4907241015        7.7375834794       -2.2431296251  S4        523             1.0000000000
       362        35  PNM       C9             -2.3520927124        7.6478781031       -7.7507638815  S4        523             1.0000000000
       363        35  PNM       C10            -0.4297662018        9.2455889178       -7.3374900376  S4        523             1.0000000000
       364        35  PNM       C11            -0.7833540405        6.2646321508       -5.7466718676  S4        523             1.0000000000
       365        35  PNM       O12            -1.5487565026        5.3002591284       -5.4494072211  S4        523             1.0000000000
       366        35  PNM       O13             0.3808683965        6.1426820774       -6.3162491254  S4        523             1.0000000000
       367        35  PNM       N14            -2.9402130925       10.3711043036       -2.8771185045  S4        523             1.0000000000
       368        35  PNM       C15            -3.5360130441       11.5226803335       -3.2636879280  S4        523             1.0000000000
       369        35  PNM       O16            -4.6440439252       11.5258937807       -3.8721910663  S4        523             1.0000000000
       370        35  PNM       C17            -2.7459504279       12.7936172197       -2.9734191117  S4        523             1.0000000000
       371        35  PNM       C18            -1.8701451746       13.2368311551       -4.1414201570  S4        523             1.0000000000
       372        35  PNM       C19            -0.4851091536       13.3971728446       -3.9731305127  S4        523             1.0000000000
       373        35  PNM       C20             0.3221505174       13.8465404172       -5.0276630812  S4        523             1.0000000000
       374        35  PNM       C21            -0.2501100425       14.1445107471       -6.2701807425  S4        523             1.0000000000
       375        35  PNM       C22            -1.6310252514       13.9802713407       -6.4477730019  S4        523             1.0000000000
       376        35  PNM       C23            -2.4335355122       13.5313109764       -5.3943771676  S4        523             1.0000000000
       377        35  PNM       H24            -0.3417041497        8.1925410353       -4.9760585465  S4        523             1.0000000000
       378        35  PNM       H25            -0.7280095252        9.7583122628       -8.2564271139  S4        523             1.0000000000
       379        35  PNM       H26             0.3460971807        8.5177700270       -7.5917450879  S4        523             1.0000000000
       380        35  PNM       H27            -0.0075481352        9.9859559310       -6.6527419848  S4        523             1.0000000000
       381        35  PNM       H28            -2.7183908638        8.2639508734       -8.5748222581  S4        523             1.0000000000
       382        35  PNM       H29            -3.2070023715        7.1230145322       -7.3160139397  S4        523             1.0000000000
       383        35  PNM       H30            -1.6643163047        6.9005311777       -8.1636916734  S4        523             1.0000000000
       384        35  PNM       H31            -4.3903088929        8.1843739692       -5.0827214342  S4        523             1.0000000000
       385        35  PNM       H32            -4.3846218188        8.8226911294       -2.6631089944  S4        523             1.0000000000
       386        35  PNM       H33            -2.1268548427       12.6470393409       -2.0834335277  S4        523             1.0000000000
       387        35  PNM       H34            -3.4728885985       13.5725329227       -2.7368897849  S4        523             1.0000000000
       388        35  PNM       H35            -0.0328930049       13.1713802461       -3.0127494058  S4        523             1.0000000000
       389        35  PNM       H36             1.3889357220       13.9664720972       -4.8768747921  S4        523             1.0000000000
       390        35  PNM       H37             0.3718951470       14.4851219862       -7.0926523129  S4        523             1.0000000000
       391        35  PNM       H38            -2.0806888568       14.1946287641       -7.4097215943  S4        523             1.0000000000
       392        35  PNM       H39            -3.4978542545       13.3969280855       -5.5454993798  S4        523             1.0000000000
       393        35  PNM       H40            -2.0620835861       10.4033723613       -2.3536059757  S4        523             1.0000000000
       394        36  TIP3      OH2            -4.3877171492        7.7548500627       -0.2289624088  S4        290             1.0000000000
       395        36  TIP3      H1             -5.3790716115        7.6618633166        0.0272832522  S4        290             1.0000000000
       396        36  TIP3      H2             -3.8914916683        8.4505342152        0.2834359137  S4        290             1.0000000000
       397        37  SER       CB             -3.0009097925        5.1169326270       -1.9193518706  S5        70              1.0000000000
       398        37  SER       HB1            -3.4858847772        4.2520277298       -2.3811799006  S5        70              1.0000000000
       399        37  SER       HB2            -2.0689228690        5.3163946129       -2.4591824012  S5        70              1.0000000000
       400        37  SER       OG             -3.9114756608        6.2278130140       -2.0368371081  S5        70              1.0000000000
       401        37  SER       HG1            -3.9919211300        6.9214579506       -1.1767442663  S5        70              1.0000000000
       402        37  SER       QQH1           -2.7370870888        4.9574264675       -0.8618525023  S5        70              1.0000000000
       403        38  LYS       CD             -6.4909521191        3.3881520748       -1.9374017052  S5        73              1.0000000000
       404        38  LYS       HD1            -7.1358777827        2.8294276285       -2.6208267908  S5        73              1.0000000000
       405        38  LYS       HD2            -5.4836900745        3.3623827125       -2.3691470434  S5        73              1.0000000000
       406        38  LYS       QQH2           -6.4658665111        2.8553404299       -0.9808076160  S5        73              1.0000000000
       407        38  LYS       CE             -6.9788349043        4.8435282196       -1.8093371942  S5        73              1.0000000000
       408        38  LYS       HE1            -6.7906745169        5.3015218055       -0.8341365217  S5        73              1.0000000000
       409        38  LYS       HE2            -8.0527685595        4.9090129169       -1.9991147927  S5        73              1.0000000000
       410        38  LYS       NZ             -6.2935080052        5.7306442015       -2.8061194874  S5        73              1.0000000000
       411        38  LYS       HZ1            -6.3412336504        5.4100635140       -3.7844098259  S5        73              1.0000000000
       412        38  LYS       HZ2            -5.2401044626        5.8905614015       -2.5386213325  S5        73              1.0000000000
       413        38  LYS       HZ3            -6.7216045833        6.6849169417       -2.8009075861  S5        73              1.0000000000
       414        39  SER       CB             -4.3799377156        4.3702721034       -6.2902711571  S5        130             1.0000000000
       415        39  SER       HB1            -4.4187636042        5.2938274912       -6.8699325498  S5        130             1.0000000000
       416        39  SER       HB2            -3.6308890167        3.7128847135       -6.7454030438  S5        130             1.0000000000
       417        39  SER       OG             -4.0018459905        4.6373824916       -4.8952867420  S5        130             1.0000000000
       418        39  SER       HG1            -3.2143125163        5.2563666885       -4.9135427614  S5        130             1.0000000000
       419        39  SER       QQH3           -5.3394020792        3.8567162090       -6.3451790829  S5        130             1.0000000000
       420        40  GLU       CB             -9.9125448013        9.4910719105        0.7916797842  S5        166             1.0000000000
       421        40  GLU       HB1            -9.4942874821       10.1453865883        0.0187201365  S5        166             1.0000000000
       422        40  GLU       HB2           -10.9572848768        9.2671925122        0.5495576836  S5        166             1.0000000000
       423        40  GLU       QQH4           -9.8864663377        9.9393673672        1.7946424507  S5        166             1.0000000000
       424        40  GLU       CG             -9.0764104639        8.1991918784        0.7521259139  S5        166             1.0000000000
       425        40  GLU       HG1            -9.4311607959        7.5513062547       -0.0606108217  S5        166             1.0000000000
       426        40  GLU       HG2            -9.1931511489        7.6063964907        1.6689961353  S5        166             1.0000000000
       427        40  GLU       CD             -7.5768949181        8.4325418016        0.5137886696  S5        166             1.0000000000
       428        40  GLU       OE1            -7.1263613000        9.6251748942        0.5638499858  S5        166             1.0000000000
       429        40  GLU       OE2            -6.8663863619        7.3707285560        0.2737112807  S5        166             1.0000000000
       430        41  ASN       CB             -2.7472222781       12.0921637813        1.5353703537  S5        170             1.0000000000
       431        41  ASN       HB1            -1.7607967554       12.0295447662        1.0668936552  S5        170             1.0000000000
       432        41  ASN       HB2            -3.2174473294       13.0404109080        1.2592306505  S5        170             1.0000000000
       433        41  ASN       QQH5           -2.6984881260       12.0159159835        2.6300220922  S5        170             1.0000000000
       434        41  ASN       CG             -3.5954683802       10.9079029660        1.0639603495  S5        170             1.0000000000
       435        41  ASN       OD1            -3.1409469175        9.7233953447        1.1725716359  S5        170             1.0000000000
       436        41  ASN       ND2            -4.8172727062       11.1932639564        0.5841881417  S5        170             1.0000000000
       437        41  ASN       HD21           -5.5247069330       10.4596010786        0.4250217799  S5        170             1.0000000000
       438        41  ASN       HD22           -5.0609942584       12.1506174138        0.3155318952  S5        170             1.0000000000
       439        42  LYS       CE             -3.1688671515        1.4027018037       -4.0071693958  S5        234             1.0000000000
       440        42  LYS       HE1            -3.5611759693        1.6531499502       -3.0231886994  S5        234             1.0000000000
       441        42  LYS       HE2            -3.9920402694        1.2927987973       -4.7137599388  S5        234             1.0000000000
       442        42  LYS       NZ             -2.3028766850        2.5320646591       -4.4951632449  S5        234             1.0000000000
       443        42  LYS       HZ1            -1.8179819061        2.2741024776       -5.3922949892  S5        234             1.0000000000
       444        42  LYS       HZ2            -1.5420539945        2.8161784013       -3.8490687319  S5        234             1.0000000000
       445        42  LYS       HZ3            -2.9103334626        3.3806394194       -4.6475014690  S5        234             1.0000000000
       446        42  LYS       QQH6           -2.5617280019        0.4999808748       -3.9291681174  S5        234             1.0000000000
       447        43  SER       CB              2.3579530839        3.4013225957       -5.7159949652  S5        235             1.0000000000
       448        43  SER       HB1             3.0835460774        2.7626058467       -6.2280303216  S5        235             1.0000000000
       449        43  SER       HB2             2.8703319980        4.3473871146       -5.4943869978  S5        235             1.0000000000
       450        43  SER       OG              1.2297850428        3.5834904757       -6.6112522553  S5        235             1.0000000000
       451        43  SER       HG1             0.8032907814        4.4693412114       -6.4571472889  S5        235             1.0000000000
       452        43  SER       QQH7            2.0529816183        2.8649021741       -4.8033582197  S5        235             1.0000000000
       453        44  PNM       S1             -2.9059787504        9.8690767622       -6.0664002663  S5        523             1.0000000000
       454        44  PNM       C2             -1.6576708320        8.5124249425       -6.7168658789  S5        523             1.0000000000
       455        44  PNM       C3             -1.2394136419        7.7050829904       -5.4273453895  S5        523             1.0000000000
       456        44  PNM       N4             -2.3551340095        7.7831708100       -4.4811362092  S5        523             1.0000000000
       457        44  PNM       C5             -3.5190204713        8.6816860899       -4.7465147045  S5        523             1.0000000000
       458        44  PNM       C6             -3.4975021094        9.0558080598       -3.2124840684  S5        523             1.0000000000
       459        44  PNM       C7             -2.3280447311        8.0517505290       -3.1281309695  S5        523             1.0000000000
       460        44  PNM       O8             -1.5048926783        7.7416458150       -2.2478299523  S5        523             1.0000000000
       461        44  PNM       C9             -2.3714738448        7.6327153589       -7.7536142405  S5        523             1.0000000000
       462        44  PNM       C10            -0.4648799539        9.2476455082       -7.3387957119  S5        523             1.0000000000
       463        44  PNM       C11            -0.7964657961        6.2657945286       -5.7414125779  S5        523             1.0000000000
       464        44  PNM       O12            -1.5528416405        5.2966494803       -5.4365067026  S5        523             1.0000000000
       465        44  PNM       O13             0.3675649647        6.1499496995       -6.3124339320  S5        523             1.0000000000
       466        44  PNM       N14            -2.9602930973       10.3667085323       -2.8853296791  S5        523             1.0000000000
       467        44  PNM       C15            -3.5549353461       11.5190330510       -3.2714349667  S5        523             1.0000000000
       468        44  PNM       O16            -4.6644583860       11.5245171087       -3.8771799237  S5        523             1.0000000000
       469        44  PNM       C17            -2.7624086420       12.7885077690       -2.9806819595  S5        523             1.0000000000
       470        44  PNM       C18            -1.8832664842       13.2328166411       -4.1457560417  S5        523             1.0000000000
       471        44  PNM       C19            -0.4993380791       13.3969896782       -3.9715002528  S5        523             1.0000000000
       472        44  PNM       C20             0.3111432849       13.8501663779       -5.0218989260  S5        523             1.0000000000
       473        44  PNM       C21            -0.2569795755       14.1491050890       -6.2661550552  S5        523             1.0000000000
       474        44  PNM       C22            -1.6366731588       13.9811461063       -6.4497426573  S5        523             1.0000000000
       475        44  PNM       C23            -2.4422832139       13.5275150779       -5.4006084237  S5        523             1.0000000000
       476        44  PNM       H24            -0.3708115113        8.1993781659       -4.9767956438  S5        523             1.0000000000
       477        44  PNM       H25            -0.7664162127        9.7584648138       -8.2577086747  S5        523             1.0000000000
       478        44  PNM       H26             0.3169481612        8.5259146120       -7.5930497593  S5        523             1.0000000000
       479        44  PNM       H27            -0.0489219633        9.9909530445       -6.6534096541  S5        523             1.0000000000
       480        44  PNM       H28            -2.7390588565        8.2442657886       -8.5803922233  S5        523             1.0000000000
       481        44  PNM       H29            -3.2240812454        7.1033568351       -7.3203060754  S5        523             1.0000000000
       482        44  PNM       H30            -1.6771918554        6.8891727130       -8.1626244755  S5        523             1.0000000000
       483        44  PNM       H31            -4.4205044782        8.1663658439       -5.0737011634  S5        523             1.0000000000
       484        44  PNM       H32            -4.4051058220        8.8204435908       -2.6576832689  S5        523             1.0000000000
       485        44  PNM       H33            -2.1453557655       12.6404257371       -2.0894690228  S5        523             1.0000000000
       486        44  PNM       H34            -3.4883517182       13.5685094940       -2.7448557244  S5        523             1.0000000000
       487        44  PNM       H35            -0.0506829123       13.1712885180       -3.0094596890  S5        523             1.0000000000
       488        44  PNM       H36             1.3770679319       13.9726171297       -4.8665327239  S5        523             1.0000000000
       489        44  PNM       H37             0.3673715534       14.4936097305       -7.0852733273  S5        523             1.0000000000
       490        44  PNM       H38            -2.0830292948       14.1968595846       -7.4129154533  S5        523             1.0000000000
       491        44  PNM       H39            -3.5056838537       13.3908002818       -5.5561662235  S5        523             1.0000000000
       492        44  PNM       H40            -2.0810210251       10.3991397647       -2.3638704473  S5        523             1.0000000000
       493        45  TIP3      OH2            -4.3868718818        7.7517555905       -0.2231104268  S5        290             1.0000000000
       494        45  TIP3      H1             -5.3783035221        7.6589938132        0.0337419907  S5        290             1.0000000000
       495        45  TIP3      H2             -3.8897469753        8.4486161344        0.2868441820  S5        290             1.0000000000
       496        46  SER       CB             -2.9970883926        5.1167055141       -1.9211609170  S6        70              1.0000000000
       497        46  SER       HB1            -3.4836157131        4.2523371309       -2.3825270499  S6        70              1.0000000000
       498        46  SER       HB2            -2.0637043714        5.3130803169       -2.4596225993  S6        70              1.0000000000
       499        46  SER       OG             -3.9048980923        6.2296932389       -2.0419821728  S6        70              1.0000000000
       500        46  SER       HG1            -3.9872724336        6.9225348812       -1.1827634742  S6        70              1.0000000000
       501        46  SER       QQH1           -2.7355487786        4.9581482459       -0.8629705331  S6        70              1.0000000000
       502        47  LYS       CD             -6.4894594421        3.3892670196       -1.9374286025  S6        73              1.0000000000
       503        47  LYS       HD1            -7.1353317332        2.8314571865       -2.6207227243  S6        73              1.0000000000
       504        47  LYS       HD2            -5.4820342446        3.3609149410       -2.3686972557  S6        73              1.0000000000
       505        47  LYS       QQH2           -6.4659368565        2.8571835345       -0.9803893053  S6        73              1.0000000000
       506        47  LYS       CE             -6.9741512954        4.8458480950       -1.8107642172  S6        73              1.0000000000
       507        47  LYS       HE1            -6.7843402450        5.3047284006       -0.8363182698  S6        73              1.0000000000
       508        47  LYS       HE2            -8.0481501165        4.9133267360       -1.9995062872  S6        73              1.0000000000
       509        47  LYS       NZ             -6.2879434520        5.7299668801       -2.8097594241  S6        73              1.0000000000
       510        47  LYS       HZ1            -6.3349435461        5.4063035364       -3.7870364288  S6        73              1.0000000000
       511        47  LYS       HZ2            -5.2349109711        5.8912213332       -2.5425807673  S6        73              1.0000000000
       512        47  LYS       HZ3            -6.7163326113        6.6841461998       -2.8093766069  S6        73              1.0000000000
       513        48  SER       CB             -4.3776107189        4.3659895725       -6.2964369345  S6        130             1.0000000000
       514        48  SER       HB1            -4.4140609723        5.2884183129       -6.8780944456  S6        130             1.0000000000
       515        48  SER       HB2            -3.6312186188        3.7049106619       -6.7504449357  S6        130             1.0000000000
       516        48  SER       OG             -3.9968103198        4.6351358368       -4.9024529005  S6        130             1.0000000000
       517        48  SER       HG1            -3.2095969835        5.2544262025       -4.9229083354  S6        130             1.0000000000
       518        48  SER       QQH3           -5.3389030184        3.8557092004       -6.3488856740  S6        130             1.0000000000
       519        49  GLU       CB             -9.9145747644        9.4888099735        0.7926242386  S6        166             1.0000000000
       520        49  GLU       HB1            -9.4974424684       10.1434814985        0.0193971721  S6        166             1.0000000000
       521        49  GLU       HB2           -10.9589038100        9.2632541188        0.5504733201  S6        166             1.0000000000
       522        49  GLU       QQH4           -9.8892445769        9.9376184193        1.7953736613  S6        166             1.0000000000
       523        49  GLU       CG             -9.0762657453        8.1982299403        0.7533452626  S6        166             1.0000000000
       524        49  GLU       HG1            -9.4309714507        7.5492821636       -0.0585375564  S6        166             1.0000000000
       525        49  GLU       HG2            -9.1911783410        7.6061960303        1.6709662146  S6        166             1.0000000000
       526        49  GLU       CD             -7.5771590009        8.4333720319        0.5130420203  S6        166             1.0000000000
       527        49  GLU       OE1            -7.1277927357        9.6263810113        0.5642761630  S6        166             1.0000000000
       528        49  GLU       OE2            -6.8658661450        7.3726661159        0.2701511375  S6        166             1.0000000000
       529        50  ASN       CB             -2.7491745761       12.0946208772        1.5355307487  S6        170             1.0000000000
       530        50  ASN       HB1            -1.7629498997       12.0327650870        1.0664747202  S6        170             1.0000000000
       531        50  ASN       HB2            -3.2198783981       13.0429707889        1.2605894488  S6        170             1.0000000000
       532        50  ASN       QQH5           -2.6997503349       12.0173898068        2.6300906944  S6        170             1.0000000000
       533        50  ASN       CG             -3.5972514547       10.9104302874        1.0634957170  S6        170             1.0000000000
       534        50  ASN       OD1            -3.1422529775        9.7260860819        1.1709071134  S6        170             1.0000000000
       535        50  ASN       ND2            -4.8193780108       11.1958642645        0.5844427041  S6        170             1.0000000000
       536        50  ASN       HD21           -5.5265949936       10.4620401503        0.4249884281  S6        170             1.0000000000
       537        50  ASN       HD22           -5.0633444900       12.1532736341        0.3163865963  S6        170             1.0000000000
       538        51  LYS       CE             -3.1675999725        1.4022290463       -4.0064904098  S6        234             1.0000000000
       539        51  LYS       HE1            -3.5592328308        1.6547247434       -3.0227402585  S6        234             1.0000000000
       540        51  LYS       HE2            -3.9912320363        1.2917513222       -4.7125488557  S6        234             1.0000000000
       541        51  LYS       NZ             -2.3008634760        2.5300776872       -4.4970134947  S6        234             1.0000000000
       542        51  LYS       HZ1            -1.8162610258        2.2697918589       -5.3936434702  S6        234             1.0000000000
       543        51  LYS       HZ2            -1.5399987116        2.8154036304       -3.8516070558  S6        234             1.0000000000
       544        51  LYS       HZ3            -2.9081618756        3.3787740627       -4.6514072719  S6        234             1.0000000000
       545        51  LYS       QQH6           -2.5611724319        0.4991313822       -3.9270771889  S6        234             1.0000000000
       546        52  SER       CB              2.3623310886        3.3953192975       -5.7188398409  S6        235             1.0000000000
       547        52  SER       HB1             3.0883415172        2.7552434252       -6.2286040810  S6        235             1.0000000000
       548        52  SER       HB2             2.8742999110        4.3421400912       -5.4995160136  S6        235             1.0000000000
       549        52  SER       OG              1.2345323189        3.5747430678       -6.6149491968  S6        235             1.0000000000
       550        52  SER       HG1             0.8086199945        4.4613586401       -6.4630387023  S6        235             1.0000000000
       551        52  SER       QQH7            2.0570168547        2.8615375108       -4.8047421652  S6        235             1.0000000000
       552        53  PNM       S1             -2.8569992818        9.8865618060       -6.0525991599  S6        523             1.0000000000
       553        53  PNM       C2             -1.6257992476        8.5189617552       -6.7101129565  S6        523             1.0000000000
       554        53  PNM       C3             -1.2124848756        7.7046209478       -5.4228718895  S6        523             1.0000000000
       555        53  PNM       N4             -2.3270077272        7.7907604965       -4.4764408116  S6        523             1.0000000000
       556        53  PNM       C5             -3.4857786440        8.6946865670       -4.7438110393  S6        523             1.0000000000
       557        53  PNM       C6             -3.4722755488        9.0603429904       -3.2079038259  S6        523             1.0000000000
       558        53  PNM       C7             -2.3044941997        8.0536766961       -3.1217495728  S6        523             1.0000000000
       559        53  PNM       O8             -1.4894561438        7.7354880900       -2.2385806372  S6        523             1.0000000000
       560        53  PNM       C9             -2.3523625627        7.6477738581       -7.7455457595  S6        523             1.0000000000
       561        53  PNM       C10            -0.4272504010        9.2426243139       -7.3347591788  S6        523             1.0000000000
       562        53  PNM       C11            -0.7830736737        6.2627960596       -5.7434198532  S6        523             1.0000000000
       563        53  PNM       O12            -1.5488559392        5.2990749802       -5.4452588923  S6        523             1.0000000000
       564        53  PNM       O13             0.3802743791        6.1399502839       -6.3145987072  S6        523             1.0000000000
       565        53  PNM       N14            -2.9392527864       10.3706440062       -2.8723007643  S6        523             1.0000000000
       566        53  PNM       C15            -3.5354241520       11.5216827961       -3.2599725721  S6        523             1.0000000000
       567        53  PNM       O16            -4.6432207385       11.5239769767       -3.8690586516  S6        523             1.0000000000
       568        53  PNM       C17            -2.7464076523       12.7934218405       -2.9703373547  S6        523             1.0000000000
       569        53  PNM       C18            -1.8711764155       13.2374361603       -4.1384996387  S6        523             1.0000000000
       570        53  PNM       C19            -0.4860914287       13.3977627177       -3.9706521825  S6        523             1.0000000000
       571        53  PNM       C20             0.3207577312       13.8481763955       -5.0250254083  S6        523             1.0000000000
       572        53  PNM       C21            -0.2519842298       14.1474626005       -6.2670166848  S6        523             1.0000000000
       573        53  PNM       C22            -1.6329546674       13.9833070318       -6.4442180488  S6        523             1.0000000000
       574        53  PNM       C23            -2.4350152855       13.5331031092       -5.3909840451  S6        523             1.0000000000
       575        53  PNM       H24            -0.3390474122        8.1901512310       -4.9726579807  S6        523             1.0000000000
       576        53  PNM       H25            -0.7253764467        9.7541921699       -8.2543709493  S6        523             1.0000000000
       577        53  PNM       H26             0.3478520316        8.5137689158       -7.5882879041  S6        523             1.0000000000
       578        53  PNM       H27            -0.0038786730        9.9836104462       -6.6514224218  S6        523             1.0000000000
       579        53  PNM       H28            -2.7186958183        8.2641910559       -8.5693294362  S6        523             1.0000000000
       580        53  PNM       H29            -3.2074088194        7.1239614195       -7.3097973334  S6        523             1.0000000000
       581        53  PNM       H30            -1.6659367750        6.8995320123       -8.1590625579  S6        523             1.0000000000
       582        53  PNM       H31            -4.3872690553        8.1854889325       -5.0800509566  S6        523             1.0000000000
       583        53  PNM       H32            -4.3828831272        8.8213863348       -2.6596124317  S6        523             1.0000000000
       584        53  PNM       H33            -2.1270239631       12.6475980424       -2.0804300623  S6        523             1.0000000000
       585        53  PNM       H34            -3.4740552890       13.5717562239       -2.7340008981  S6        523             1.0000000000
       586        53  PNM       H35            -0.0335438304       13.1712650888       -3.0106295449  S6        523             1.0000000000
       587        53  PNM       H36             1.3875701722       13.9681252080       -4.8744565957  S6        523             1.0000000000
       588        53  PNM       H37             0.3697157215       14.4891313031       -7.0893048854  S6        523             1.0000000000
       589        53  PNM       H38            -2.0830377636       14.1988940845       -7.4057289662  S6        523             1.0000000000
       590        53  PNM       H39            -3.4993398322       13.3987749396       -5.5419171081  S6        523             1.0000000000
       591        53  PNM       H40            -2.0608565879       10.4036044619       -2.3492176483  S6        523             1.0000000000
       592        54  TIP3      OH2            -4.3856160422        7.7545411582       -0.2290649324  S6        290             1.0000000000
       593        54  TIP3      H1             -5.3768822076        7.6616996824        0.0275790884  S6        290             1.0000000000
       594        54  TIP3      H2             -3.8893306724        8.4509285442        0.2822859695  S6        290             1.0000000000
       595        55  SER       CB             -3.0004120333        5.1207546675       -1.9203294401  S7        70              1.0000000000
       596        55  SER       HB1            -3.4869627998        4.2557837302       -2.3805157762  S7        70              1.0000000000
       597        55  SER       HB2            -2.0693583023        5.3189442315       -2.4622016654  S7        70              1.0000000000
       598        55  SER       OG             -3.9103259446        6.2323185541       -2.0368875425  S7        70              1.0000000000
       599        55  SER       HG1            -3.9940599310        6.9231129628       -1.1736415392  S7        70              1.0000000000
       600        55  SER       QQH1           -2.7345123278        4.9622589491       -0.8632497113  S7        70              1.0000000000
       601        56  LYS       CD             -6.4897078756        3.3884736461       -1.9371049483  S7        73              1.0000000000
       602        56  LYS       HD1            -7.1370904055        2.8311312921       -2.6193265836  S7        73              1.0000000000
       603        56  LYS       HD2            -5.4832299109        3.3604275665       -2.3705831837  S7        73              1.0000000000
       604        56  LYS       QQH2           -6.4641371936        2.8557583448       -0.9804711237  S7        73              1.0000000000
       605        56  LYS       CE             -6.9741855047        4.8448837390       -1.8084549042  S7        73              1.0000000000
       606        56  LYS       HE1            -6.7818420079        5.3030736339       -0.8342069963  S7        73              1.0000000000
       607        56  LYS       HE2            -8.0486435787        4.9125482340       -1.9942724048  S7        73              1.0000000000
       608        56  LYS       NZ             -6.2904025749        5.7294417897       -2.8085877864  S7        73              1.0000000000
       609        56  LYS       HZ1            -6.3371671069        5.4049835294       -3.7855265879  S7        73              1.0000000000
       610        56  LYS       HZ2            -5.2374339917        5.8924281842       -2.5410331710  S7        73              1.0000000000
       611        56  LYS       HZ3            -6.7198600160        6.6830982711       -2.8079006969  S7        73              1.0000000000
       612        57  SER       CB             -4.3799634462        4.3674322226       -6.2932978312  S7        130             1.0000000000
       613        57  SER       HB1            -4.4173764305        5.2902624493       -6.8742070462  S7        130             1.0000000000
       614        57  SER       HB2            -3.6318416895        3.7082190712       -6.7473234859  S7        130             1.0000000000
       615        57  SER       OG             -4.0016755607        4.6358128191       -4.8985312846  S7        130             1.0000000000
       616        57  SER       HG1            -3.2135342448        5.2539964147       -4.9172687223  S7        130             1.0000000000
       617        57  SER       QQH3           -5.3402182590        3.8553668631       -6.3475575509  S7        130             1.0000000000
       618        58  GLU       CB             -9.9162878729        9.4938000352        0.7930470522  S7        166             1.0000000000
       619        58  GLU       HB1            -9.4974432666       10.1477995708        0.0201877284  S7        166             1.0000000000
       620        58  GLU       HB2           -10.9608435284        9.2699227182        0.5502460656  S7        166             1.0000000000
       621        58  GLU       QQH4           -9.8909010714        9.9424346466        1.7958993197  S7        166             1.0000000000
       622        58  GLU       CG             -9.0800239161        8.2019946247        0.7543075454  S7        166             1.0000000000
       623        58  GLU       HG1            -9.4349715593        7.5535397412       -0.0578696719  S7        166             1.0000000000
       624        58  GLU       HG2            -9.1963610299        7.6099011424        1.6716954245  S7        166             1.0000000000
       625        58  GLU       CD             -7.5805521221        8.4351500341        0.5153036177  S7        166             1.0000000000
       626        58  GLU       OE1            -7.1296681441        9.6276721345        0.5647778676  S7        166             1.0000000000
       627        58  GLU       OE2            -6.8704160313        7.3730595002        0.2752453566  S7        166             1.0000000000
       628        59  ASN       CB             -2.7476616313       12.0903442223        1.5362562599  S7        170             1.0000000000
       629        59  ASN       HB1            -1.7612078509       12.0263357139        1.0679986722  S7        170             1.0000000000
       630        59  ASN       HB2            -3.2167882118       13.0389167380        1.2594544011  S7        170             1.0000000000
       631        59  ASN       QQH5           -2.6991501900       12.0146064902        2.6309644278  S7        170             1.0000000000
       632        59  ASN       CG             -3.5971621345       10.9066794136        1.0653912475  S7        170             1.0000000000
       633        59  ASN       OD1            -3.1445567925        9.7217644906        1.1756331824  S7        170             1.0000000000
       634        59  ASN       ND2            -4.8181951333       11.1934147118        0.5840416380  S7        170             1.0000000000
       635        59  ASN       HD21           -5.5265190403       10.4605758841        0.4252161397  S7        170             1.0000000000
       636        59  ASN       HD22           -5.0605070484       12.1508394296        0.3145174366  S7        170             1.0000000000
       637        60  LYS       CE             -3.1674715061        1.4033954876       -4.0072935559  S7        234             1.0000000000
       638        60  LYS       HE1            -3.5591294450        1.6552636802       -3.0234135607  S7        234             1.0000000000
       639        60  LYS       HE2            -3.9910430391        1.2934343078       -4.7134610677  S7        234             1.0000000000
       640        60  LYS       NZ             -2.3007618228        2.5315680607       -4.4968425030  S7        234             1.0000000000
       641        60  LYS       HZ1            -1.8161950231        2.2723420776       -5.3937545347  S7        234             1.0000000000
       642        60  LYS       HZ2            -1.5398501434        2.8163382213       -3.8511325062  S7        234             1.0000000000
       643        60  LYS       HZ3            -2.9079822635        3.3799511106       -4.6501615588  S7        234             1.0000000000
       644        60  LYS       QQH6           -2.5610301533        0.5002693095       -3.9284987702  S7        234             1.0000000000
       645        61  SER       CB              2.3591358800        3.4008494736       -5.7172793621  S7        235             1.0000000000
       646        61  SER       HB1             3.0848182128        2.7624084725       -6.2295142826  S7        235             1.0000000000
       647        61  SER       HB2             2.8712486666        4.3470635881       -5.4956632048  S7        235             1.0000000000
       648        61  SER       OG              1.2306948347        3.5827661294       -6.6121826423  S7        235             1.0000000000
       649        61  SER       HG1             0.8042573587        4.4684911224       -6.4572988778  S7        235             1.0000000000
       650        61  SER       QQH7            2.0544814533        2.8643512368       -4.8045785088  S7        235             1.0000000000
       651        62  PNM       S1             -2.9062385029        9.8631934896       -6.0590232276  S7        523             1.0000000000
       652        62  PNM       C2             -1.6574164333        8.5087411220       -6.7102532819  S7        523             1.0000000000
       653        62  PNM       C3             -1.2375171906        7.7010492270       -5.4214276591  S7        523             1.0000000000
       654        62  PNM       N4             -2.3529119827        7.7775459983       -4.4745473538  S7        523             1.0000000000
       655        62  PNM       C5             -3.5174789222        8.6761548731       -4.7383922730  S7        523             1.0000000000
       656        62  PNM       C6             -3.4935058038        9.0514437722       -3.2045048507  S7        523             1.0000000000
       657        62  PNM       C7             -2.3228187473        8.0466628249       -3.1198329126  S7        523             1.0000000000
       658        62  PNM       O8             -1.5003693650        7.7384153748       -2.2433549989  S7        523             1.0000000000
       659        62  PNM       C9             -2.3714707978        7.6294307893       -7.7471556890  S7        523             1.0000000000
       660        62  PNM       C10            -0.4656055801        9.2456474407       -7.3321481568  S7        523             1.0000000000
       661        62  PNM       C11            -0.7936204264        6.2627669428       -5.7383367351  S7        523             1.0000000000
       662        62  PNM       O12            -1.5506748377        5.2927790059       -5.4376967792  S7        523             1.0000000000
       663        62  PNM       O13             0.3710320215        6.1488847051       -6.3084282153  S7        523             1.0000000000
       664        62  PNM       N14            -2.9551520712       10.3623064200       -2.8789922920  S7        523             1.0000000000
       665        62  PNM       C15            -3.5496839369       11.5142900136       -3.2663397294  S7        523             1.0000000000
       666        62  PNM       O16            -4.6593673811       11.5191583612       -3.8717544549  S7        523             1.0000000000
       667        62  PNM       C17            -2.7564374164       12.7838287163       -2.9781315923  S7        523             1.0000000000
       668        62  PNM       C18            -1.8783902315       13.2251640417       -4.1451779469  S7        523             1.0000000000
       669        62  PNM       C19            -0.4943858971       13.3905456791       -3.9728573720  S7        523             1.0000000000
       670        62  PNM       C20             0.3146715560       13.8410195285       -5.0255550291  S7        523             1.0000000000
       671        62  PNM       C21            -0.2548920115       14.1356281133       -6.2701541492  S7        523             1.0000000000
       672        62  PNM       C22            -1.6346555135       13.9662814065       -6.4517328437  S7        523             1.0000000000
       673        62  PNM       C23            -2.4388633153       13.5156889324       -5.4003388874  S7        523             1.0000000000
       674        62  PNM       H24            -0.3691808985        8.1958900786       -4.9711347960  S7        523             1.0000000000
       675        62  PNM       H25            -0.7682148227        9.7579082964       -8.2499533936  S7        523             1.0000000000
       676        62  PNM       H26             0.3161680130        8.5247812291       -7.5886185778  S7        523             1.0000000000
       677        62  PNM       H27            -0.0490984984        9.9878795246       -6.6458811088  S7        523             1.0000000000
       678        62  PNM       H28            -2.7394348140        8.2415975204       -8.5733679192  S7        523             1.0000000000
       679        62  PNM       H29            -3.2238427792        7.0999796808       -7.3134223307  S7        523             1.0000000000
       680        62  PNM       H30            -1.6773041178        6.8863331739       -8.1570148472  S7        523             1.0000000000
       681        62  PNM       H31            -4.4195064795        8.1608309468       -5.0633288840  S7        523             1.0000000000
       682        62  PNM       H32            -4.4001289233        8.8166604937       -2.6480764713  S7        523             1.0000000000
       683        62  PNM       H33            -2.1384204775       12.6368198169       -2.0874489733  S7        523             1.0000000000
       684        62  PNM       H34            -3.4815861011       13.5647789046       -2.7427644586  S7        523             1.0000000000
       685        62  PNM       H35            -0.0445715886       13.1682963559       -3.0105246158  S7        523             1.0000000000
       686        62  PNM       H36             1.3806971314       13.9646464089       -4.8717492713  S7        523             1.0000000000
       687        62  PNM       H37             0.3683178702       14.4778146594       -7.0911204223  S7        523             1.0000000000
       688        62  PNM       H38            -2.0822089907       14.1784887814       -7.4151100157  S7        523             1.0000000000
       689        62  PNM       H39            -3.5023948603       13.3781725101       -5.5541106820  S7        523             1.0000000000
       690        62  PNM       H40            -2.0761804651       10.3949626730       -2.3570865164  S7        523             1.0000000000
       691        63  TIP3      OH2            -4.3906428138        7.7493119342       -0.2188845334  S7        290             1.0000000000
       692        63  TIP3      H1             -5.3829090373        7.6581583231        0.0364438698  S7        290             1.0000000000
       693        63  TIP3      H2             -3.8934578126        8.4460708655        0.2912918591  S7        290             1.0000000000
       694        64  SER       CB             -3.0017417021        5.1203913024       -1.9193177334  S8        70              1.0000000000
       695        64  SER       HB1            -3.4890018039        4.2558557604       -2.3796783534  S8        70              1.0000000000
       696        64  SER       HB2            -2.0694538732        5.3168652906       -2.4598895968  S8        70              1.0000000000
       697        64  SER       OG             -3.9094518858        6.2335099893       -2.0377612939  S8        70              1.0000000000
       698        64  SER       HG1            -3.9965508474        6.9242548182       -1.1731232506  S8        70              1.0000000000
       699        64  SER       QQH1           -2.7376720835        4.9620002104       -0.8617529637  S8        70              1.0000000000
       700        65  LYS       CD             -6.4881679937        3.3873802277       -1.9373342261  S8        73              1.0000000000
       701        65  LYS       HD1            -7.1369828158        2.8303172293       -2.6183939977  S8        73              1.0000000000
       702        65  LYS       HD2            -5.4821261889        3.3574738936       -2.3717134729  S8        73              1.0000000000
       703        65  LYS       QQH2           -6.4623429621        2.8556468910       -0.9801815747  S8        73              1.0000000000
       704        65  LYS       CE             -6.9706275809        4.8445082167       -1.8098564220  S8        73              1.0000000000
       705        65  LYS       HE1            -6.7760884258        5.3037436340       -0.8365226308  S8        73              1.0000000000
       706        65  LYS       HE2            -8.0453481409        4.9132314263       -1.9936549301  S8        73              1.0000000000
       707        65  LYS       NZ             -6.2874317755        5.7264796281       -2.8127535810  S8        73              1.0000000000
       708        65  LYS       HZ1            -6.3326906608        5.3986798014       -3.7884017008  S8        73              1.0000000000
       709        65  LYS       HZ2            -5.2349171228        5.8918251436       -2.5445048494  S8        73              1.0000000000
       710        65  LYS       HZ3            -6.7179054711        6.6797072137       -2.8160429220  S8        73              1.0000000000
       711        66  SER       CB             -4.3784809824        4.3714367970       -6.2961679978  S8        130             1.0000000000
       712        66  SER       HB1            -4.4157983035        5.2935341151       -6.8781108948  S8        130             1.0000000000
       713        66  SER       HB2            -3.6303195713        3.7116516051       -6.7490385263  S8        130             1.0000000000
       714        66  SER       OG             -4.0005369561        4.6416822316       -4.9014731230  S8        130             1.0000000000
       715        66  SER       HG1            -3.2098806004        5.2560660188       -4.9213267833  S8        130             1.0000000000
       716        66  SER       QQH3           -5.3388549190        3.8595698265       -6.3495840266  S8        130             1.0000000000
       717        67  GLU       CB             -9.9186615680        9.4935691170        0.7952241172  S8        166             1.0000000000
       718        67  GLU       HB1            -9.4986274044       10.1464385950        0.0220784935  S8        166             1.0000000000
       719        67  GLU       HB2           -10.9632080545        9.2703846831        0.5518040800  S8        166             1.0000000000
       720        67  GLU       QQH4           -9.8936850839        9.9431454897        1.7976693937  S8        166             1.0000000000
       721        67  GLU       CG             -9.0834851232        8.2009175879        0.7584432927  S8        166             1.0000000000
       722        67  GLU       HG1            -9.4384369848        7.5520488038       -0.0533890984  S8        166             1.0000000000
       723        67  GLU       HG2            -9.2009221705        7.6098547928        1.6763721070  S8        166             1.0000000000
       724        67  GLU       CD             -7.5836260040        8.4325634414        0.5202256825  S8        166             1.0000000000
       725        67  GLU       OE1            -7.1321292837        9.6248811597        0.5688676998  S8        166             1.0000000000
       726        67  GLU       OE2            -6.8739097873        7.3697851481        0.2816871266  S8        166             1.0000000000
       727        68  ASN       CB             -2.7492782302       12.0853809308        1.5403726221  S8        170             1.0000000000
       728        68  ASN       HB1            -1.7629620414       12.0197211430        1.0720079853  S8        170             1.0000000000
       729        68  ASN       HB2            -3.2173294449       13.0341047225        1.2622457254  S8        170             1.0000000000
       730        68  ASN       QQH5           -2.7006911343       12.0110519642        2.6351731172  S8        170             1.0000000000
       731        68  ASN       CG             -3.6005615366       10.9023236867        1.0710301773  S8        170             1.0000000000
       732        68  ASN       OD1            -3.1498572752        9.7166699733        1.1819476397  S8        170             1.0000000000
       733        68  ASN       ND2            -4.8213710406       11.1904768212        0.5899915320  S8        170             1.0000000000
       734        68  ASN       HD21           -5.5303092169       10.4582439980        0.4308951580  S8        170             1.0000000000
       735        68  ASN       HD22           -5.0615573694       12.1477792651        0.3184923374  S8        170             1.0000000000
       736        69  LYS       CE             -3.1655079719        1.4068759721       -4.0093093128  S8        234             1.0000000000
       737        69  LYS       HE1            -3.5571465766        1.6584025745       -3.0252831368  S8        234             1.0000000000
       738        69  LYS       HE2            -3.9891049804        1.2973417363       -4.7155241780  S8        234             1.0000000000
       739        69  LYS       NZ             -2.2985909158        2.5349551586       -4.4985854731  S8        234             1.0000000000
       740        69  LYS       HZ1            -1.8135536821        2.2763006060       -5.3954546559  S8        234             1.0000000000
       741        69  LYS       HZ2            -1.5375174830        2.8197178480       -3.8531152734  S8        234             1.0000000000
       742        69  LYS       HZ3            -2.9051310333        3.3831659471       -4.6522279505  S8        234             1.0000000000
       743        69  LYS       QQH6           -2.5593402278        0.5035466782       -3.9308486841  S8        234             1.0000000000
       744        70  SER       CB              2.3712447973        3.3946716096       -5.7166653116  S8        235             1.0000000000
       745        70  SER       HB1             3.0987072776        2.7538768802       -6.2234871800  S8        235             1.0000000000
       746        70  SER       HB2             2.8828263882        4.3415025349       -5.4963139123  S8        235             1.0000000000
       747        70  SER       OG              1.2468941840        3.5734559186       -6.6168573850  S8        235             1.0000000000
       748        70  SER       HG1             0.8190689319        4.4594436583       -6.4665986450  S8        235             1.0000000000
       749        70  SER       QQH7            2.0626669933        2.8619859683       -4.8030098130  S8        235             1.0000000000
       750        71  PNM       S1             -2.9050777500        9.8390752199       -6.0818316216  S8        523             1.0000000000
       751        71  PNM       C2             -1.6512347996        8.4877634051       -6.7278473661  S8        523             1.0000000000
       752        71  PNM       C3             -1.2326303126        7.6826166920       -5.4370855314  S8        523             1.0000000000
       753        71  PNM       N4             -2.3500099284        7.7570951564       -4.4916794914  S8        523             1.0000000000
       754        71  PNM       C5             -3.5152101476        8.6548111178       -4.7585111164  S8        523             1.0000000000
       755        71  PNM       C6             -3.4912393456        9.0355616079       -3.2260773479  S8        523             1.0000000000
       756        71  PNM       C7             -2.3205195868        8.0324934844       -3.1380153762  S8        523             1.0000000000
       757        71  PNM       O8             -1.4966388559        7.7302121549       -2.2596244781  S8        523             1.0000000000
       758        71  PNM       C9             -2.3597675597        7.6062817354       -7.7668152098  S8        523             1.0000000000
       759        71  PNM       C10            -0.4602824432        9.2288862352       -7.3464049475  S8        523             1.0000000000
       760        71  PNM       C11            -0.7853032890        6.2452529702       -5.7519322037  S8        523             1.0000000000
       761        71  PNM       O12            -1.5411595613        5.2743673767       -5.4515005583  S8        523             1.0000000000
       762        71  PNM       O13             0.3804209961        6.1342195117       -6.3206752078  S8        523             1.0000000000
       763        71  PNM       N14            -2.9526280750       10.3472273210       -2.9044940262  S8        523             1.0000000000
       764        71  PNM       C15            -3.5480353983       11.4983062057       -3.2926836187  S8        523             1.0000000000
       765        71  PNM       O16            -4.6573868228       11.5016001392       -3.8988125429  S8        523             1.0000000000
       766        71  PNM       C17            -2.7571666938       12.7686996062       -3.0029457179  S8        523             1.0000000000
       767        71  PNM       C18            -1.8746023056       13.2106754346       -4.1663594101  S8        523             1.0000000000
       768        71  PNM       C19            -0.4934408132       13.3889406066       -3.9844352904  S8        523             1.0000000000
       769        71  PNM       C20             0.3194084839       13.8421617730       -5.0329455937  S8        523             1.0000000000
       770        71  PNM       C21            -0.2433602488       14.1257533100       -6.2831093162  S8        523             1.0000000000
       771        71  PNM       C22            -1.6200437539       13.9428778651       -6.4744320159  S8        523             1.0000000000
       772        71  PNM       C23            -2.4283779273       13.4904653038       -5.4269634986  S8        523             1.0000000000
       773        71  PNM       H24            -0.3663439112        8.1799757067       -4.9855801297  S8        523             1.0000000000
       774        71  PNM       H25            -0.7626140155        9.7403586160       -8.2647445497  S8        523             1.0000000000
       775        71  PNM       H26             0.3250378517        8.5113709802       -7.6007484298  S8        523             1.0000000000
       776        71  PNM       H27            -0.0486604755        9.9727772578       -6.6590807594  S8        523             1.0000000000
       777        71  PNM       H28            -2.7265754602        8.2175496307       -8.5942402060  S8        523             1.0000000000
       778        71  PNM       H29            -3.2126294299        7.0754332743       -7.3359007018  S8        523             1.0000000000
       779        71  PNM       H30            -1.6629978591        6.8643146913       -8.1742188697  S8        523             1.0000000000
       780        71  PNM       H31            -4.4170747865        8.1380812273       -5.0819237834  S8        523             1.0000000000
       781        71  PNM       H32            -4.3980859481        8.8028172965       -2.6690279988  S8        523             1.0000000000
       782        71  PNM       H33            -2.1428624006       12.6233340005       -2.1094015406  S8        523             1.0000000000
       783        71  PNM       H34            -3.4842901306       13.5489047468       -2.7710865156  S8        523             1.0000000000
       784        71  PNM       H35            -0.0489983510       13.1750646531       -3.0177014316  S8        523             1.0000000000
       785        71  PNM       H36             1.3830097571       13.9762994304       -4.8716903944  S8        523             1.0000000000
       786        71  PNM       H37             0.3828259548       14.4701569434       -7.1008300543  S8        523             1.0000000000
       787        71  PNM       H38            -2.0618350939       14.1460031539       -7.4423145826  S8        523             1.0000000000
       788        71  PNM       H39            -3.4897309746       13.3434909606       -5.5878006892  S8        523             1.0000000000
       789        71  PNM       H40            -2.0746288513       10.3817839356       -2.3810915835  S8        523             1.0000000000
       790        72  TIP3      OH2            -4.3950533883        7.7467611493       -0.2182077686  S8        290             1.0000000000
       791        72  TIP3      H1             -5.3871102623        7.6544640507        0.0383609100  S8        290             1.0000000000
       792        72  TIP3      H2             -3.8985596662        8.4429864916        0.2934999628  S8        290             1.0000000000
       793        73  SER       CB             -3.0045741329        5.1240474068       -1.9174186715  S9        70              1.0000000000
       794        73  SER       HB1            -3.4945371243        4.2594569129       -2.3750355918  S9        70              1.0000000000
       795        73  SER       HB2            -2.0744272508        5.3188530964       -2.4623759662  S9        70              1.0000000000
       796        73  SER       OG             -3.9111880735        6.2383016126       -2.0322333476  S9        70              1.0000000000
       797        73  SER       HG1            -4.0046108131        6.9236244912       -1.1597604645  S9        70              1.0000000000
       798        73  SER       QQH1           -2.7357060530        4.9665782704       -0.8610007079  S9        70              1.0000000000
       799        74  LYS       CD             -6.4861713639        3.3855628671       -1.9387617624  S9        73              1.0000000000
       800        74  LYS       HD1            -7.1375295387        2.8293339174       -2.6180021780  S9        73              1.0000000000
       801        74  LYS       HD2            -5.4812552623        3.3539972211       -2.3755703726  S9        73              1.0000000000
       802        74  LYS       QQH2           -6.4587432300        2.8541114899       -0.9814992478  S9        73              1.0000000000
       803        74  LYS       CE             -6.9663632519        4.8432990622       -1.8107581127  S9        73              1.0000000000
       804        74  LYS       HE1            -6.7691457952        5.3023908684       -0.8379226395  S9        73              1.0000000000
       805        74  LYS       HE2            -8.0414162671        4.9134184259       -1.9918885644  S9        73              1.0000000000
       806        74  LYS       NZ             -6.2842475978        5.7237859237       -2.8157114827  S9        73              1.0000000000
       807        74  LYS       HZ1            -6.3264042838        5.3922734246       -3.7900034379  S9        73              1.0000000000
       808        74  LYS       HZ2            -5.2327399493        5.8934300960       -2.5452883588  S9        73              1.0000000000
       809        74  LYS       HZ3            -6.7174051684        6.6757937228       -2.8226736254  S9        73              1.0000000000
       810        75  SER       CB             -4.3810595700        4.3750310130       -6.2958494036  S9        130             1.0000000000
       811        75  SER       HB1            -4.4189371826        5.2973922741       -6.8772531665  S9        130             1.0000000000
       812        75  SER       HB2            -3.6313719991        3.7166845905       -6.7483405199  S9        130             1.0000000000
       813        75  SER       OG             -4.0059035992        4.6444433740       -4.9002145413  S9        130             1.0000000000
       814        75  SER       HG1            -3.2124378034        5.2550783347       -4.9173448231  S9        130             1.0000000000
       815        75  SER       QQH3           -5.3406138186        3.8618468880       -6.3511259968  S9        130             1.0000000000
       816        76  GLU       CB             -9.9234736376        9.4991127517        0.7964660744  S9        166             1.0000000000
       817        76  GLU       HB1            -9.5005608145       10.1506195267        0.0237891545  S9        166             1.0000000000
       818        76  GLU       HB2           -10.9682179780        9.2783052716        0.5517670020  S9        166             1.0000000000
       819        76  GLU       QQH4           -9.8988528355        9.9488569114        1.7988955320  S9        166             1.0000000000
       820        76  GLU       CG             -9.0912883862        8.2045805495        0.7613156439  S9        166             1.0000000000
       821        76  GLU       HG1            -9.4471105109        7.5557909422       -0.0501944307  S9        166             1.0000000000
       822        76  GLU       HG2            -9.2103853463        7.6143165586        1.6795404399  S9        166             1.0000000000
       823        76  GLU       CD             -7.5909017609        8.4328641726        0.5239818617  S9        166             1.0000000000
       824        76  GLU       OE1            -7.1372221903        9.6245027257        0.5680736137  S9        166             1.0000000000
       825        76  GLU       OE2            -6.8829303638        7.3676522766        0.2908473976  S9        166             1.0000000000
       826        77  ASN       CB             -2.7497632647       12.0776549959        1.5414692807  S9        170             1.0000000000
       827        77  ASN       HB1            -1.7633056277       12.0086369859        1.0738638016  S9        170             1.0000000000
       828        77  ASN       HB2            -3.2155484064       13.0266657373        1.2605848023  S9        170             1.0000000000
       829        77  ASN       QQH5           -2.7021246636       12.0057328551        2.6364739838  S9        170             1.0000000000
       830        77  ASN       CG             -3.6036689387       10.8954276064        1.0743248594  S9        170             1.0000000000
       831        77  ASN       OD1            -3.1569127991        9.7086724969        1.1897362476  S9        170             1.0000000000
       832        77  ASN       ND2            -4.8226204622       11.1856404223        0.5897864196  S9        170             1.0000000000
       833        77  ASN       HD21           -5.5331882153       10.4549007122        0.4312724171  S9        170             1.0000000000
       834        77  ASN       HD22           -5.0599290957       12.1429940887        0.3157738236  S9        170             1.0000000000
       835        78  LYS       CE             -3.1634910450        1.4102613322       -4.0123509459  S9        234             1.0000000000
       836        78  LYS       HE1            -3.5548500469        1.6616685847       -3.0281531115  S9        234             1.0000000000
       837        78  LYS       HE2            -3.9871997443        1.3016983141       -4.7185688338  S9        234             1.0000000000
       838        78  LYS       NZ             -2.2958530136        2.5379105752       -4.5011134963  S9        234             1.0000000000
       839        78  LYS       HZ1            -1.8107216678        2.2798480325       -5.3980220921  S9        234             1.0000000000
       840        78  LYS       HZ2            -1.5347677522        2.8225730158       -3.8555886872  S9        234             1.0000000000
       841        78  LYS       HZ3            -2.9018003688        3.3855344974       -4.6543242555  S9        234             1.0000000000
       842        78  LYS       QQH6           -2.5579798083        0.5064704445       -3.9343816824  S9        234             1.0000000000
       843        79  SER       CB              2.3774158166        3.3937931485       -5.7154010968  S9        235             1.0000000000
       844        79  SER       HB1             3.1048829481        2.7526084443       -6.2217452926  S9        235             1.0000000000
       845        79  SER       HB2             2.8895795034        4.3400636666       -5.4939155979  S9        235             1.0000000000
       846        79  SER       OG              1.2544799027        3.5736489163       -6.6169818996  S9        235             1.0000000000
       847        79  SER       HG1             0.8238374322        4.4575909657       -6.4629464824  S9        235             1.0000000000
       848        79  SER       QQH7            2.0674691615        2.8609610897       -4.8022719589  S9        235             1.0000000000
       849        80  PNM       S1             -2.9294330155        9.8106441325       -6.0738825594  S9        523             1.0000000000
       850        80  PNM       C2             -1.6638447493        8.4687710824       -6.7150524680  S9        523             1.0000000000
       851        80  PNM       C3             -1.2414182293        7.6674553770       -5.4233850240  S9        523             1.0000000000
       852        80  PNM       N4             -2.3588672935        7.7360121041       -4.4768892392  S9        523             1.0000000000
       853        80  PNM       C5             -3.5276985987        8.6304883143       -4.7420765626  S9        523             1.0000000000
       854        80  PNM       C6             -3.4961673984        9.0200855342       -3.2118909187  S9        523             1.0000000000
       855        80  PNM       C7             -2.3246465428        8.0187749957       -3.1244426938  S9        523             1.0000000000
       856        80  PNM       O8             -1.4942974023        7.7240483469       -2.2491030458  S9        523             1.0000000000
       857        80  PNM       C9             -2.3646048296        7.5829270923       -7.7554748605  S9        523             1.0000000000
       858        80  PNM       C10            -0.4758668584        9.2165308002       -7.3312027771  S9        523             1.0000000000
       859        80  PNM       C11            -0.7862110970        6.2331330114       -5.7401379518  S9        523             1.0000000000
       860        80  PNM       O12            -1.5377339755        5.2582005492       -5.4416062501  S9        523             1.0000000000
       861        80  PNM       O13             0.3794481528        6.1291798047       -6.3103348464  S9        523             1.0000000000
       862        80  PNM       N14            -2.9550943737       10.3330336703       -2.8997553690  S9        523             1.0000000000
       863        80  PNM       C15            -3.5506678167       11.4827804196       -3.2913634968  S9        523             1.0000000000
       864        80  PNM       O16            -4.6614887598       11.4843997622       -3.8949419391  S9        523             1.0000000000
       865        80  PNM       C17            -2.7582976669       12.7534527945       -3.0084005838  S9        523             1.0000000000
       866        80  PNM       C18            -1.8744064782       13.1887276693       -4.1734260063  S9        523             1.0000000000
       867        80  PNM       C19            -0.4953433958       13.3788564795       -3.9877766006  S9        523             1.0000000000
       868        80  PNM       C20             0.3181935559       13.8286363826       -5.0372643632  S9        523             1.0000000000
       869        80  PNM       C21            -0.2416824118       14.0956585620       -6.2923308277  S9        523             1.0000000000
       870        80  PNM       C22            -1.6159970384       13.8999160143       -6.4875648890  S9        523             1.0000000000
       871        80  PNM       C23            -2.4252528434       13.4520778321       -5.4389068811  S9        523             1.0000000000
       872        80  PNM       H24            -0.3777593851        8.1696276679       -4.9720371613  S9        523             1.0000000000
       873        80  PNM       H25            -0.7787036124        9.7269220380       -8.2499498724  S9        523             1.0000000000
       874        80  PNM       H26             0.3134624592        8.5028930250       -7.5843057113  S9        523             1.0000000000
       875        80  PNM       H27            -0.0688803537        9.9617980859       -6.6427390575  S9        523             1.0000000000
       876        80  PNM       H28            -2.7312185122        8.1921604561       -8.5845003334  S9        523             1.0000000000
       877        80  PNM       H29            -3.2167921148        7.0498241686       -7.3264971786  S9        523             1.0000000000
       878        80  PNM       H30            -1.6637055733        6.8434513212       -8.1602703832  S9        523             1.0000000000
       879        80  PNM       H31            -4.4301885876        8.1097907339       -5.0573522436  S9        523             1.0000000000
       880        80  PNM       H32            -4.4000174571        8.7907152472       -2.6488452047  S9        523             1.0000000000
       881        80  PNM       H33            -2.1447120111       12.6120573380       -2.1137319360  S9        523             1.0000000000
       882        80  PNM       H34            -3.4844437431       13.5358452692       -2.7810050970  S9        523             1.0000000000
       883        80  PNM       H35            -0.0531891658       13.1773868365       -3.0172989294  S9        523             1.0000000000
       884        80  PNM       H36             1.3801100998       13.9726261424       -4.8730575427  S9        523             1.0000000000
       885        80  PNM       H37             0.3850211829       14.4374138296       -7.1108278387  S9        523             1.0000000000
       886        80  PNM       H38            -2.0551058508       14.0892487691       -7.4594506850  S9        523             1.0000000000
       887        80  PNM       H39            -3.4849404940       13.2961259640       -5.6023503129  S9        523             1.0000000000
       888        80  PNM       H40            -2.0768417738       10.3694877746       -2.3769962441  S9        523             1.0000000000
       889        81  TIP3      OH2            -4.4043947237        7.7353966219       -0.2030995442  S9        290             1.0000000000
       890        81  TIP3      H1             -5.3982664890        7.6455231965        0.0508944358  S9        290             1.0000000000
       891        81  TIP3      H2             -3.9076716825        8.4325521367        0.3074007125  S9        290             1.0000000000
       892        82  SER       CB             -3.0053072139        5.1232682161       -1.9164346510  S10       70              1.0000000000
       893        82  SER       HB1            -3.4935163219        4.2583612506       -2.3753243800  S10       70              1.0000000000
       894        82  SER       HB2            -2.0730130930        5.3179536163       -2.4579389655  S10       70              1.0000000000
       895        82  SER       OG             -3.9113514516        6.2374201013       -2.0353766262  S10       70              1.0000000000
       896        82  SER       HG1            -4.0050670077        6.9269794826       -1.1650575568  S10       70              1.0000000000
       897        82  SER       QQH1           -2.7404384783        4.9661307994       -0.8588900623  S10       70              1.0000000000
       898        83  LYS       CD             -6.4848055246        3.3850680906       -1.9374107420  S10       73              1.0000000000
       899        83  LYS       HD1            -7.1372570112        2.8295813780       -2.6162295274  S10       73              1.0000000000
       900        83  LYS       HD2            -5.4802488584        3.3526017364       -2.3749940269  S10       73              1.0000000000
       901        83  LYS       QQH2           -6.4570504235        2.8534405023       -0.9802757425  S10       73              1.0000000000
       902        83  LYS       CE             -6.9635407577        4.8431301910       -1.8087060943  S10       73              1.0000000000
       903        83  LYS       HE1            -6.7625704340        5.3025858619       -0.8367981893  S10       73              1.0000000000
       904        83  LYS       HE2            -8.0391574842        4.9139805881       -1.9860049824  S10       73              1.0000000000
       905        83  LYS       NZ             -6.2842157519        5.7225112069       -2.8164658584  S10       73              1.0000000000
       906        83  LYS       HZ1            -6.3285493640        5.3902326450       -3.7903041224  S10       73              1.0000000000
       907        83  LYS       HZ2            -5.2319124889        5.8921860777       -2.5481265911  S10       73              1.0000000000
       908        83  LYS       HZ3            -6.7169782892        6.6747042148       -2.8226609901  S10       73              1.0000000000
       909        84  SER       CB             -4.3783894340        4.3762283424       -6.2969215583  S10       130             1.0000000000
       910        84  SER       HB1            -4.4164424869        5.2979209282       -6.8792554764  S10       130             1.0000000000
       911        84  SER       HB2            -3.6288210281        3.7173738335       -6.7486773764  S10       130             1.0000000000
       912        84  SER       OG             -4.0028718170        4.6475610272       -4.9016259870  S10       130             1.0000000000
       913        84  SER       HG1            -3.2096320246        5.2579209603       -4.9202704980  S10       130             1.0000000000
       914        84  SER       QQH3           -5.3380416720        3.8631347562       -6.3509697937  S10       130             1.0000000000
       915        85  GLU       CB             -9.9219943491        9.4979063584        0.7973012380  S10       166             1.0000000000
       916        85  GLU       HB1            -9.4991065428       10.1493933735        0.0245925223  S10       166             1.0000000000
       917        85  GLU       HB2           -10.9665823266        9.2766452240        0.5523033484  S10       166             1.0000000000
       918        85  GLU       QQH4           -9.8980021052        9.9479870133        1.7996068075  S10       166             1.0000000000
       919        85  GLU       CG             -9.0891953956        8.2036836107        0.7629106348  S10       166             1.0000000000
       920        85  GLU       HG1            -9.4444461112        7.5546512116       -0.0486817418  S10       166             1.0000000000
       921        85  GLU       HG2            -9.2086133534        7.6135920916        1.6811918624  S10       166             1.0000000000
       922        85  GLU       CD             -7.5887380490        8.4324944904        0.5261048552  S10       166             1.0000000000
       923        85  GLU       OE1            -7.1362479655        9.6246704191        0.5674915674  S10       166             1.0000000000
       924        85  GLU       OE2            -6.8795497640        7.3673988381        0.2959522435  S10       166             1.0000000000
       925        86  ASN       CB             -2.7485765936       12.0746924177        1.5446777311  S10       170             1.0000000000
       926        86  ASN       HB1            -1.7618864863       12.0050252901        1.0776748134  S10       170             1.0000000000
       927        86  ASN       HB2            -3.2136817203       13.0238174857        1.2630453078  S10       170             1.0000000000
       928        86  ASN       QQH5           -2.7016749368       12.0031972300        2.6397560432  S10       170             1.0000000000
       929        86  ASN       CG             -3.6029634560       10.8929924627        1.0772139129  S10       170             1.0000000000
       930        86  ASN       OD1            -3.1566741217        9.7058638224        1.1913798302  S10       170             1.0000000000
       931        86  ASN       ND2            -4.8220307720       11.1841224472        0.5935943372  S10       170             1.0000000000
       932        86  ASN       HD21           -5.5328819510       10.4538082915        0.4339336218  S10       170             1.0000000000
       933        86  ASN       HD22           -5.0583368972       12.1415127040        0.3191997362  S10       170             1.0000000000
       934        87  LYS       CE             -3.1612187758        1.4133215672       -4.0121925831  S10       234             1.0000000000
       935        87  LYS       HE1            -3.5519434443        1.6648001802       -3.0276897714  S10       234             1.0000000000
       936        87  LYS       HE2            -3.9853692066        1.3052927354       -4.7180290631  S10       234             1.0000000000
       937        87  LYS       NZ             -2.2931405079        2.5403890213       -4.5013621912  S10       234             1.0000000000
       938        87  LYS       HZ1            -1.8080157888        2.2823086954       -5.3983148344  S10       234             1.0000000000
       939        87  LYS       HZ2            -1.5316700058        2.8248071665       -3.8561568621  S10       234             1.0000000000
       940        87  LYS       HZ3            -2.8984386402        3.3882699607       -4.6548903217  S10       234             1.0000000000
       941        87  LYS       QQH6           -2.5563287227        0.5090777165       -3.9346378342  S10       234             1.0000000000
       942        88  SER       CB              2.3834166286        3.3921259928       -5.7137568043  S10       235             1.0000000000
       943        88  SER       HB1             3.1121422261        2.7499071528       -6.2170461847  S10       235             1.0000000000
       944        88  SER       HB2             2.8951736096        4.3387286153       -5.4926461210  S10       235             1.0000000000
       945        88  SER       OG              1.2629255028        3.5703213747       -6.6184004153  S10       235             1.0000000000
       946        88  SER       HG1             0.8330043731        4.4555704258       -6.4695472830  S10       235             1.0000000000
       947        88  SER       QQH7            2.0710973080        2.8612030762       -4.8003161390  S10       235             1.0000000000
       948        89  PNM       S1             -2.9435458551        9.7911281321       -6.1084673749  S10       523             1.0000000000
       949        89  PNM       C2             -1.6697957702        8.4539824850       -6.7430035711  S10       523             1.0000000000
       950        89  PNM       C3             -1.2470711900        7.6581181879       -5.4484645902  S10       523             1.0000000000
       951        89  PNM       N4             -2.3672050053        7.7223396558       -4.5041432624  S10       523             1.0000000000
       952        89  PNM       C5             -3.5374686316        8.6153078625       -4.7711889793  S10       523             1.0000000000
       953        89  PNM       C6             -3.5040772033        9.0108721555       -3.2424598403  S10       523             1.0000000000
       954        89  PNM       C7             -2.3319931438        8.0108105608       -3.1523773556  S10       523             1.0000000000
       955        89  PNM       O8             -1.4993059114        7.7230193616       -2.2771654388  S10       523             1.0000000000
       956        89  PNM       C9             -2.3622954464        7.5630469095       -7.7844920053  S10       523             1.0000000000
       957        89  PNM       C10            -0.4849620550        9.2090927896       -7.3561016385  S10       523             1.0000000000
       958        89  PNM       C11            -0.7832624376        6.2251450121       -5.7582242988  S10       523             1.0000000000
       959        89  PNM       O12            -1.5301640323        5.2478522662       -5.4562399567  S10       523             1.0000000000
       960        89  PNM       O13             0.3844906252        6.1252262883       -6.3250900500  S10       523             1.0000000000
       961        89  PNM       N14            -2.9606306312       10.3237956225       -2.9342255379  S10       523             1.0000000000
       962        89  PNM       C15            -3.5564953061       11.4743955092       -3.3224250892  S10       523             1.0000000000
       963        89  PNM       O16            -4.6678992819       11.4775629853       -3.9248110366  S10       523             1.0000000000
       964        89  PNM       C17            -2.7644185067       12.7441577714       -3.0346797280  S10       523             1.0000000000
       965        89  PNM       C18            -1.8746870985       13.1812070871       -4.1945383114  S10       523             1.0000000000
       966        89  PNM       C19            -0.4985901760       13.3822680566       -3.9983893225  S10       523             1.0000000000
       967        89  PNM       C20             0.3199840773       13.8347167943       -5.0427299408  S10       523             1.0000000000
       968        89  PNM       C21            -0.2316600864       14.0927711750       -6.3032768842  S10       523             1.0000000000
       969        89  PNM       C22            -1.6028030977       13.8858847235       -6.5089634837  S10       523             1.0000000000
       970        89  PNM       C23            -2.4174158567       13.4361828726       -5.4652164388  S10       523             1.0000000000
       971        89  PNM       H24            -0.3877410086        8.1666356113       -4.9958591098  S10       523             1.0000000000
       972        89  PNM       H25            -0.7894627021        9.7187424464       -8.2747173301  S10       523             1.0000000000
       973        89  PNM       H26             0.3094283622        8.5009757714       -7.6083770631  S10       523             1.0000000000
       974        89  PNM       H27            -0.0843374236        9.9562767058       -6.6659821997  S10       523             1.0000000000
       975        89  PNM       H28            -2.7288551034        8.1692278630       -8.6157677954  S10       523             1.0000000000
       976        89  PNM       H29            -3.2135738434        7.0268494889       -7.3577119611  S10       523             1.0000000000
       977        89  PNM       H30            -1.6567474325        6.8259899649       -8.1856670688  S10       523             1.0000000000
       978        89  PNM       H31            -4.4400176138        8.0923431013       -5.0827691618  S10       523             1.0000000000
       979        89  PNM       H32            -4.4076813978        8.7845776612       -2.6775779000  S10       523             1.0000000000
       980        89  PNM       H33            -2.1551206247       12.6012202353       -2.1372999571  S10       523             1.0000000000
       981        89  PNM       H34            -3.4911951075       13.5264993931       -2.8090489751  S10       523             1.0000000000
       982        89  PNM       H35            -0.0628828278       13.1872261901       -3.0236548111  S10       523             1.0000000000
       983        89  PNM       H36             1.3794318046       13.9872292885       -4.8705671057  S10       523             1.0000000000
       984        89  PNM       H37             0.3989673442       14.4364646324       -7.1178976454  S10       523             1.0000000000
       985        89  PNM       H38            -2.0352297002       14.0681890705       -7.4850766141  S10       523             1.0000000000
       986        89  PNM       H39            -3.4749392854       13.2727501993       -5.6360586611  S10       523             1.0000000000
       987        89  PNM       H40            -2.0826193865       10.3602723800       -2.4111175449  S10       523             1.0000000000
       988        90  TIP3      OH2            -4.4045041275        7.7404190458       -0.2115213767  S10       290             1.0000000000
       989        90  TIP3      H1             -5.3971433250        7.6478496862        0.0470441666  S10       290             1.0000000000
       990        90  TIP3      H2             -3.9069216269        8.4351028322        0.3016492336  S10       290             1.0000000000
       991        91  SER       CB             -3.0068030818        5.1259837400       -1.9157354562  S11       70              1.0000000000
       992        91  SER       HB1            -3.4988504414        4.2614189491       -2.3714708334  S11       70              1.0000000000
       993        91  SER       HB2            -2.0760738079        5.3171191970       -2.4612186782  S11       70              1.0000000000
       994        91  SER       OG             -3.9100334032        6.2425234254       -2.0323235058  S11       70              1.0000000000
       995        91  SER       HG1            -4.0105608354        6.9265319368       -1.1538617671  S11       70              1.0000000000
       996        91  SER       QQH1           -2.7380214995        4.9699822734       -0.8590852174  S11       70              1.0000000000
       997        92  LYS       CD             -6.4820934358        3.3839354667       -1.9395942707  S11       73              1.0000000000
       998        92  LYS       HD1            -7.1370673090        2.8298741672       -2.6170892026  S11       73              1.0000000000
       999        92  LYS       HD2            -5.4784851865        3.3493928717       -2.3791050269  S11       73              1.0000000000
      1000        92  LYS       QQH2           -6.4535263863        2.8521836795       -0.9825413306  S11       73              1.0000000000
      1001        92  LYS       CE             -6.9578551107        4.8427657440       -1.8098451929  S11       73              1.0000000000
      1002        92  LYS       HE1            -6.7541154676        5.3014870339       -0.8381801177  S11       73              1.0000000000
      1003        92  LYS       HE2            -8.0337803050        4.9154785033       -1.9844743943  S11       73              1.0000000000
      1004        92  LYS       NZ             -6.2795183292        5.7214134649       -2.8189871442  S11       73              1.0000000000
      1005        92  LYS       HZ1            -6.3222516858        5.3871050202       -3.7920317956  S11       73              1.0000000000
      1006        92  LYS       HZ2            -5.2277831700        5.8943813615       -2.5496701712  S11       73              1.0000000000
      1007        92  LYS       HZ3            -6.7145928323        6.6725959102       -2.8260791275  S11       73              1.0000000000
      1008        93  SER       CB             -4.3813468931        4.3803132131       -6.2971231144  S11       130             1.0000000000
      1009        93  SER       HB1            -4.4199937975        5.3022851101       -6.8789613593  S11       130             1.0000000000
      1010        93  SER       HB2            -3.6306860963        3.7226790419       -6.7489392555  S11       130             1.0000000000
      1011        93  SER       OG             -4.0077835510        4.6505920191       -4.9011507578  S11       130             1.0000000000
      1012        93  SER       HG1            -3.2115395699        5.2569749269       -4.9170140484  S11       130             1.0000000000
      1013        93  SER       QQH3           -5.3403283008        3.8661500003       -6.3527023754  S11       130             1.0000000000
      1014        94  GLU       CB             -9.9250311387        9.5017724792        0.7972985148  S11       166             1.0000000000
      1015        94  GLU       HB1            -9.5000775682       10.1525228683        0.0251428434  S11       166             1.0000000000
      1016        94  GLU       HB2           -10.9696293103        9.2818315442        0.5512103415  S11       166             1.0000000000
      1017        94  GLU       QQH4           -9.9017549553        9.9518296654        1.7997021085  S11       166             1.0000000000
      1018        94  GLU       CG             -9.0937615903        8.2066664854        0.7640992636  S11       166             1.0000000000
      1019        94  GLU       HG1            -9.4496206327        7.5573973996       -0.0470711963  S11       166             1.0000000000
      1020        94  GLU       HG2            -9.2137692799        7.6171774844        1.6826569779  S11       166             1.0000000000
      1021        94  GLU       CD             -7.5931050162        8.4336236532        0.5273828051  S11       166             1.0000000000
      1022        94  GLU       OE1            -7.1401434616        9.6258572958        0.5597757501  S11       166             1.0000000000
      1023        94  GLU       OE2            -6.8842113599        7.3663135211        0.3063818471  S11       166             1.0000000000
      1024        95  ASN       CB             -2.7487240613       12.0689163679        1.5433814146  S11       170             1.0000000000
      1025        95  ASN       HB1            -1.7617441367       11.9966432495        1.0773721851  S11       170             1.0000000000
      1026        95  ASN       HB2            -3.2119550607       13.0183399771        1.2597614853  S11       170             1.0000000000
      1027        95  ASN       QQH5           -2.7031331704       11.9988303131        2.6386276553  S11       170             1.0000000000
      1028        95  ASN       CG             -3.6048906545       10.8879794851        1.0766992155  S11       170             1.0000000000
      1029        95  ASN       OD1            -3.1614861067        9.7000598207        1.1939738779  S11       170             1.0000000000
      1030        95  ASN       ND2            -4.8222661202       11.1807491737        0.5897909948  S11       170             1.0000000000
      1031        95  ASN       HD21           -5.5343537932       10.4517271675        0.4297661254  S11       170             1.0000000000
      1032        95  ASN       HD22           -5.0567537586       12.1384494570        0.3146773352  S11       170             1.0000000000
      1033        96  LYS       CE             -3.1592644333        1.4167974559       -4.0154185877  S11       234             1.0000000000
      1034        96  LYS       HE1            -3.5496320614        1.6684238855       -3.0307962688  S11       234             1.0000000000
      1035        96  LYS       HE2            -3.9835726850        1.3096614354       -4.7211989173  S11       234             1.0000000000
      1036        96  LYS       NZ             -2.2903449498        2.5432460042       -4.5043727765  S11       234             1.0000000000
      1037        96  LYS       HZ1            -1.8052570193        2.2853325431       -5.4012963093  S11       234             1.0000000000
      1038        96  LYS       HZ2            -1.5288486841        2.8276762859       -3.8592150529  S11       234             1.0000000000
      1039        96  LYS       HZ3            -2.8949603647        3.3906278926       -4.6576701208  S11       234             1.0000000000
      1040        96  LYS       QQH6           -2.5551021336        0.5120631376       -3.9381561804  S11       234             1.0000000000
      1041        97  SER       CB              2.3904591857        3.3893818168       -5.7138045764  S11       235             1.0000000000
      1042        97  SER       HB1             3.1191405508        2.7465478851       -6.2163971656  S11       235             1.0000000000
      1043        97  SER       HB2             2.9026597905        4.3356416041       -5.4921994714  S11       235             1.0000000000
      1044        97  SER       OG              1.2711138543        3.5679998552       -6.6196485779  S11       235             1.0000000000
      1045        97  SER       HG1             0.8379355380        4.4508995786       -6.4663869408  S11       235             1.0000000000
      1046        97  SER       QQH7            2.0771135706        2.8587896115       -4.8004941392  S11       235             1.0000000000
      1047        98  PNM       S1             -2.9444447963        9.7750152088       -6.0825879952  S11       523             1.0000000000
      1048        98  PNM       C2             -1.6682416826        8.4414130267       -6.7179037151  S11       523             1.0000000000
      1049        98  PNM       C3             -1.2433691061        7.6449411534       -5.4241739706  S11       523             1.0000000000
      1050        98  PNM       N4             -2.3618342154        7.7079729248       -4.4775011630  S11       523             1.0000000000
      1051        98  PNM       C5             -3.5336252432        8.5994596796       -4.7434389668  S11       523             1.0000000000
      1052        98  PNM       C6             -3.4972392433        8.9986691205       -3.2158063154  S11       523             1.0000000000
      1053        98  PNM       C7             -2.3246372415        7.9996126321       -3.1260005116  S11       523             1.0000000000
      1054        98  PNM       O8             -1.4895541465        7.7144061092       -2.2523083394  S11       523             1.0000000000
      1055        98  PNM       C9             -2.3604136848        7.5509361872       -7.7601742938  S11       523             1.0000000000
      1056        98  PNM       C10            -0.4833272756        9.1959904784       -7.3316653300  S11       523             1.0000000000
      1057        98  PNM       C11            -0.7801714133        6.2134408459       -5.7405677815  S11       523             1.0000000000
      1058        98  PNM       O12            -1.5275326587        5.2351122070       -5.4428528295  S11       523             1.0000000000
      1059        98  PNM       O13             0.3859136353        6.1163740597       -6.3112833683  S11       523             1.0000000000
      1060        98  PNM       N14            -2.9546746668       10.3130144406       -2.9124742603  S11       523             1.0000000000
      1061        98  PNM       C15            -3.5523099949       11.4609665845       -3.3056933777  S11       523             1.0000000000
      1062        98  PNM       O16            -4.6648777183       11.4598316481       -3.9061830150  S11       523             1.0000000000
      1063        98  PNM       C17            -2.7607506068       12.7328847100       -3.0281284989  S11       523             1.0000000000
      1064        98  PNM       C18            -1.8725383094       13.1621889201       -4.1922239815  S11       523             1.0000000000
      1065        98  PNM       C19            -0.4978864594       13.3730641086       -3.9966567753  S11       523             1.0000000000
      1066        98  PNM       C20             0.3190549307       13.8205534486       -5.0444419014  S11       523             1.0000000000
      1067        98  PNM       C21            -0.2326112217       14.0622026671       -6.3081757198  S11       523             1.0000000000
      1068        98  PNM       C22            -1.6020244483       13.8443308500       -6.5136302730  S11       523             1.0000000000
      1069        98  PNM       C23            -2.4152732831       13.4009362371       -5.4661657346  S11       523             1.0000000000
      1070        98  PNM       H24            -0.3828902887        8.1525769855       -4.9729454481  S11       523             1.0000000000
      1071        98  PNM       H25            -0.7870884145        9.7046066544       -8.2511003925  S11       523             1.0000000000
      1072        98  PNM       H26             0.3105772421        8.4869327566       -7.5830182008  S11       523             1.0000000000
      1073        98  PNM       H27            -0.0817069579        9.9435133443       -6.6427065457  S11       523             1.0000000000
      1074        98  PNM       H28            -2.7262474595        8.1579478011       -8.5912227424  S11       523             1.0000000000
      1075        98  PNM       H29            -3.2122892816        7.0153124784       -7.3342265330  S11       523             1.0000000000
      1076        98  PNM       H30            -1.6550331296        6.8139220906       -8.1617062254  S11       523             1.0000000000
      1077        98  PNM       H31            -4.4361254371        8.0750372268       -5.0525736618  S11       523             1.0000000000
      1078        98  PNM       H32            -4.3993490884        8.7730860629       -2.6486703131  S11       523             1.0000000000
      1079        98  PNM       H33            -2.1503336143       12.5969239608       -2.1304792991  S11       523             1.0000000000
      1080        98  PNM       H34            -3.4877070795       13.5165021711       -2.8078494824  S11       523             1.0000000000
      1081        98  PNM       H35            -0.0619882603       13.1897498348       -3.0197417303  S11       523             1.0000000000
      1082        98  PNM       H36             1.3773199243       13.9815970307       -4.8725817895  S11       523             1.0000000000
      1083        98  PNM       H37             0.3968425984       14.4020011754       -7.1254333075  S11       523             1.0000000000
      1084        98  PNM       H38            -2.0338696177       14.0128956001       -7.4925768594  S11       523             1.0000000000
      1085        98  PNM       H39            -3.4715014550       13.2296013023       -5.6370408424  S11       523             1.0000000000
      1086        98  PNM       H40            -2.0763064123       10.3522541824       -2.3902442090  S11       523             1.0000000000
      1087        99  TIP3      OH2            -4.4110995997        7.7299133795       -0.1995067388  S11       290             1.0000000000
      1088        99  TIP3      H1             -5.4055066678        7.6399499762        0.0576830953  S11       290             1.0000000000
      1089        99  TIP3      H2             -3.9128694373        8.4261056039        0.3112980072  S11       290             1.0000000000
      1090       100  SER       CB             -3.0070846944        5.1284030473       -1.9159816370  S12       70              1.0000000000
      1091       100  SER       HB1            -3.4966959471        4.2634265914       -2.3735291367  S12       70              1.0000000000
      1092       100  SER       HB2            -2.0745573262        5.3204153971       -2.4582578436  S12       70              1.0000000000
      1093       100  SER       OG             -3.9106677457        6.2441085918       -2.0353717138  S12       70              1.0000000000
      1094       100  SER       HG1            -4.0102392132        6.9336991883       -1.1580591137  S12       70              1.0000000000
      1095       100  SER       QQH1           -2.7417003045        4.9720845650       -0.8584307310  S12       70              1.0000000000
      1096       101  LYS       CD             -6.4786708569        3.3847784546       -1.9380336589  S12       73              1.0000000000
      1097       101  LYS       HD1            -7.1344616246        2.8325599851       -2.6163081449  S12       73              1.0000000000
      1098       101  LYS       HD2            -5.4752049424        3.3500131931       -2.3777898097  S12       73              1.0000000000
      1099       101  LYS       QQH2           -6.4504658615        2.8512139026       -0.9819828281  S12       73              1.0000000000
      1100       101  LYS       CE             -6.9529891718        4.8436428741       -1.8052211263  S12       73              1.0000000000
      1101       101  LYS       HE1            -6.7436141749        5.3015438109       -0.8343438551  S12       73              1.0000000000
      1102       101  LYS       HE2            -8.0298207548        4.9170196138       -1.9738253559  S12       73              1.0000000000
      1103       101  LYS       NZ             -6.2796958753        5.7227068072       -2.8171274978  S12       73              1.0000000000
      1104       101  LYS       HZ1            -6.3270581567        5.3894698426       -3.7903367486  S12       73              1.0000000000
      1105       101  LYS       HZ2            -5.2263200947        5.8952811002       -2.5515293530  S12       73              1.0000000000
      1106       101  LYS       HZ3            -6.7142531356        6.6741213619       -2.8198311831  S12       73              1.0000000000
      1107       102  SER       CB             -4.3793243176        4.3788914839       -6.2954078369  S12       130             1.0000000000
      1108       102  SER       HB1            -4.4183027452        5.3003264563       -6.8779748736  S12       130             1.0000000000
      1109       102  SER       HB2            -3.6285917577        3.7210757335       -6.7467859379  S12       130             1.0000000000
      1110       102  SER       OG             -4.0057301330        4.6508216155       -4.8997396052  S12       130             1.0000000000
      1111       102  SER       HG1            -3.2109674067        5.2587111433       -4.9165561343  S12       130             1.0000000000
      1112       102  SER       QQH3           -5.3382481406        3.8645387150       -6.3501977662  S12       130             1.0000000000
      1113       103  GLU       CB             -9.9201343267        9.5003820135        0.7967988595  S12       166             1.0000000000
      1114       103  GLU       HB1            -9.4964898509       10.1521825046        0.0247797829  S12       166             1.0000000000
      1115       103  GLU       HB2           -10.9642580295        9.2783054511        0.5504839798  S12       166             1.0000000000
      1116       103  GLU       QQH4           -9.8982976504        9.9504264515        1.7992651166  S12       166             1.0000000000
      1117       103  GLU       CG             -9.0858906279        8.2072556945        0.7638246671  S12       166             1.0000000000
      1118       103  GLU       HG1            -9.4393154363        7.5579801500       -0.0485084277  S12       166             1.0000000000
      1119       103  GLU       HG2            -9.2061379631        7.6166537724        1.6815739907  S12       166             1.0000000000
      1120       103  GLU       CD             -7.5853557700        8.4373797955        0.5292385116  S12       166             1.0000000000
      1121       103  GLU       OE1            -7.1358493904        9.6310340884        0.5551284452  S12       166             1.0000000000
      1122       103  GLU       OE2            -6.8730124861        7.3707518060        0.3159639233  S12       166             1.0000000000
      1123       104  ASN       CB             -2.7443349770       12.0679810905        1.5445602879  S12       170             1.0000000000
      1124       104  ASN       HB1            -1.7566762832       11.9954036251        1.0801111087  S12       170             1.0000000000
      1125       104  ASN       HB2            -3.2067430034       13.0176902796        1.2606199586  S12       170             1.0000000000
      1126       104  ASN       QQH5           -2.7007029370       11.9971518780        2.6398570657  S12       170             1.0000000000
      1127       104  ASN       CG             -3.6000380061       10.8879088764        1.0755632740  S12       170             1.0000000000
      1128       104  ASN       OD1            -3.1564758495        9.6998089404        1.1913447018  S12       170             1.0000000000
      1129       104  ASN       ND2            -4.8169966044       11.1814273140        0.5883036288  S12       170             1.0000000000
      1130       104  ASN       HD21           -5.5296271176       10.4530782351        0.4270239075  S12       170             1.0000000000
      1131       104  ASN       HD22           -5.0514166544       12.1395588825        0.3147466271  S12       170             1.0000000000
      1132       105  LYS       CE             -3.1564108452        1.4193965470       -4.0149109775  S12       234             1.0000000000
      1133       105  LYS       HE1            -3.5464040918        1.6712953100       -3.0301809076  S12       234             1.0000000000
      1134       105  LYS       HE2            -3.9809259800        1.3131465076       -4.7206180581  S12       234             1.0000000000
      1135       105  LYS       NZ             -2.2864042475        2.5449060709       -4.5037686996  S12       234             1.0000000000
      1136       105  LYS       HZ1            -1.8013562273        2.2870300029       -5.4007527770  S12       234             1.0000000000
      1137       105  LYS       HZ2            -1.5246508686        2.8286025674       -3.8584971919  S12       234             1.0000000000
      1138       105  LYS       HZ3            -2.8901731643        3.3927140748       -4.6570554299  S12       234             1.0000000000
      1139       105  LYS       QQH6           -2.5532670783        0.5139641799       -3.9378171039  S12       234             1.0000000000
      1140       106  SER       CB              2.3927213160        3.3912039127       -5.7111943796  S12       235             1.0000000000
      1141       106  SER       HB1             3.1217304357        2.7482678742       -6.2132386926  S12       235             1.0000000000
      1142       106  SER       HB2             2.9052570765        4.3370694045       -5.4886451804  S12       235             1.0000000000
      1143       106  SER       OG              1.2745655517        3.5706430126       -6.6182106537  S12       235             1.0000000000
      1144       106  SER       HG1             0.8423973726        4.4544504404       -6.4675155560  S12       235             1.0000000000
      1145       106  SER       QQH7            2.0781173297        2.8604412977       -4.7984229064  S12       235             1.0000000000
      1146       107  PNM       S1             -2.9782262902        9.7525099117       -6.1179319813  S12       523             1.0000000000
      1147       107  PNM       C2             -1.6877683508        8.4275519804       -6.7440154425  S12       523             1.0000000000
      1148       107  PNM       C3             -1.2612468262        7.6391583989       -5.4466746203  S12       523             1.0000000000
      1149       107  PNM       N4             -2.3830286803        7.6943914592       -4.5027300476  S12       523             1.0000000000
      1150       107  PNM       C5             -3.5573142189        8.5838693639       -4.7686593821  S12       523             1.0000000000
      1151       107  PNM       C6             -3.5148816038        8.9915605459       -3.2430254504  S12       523             1.0000000000
      1152       107  PNM       C7             -2.3415541733        7.9934174097       -3.1521242167  S12       523             1.0000000000
      1153       107  PNM       O8             -1.5004725064        7.7184357327       -2.2819918426  S12       523             1.0000000000
      1154       107  PNM       C9             -2.3668315771        7.5290696167       -7.7876646211  S12       523             1.0000000000
      1155       107  PNM       C10            -0.5073494247        9.1926504801       -7.3531101090  S12       523             1.0000000000
      1156       107  PNM       C11            -0.7834432634        6.2104678361       -5.7539121273  S12       523             1.0000000000
      1157       107  PNM       O12            -1.5223346017        5.2272487901       -5.4514182372  S12       523             1.0000000000
      1158       107  PNM       O13             0.3853861286        6.1207229173       -6.3203354181  S12       523             1.0000000000
      1159       107  PNM       N14            -2.9670553867       10.3050803128       -2.9453343824  S12       523             1.0000000000
      1160       107  PNM       C15            -3.5643337463       11.4555101069       -3.3312332616  S12       523             1.0000000000
      1161       107  PNM       O16            -4.6789536457       11.4590243074       -3.9276322719  S12       523             1.0000000000
      1162       107  PNM       C17            -2.7701208677       12.7245632800       -3.0478426983  S12       523             1.0000000000
      1163       107  PNM       C18            -1.8765449514       13.1554502120       -4.2071155882  S12       523             1.0000000000
      1164       107  PNM       C19            -0.5049231329       13.3771939194       -4.0020426463  S12       523             1.0000000000
      1165       107  PNM       C20             0.3165050367       13.8267060035       -5.0453910268  S12       523             1.0000000000
      1166       107  PNM       C21            -0.2273989413       14.0588314928       -6.3142624893  S12       523             1.0000000000
      1167       107  PNM       C22            -1.5935179590       13.8298427582       -6.5291530884  S12       523             1.0000000000
      1168       107  PNM       C23            -2.4115595758       13.3851489575       -5.4859432155  S12       523             1.0000000000
      1169       107  PNM       H24            -0.4074636855        8.1566854430       -4.9937175962  S12       523             1.0000000000
      1170       107  PNM       H25            -0.8124115446        9.6998125156       -8.2728905823  S12       523             1.0000000000
      1171       107  PNM       H26             0.2936663406        8.4908753043       -7.6023075431  S12       523             1.0000000000
      1172       107  PNM       H27            -0.1149019199        9.9427835159       -6.6616884002  S12       523             1.0000000000
      1173       107  PNM       H28            -2.7327314738        8.1310596611       -8.6222840360  S12       523             1.0000000000
      1174       107  PNM       H29            -3.2167396953        6.9882636751       -7.3646737704  S12       523             1.0000000000
      1175       107  PNM       H30            -1.6537664791        6.7963105206       -8.1835338215  S12       523             1.0000000000
      1176       107  PNM       H31            -4.4603757385        8.0556915453       -5.0697949880  S12       523             1.0000000000
      1177       107  PNM       H32            -4.4152708723        8.7706159252       -2.6712449121  S12       523             1.0000000000
      1178       107  PNM       H33            -2.1631943029       12.5844177638       -2.1484598235  S12       523             1.0000000000
      1179       107  PNM       H34            -3.4957408603       13.5093568448       -2.8274130635  S12       523             1.0000000000
      1180       107  PNM       H35            -0.0749114521       13.2002778705       -3.0213323785  S12       523             1.0000000000
      1181       107  PNM       H36             1.3724014126       13.9956894680       -4.8666226816  S12       523             1.0000000000
      1182       107  PNM       H37             0.4056568376       14.3996145319       -7.1283228197  S12       523             1.0000000000
      1183       107  PNM       H38            -2.0188916403       13.9904879102       -7.5122005927  S12       523             1.0000000000
      1184       107  PNM       H39            -3.4654165617       13.2058083634       -5.6636662497  S12       523             1.0000000000
      1185       107  PNM       H40            -2.0878449005       10.3424566588       -2.4244405812  S12       523             1.0000000000
      1186       108  TIP3      OH2            -4.4069782950        7.7385123148       -0.2086991205  S12       290             1.0000000000
      1187       108  TIP3      H1             -5.3999555202        7.6459567157        0.0557720930  S12       290             1.0000000000
      1188       108  TIP3      H2             -3.9061133088        8.4323540112        0.3030486677  S12       290             1.0000000000
      1189       109  SER       CB             -3.0089053157        5.1354998410       -1.9162358436  S13       70              1.0000000000
      1190       109  SER       HB1            -3.5038628601        4.2724340955       -2.3719945387  S13       70              1.0000000000
      1191       109  SER       HB2            -2.0776569569        5.3228923238       -2.4623915083  S13       70              1.0000000000
      1192       109  SER       OG             -3.9073085005        6.2555527352       -2.0311126490  S13       70              1.0000000000
      1193       109  SER       HG1            -4.0133268553        6.9397912390       -1.1424641455  S13       70              1.0000000000
      1194       109  SER       QQH1           -2.7397772210        4.9778406597       -0.8599093893  S13       70              1.0000000000
      1195       110  LYS       CD             -6.4705322478        3.3854774587       -1.9405501001  S13       73              1.0000000000
      1196       110  LYS       HD1            -7.1287703755        2.8367053181       -2.6192373131  S13       73              1.0000000000
      1197       110  LYS       HD2            -5.4674637723        3.3481108947       -2.3807933252  S13       73              1.0000000000
      1198       110  LYS       QQH2           -6.4437379689        2.8501061742       -0.9854387510  S13       73              1.0000000000
      1199       110  LYS       CE             -6.9401586911        4.8453375593       -1.8047125085  S13       73              1.0000000000
      1200       110  LYS       HE1            -6.7245340657        5.3016685857       -0.8344608836  S13       73              1.0000000000
      1201       110  LYS       HE2            -8.0178446134        4.9214104994       -1.9668185057  S13       73              1.0000000000
      1202       110  LYS       NZ             -6.2703313478        5.7234696614       -2.8195879793  S13       73              1.0000000000
      1203       110  LYS       HZ1            -6.3159513196        5.3870246579       -3.7915309707  S13       73              1.0000000000
      1204       110  LYS       HZ2            -5.2175872549        5.9024087775       -2.5528986395  S13       73              1.0000000000
      1205       110  LYS       HZ3            -6.7091710350        6.6729393688       -2.8243811537  S13       73              1.0000000000
      1206       111  SER       CB             -4.3821575401        4.3832860746       -6.2949607648  S13       130             1.0000000000
      1207       111  SER       HB1            -4.4214903411        5.3043335057       -6.8780731746  S13       130             1.0000000000
      1208       111  SER       HB2            -3.6303309582        3.7261418695       -6.7455919110  S13       130             1.0000000000
      1209       111  SER       OG             -4.0107695723        4.6558229617       -4.8988789994  S13       130             1.0000000000
      1210       111  SER       HG1            -3.2129571392        5.2595492185       -4.9136691977  S13       130             1.0000000000
      1211       111  SER       QQH3           -5.3404792842        3.8679405782       -6.3508204942  S13       130             1.0000000000
      1212       112  GLU       CB             -9.9198387612        9.5027549154        0.7967046573  S13       166             1.0000000000
      1213       112  GLU       HB1            -9.4957604142       10.1545621822        0.0249134154  S13       166             1.0000000000
      1214       112  GLU       HB2           -10.9634109151        9.2794614742        0.5492432490  S13       166             1.0000000000
      1215       112  GLU       QQH4           -9.8997878502        9.9532635471        1.7990269875  S13       166             1.0000000000
      1216       112  GLU       CG             -9.0841786848        8.2107504877        0.7655333312  S13       166             1.0000000000
      1217       112  GLU       HG1            -9.4346467313        7.5613168498       -0.0480015368  S13       166             1.0000000000
      1218       112  GLU       HG2            -9.2057174374        7.6195339414        1.6826448205  S13       166             1.0000000000
      1219       112  GLU       CD             -7.5835320905        8.4420365199        0.5345997175  S13       166             1.0000000000
      1220       112  GLU       OE1            -7.1351335416        9.6361281133        0.5544167975  S13       166             1.0000000000
      1221       112  GLU       OE2            -6.8699250313        7.3744792924        0.3300097819  S13       166             1.0000000000
      1222       113  ASN       CB             -2.7422841424       12.0652317187        1.5428238152  S13       170             1.0000000000
      1223       113  ASN       HB1            -1.7540502844       11.9902537235        1.0799154411  S13       170             1.0000000000
      1224       113  ASN       HB2            -3.2023660639       13.0156675390        1.2576190243  S13       170             1.0000000000
      1225       113  ASN       QQH5           -2.7005561191       11.9945188166        2.6382015599  S13       170             1.0000000000
      1226       113  ASN       CG             -3.5995934333       10.8867181279        1.0732004745  S13       170             1.0000000000
      1227       113  ASN       OD1            -3.1598132381        9.6976442911        1.1941077252  S13       170             1.0000000000
      1228       113  ASN       ND2            -4.8133611105       11.1821786217        0.5795587738  S13       170             1.0000000000
      1229       113  ASN       HD21           -5.5279804098       10.4554525064        0.4198293956  S13       170             1.0000000000
      1230       113  ASN       HD22           -5.0460588786       12.1409522528        0.3062012790  S13       170             1.0000000000
      1231       114  LYS       CE             -3.1545954569        1.4235226640       -4.0194246136  S13       234             1.0000000000
      1232       114  LYS       HE1            -3.5454549963        1.6748949976       -3.0349418135  S13       234             1.0000000000
      1233       114  LYS       HE2            -3.9783987806        1.3183815238       -4.7260746738  S13       234             1.0000000000
      1234       114  LYS       NZ             -2.2834291868        2.5488812789       -4.5063355963  S13       234             1.0000000000
      1235       114  LYS       HZ1            -1.7979610654        2.2920242382       -5.4032826126  S13       234             1.0000000000
      1236       114  LYS       HZ2            -1.5219275646        2.8316706709       -3.8603915490  S13       234             1.0000000000
      1237       114  LYS       HZ3            -2.8860807451        3.3964857635       -4.6588775534  S13       234             1.0000000000
      1238       114  LYS       QQH6           -2.5520041080        0.5177398960       -3.9424736308  S13       234             1.0000000000
      1239       115  SER       CB              2.4005292254        3.3887712628       -5.7118224229  S13       235             1.0000000000
      1240       115  SER       HB1             3.1295741183        2.7452607941       -6.2130869359  S13       235             1.0000000000
      1241       115  SER       HB2             2.9134939473        4.3342769682       -5.4885950287  S13       235             1.0000000000
      1242       115  SER       OG              1.2836663131        3.5687618586       -6.6202023749  S13       235             1.0000000000
      1243       115  SER       HG1             0.8481728817        4.4501637363       -6.4648525652  S13       235             1.0000000000
      1244       115  SER       QQH7            2.0847362317        2.8582882321       -4.7992698306  S13       235             1.0000000000
      1245       116  PNM       S1             -2.9695439447        9.7420020277       -6.0885303326  S13       523             1.0000000000
      1246       116  PNM       C2             -1.6819362309        8.4169802096       -6.7173663413  S13       523             1.0000000000
      1247       116  PNM       C3             -1.2558099925        7.6258482891       -5.4214630648  S13       523             1.0000000000
      1248       116  PNM       N4             -2.3773258831        7.6800597255       -4.4765761299  S13       523             1.0000000000
      1249       116  PNM       C5             -3.5504791156        8.5716822335       -4.7419389434  S13       523             1.0000000000
      1250       116  PNM       C6             -3.5069486302        8.9803678170       -3.2168215733  S13       523             1.0000000000
      1251       116  PNM       C7             -2.3344526572        7.9824536036       -3.1265097494  S13       523             1.0000000000
      1252       116  PNM       O8             -1.4897052905        7.7104951285       -2.2577080265  S13       523             1.0000000000
      1253       116  PNM       C9             -2.3642434027        7.5215681341       -7.7617310851  S13       523             1.0000000000
      1254       116  PNM       C10            -0.4994133623        9.1782134160       -7.3274139579  S13       523             1.0000000000
      1255       116  PNM       C11            -0.7797799790        6.1985496031       -5.7368049215  S13       523             1.0000000000
      1256       116  PNM       O12            -1.5199762668        5.2144207473       -5.4404021404  S13       523             1.0000000000
      1257       116  PNM       O13             0.3876714422        6.1114145484       -6.3064588535  S13       523             1.0000000000
      1258       116  PNM       N14            -2.9603402787       10.2944075623       -2.9201915181  S13       523             1.0000000000
      1259       116  PNM       C15            -3.5592808427       11.4428937191       -3.3090191451  S13       523             1.0000000000
      1260       116  PNM       O16            -4.6746889274       11.4428908027       -3.9042812824  S13       523             1.0000000000
      1261       116  PNM       C17            -2.7657869804       12.7136699199       -3.0338353162  S13       523             1.0000000000
      1262       116  PNM       C18            -1.8749189832       13.1382115380       -4.1977147673  S13       523             1.0000000000
      1263       116  PNM       C19            -0.5052424864       13.3725933467       -3.9942767792  S13       523             1.0000000000
      1264       116  PNM       C20             0.3132620473       13.8170860881       -5.0421030729  S13       523             1.0000000000
      1265       116  PNM       C21            -0.2313793760       14.0295358295       -6.3140800117  S13       523             1.0000000000
      1266       116  PNM       C22            -1.5952514178       13.7867660903       -6.5276135538  S13       523             1.0000000000
      1267       116  PNM       C23            -2.4106882589       13.3487110015       -5.4796297442  S13       523             1.0000000000
      1268       116  PNM       H24            -0.4009493027        8.1410165124       -4.9679988070  S13       523             1.0000000000
      1269       116  PNM       H25            -0.8023306976        9.6836562647       -8.2488633859  S13       523             1.0000000000
      1270       116  PNM       H26             0.2996478063        8.4734707686       -7.5742982296  S13       523             1.0000000000
      1271       116  PNM       H27            -0.1047804532        9.9288924325       -6.6380214492  S13       523             1.0000000000
      1272       116  PNM       H28            -2.7289126377        8.1258814244       -8.5952532167  S13       523             1.0000000000
      1273       116  PNM       H29            -3.2155723991        6.9829037903       -7.3390883242  S13       523             1.0000000000
      1274       116  PNM       H30            -1.6536188981        6.7873993509       -8.1592690259  S13       523             1.0000000000
      1275       116  PNM       H31            -4.4543001977        8.0452803512       -5.0439143765  S13       523             1.0000000000
      1276       116  PNM       H32            -4.4072701600        8.7594905790       -2.6452851245  S13       523             1.0000000000
      1277       116  PNM       H33            -2.1570247546       12.5791476031       -2.1349170356  S13       523             1.0000000000
      1278       116  PNM       H34            -3.4914542904       13.4994019078       -2.8171484587  S13       523             1.0000000000
      1279       116  PNM       H35            -0.0743041301       13.2088797590       -3.0117102974  S13       523             1.0000000000
      1280       116  PNM       H36             1.3677876419       13.9960138553       -4.8648505811  S13       523             1.0000000000
      1281       116  PNM       H37             0.3998298134       14.3651487488       -7.1318192403  S13       523             1.0000000000
      1282       116  PNM       H38            -2.0204027449       13.9303480363       -7.5135775998  S13       523             1.0000000000
      1283       116  PNM       H39            -3.4626972150       13.1586255033       -5.6567596884  S13       523             1.0000000000
      1284       116  PNM       H40            -2.0810781994       10.3333149414       -2.3995929151  S13       523             1.0000000000
      1285       117  TIP3      OH2            -4.4076033720        7.7304133148       -0.1924305496  S13       290             1.0000000000
      1286       117  TIP3      H1             -5.4026554713        7.6412057642        0.0715901085  S13       290             1.0000000000
      1287       117  TIP3      H2             -3.9056793443        8.4276774617        0.3142805603  S13       290             1.0000000000
      1288       118  SER       CB             -3.0082917066        5.1446237233       -1.9153157898  S14       70              1.0000000000
      1289       118  SER       HB1            -3.5025006560        4.2831461234       -2.3748878621  S14       70              1.0000000000
      1290       118  SER       HB2            -2.0757281267        5.3328215944       -2.4592599887  S14       70              1.0000000000
      1291       118  SER       OG             -3.9047675425        6.2661262028       -2.0278873601  S14       70              1.0000000000
      1292       118  SER       HG1            -4.0116751245        6.9537586671       -1.1340962937  S14       70              1.0000000000
      1293       118  SER       QQH1           -2.7409232651        4.9829188201       -0.8591243909  S14       70              1.0000000000
      1294       119  LYS       CD             -6.4582999888        3.3883654804       -1.9404977751  S14       73              1.0000000000
      1295       119  LYS       HD1            -7.1165906883        2.8437057137       -2.6225150396  S14       73              1.0000000000
      1296       119  LYS       HD2            -5.4542957747        3.3502234951       -2.3783203631  S14       73              1.0000000000
      1297       119  LYS       QQH2           -6.4352677748        2.8492901751       -0.9873346152  S14       73              1.0000000000
      1298       119  LYS       CE             -6.9247885458        4.8485217145       -1.7999633026  S14       73              1.0000000000
      1299       119  LYS       HE1            -6.7006268534        5.3032687642       -0.8309201511  S14       73              1.0000000000
      1300       119  LYS       HE2            -8.0038029007        4.9260770615       -1.9524967875  S14       73              1.0000000000
      1301       119  LYS       NZ             -6.2617448419        5.7262338054       -2.8192404602  S14       73              1.0000000000
      1302       119  LYS       HZ1            -6.3069496133        5.3860674273       -3.7897480411  S14       73              1.0000000000
      1303       119  LYS       HZ2            -5.2088982122        5.9109189417       -2.5527158159  S14       73              1.0000000000
      1304       119  LYS       HZ3            -6.7045012113        6.6737553316       -2.8265620538  S14       73              1.0000000000
      1305       120  SER       CB             -4.3804515748        4.3804937209       -6.2914918558  S14       130             1.0000000000
      1306       120  SER       HB1            -4.4200219378        5.3006536484       -6.8758536360  S14       130             1.0000000000
      1307       120  SER       HB2            -3.6281523163        3.7231261363       -6.7409494457  S14       130             1.0000000000
      1308       120  SER       OG             -4.0099102991        4.6556815545       -4.8956292117  S14       130             1.0000000000
      1309       120  SER       HG1            -3.2140713330        5.2615846575       -4.9115335367  S14       130             1.0000000000
      1310       120  SER       QQH3           -5.3385428603        3.8646279148       -6.3467424954  S14       130             1.0000000000
      1311       121  GLU       CB             -9.9153348346        9.5005863871        0.7968951740  S14       166             1.0000000000
      1312       121  GLU       HB1            -9.4935369047       10.1535002579        0.0247480669  S14       166             1.0000000000
      1313       121  GLU       HB2           -10.9582358837        9.2741675013        0.5497006790  S14       166             1.0000000000
      1314       121  GLU       QQH4           -9.8960972373        9.9514667787        1.7990047097  S14       166             1.0000000000
      1315       121  GLU       CG             -9.0759354240        8.2112992490        0.7661171227  S14       166             1.0000000000
      1316       121  GLU       HG1            -9.4211733349        7.5622302770       -0.0499498421  S14       166             1.0000000000
      1317       121  GLU       HG2            -9.1987312360        7.6179906103        1.6816866650  S14       166             1.0000000000
      1318       121  GLU       CD             -7.5756025433        8.4474773731        0.5404317429  S14       166             1.0000000000
      1319       121  GLU       OE1            -7.1299998207        9.6424799082        0.5631066441  S14       166             1.0000000000
      1320       121  GLU       OE2            -6.8591198156        7.3817729115        0.3361642915  S14       166             1.0000000000
      1321       122  ASN       CB             -2.7363192001       12.0664542219        1.5430875461  S14       170             1.0000000000
      1322       122  ASN       HB1            -1.7474560466       11.9895704459        1.0817801230  S14       170             1.0000000000
      1323       122  ASN       HB2            -3.1937867671       13.0179693464        1.2572067976  S14       170             1.0000000000
      1324       122  ASN       QQH5           -2.6961412939       11.9954260985        2.6384741519  S14       170             1.0000000000
      1325       122  ASN       CG             -3.5955886704       10.8901943872        1.0725386166  S14       170             1.0000000000
      1326       122  ASN       OD1            -3.1593383439        9.7000123235        1.1964970621  S14       170             1.0000000000
      1327       122  ASN       ND2            -4.8072420372       11.1880163914        0.5754853915  S14       170             1.0000000000
      1328       122  ASN       HD21           -5.5239062035       10.4626457000        0.4187865384  S14       170             1.0000000000
      1329       122  ASN       HD22           -5.0380754063       12.1471822113        0.3015620141  S14       170             1.0000000000
      1330       123  LYS       CE             -3.1524383438        1.4252660224       -4.0205934800  S14       234             1.0000000000
      1331       123  LYS       HE1            -3.5446689214        1.6763519897       -3.0365696592  S14       234             1.0000000000
      1332       123  LYS       HE2            -3.9751187732        1.3212863174       -4.7287284306  S14       234             1.0000000000
      1333       123  LYS       NZ             -2.2794773888        2.5500814738       -4.5052783226  S14       234             1.0000000000
      1334       123  LYS       HZ1            -1.7937620833        2.2939390307       -5.4023154708  S14       234             1.0000000000
      1335       123  LYS       HZ2            -1.5181039954        2.8310161423       -3.8583090731  S14       234             1.0000000000
      1336       123  LYS       HZ3            -2.8807818375        3.3984648235       -4.6571809785  S14       234             1.0000000000
      1337       123  LYS       QQH6           -2.5508058257        0.5188647134       -3.9434775937  S14       234             1.0000000000
      1338       124  SER       CB              2.3977226946        3.3930654591       -5.7104432248  S14       235             1.0000000000
      1339       124  SER       HB1             3.1268877321        2.7507297987       -6.2130415640  S14       235             1.0000000000
      1340       124  SER       HB2             2.9105395897        4.3383961128       -5.4860716552  S14       235             1.0000000000
      1341       124  SER       OG              1.2802135173        3.5739435328       -6.6178598456  S14       235             1.0000000000
      1342       124  SER       HG1             0.8469023510        4.4567113202       -6.4644220775  S14       235             1.0000000000
      1343       124  SER       QQH7            2.0826239293        2.8611003036       -4.7985223331  S14       235             1.0000000000
      1344       125  PNM       S1             -3.0109001316        9.7179273071       -6.1214337465  S14       523             1.0000000000
      1345       125  PNM       C2             -1.7076196447        8.4034438793       -6.7402087139  S14       523             1.0000000000
      1346       125  PNM       C3             -1.2815773648        7.6194706740       -5.4410766893  S14       523             1.0000000000
      1347       125  PNM       N4             -2.4079517763        7.6626309132       -4.4999555565  S14       523             1.0000000000
      1348       125  PNM       C5             -3.5817957254        8.5560765882       -4.7636275368  S14       523             1.0000000000
      1349       125  PNM       C6             -3.5281677537        8.9747368273       -3.2411011264  S14       523             1.0000000000
      1350       125  PNM       C7             -2.3569075564        7.9758127784       -3.1515216449  S14       523             1.0000000000
      1351       125  PNM       O8             -1.5011039003        7.7174513366       -2.2897345483  S14       523             1.0000000000
      1352       125  PNM       C9             -2.3752604808        7.5018743442       -7.7881908067  S14       523             1.0000000000
      1353       125  PNM       C10            -0.5285902264        9.1762678775       -7.3422797498  S14       523             1.0000000000
      1354       125  PNM       C11            -0.7872391334        6.1966490430       -5.7482931683  S14       523             1.0000000000
      1355       125  PNM       O12            -1.5163816310        5.2053449985       -5.4486408090  S14       523             1.0000000000
      1356       125  PNM       O13             0.3834669403        6.1200391673       -6.3129849033  S14       523             1.0000000000
      1357       125  PNM       N14            -2.9733235138       10.2868058131       -2.9503867325  S14       523             1.0000000000
      1358       125  PNM       C15            -3.5706653155       11.4395757368       -3.3285485708  S14       523             1.0000000000
      1359       125  PNM       O16            -4.6881076493       11.4470490741       -3.9196650332  S14       523             1.0000000000
      1360       125  PNM       C17            -2.7735523762       12.7061137201       -3.0430228908  S14       523             1.0000000000
      1361       125  PNM       C18            -1.8799820926       13.1376144679       -4.2020357166  S14       523             1.0000000000
      1362       125  PNM       C19            -0.5129582081       13.3819191109       -3.9918995595  S14       523             1.0000000000
      1363       125  PNM       C20             0.3072523257       13.8323297515       -5.0358340852  S14       523             1.0000000000
      1364       125  PNM       C21            -0.2328635376       14.0407369999       -6.3104657373  S14       523             1.0000000000
      1365       125  PNM       C22            -1.5939002215       13.7882315523       -6.5304361914  S14       523             1.0000000000
      1366       125  PNM       C23            -2.4112312925       13.3445039145       -5.4863275449  S14       523             1.0000000000
      1367       125  PNM       H24            -0.4355985274        8.1458978814       -4.9834517247  S14       523             1.0000000000
      1368       125  PNM       H25            -0.8303625632        9.6800432006       -8.2649984057  S14       523             1.0000000000
      1369       125  PNM       H26             0.2786211533        8.4792377018       -7.5844770927  S14       523             1.0000000000
      1370       125  PNM       H27            -0.1457928799        9.9298893570       -6.6493086303  S14       523             1.0000000000
      1371       125  PNM       H28            -2.7384882721        8.1027685727       -8.6248060368  S14       523             1.0000000000
      1372       125  PNM       H29            -3.2257127656        6.9582651364       -7.3704507207  S14       523             1.0000000000
      1373       125  PNM       H30            -1.6566833444        6.7724407911       -8.1800596053  S14       523             1.0000000000
      1374       125  PNM       H31            -4.4885627345        8.0287010711       -5.0551409195  S14       523             1.0000000000
      1375       125  PNM       H32            -4.4264960839        8.7606337449       -2.6636140647  S14       523             1.0000000000
      1376       125  PNM       H33            -2.1664679029       12.5630911998       -2.1442485142  S14       523             1.0000000000
      1377       125  PNM       H34            -3.4971795662       13.4923762245       -2.8208375167  S14       523             1.0000000000
      1378       125  PNM       H35            -0.0854899400       13.2209755689       -3.0073351316  S14       523             1.0000000000
      1379       125  PNM       H36             1.3599335377       14.0175373310       -4.8540971605  S14       523             1.0000000000
      1380       125  PNM       H37             0.4003236347       14.3785679318       -7.1257518190  S14       523             1.0000000000
      1381       125  PNM       H38            -2.0149369164       13.9266918846       -7.5188520868  S14       523             1.0000000000
      1382       125  PNM       H39            -3.4609097554       13.1460473987       -5.6681765045  S14       523             1.0000000000
      1383       125  PNM       H40            -2.0929411020       10.3216519828       -2.4314957871  S14       523             1.0000000000
      1384       126  TIP3      OH2            -4.4021836305        7.7366536341       -0.1881799569  S14       290             1.0000000000
      1385       126  TIP3      H1             -5.3979663922        7.6467347735        0.0773132848  S14       290             1.0000000000
      1386       126  TIP3      H2             -3.8995983833        8.4347127245        0.3176670069  S14       290             1.0000000000
      1387       127  SER       CB             -3.0133344658        5.1528247849       -1.9076185049  S15       70              1.0000000000
      1388       127  SER       HB1            -3.5157524091        4.2949574142       -2.3659484606  S15       70              1.0000000000
      1389       127  SER       HB2            -2.0807776838        5.3325609048       -2.4550176721  S15       70              1.0000000000
      1390       127  SER       OG             -3.8983504820        6.2832166511       -2.0139203681  S15       70              1.0000000000
      1391       127  SER       HG1            -4.0227838927        6.9706204000       -1.0965370861  S15       70              1.0000000000
      1392       127  SER       QQH1           -2.7425758695        4.9863406638       -0.8529254160  S15       70              1.0000000000
      1393       128  LYS       CD             -6.4412561341        3.3898496726       -1.9452532436  S15       73              1.0000000000
      1394       128  LYS       HD1            -7.1013571347        2.8508361676       -2.6299190710  S15       73              1.0000000000
      1395       128  LYS       HD2            -5.4364645358        3.3472242658       -2.3805921574  S15       73              1.0000000000
      1396       128  LYS       QQH2           -6.4233829464        2.8481836219       -0.9934509566  S15       73              1.0000000000
      1397       128  LYS       CE             -6.8998372034        4.8519807863       -1.8018556483  S15       73              1.0000000000
      1398       128  LYS       HE1            -6.6673534370        5.3035422954       -0.8332395354  S15       73              1.0000000000
      1399       128  LYS       HE2            -7.9797467062        4.9340683042       -1.9459183236  S15       73              1.0000000000
      1400       128  LYS       NZ             -6.2390368538        5.7279365693       -2.8240265792  S15       73              1.0000000000
      1401       128  LYS       HZ1            -6.2729297516        5.3791284770       -3.7913579353  S15       73              1.0000000000
      1402       128  LYS       HZ2            -5.1870344829        5.9259485735       -2.5486957342  S15       73              1.0000000000
      1403       128  LYS       HZ3            -6.6909865889        6.6708212063       -2.8399235413  S15       73              1.0000000000
      1404       129  SER       CB             -4.3810865924        4.3862429387       -6.2916892879  S15       130             1.0000000000
      1405       129  SER       HB1            -4.4199374719        5.3052115127       -6.8778809777  S15       130             1.0000000000
      1406       129  SER       HB2            -3.6275148489        3.7284811182       -6.7384053949  S15       130             1.0000000000
      1407       129  SER       OG             -4.0141190962        4.6638283553       -4.8953120668  S15       130             1.0000000000
      1408       129  SER       HG1            -3.2150940185        5.2650512872       -4.9091685417  S15       130             1.0000000000
      1409       129  SER       QQH3           -5.3388069280        3.8698491952       -6.3482115656  S15       130             1.0000000000
      1410       130  GLU       CB             -9.9208958986        9.5031815296        0.7982674502  S15       166             1.0000000000
      1411       130  GLU       HB1            -9.4983372776       10.1556561456        0.0262753291  S15       166             1.0000000000
      1412       130  GLU       HB2           -10.9634854226        9.2762390388        0.5507991643  S15       166             1.0000000000
      1413       130  GLU       QQH4           -9.9024518691        9.9541570676        1.8004673309  S15       166             1.0000000000
      1414       130  GLU       CG             -9.0803281654        8.2152399223        0.7683703934  S15       166             1.0000000000
      1415       130  GLU       HG1            -9.4225959124        7.5664600307       -0.0492868235  S15       166             1.0000000000
      1416       130  GLU       HG2            -9.2033994110        7.6202601527        1.6827003476  S15       166             1.0000000000
      1417       130  GLU       CD             -7.5807734179        8.4545555120        0.5446984337  S15       166             1.0000000000
      1418       130  GLU       OE1            -7.1392977963        9.6509398761        0.5437905832  S15       166             1.0000000000
      1419       130  GLU       OE2            -6.8599986210        7.3870737782        0.3640840198  S15       166             1.0000000000
      1420       131  ASN       CB             -2.7358364244       12.0586856414        1.5422494723  S15       170             1.0000000000
      1421       131  ASN       HB1            -1.7466037427       11.9748311372        1.0828400274  S15       170             1.0000000000
      1422       131  ASN       HB2            -3.1870193339       13.0121214627        1.2527069884  S15       170             1.0000000000
      1423       131  ASN       QQH5           -2.6978869177       11.9902483013        2.6378868551  S15       170             1.0000000000
      1424       131  ASN       CG             -3.6020493019       10.8867745901        1.0725964910  S15       170             1.0000000000
      1425       131  ASN       OD1            -3.1744662123        9.6936553976        1.1998991188  S15       170             1.0000000000
      1426       131  ASN       ND2            -4.8101949737       11.1913997872        0.5713044075  S15       170             1.0000000000
      1427       131  ASN       HD21           -5.5301525170       10.4698655710        0.4124927296  S15       170             1.0000000000
      1428       131  ASN       HD22           -5.0350367710       12.1516801245        0.2954103450  S15       170             1.0000000000
      1429       132  LYS       CE             -3.1512668285        1.4301757856       -4.0229399289  S15       234             1.0000000000
      1430       132  LYS       HE1            -3.5443706163        1.6799165200       -3.0389221144  S15       234             1.0000000000
      1431       132  LYS       HE2            -3.9731805043        1.3276627777       -4.7321954948  S15       234             1.0000000000
      1432       132  LYS       NZ             -2.2773624613        2.5552876639       -4.5049985081  S15       234             1.0000000000
      1433       132  LYS       HZ1            -1.7915369146        2.3007106956       -5.4024229440  S15       234             1.0000000000
      1434       132  LYS       HZ2            -1.5157579565        2.8346857084       -3.8577052085  S15       234             1.0000000000
      1435       132  LYS       HZ3            -2.8770971463        3.4037768759       -4.6559106876  S15       234             1.0000000000
      1436       132  LYS       QQH6           -2.5500738487        0.5234080919       -3.9469743899  S15       234             1.0000000000
      1437       133  SER       CB              2.4041783154        3.3900087916       -5.7143099356  S15       235             1.0000000000
      1438       133  SER       HB1             3.1345546040        2.7479029241       -6.2153991498  S15       235             1.0000000000
      1439       133  SER       HB2             2.9154826083        4.3362792104       -5.4904652346  S15       235             1.0000000000
      1440       133  SER       OG              1.2876230311        3.5686420992       -6.6231373017  S15       235             1.0000000000
      1441       133  SER       HG1             0.8517449299        4.4498408962       -6.4677401183  S15       235             1.0000000000
      1442       133  SER       QQH7            2.0886020478        2.8589735759       -4.8019972125  S15       235             1.0000000000
      1443       134  PNM       S1             -2.9960936875        9.7054557594       -6.0934277321  S15       523             1.0000000000
      1444       134  PNM       C2             -1.6973368048        8.3897523007       -6.7155060688  S15       523             1.0000000000
      1445       134  PNM       C3             -1.2743409874        7.6007116326       -5.4185143006  S15       523             1.0000000000
      1446       134  PNM       N4             -2.4025847396        7.6404746523       -4.4784141596  S15       523             1.0000000000
      1447       134  PNM       C5             -3.5728868215        8.5399639893       -4.7416540712  S15       523             1.0000000000
      1448       134  PNM       C6             -3.5179073197        8.9590980271       -3.2198537303  S15       523             1.0000000000
      1449       134  PNM       C7             -2.3486399773        7.9588397233       -3.1297839657  S15       523             1.0000000000
      1450       134  PNM       O8             -1.4874296015        7.7069725593       -2.2717725909  S15       523             1.0000000000
      1451       134  PNM       C9             -2.3690570378        7.4940653744       -7.7661636287  S15       523             1.0000000000
      1452       134  PNM       C10            -0.5142688977        9.1580853972       -7.3153918650  S15       523             1.0000000000
      1453       134  PNM       C11            -0.7811208496        6.1801020814       -5.7361115432  S15       523             1.0000000000
      1454       134  PNM       O12            -1.5105729369        5.1869275514       -5.4440908366  S15       523             1.0000000000
      1455       134  PNM       O13             0.3881484480        6.1079707538       -6.3046463393  S15       523             1.0000000000
      1456       134  PNM       N14            -2.9636082644       10.2711669495       -2.9299102123  S15       523             1.0000000000
      1457       134  PNM       C15            -3.5616922983       11.4224007398       -3.3111779386  S15       523             1.0000000000
      1458       134  PNM       O16            -4.6792100350       11.4271510184       -3.9024389009  S15       523             1.0000000000
      1459       134  PNM       C17            -2.7654397281       12.6901878981       -3.0305192435  S15       523             1.0000000000
      1460       134  PNM       C18            -1.8768484452       13.1213406812       -4.1937115792  S15       523             1.0000000000
      1461       134  PNM       C19            -0.5108748705       13.3743332924       -3.9874919544  S15       523             1.0000000000
      1462       134  PNM       C20             0.3040676976       13.8268098995       -5.0346961373  S15       523             1.0000000000
      1463       134  PNM       C21            -0.2402421570       14.0276799712       -6.3087703097  S15       523             1.0000000000
      1464       134  PNM       C22            -1.6000580174       13.7656622045       -6.5250748804  S15       523             1.0000000000
      1465       134  PNM       C23            -2.4121767611       13.3204203010       -5.4775615049  S15       523             1.0000000000
      1466       134  PNM       H24            -0.4282161120        8.1239818233       -4.9574330785  S15       523             1.0000000000
      1467       134  PNM       H25            -0.8111430509        9.6604013664       -8.2404434241  S15       523             1.0000000000
      1468       134  PNM       H26             0.2919214463        8.4581333472       -7.5521016186  S15       523             1.0000000000
      1469       134  PNM       H27            -0.1321890021        9.9123739555       -6.6230783753  S15       523             1.0000000000
      1470       134  PNM       H28            -2.7297772431        8.0994418819       -8.6006527832  S15       523             1.0000000000
      1471       134  PNM       H29            -3.2224934675        6.9539783651       -7.3501441743  S15       523             1.0000000000
      1472       134  PNM       H30            -1.6548353948        6.7618983998       -8.1607051826  S15       523             1.0000000000
      1473       134  PNM       H31            -4.4816645472        8.0175424842       -5.0354091582  S15       523             1.0000000000
      1474       134  PNM       H32            -4.4165978528        8.7461556797       -2.6430640630  S15       523             1.0000000000
      1475       134  PNM       H33            -2.1548024646       12.5493332529       -2.1338030999  S15       523             1.0000000000
      1476       134  PNM       H34            -3.4892817504       13.4759599989       -2.8067084410  S15       523             1.0000000000
      1477       134  PNM       H35            -0.0804216153       13.2202456555       -3.0030984832  S15       523             1.0000000000
      1478       134  PNM       H36             1.3557228281       14.0201935577       -4.8554381981  S15       523             1.0000000000
      1479       134  PNM       H37             0.3890027190       14.3671744421       -7.1264042352  S15       523             1.0000000000
      1480       134  PNM       H38            -2.0241593237       13.8973957086       -7.5131422838  S15       523             1.0000000000
      1481       134  PNM       H39            -3.4608381460       13.1144950535       -5.6564547611  S15       523             1.0000000000
      1482       134  PNM       H40            -2.0830092497       10.3068116275       -2.4114330963  S15       523             1.0000000000
      1483       135  TIP3      OH2            -4.4155778321        7.7251160937       -0.1634148815  S15       290             1.0000000000
      1484       135  TIP3      H1             -5.4167383710        7.6377798737        0.1013912876  S15       290             1.0000000000
      1485       135  TIP3      H2             -3.9117294734        8.4279010404        0.3366239280  S15       290             1.0000000000
      1486       136  SER       CB             -3.0175178268        5.1630296995       -1.9089242468  S16       70              1.0000000000
      1487       136  SER       HB1            -3.5213140748        4.3067943384       -2.3707986628  S16       70              1.0000000000
      1488       136  SER       HB2            -2.0819565894        5.3376311369       -2.4542412212  S16       70              1.0000000000
      1489       136  SER       OG             -3.8926265857        6.3006930706       -2.0092717122  S16       70              1.0000000000
      1490       136  SER       HG1            -4.0458934241        7.0211160505       -1.0417488678  S16       70              1.0000000000
      1491       136  SER       QQH1           -2.7480172235        4.9848771882       -0.8551100741  S16       70              1.0000000000
      1492       137  LYS       CD             -6.4266230625        3.3905905103       -1.9472891276  S16       73              1.0000000000
      1493       137  LYS       HD1            -7.0887983239        2.8579697977       -2.6349492958  S16       73              1.0000000000
      1494       137  LYS       HD2            -5.4208573784        3.3430037596       -2.3797135908  S16       73              1.0000000000
      1495       137  LYS       QQH2           -6.4148564365        2.8456983798       -0.9970842125  S16       73              1.0000000000
      1496       137  LYS       CE             -6.8752312250        4.8552201695       -1.8004397820  S16       73              1.0000000000
      1497       137  LYS       HE1            -6.6346528739        5.3005356739       -0.8309637353  S16       73              1.0000000000
      1498       137  LYS       HE2            -7.9560236455        4.9426767472       -1.9364527588  S16       73              1.0000000000
      1499       137  LYS       NZ             -6.2136524296        5.7299425249       -2.8219721305  S16       73              1.0000000000
      1500       137  LYS       HZ1            -6.2371899621        5.3743455093       -3.7865711475  S16       73              1.0000000000
      1501       137  LYS       HZ2            -5.1535838612        5.9414922149       -2.5360886597  S16       73              1.0000000000
      1502       137  LYS       HZ3            -6.6724585113        6.6686606660       -2.8447885276  S16       73              1.0000000000
      1503       138  SER       CB             -4.3795401455        4.3859458580       -6.2890696532  S16       130             1.0000000000
      1504       138  SER       HB1            -4.4181258392        5.3042201253       -6.8762923748  S16       130             1.0000000000
      1505       138  SER       HB2            -3.6255130108        3.7278962491       -6.7346204797  S16       130             1.0000000000
      1506       138  SER       OG             -4.0144002948        4.6648975882       -4.8928859630  S16       130             1.0000000000
      1507       138  SER       HG1            -3.2197493333        5.2709271307       -4.9043843635  S16       130             1.0000000000
      1508       138  SER       QQH3           -5.3371436745        3.8693344492       -6.3460914716  S16       130             1.0000000000
      1509       139  GLU       CB             -9.9207769010        9.5007803255        0.7979168259  S16       166             1.0000000000
      1510       139  GLU       HB1            -9.5031306614       10.1553904181        0.0251893236  S16       166             1.0000000000
      1511       139  GLU       HB2           -10.9625091905        9.2685692589        0.5522368761  S16       166             1.0000000000
      1512       139  GLU       QQH4           -9.9039919486        9.9512537077        1.8004696670  S16       166             1.0000000000
      1513       139  GLU       CG             -9.0730012397        8.2180528652        0.7662657506  S16       166             1.0000000000
      1514       139  GLU       HG1            -9.4103690584        7.5692208667       -0.0534877710  S16       166             1.0000000000
      1515       139  GLU       HG2            -9.1929140078        7.6198118661        1.6786570432  S16       166             1.0000000000
      1516       139  GLU       CD             -7.5763999655        8.4681946974        0.5445849910  S16       166             1.0000000000
      1517       139  GLU       OE1            -7.1420902062        9.6658056714        0.5240990739  S16       166             1.0000000000
      1518       139  GLU       OE2            -6.8458769353        7.4024169778        0.3837246867  S16       166             1.0000000000
      1519       140  ASN       CB             -2.7285114689       12.0481396825        1.5415117406  S16       170             1.0000000000
      1520       140  ASN       HB1            -1.7378297312       11.9552720443        1.0871869708  S16       170             1.0000000000
      1521       140  ASN       HB2            -3.1711422542       13.0040637328        1.2471866565  S16       170             1.0000000000
      1522       140  ASN       QQH5           -2.6976213934       11.9808093715        2.6375538124  S16       170             1.0000000000
      1523       140  ASN       CG             -3.6022182449       10.8836209120        1.0673456812  S16       170             1.0000000000
      1524       140  ASN       OD1            -3.1837096971        9.6858719257        1.1886992337  S16       170             1.0000000000
      1525       140  ASN       ND2            -4.8072290747       11.1981359514        0.5657122031  S16       170             1.0000000000
      1526       140  ASN       HD21           -5.5309018266       10.4820995233        0.4011984490  S16       170             1.0000000000
      1527       140  ASN       HD22           -5.0269773640       12.1608589140        0.2929707653  S16       170             1.0000000000
      1528       141  LYS       CE             -3.1490559585        1.4347011503       -4.0209212974  S16       234             1.0000000000
      1529       141  LYS       HE1            -3.5419091920        1.6843456238       -3.0368438371  S16       234             1.0000000000
      1530       141  LYS       HE2            -3.9711529747        1.3333357667       -4.7301850594  S16       234             1.0000000000
      1531       141  LYS       NZ             -2.2739751928        2.5591176756       -4.5020797300  S16       234             1.0000000000
      1532       141  LYS       HZ1            -1.7881792989        2.3049945012       -5.3994893686  S16       234             1.0000000000
      1533       141  LYS       HZ2            -1.5125128353        2.8373956897       -3.8540695266  S16       234             1.0000000000
      1534       141  LYS       HZ3            -2.8726200409        3.4081947499       -4.6526236053  S16       234             1.0000000000
      1535       141  LYS       QQH6           -2.5488535097        0.5272113382       -3.9455060373  S16       234             1.0000000000
      1536       142  SER       CB              2.4035419314        3.3933473088       -5.7140510689  S16       235             1.0000000000
      1537       142  SER       HB1             3.1336002990        2.7518740293       -6.2165414056  S16       235             1.0000000000
      1538       142  SER       HB2             2.9154430959        4.3389508796       -5.4888680535  S16       235             1.0000000000
      1539       142  SER       OG              1.2868646487        3.5740077783       -6.6222383788  S16       235             1.0000000000
      1540       142  SER       HG1             0.8529738062        4.4563559560       -6.4681707966  S16       235             1.0000000000
      1541       142  SER       QQH7            2.0879330298        2.8608100908       -4.8026778735  S16       235             1.0000000000
      1542       143  PNM       S1             -3.0339229928        9.6796288824       -6.1220265860  S16       523             1.0000000000
      1543       143  PNM       C2             -1.7187940228        8.3752136293       -6.7335296897  S16       523             1.0000000000
      1544       143  PNM       C3             -1.2989061576        7.5915590137       -5.4334066964  S16       523             1.0000000000
      1545       143  PNM       N4             -2.4343644986        7.6167679499       -4.4995920657  S16       523             1.0000000000
      1546       143  PNM       C5             -3.6036144340        8.5199264934       -4.7622332333  S16       523             1.0000000000
      1547       143  PNM       C6             -3.5407163922        8.9483400654       -3.2431668917  S16       523             1.0000000000
      1548       143  PNM       C7             -2.3742127986        7.9451381794       -3.1510869301  S16       523             1.0000000000
      1549       143  PNM       O8             -1.4975266060        7.7150247684       -2.3030805430  S16       523             1.0000000000
      1550       143  PNM       C9             -2.3739429174        7.4750230694       -7.7903369106  S16       523             1.0000000000
      1551       143  PNM       C10            -0.5376126187        9.1544210863       -7.3233760164  S16       523             1.0000000000
      1552       143  PNM       C11            -0.7854613068        6.1764504244       -5.7443139995  S16       523             1.0000000000
      1553       143  PNM       O12            -1.5016751851        5.1753019638       -5.4480440088  S16       523             1.0000000000
      1554       143  PNM       O13             0.3862930588        6.1168738601       -6.3100738298  S16       523             1.0000000000
      1555       143  PNM       N14            -2.9767607259       10.2578897911       -2.9587060239  S16       523             1.0000000000
      1556       143  PNM       C15            -3.5715098723       11.4140717656       -3.3300344403  S16       523             1.0000000000
      1557       143  PNM       O16            -4.6930819589       11.4278453154       -3.9132510360  S16       523             1.0000000000
      1558       143  PNM       C17            -2.7689585869       12.6768580764       -3.0430325770  S16       523             1.0000000000
      1559       143  PNM       C18            -1.8793329036       13.1145125187       -4.2029266067  S16       523             1.0000000000
      1560       143  PNM       C19            -0.5144256573       13.3706874488       -3.9926229189  S16       523             1.0000000000
      1561       143  PNM       C20             0.3012068063       13.8318682772       -5.0354186809  S16       523             1.0000000000
      1562       143  PNM       C21            -0.2413598691       14.0391790693       -6.3092130806  S16       523             1.0000000000
      1563       143  PNM       C22            -1.5998490046       13.7738699137       -6.5296699238  S16       523             1.0000000000
      1564       143  PNM       C23            -2.4126904950       13.3192182647       -5.4866854092  S16       523             1.0000000000
      1565       143  PNM       H24            -0.4631557221        8.1257943322       -4.9655199518  S16       523             1.0000000000
      1566       143  PNM       H25            -0.8309442782        9.6549601503       -8.2505143831  S16       523             1.0000000000
      1567       143  PNM       H26             0.2762173987        8.4612820427       -7.5540243606  S16       523             1.0000000000
      1568       143  PNM       H27            -0.1671806350        9.9110598116       -6.6272378626  S16       523             1.0000000000
      1569       143  PNM       H28            -2.7313936534        8.0780579234       -8.6279331624  S16       523             1.0000000000
      1570       143  PNM       H29            -3.2270988714        6.9288677755       -7.3821541493  S16       523             1.0000000000
      1571       143  PNM       H30            -1.6506209177        6.7484948266       -8.1787039368  S16       523             1.0000000000
      1572       143  PNM       H31            -4.5150708413        7.9978295976       -5.0481133632  S16       523             1.0000000000
      1573       143  PNM       H32            -4.4392861569        8.7433026112       -2.6634521839  S16       523             1.0000000000
      1574       143  PNM       H33            -2.1578348000       12.5274606442       -2.1479750406  S16       523             1.0000000000
      1575       143  PNM       H34            -3.4896039829       13.4640129980       -2.8128495303  S16       523             1.0000000000
      1576       143  PNM       H35            -0.0855027986       13.2130457081       -3.0081759427  S16       523             1.0000000000
      1577       143  PNM       H36             1.3518800727       14.0277382064       -4.8529464229  S16       523             1.0000000000
      1578       143  PNM       H37             0.3882688320       14.3861300657       -7.1234753107  S16       523             1.0000000000
      1579       143  PNM       H38            -2.0224009694       13.9109446134       -7.5176273175  S16       523             1.0000000000
      1580       143  PNM       H39            -3.4603883342       13.1110533053       -5.6689133097  S16       523             1.0000000000
      1581       143  PNM       H40            -2.0926750520       10.2883765897       -2.4461569881  S16       523             1.0000000000
      1582       144  TIP3      OH2            -4.4335672775        7.7287380071       -0.1561484892  S16       290             1.0000000000
      1583       144  TIP3      H1             -5.4477393075        7.6380491363        0.1132999739  S16       290             1.0000000000
      1584       144  TIP3      H2             -3.9202914348        8.4340873390        0.3356537902  S16       290             1.0000000000
      1585       145  SER       CB             -3.0156928033        5.1649264007       -1.9224695383  S17       70              1.0000000000
      1586       145  SER       HB1            -3.5222367940        4.3085054762       -2.3846530660  S17       70              1.0000000000
      1587       145  SER       HB2            -2.0745451775        5.3270913973       -2.4642851263  S17       70              1.0000000000
      1588       145  SER       OG             -3.8744006302        6.3135911222       -2.0231341664  S17       70              1.0000000000
      1589       145  SER       HG1            -4.0846867499        7.1182687972       -0.9208441247  S17       70              1.0000000000
      1590       145  SER       QQH1           -2.7495137447        4.9744457253       -0.8690362485  S17       70              1.0000000000
      1591       146  LYS       CD             -6.4140550253        3.3902683987       -1.9518319858  S17       73              1.0000000000
      1592       146  LYS       HD1            -7.0822174807        2.8662536812       -2.6402893543  S17       73              1.0000000000
      1593       146  LYS       HD2            -5.4087655452        3.3342781794       -2.3843135394  S17       73              1.0000000000
      1594       146  LYS       QQH2           -6.4075851341        2.8422085846       -1.0030180259  S17       73              1.0000000000
      1595       146  LYS       CE             -6.8458812358        4.8594812216       -1.8013558054  S17       73              1.0000000000
      1596       146  LYS       HE1            -6.5972177960        5.2924587459       -0.8284354016  S17       73              1.0000000000
      1597       146  LYS       HE2            -7.9275279969        4.9559622154       -1.9298772282  S17       73              1.0000000000
      1598       146  LYS       NZ             -6.1755424100        5.7302767889       -2.8175849716  S17       73              1.0000000000
      1599       146  LYS       HZ1            -6.1801318852        5.3625545856       -3.7768329561  S17       73              1.0000000000
      1600       146  LYS       HZ2            -5.0868901822        5.9623014116       -2.5127462372  S17       73              1.0000000000
      1601       146  LYS       HZ3            -6.6419159929        6.6630859561       -2.8564441460  S17       73              1.0000000000
      1602       147  SER       CB             -4.3805161325        4.3914682171       -6.2860811869  S17       130             1.0000000000
      1603       147  SER       HB1            -4.4192896730        5.3098811644       -6.8729824758  S17       130             1.0000000000
      1604       147  SER       HB2            -3.6247058435        3.7348656233       -6.7308329082  S17       130             1.0000000000
      1605       147  SER       OG             -4.0199388421        4.6686839703       -4.8893711362  S17       130             1.0000000000
      1606       147  SER       HG1            -3.2333456349        5.2830519112       -4.8920035577  S17       130             1.0000000000
      1607       147  SER       QQH3           -5.3373004418        3.8735559368       -6.3460731446  S17       130             1.0000000000
      1608       148  GLU       CB             -9.9193005434        9.4983792869        0.7980313601  S17       166             1.0000000000
      1609       148  GLU       HB1            -9.5080628894       10.1549366405        0.0236905715  S17       166             1.0000000000
      1610       148  GLU       HB2           -10.9593805591        9.2589779624        0.5537338364  S17       166             1.0000000000
      1611       148  GLU       QQH4           -9.9051383494        9.9489685516        1.8004955122  S17       166             1.0000000000
      1612       148  GLU       CG             -9.0646899445        8.2198902951        0.7662377260  S17       166             1.0000000000
      1613       148  GLU       HG1            -9.3947228626        7.5709320893       -0.0561232945  S17       166             1.0000000000
      1614       148  GLU       HG2            -9.1832121477        7.6191352652        1.6768989263  S17       166             1.0000000000
      1615       148  GLU       CD             -7.5733137671        8.4822242819        0.5498515747  S17       166             1.0000000000
      1616       148  GLU       OE1            -7.1396122514        9.6758202106        0.5268229829  S17       166             1.0000000000
      1617       148  GLU       OE2            -6.8320317523        7.4165688970        0.3933078642  S17       166             1.0000000000
      1618       149  ASN       CB             -2.7217429678       12.0418557584        1.5418496132  S17       170             1.0000000000
      1619       149  ASN       HB1            -1.7296659369       11.9420006980        1.0922026155  S17       170             1.0000000000
      1620       149  ASN       HB2            -3.1569309817       12.9998666496        1.2434299520  S17       170             1.0000000000
      1621       149  ASN       QQH5           -2.6971573190       11.9754435937        2.6381614143  S17       170             1.0000000000
      1622       149  ASN       CG             -3.6013403665       10.8841636603        1.0638377595  S17       170             1.0000000000
      1623       149  ASN       OD1            -3.1973576421        9.6808152493        1.1894564182  S17       170             1.0000000000
      1624       149  ASN       ND2            -4.7981870147       11.2080458732        0.5503799348  S17       170             1.0000000000
      1625       149  ASN       HD21           -5.5236409859       10.4972684647        0.3822920745  S17       170             1.0000000000
      1626       149  ASN       HD22           -5.0113045879       12.1725229228        0.2759847651  S17       170             1.0000000000
      1627       150  LYS       CE             -3.1468359154        1.4420513164       -4.0241093990  S17       234             1.0000000000
      1628       150  LYS       HE1            -3.5410758211        1.6905143094       -3.0402857975  S17       234             1.0000000000
      1629       150  LYS       HE2            -3.9680632710        1.3423803885       -4.7346195548  S17       234             1.0000000000
      1630       150  LYS       NZ             -2.2703265387        2.5665525273       -4.5019184071  S17       234             1.0000000000
      1631       150  LYS       HZ1            -1.7837389918        2.3143064028       -5.3989890468  S17       234             1.0000000000
      1632       150  LYS       HZ2            -1.5100314212        2.8433753096       -3.8520405069  S17       234             1.0000000000
      1633       150  LYS       HZ3            -2.8676230109        3.4163489433       -4.6511847769  S17       234             1.0000000000
      1634       150  LYS       QQH6           -2.5475014782        0.5338723516       -3.9494968511  S17       234             1.0000000000
      1635       151  SER       CB              2.4083977009        3.3938582556       -5.7144246649  S17       235             1.0000000000
      1636       151  SER       HB1             3.1382277649        2.7525530494       -6.2175349724  S17       235             1.0000000000
      1637       151  SER       HB2             2.9207608814        4.3389600071       -5.4879417099  S17       235             1.0000000000
      1638       151  SER       OG              1.2923011877        3.5761008237       -6.6227332290  S17       235             1.0000000000
      1639       151  SER       HG1             0.8575377937        4.4577124836       -6.4654632307  S17       235             1.0000000000
      1640       151  SER       QQH7            2.0922468152        2.8605954517       -4.8036716387  S17       235             1.0000000000
      1641       152  PNM       S1             -3.0305193288        9.6656908201       -6.1009450748  S17       523             1.0000000000
      1642       152  PNM       C2             -1.7176460341        8.3618065301       -6.7123482257  S17       523             1.0000000000
      1643       152  PNM       C3             -1.3053453839        7.5737517175       -5.4131674013  S17       523             1.0000000000
      1644       152  PNM       N4             -2.4494965797        7.5855772394       -4.4875556589  S17       523             1.0000000000
      1645       152  PNM       C5             -3.6104590772        8.5015583415       -4.7492357572  S17       523             1.0000000000
      1646       152  PNM       C6             -3.5463573266        8.9299030045       -3.2310517294  S17       523             1.0000000000
      1647       152  PNM       C7             -2.3876987152        7.9171027793       -3.1350484036  S17       523             1.0000000000
      1648       152  PNM       O8             -1.4938059817        7.7103199738       -2.2994491901  S17       523             1.0000000000
      1649       152  PNM       C9             -2.3731063007        7.4677923297       -7.7741782316  S17       523             1.0000000000
      1650       152  PNM       C10            -0.5324857442        9.1390597480       -7.2972222403  S17       523             1.0000000000
      1651       152  PNM       C11            -0.7820320572        6.1637147876       -5.7321294928  S17       523             1.0000000000
      1652       152  PNM       O12            -1.4905937708        5.1561357376       -5.4423026980  S17       523             1.0000000000
      1653       152  PNM       O13             0.3899327063        6.1157557107       -6.3004343414  S17       523             1.0000000000
      1654       152  PNM       N14            -2.9768039987       10.2371262102       -2.9447236805  S17       523             1.0000000000
      1655       152  PNM       C15            -3.5675382680       11.3953396004       -3.3155388636  S17       523             1.0000000000
      1656       152  PNM       O16            -4.6911278228       11.4129836639       -3.8953244047  S17       523             1.0000000000
      1657       152  PNM       C17            -2.7622909002       12.6574290820       -3.0316956850  S17       523             1.0000000000
      1658       152  PNM       C18            -1.8772730555       13.0969224414       -4.1946215558  S17       523             1.0000000000
      1659       152  PNM       C19            -0.5131964002       13.3600391248       -3.9876031320  S17       523             1.0000000000
      1660       152  PNM       C20             0.2981338504       13.8232251171       -5.0328546391  S17       523             1.0000000000
      1661       152  PNM       C21            -0.2479964512       14.0256813824       -6.3058772854  S17       523             1.0000000000
      1662       152  PNM       C22            -1.6057290237       13.7541366410       -6.5229531809  S17       523             1.0000000000
      1663       152  PNM       C23            -2.4142811432       13.2975722612       -5.4774940995  S17       523             1.0000000000
      1664       152  PNM       H24            -0.4760678236        8.1097655068       -4.9354197465  S17       523             1.0000000000
      1665       152  PNM       H25            -0.8203741574        9.6383299786       -8.2268487016  S17       523             1.0000000000
      1666       152  PNM       H26             0.2814118843        8.4442316499       -7.5214213994  S17       523             1.0000000000
      1667       152  PNM       H27            -0.1646388756        9.8967284273       -6.6010140312  S17       523             1.0000000000
      1668       152  PNM       H28            -2.7267478799        8.0756755676       -8.6100282260  S17       523             1.0000000000
      1669       152  PNM       H29            -3.2292084796        6.9234075457       -7.3700779114  S17       523             1.0000000000
      1670       152  PNM       H30            -1.6515269228        6.7402232721       -8.1635727881  S17       523             1.0000000000
      1671       152  PNM       H31            -4.5265620455        7.9892796108       -5.0375381974  S17       523             1.0000000000
      1672       152  PNM       H32            -4.4493320360        8.7315164813       -2.6563845545  S17       523             1.0000000000
      1673       152  PNM       H33            -2.1473565944       12.5077738567       -2.1393625080  S17       523             1.0000000000
      1674       152  PNM       H34            -3.4818138572       13.4451169000       -2.7986798128  S17       523             1.0000000000
      1675       152  PNM       H35            -0.0812479419       13.2058668641       -3.0040119850  S17       523             1.0000000000
      1676       152  PNM       H36             1.3485086034       14.0233921565       -4.8532433266  S17       523             1.0000000000
      1677       152  PNM       H37             0.3785437510       14.3731311427       -7.1223664118  S17       523             1.0000000000
      1678       152  PNM       H38            -2.0308643016       13.8875070109       -7.5103696065  S17       523             1.0000000000
      1679       152  PNM       H39            -3.4613410682       13.0848027537       -5.6575473722  S17       523             1.0000000000
      1680       152  PNM       H40            -2.0884453197       10.2632522703       -2.4393909683  S17       523             1.0000000000
      1681       153  TIP3      OH2            -4.4691088874        7.7382441220       -0.1143185450  S17       290             1.0000000000
      1682       153  TIP3      H1             -5.5333069239        7.6326363105        0.1478229894  S17       290             1.0000000000
      1683       153  TIP3      H2             -3.9380872044        8.4458984410        0.3648486541  S17       290             1.0000000000
      1684       154  SER       CB             -2.9950461840        5.1693824888       -1.9344905296  S18       70              1.0000000000
      1685       154  SER       HB1            -3.5005410445        4.3131551726       -2.3981295359  S18       70              1.0000000000
      1686       154  SER       HB2            -2.0480007446        5.3254814877       -2.4677078948  S18       70              1.0000000000
      1687       154  SER       OG             -3.8462189461        6.3232430508       -2.0488652315  S18       70              1.0000000000
      1688       154  SER       HG1            -4.0798686768        7.1376913515       -0.9207241750  S18       70              1.0000000000
      1689       154  SER       QQH1           -2.7395714425        4.9822145375       -0.8778125557  S18       70              1.0000000000
      1690       155  LYS       CD             -6.3979554455        3.3954666626       -1.9523125144  S18       73              1.0000000000
      1691       155  LYS       HD1            -7.0665150407        2.8774297566       -2.6449296280  S18       73              1.0000000000
      1692       155  LYS       HD2            -5.3915471593        3.3370288375       -2.3816995639  S18       73              1.0000000000
      1693       155  LYS       QQH2           -6.3969583281        2.8432753741       -1.0058735696  S18       73              1.0000000000
      1694       155  LYS       CE             -6.8242046273        4.8651564483       -1.7959709839  S18       73              1.0000000000
      1695       155  LYS       HE1            -6.5656648269        5.2953836484       -0.8246163637  S18       73              1.0000000000
      1696       155  LYS       HE2            -7.9066802578        4.9653809451       -1.9136281855  S18       73              1.0000000000
      1697       155  LYS       NZ             -6.1614824138        5.7363075601       -2.8172933234  S18       73              1.0000000000
      1698       155  LYS       HZ1            -6.1724645007        5.3673080521       -3.7762720976  S18       73              1.0000000000
      1699       155  LYS       HZ2            -5.0730265808        5.9670110465       -2.5249834945  S18       73              1.0000000000
      1700       155  LYS       HZ3            -6.6303475808        6.6679071677       -2.8538322727  S18       73              1.0000000000
      1701       156  SER       CB             -4.3803450088        4.3970444050       -6.2763971470  S18       130             1.0000000000
      1702       156  SER       HB1            -4.4214301911        5.3152533862       -6.8633180892  S18       130             1.0000000000
      1703       156  SER       HB2            -3.6201823174        3.7442880503       -6.7191592748  S18       130             1.0000000000
      1704       156  SER       OG             -4.0262711296        4.6751501261       -4.8783850423  S18       130             1.0000000000
      1705       156  SER       HG1            -3.2545352002        5.3057821175       -4.8730493792  S18       130             1.0000000000
      1706       156  SER       QQH3           -5.3345855646        3.8746769002       -6.3395786562  S18       130             1.0000000000
      1707       157  GLU       CB             -9.9178802977        9.4955243034        0.7977943259  S18       166             1.0000000000
      1708       157  GLU       HB1            -9.5085694199       10.1527577306        0.0230657007  S18       166             1.0000000000
      1709       157  GLU       HB2           -10.9578325350        9.2551903532        0.5542653941  S18       166             1.0000000000
      1710       157  GLU       QQH4           -9.9033846388        9.9456642474        1.8004095412  S18       166             1.0000000000
      1711       157  GLU       CG             -9.0622704928        8.2172373632        0.7646713619  S18       166             1.0000000000
      1712       157  GLU       HG1            -9.3942827801        7.5670822920       -0.0558510084  S18       166             1.0000000000
      1713       157  GLU       HG2            -9.1780664178        7.6174206950        1.6763101097  S18       166             1.0000000000
      1714       157  GLU       CD             -7.5725110411        8.4819297228        0.5435663537  S18       166             1.0000000000
      1715       157  GLU       OE1            -7.1375373975        9.6737567766        0.5250813665  S18       166             1.0000000000
      1716       157  GLU       OE2            -6.8300796683        7.4160703492        0.3773863139  S18       166             1.0000000000
      1717       158  ASN       CB             -2.7191149889       12.0420063156        1.5427885336  S18       170             1.0000000000
      1718       158  ASN       HB1            -1.7265098579       11.9427637286        1.0940659392  S18       170             1.0000000000
      1719       158  ASN       HB2            -3.1542040503       12.9999272209        1.2439813667  S18       170             1.0000000000
      1720       158  ASN       QQH5           -2.6954031808       11.9753995319        2.6390589117  S18       170             1.0000000000
      1721       158  ASN       CG             -3.5982186172       10.8843748579        1.0634422994  S18       170             1.0000000000
      1722       158  ASN       OD1            -3.1990712764        9.6800497929        1.1944352169  S18       170             1.0000000000
      1723       158  ASN       ND2            -4.7910740595       11.2097104921        0.5410573684  S18       170             1.0000000000
      1724       158  ASN       HD21           -5.5155918077       10.4996672230        0.3710032092  S18       170             1.0000000000
      1725       158  ASN       HD22           -5.0023597834       12.1740512725        0.2640434845  S18       170             1.0000000000
      1726       159  LYS       CE             -3.1399347624        1.4555890565       -4.0281461715  S18       234             1.0000000000
      1727       159  LYS       HE1            -3.5341597322        1.7046975050       -3.0443618172  S18       234             1.0000000000
      1728       159  LYS       HE2            -3.9609614021        1.3589006833       -4.7393761092  S18       234             1.0000000000
      1729       159  LYS       NZ             -2.2589720485        2.5769881591       -4.5045327221  S18       234             1.0000000000
      1730       159  LYS       HZ1            -1.7736638115        2.3243570291       -5.4020279565  S18       234             1.0000000000
      1731       159  LYS       HZ2            -1.4972435343        2.8496888801       -3.8544554905  S18       234             1.0000000000
      1732       159  LYS       HZ3            -2.8507244914        3.4297361334       -4.6522308991  S18       234             1.0000000000
      1733       159  LYS       QQH6           -2.5439968956        0.5451614371       -3.9537479532  S18       234             1.0000000000
      1734       160  SER       CB              2.4102194659        3.3976068263       -5.7137657686  S18       235             1.0000000000
      1735       160  SER       HB1             3.1405852896        2.7574724941       -6.2177249960  S18       235             1.0000000000
      1736       160  SER       HB2             2.9222476536        4.3424770554       -5.4856808055  S18       235             1.0000000000
      1737       160  SER       OG              1.2943624408        3.5809192036       -6.6218900458  S18       235             1.0000000000
      1738       160  SER       HG1             0.8615188131        4.4638056250       -6.4658911027  S18       235             1.0000000000
      1739       160  SER       QQH7            2.0940642158        2.8630164007       -4.8037881537  S18       235             1.0000000000
      1740       161  PNM       S1             -3.0595030879        9.6341757849       -6.1145851247  S18       523             1.0000000000
      1741       161  PNM       C2             -1.7370015384        8.3378058859       -6.7191993333  S18       523             1.0000000000
      1742       161  PNM       C3             -1.3325789349        7.5515037033       -5.4186361061  S18       523             1.0000000000
      1743       161  PNM       N4             -2.4889704846        7.5404837184       -4.5044937652  S18       523             1.0000000000
      1744       161  PNM       C5             -3.6413237695        8.4730066998       -4.7620623780  S18       523             1.0000000000
      1745       161  PNM       C6             -3.5657377350        8.9081257981       -3.2470209325  S18       523             1.0000000000
      1746       161  PNM       C7             -2.4160854510        7.8854421958       -3.1498849686  S18       523             1.0000000000
      1747       161  PNM       O8             -1.4982816951        7.7074477506       -2.3337105400  S18       523             1.0000000000
      1748       161  PNM       C9             -2.3783318059        7.4445529940       -7.7898904213  S18       523             1.0000000000
      1749       161  PNM       C10            -0.5512818242        9.1235301138       -7.2916785740  S18       523             1.0000000000
      1750       161  PNM       C11            -0.7836399272        6.1501446086       -5.7337608686  S18       523             1.0000000000
      1751       161  PNM       O12            -1.4727793168        5.1309473559       -5.4402827993  S18       523             1.0000000000
      1752       161  PNM       O13             0.3900030986        6.1217378313       -6.3015930652  S18       523             1.0000000000
      1753       161  PNM       N14            -2.9837849599       10.2106893913       -2.9642981104  S18       523             1.0000000000
      1754       161  PNM       C15            -3.5707407884       11.3740372586       -3.3246352452  S18       523             1.0000000000
      1755       161  PNM       O16            -4.6976009538       11.4004719092       -3.8980289830  S18       523             1.0000000000
      1756       161  PNM       C17            -2.7610462291       12.6320381222       -3.0344160683  S18       523             1.0000000000
      1757       161  PNM       C18            -1.8781172200       13.0810757480       -4.1953513362  S18       523             1.0000000000
      1758       161  PNM       C19            -0.5163257997       13.3544185183       -3.9856796181  S18       523             1.0000000000
      1759       161  PNM       C20             0.2926556307       13.8279476295       -5.0281039259  S18       523             1.0000000000
      1760       161  PNM       C21            -0.2536548883       14.0312334861       -6.3009634944  S18       523             1.0000000000
      1761       161  PNM       C22            -1.6089049218       13.7497882115       -6.5207086072  S18       523             1.0000000000
      1762       161  PNM       C23            -2.4151172006       13.2824742072       -5.4781110741  S18       523             1.0000000000
      1763       161  PNM       H24            -0.5177710526        8.0989593581       -4.9283045813  S18       523             1.0000000000
      1764       161  PNM       H25            -0.8337656240        9.6226365473       -8.2230155982  S18       523             1.0000000000
      1765       161  PNM       H26             0.2693362578        8.4344503286       -7.5084654407  S18       523             1.0000000000
      1766       161  PNM       H27            -0.1955572207        9.8824189450       -6.5906131986  S18       523             1.0000000000
      1767       161  PNM       H28            -2.7251473625        8.0539360479       -8.6274950209  S18       523             1.0000000000
      1768       161  PNM       H29            -3.2369244329        6.8966542298       -7.3964943020  S18       523             1.0000000000
      1769       161  PNM       H30            -1.6509572148        6.7201686726       -8.1744528874  S18       523             1.0000000000
      1770       161  PNM       H31            -4.5647788766        7.9707666674       -5.0443610113  S18       523             1.0000000000
      1771       161  PNM       H32            -4.4688655562        8.7213914554       -2.6688262745  S18       523             1.0000000000
      1772       161  PNM       H33            -2.1442086393       12.4746709873       -2.1447448577  S18       523             1.0000000000
      1773       161  PNM       H34            -3.4789778780       13.4192736280       -2.7936299069  S18       523             1.0000000000
      1774       161  PNM       H35            -0.0844085332       13.1998182010       -3.0021768940  S18       523             1.0000000000
      1775       161  PNM       H36             1.3414994561       14.0346133384       -4.8466232232  S18       523             1.0000000000
      1776       161  PNM       H37             0.3713599758       14.3859042906       -7.1155461504  S18       523             1.0000000000
      1777       161  PNM       H38            -2.0338049168       13.8835029486       -7.5082062008  S18       523             1.0000000000
      1778       161  PNM       H39            -3.4601788036       13.0618685941       -5.6603507523  S18       523             1.0000000000
      1779       161  PNM       H40            -2.0928845965       10.2291178181       -2.4636270395  S18       523             1.0000000000
      1780       162  TIP3      OH2            -4.4749564961        7.7422226698       -0.1247638916  S18       290             1.0000000000
      1781       162  TIP3      H1             -5.5549564354        7.6303778483        0.1353244277  S18       290             1.0000000000
      1782       162  TIP3      H2             -3.9440923145        8.4456660152        0.3608035701  S18       290             1.0000000000
      1783       163  SER       CB             -2.9704773594        5.1743324605       -1.9505922170  S19       70              1.0000000000
      1784       163  SER       HB1            -3.4797028146        4.3204535395       -2.4142082151  S19       70              1.0000000000
      1785       163  SER       HB2            -2.0164553809        5.3176703574       -2.4746413035  S19       70              1.0000000000
      1786       163  SER       OG             -3.8067696488        6.3391497940       -2.0820367786  S19       70              1.0000000000
      1787       163  SER       HG1            -4.0801204580        7.1681970751       -0.9008161292  S19       70              1.0000000000
      1788       163  SER       QQH1           -2.7283804037        4.9925829872       -0.8899429125  S19       70              1.0000000000
      1789       164  LYS       CD             -6.3776907277        3.4012562891       -1.9552026111  S19       73              1.0000000000
      1790       164  LYS       HD1            -7.0472090466        2.8903162181       -2.6521632903  S19       73              1.0000000000
      1791       164  LYS       HD2            -5.3701085312        3.3386747929       -2.3808679067  S19       73              1.0000000000
      1792       164  LYS       QQH2           -6.3837140769        2.8455381733       -1.0109213085  S19       73              1.0000000000
      1793       164  LYS       CE             -6.7954549111        4.8722651526       -1.7932670264  S19       73              1.0000000000
      1794       164  LYS       HE1            -6.5259013548        5.2981152634       -0.8231401140  S19       73              1.0000000000
      1795       164  LYS       HE2            -7.8786186814        4.9782157886       -1.8996189549  S19       73              1.0000000000
      1796       164  LYS       NZ             -6.1393234519        5.7439975911       -2.8192741391  S19       73              1.0000000000
      1797       164  LYS       HZ1            -6.1540618963        5.3723273586       -3.7775054588  S19       73              1.0000000000
      1798       164  LYS       HZ2            -5.0529553118        5.9760383515       -2.5403388065  S19       73              1.0000000000
      1799       164  LYS       HZ3            -6.6129363732        6.6732697255       -2.8545462897  S19       73              1.0000000000
      1800       165  SER       CB             -4.3805738318        4.4068978479       -6.2663066285  S19       130             1.0000000000
      1801       165  SER       HB1            -4.4231177591        5.3248937439       -6.8532185212  S19       130             1.0000000000
      1802       165  SER       HB2            -3.6142009074        3.7591683511       -6.7054160625  S19       130             1.0000000000
      1803       165  SER       OG             -4.0373269243        4.6853652714       -4.8660173579  S19       130             1.0000000000
      1804       165  SER       HG1            -3.2919379597        5.3446764961       -4.8459568584  S19       130             1.0000000000
      1805       165  SER       QQH3           -5.3315346578        3.8790093106       -6.3356551884  S19       130             1.0000000000
      1806       166  GLU       CB             -9.9194583578        9.4935704544        0.7980204898  S19       166             1.0000000000
      1807       166  GLU       HB1            -9.5121076173       10.1511422054        0.0226373135  S19       166             1.0000000000
      1808       166  GLU       HB2           -10.9588726589        9.2512798159        0.5550266069  S19       166             1.0000000000
      1809       166  GLU       QQH4           -9.9057850323        9.9435632915        1.8006999636  S19       166             1.0000000000
      1810       166  GLU       CG             -9.0619031052        8.2164061422        0.7649822165  S19       166             1.0000000000
      1811       166  GLU       HG1            -9.3931061061        7.5651382458       -0.0549680019  S19       166             1.0000000000
      1812       166  GLU       HG2            -9.1752746442        7.6167901225        1.6769287515  S19       166             1.0000000000
      1813       166  GLU       CD             -7.5750911945        8.4865176117        0.5423012618  S19       166             1.0000000000
      1814       166  GLU       OE1            -7.1399547688        9.6752577560        0.5157643683  S19       166             1.0000000000
      1815       166  GLU       OE2            -6.8283229140        7.4181321993        0.3810830705  S19       166             1.0000000000
      1816       167  ASN       CB             -2.7167982876       12.0425289503        1.5443413875  S19       170             1.0000000000
      1817       167  ASN       HB1            -1.7239903136       11.9425808197        1.0961666318  S19       170             1.0000000000
      1818       167  ASN       HB2            -3.1510727069       13.0006239660        1.2449889736  S19       170             1.0000000000
      1819       167  ASN       QQH5           -2.6936236216       11.9757698076        2.6405456121  S19       170             1.0000000000
      1820       167  ASN       CG             -3.5957391123       10.8856336944        1.0642884102  S19       170             1.0000000000
      1821       167  ASN       OD1            -3.2023366322        9.6805630201        1.2027876038  S19       170             1.0000000000
      1822       167  ASN       ND2            -4.7838083401       11.2127375138        0.5315512093  S19       170             1.0000000000
      1823       167  ASN       HD21           -5.5053369354       10.5031999313        0.3555685310  S19       170             1.0000000000
      1824       167  ASN       HD22           -4.9933762435       12.1769326094        0.2517571994  S19       170             1.0000000000
      1825       168  LYS       CE             -3.1335989855        1.4736694381       -4.0345620525  S19       234             1.0000000000
      1826       168  LYS       HE1            -3.5284768166        1.7222975517       -3.0508383554  S19       234             1.0000000000
      1827       168  LYS       HE2            -3.9539694292        1.3803569928       -4.7470615176  S19       234             1.0000000000
      1828       168  LYS       NZ             -2.2482315098        2.5925998644       -4.5079360284  S19       234             1.0000000000
      1829       168  LYS       HZ1            -1.7641082987        2.3403284260       -5.4059199033  S19       234             1.0000000000
      1830       168  LYS       HZ2            -1.4845674269        2.8596564333       -3.8576668532  S19       234             1.0000000000
      1831       168  LYS       HZ3            -2.8324031035        3.4498187984       -4.6533579620  S19       234             1.0000000000
      1832       168  LYS       QQH6           -2.5407689569        0.5611486307       -3.9610080726  S19       234             1.0000000000
      1833       169  SER       CB              2.4125974001        3.4005053255       -5.7147626202  S19       235             1.0000000000
      1834       169  SER       HB1             3.1421175476        2.7607774346       -6.2205318534  S19       235             1.0000000000
      1835       169  SER       HB2             2.9257053292        4.3444018501       -5.4851343543  S19       235             1.0000000000
      1836       169  SER       OG              1.2964443252        3.5867791201       -6.6217558679  S19       235             1.0000000000
      1837       169  SER       HG1             0.8652832715        4.4704147808       -6.4639576769  S19       235             1.0000000000
      1838       169  SER       QQH7            2.0967400338        2.8645013303       -4.8054907072  S19       235             1.0000000000
      1839       170  PNM       S1             -3.0639099321        9.6155740379       -6.1007468193  S19       523             1.0000000000
      1840       170  PNM       C2             -1.7432693382        8.3196739816       -6.7020279236  S19       523             1.0000000000
      1841       170  PNM       C3             -1.3531969437        7.5287191657       -5.4019509984  S19       523             1.0000000000
      1842       170  PNM       N4             -2.5264690532        7.4906637371       -4.5046081477  S19       523             1.0000000000
      1843       170  PNM       C5             -3.6609512910        8.4516638404       -4.7575802739  S19       523             1.0000000000
      1844       170  PNM       C6             -3.5784485158        8.8875159796       -3.2445394755  S19       523             1.0000000000
      1845       170  PNM       C7             -2.4460277173        7.8457115665       -3.1417988966  S19       523             1.0000000000
      1846       170  PNM       O8             -1.4984707603        7.7034674553       -2.3503177527  S19       523             1.0000000000
      1847       170  PNM       C9             -2.3791384780        7.4332016283       -7.7812997674  S19       523             1.0000000000
      1848       170  PNM       C10            -0.5511284826        9.1044472730       -7.2630506012  S19       523             1.0000000000
      1849       170  PNM       C11            -0.7815465300        6.1368815198       -5.7225346326  S19       523             1.0000000000
      1850       170  PNM       O12            -1.4526775766        5.1059405639       -5.4327074006  S19       523             1.0000000000
      1851       170  PNM       O13             0.3922987246        6.1286777289       -6.2933586949  S19       523             1.0000000000
      1852       170  PNM       N14            -2.9831992076       10.1839406998       -2.9612161990  S19       523             1.0000000000
      1853       170  PNM       C15            -3.5640532703       11.3518200592       -3.3160209966  S19       523             1.0000000000
      1854       170  PNM       O16            -4.6938967090       11.3859841383       -3.8841816748  S19       523             1.0000000000
      1855       170  PNM       C17            -2.7497560292       12.6070384356       -3.0251485120  S19       523             1.0000000000
      1856       170  PNM       C18            -1.8741087729       13.0643011040       -4.1888011478  S19       523             1.0000000000
      1857       170  PNM       C19            -0.5137813967       13.3478758863       -3.9827257138  S19       523             1.0000000000
      1858       170  PNM       C20             0.2889887102       13.8282085598       -5.0268458017  S19       523             1.0000000000
      1859       170  PNM       C21            -0.2620748191       14.0285118189       -6.2981572587  S19       523             1.0000000000
      1860       170  PNM       C22            -1.6158313323       13.7374602735       -6.5143639730  S19       523             1.0000000000
      1861       170  PNM       C23            -2.4158524483       13.2633262669       -5.4699891971  S19       523             1.0000000000
      1862       170  PNM       H24            -0.5542721449        8.0833070465       -4.8935113946  S19       523             1.0000000000
      1863       170  PNM       H25            -0.8240180250        9.6028524670       -8.1977591840  S19       523             1.0000000000
      1864       170  PNM       H26             0.2712178230        8.4148427121       -7.4697247223  S19       523             1.0000000000
      1865       170  PNM       H27            -0.2027470878        9.8639323513       -6.5593573550  S19       523             1.0000000000
      1866       170  PNM       H28            -2.7181089112        8.0462092715       -8.6196513117  S19       523             1.0000000000
      1867       170  PNM       H29            -3.2427708511        6.8868828201       -7.3970364125  S19       523             1.0000000000
      1868       170  PNM       H30            -1.6506222136        6.7081819714       -8.1623703338  S19       523             1.0000000000
      1869       170  PNM       H31            -4.5943956363        7.9695944860       -5.0424000588  S19       523             1.0000000000
      1870       170  PNM       H32            -4.4855728034        8.7152131959       -2.6678930199  S19       523             1.0000000000
      1871       170  PNM       H33            -2.1271947506       12.4440304987       -2.1406301957  S19       523             1.0000000000
      1872       170  PNM       H34            -3.4659284142       13.3935378560       -2.7748894295  S19       523             1.0000000000
      1873       170  PNM       H35            -0.0778878228       13.1950670916       -3.0007407681  S19       523             1.0000000000
      1874       170  PNM       H36             1.3369724800       14.0415202122       -4.8479456789  S19       523             1.0000000000
      1875       170  PNM       H37             0.3585224210       14.3874140559       -7.1143130312  S19       523             1.0000000000
      1876       170  PNM       H38            -2.0442360381       13.8681151404       -7.5007970711  S19       523             1.0000000000
      1877       170  PNM       H39            -3.4594100855       13.0343996906       -5.6500744486  S19       523             1.0000000000
      1878       170  PNM       H40            -2.0887120637       10.1934267778       -2.4667059577  S19       523             1.0000000000
      1879       171  TIP3      OH2            -4.4871697946        7.7436543368       -0.1173289699  S19       290             1.0000000000
      1880       171  TIP3      H1             -5.6022224208        7.6236834315        0.1451542405  S19       290             1.0000000000
      1881       171  TIP3      H2             -3.9526797871        8.4434396373        0.3689093197  S19       290             1.0000000000
      1882       172  SER       CB             -2.9406485147        5.1819661414       -1.9715978440  S20       70              1.0000000000
      1883       172  SER       HB1            -3.4571659698        4.3324550661       -2.4340543431  S20       70              1.0000000000
      1884       172  SER       HB2            -1.9783795710        5.3069889141       -2.4840493756  S20       70              1.0000000000
      1885       172  SER       OG             -3.7576860111        6.3616167028       -2.1291135157  S20       70              1.0000000000
      1886       172  SER       HG1            -4.0747471033        7.2074226848       -0.8857738532  S20       70              1.0000000000
      1887       172  SER       QQH1           -2.7170726036        5.0128819729       -0.9052288224  S20       70              1.0000000000
      1888       173  LYS       CD             -6.3636294748        3.4056329592       -1.9576947315  S20       73              1.0000000000
      1889       173  LYS       HD1            -7.0346146168        2.9003990739       -2.6573007107  S20       73              1.0000000000
      1890       173  LYS       HD2            -5.3553989163        3.3381921321       -2.3809954551  S20       73              1.0000000000
      1891       173  LYS       QQH2           -6.3751126831        2.8482511541       -1.0146433144  S20       73              1.0000000000
      1892       173  LYS       CE             -6.7733260319        4.8781881772       -1.7920076086  S20       73              1.0000000000
      1893       173  LYS       HE1            -6.4961002907        5.3002506146       -0.8226451124  S20       73              1.0000000000
      1894       173  LYS       HE2            -7.8563050689        4.9906000997       -1.8923056279  S20       73              1.0000000000
      1895       173  LYS       NZ             -6.1208525610        5.7513025563       -2.8214282355  S20       73              1.0000000000
      1896       173  LYS       HZ1            -6.1371608954        5.3765590116       -3.7792238562  S20       73              1.0000000000
      1897       173  LYS       HZ2            -5.0441782684        5.9840380260       -2.5607492989  S20       73              1.0000000000
      1898       173  LYS       HZ3            -6.5994160968        6.6784285999       -2.8572748636  S20       73              1.0000000000
      1899       174  SER       CB             -4.3800205207        4.4159950923       -6.2554299838  S20       130             1.0000000000
      1900       174  SER       HB1            -4.4230255511        5.3328111594       -6.8438831204  S20       130             1.0000000000
      1901       174  SER       HB2            -3.6065037043        3.7731586788       -6.6886197450  S20       130             1.0000000000
      1902       174  SER       OG             -4.0495211734        4.6967881357       -4.8527179057  S20       130             1.0000000000
      1903       174  SER       HG1            -3.3568322565        5.4102751252       -4.8114623295  S20       130             1.0000000000
      1904       174  SER       QQH3           -5.3277355631        3.8825798448       -6.3322957518  S20       130             1.0000000000
      1905       175  GLU       CB             -9.9213402682        9.4913133693        0.7985238985  S20       166             1.0000000000
      1906       175  GLU       HB1            -9.5164306618       10.1492454333        0.0222663274  S20       166             1.0000000000
      1907       175  GLU       HB2           -10.9603739534        9.2475254739        0.5564416934  S20       166             1.0000000000
      1908       175  GLU       QQH4           -9.9078341453        9.9407434448        1.8014051483  S20       166             1.0000000000
      1909       175  GLU       CG             -9.0631085915        8.2144668151        0.7650476206  S20       166             1.0000000000
      1910       175  GLU       HG1            -9.3935577540        7.5627375828       -0.0546902733  S20       166             1.0000000000
      1911       175  GLU       HG2            -9.1749001463        7.6147099349        1.6769792583  S20       166             1.0000000000
      1912       175  GLU       CD             -7.5799033879        8.4896393076        0.5417419984  S20       166             1.0000000000
      1913       175  GLU       OE1            -7.1409323077        9.6729353663        0.5147560579  S20       166             1.0000000000
      1914       175  GLU       OE2            -6.8306958268        7.4164688549        0.3776121234  S20       166             1.0000000000
      1915       176  ASN       CB             -2.7146166108       12.0461610752        1.5464747019  S20       170             1.0000000000
      1916       176  ASN       HB1            -1.7218575011       11.9478827225        1.0978299261  S20       170             1.0000000000
      1917       176  ASN       HB2            -3.1498619129       13.0040504090        1.2479871018  S20       170             1.0000000000
      1918       176  ASN       QQH5           -2.6906523517       11.9784356118        2.6425126856  S20       170             1.0000000000
      1919       176  ASN       CG             -3.5914221882       10.8888781038        1.0659234032  S20       170             1.0000000000
      1920       176  ASN       OD1            -3.2020460280        9.6841234667        1.2116242450  S20       170             1.0000000000
      1921       176  ASN       ND2            -4.7758326624       11.2163307664        0.5239894847  S20       170             1.0000000000
      1922       176  ASN       HD21           -5.4911746041       10.5054888200        0.3401233497  S20       170             1.0000000000
      1923       176  ASN       HD22           -4.9844885566       12.1798611516        0.2404658366  S20       170             1.0000000000
      1924       177  LYS       CE             -3.1291245870        1.4902506178       -4.0400166476  S20       234             1.0000000000
      1925       177  LYS       HE1            -3.5250820943        1.7376941595       -3.0563488000  S20       234             1.0000000000
      1926       177  LYS       HE2            -3.9486465582        1.3988626757       -4.7538100147  S20       234             1.0000000000
      1927       177  LYS       NZ             -2.2411114116        2.6084023175       -4.5106562710  S20       234             1.0000000000
      1928       177  LYS       HZ1            -1.7584587518        2.3567687511       -5.4093240759  S20       234             1.0000000000
      1929       177  LYS       HZ2            -1.4746058579        2.8690550971       -3.8609736652  S20       234             1.0000000000
      1930       177  LYS       HZ3            -2.8158102302        3.4727839737       -4.6533071713  S20       234             1.0000000000
      1931       177  LYS       QQH6           -2.5377130694        0.5767184731       -3.9673798568  S20       234             1.0000000000
      1932       178  SER       CB              2.4117128948        3.4038584490       -5.7148190176  S20       235             1.0000000000
      1933       178  SER       HB1             3.1407664918        2.7645354236       -6.2219809681  S20       235             1.0000000000
      1934       178  SER       HB2             2.9255266739        4.3470590109       -5.4840243979  S20       235             1.0000000000
      1935       178  SER       OG              1.2951955596        3.5926637632       -6.6206899518  S20       235             1.0000000000
      1936       178  SER       HG1             0.8672596235        4.4783497791       -6.4633190599  S20       235             1.0000000000
      1937       178  SER       QQH7            2.0960110024        2.8668466381       -4.8060712946  S20       235             1.0000000000
      1938       179  PNM       S1             -3.0734644676        9.5988651427       -6.0991016284  S20       523             1.0000000000
      1939       179  PNM       C2             -1.7523999342        8.3037681675       -6.6943777391  S20       523             1.0000000000
      1940       179  PNM       C3             -1.3780268901        7.5095610629       -5.3932131362  S20       523             1.0000000000
      1941       179  PNM       N4             -2.5718550177        7.4379737064       -4.5166022610  S20       523             1.0000000000
      1942       179  PNM       C5             -3.6829904788        8.4343430595       -4.7622739877  S20       523             1.0000000000
      1943       179  PNM       C6             -3.5949365658        8.8706804169       -3.2522194279  S20       523             1.0000000000
      1944       179  PNM       C7             -2.4860447138        7.7998686001       -3.1351613490  S20       523             1.0000000000
      1945       179  PNM       O8             -1.5037344045        7.7045660457       -2.3774881744  S20       523             1.0000000000
      1946       179  PNM       C9             -2.3795014695        7.4231493827       -7.7835140893  S20       523             1.0000000000
      1947       179  PNM       C10            -0.5568511177        9.0911675635       -7.2451659254  S20       523             1.0000000000
      1948       179  PNM       C11            -0.7795922233        6.1276130263       -5.7169654704  S20       523             1.0000000000
      1949       179  PNM       O12            -1.4277584147        5.0834177467       -5.4288760255  S20       523             1.0000000000
      1950       179  PNM       O13             0.3945690590        6.1414149742       -6.2912447811  S20       523             1.0000000000
      1951       179  PNM       N14            -2.9844548654       10.1599339877       -2.9687569466  S20       523             1.0000000000
      1952       179  PNM       C15            -3.5594077885       11.3328070913       -3.3172022926  S20       523             1.0000000000
      1953       179  PNM       O16            -4.6928772691       11.3759667205       -3.8788950911  S20       523             1.0000000000
      1954       179  PNM       C17            -2.7417249425       12.5861788309       -3.0248625486  S20       523             1.0000000000
      1955       179  PNM       C18            -1.8713189497       13.0530434873       -4.1889490235  S20       523             1.0000000000
      1956       179  PNM       C19            -0.5120625582       13.3428776354       -3.9836317154  S20       523             1.0000000000
      1957       179  PNM       C20             0.2875066601       13.8304919208       -5.0268164080  S20       523             1.0000000000
      1958       179  PNM       C21            -0.2657979690       14.0329402682       -6.2967769890  S20       523             1.0000000000
      1959       179  PNM       C22            -1.6186196068       13.7371213906       -6.5121391879  S20       523             1.0000000000
      1960       179  PNM       C23            -2.4154424600       13.2552782346       -5.4686756408  S20       523             1.0000000000
      1961       179  PNM       H24            -0.5975889204        8.0723987375       -4.8649918286  S20       523             1.0000000000
      1962       179  PNM       H25            -0.8244912284        9.5897985402       -8.1813620351  S20       523             1.0000000000
      1963       179  PNM       H26             0.2682742643        8.4033378934       -7.4450084570  S20       523             1.0000000000
      1964       179  PNM       H27            -0.2161783696        9.8512033862       -6.5386236740  S20       523             1.0000000000
      1965       179  PNM       H28            -2.7097506551        8.0407377016       -8.6220057687  S20       523             1.0000000000
      1966       179  PNM       H29            -3.2475399493        6.8767129654       -7.4098689530  S20       523             1.0000000000
      1967       179  PNM       H30            -1.6489481217        6.6983322316       -8.1611868861  S20       523             1.0000000000
      1968       179  PNM       H31            -4.6281577948        7.9766135369       -5.0483946381  S20       523             1.0000000000
      1969       179  PNM       H32            -4.5086274106        8.7187079212       -2.6790470437  S20       523             1.0000000000
      1970       179  PNM       H33            -2.1148614995       12.4187053503       -2.1442683584  S20       523             1.0000000000
      1971       179  PNM       H34            -3.4577171315       13.3708696641       -2.7667710190  S20       523             1.0000000000
      1972       179  PNM       H35            -0.0742004078       13.1882957707       -3.0028327872  S20       523             1.0000000000
      1973       179  PNM       H36             1.3349040414       14.0471366524       -4.8484360850  S20       523             1.0000000000
      1974       179  PNM       H37             0.3524188770       14.3965412430       -7.1126612542  S20       523             1.0000000000
      1975       179  PNM       H38            -2.0487236906       13.8694357048       -7.4975818225  S20       523             1.0000000000
      1976       179  PNM       H39            -3.4580164763       13.0219384512       -5.6487134951  S20       523             1.0000000000
      1977       179  PNM       H40            -2.0842733649       10.1585749579       -2.4846330787  S20       523             1.0000000000
      1978       180  TIP3      OH2            -4.4952319884        7.7493598944       -0.1121674935  S20       290             1.0000000000
      1979       180  TIP3      H1             -5.6641743213        7.6157131178        0.1553919627  S20       290             1.0000000000
      1980       180  TIP3      H2             -3.9576934165        8.4440511547        0.3760791320  S20       290             1.0000000000
      1981       181  SER       CB             -2.9091510113        5.1934853306       -1.9930070950  S21       70              1.0000000000
      1982       181  SER       HB1            -3.4410556412        4.3529515117       -2.4518791771  S21       70              1.0000000000
      1983       181  SER       HB2            -1.9409873332        5.2955804280       -2.4963111948  S21       70              1.0000000000
      1984       181  SER       OG             -3.7008178081        6.3942816466       -2.1789752121  S21       70              1.0000000000
      1985       181  SER       HG1            -4.0637237789        7.2476656681       -0.8727341810  S21       70              1.0000000000
      1986       181  SER       QQH1           -2.7043469706        5.0433680188       -0.9209380967  S21       70              1.0000000000
      1987       182  LYS       CD             -6.3515559356        3.4102441884       -1.9609479818  S21       73              1.0000000000
      1988       182  LYS       HD1            -7.0239232234        2.9093283651       -2.6621886626  S21       73              1.0000000000
      1989       182  LYS       HD2            -5.3429717060        3.3376194959       -2.3823527883  S21       73              1.0000000000
      1990       182  LYS       QQH2           -6.3676371872        2.8531401206       -1.0180837779  S21       73              1.0000000000
      1991       182  LYS       CE             -6.7546654389        4.8842839769       -1.7937924119  S21       73              1.0000000000
      1992       182  LYS       HE1            -6.4721646556        5.3055339936       -0.8259066070  S21       73              1.0000000000
      1993       182  LYS       HE2            -7.8370587815        5.0026111939       -1.8911762256  S21       73              1.0000000000
      1994       182  LYS       NZ             -6.1062758169        5.7593293037       -2.8279966074  S21       73              1.0000000000
      1995       182  LYS       HZ1            -6.1260052401        5.3828027072       -3.7862736198  S21       73              1.0000000000
      1996       182  LYS       HZ2            -5.0471603577        5.9929868460       -2.5892376338  S21       73              1.0000000000
      1997       182  LYS       HZ3            -6.5906779726        6.6842958997       -2.8635224520  S21       73              1.0000000000
      1998       183  SER       CB             -4.3792434603        4.4233192238       -6.2485152662  S21       130             1.0000000000
      1999       183  SER       HB1            -4.4216124859        5.3373175981       -6.8411826377  S21       130             1.0000000000
      2000       183  SER       HB2            -3.6011856337        3.7821488001       -6.6755761629  S21       130             1.0000000000
      2001       183  SER       OG             -4.0562439116        4.7114539325       -4.8453796090  S21       130             1.0000000000
      2002       183  SER       HG1            -3.4057229912        5.4675567929       -4.7944204654  S21       130             1.0000000000
      2003       183  SER       QQH3           -5.3252706345        3.8865502734       -6.3295984906  S21       130             1.0000000000
      2004       184  GLU       CB             -9.9234352933        9.4905162201        0.7988687705  S21       166             1.0000000000
      2005       184  GLU       HB1            -9.5194485158       10.1484665562        0.0222190481  S21       166             1.0000000000
      2006       184  GLU       HB2           -10.9623031981        9.2465334607        0.5571773046  S21       166             1.0000000000
      2007       184  GLU       QQH4           -9.9098646483        9.9392309136        1.8020194198  S21       166             1.0000000000
      2008       184  GLU       CG             -9.0660037529        8.2132002818        0.7651939911  S21       166             1.0000000000
      2009       184  GLU       HG1            -9.3962862216        7.5612382123       -0.0543420053  S21       166             1.0000000000
      2010       184  GLU       HG2            -9.1767486722        7.6136560212        1.6773224440  S21       166             1.0000000000
      2011       184  GLU       CD             -7.5856734245        8.4911401120        0.5415110771  S21       166             1.0000000000
      2012       184  GLU       OE1            -7.1423074019        9.6695162247        0.5141601815  S21       166             1.0000000000
      2013       184  GLU       OE2            -6.8359860970        7.4127267694        0.3751234385  S21       166             1.0000000000
      2014       185  ASN       CB             -2.7131864946       12.0478781969        1.5476859108  S21       170             1.0000000000
      2015       185  ASN       HB1            -1.7205445621       11.9496196587        1.0987779414  S21       170             1.0000000000
      2016       185  ASN       HB2            -3.1484748607       13.0057753006        1.2493318935  S21       170             1.0000000000
      2017       185  ASN       QQH5           -2.6886711899       11.9798368666        2.6436094857  S21       170             1.0000000000
      2018       185  ASN       CG             -3.5894304394       10.8912724172        1.0673291291  S21       170             1.0000000000
      2019       185  ASN       OD1            -3.2033873555        9.6862785342        1.2189688392  S21       170             1.0000000000
      2020       185  ASN       ND2            -4.7709702105       11.2188079490        0.5191921964  S21       170             1.0000000000
      2021       185  ASN       HD21           -5.4811773180       10.5068645960        0.3284596284  S21       170             1.0000000000
      2022       185  ASN       HD22           -4.9787968780       12.1818563769        0.2321261223  S21       170             1.0000000000
      2023       186  LYS       CE             -3.1261023141        1.5021102821       -4.0444515524  S21       234             1.0000000000
      2024       186  LYS       HE1            -3.5228880303        1.7481372120       -3.0606702017  S21       234             1.0000000000
      2025       186  LYS       HE2            -3.9449970268        1.4117288365       -4.7591172733  S21       234             1.0000000000
      2026       186  LYS       NZ             -2.2369814029        2.6203645631       -4.5130927287  S21       234             1.0000000000
      2027       186  LYS       HZ1            -1.7558370731        2.3698233629       -5.4127121004  S21       234             1.0000000000
      2028       186  LYS       HZ2            -1.4673692731        2.8758215113       -3.8649236687  S21       234             1.0000000000
      2029       186  LYS       HZ3            -2.8037429315        3.4912410890       -4.6532848907  S21       234             1.0000000000
      2030       186  LYS       QQH6           -2.5351591799        0.5882051929       -3.9726897173  S21       234             1.0000000000
      2031       187  SER       CB              2.4114190045        3.4061518422       -5.7149770835  S21       235             1.0000000000
      2032       187  SER       HB1             3.1399798214        2.7668918739       -6.2230797043  S21       235             1.0000000000
      2033       187  SER       HB2             2.9258804618        4.3487749517       -5.4834334630  S21       235             1.0000000000
      2034       187  SER       OG              1.2947583643        3.5968038860       -6.6200576775  S21       235             1.0000000000
      2035       187  SER       HG1             0.8678095103        4.4832835088       -6.4615015425  S21       235             1.0000000000
      2036       187  SER       QQH7            2.0959835455        2.8687104538       -4.8063198644  S21       235             1.0000000000
      2037       188  PNM       S1             -3.0773228019        9.5850019964       -6.0907470034  S21       523             1.0000000000
      2038       188  PNM       C2             -1.7577115102        8.2905484105       -6.6806632086  S21       523             1.0000000000
      2039       188  PNM       C3             -1.4002307283        7.4918752376       -5.3776516967  S21       523             1.0000000000
      2040       188  PNM       N4             -2.6142613629        7.3842485575       -4.5236360371  S21       523             1.0000000000
      2041       188  PNM       C5             -3.6971778135        8.4180804237       -4.7597931780  S21       523             1.0000000000
      2042       188  PNM       C6             -3.6075445360        8.8547969252       -3.2537983624  S21       523             1.0000000000
      2043       188  PNM       C7             -2.5298558088        7.7469489889       -3.1122844555  S21       523             1.0000000000
      2044       188  PNM       O8             -1.5061550826        7.7074284657       -2.3924715991  S21       523             1.0000000000
      2045       188  PNM       C9             -2.3790826693        7.4167225028       -7.7788348486  S21       523             1.0000000000
      2046       188  PNM       C10            -0.5576386605        9.0778828898       -7.2233527550  S21       523             1.0000000000
      2047       188  PNM       C11            -0.7775672001        6.1197253856       -5.7066205156  S21       523             1.0000000000
      2048       188  PNM       O12            -1.4043981324        5.0628652812       -5.4200014129  S21       523             1.0000000000
      2049       188  PNM       O13             0.3951179402        6.1509796785       -6.2865057384  S21       523             1.0000000000
      2050       188  PNM       N14            -2.9838601485       10.1368648478       -2.9683711484  S21       523             1.0000000000
      2051       188  PNM       C15            -3.5526122274       11.3138762847       -3.3132763840  S21       523             1.0000000000
      2052       188  PNM       O16            -4.6894298880       11.3654377294       -3.8703488568  S21       523             1.0000000000
      2053       188  PNM       C17            -2.7332933243       12.5668804391       -3.0212444542  S21       523             1.0000000000
      2054       188  PNM       C18            -1.8685769623       13.0423602949       -4.1863531033  S21       523             1.0000000000
      2055       188  PNM       C19            -0.5103462852       13.3384841438       -3.9826110078  S21       523             1.0000000000
      2056       188  PNM       C20             0.2859177162       13.8309238449       -5.0260012477  S21       523             1.0000000000
      2057       188  PNM       C21            -0.2698522655       14.0329648713       -6.2949646845  S21       523             1.0000000000
      2058       188  PNM       C22            -1.6218638399       13.7323531181       -6.5086720175  S21       523             1.0000000000
      2059       188  PNM       C23            -2.4153124513       13.2453195473       -5.4649447712  S21       523             1.0000000000
      2060       188  PNM       H24            -0.6382786907        8.0613079114       -4.8295285055  S21       523             1.0000000000
      2061       188  PNM       H25            -0.8204759933        9.5788527831       -8.1598847211  S21       523             1.0000000000
      2062       188  PNM       H26             0.2676899019        8.3897388241       -7.4197551010  S21       523             1.0000000000
      2063       188  PNM       H27            -0.2203426480        9.8364722580       -6.5139965697  S21       523             1.0000000000
      2064       188  PNM       H28            -2.7009692178        8.0386214207       -8.6176107322  S21       523             1.0000000000
      2065       188  PNM       H29            -3.2519371554        6.8718555440       -7.4145217238  S21       523             1.0000000000
      2066       188  PNM       H30            -1.6477746958        6.6911192324       -8.1535117746  S21       523             1.0000000000
      2067       188  PNM       H31            -4.6541443117        7.9858201974       -5.0480366493  S21       523             1.0000000000
      2068       188  PNM       H32            -4.5317427254        8.7266959599       -2.6899070817  S21       523             1.0000000000
      2069       188  PNM       H33            -2.1020785391       12.3966296370       -2.1444434881  S21       523             1.0000000000
      2070       188  PNM       H34            -3.4499136836       13.3493321359       -2.7566734128  S21       523             1.0000000000
      2071       188  PNM       H35            -0.0701822240       13.1830383546       -3.0030037845  S21       523             1.0000000000
      2072       188  PNM       H36             1.3329286881       14.0506138600       -4.8488280839  S21       523             1.0000000000
      2073       188  PNM       H37             0.3460332670       14.3992764623       -7.1114337353  S21       523             1.0000000000
      2074       188  PNM       H38            -2.0537709909       13.8638799910       -7.4934939037  S21       523             1.0000000000
      2075       188  PNM       H39            -3.4566976974       13.0064624870       -5.6443583071  S21       523             1.0000000000
      2076       188  PNM       H40            -2.0780371204       10.1243351838       -2.4943720073  S21       523             1.0000000000
      2077       189  TIP3      OH2            -4.4950964188        7.7554548739       -0.1026290039  S21       290             1.0000000000
      2078       189  TIP3      H1             -5.7111307131        7.6084135188        0.1660470851  S21       290             1.0000000000
      2079       189  TIP3      H2             -3.9583902372        8.4497945604        0.3876489515  S21       290             1.0000000000
      2080       190  SER       CB             -2.8768722694        5.2079950753       -2.0140022843  S22       70              1.0000000000
      2081       190  SER       HB1            -3.4289027962        4.3801791372       -2.4685455708  S22       70              1.0000000000
      2082       190  SER       HB2            -1.9058634052        5.2877554850       -2.5108547801  S22       70              1.0000000000
      2083       190  SER       OG             -3.6436314595        6.4312978777       -2.2258562491  S22       70              1.0000000000
      2084       190  SER       HG1            -4.0514721376        7.2898729670       -0.8611350888  S22       70              1.0000000000
      2085       190  SER       QQH1           -2.6889077744        5.0805986678       -0.9370953334  S22       70              1.0000000000
      2086       191  LYS       CD             -6.3402210901        3.4147004401       -1.9643468011  S22       73              1.0000000000
      2087       191  LYS       HD1            -7.0139562386        2.9174380346       -2.6667560741  S22       73              1.0000000000
      2088       191  LYS       HD2            -5.3315984933        3.3368915139       -2.3845006295  S22       73              1.0000000000
      2089       191  LYS       QQH2           -6.3605143348        2.8582791402       -1.0214479784  S22       73              1.0000000000
      2090       191  LYS       CE             -6.7372956896        4.8901552429       -1.7961317575  S22       73              1.0000000000
      2091       191  LYS       HE1            -6.4495091283        5.3120964431       -0.8303306946  S22       73              1.0000000000
      2092       191  LYS       HE2            -7.8191363433        5.0135503206       -1.8901607496  S22       73              1.0000000000
      2093       191  LYS       NZ             -6.0949091282        5.7670291359       -2.8365969067  S22       73              1.0000000000
      2094       191  LYS       HZ1            -6.1189858267        5.3892007160       -3.7956278633  S22       73              1.0000000000
      2095       191  LYS       HZ2            -5.0530236016        6.0018965998       -2.6193111121  S22       73              1.0000000000
      2096       191  LYS       HZ3            -6.5848961176        6.6901168751       -2.8707389968  S22       73              1.0000000000
      2097       192  SER       CB             -4.3780071736        4.4290247582       -6.2435278560  S22       130             1.0000000000
      2098       192  SER       HB1            -4.4198039346        5.3398788446       -6.8410546022  S22       130             1.0000000000
      2099       192  SER       HB2            -3.5973298819        3.7879292025       -6.6658325886  S22       130             1.0000000000
      2100       192  SER       OG             -4.0582560946        4.7263638976       -4.8413172167  S22       130             1.0000000000
      2101       192  SER       HG1            -3.4338269746        5.5121122479       -4.7900782245  S22       130             1.0000000000
      2102       192  SER       QQH3           -5.3233250363        3.8903952025       -6.3263030527  S22       130             1.0000000000
      2103       193  GLU       CB             -9.9256642887        9.4902581135        0.7990787793  S22       166             1.0000000000
      2104       193  GLU       HB1            -9.5220714291       10.1481506228        0.0222338761  S22       166             1.0000000000
      2105       193  GLU       HB2           -10.9645199532        9.2466064357        0.5576483202  S22       166             1.0000000000
      2106       193  GLU       QQH4           -9.9119226409        9.9383129094        1.8024867610  S22       166             1.0000000000
      2107       193  GLU       CG             -9.0693032464        8.2123700858        0.7651523234  S22       166             1.0000000000
      2108       193  GLU       HG1            -9.3998998100        7.5603960995       -0.0542256394  S22       166             1.0000000000
      2109       193  GLU       HG2            -9.1795361108        7.6130000088        1.6774373493  S22       166             1.0000000000
      2110       193  GLU       CD             -7.5908890448        8.4916027371        0.5413013992  S22       166             1.0000000000
      2111       193  GLU       OE1            -7.1434384223        9.6662973564        0.5142976111  S22       166             1.0000000000
      2112       193  GLU       OE2            -6.8414606497        7.4090474536        0.3727402222  S22       166             1.0000000000
      2113       194  ASN       CB             -2.7122578908       12.0488195990        1.5487164712  S22       170             1.0000000000
      2114       194  ASN       HB1            -1.7198687213       11.9497621102        1.0994802700  S22       170             1.0000000000
      2115       194  ASN       HB2            -3.1468139701       13.0069680581        1.2502455796  S22       170             1.0000000000
      2116       194  ASN       QQH5           -2.6873016006       11.9807711342        2.6445851505  S22       170             1.0000000000
      2117       194  ASN       CG             -3.5888002759       10.8933392869        1.0687506125  S22       170             1.0000000000
      2118       194  ASN       OD1            -3.2064779694        9.6877806141        1.2259127886  S22       170             1.0000000000
      2119       194  ASN       ND2            -4.7675324899       11.2211542949        0.5148618522  S22       170             1.0000000000
      2120       194  ASN       HD21           -5.4742907713       10.5086920351        0.3190595653  S22       170             1.0000000000
      2121       194  ASN       HD22           -4.9737958785       12.1838107072        0.2244081701  S22       170             1.0000000000
      2122       195  LYS       CE             -3.1237228444        1.5112912212       -4.0483771530  S22       234             1.0000000000
      2123       195  LYS       HE1            -3.5213331548        1.7559823837       -3.0644912023  S22       234             1.0000000000
      2124       195  LYS       HE2            -3.9421033786        1.4216502191       -4.7637424010  S22       234             1.0000000000
      2125       195  LYS       NZ             -2.2339219310        2.6296238986       -4.5154783755  S22       234             1.0000000000
      2126       195  LYS       HZ1            -1.7540019960        2.3799779956       -5.4159356080  S22       234             1.0000000000
      2127       195  LYS       HZ2            -1.4615005877        2.8810679626       -3.8690765153  S22       234             1.0000000000
      2128       195  LYS       HZ3            -2.7947259869        3.5055851478       -4.6540322167  S22       234             1.0000000000
      2129       195  LYS       QQH6           -2.5331751544        0.5971018312       -3.9771897615  S22       234             1.0000000000
      2130       196  SER       CB              2.4108214972        3.4085517228       -5.7147233882  S22       235             1.0000000000
      2131       196  SER       HB1             3.1390875168        2.7694178324       -6.2235630463  S22       235             1.0000000000
      2132       196  SER       HB2             2.9257426263        4.3507256737       -5.4825365260  S22       235             1.0000000000
      2133       196  SER       OG              1.2940987127        3.6007259198       -6.6191952728  S22       235             1.0000000000
      2134       196  SER       HG1             0.8674076994        4.4874813249       -6.4590572159  S22       235             1.0000000000
      2135       196  SER       QQH7            2.0956498888        2.8707405095       -4.8061335751  S22       235             1.0000000000
      2136       197  PNM       S1             -3.0855253427        9.5689181712       -6.0867672123  S22       523             1.0000000000
      2137       197  PNM       C2             -1.7642553855        8.2772950264       -6.6700321160  S22       523             1.0000000000
      2138       197  PNM       C3             -1.4229508252        7.4753214827       -5.3647295205  S22       523             1.0000000000
      2139       197  PNM       N4             -2.6551183671        7.3322194549       -4.5343855981  S22       523             1.0000000000
      2140       197  PNM       C5             -3.7102642081        8.3996346029       -4.7587361938  S22       523             1.0000000000
      2141       197  PNM       C6             -3.6208477746        8.8374452811       -3.2573191354  S22       523             1.0000000000
      2142       197  PNM       C7             -2.5742191456        7.6921463688       -3.0837073401  S22       523             1.0000000000
      2143       197  PNM       O8             -1.5106715157        7.7117468856       -2.4051022832  S22       523             1.0000000000
      2144       197  PNM       C9             -2.3777105242        7.4088066296       -7.7772479689  S22       523             1.0000000000
      2145       197  PNM       C10            -0.5612530714        9.0667359046       -7.2043323862  S22       523             1.0000000000
      2146       197  PNM       C11            -0.7761590771        6.1134034380       -5.6956988088  S22       523             1.0000000000
      2147       197  PNM       O12            -1.3813191283        5.0451890120       -5.4057433769  S22       523             1.0000000000
      2148       197  PNM       O13             0.3941992471        6.1594142184       -6.2820326981  S22       523             1.0000000000
      2149       197  PNM       N14            -2.9845192659       10.1119646146       -2.9694193963  S22       523             1.0000000000
      2150       197  PNM       C15            -3.5466116792       11.2935898105       -3.3109395281  S22       523             1.0000000000
      2151       197  PNM       O16            -4.6865018023       11.3545081563       -3.8629260990  S22       523             1.0000000000
      2152       197  PNM       C17            -2.7252059581       12.5460624573       -3.0187661154  S22       523             1.0000000000
      2153       197  PNM       C18            -1.8661380408       13.0307601516       -4.1845742443  S22       523             1.0000000000
      2154       197  PNM       C19            -0.5091533415       13.3337096733       -3.9818870327  S22       523             1.0000000000
      2155       197  PNM       C20             0.2839134992       13.8317190319       -5.0250569938  S22       523             1.0000000000
      2156       197  PNM       C21            -0.2739954725       14.0336448827       -6.2930855945  S22       523             1.0000000000
      2157       197  PNM       C22            -1.6249944509       13.7278415473       -6.5056248794  S22       523             1.0000000000
      2158       197  PNM       C23            -2.4151895862       13.2348321329       -5.4620783007  S22       523             1.0000000000
      2159       197  PNM       H24            -0.6799110180        8.0506200596       -4.7968992432  S22       523             1.0000000000
      2160       197  PNM       H25            -0.8207133095        9.5702003460       -8.1406318771  S22       523             1.0000000000
      2161       197  PNM       H26             0.2655165750        8.3800462343       -7.3985342023  S22       523             1.0000000000
      2162       197  PNM       H27            -0.2284281077        9.8238150025       -6.4915879792  S22       523             1.0000000000
      2163       197  PNM       H28            -2.6907464783        8.0344996550       -8.6166945416  S22       523             1.0000000000
      2164       197  PNM       H29            -3.2554555515        6.8654012752       -7.4229937946  S22       523             1.0000000000
      2165       197  PNM       H30            -1.6447947811        6.6828117504       -8.1481903540  S22       523             1.0000000000
      2166       197  PNM       H31            -4.6774882943        7.9897538404       -5.0472336640  S22       523             1.0000000000
      2167       197  PNM       H32            -4.5568494729        8.7338438086       -2.7059067618  S22       523             1.0000000000
      2168       197  PNM       H33            -2.0897564103       12.3728217734       -2.1458007625  S22       523             1.0000000000
      2169       197  PNM       H34            -3.4425531195       13.3261582377       -2.7476595344  S22       523             1.0000000000
      2170       197  PNM       H35            -0.0669595061       13.1775012123       -3.0033442866  S22       523             1.0000000000
      2171       197  PNM       H36             1.3302862302       14.0550616725       -4.8485852090  S22       523             1.0000000000
      2172       197  PNM       H37             0.3395911698       14.4034112299       -7.1097530009  S22       523             1.0000000000
      2173       197  PNM       H38            -2.0585329224       13.8591930686       -7.4897817871  S22       523             1.0000000000
      2174       197  PNM       H39            -3.4552885746       12.9904253231       -5.6412418318  S22       523             1.0000000000
      2175       197  PNM       H40            -2.0729753280       10.0862154703       -2.5063834431  S22       523             1.0000000000
      2176       198  TIP3      OH2            -4.4919838396        7.7636073190       -0.0902169014  S22       290             1.0000000000
      2177       198  TIP3      H1             -5.7411870794        7.6041494803        0.1746008715  S22       290             1.0000000000
      2178       198  TIP3      H2             -3.9591819847        8.4608994096        0.4036642908  S22       290             1.0000000000
      2179       199  SER       CB             -2.8466144361        5.2193496676       -2.0329285711  S23       70              1.0000000000
      2180       199  SER       HB1            -3.4168643600        4.4033482097       -2.4829891523  S23       70              1.0000000000
      2181       199  SER       HB2            -1.8751050789        5.2819176765       -2.5262752990  S23       70              1.0000000000
      2182       199  SER       OG             -3.5971560961        6.4584007252       -2.2636067311  S23       70              1.0000000000
      2183       199  SER       HG1            -4.0397872616        7.3261678168       -0.8487721324  S23       70              1.0000000000
      2184       199  SER       QQH1           -2.6698893868        5.1133585411       -0.9528026901  S23       70              1.0000000000
      2185       200  LYS       CD             -6.3285417080        3.4187533425       -1.9681722296  S23       73              1.0000000000
      2186       200  LYS       HD1            -7.0048554396        2.9260199089       -2.6712250040  S23       73              1.0000000000
      2187       200  LYS       HD2            -5.3204622160        3.3353534447       -2.3882848011  S23       73              1.0000000000
      2188       200  LYS       QQH2           -6.3523811018        2.8621522550       -1.0256483105  S23       73              1.0000000000
      2189       200  LYS       CE             -6.7184816631        4.8956310020       -1.7975395870  S23       73              1.0000000000
      2190       200  LYS       HE1            -6.4208046295        5.3178431096       -0.8349664768  S23       73              1.0000000000
      2191       200  LYS       HE2            -7.8002405649        5.0241355255       -1.8826833742  S23       73              1.0000000000
      2192       200  LYS       NZ             -6.0854836420        5.7728302360       -2.8462607974  S23       73              1.0000000000
      2193       200  LYS       HZ1            -6.1148209996        5.3932574257       -3.8054669491  S23       73              1.0000000000
      2194       200  LYS       HZ2            -5.0548913848        6.0074137173       -2.6462307216  S23       73              1.0000000000
      2195       200  LYS       HZ3            -6.5797811316        6.6944900250       -2.8782067861  S23       73              1.0000000000
      2196       201  SER       CB             -4.3764509305        4.4362066729       -6.2394359553  S23       130             1.0000000000
      2197       201  SER       HB1            -4.4181056020        5.3437303758       -6.8421820432  S23       130             1.0000000000
      2198       201  SER       HB2            -3.5936243913        3.7949034261       -6.6577146541  S23       130             1.0000000000
      2199       201  SER       OG             -4.0590873841        4.7431416037       -4.8389112546  S23       130             1.0000000000
      2200       201  SER       HG1            -3.4532581508        5.5531748961       -4.7899787999  S23       130             1.0000000000
      2201       201  SER       QQH3           -5.3209820318        3.8955531286       -6.3236463785  S23       130             1.0000000000
      2202       202  GLU       CB             -9.9283976397        9.4905026712        0.7992008932  S23       166             1.0000000000
      2203       202  GLU       HB1            -9.5246769918       10.1481900108        0.0223077091  S23       166             1.0000000000
      2204       202  GLU       HB2           -10.9673498498        9.2476393691        0.5578828907  S23       166             1.0000000000
      2205       202  GLU       QQH4           -9.9143248657        9.9379452531        1.8028601788  S23       166             1.0000000000
      2206       202  GLU       CG             -9.0734536999        8.2117673468        0.7649258171  S23       166             1.0000000000
      2207       202  GLU       HG1            -9.4046730456        7.5600189113       -0.0543380771  S23       166             1.0000000000
      2208       202  GLU       HG2            -9.1834899952        7.6125530532        1.6773356175  S23       166             1.0000000000
      2209       202  GLU       CD             -7.5961986954        8.4913505641        0.5408845241  S23       166             1.0000000000
      2210       202  GLU       OE1            -7.1452036544        9.6630632661        0.5149188921  S23       166             1.0000000000
      2211       202  GLU       OE2            -6.8473837727        7.4055246053        0.3699648122  S23       166             1.0000000000
      2212       203  ASN       CB             -2.7120934961       12.0492467748        1.5500569492  S23       170             1.0000000000
      2213       203  ASN       HB1            -1.7200224125       11.9489919326        1.1003733779  S23       170             1.0000000000
      2214       203  ASN       HB2            -3.1456902704       13.0076948060        1.2513282605  S23       170             1.0000000000
      2215       203  ASN       QQH5           -2.6865790784       11.9813663787        2.6458747858  S23       170             1.0000000000
      2216       203  ASN       CG             -3.5895180223       10.8949984458        1.0709254282  S23       170             1.0000000000
      2217       203  ASN       OD1            -3.2116043430        9.6887694420        1.2352313373  S23       170             1.0000000000
      2218       203  ASN       ND2            -4.7646589191       11.2229477764        0.5099089397  S23       170             1.0000000000
      2219       203  ASN       HD21           -5.4693764143       10.5103295772        0.3108396614  S23       170             1.0000000000
      2220       203  ASN       HD22           -4.9690211270       12.1852259736        0.2160232257  S23       170             1.0000000000
      2221       204  LYS       CE             -3.1215128379        1.5216868752       -4.0526259266  S23       234             1.0000000000
      2222       204  LYS       HE1            -3.5201323675        1.7646546459       -3.0686082081  S23       234             1.0000000000
      2223       204  LYS       HE2            -3.9392945215        1.4333393533       -4.7688468223  S23       234             1.0000000000
      2224       204  LYS       NZ             -2.2306501132        2.6399618475       -4.5174075064  S23       234             1.0000000000
      2225       204  LYS       HZ1            -1.7516168448        2.3912649698       -5.4184983619  S23       234             1.0000000000
      2226       204  LYS       HZ2            -1.4559275317        2.8872679984       -3.8722840475  S23       234             1.0000000000
      2227       204  LYS       HZ3            -2.7861639379        3.5203455213       -4.6544074396  S23       234             1.0000000000
      2228       204  LYS       QQH6           -2.5316986924        0.6069605722       -3.9822634384  S23       234             1.0000000000
      2229       205  SER       CB              2.4111512451        3.4112284523       -5.7137835661  S23       235             1.0000000000
      2230       205  SER       HB1             3.1393976634        2.7723834904       -6.2231480639  S23       235             1.0000000000
      2231       205  SER       HB2             2.9263274374        4.3529596241       -5.4805636551  S23       235             1.0000000000
      2232       205  SER       OG              1.2949376513        3.6048556108       -6.6183636496  S23       235             1.0000000000
      2233       205  SER       HG1             0.8678165358        4.4912032606       -6.4561149410  S23       235             1.0000000000
      2234       205  SER       QQH7            2.0956897509        2.8728808945       -4.8055850526  S23       235             1.0000000000
      2235       206  PNM       S1             -3.1008613853        9.5457911498       -6.0877606434  S23       523             1.0000000000
      2236       206  PNM       C2             -1.7729476904        8.2607924420       -6.6637419370  S23       523             1.0000000000
      2237       206  PNM       C3             -1.4455755621        7.4567808695       -5.3567386801  S23       523             1.0000000000
      2238       206  PNM       N4             -2.6912936096        7.2833925943       -4.5477900816  S23       523             1.0000000000
      2239       206  PNM       C5             -3.7256040437        8.3751116685       -4.7604764463  S23       523             1.0000000000
      2240       206  PNM       C6             -3.6352338373        8.8154617235       -3.2633454840  S23       523             1.0000000000
      2241       206  PNM       C7             -2.6130510841        7.6432874652       -3.0598757100  S23       523             1.0000000000
      2242       206  PNM       O8             -1.5181081476        7.7138697548       -2.4162210741  S23       523             1.0000000000
      2243       206  PNM       C9             -2.3750251249        7.3967685308       -7.7808975971  S23       523             1.0000000000
      2244       206  PNM       C10            -0.5679966370        9.0555548402       -7.1862455036  S23       523             1.0000000000
      2245       206  PNM       C11            -0.7733119207        6.1061120006       -5.6837233590  S23       523             1.0000000000
      2246       206  PNM       O12            -1.3535880062        5.0273131294       -5.3819928285  S23       523             1.0000000000
      2247       206  PNM       O13             0.3928611222        6.1669126435       -6.2784411796  S23       523             1.0000000000
      2248       206  PNM       N14            -2.9870162193       10.0825784049       -2.9739678575  S23       523             1.0000000000
      2249       206  PNM       C15            -3.5418904693       11.2690262728       -3.3102138913  S23       523             1.0000000000
      2250       206  PNM       O16            -4.6850944206       11.3398889588       -3.8564328554  S23       523             1.0000000000
      2251       206  PNM       C17            -2.7169654553       12.5194930676       -3.0167570940  S23       523             1.0000000000
      2252       206  PNM       C18            -1.8636390069       13.0139217224       -4.1830125409  S23       523             1.0000000000
      2253       206  PNM       C19            -0.5085859572       13.3263474813       -3.9809172944  S23       523             1.0000000000
      2254       206  PNM       C20             0.2804604015       13.8318358580       -5.0235288240  S23       523             1.0000000000
      2255       206  PNM       C21            -0.2797039899       14.0328265409       -6.2907376930  S23       523             1.0000000000
      2256       206  PNM       C22            -1.6289146079       13.7189064417       -6.5025939644  S23       523             1.0000000000
      2257       206  PNM       C23            -2.4150152888       13.2180313561       -5.4595835793  S23       523             1.0000000000
      2258       206  PNM       H24            -0.7221637653        8.0391252073       -4.7704769642  S23       523             1.0000000000
      2259       206  PNM       H25            -0.8231839828        9.5636408596       -8.1213765759  S23       523             1.0000000000
      2260       206  PNM       H26             0.2616427291        8.3721164433       -7.3787154939  S23       523             1.0000000000
      2261       206  PNM       H27            -0.2418734809        9.8097077391       -6.4676381308  S23       523             1.0000000000
      2262       206  PNM       H28            -2.6771113197        8.0256101978       -8.6222028474  S23       523             1.0000000000
      2263       206  PNM       H29            -3.2585788660        6.8548348434       -7.4394335894  S23       523             1.0000000000
      2264       206  PNM       H30            -1.6392708367        6.6704961435       -8.1456311443  S23       523             1.0000000000
      2265       206  PNM       H31            -4.7003267983        7.9806869497       -5.0467405205  S23       523             1.0000000000
      2266       206  PNM       H32            -4.5800203014        8.7329190452       -2.7215570957  S23       523             1.0000000000
      2267       206  PNM       H33            -2.0772181065       12.3415953115       -2.1480980644  S23       523             1.0000000000
      2268       206  PNM       H34            -3.4336512755       13.2979866993       -2.7377003808  S23       523             1.0000000000
      2269       206  PNM       H35            -0.0643825068       13.1704574245       -3.0032718247  S23       523             1.0000000000
      2270       206  PNM       H36             1.3256637237       14.0610575085       -4.8473834783  S23       523             1.0000000000
      2271       206  PNM       H37             0.3309924882       14.4078100758       -7.1072712590  S23       523             1.0000000000
      2272       206  PNM       H38            -2.0641520514       13.8496051807       -7.4861550801  S23       523             1.0000000000
      2273       206  PNM       H39            -3.4533232220       12.9663008521       -5.6387010133  S23       523             1.0000000000
      2274       206  PNM       H40            -2.0700068197       10.0425978206       -2.5219664604  S23       523             1.0000000000
      2275       207  TIP3      OH2            -4.4885657854        7.7709907272       -0.0761826191  S23       290             1.0000000000
      2276       207  TIP3      H1             -5.7619854491        7.6010741234        0.1813287049  S23       290             1.0000000000
      2277       207  TIP3      H2             -3.9611968975        8.4717147329        0.4227746990  S23       290             1.0000000000
      2278       208  SER       CB             -2.8299863464        5.2207827630       -2.0453872856  S24       70              1.0000000000
      2279       208  SER       HB1            -3.4095774823        4.4095613768       -2.4902299580  S24       70              1.0000000000
      2280       208  SER       HB2            -1.8597043353        5.2738307928       -2.5397842841  S24       70              1.0000000000
      2281       208  SER       OG             -3.5766227406        6.4638576240       -2.2860176423  S24       70              1.0000000000
      2282       208  SER       HG1            -4.0353910743        7.3435348327       -0.8391418489  S24       70              1.0000000000
      2283       208  SER       QQH1           -2.6558561930        5.1296000810       -0.9640581578  S24       70              1.0000000000
      2284       209  LYS       CD             -6.3213595242        3.4184494157       -1.9716295172  S24       73              1.0000000000
      2285       209  LYS       HD1            -7.0067714485        2.9340756557       -2.6717327378  S24       73              1.0000000000
      2286       209  LYS       HD2            -5.3166657690        3.3260792852       -2.3977692023  S24       73              1.0000000000
      2287       209  LYS       QQH2           -6.3449507700        2.8602579359       -1.0301152194  S24       73              1.0000000000
      2288       209  LYS       CE             -6.6960529019        4.8979022896       -1.7944757641  S24       73              1.0000000000
      2289       209  LYS       HE1            -6.3738489015        5.3184952681       -0.8391692816  S24       73              1.0000000000
      2290       209  LYS       HE2            -7.7780934835        5.0358605667       -1.8546371662  S24       73              1.0000000000
      2291       209  LYS       NZ             -6.0801341642        5.7704950395       -2.8580223838  S24       73              1.0000000000
      2292       209  LYS       HZ1            -6.1173116239        5.3855690271       -3.8148094827  S24       73              1.0000000000
      2293       209  LYS       HZ2            -5.0531591958        6.0057735271       -2.6721586334  S24       73              1.0000000000
      2294       209  LYS       HZ3            -6.5776040655        6.6907625510       -2.8888090314  S24       73              1.0000000000
      2295       210  SER       CB             -4.3746029029        4.4488384600       -6.2366431919  S24       130             1.0000000000
      2296       210  SER       HB1            -4.4170808499        5.3546472413       -6.8420426931  S24       130             1.0000000000
      2297       210  SER       HB2            -3.5894778588        3.8084877899       -6.6525785379  S24       130             1.0000000000
      2298       210  SER       OG             -4.0602750398        4.7607459038       -4.8373979640  S24       130             1.0000000000
      2299       210  SER       HG1            -3.4652918935        5.5874716110       -4.7886837461  S24       130             1.0000000000
      2300       210  SER       QQH3           -5.3177359695        3.9054281494       -6.3240119962  S24       130             1.0000000000
      2301       211  GLU       CB             -9.9324857864        9.4918434164        0.7994809532  S24       166             1.0000000000
      2302       211  GLU       HB1            -9.5274544227       10.1489703409        0.0228457220  S24       166             1.0000000000
      2303       211  GLU       HB2           -10.9717611265        9.2509465783        0.5579607058  S24       166             1.0000000000
      2304       211  GLU       QQH4           -9.9177007783        9.9386447580        1.8034161964  S24       166             1.0000000000
      2305       211  GLU       CG             -9.0801227874        8.2114889811        0.7647524881  S24       166             1.0000000000
      2306       211  GLU       HG1            -9.4128678059        7.5601672694       -0.0541693506  S24       166             1.0000000000
      2307       211  GLU       HG2            -9.1901550290        7.6126309436        1.6774159437  S24       166             1.0000000000
      2308       211  GLU       CD             -7.6033450517        8.4895321679        0.5398888912  S24       166             1.0000000000
      2309       211  GLU       OE1            -7.1486125264        9.6590350762        0.5157917875  S24       166             1.0000000000
      2310       211  GLU       OE2            -6.8564927334        7.4011490262        0.3657393698  S24       166             1.0000000000
      2311       212  ASN       CB             -2.7135278233       12.0471505683        1.5517433045  S24       170             1.0000000000
      2312       212  ASN       HB1            -1.7217741960       11.9457101280        1.1015385865  S24       170             1.0000000000
      2313       212  ASN       HB2            -3.1461986947       13.0057682377        1.2523101296  S24       170             1.0000000000
      2314       212  ASN       QQH5           -2.6874343839       11.9799909321        2.6475461249  S24       170             1.0000000000
      2315       212  ASN       CG             -3.5922726001       10.8936512406        1.0738051571  S24       170             1.0000000000
      2316       212  ASN       OD1            -3.2191619419        9.6867857813        1.2452512673  S24       170             1.0000000000
      2317       212  ASN       ND2            -4.7635353474       11.2220818819        0.5051763549  S24       170             1.0000000000
      2318       212  ASN       HD21           -5.4676646215       10.5097685176        0.3047746634  S24       170             1.0000000000
      2319       212  ASN       HD22           -4.9654593639       12.1841342583        0.2082115315  S24       170             1.0000000000
      2320       213  LYS       CE             -3.1203200221        1.5342828952       -4.0559642276  S24       234             1.0000000000
      2321       213  LYS       HE1            -3.5195466291        1.7745648262       -3.0714400659  S24       234             1.0000000000
      2322       213  LYS       HE2            -3.9377141296        1.4484696459       -4.7729302634  S24       234             1.0000000000
      2323       213  LYS       NZ             -2.2282336509        2.6526559416       -4.5170874148  S24       234             1.0000000000
      2324       213  LYS       HZ1            -1.7493777632        2.4055667800       -5.4185806941  S24       234             1.0000000000
      2325       213  LYS       HZ2            -1.4522711050        2.8959430426       -3.8721723423  S24       234             1.0000000000
      2326       213  LYS       HZ3            -2.7799070404        3.5361677761       -4.6524400200  S24       234             1.0000000000
      2327       213  LYS       QQH6           -2.5315544275        0.6187332425       -3.9877341355  S24       234             1.0000000000
      2328       214  SER       CB              2.4137284109        3.4137690703       -5.7117744826  S24       235             1.0000000000
      2329       214  SER       HB1             3.1424857284        2.7754719025       -6.2211474940  S24       235             1.0000000000
      2330       214  SER       HB2             2.9288115020        4.3550961164       -5.4768401118  S24       235             1.0000000000
      2331       214  SER       OG              1.2989971971        3.6087044704       -6.6176840554  S24       235             1.0000000000
      2332       214  SER       HG1             0.8709771511        4.4941593697       -6.4535356695  S24       235             1.0000000000
      2333       214  SER       QQH7            2.0969816477        2.8745585088       -4.8045741196  S24       235             1.0000000000
      2334       215  PNM       S1             -3.1266224534        9.5141012716       -6.0993510922  S24       523             1.0000000000
      2335       215  PNM       C2             -1.7842535895        8.2407926454       -6.6661262803  S24       523             1.0000000000
      2336       215  PNM       C3             -1.4647016218        7.4381977861       -5.3573978249  S24       523             1.0000000000
      2337       215  PNM       N4             -2.7168092813        7.2450427177       -4.5612595387  S24       523             1.0000000000
      2338       215  PNM       C5             -3.7439912300        8.3458335779       -4.7672502612  S24       523             1.0000000000
      2339       215  PNM       C6             -3.6495952511        8.7913068294       -3.2736520536  S24       523             1.0000000000
      2340       215  PNM       C7             -2.6384971443        7.6094985069       -3.0529977271  S24       523             1.0000000000
      2341       215  PNM       O8             -1.5276118964        7.7096638307       -2.4291519425  S24       523             1.0000000000
      2342       215  PNM       C9             -2.3691524640        7.3777084270       -7.7930724577  S24       523             1.0000000000
      2343       215  PNM       C10            -0.5800754475        9.0463889389       -7.1736008871  S24       523             1.0000000000
      2344       215  PNM       C11            -0.7686451034        6.0975579869       -5.6737342926  S24       523             1.0000000000
      2345       215  PNM       O12            -1.3233784526        5.0111555911       -5.3522498254  S24       523             1.0000000000
      2346       215  PNM       O13             0.3920939072        6.1716303616       -6.2778630707  S24       523             1.0000000000
      2347       215  PNM       N14            -2.9912922624       10.0522259695       -2.9857966915  S24       523             1.0000000000
      2348       215  PNM       C15            -3.5406855146       11.2429608047       -3.3141616540  S24       523             1.0000000000
      2349       215  PNM       O16            -4.6864460148       11.3221229991       -3.8544158186  S24       523             1.0000000000
      2350       215  PNM       C17            -2.7105668014       12.4891369207       -3.0174066348  S24       523             1.0000000000
      2351       215  PNM       C18            -1.8614304758       12.9910219597       -4.1836624438  S24       523             1.0000000000
      2352       215  PNM       C19            -0.5097068574       13.3171780768       -3.9803497835  S24       523             1.0000000000
      2353       215  PNM       C20             0.2751127702       13.8312900968       -5.0219199030  S24       523             1.0000000000
      2354       215  PNM       C21            -0.2859825610       14.0274493178       -6.2895251673  S24       523             1.0000000000
      2355       215  PNM       C22            -1.6316651403       13.6997773143       -6.5026432710  S24       523             1.0000000000
      2356       215  PNM       C23            -2.4135687026       13.1901997779       -5.4606744674  S24       523             1.0000000000
      2357       215  PNM       H24            -0.7582528654        8.0296446955       -4.7591985893  S24       523             1.0000000000
      2358       215  PNM       H25            -0.8308289616        9.5595156190       -8.1071788235  S24       523             1.0000000000
      2359       215  PNM       H26             0.2554273049        8.3695191337       -7.3636111099  S24       523             1.0000000000
      2360       215  PNM       H27            -0.2649844290        9.7974575740       -6.4469888811  S24       523             1.0000000000
      2361       215  PNM       H28            -2.6590034195        8.0075456037       -8.6380921977  S24       523             1.0000000000
      2362       215  PNM       H29            -3.2580819840        6.8358263560       -7.4663689734  S24       523             1.0000000000
      2363       215  PNM       H30            -1.6279315684        6.6523094110       -8.1480488855  S24       523             1.0000000000
      2364       215  PNM       H31            -4.7222245098        7.9550910752       -5.0474170901  S24       523             1.0000000000
      2365       215  PNM       H32            -4.5973648758        8.7216126802       -2.7342669070  S24       523             1.0000000000
      2366       215  PNM       H33            -2.0676072824       12.3048705166       -2.1526136800  S24       523             1.0000000000
      2367       215  PNM       H34            -3.4245578629       13.2676092549       -2.7303145762  S24       523             1.0000000000
      2368       215  PNM       H35            -0.0646759058       13.1648449467       -3.0025257942  S24       523             1.0000000000
      2369       215  PNM       H36             1.3181029781       14.0700447218       -4.8448831426  S24       523             1.0000000000
      2370       215  PNM       H37             0.3216581066       14.4088609913       -7.1054586666  S24       523             1.0000000000
      2371       215  PNM       H38            -2.0674581827       13.8267052825       -7.4864940132  S24       523             1.0000000000
      2372       215  PNM       H39            -3.4490413291       12.9279870691       -5.6408370316  S24       523             1.0000000000
      2373       215  PNM       H40            -2.0717192006       10.0001288906       -2.5402716926  S24       523             1.0000000000
      2374       216  TIP3      OH2            -4.4897450147        7.7717020257       -0.0658759184  S24       290             1.0000000000
      2375       216  TIP3      H1             -5.7790373981        7.5965448930        0.1839134652  S24       290             1.0000000000
      2376       216  TIP3      H2             -3.9663696907        8.4739136073        0.4375292756  S24       290             1.0000000000
      2377       217  SER       CB             -2.8295313550        5.2167090284       -2.0534952227  S25       70              1.0000000000
      2378       217  SER       HB1            -3.4127851728        4.4042869050       -2.4905321936  S25       70              1.0000000000
      2379       217  SER       HB2            -1.8610367717        5.2642499254       -2.5512119608  S25       70              1.0000000000
      2380       217  SER       OG             -3.5784492124        6.4578450176       -2.3043627724  S25       70              1.0000000000
      2381       217  SER       HG1            -4.0427205389        7.3456492438       -0.8425903477  S25       70              1.0000000000
      2382       217  SER       QQH1           -2.6535505648        5.1384829272       -0.9716961410  S25       70              1.0000000000
      2383       218  LYS       CD             -6.3256888371        3.4100176455       -1.9737067231  S25       73              1.0000000000
      2384       218  LYS       HD1            -7.0361388848        2.9428415548       -2.6607858651  S25       73              1.0000000000
      2385       218  LYS       HD2            -5.3319920439        3.2970514761       -2.4202362569  S25       73              1.0000000000
      2386       218  LYS       QQH2           -6.3417078366        2.8499166707       -1.0332148446  S25       73              1.0000000000
      2387       218  LYS       CE             -6.6622892200        4.8957486422       -1.7833252394  S25       73              1.0000000000
      2388       218  LYS       HE1            -6.2795198534        5.3112485219       -0.8485293498  S25       73              1.0000000000
      2389       218  LYS       HE2            -7.7424772742        5.0562154164       -1.7814385649  S25       73              1.0000000000
      2390       218  LYS       NZ             -6.0868008924        5.7542435002       -2.8804539191  S25       73              1.0000000000
      2391       218  LYS       HZ1            -6.1469959072        5.3575549768       -3.8299585610  S25       73              1.0000000000
      2392       218  LYS       HZ2            -5.0585561297        5.9914457851       -2.7209798421  S25       73              1.0000000000
      2393       218  LYS       HZ3            -6.5853398009        6.6741560112       -2.9077594248  S25       73              1.0000000000
      2394       219  SER       CB             -4.3745821831        4.4702664896       -6.2337192387  S25       130             1.0000000000
      2395       219  SER       HB1            -4.4186300091        5.3766109300       -6.8381844494  S25       130             1.0000000000
      2396       219  SER       HB2            -3.5861987793        3.8334294201       -6.6492075631  S25       130             1.0000000000
      2397       219  SER       OG             -4.0643541036        4.7809724065       -4.8344604598  S25       130             1.0000000000
      2398       219  SER       HG1            -3.4727883686        5.6168803508       -4.7842330549  S25       130             1.0000000000
      2399       219  SER       QQH3           -5.3154778858        3.9231103342       -6.3263424372  S25       130             1.0000000000
      2400       220  GLU       CB             -9.9373260179        9.4937961403        0.8000646948  S25       166             1.0000000000
      2401       220  GLU       HB1            -9.5296291212       10.1499205232        0.0240116614  S25       166             1.0000000000
      2402       220  GLU       HB2           -10.9772071231        9.2563870705        0.5580034554  S25       166             1.0000000000
      2403       220  GLU       QQH4           -9.9213508391        9.9398534943        1.8043258683  S25       166             1.0000000000
      2404       220  GLU       CG             -9.0891468428        8.2108686112        0.7647728101  S25       166             1.0000000000
      2405       220  GLU       HG1            -9.4252530365        7.5597888488       -0.0528723948  S25       166             1.0000000000
      2406       220  GLU       HG2            -9.1986548748        7.6130969418        1.6782479523  S25       166             1.0000000000
      2407       220  GLU       CD             -7.6126077706        8.4853759535        0.5370376936  S25       166             1.0000000000
      2408       220  GLU       OE1            -7.1532088656        9.6529138428        0.5162275469  S25       166             1.0000000000
      2409       220  GLU       OE2            -6.8700983575        7.3944330615        0.3566073118  S25       166             1.0000000000
      2410       221  ASN       CB             -2.7153674574       12.0409222883        1.5523723765  S25       170             1.0000000000
      2411       221  ASN       HB1            -1.7236977186       11.9378199018        1.1023053340  S25       170             1.0000000000
      2412       221  ASN       HB2            -3.1469014147       12.9995832423        1.2514118642  S25       170             1.0000000000
      2413       221  ASN       QQH5           -2.6896433163       11.9750934719        2.6482658236  S25       170             1.0000000000
      2414       221  ASN       CG             -3.5960041705       10.8879806752        1.0751715915  S25       170             1.0000000000
      2415       221  ASN       OD1            -3.2271665654        9.6802167023        1.2492187799  S25       170             1.0000000000
      2416       221  ASN       ND2            -4.7649846558       11.2183787138        0.5025911233  S25       170             1.0000000000
      2417       221  ASN       HD21           -5.4693019968       10.5068126080        0.3012670573  S25       170             1.0000000000
      2418       221  ASN       HD22           -4.9644591015       12.1805217900        0.2040524016  S25       170             1.0000000000
      2419       222  LYS       CE             -3.1212409551        1.5473439079       -4.0572575132  S25       234             1.0000000000
      2420       222  LYS       HE1            -3.5198956870        1.7841124537       -3.0715903239  S25       234             1.0000000000
      2421       222  LYS       HE2            -3.9390790067        1.4638347463       -4.7740017130  S25       234             1.0000000000
      2422       222  LYS       NZ             -2.2296816446        2.6670139836       -4.5151657138  S25       234             1.0000000000
      2423       222  LYS       HZ1            -1.7509832446        2.4222177545       -5.4172323081  S25       234             1.0000000000
      2424       222  LYS       HZ2            -1.4526354007        2.9072967555       -3.8706047465  S25       234             1.0000000000
      2425       222  LYS       HZ3            -2.7795860785        3.5521400592       -4.6486198790  S25       234             1.0000000000
      2426       222  LYS       QQH6           -2.5325058566        0.6315429298       -3.9926078032  S25       234             1.0000000000
      2427       223  SER       CB              2.4166061244        3.4152471784       -5.7099328519  S25       235             1.0000000000
      2428       223  SER       HB1             3.1459024656        2.7772700338       -6.2189752256  S25       235             1.0000000000
      2429       223  SER       HB2             2.9315073181        4.3563273459       -5.4736791341  S25       235             1.0000000000
      2430       223  SER       OG              1.3033131661        3.6110680004       -6.6172926324  S25       235             1.0000000000
      2431       223  SER       HG1             0.8748940253        4.4960481422       -6.4524220334  S25       235             1.0000000000
      2432       223  SER       QQH7            2.0985363864        2.8755255220       -4.8035601629  S25       235             1.0000000000
      2433       224  PNM       S1             -3.1489598979        9.4882729842       -6.1135518252  S25       523             1.0000000000
      2434       224  PNM       C2             -1.7923669700        8.2256821362       -6.6719062366  S25       523             1.0000000000
      2435       224  PNM       C3             -1.4766265397        7.4253134398       -5.3613532304  S25       523             1.0000000000
      2436       224  PNM       N4             -2.7314450290        7.2215240847       -4.5722285807  S25       523             1.0000000000
      2437       224  PNM       C5             -3.7583208151        8.3236166164       -4.7754979163  S25       523             1.0000000000
      2438       224  PNM       C6             -3.6604209691        8.7732979967       -3.2841469172  S25       523             1.0000000000
      2439       224  PNM       C7             -2.6554267728        7.5879460041       -3.0547416723  S25       523             1.0000000000
      2440       224  PNM       O8             -1.5391120034        7.6993334426       -2.4369142832  S25       523             1.0000000000
      2441       224  PNM       C9             -2.3610394592        7.3618550882       -7.8066150675  S25       523             1.0000000000
      2442       224  PNM       C10            -0.5901427462        9.0419249820       -7.1667518084  S25       523             1.0000000000
      2443       224  PNM       C11            -0.7653049719        6.0909045564       -5.6689140903  S25       523             1.0000000000
      2444       224  PNM       O12            -1.3029496158        5.0002361798       -5.3334333195  S25       523             1.0000000000
      2445       224  PNM       O13             0.3916645846        6.1737482906       -6.2789101543  S25       523             1.0000000000
      2446       224  PNM       N14            -2.9939562073       10.0295374585       -2.9986606517  S25       523             1.0000000000
      2447       224  PNM       C15            -3.5395868358       11.2234179707       -3.3200512868  S25       523             1.0000000000
      2448       224  PNM       O16            -4.6868211886       11.3082170588       -3.8562095555  S25       523             1.0000000000
      2449       224  PNM       C17            -2.7052834257       12.4655703802       -3.0198948520  S25       523             1.0000000000
      2450       224  PNM       C18            -1.8586835332       12.9718684039       -4.1860792949  S25       523             1.0000000000
      2451       224  PNM       C19            -0.5106053309       13.3117615873       -3.9807427636  S25       523             1.0000000000
      2452       224  PNM       C20             0.2708860775       13.8324538476       -5.0215620489  S25       523             1.0000000000
      2453       224  PNM       C21            -0.2898446675       14.0210217151       -6.2905183153  S25       523             1.0000000000
      2454       224  PNM       C22            -1.6314913807       13.6787468892       -6.5058070488  S25       523             1.0000000000
      2455       224  PNM       C23            -2.4102011422       13.1628505501       -5.4645601005  S25       523             1.0000000000
      2456       224  PNM       H24            -0.7803601536        8.0236123506       -4.7575736902  S25       523             1.0000000000
      2457       224  PNM       H25            -0.8377402658        9.5582495215       -8.0993850310  S25       523             1.0000000000
      2458       224  PNM       H26             0.2513833445        8.3716151963       -7.3538580380  S25       523             1.0000000000
      2459       224  PNM       H27            -0.2865036300        9.7914457545       -6.4336887994  S25       523             1.0000000000
      2460       224  PNM       H28            -2.6411227664        7.9916610689       -8.6550104051  S25       523             1.0000000000
      2461       224  PNM       H29            -3.2533268240        6.8183768753       -7.4927436679  S25       523             1.0000000000
      2462       224  PNM       H30            -1.6142667046        6.6381952023       -8.1530505228  S25       523             1.0000000000
      2463       224  PNM       H31            -4.7376531860        7.9306289516       -5.0496611487  S25       523             1.0000000000
      2464       224  PNM       H32            -4.6087428790        8.7109866544       -2.7445409087  S25       523             1.0000000000
      2465       224  PNM       H33            -2.0604111257       12.2761953177       -2.1577211234  S25       523             1.0000000000
      2466       224  PNM       H34            -3.4166993086       13.2444349442       -2.7268677997  S25       523             1.0000000000
      2467       224  PNM       H35            -0.0658279689       13.1649620998       -3.0019207555  S25       523             1.0000000000
      2468       224  PNM       H36             1.3113824740       14.0810807418       -4.8431546418  S25       523             1.0000000000
      2469       224  PNM       H37             0.3154911000       14.4069583682       -7.1060821589  S25       523             1.0000000000
      2470       224  PNM       H38            -2.0666129184       13.7991132311       -7.4907911714  S25       523             1.0000000000
      2471       224  PNM       H39            -3.4425973038       12.8898526061       -5.6462807395  S25       523             1.0000000000
      2472       224  PNM       H40            -2.0745335673        9.9695314185       -2.5542691180  S25       523             1.0000000000
      2473       225  TIP3      OH2            -4.4979051964        7.7639564813       -0.0666729388  S25       290             1.0000000000
      2474       225  TIP3      H1             -5.7970327090        7.5883421543        0.1780209926  S25       290             1.0000000000
      2475       225  TIP3      H2             -3.9758327747        8.4652864824        0.4395146363  S25       290             1.0000000000
      2476       226  SER       CB             -2.8354815577        5.2159200559       -2.0596715835  S26       70              1.0000000000
      2477       226  SER       HB1            -3.4210676922        4.4006503380       -2.4876497608  S26       70              1.0000000000
      2478       226  SER       HB2            -1.8684270027        5.2588776675       -2.5604459459  S26       70              1.0000000000
      2479       226  SER       OG             -3.5899993692        6.4538391852       -2.3239112882  S26       70              1.0000000000
      2480       226  SER       HG1            -4.0580978818        7.3432095181       -0.8579843956  S26       70              1.0000000000
      2481       226  SER       QQH1           -2.6568716081        5.1513206358       -0.9772984461  S26       70              1.0000000000
      2482       227  LYS       CD             -6.3422428341        3.3972407943       -1.9740044338  S26       73              1.0000000000
      2483       227  LYS       HD1            -7.0972212203        2.9590991153       -2.6330951879  S26       73              1.0000000000
      2484       227  LYS       HD2            -5.3717541091        3.2466733912       -2.4589059973  S26       73              1.0000000000
      2485       227  LYS       QQH2           -6.3417716532        2.8366169774       -1.0337897101  S26       73              1.0000000000
      2486       227  LYS       CE             -6.6071862104        4.8929667703       -1.7649264434  S26       73              1.0000000000
      2487       227  LYS       HE1            -6.1039815643        5.2960546211       -0.8840617620  S26       73              1.0000000000
      2488       227  LYS       HE2            -7.6724470965        5.0956826823       -1.6396379579  S26       73              1.0000000000
      2489       227  LYS       NZ             -6.1217053887        5.7253578178       -2.9235776240  S26       73              1.0000000000
      2490       227  LYS       HZ1            -6.2672949512        5.3218004546       -3.8586509075  S26       73              1.0000000000
      2491       227  LYS       HZ2            -5.0865176923        5.9432638001       -2.8387722979  S26       73              1.0000000000
      2492       227  LYS       HZ3            -6.6020601901        6.6557702648       -2.9218967194  S26       73              1.0000000000
      2493       228  SER       CB             -4.3778941416        4.4965841900       -6.2253846875  S26       130             1.0000000000
      2494       228  SER       HB1            -4.4253866714        5.4040471779       -6.8278746472  S26       130             1.0000000000
      2495       228  SER       HB2            -3.5857368651        3.8649206540       -6.6418810585  S26       130             1.0000000000
      2496       228  SER       OG             -4.0701490436        4.8047176645       -4.8258699865  S26       130             1.0000000000
      2497       228  SER       HG1            -3.4745098783        5.6433453656       -4.7766741347  S26       130             1.0000000000
      2498       228  SER       QQH3           -5.3162768657        3.9450859817       -6.3214421852  S26       130             1.0000000000
      2499       229  GLU       CB             -9.9400306092        9.4950491487        0.8005067415  S26       166             1.0000000000
      2500       229  GLU       HB1            -9.5297524193       10.1503081835        0.0251065926  S26       166             1.0000000000
      2501       229  GLU       HB2           -10.9803924932        9.2606738123        0.5576856430  S26       166             1.0000000000
      2502       229  GLU       QQH4           -9.9232133550        9.9405278416        1.8050181974  S26       166             1.0000000000
      2503       229  GLU       CG             -9.0955089192        8.2099850468        0.7650474636  S26       166             1.0000000000
      2504       229  GLU       HG1            -9.4351891977        7.5585933372       -0.0507833814  S26       166             1.0000000000
      2505       229  GLU       HG2            -9.2038575707        7.6137675171        1.6797068777  S26       166             1.0000000000
      2506       229  GLU       CD             -7.6191605096        8.4811181884        0.5334544355  S26       166             1.0000000000
      2507       229  GLU       OE1            -7.1557104427        9.6468598846        0.5161289798  S26       166             1.0000000000
      2508       229  GLU       OE2            -6.8819454477        7.3877305990        0.3455941813  S26       166             1.0000000000
      2509       230  ASN       CB             -2.7159012409       12.0349968722        1.5517392128  S26       170             1.0000000000
      2510       230  ASN       HB1            -1.7241563332       11.9301063916        1.1022812254  S26       170             1.0000000000
      2511       230  ASN       HB2            -3.1460975322       12.9938065000        1.2492315130  S26       170             1.0000000000
      2512       230  ASN       QQH5           -2.6911467875       11.9703119094        2.6477550746  S26       170             1.0000000000
      2513       230  ASN       CG             -3.5983246838       10.8825695385        1.0745734737  S26       170             1.0000000000
      2514       230  ASN       OD1            -3.2323308643        9.6738195914        1.2474008794  S26       170             1.0000000000
      2515       230  ASN       ND2            -4.7667128621       11.2154372068        0.5018120670  S26       170             1.0000000000
      2516       230  ASN       HD21           -5.4712616791       10.5044558302        0.2997576153  S26       170             1.0000000000
      2517       230  ASN       HD22           -4.9647051516       12.1778903619        0.2033602646  S26       170             1.0000000000
      2518       231  LYS       CE             -3.1223197880        1.5569565318       -4.0574527783  S26       234             1.0000000000
      2519       231  LYS       HE1            -3.5207451729        1.7903672955       -3.0708634718  S26       234             1.0000000000
      2520       231  LYS       HE2            -3.9402712126        1.4745945453       -4.7742277638  S26       234             1.0000000000
      2521       231  LYS       NZ             -2.2324268113        2.6789382207       -4.5126391736  S26       234             1.0000000000
      2522       231  LYS       HZ1            -1.7543077304        2.4370125321       -5.4156561220  S26       234             1.0000000000
      2523       231  LYS       HZ2            -1.4542331069        2.9168110805       -3.8685886066  S26       234             1.0000000000
      2524       231  LYS       HZ3            -2.7813437679        3.5651444564       -4.6434666246  S26       234             1.0000000000
      2525       231  LYS       QQH6           -2.5324745119        0.6416618703       -3.9959384785  S26       234             1.0000000000
      2526       232  SER       CB              2.4171044356        3.4159098686       -5.7095538556  S26       235             1.0000000000
      2527       232  SER       HB1             3.1464758591        2.7781070862       -6.2186988452  S26       235             1.0000000000
      2528       232  SER       HB2             2.9318665278        4.3570049682       -5.4730643909  S26       235             1.0000000000
      2529       232  SER       OG              1.3039631240        3.6117210281       -6.6170414022  S26       235             1.0000000000
      2530       232  SER       HG1             0.8756063618        4.4967005442       -6.4521006833  S26       235             1.0000000000
      2531       232  SER       QQH7            2.0989313956        2.8760626215       -4.8033128902  S26       235             1.0000000000
      2532       233  PNM       S1             -3.1604210775        9.4756525372       -6.1217175300  S26       523             1.0000000000
      2533       233  PNM       C2             -1.7951276294        8.2194107651       -6.6739236975  S26       523             1.0000000000
      2534       233  PNM       C3             -1.4824658961        7.4186832794       -5.3628668529  S26       523             1.0000000000
      2535       233  PNM       N4             -2.7386645223        7.2105376357       -4.5783503135  S26       523             1.0000000000
      2536       233  PNM       C5             -3.7642032550        8.3141444310       -4.7791774146  S26       523             1.0000000000
      2537       233  PNM       C6             -3.6651707716        8.7655674845       -3.2889077047  S26       523             1.0000000000
      2538       233  PNM       C7             -2.6676923401        7.5750430187       -3.0531376519  S26       523             1.0000000000
      2539       233  PNM       O8             -1.5488514828        7.6898584023       -2.4360148051  S26       523             1.0000000000
      2540       233  PNM       C9             -2.3555853533        7.3567266285       -7.8134620731  S26       523             1.0000000000
      2541       233  PNM       C10            -0.5930491314        9.0403647818       -7.1612218010  S26       523             1.0000000000
      2542       233  PNM       C11            -0.7647808494        6.0866163683       -5.6684392968  S26       523             1.0000000000
      2543       233  PNM       O12            -1.2959567576        4.9935466049       -5.3309658903  S26       523             1.0000000000
      2544       233  PNM       O13             0.3916914128        6.1733679095       -6.2789815688  S26       523             1.0000000000
      2545       233  PNM       N14            -2.9929113278       10.0186284814       -3.0044484689  S26       523             1.0000000000
      2546       233  PNM       C15            -3.5362525858       11.2141175650       -3.3225439282  S26       523             1.0000000000
      2547       233  PNM       O16            -4.6843870895       11.3017068566       -3.8567830472  S26       523             1.0000000000
      2548       233  PNM       C17            -2.7005139320       12.4547958630       -3.0209823547  S26       523             1.0000000000
      2549       233  PNM       C18            -1.8557183403       12.9640352582       -4.1872141219  S26       523             1.0000000000
      2550       233  PNM       C19            -0.5094152382       13.3109061370       -3.9814264502  S26       523             1.0000000000
      2551       233  PNM       C20             0.2699302931       13.8349427071       -5.0222121789  S26       523             1.0000000000
      2552       233  PNM       C21            -0.2910958214       14.0197878863       -6.2916046153  S26       523             1.0000000000
      2553       233  PNM       C22            -1.6308367257       13.6705249452       -6.5072913840  S26       523             1.0000000000
      2554       233  PNM       C23            -2.4074604983       13.1514149573       -5.4660967611  S26       523             1.0000000000
      2555       233  PNM       H24            -0.7912737381        8.0192748705       -4.7553579895  S26       523             1.0000000000
      2556       233  PNM       H25            -0.8381064894        9.5585540906       -8.0934389723  S26       523             1.0000000000
      2557       233  PNM       H26             0.2511442225        8.3728141041       -7.3466997857  S26       523             1.0000000000
      2558       233  PNM       H27            -0.2947912072        9.7890491621       -6.4251062822  S26       523             1.0000000000
      2559       233  PNM       H28            -2.6302934764        7.9883416998       -8.6622783903  S26       523             1.0000000000
      2560       233  PNM       H29            -3.2495763394        6.8123174933       -7.5066692527  S26       523             1.0000000000
      2561       233  PNM       H30            -1.6062869943        6.6342180025       -8.1563765835  S26       523             1.0000000000
      2562       233  PNM       H31            -4.7440139308        7.9201254744       -5.0501937965  S26       523             1.0000000000
      2563       233  PNM       H32            -4.6144526398        8.7091662436       -2.7502225359  S26       523             1.0000000000
      2564       233  PNM       H33            -2.0542612546       12.2632332996       -2.1604537679  S26       523             1.0000000000
      2565       233  PNM       H34            -3.4110768280       13.2332567620       -2.7244094677  S26       523             1.0000000000
      2566       233  PNM       H35            -0.0641620542       13.1669287251       -3.0023570052  S26       523             1.0000000000
      2567       233  PNM       H36             1.3092651121       14.0883503195       -4.8437195604  S26       523             1.0000000000
      2568       233  PNM       H37             0.3127788502       14.4076983982       -7.1073171499  S26       523             1.0000000000
      2569       233  PNM       H38            -2.0661754695       13.7879581546       -7.4925190608  S26       523             1.0000000000
      2570       233  PNM       H39            -3.4385239103       12.8735461321       -5.6479247295  S26       523             1.0000000000
      2571       233  PNM       H40            -2.0736216157        9.9539826333       -2.5604932946  S26       523             1.0000000000
      2572       234  TIP3      OH2            -4.5069864594        7.7532314579       -0.0744357110  S26       290             1.0000000000
      2573       234  TIP3      H1             -5.8106539791        7.5799413523        0.1683776613  S26       290             1.0000000000
      2574       234  TIP3      H2             -3.9834184692        8.4531021852        0.4313919856  S26       290             1.0000000000
      2575       235  SER       CB             -2.8349190199        5.2225331372       -2.0602219994  S27       70              1.0000000000
      2576       235  SER       HB1            -3.4258840945        4.4090496286       -2.4837082079  S27       70              1.0000000000
      2577       235  SER       HB2            -1.8675725600        5.2579019721       -2.5609730949  S27       70              1.0000000000
      2578       235  SER       OG             -3.5879708533        6.4625155106       -2.3324505952  S27       70              1.0000000000
      2579       235  SER       HG1            -4.0703468068        7.3440891461       -0.8696246277  S27       70              1.0000000000
      2580       235  SER       QQH1           -2.6563586712        5.1632615054       -0.9771860178  S27       70              1.0000000000
      2581       236  LYS       CD             -6.3552895689        3.3880425968       -1.9719489919  S27       73              1.0000000000
      2582       236  LYS       HD1            -7.1474456472        2.9729108146       -2.6028522278  S27       73              1.0000000000
      2583       236  LYS       HD2            -5.4079337034        3.2017745374       -2.4891121429  S27       73              1.0000000000
      2584       236  LYS       QQH2           -6.3400970551        2.8325680381       -1.0289824605  S27       73              1.0000000000
      2585       236  LYS       CE             -6.5556753395        4.8912516008       -1.7586770876  S27       73              1.0000000000
      2586       236  LYS       HE1            -5.9392797343        5.2900768015       -0.9513991294  S27       73              1.0000000000
      2587       236  LYS       HE2            -7.5908622949        5.1351758430       -1.5135356917  S27       73              1.0000000000
      2588       236  LYS       NZ             -6.1805116777        5.6885209222       -2.9787286504  S27       73              1.0000000000
      2589       236  LYS       HZ1            -6.5204473247        5.3195190800       -3.8760830078  S27       73              1.0000000000
      2590       236  LYS       HZ2            -5.1427352133        5.8009009100       -3.0606266670  S27       73              1.0000000000
      2591       236  LYS       HZ3            -6.5675381186        6.6595489276       -2.9055750778  S27       73              1.0000000000
      2592       237  SER       CB             -4.3818451827        4.5148613050       -6.2098360980  S27       130             1.0000000000
      2593       237  SER       HB1            -4.4291232144        5.4191993040       -6.8171479851  S27       130             1.0000000000
      2594       237  SER       HB2            -3.5870072551        3.8834975485       -6.6220861434  S27       130             1.0000000000
      2595       237  SER       OG             -4.0763114138        4.8319920206       -4.8106007198  S27       130             1.0000000000
      2596       237  SER       HG1            -3.4667558016        5.6694237931       -4.7700760131  S27       130             1.0000000000
      2597       237  SER       QQH3           -5.3195615190        3.9618121747       -6.3033738220  S27       130             1.0000000000
      2598       238  GLU       CB             -9.9400811701        9.4953286570        0.8005525796  S27       166             1.0000000000
      2599       238  GLU       HB1            -9.5288013554       10.1503483923        0.0254942874  S27       166             1.0000000000
      2600       238  GLU       HB2           -10.9805688564        9.2619404269        0.5572353970  S27       166             1.0000000000
      2601       238  GLU       QQH4           -9.9231809887        9.9405423330        1.8051817812  S27       166             1.0000000000
      2602       238  GLU       CG             -9.0965846329        8.2096764179        0.7652552678  S27       166             1.0000000000
      2603       238  GLU       HG1            -9.4377510622        7.5579289234       -0.0496816533  S27       166             1.0000000000
      2604       238  GLU       HG2            -9.2045026556        7.6141297257        1.6804137449  S27       166             1.0000000000
      2605       238  GLU       CD             -7.6200672661        8.4793274664        0.5320756248  S27       166             1.0000000000
      2606       238  GLU       OE1            -7.1555396697        9.6446542271        0.5161230874  S27       166             1.0000000000
      2607       238  GLU       OE2            -6.8852088623        7.3849334877        0.3412433287  S27       166             1.0000000000
      2608       239  ASN       CB             -2.7159318194       12.0339066398        1.5514915601  S27       170             1.0000000000
      2609       239  ASN       HB1            -1.7242725518       11.9286930471        1.1019497885  S27       170             1.0000000000
      2610       239  ASN       HB2            -3.1458796980       12.9927466883        1.2487028625  S27       170             1.0000000000
      2611       239  ASN       QQH5           -2.6910889138       11.9696780447        2.6475342654  S27       170             1.0000000000
      2612       239  ASN       CG             -3.5987597346       10.8813561468        1.0744445182  S27       170             1.0000000000
      2613       239  ASN       OD1            -3.2338529119        9.6722932186        1.2470437806  S27       170             1.0000000000
      2614       239  ASN       ND2            -4.7669969049       11.2150583348        0.5016326138  S27       170             1.0000000000
      2615       239  ASN       HD21           -5.4711957059       10.5040731624        0.2988557077  S27       170             1.0000000000
      2616       239  ASN       HD22           -4.9642580073       12.1774560517        0.2025902071  S27       170             1.0000000000
      2617       240  LYS       CE             -3.1216053580        1.5609998529       -4.0577277656  S27       234             1.0000000000
      2618       240  LYS       HE1            -3.5212950920        1.7926025709       -3.0711883098  S27       234             1.0000000000
      2619       240  LYS       HE2            -3.9382608034        1.4796591190       -4.7761574780  S27       234             1.0000000000
      2620       240  LYS       NZ             -2.2310231101        2.6840581628       -4.5094152044  S27       234             1.0000000000
      2621       240  LYS       HZ1            -1.7538452871        2.4447501873       -5.4136711208  S27       234             1.0000000000
      2622       240  LYS       HZ2            -1.4514018429        2.9179165420       -3.8653264015  S27       234             1.0000000000
      2623       240  LYS       HZ3            -2.7755961039        3.5726497713       -4.6363587485  S27       234             1.0000000000
      2624       240  LYS       QQH6           -2.5313571818        0.6459563321       -3.9973111457  S27       234             1.0000000000
      2625       241  SER       CB              2.4167603331        3.4162213878       -5.7097558557  S27       235             1.0000000000
      2626       241  SER       HB1             3.1461990444        2.7787412289       -6.2192267674  S27       235             1.0000000000
      2627       241  SER       HB2             2.9313145316        4.3574772293       -5.4734642866  S27       235             1.0000000000
      2628       241  SER       OG              1.3031719863        3.6113697493       -6.6167425632  S27       235             1.0000000000
      2629       241  SER       HG1             0.8749721666        4.4966087783       -6.4519959701  S27       235             1.0000000000
      2630       241  SER       QQH7            2.0991497859        2.8765194681       -4.8032360723  S27       235             1.0000000000
      2631       242  PNM       S1             -3.1635265140        9.4702422861       -6.1216394974  S27       523             1.0000000000
      2632       242  PNM       C2             -1.7968190615        8.2165540304       -6.6735161620  S27       523             1.0000000000
      2633       242  PNM       C3             -1.4871006005        7.4143353262       -5.3626190752  S27       523             1.0000000000
      2634       242  PNM       N4             -2.7439571235        7.2008770848       -4.5818746135  S27       523             1.0000000000
      2635       242  PNM       C5             -3.7649709868        8.3089186659       -4.7775635264  S27       523             1.0000000000
      2636       242  PNM       C6             -3.6644811490        8.7622822050       -3.2890594412  S27       523             1.0000000000
      2637       242  PNM       C7             -2.6752554788        7.5657766550       -3.0421980385  S27       523             1.0000000000
      2638       242  PNM       O8             -1.5491499124        7.6918599982       -2.4342396848  S27       523             1.0000000000
      2639       242  PNM       C9             -2.3547118987        7.3555927953       -7.8158104196  S27       523             1.0000000000
      2640       242  PNM       C10            -0.5943766651        9.0386659112       -7.1577634097  S27       523             1.0000000000
      2641       242  PNM       C11            -0.7661419439        6.0847796104       -5.6685111276  S27       523             1.0000000000
      2642       242  PNM       O12            -1.2957293984        4.9900621374       -5.3318697982  S27       523             1.0000000000
      2643       242  PNM       O13             0.3907054094        6.1726616040       -6.2780157453  S27       523             1.0000000000
      2644       242  PNM       N14            -2.9903278484       10.0147548817       -3.0062460197  S27       523             1.0000000000
      2645       242  PNM       C15            -3.5333646496       11.2105368205       -3.3230024864  S27       523             1.0000000000
      2646       242  PNM       O16            -4.6824099395       11.2998612134       -3.8560388175  S27       523             1.0000000000
      2647       242  PNM       C17            -2.6986170945       12.4520752571       -3.0215211397  S27       523             1.0000000000
      2648       242  PNM       C18            -1.8547673356       12.9628822487       -4.1877063050  S27       523             1.0000000000
      2649       242  PNM       C19            -0.5084749217       13.3100341053       -3.9822169764  S27       523             1.0000000000
      2650       242  PNM       C20             0.2704686857       13.8346527419       -5.0230014976  S27       523             1.0000000000
      2651       242  PNM       C21            -0.2910403644       14.0200946008       -6.2920874347  S27       523             1.0000000000
      2652       242  PNM       C22            -1.6308643050       13.6709779928       -6.5074657405  S27       523             1.0000000000
      2653       242  PNM       C23            -2.4070492572       13.1511373018       -5.4662925370  S27       523             1.0000000000
      2654       242  PNM       H24            -0.7989997140        8.0142396319       -4.7508289875  S27       523             1.0000000000
      2655       242  PNM       H25            -0.8385053850        9.5589377320       -8.0891392222  S27       523             1.0000000000
      2656       242  PNM       H26             0.2502559049        8.3718452088       -7.3436356463  S27       523             1.0000000000
      2657       242  PNM       H27            -0.2967437309        9.7852588751       -6.4193866621  S27       523             1.0000000000
      2658       242  PNM       H28            -2.6277711582        7.9887583874       -8.6640844653  S27       523             1.0000000000
      2659       242  PNM       H29            -3.2498831894        6.8115795339       -7.5121839086  S27       523             1.0000000000
      2660       242  PNM       H30            -1.6048426937        6.6330134342       -8.1577011387  S27       523             1.0000000000
      2661       242  PNM       H31            -4.7469405962        7.9184608390       -5.0468232484  S27       523             1.0000000000
      2662       242  PNM       H32            -4.6148447386        8.7095054090       -2.7519896923  S27       523             1.0000000000
      2663       242  PNM       H33            -2.0519773657       12.2607180581       -2.1613096311  S27       523             1.0000000000
      2664       242  PNM       H34            -3.4102601632       13.2295937488       -2.7247611461  S27       523             1.0000000000
      2665       242  PNM       H35            -0.0629081923       13.1660331956       -3.0032851491  S27       523             1.0000000000
      2666       242  PNM       H36             1.3096441025       14.0886895111       -4.8445447378  S27       523             1.0000000000
      2667       242  PNM       H37             0.3124423360       14.4088915216       -7.1076428419  S27       523             1.0000000000
      2668       242  PNM       H38            -2.0665786279       13.7891778421       -7.4924645692  S27       523             1.0000000000
      2669       242  PNM       H39            -3.4380853685       12.8729349968       -5.6479043670  S27       523             1.0000000000
      2670       242  PNM       H40            -2.0696594624        9.9474681387       -2.5648372133  S27       523             1.0000000000
      2671       243  TIP3      OH2            -4.5109291383        7.7480109740       -0.0773187620  S27       290             1.0000000000
      2672       243  TIP3      H1             -5.8115584239        7.5763357994        0.1658509478  S27       290             1.0000000000
      2673       243  TIP3      H2             -3.9853653815        8.4470164098        0.4271415514  S27       290             1.0000000000
      2674       244  SER       CB             -2.8360563015        5.2310597566       -2.0582041531  S28       70              1.0000000000
      2675       244  SER       HB1            -3.4345386603        4.4228906074       -2.4819160625  S28       70              1.0000000000
      2676       244  SER       HB2            -1.8687129421        5.2565274729       -2.5600826257  S28       70              1.0000000000
      2677       244  SER       OG             -3.5753282924        6.4799267068       -2.3245169683  S28       70              1.0000000000
      2678       244  SER       HG1            -4.0733786569        7.3451898686       -0.8731133117  S28       70              1.0000000000
      2679       244  SER       QQH1           -2.6570136403        5.1660961091       -0.9753307318  S28       70              1.0000000000
      2680       245  LYS       CD             -6.3599122713        3.3819122036       -1.9697178620  S28       73              1.0000000000
      2681       245  LYS       HD1            -7.1716267442        2.9803621828       -2.5853216486  S28       73              1.0000000000
      2682       245  LYS       HD2            -5.4255379510        3.1708540943       -2.5013648291  S28       73              1.0000000000
      2683       245  LYS       QQH2           -6.3399301300        2.8312763447       -1.0242583488  S28       73              1.0000000000
      2684       245  LYS       CE             -6.5175347488        4.8905003545       -1.7626304512  S28       73              1.0000000000
      2685       245  LYS       HE1            -5.8325116949        5.2886195510       -1.0135136413  S28       73              1.0000000000
      2686       245  LYS       HE2            -7.5256681286        5.1666591700       -1.4478088159  S28       73              1.0000000000
      2687       245  LYS       NZ             -6.2236180408        5.6463299919       -3.0274183374  S28       73              1.0000000000
      2688       245  LYS       HZ1            -6.7922104264        5.3507648826       -3.8325678680  S28       73              1.0000000000
      2689       245  LYS       HZ2            -5.2341813401        5.5632568177       -3.3484003374  S28       73              1.0000000000
      2690       245  LYS       HZ3            -6.4454418133        6.6608072501       -2.9037029295  S28       73              1.0000000000
      2691       246  SER       CB             -4.3861036863        4.5269745086       -6.1950991782  S28       130             1.0000000000
      2692       246  SER       HB1            -4.4291079020        5.4260879144       -6.8099744631  S28       130             1.0000000000
      2693       246  SER       HB2            -3.5859138344        3.8941668943       -6.5930789992  S28       130             1.0000000000
      2694       246  SER       OG             -4.0872582754        4.8615098964       -4.7933744929  S28       130             1.0000000000
      2695       246  SER       HG1            -3.4609939960        5.7043322470       -4.7610601515  S28       130             1.0000000000
      2696       246  SER       QQH3           -5.3224869421        3.9722026338       -6.2879067086  S28       130             1.0000000000
      2697       247  GLU       CB             -9.9400210634        9.4955351908        0.8005026783  S28       166             1.0000000000
      2698       247  GLU       HB1            -9.5281114517       10.1504848196        0.0257134296  S28       166             1.0000000000
      2699       247  GLU       HB2           -10.9805901032        9.2626270555        0.5569505761  S28       166             1.0000000000
      2700       247  GLU       QQH4           -9.9232142230        9.9406389545        1.8052000513  S28       166             1.0000000000
      2701       247  GLU       CG             -9.0969209950        8.2095886773        0.7651894824  S28       166             1.0000000000
      2702       247  GLU       HG1            -9.4384933458        7.5580846970       -0.0498122845  S28       166             1.0000000000
      2703       247  GLU       HG2            -9.2051819718        7.6141268431        1.6803727979  S28       166             1.0000000000
      2704       247  GLU       CD             -7.6199480235        8.4782847344        0.5318310596  S28       166             1.0000000000
      2705       247  GLU       OE1            -7.1556058720        9.6439352806        0.5158368309  S28       166             1.0000000000
      2706       247  GLU       OE2            -6.8858750600        7.3836980414        0.3413249793  S28       166             1.0000000000
      2707       248  ASN       CB             -2.7162269608       12.0340288212        1.5514156754  S28       170             1.0000000000
      2708       248  ASN       HB1            -1.7246598557       11.9291142068        1.1015892477  S28       170             1.0000000000
      2709       248  ASN       HB2            -3.1465758650       12.9927002339        1.2487039947  S28       170             1.0000000000
      2710       248  ASN       QQH5           -2.6909955013       11.9698369003        2.6474472263  S28       170             1.0000000000
      2711       248  ASN       CG             -3.5989145365       10.8811829207        1.0746661659  S28       170             1.0000000000
      2712       248  ASN       OD1            -3.2341468067        9.6723086709        1.2480680111  S28       170             1.0000000000
      2713       248  ASN       ND2            -4.7671768444       11.2147450724        0.5015558092  S28       170             1.0000000000
      2714       248  ASN       HD21           -5.4709859014       10.5035313539        0.2983911143  S28       170             1.0000000000
      2715       248  ASN       HD22           -4.9641870373       12.1769025229        0.2016673234  S28       170             1.0000000000
      2716       249  LYS       CE             -3.1211605828        1.5633365675       -4.0579166762  S28       234             1.0000000000
      2717       249  LYS       HE1            -3.5216850171        1.7939169721       -3.0714898719  S28       234             1.0000000000
      2718       249  LYS       HE2            -3.9365604007        1.4834051647       -4.7779534517  S28       234             1.0000000000
      2719       249  LYS       NZ             -2.2280018926        2.6859823588       -4.5063687272  S28       234             1.0000000000
      2720       249  LYS       HZ1            -1.7516329650        2.4485300861       -5.4117719255  S28       234             1.0000000000
      2721       249  LYS       HZ2            -1.4466330565        2.9149746332       -3.8620203856  S28       234             1.0000000000
      2722       249  LYS       HZ3            -2.7638087649        3.5776380110       -4.6292927204  S28       234             1.0000000000
      2723       249  LYS       QQH6           -2.5312273135        0.6481643388       -3.9982561193  S28       234             1.0000000000
      2724       250  SER       CB              2.4167352595        3.4162666556       -5.7096920491  S28       235             1.0000000000
      2725       250  SER       HB1             3.1462048514        2.7787745492       -6.2191364452  S28       235             1.0000000000
      2726       250  SER       HB2             2.9311121320        4.3576131788       -5.4736354796  S28       235             1.0000000000
      2727       250  SER       OG              1.3027775472        3.6113214897       -6.6163498728  S28       235             1.0000000000
      2728       250  SER       HG1             0.8749468265        4.4969594845       -6.4519087731  S28       235             1.0000000000
      2729       250  SER       QQH7            2.0994591278        2.8767203966       -4.8029358791  S28       235             1.0000000000
      2730       251  PNM       S1             -3.1651198072        9.4668648516       -6.1203736381  S28       523             1.0000000000
      2731       251  PNM       C2             -1.7987363610        8.2142345482       -6.6729685420  S28       523             1.0000000000
      2732       251  PNM       C3             -1.4918478098        7.4104824104       -5.3619899374  S28       523             1.0000000000
      2733       251  PNM       N4             -2.7502216170        7.1902880864       -4.5851217216  S28       523             1.0000000000
      2734       251  PNM       C5             -3.7652397056        8.3051278064       -4.7747034682  S28       523             1.0000000000
      2735       251  PNM       C6             -3.6628206729        8.7602990322       -3.2882672792  S28       523             1.0000000000
      2736       251  PNM       C7             -2.6800650708        7.5591388257       -3.0276205378  S28       523             1.0000000000
      2737       251  PNM       O8             -1.5437078933        7.6973429223       -2.4363375863  S28       523             1.0000000000
      2738       251  PNM       C9             -2.3549560326        7.3546735214       -7.8173885064  S28       523             1.0000000000
      2739       251  PNM       C10            -0.5960556288        9.0371253649       -7.1555227282  S28       523             1.0000000000
      2740       251  PNM       C11            -0.7682899147        6.0830611523       -5.6679936465  S28       523             1.0000000000
      2741       251  PNM       O12            -1.2973347449        4.9869291173       -5.3332938091  S28       523             1.0000000000
      2742       251  PNM       O13             0.3888112893        6.1718184918       -6.2768381485  S28       523             1.0000000000
      2743       251  PNM       N14            -2.9888669817       10.0130068874       -3.0079645603  S28       523             1.0000000000
      2744       251  PNM       C15            -3.5321902552       11.2087435439       -3.3236614525  S28       523             1.0000000000
      2745       251  PNM       O16            -4.6818309780       11.2993518523       -3.8558859562  S28       523             1.0000000000
      2746       251  PNM       C17            -2.6978542639       12.4508297506       -3.0220944088  S28       523             1.0000000000
      2747       251  PNM       C18            -1.8544534635       12.9625534759       -4.1881044524  S28       523             1.0000000000
      2748       251  PNM       C19            -0.5083244628       13.3103872790       -3.9826162627  S28       523             1.0000000000
      2749       251  PNM       C20             0.2705453852       13.8350301058       -5.0234186184  S28       523             1.0000000000
      2750       251  PNM       C21            -0.2908282667       14.0199542456       -6.2926326260  S28       523             1.0000000000
      2751       251  PNM       C22            -1.6305105038       13.6702694357       -6.5080399658  S28       523             1.0000000000
      2752       251  PNM       C23            -2.4066238533       13.1503731824       -5.4668421296  S28       523             1.0000000000
      2753       251  PNM       H24            -0.8081305896        8.0109541667       -4.7455378422  S28       523             1.0000000000
      2754       251  PNM       H25            -0.8399986511        9.5591258674       -8.0860141176  S28       523             1.0000000000
      2755       251  PNM       H26             0.2489150600        8.3710505966       -7.3424533427  S28       523             1.0000000000
      2756       251  PNM       H27            -0.2993647332        9.7824487479       -6.4155987751  S28       523             1.0000000000
      2757       251  PNM       H28            -2.6255187285        7.9885716492       -8.6660276550  S28       523             1.0000000000
      2758       251  PNM       H29            -3.2507471933        6.8101885348       -7.5163542234  S28       523             1.0000000000
      2759       251  PNM       H30            -1.6050102821        6.6319876556       -8.1588569994  S28       523             1.0000000000
      2760       251  PNM       H31            -4.7498578590        7.9190411071       -5.0411804011  S28       523             1.0000000000
      2761       251  PNM       H32            -4.6144534778        8.7103735484       -2.7531158720  S28       523             1.0000000000
      2762       251  PNM       H33            -2.0510895672       12.2600834543       -2.1618590821  S28       523             1.0000000000
      2763       251  PNM       H34            -3.4102156486       13.2277031639       -2.7254184691  S28       523             1.0000000000
      2764       251  PNM       H35            -0.0627232353       13.1662395600       -3.0037163803  S28       523             1.0000000000
      2765       251  PNM       H36             1.3096793410       14.0893268468       -4.8449867345  S28       523             1.0000000000
      2766       251  PNM       H37             0.3126520554       14.4085875126       -7.1082873563  S28       523             1.0000000000
      2767       251  PNM       H38            -2.0659930089       13.7876638326       -7.4932464814  S28       523             1.0000000000
      2768       251  PNM       H39            -3.4373017644       12.8709594067       -5.6485999832  S28       523             1.0000000000
      2769       251  PNM       H40            -2.0669423723        9.9432818466       -2.5692063297  S28       523             1.0000000000
      2770       252  TIP3      OH2            -4.5124392564        7.7462221729       -0.0766411469  S28       290             1.0000000000
      2771       252  TIP3      H1             -5.8092482226        7.5743622446        0.1654474877  S28       290             1.0000000000
      2772       252  TIP3      H2             -3.9872074219        8.4449503448        0.4279808941  S28       290             1.0000000000
      2773       253  SER       CB             -2.8410120024        5.2392728479       -2.0537476705  S29       70              1.0000000000
      2774       253  SER       HB1            -3.4511248775        4.4390313898       -2.4751405430  S29       70              1.0000000000
      2775       253  SER       HB2            -1.8759510203        5.2560376868       -2.5608943688  S29       70              1.0000000000
      2776       253  SER       OG             -3.5681918334        6.4965129782       -2.3109901234  S29       70              1.0000000000
      2777       253  SER       HG1            -4.0751850828        7.3485435244       -0.8681951436  S29       70              1.0000000000
      2778       253  SER       QQH1           -2.6564601138        5.1703667140       -0.9719091269  S29       70              1.0000000000
      2779       254  LYS       CD             -6.3630240145        3.3690330455       -1.9711589878  S29       73              1.0000000000
      2780       254  LYS       HD1            -7.1994329588        2.9845861103       -2.5650202382  S29       73              1.0000000000
      2781       254  LYS       HD2            -5.4469578330        3.1271603953       -2.5214801525  S29       73              1.0000000000
      2782       254  LYS       QQH2           -6.3359949866        2.8266021322       -1.0210883602  S29       73              1.0000000000
      2783       254  LYS       CE             -6.4671320848        4.8832881702       -1.7790407478  S29       73              1.0000000000
      2784       254  LYS       HE1            -5.7161156173        5.2730085853       -1.0923358028  S29       73              1.0000000000
      2785       254  LYS       HE2            -7.4403183010        5.1972724957       -1.3959319190  S29       73              1.0000000000
      2786       254  LYS       NZ             -6.2476916053        5.5965304699       -3.0822083496  S29       73              1.0000000000
      2787       254  LYS       HZ1            -6.9594368240        5.3587558902       -3.7858855756  S29       73              1.0000000000
      2788       254  LYS       HZ2            -5.3232017191        5.3926853352       -3.5593465950  S29       73              1.0000000000
      2789       254  LYS       HZ3            -6.3486094452        6.6261936945       -2.9546413917  S29       73              1.0000000000
      2790       255  SER       CB             -4.3934495225        4.5433356329       -6.1791939420  S29       130             1.0000000000
      2791       255  SER       HB1            -4.4291916894        5.4363880865       -6.8028122978  S29       130             1.0000000000
      2792       255  SER       HB2            -3.5854100932        3.9095616291       -6.5580155627  S29       130             1.0000000000
      2793       255  SER       OG             -4.1141303706        4.8963619859       -4.7749781729  S29       130             1.0000000000
      2794       255  SER       HG1            -3.4731683535        5.7514020554       -4.7426224121  S29       130             1.0000000000
      2795       255  SER       QQH3           -5.3273947775        3.9860224285       -6.2786936323  S29       130             1.0000000000
      2796       256  GLU       CB             -9.9405279396        9.4963177548        0.8004743968  S29       166             1.0000000000
      2797       256  GLU       HB1            -9.5272464189       10.1510224623        0.0262062299  S29       166             1.0000000000
      2798       256  GLU       HB2           -10.9812199301        9.2646150243        0.5561894559  S29       166             1.0000000000
      2799       256  GLU       QQH4           -9.9238129861        9.9411775678        1.8053071565  S29       166             1.0000000000
      2800       256  GLU       CG             -9.0987147976        8.2096234985        0.7652856284  S29       166             1.0000000000
      2801       256  GLU       HG1            -9.4405850458        7.5587701485       -0.0501010774  S29       166             1.0000000000
      2802       256  GLU       HG2            -9.2078246037        7.6139863359        1.6802477779  S29       166             1.0000000000
      2803       256  GLU       CD             -7.6211933136        8.4766279576        0.5327276746  S29       166             1.0000000000
      2804       256  GLU       OE1            -7.1560236952        9.6421148842        0.5155700630  S29       166             1.0000000000
      2805       256  GLU       OE2            -6.8887253113        7.3810044262        0.3450589060  S29       166             1.0000000000
      2806       257  ASN       CB             -2.7174093957       12.0348395433        1.5515430925  S29       170             1.0000000000
      2807       257  ASN       HB1            -1.7260644454       11.9305560031        1.1010477559  S29       170             1.0000000000
      2808       257  ASN       HB2            -3.1485341881       12.9932836070        1.2492474986  S29       170             1.0000000000
      2809       257  ASN       QQH5           -2.6912531875       11.9705854457        2.6475374322  S29       170             1.0000000000
      2810       257  ASN       CG             -3.5996991497       10.8813487329        1.0756206480  S29       170             1.0000000000
      2811       257  ASN       OD1            -3.2345995980        9.6729648050        1.2511920210  S29       170             1.0000000000
      2812       257  ASN       ND2            -4.7677556362       11.2138038901        0.5014075352  S29       170             1.0000000000
      2813       257  ASN       HD21           -5.4713513758       10.5020807610        0.2987175177  S29       170             1.0000000000
      2814       257  ASN       HD22           -4.9649582441       12.1756310828        0.2006750161  S29       170             1.0000000000
      2815       258  LYS       CE             -3.1227538278        1.5669832717       -4.0575277087  S29       234             1.0000000000
      2816       258  LYS       HE1            -3.5247665216        1.7949765677       -3.0711977875  S29       234             1.0000000000
      2817       258  LYS       HE2            -3.9366680751        1.4888691099       -4.7794515559  S29       234             1.0000000000
      2818       258  LYS       NZ             -2.2273699644        2.6901409857       -4.5010231553  S29       234             1.0000000000
      2819       258  LYS       HZ1            -1.7517581147        2.4556972601       -5.4079127798  S29       234             1.0000000000
      2820       258  LYS       HZ2            -1.4442454865        2.9134243404       -3.8562941475  S29       234             1.0000000000
      2821       258  LYS       HZ3            -2.7537496922        3.5846591286       -4.6198167965  S29       234             1.0000000000
      2822       258  LYS       QQH6           -2.5325461702        0.6519631586       -3.9999233885  S29       234             1.0000000000
      2823       259  SER       CB              2.4166859788        3.4162197317       -5.7093345751  S29       235             1.0000000000
      2824       259  SER       HB1             3.1459353080        2.7785343555       -6.2188144107  S29       235             1.0000000000
      2825       259  SER       HB2             2.9312809595        4.3574353390       -5.4733732851  S29       235             1.0000000000
      2826       259  SER       OG              1.3026038517        3.6114430736       -6.6159141999  S29       235             1.0000000000
      2827       259  SER       HG1             0.8745794709        4.4968821498       -6.4509806122  S29       235             1.0000000000
      2828       259  SER       QQH7            2.0993650944        2.8768614841       -4.8024898995  S29       235             1.0000000000
      2829       260  PNM       S1             -3.1719948904        9.4589505197       -6.1211261575  S29       523             1.0000000000
      2830       260  PNM       C2             -1.8045557408        8.2084184225       -6.6730993091  S29       523             1.0000000000
      2831       260  PNM       C3             -1.5016797066        7.4025887280       -5.3623531256  S29       523             1.0000000000
      2832       260  PNM       N4             -2.7622191889        7.1772070617       -4.5874453277  S29       523             1.0000000000
      2833       260  PNM       C5             -3.7703162415        8.3005483711       -4.7715211117  S29       523             1.0000000000
      2834       260  PNM       C6             -3.6612706789        8.7600777814       -3.2876907007  S29       523             1.0000000000
[truncated: 298,357 more chars]
