# Supplementary material for: Unraveling the energetic significance of chemical events in enzyme catalysis via machine-learning based regression approach
Source: Commun Chem. 2020 Oct 8;3:134. doi: 10.1038/s42004-020-00379-w (PMC9814854; doi:10.1038/s42004-020-00379-w)
Supplement: Supplementary file 3 — Supplementary Data 1 [file 42004_2020_379_MOESM3_ESM.zip › pathways/optimized.path/path.cor.b3lyp/path_9_t.cor]

* RETAIN ONLY THE QM ATOMS, WRITE PSF & COOR
* PREDEFINED VARS:
*     INCOR: DIRECTORY TO INPUT .COR FILE
*     INPSF: DIRECTORY TO INPUT .PSF FILE
*     OUTPSF: DIRECTORY TO OUTPUT .PSF FILE
*     OUTCOR: FILENAME OF OUTPUT .COR FILE
* ZILIN SONG, 17 DEC 2019
*  DATE:    12/17/19     21:13:28      CREATED BY USER: zilins
*
      4950  EXT
         1         1  SER       CB             -3.0684324991        5.0811519349       -2.3031772940  S1        70              1.0000000000
         2         1  SER       HB1            -3.6086234808        4.2338903294       -2.7366103738  S1        70              1.0000000000
         3         1  SER       HB2            -2.1646129960        5.2473118246       -2.9013831088  S1        70              1.0000000000
         4         1  SER       OG             -3.9422315394        6.2230075751       -2.3612317554  S1        70              1.0000000000
         5         1  SER       HG1            -4.0217408719        6.8907854335       -1.4299428051  S1        70              1.0000000000
         6         1  SER       QQH1           -2.7435652437        4.9054758682       -1.2644535752  S1        70              1.0000000000
         7         2  LYS       CD             -6.5631344702        3.3746095234       -2.0858996875  S1        73              1.0000000000
         8         2  LYS       HD1            -7.2436435022        2.8507932592       -2.7625379197  S1        73              1.0000000000
         9         2  LYS       HD2            -5.5681273942        3.3299671911       -2.5445016981  S1        73              1.0000000000
        10         2  LYS       QQH2           -6.5326198033        2.8202297114       -1.1411613996  S1        73              1.0000000000
        11         2  LYS       CE             -7.0110347360        4.8376473191       -1.9074277713  S1        73              1.0000000000
        12         2  LYS       HE1            -6.7472324994        5.2790409216       -0.9430404087  S1        73              1.0000000000
        13         2  LYS       HE2            -8.0958494142        4.9196768265       -2.0076246822  S1        73              1.0000000000
        14         2  LYS       NZ             -6.3832660136        5.7336860767       -2.9383227966  S1        73              1.0000000000
        15         2  LYS       HZ1            -6.5064230288        5.4365031793       -3.9182756357  S1        73              1.0000000000
        16         2  LYS       HZ2            -5.3024648351        5.8799189172       -2.7482757694  S1        73              1.0000000000
        17         2  LYS       HZ3            -6.7690274817        6.7035125925       -2.8769044455  S1        73              1.0000000000
        18         3  SER       CB             -4.4474129997        4.1676802957       -6.5420976399  S1        130             1.0000000000
        19         3  SER       HB1            -4.4597506570        5.0718484198       -7.1525344668  S1        130             1.0000000000
        20         3  SER       HB2            -3.7434254841        3.4563145913       -6.9869594113  S1        130             1.0000000000
        21         3  SER       OG             -4.0164748397        4.4651411525       -5.1708328992  S1        130             1.0000000000
        22         3  SER       HG1            -3.2255998154        5.0793525122       -5.2308814397  S1        130             1.0000000000
        23         3  SER       QQH3           -5.4364679850        3.7112692601       -6.5520844905  S1        130             1.0000000000
        24         4  GLU       CB             -9.9240010968        9.2576133950        0.7120361690  S1        166             1.0000000000
        25         4  GLU       HB1            -9.6047242716        9.8962533815       -0.1204481159  S1        166             1.0000000000
        26         4  GLU       HB2           -10.9609091924        8.9594158606        0.5322712852  S1        166             1.0000000000
        27         4  GLU       QQH4           -9.8816463278        9.7684789485        1.6830335444  S1        166             1.0000000000
        28         4  GLU       CG             -9.0251209184        8.0071717882        0.7082954167  S1        166             1.0000000000
        29         4  GLU       HG1            -9.3927851138        7.2837434272       -0.0282291048  S1        166             1.0000000000
        30         4  GLU       HG2            -9.0647713144        7.4836074908        1.6733141452  S1        166             1.0000000000
        31         4  GLU       CD             -7.5537613483        8.2762529052        0.3762263669  S1        166             1.0000000000
        32         4  GLU       OE1            -7.1189189721        9.4721768635        0.4030307361  S1        166             1.0000000000
        33         4  GLU       OE2            -6.8327515017        7.2282239994        0.0933656157  S1        166             1.0000000000
        34         5  ASN       CB             -2.7640273227       11.9089558305        1.3279765162  S1        170             1.0000000000
        35         5  ASN       HB1            -1.7683920712       11.8087637294        0.8889090115  S1        170             1.0000000000
        36         5  ASN       HB2            -3.2052942232       12.8591493680        1.0147593414  S1        170             1.0000000000
        37         5  ASN       QQH5           -2.7583853214       11.8578607486        2.4266043300  S1        170             1.0000000000
        38         5  ASN       CG             -3.6200279484       10.7385936525        0.8469677083  S1        170             1.0000000000
        39         5  ASN       OD1            -3.1578801247        9.5537819351        0.9145725609  S1        170             1.0000000000
        40         5  ASN       ND2            -4.8453052777       11.0382744394        0.3934313134  S1        170             1.0000000000
        41         5  ASN       HD21           -5.5647715125       10.3134803644        0.2358273763  S1        170             1.0000000000
        42         5  ASN       HD22           -5.1051242462       12.0088807348        0.2212211478  S1        170             1.0000000000
        43         6  LYS       CE             -3.2957704038        1.1901767293       -4.3142186208  S1        234             1.0000000000
        44         6  LYS       HE1            -3.7902359650        1.3871078033       -3.3650854063  S1        234             1.0000000000
        45         6  LYS       HE2            -4.0445369526        1.0906662895       -5.1007194044  S1        234             1.0000000000
        46         6  LYS       NZ             -2.4226120759        2.3610987497       -4.6726502147  S1        234             1.0000000000
        47         6  LYS       HZ1            -1.8765795786        2.1623098684       -5.5491849595  S1        234             1.0000000000
        48         6  LYS       HZ2            -1.7238316569        2.6222723280       -3.9576132636  S1        234             1.0000000000
        49         6  LYS       HZ3            -3.0364952773        3.2157923861       -4.8336825304  S1        234             1.0000000000
        50         6  LYS       QQH6           -2.6725001957        0.2997526480       -4.2174884509  S1        234             1.0000000000
        51         7  SER       CB              2.2725391476        3.1611118551       -5.9645849753  S1        235             1.0000000000
        52         7  SER       HB1             2.9433549956        2.4449006230       -6.4489287199  S1        235             1.0000000000
        53         7  SER       HB2             2.8371351110        4.0899425004       -5.8050346370  S1        235             1.0000000000
        54         7  SER       OG              1.1476006266        3.3508580506       -6.8556532146  S1        235             1.0000000000
        55         7  SER       HG1             0.7533956804        4.2581356802       -6.7243836428  S1        235             1.0000000000
        56         7  SER       QQH7            1.9544214448        2.7022784045       -5.0136120249  S1        235             1.0000000000
        57         8  PNM       S1             -2.9020288179        9.6623599428       -6.4024661507  S1        523             1.0000000000
        58         8  PNM       C2             -1.6220174772        8.3217770998       -7.0079434697  S1        523             1.0000000000
        59         8  PNM       C3             -1.2035327509        7.5343852959       -5.7023998071  S1        523             1.0000000000
        60         8  PNM       N4             -2.3091363350        7.6449453418       -4.7482520912  S1        523             1.0000000000
        61         8  PNM       C5             -3.4833124410        8.5238709615       -5.0295763612  S1        523             1.0000000000
        62         8  PNM       C6             -3.4436954687        8.9591934186       -3.5112739927  S1        523             1.0000000000
        63         8  PNM       C7             -2.2730444055        7.9607527901       -3.4024461192  S1        523             1.0000000000
        64         8  PNM       O8             -1.4511403029        7.6614756616       -2.5224082366  S1        523             1.0000000000
        65         8  PNM       C9             -2.3173966084        7.4252389504       -8.0454086381  S1        523             1.0000000000
        66         8  PNM       C10            -0.4275454733        9.0578829374       -7.6261885816  S1        523             1.0000000000
        67         8  PNM       C11            -0.7862408323        6.0856127967       -6.0118879365  S1        523             1.0000000000
        68         8  PNM       O12            -1.5841271075        5.1350275035       -5.7614248118  S1        523             1.0000000000
        69         8  PNM       O13             0.3963209407        5.9406971213       -6.5419691909  S1        523             1.0000000000
        70         8  PNM       N14            -2.9352738029       10.2935947931       -3.2318633071  S1        523             1.0000000000
        71         8  PNM       C15            -3.6242809856       11.4001956810       -3.5945120856  S1        523             1.0000000000
        72         8  PNM       O16            -4.7367241304       11.3044490696       -4.1878402784  S1        523             1.0000000000
        73         8  PNM       C17            -2.9874597023       12.7452639157       -3.2713068752  S1        523             1.0000000000
        74         8  PNM       C18            -1.7056799141       13.0499785528       -4.0352482757  S1        523             1.0000000000
        75         8  PNM       C19            -0.5947181205       13.5747450015       -3.3597966645  S1        523             1.0000000000
        76         8  PNM       C20             0.5771965814       13.9059161238       -4.0482421304  S1        523             1.0000000000
        77         8  PNM       C21             0.6541938797       13.7098892495       -5.4301445819  S1        523             1.0000000000
        78         8  PNM       C22            -0.4512023407       13.1931129395       -6.1192486457  S1        523             1.0000000000
        79         8  PNM       C23            -1.6246939025       12.8745567095       -5.4274441240  S1        523             1.0000000000
        80         8  PNM       H24            -0.3248238301        8.0284687779       -5.2696911209  S1        523             1.0000000000
        81         8  PNM       H25            -0.7268753827        9.5863064140       -8.5359872649  S1        523             1.0000000000
        82         8  PNM       H26             0.3474177732        8.3329633896       -7.8954786055  S1        523             1.0000000000
        83         8  PNM       H27            -0.0042226147        9.7909585571       -6.9336428972  S1        523             1.0000000000
        84         8  PNM       H28            -2.6927684161        8.0408285482       -8.8668603440  S1        523             1.0000000000
        85         8  PNM       H29            -3.1658295438        6.8878027553       -7.6139998656  S1        523             1.0000000000
        86         8  PNM       H30            -1.6111778967        6.6910168093       -8.4518975656  S1        523             1.0000000000
        87         8  PNM       H31            -4.3857541766        7.9887801472       -5.3187072723  S1        523             1.0000000000
        88         8  PNM       H32            -4.3476214393        8.7325046094       -2.9474524230  S1        523             1.0000000000
        89         8  PNM       H33            -2.7935260008       12.7894878267       -2.1938665052  S1        523             1.0000000000
        90         8  PNM       H34            -3.7454697347       13.5033746297       -3.4891322617  S1        523             1.0000000000
        91         8  PNM       H35            -0.6627070832       13.7479139891       -2.2905527324  S1        523             1.0000000000
        92         8  PNM       H36             1.4182425951       14.3247114154       -3.5080271197  S1        523             1.0000000000
        93         8  PNM       H37             1.5553607778       13.9795827785       -5.9714232734  S1        523             1.0000000000
        94         8  PNM       H38            -0.4043360861       13.0489590337       -7.1932931926  S1        523             1.0000000000
        95         8  PNM       H39            -2.4748134161       12.4758642453       -5.9692187051  S1        523             1.0000000000
        96         8  PNM       H40            -2.0486427001       10.3748156278       -2.7276389627  S1        523             1.0000000000
        97         9  TIP3      OH2            -4.3916483222        7.6141832738       -0.4616013506  S1        290             1.0000000000
        98         9  TIP3      H1             -5.3860141496        7.5165790656       -0.1878256775  S1        290             1.0000000000
        99         9  TIP3      H2             -3.8874191640        8.3142354054        0.0421218452  S1        290             1.0000000000
       100        10  SER       CB             -3.0700901044        5.0783295670       -2.3021960951  S2        70              1.0000000000
       101        10  SER       HB1            -3.6109668599        4.2309091598       -2.7348257122  S2        70              1.0000000000
       102        10  SER       HB2            -2.1661663303        5.2432252961       -2.9007212731  S2        70              1.0000000000
       103        10  SER       OG             -3.9427141542        6.2208576434       -2.3605567198  S2        70              1.0000000000
       104        10  SER       HG1            -4.0245047623        6.8903679977       -1.4266745582  S2        70              1.0000000000
       105        10  SER       QQH1           -2.7449960058        4.9025226532       -1.2635717394  S2        70              1.0000000000
       106        11  LYS       CD             -6.5642883541        3.3722991926       -2.0878489234  S2        73              1.0000000000
       107        11  LYS       HD1            -7.2481538186        2.8483161607       -2.7609023587  S2        73              1.0000000000
       108        11  LYS       HD2            -5.5713098040        3.3255908378       -2.5505885481  S2        73              1.0000000000
       109        11  LYS       QQH2           -6.5303319247        2.8193309204       -1.1424107233  S2        73              1.0000000000
       110        11  LYS       CE             -7.0099820450        4.8361924722       -1.9102308090  S2        73              1.0000000000
       111        11  LYS       HE1            -6.7449958873        5.2778624151       -0.9463149601  S2        73              1.0000000000
       112        11  LYS       HE2            -8.0947605445        4.9195572643       -2.0097144035  S2        73              1.0000000000
       113        11  LYS       NZ             -6.3815196431        5.7303276941       -2.9423717500  S2        73              1.0000000000
       114        11  LYS       HZ1            -6.5032897136        5.4310639996       -3.9216588904  S2        73              1.0000000000
       115        11  LYS       HZ2            -5.3005926975        5.8776562111       -2.7505719039  S2        73              1.0000000000
       116        11  LYS       HZ3            -6.7677359730        6.7001391598       -2.8837379848  S2        73              1.0000000000
       117        12  SER       CB             -4.4482647133        4.1710292997       -6.5464699398  S2        130             1.0000000000
       118        12  SER       HB1            -4.4603622052        5.0750506852       -7.1570937552  S2        130             1.0000000000
       119        12  SER       HB2            -3.7440109996        3.4595515584       -6.9905127202  S2        130             1.0000000000
       120        12  SER       OG             -4.0182499605        4.4685806078       -5.1747430602  S2        130             1.0000000000
       121        12  SER       HG1            -3.2255740510        5.0798888176       -5.2345151615  S2        130             1.0000000000
       122        12  SER       QQH3           -5.4373632572        3.7148144647       -6.5566440998  S2        130             1.0000000000
       123        13  GLU       CB             -9.9251918255        9.2611396478        0.7133622007  S2        166             1.0000000000
       124        13  GLU       HB1            -9.6054422557        9.8995853327       -0.1190773571  S2        166             1.0000000000
       125        13  GLU       HB2           -10.9621964252        8.9633536963        0.5332573600  S2        166             1.0000000000
       126        13  GLU       QQH4           -9.8831766823        9.7722086306        1.6842722736  S2        166             1.0000000000
       127        13  GLU       CG             -9.0267055943        8.0102882762        0.7101198347  S2        166             1.0000000000
       128        13  GLU       HG1            -9.3954961390        7.2860510805       -0.0250129918  S2        166             1.0000000000
       129        13  GLU       HG2            -9.0654288647        7.4879864693        1.6758594860  S2        166             1.0000000000
       130        13  GLU       CD             -7.5555167881        8.2780998060        0.3760313378  S2        166             1.0000000000
       131        13  GLU       OE1            -7.1195334777        9.4736071848        0.4012086144  S2        166             1.0000000000
       132        13  GLU       OE2            -6.8357107488        7.2290918052        0.0931935664  S2        166             1.0000000000
       133        14  ASN       CB             -2.7593869320       11.9014382785        1.3300528879  S2        170             1.0000000000
       134        14  ASN       HB1            -1.7629368952       11.7970264483        0.8936530222  S2        170             1.0000000000
       135        14  ASN       HB2            -3.1965448372       12.8525039187        1.0138174982  S2        170             1.0000000000
       136        14  ASN       QQH5           -2.7566381536       11.8522152254        2.4287925447  S2        170             1.0000000000
       137        14  ASN       CG             -3.6182356586       10.7329483373        0.8491036980  S2        170             1.0000000000
       138        14  ASN       OD1            -3.1608454259        9.5466765816        0.9203108729  S2        170             1.0000000000
       139        14  ASN       ND2            -4.8413598890       11.0359557636        0.3913721044  S2        170             1.0000000000
       140        14  ASN       HD21           -5.5624974000       10.3130510992        0.2335895198  S2        170             1.0000000000
       141        14  ASN       HD22           -5.0966455154       12.0068571535        0.2137610729  S2        170             1.0000000000
       142        15  LYS       CE             -3.2936045972        1.1940876181       -4.3167980657  S2        234             1.0000000000
       143        15  LYS       HE1            -3.7865523718        1.3922099904       -3.3670858917  S2        234             1.0000000000
       144        15  LYS       HE2            -4.0435301743        1.0942470675       -5.1021887071  S2        234             1.0000000000
       145        15  LYS       NZ             -2.4204700774        2.3642620429       -4.6777501222  S2        234             1.0000000000
       146        15  LYS       HZ1            -1.8745348027        2.1646901223       -5.5541367026  S2        234             1.0000000000
       147        15  LYS       HZ2            -1.7206899988        2.6265730973       -3.9639588110  S2        234             1.0000000000
       148        15  LYS       HZ3            -3.0343316534        3.2182012448       -4.8391528607  S2        234             1.0000000000
       149        15  LYS       QQH6           -2.6706917954        0.3034957569       -4.2199880196  S2        234             1.0000000000
       150        16  SER       CB              2.2834690957        3.1566436743       -5.9604156400  S2        235             1.0000000000
       151        16  SER       HB1             2.9574866026        2.4397604746       -6.4393425027  S2        235             1.0000000000
       152        16  SER       HB2             2.8465963636        4.0862477117       -5.8000931709  S2        235             1.0000000000
       153        16  SER       OG              1.1631552872        3.3429830909       -6.8578894945  S2        235             1.0000000000
       154        16  SER       HG1             0.7659605807        4.2493876687       -6.7292354641  S2        235             1.0000000000
       155        16  SER       QQH7            1.9606966083        2.7000495032       -5.0099141677  S2        235             1.0000000000
       156        17  PNM       S1             -2.9075859210        9.6403737445       -6.4218153953  S2        523             1.0000000000
       157        17  PNM       C2             -1.6225465017        8.3023540429       -7.0215683594  S2        523             1.0000000000
       158        17  PNM       C3             -1.2044545055        7.5188454009       -5.7138593939  S2        523             1.0000000000
       159        17  PNM       N4             -2.3126600227        7.6274232983       -4.7619711088  S2        523             1.0000000000
       160        17  PNM       C5             -3.4876410178        8.5054651646       -5.0460261308  S2        523             1.0000000000
       161        17  PNM       C6             -3.4478421113        8.9462706375       -3.5290812535  S2        523             1.0000000000
       162        17  PNM       C7             -2.2751872997        7.9481869314       -3.4149054630  S2        523             1.0000000000
       163        17  PNM       O8             -1.4551057603        7.6555814223       -2.5371926333  S2        523             1.0000000000
       164        17  PNM       C9             -2.3141024338        7.4024096541       -8.0585202252  S2        523             1.0000000000
       165        17  PNM       C10            -0.4289369557        9.0410090482       -7.6383745220  S2        523             1.0000000000
       166        17  PNM       C11            -0.7821536508        6.0709168195       -6.0204373990  S2        523             1.0000000000
       167        17  PNM       O12            -1.5785597938        5.1188815145       -5.7700923603  S2        523             1.0000000000
       168        17  PNM       O13             0.4017877303        5.9289453131       -6.5479048853  S2        523             1.0000000000
       169        17  PNM       N14            -2.9379968895       10.2806700859       -3.2525498159  S2        523             1.0000000000
       170        17  PNM       C15            -3.6256128214       11.3882863607       -3.6160159441  S2        523             1.0000000000
       171        17  PNM       O16            -4.7373240517       11.2944422562       -4.2100186956  S2        523             1.0000000000
       172        17  PNM       C17            -2.9847053049       12.7317132082       -3.2938076610  S2        523             1.0000000000
       173        17  PNM       C18            -1.7103386471       13.0349732588       -4.0706553772  S2        523             1.0000000000
       174        17  PNM       C19            -0.5923754452       13.5610527382       -3.4079633008  S2        523             1.0000000000
       175        17  PNM       C20             0.5730425332       13.8886974778       -4.1090934098  S2        523             1.0000000000
       176        17  PNM       C21             0.6361743341       13.6870131972       -5.4909630706  S2        523             1.0000000000
       177        17  PNM       C22            -0.4766277254       13.1694776322       -6.1673206291  S2        523             1.0000000000
       178        17  PNM       C23            -1.6436992310       12.8552698471       -5.4629501850  S2        523             1.0000000000
       179        17  PNM       H24            -0.3283224712        8.0163662939       -5.2800335234  S2        523             1.0000000000
       180        17  PNM       H25            -0.7283380689        9.5684312383       -8.5487668435  S2        523             1.0000000000
       181        17  PNM       H26             0.3480832176        8.3180405977       -7.9066829842  S2        523             1.0000000000
       182        17  PNM       H27            -0.0082727005        9.7750180799       -6.9452309891  S2        523             1.0000000000
       183        17  PNM       H28            -2.6889018774        8.0161442605       -8.8815900034  S2        523             1.0000000000
       184        17  PNM       H29            -3.1626001426        6.8650962831       -7.6273079434  S2        523             1.0000000000
       185        17  PNM       H30            -1.6066374927        6.6679790062       -8.4624903136  S2        523             1.0000000000
       186        17  PNM       H31            -4.3898083325        7.9689303257       -5.3328113422  S2        523             1.0000000000
       187        17  PNM       H32            -4.3515724175        8.7212232177       -2.9646419389  S2        523             1.0000000000
       188        17  PNM       H33            -2.7800725180       12.7729037853       -2.2183091218  S2        523             1.0000000000
       189        17  PNM       H34            -3.7433252205       13.4918586249       -3.5023057887  S2        523             1.0000000000
       190        17  PNM       H35            -0.6490733502       13.7376040172       -2.3387802143  S2        523             1.0000000000
       191        17  PNM       H36             1.4197371787       14.3086392141       -3.5786650234  S2        523             1.0000000000
       192        17  PNM       H37             1.5319414979       13.9536837736       -6.0423937489  S2        523             1.0000000000
       193        17  PNM       H38            -0.4400942461       13.0211451107       -7.2409409876  S2        523             1.0000000000
       194        17  PNM       H39            -2.4998300695       12.4564894568       -5.9948043868  S2        523             1.0000000000
       195        17  PNM       H40            -2.0520937301       10.3619303521       -2.7473074577  S2        523             1.0000000000
       196        18  TIP3      OH2            -4.3951087508        7.6105935838       -0.4610445796  S2        290             1.0000000000
       197        18  TIP3      H1             -5.3905450381        7.5140774252       -0.1883128148  S2        290             1.0000000000
       198        18  TIP3      H2             -3.8905733598        8.3094917057        0.0442629444  S2        290             1.0000000000
       199        19  SER       CB             -3.0730398677        5.0724216337       -2.2956952926  S3        70              1.0000000000
       200        19  SER       HB1            -3.6152415835        4.2258217000       -2.7283454250  S3        70              1.0000000000
       201        19  SER       HB2            -2.1692217783        5.2361598939       -2.8948618542  S3        70              1.0000000000
       202        19  SER       OG             -3.9432141950        6.2168838833       -2.3522571897  S3        70              1.0000000000
       203        19  SER       HG1            -4.0295007226        6.8831425538       -1.4122570247  S3        70              1.0000000000
       204        19  SER       QQH1           -2.7473455829        4.8953917356       -1.2574151841  S3        70              1.0000000000
       205        20  LYS       CD             -6.5647548696        3.3701168775       -2.0892778982  S3        73              1.0000000000
       206        20  LYS       HD1            -7.2507085422        2.8461445756       -2.7601918397  S3        73              1.0000000000
       207        20  LYS       HD2            -5.5731735736        3.3226817801       -2.5548546697  S3        73              1.0000000000
       208        20  LYS       QQH2           -6.5282088193        2.8175501100       -1.1436972064  S3        73              1.0000000000
       209        20  LYS       CE             -7.0094492997        4.8342799528       -1.9111452829  S3        73              1.0000000000
       210        20  LYS       HE1            -6.7446057619        5.2750300702       -0.9467745081  S3        73              1.0000000000
       211        20  LYS       HE2            -8.0941217468        4.9184184555       -2.0108331504  S3        73              1.0000000000
       212        20  LYS       NZ             -6.3800430230        5.7288665801       -2.9423549934  S3        73              1.0000000000
       213        20  LYS       HZ1            -6.5008619679        5.4299640929       -3.9218825234  S3        73              1.0000000000
       214        20  LYS       HZ2            -5.2990490148        5.8761112046       -2.7486356878  S3        73              1.0000000000
       215        20  LYS       HZ3            -6.7665289600        6.6985369720       -2.8831708399  S3        73              1.0000000000
       216        21  SER       CB             -4.4440311590        4.1741427353       -6.5448408992  S3        130             1.0000000000
       217        21  SER       HB1            -4.4565294248        5.0792471775       -7.1538008521  S3        130             1.0000000000
       218        21  SER       HB2            -3.7383350357        3.4644490068       -6.9895809438  S3        130             1.0000000000
       219        21  SER       OG             -4.0165872354        4.4691922869       -5.1717902986  S3        130             1.0000000000
       220        21  SER       HG1            -3.2233546645        5.0803810856       -5.2271393754  S3        130             1.0000000000
       221        21  SER       QQH3           -5.4324269658        3.7164848285       -6.5576439934  S3        130             1.0000000000
       222        22  GLU       CB             -9.9276179531        9.2619305267        0.7122483168  S3        166             1.0000000000
       223        22  GLU       HB1            -9.6058969577        9.8994062717       -0.1201772984  S3        166             1.0000000000
       224        22  GLU       HB2           -10.9648677663        8.9657794217        0.5310824744  S3        166             1.0000000000
       225        22  GLU       QQH4           -9.8857871459        9.7733966481        1.6829683792  S3        166             1.0000000000
       226        22  GLU       CG             -9.0314097814        8.0095869765        0.7109687642  S3        166             1.0000000000
       227        22  GLU       HG1            -9.3996339616        7.2859937664       -0.0250260606  S3        166             1.0000000000
       228        22  GLU       HG2            -9.0731332961        7.4872478700        1.6765756888  S3        166             1.0000000000
       229        22  GLU       CD             -7.5591962954        8.2750331450        0.3805763552  S3        166             1.0000000000
       230        22  GLU       OE1            -7.1210980900        9.4696213823        0.4062939798  S3        166             1.0000000000
       231        22  GLU       OE2            -6.8406025483        7.2243481972        0.1002623155  S3        166             1.0000000000
       232        23  ASN       CB             -2.7571021471       11.8936276216        1.3298880077  S3        170             1.0000000000
       233        23  ASN       HB1            -1.7602576753       11.7853072788        0.8952666184  S3        170             1.0000000000
       234        23  ASN       HB2            -3.1912719047       12.8450177780        1.0104474149  S3        170             1.0000000000
       235        23  ASN       QQH5           -2.7561830842       11.8471557886        2.4287585591  S3        170             1.0000000000
       236        23  ASN       CG             -3.6189635221       10.7265041637        0.8506937292  S3        170             1.0000000000
       237        23  ASN       OD1            -3.1635985641        9.5390384140        0.9223650399  S3        170             1.0000000000
       238        23  ASN       ND2            -4.8418515768       11.0310493855        0.3946248860  S3        170             1.0000000000
       239        23  ASN       HD21           -5.5644189037       10.3091133996        0.2383666002  S3        170             1.0000000000
       240        23  ASN       HD22           -5.0959825369       12.0023374868        0.2162481299  S3        170             1.0000000000
       241        24  LYS       CE             -3.2894060585        1.1975551490       -4.3192656402  S3        234             1.0000000000
       242        24  LYS       HE1            -3.7833683003        1.3957958013       -3.3700850499  S3        234             1.0000000000
       243        24  LYS       HE2            -4.0383397134        1.0991037247       -5.1058224284  S3        234             1.0000000000
       244        24  LYS       NZ             -2.4142861958        2.3668813356       -4.6783276417  S3        234             1.0000000000
       245        24  LYS       HZ1            -1.8684224052        2.1676836060       -5.5547630105  S3        234             1.0000000000
       246        24  LYS       HZ2            -1.7146518384        2.6281160885       -3.9640639792  S3        234             1.0000000000
       247        24  LYS       HZ3            -3.0278091112        3.2209346579       -4.8389077491  S3        234             1.0000000000
       248        24  LYS       QQH6           -2.6677946062        0.3060649041       -4.2221007751  S3        234             1.0000000000
       249        25  SER       CB              2.2858088138        3.1588165534       -5.9582316000  S3        235             1.0000000000
       250        25  SER       HB1             2.9574347821        2.4416648778       -6.4400478967  S3        235             1.0000000000
       251        25  SER       HB2             2.8510707779        4.0868880695       -5.7965606604  S3        235             1.0000000000
       252        25  SER       OG              1.1644516252        3.3495720884       -6.8535045075  S3        235             1.0000000000
       253        25  SER       HG1             0.7669429676        4.2549200909       -6.7187252083  S3        235             1.0000000000
       254        25  SER       QQH7            1.9638046781        2.7004828951       -5.0082804688  S3        235             1.0000000000
       255        26  PNM       S1             -2.9129526715        9.6379369725       -6.3888211149  S3        523             1.0000000000
       256        26  PNM       C2             -1.6272209917        8.3032748575       -6.9935239492  S3        523             1.0000000000
       257        26  PNM       C3             -1.2031453179        7.5205180573       -5.6871782368  S3        523             1.0000000000
       258        26  PNM       N4             -2.3082785434        7.6265042751       -4.7312249410  S3        523             1.0000000000
       259        26  PNM       C5             -3.4859729282        8.5015011703       -5.0114754192  S3        523             1.0000000000
       260        26  PNM       C6             -3.4426228501        8.9428643602       -3.4951311960  S3        523             1.0000000000
       261        26  PNM       C7             -2.2714699619        7.9462182452       -3.3869651717  S3        523             1.0000000000
       262        26  PNM       O8             -1.4451250014        7.6505781541       -2.5069221138  S3        523             1.0000000000
       263        26  PNM       C9             -2.3195167849        7.4017559045       -8.0286804490  S3        523             1.0000000000
       264        26  PNM       C10            -0.4370471219        9.0435676683       -7.6150850977  S3        523             1.0000000000
       265        26  PNM       C11            -0.7789119012        6.0740455249       -5.9973261281  S3        523             1.0000000000
       266        26  PNM       O12            -1.5732260834        5.1201200584       -5.7470280101  S3        523             1.0000000000
       267        26  PNM       O13             0.4034559330        5.9347838362       -6.5292543878  S3        523             1.0000000000
       268        26  PNM       N14            -2.9332480679       10.2783413119       -3.2220136249  S3        523             1.0000000000
       269        26  PNM       C15            -3.6204375821       11.3851329517       -3.5874630056  S3        523             1.0000000000
       270        26  PNM       O16            -4.7338584433       11.2905791831       -4.1787489204  S3        523             1.0000000000
       271        26  PNM       C17            -2.9761714516       12.7294800791       -3.2750160498  S3        523             1.0000000000
       272        26  PNM       C18            -1.7141814046       13.0321326063       -4.0721942396  S3        523             1.0000000000
       273        26  PNM       C19            -0.5823720566       13.5507307490       -3.4272278217  S3        523             1.0000000000
       274        26  PNM       C20             0.5725656066       13.8749150333       -4.1471871586  S3        523             1.0000000000
       275        26  PNM       C21             0.6105334195       13.6773357455       -5.5306832359  S3        523             1.0000000000
       276        26  PNM       C22            -0.5167341749       13.1684542322       -6.1894768246  S3        523             1.0000000000
       277        26  PNM       C23            -1.6729910489       12.8578558666       -5.4661855937  S3        523             1.0000000000
       278        26  PNM       H24            -0.3264355297        8.0198094490       -5.2565673817  S3        523             1.0000000000
       279        26  PNM       H25            -0.7401158504        9.5682799322       -8.5258455472  S3        523             1.0000000000
       280        26  PNM       H26             0.3406869607        8.3214167481       -7.8838812601  S3        523             1.0000000000
       281        26  PNM       H27            -0.0160579200        9.7803100873       -6.9250530505  S3        523             1.0000000000
       282        26  PNM       H28            -2.6967454752        8.0140982058       -8.8516755877  S3        523             1.0000000000
       283        26  PNM       H29            -3.1662437759        6.8631424309       -7.5957426574  S3        523             1.0000000000
       284        26  PNM       H30            -1.6112842025        6.6685450501       -8.4335533955  S3        523             1.0000000000
       285        26  PNM       H31            -4.3878260958        7.9621322468       -5.2950907699  S3        523             1.0000000000
       286        26  PNM       H32            -4.3449400827        8.7185445487       -2.9279418491  S3        523             1.0000000000
       287        26  PNM       H33            -2.7554601114       12.7725809775       -2.2027857092  S3        523             1.0000000000
       288        26  PNM       H34            -3.7382778411       13.4886136643       -3.4735730248  S3        523             1.0000000000
       289        26  PNM       H35            -0.6199094128       13.7239573270       -2.3568005529  S3        523             1.0000000000
       290        26  PNM       H36             1.4307994926       14.2885749013       -3.6301723887  S3        523             1.0000000000
       291        26  PNM       H37             1.4977427413       13.9406410154       -6.0973595866  S3        523             1.0000000000
       292        26  PNM       H38            -0.4990582558       13.0228541267       -7.2639052684  S3        523             1.0000000000
       293        26  PNM       H39            -2.5405237356       12.4659273820       -5.9845385170  S3        523             1.0000000000
       294        26  PNM       H40            -2.0446648872       10.3605248768       -2.7211530134  S3        523             1.0000000000
       295        27  TIP3      OH2            -4.4002017562        7.5973833157       -0.4474860740  S3        290             1.0000000000
       296        27  TIP3      H1             -5.3976488153        7.5035032355       -0.1769377936  S3        290             1.0000000000
       297        27  TIP3      H2             -3.8955029433        8.2985054686        0.0547626707  S3        290             1.0000000000
       298        28  SER       CB             -3.0717433801        5.0790120900       -2.3010694897  S4        70              1.0000000000
       299        28  SER       HB1            -3.6140279335        4.2320730812       -2.7330180748  S4        70              1.0000000000
       300        28  SER       HB2            -2.1685644632        5.2428652818       -2.9011368042  S4        70              1.0000000000
       301        28  SER       OG             -3.9428358234        6.2226222727       -2.3571528306  S4        70              1.0000000000
       302        28  SER       HG1            -4.0291974705        6.8907954864       -1.4177448223  S4        70              1.0000000000
       303        28  SER       QQH1           -2.7449792471        4.9021796963       -1.2630587035  S4        70              1.0000000000
       304        29  LYS       CD             -6.5634697508        3.3717199368       -2.0915948402  S4        73              1.0000000000
       305        29  LYS       HD1            -7.2486184096        2.8481045402       -2.7635997616  S4        73              1.0000000000
       306        29  LYS       HD2            -5.5711417427        3.3239942451       -2.5555909434  S4        73              1.0000000000
       307        29  LYS       QQH2           -6.5287088443        2.8190674512       -1.1459920393  S4        73              1.0000000000
       308        29  LYS       CE             -7.0079529006        4.8360330527       -1.9141022275  S4        73              1.0000000000
       309        29  LYS       HE1            -6.7430596651        5.2771066233       -0.9498861201  S4        73              1.0000000000
       310        29  LYS       HE2            -8.0926527428        4.9201083430       -2.0137178535  S4        73              1.0000000000
       311        29  LYS       NZ             -6.3784636915        5.7299561068       -2.9457691439  S4        73              1.0000000000
       312        29  LYS       HZ1            -6.4981382832        5.4298849328       -3.9250403065  S4        73              1.0000000000
       313        29  LYS       HZ2            -5.2974530294        5.8791143295       -2.7514076949  S4        73              1.0000000000
       314        29  LYS       HZ3            -6.7659630245        6.6993316749       -2.8882263832  S4        73              1.0000000000
       315        30  SER       CB             -4.4477350037        4.1757818401       -6.5492388677  S4        130             1.0000000000
       316        30  SER       HB1            -4.4612494640        5.0805051968       -7.1588222193  S4        130             1.0000000000
       317        30  SER       HB2            -3.7421771556        3.4660705179       -6.9939299356  S4        130             1.0000000000
       318        30  SER       OG             -4.0186706473        4.4721671800       -5.1768993794  S4        130             1.0000000000
       319        30  SER       HG1            -3.2243439665        5.0814213504       -5.2351605155  S4        130             1.0000000000
       320        30  SER       QQH3           -5.4359909057        3.7177775248       -6.5602335955  S4        130             1.0000000000
       321        31  GLU       CB             -9.9292333105        9.2644643748        0.7137028519  S4        166             1.0000000000
       322        31  GLU       HB1            -9.6084939781        9.9026591709       -0.1185353063  S4        166             1.0000000000
       323        31  GLU       HB2           -10.9664410463        8.9677589823        0.5330344316  S4        166             1.0000000000
       324        31  GLU       QQH4           -9.8872847890        9.7754426286        1.6846885392  S4        166             1.0000000000
       325        31  GLU       CG             -9.0320753164        8.0126835458        0.7110302147  S4        166             1.0000000000
       326        31  GLU       HG1            -9.4013428950        7.2885538633       -0.0239125789  S4        166             1.0000000000
       327        31  GLU       HG2            -9.0715367743        7.4906516864        1.6768813940  S4        166             1.0000000000
       328        31  GLU       CD             -7.5605880681        8.2788830525        0.3773699514  S4        166             1.0000000000
       329        31  GLU       OE1            -7.1234392578        9.4738878068        0.4009773206  S4        166             1.0000000000
       330        31  GLU       OE2            -6.8416678566        7.2285685239        0.0964769720  S4        166             1.0000000000
       331        32  ASN       CB             -2.7604396379       11.8967481075        1.3307237673  S4        170             1.0000000000
       332        32  ASN       HB1            -1.7639748101       11.7897355186        0.8949649947  S4        170             1.0000000000
       333        32  ASN       HB2            -3.1954517241       12.8483808922        1.0131929553  S4        170             1.0000000000
       334        32  ASN       QQH5           -2.7585258689       11.8485009632        2.4295126763  S4        170             1.0000000000
       335        32  ASN       CG             -3.6217612299       10.7297506531        0.8503429979  S4        170             1.0000000000
       336        32  ASN       OD1            -3.1668684184        9.5421076951        0.9236262544  S4        170             1.0000000000
       337        32  ASN       ND2            -4.8433488913       11.0344091632        0.3909667206  S4        170             1.0000000000
       338        32  ASN       HD21           -5.5658244207       10.3126781377        0.2334371519  S4        170             1.0000000000
       339        32  ASN       HD22           -5.0966504041       12.0057069456        0.2111862674  S4        170             1.0000000000
       340        33  LYS       CE             -3.2929935816        1.1969913871       -4.3202495153  S4        234             1.0000000000
       341        33  LYS       HE1            -3.7861944018        1.3950423845       -3.3706527591  S4        234             1.0000000000
       342        33  LYS       HE2            -4.0426255319        1.0977183480       -5.1059451875  S4        234             1.0000000000
       343        33  LYS       NZ             -2.4191649520        2.3669458231       -4.6803730667  S4        234             1.0000000000
       344        33  LYS       HZ1            -1.8726788721        2.1676036475       -5.5564594895  S4        234             1.0000000000
       345        33  LYS       HZ2            -1.7198449904        2.6289580938       -3.9661117359  S4        234             1.0000000000
       346        33  LYS       HZ3            -3.0326798174        3.2206945581       -4.8418501525  S4        234             1.0000000000
       347        33  LYS       QQH6           -2.6704844579        0.3061054974       -4.2235065974  S4        234             1.0000000000
       348        34  SER       CB              2.2890986797        3.1534300587       -5.9601881278  S4        235             1.0000000000
       349        34  SER       HB1             2.9629609374        2.4355718034       -6.4378821087  S4        235             1.0000000000
       350        34  SER       HB2             2.8528316752        4.0826426113       -5.7996689428  S4        235             1.0000000000
       351        34  SER       OG              1.1701031891        3.3400432266       -6.8591315145  S4        235             1.0000000000
       352        34  SER       HG1             0.7718205181        4.2458377284       -6.7289175535  S4        235             1.0000000000
       353        34  SER       QQH7            1.9649123863        2.6976180117       -5.0097408021  S4        235             1.0000000000
       354        35  PNM       S1             -2.8986996217        9.6354920399       -6.4170921134  S4        523             1.0000000000
       355        35  PNM       C2             -1.6143229636        8.2966872104       -7.0155138438  S4        523             1.0000000000
       356        35  PNM       C3             -1.1983893945        7.5129677703       -5.7073766060  S4        523             1.0000000000
       357        35  PNM       N4             -2.3076986161        7.6215711710       -4.7563873236  S4        523             1.0000000000
       358        35  PNM       C5             -3.4817491655        8.5000807656       -5.0426005619  S4        523             1.0000000000
       359        35  PNM       C6             -3.4445796636        8.9408192606       -3.5260107026  S4        523             1.0000000000
       360        35  PNM       C7             -2.2747247894        7.9450220375       -3.4134985423  S4        523             1.0000000000
       361        35  PNM       O8             -1.4491517943        7.6520342278       -2.5292880706  S4        523             1.0000000000
       362        35  PNM       C9             -2.3047571022        7.3961849829       -8.0528852861  S4        523             1.0000000000
       363        35  PNM       C10            -0.4194834670        9.0347529919       -7.6304522407  S4        523             1.0000000000
       364        35  PNM       C11            -0.7767395120        6.0653042820       -6.0154924242  S4        523             1.0000000000
       365        35  PNM       O12            -1.5741981404        5.1135466663       -5.7672503116  S4        523             1.0000000000
       366        35  PNM       O13             0.4071237974        5.9235292800       -6.5436607154  S4        523             1.0000000000
       367        35  PNM       N14            -2.9374447143       10.2760295478       -3.2485532681  S4        523             1.0000000000
       368        35  PNM       C15            -3.6253336714       11.3825307349       -3.6134986162  S4        523             1.0000000000
       369        35  PNM       O16            -4.7355226695       11.2872552927       -4.2107809646  S4        523             1.0000000000
       370        35  PNM       C17            -2.9853923359       12.7267005360       -3.2928291199  S4        523             1.0000000000
       371        35  PNM       C18            -1.7201677484       13.0319437385       -4.0836403391  S4        523             1.0000000000
       372        35  PNM       C19            -0.5896040884       13.5454520138       -3.4325673963  S4        523             1.0000000000
       373        35  PNM       C20             0.5681218100       13.8706702098       -4.1475949361  S4        523             1.0000000000
       374        35  PNM       C21             0.6100494785       13.6790052151       -5.5318010405  S4        523             1.0000000000
       375        35  PNM       C22            -0.5157407010       13.1743966162       -6.1963815476  S4        523             1.0000000000
       376        35  PNM       C23            -1.6747447390       12.8627641368       -5.4781115797  S4        523             1.0000000000
       377        35  PNM       H24            -0.3225017669        8.0099869909       -5.2720951351  S4        523             1.0000000000
       378        35  PNM       H25            -0.7167052368        9.5617187437       -8.5417545747  S4        523             1.0000000000
       379        35  PNM       H26             0.3581653121        8.3114983734       -7.8960047927  S4        523             1.0000000000
       380        35  PNM       H27            -0.0006932083        9.7692493761       -6.9366647639  S4        523             1.0000000000
       381        35  PNM       H28            -2.6792555136        8.0088775113       -8.8768164892  S4        523             1.0000000000
       382        35  PNM       H29            -3.1531414734        6.8583145090       -7.6220806341  S4        523             1.0000000000
       383        35  PNM       H30            -1.5963950544        6.6619791242       -8.4556345564  S4        523             1.0000000000
       384        35  PNM       H31            -4.3840219887        7.9639903283       -5.3315076266  S4        523             1.0000000000
       385        35  PNM       H32            -4.3493967354        8.7149834631       -2.9631913334  S4        523             1.0000000000
       386        35  PNM       H33            -2.7698620612       12.7663048055       -2.2194290578  S4        523             1.0000000000
       387        35  PNM       H34            -3.7473950538       13.4856152046       -3.4925728741  S4        523             1.0000000000
       388        35  PNM       H35            -0.6298665856       13.7132473637       -2.3613961756  S4        523             1.0000000000
       389        35  PNM       H36             1.4256151560       14.2802577793       -3.6262183103  S4        523             1.0000000000
       390        35  PNM       H37             1.4993697392       13.9433726841       -6.0946333175  S4        523             1.0000000000
       391        35  PNM       H38            -0.4948330195       13.0328849969       -7.2712931039  S4        523             1.0000000000
       392        35  PNM       H39            -2.5414321616       12.4741209370       -6.0005064448  S4        523             1.0000000000
       393        35  PNM       H40            -2.0521166040       10.3582229882       -2.7422243265  S4        523             1.0000000000
       394        36  TIP3      OH2            -4.4012202283        7.6041297191       -0.4537878567  S4        290             1.0000000000
       395        36  TIP3      H1             -5.3984531876        7.5089781646       -0.1832316424  S4        290             1.0000000000
       396        36  TIP3      H2             -3.8972156140        8.3040781405        0.0507590773  S4        290             1.0000000000
       397        37  SER       CB             -3.0705987732        5.0755836046       -2.3010054925  S5        70              1.0000000000
       398        37  SER       HB1            -3.6115966999        4.2284515917       -2.7339124534  S5        70              1.0000000000
       399        37  SER       HB2            -2.1666025923        5.2405577312       -2.8994028820  S5        70              1.0000000000
       400        37  SER       OG             -3.9428289824        6.2185077113       -2.3590452783  S5        70              1.0000000000
       401        37  SER       HG1            -4.0239269668        6.8872235393       -1.4252173785  S5        70              1.0000000000
       402        37  SER       QQH1           -2.7455916771        4.8996037257       -1.2623338070  S5        70              1.0000000000
       403        38  LYS       CD             -6.5657681354        3.3712757446       -2.0884256140  S5        73              1.0000000000
       404        38  LYS       HD1            -7.2514041103        2.8471455420       -2.7595917792  S5        73              1.0000000000
       405        38  LYS       HD2            -5.5740888213        3.3244208467       -2.5539162223  S5        73              1.0000000000
       406        38  LYS       QQH2           -6.5291625314        2.8183402124       -1.1430494684  S5        73              1.0000000000
       407        38  LYS       CE             -7.0110359816        4.8352235674       -1.9097062942  S5        73              1.0000000000
       408        38  LYS       HE1            -6.7461565801        5.2760826444       -0.9453822818  S5        73              1.0000000000
       409        38  LYS       HE2            -8.0957586970        4.9190357503       -2.0092681050  S5        73              1.0000000000
       410        38  LYS       NZ             -6.3822666391        5.7303495754       -2.9407627234  S5        73              1.0000000000
       411        38  LYS       HZ1            -6.5045458665        5.4323850548       -3.9205269218  S5        73              1.0000000000
       412        38  LYS       HZ2            -5.3012977162        5.8766390409       -2.7492234566  S5        73              1.0000000000
       413        38  LYS       HZ3            -6.7679559690        6.7002505437       -2.8806593569  S5        73              1.0000000000
       414        39  SER       CB             -4.4469945761        4.1693086225       -6.5446337088  S5        130             1.0000000000
       415        39  SER       HB1            -4.4594665021        5.0736235979       -7.1547765070  S5        130             1.0000000000
       416        39  SER       HB2            -3.7425596977        3.4583405590       -6.9893471885  S5        130             1.0000000000
       417        39  SER       OG             -4.0170362012        4.4663195165       -5.1728672397  S5        130             1.0000000000
       418        39  SER       HG1            -3.2255626844        5.0795284670       -5.2316460609  S5        130             1.0000000000
       419        39  SER       QQH3           -5.4358855683        3.7126259785       -6.5551620702  S5        130             1.0000000000
       420        40  GLU       CB             -9.9235935779        9.2592359019        0.7118602868  S5        166             1.0000000000
       421        40  GLU       HB1            -9.6033890289        9.8974562917       -0.1205911545  S5        166             1.0000000000
       422        40  GLU       HB2           -10.9605847226        8.9616868737        0.5314170853  S5        166             1.0000000000
       423        40  GLU       QQH4           -9.8816744648        9.7704795158        1.6826790201  S5        166             1.0000000000
       424        40  GLU       CG             -9.0255818699        8.0081322970        0.7092755583  S5        166             1.0000000000
       425        40  GLU       HG1            -9.3938388019        7.2841946558       -0.0264047959  S5        166             1.0000000000
       426        40  GLU       HG2            -9.0655453324        7.4856960134        1.6749012214  S5        166             1.0000000000
       427        40  GLU       CD             -7.5540176652        8.2756946539        0.3770168172  S5        166             1.0000000000
       428        40  GLU       OE1            -7.1172758564        9.4707978597        0.4048227192  S5        166             1.0000000000
       429        40  GLU       OE2            -6.8345914830        7.2266633602        0.0931282022  S5        166             1.0000000000
       430        41  ASN       CB             -2.7576447214       11.9010319583        1.3285540689  S5        170             1.0000000000
       431        41  ASN       HB1            -1.7610030801       11.7963395798        0.8926865172  S5        170             1.0000000000
       432        41  ASN       HB2            -3.1946985722       12.8519177816        1.0115830393  S5        170             1.0000000000
       433        41  ASN       QQH5           -2.7554389890       11.8524813278        2.4273438017  S5        170             1.0000000000
       434        41  ASN       CG             -3.6164661501       10.7324046896        0.8479526603  S5        170             1.0000000000
       435        41  ASN       OD1            -3.1581213101        9.5461407010        0.9182107639  S5        170             1.0000000000
       436        41  ASN       ND2            -4.8401070639       11.0346872449        0.3920382809  S5        170             1.0000000000
       437        41  ASN       HD21           -5.5612316126       10.3114443306        0.2352871218  S5        170             1.0000000000
       438        41  ASN       HD22           -5.0965743222       12.0056221805        0.2156398647  S5        170             1.0000000000
       439        42  LYS       CE             -3.2921654135        1.1939097249       -4.3180598479  S5        234             1.0000000000
       440        42  LYS       HE1            -3.7860154000        1.3918839979       -3.3687889734  S5        234             1.0000000000
       441        42  LYS       HE2            -4.0412201676        1.0944213273       -5.1043148735  S5        234             1.0000000000
       442        42  LYS       NZ             -2.4182344024        2.3638802659       -4.6776882333  S5        234             1.0000000000
       443        42  LYS       HZ1            -1.8722204200        2.1645817314       -5.5540478984  S5        234             1.0000000000
       444        42  LYS       HZ2            -1.7187327691        2.6254598506       -3.9634091603  S5        234             1.0000000000
       445        42  LYS       HZ3            -3.0320713794        3.2181461418       -4.8386193614  S5        234             1.0000000000
       446        42  LYS       QQH6           -2.6696427592        0.3030267443       -4.2208150393  S5        234             1.0000000000
       447        43  SER       CB              2.2815535734        3.1593630451       -5.9611210338  S5        235             1.0000000000
       448        43  SER       HB1             2.9537475455        2.4427054097       -6.4429106333  S5        235             1.0000000000
       449        43  SER       HB2             2.8459679540        4.0880690490       -5.8000947902  S5        235             1.0000000000
       450        43  SER       OG              1.1595812517        3.3487379821       -6.8559832835  S5        235             1.0000000000
       451        43  SER       HG1             0.7629353789        4.2549158103       -6.7243607420  S5        235             1.0000000000
       452        43  SER       QQH7            1.9603750199        2.7010366505       -5.0109131575  S5        235             1.0000000000
       453        44  PNM       S1             -2.9093067623        9.6484458965       -6.4074394467  S5        523             1.0000000000
       454        44  PNM       C2             -1.6272988677        8.3093135308       -7.0117240959  S5        523             1.0000000000
       455        44  PNM       C3             -1.2059632866        7.5259182885       -5.7048882243  S5        523             1.0000000000
       456        44  PNM       N4             -2.3120441563        7.6343653368       -4.7506608766  S5        523             1.0000000000
       457        44  PNM       C5             -3.4877219523        8.5117285218       -5.0321910393  S5        523             1.0000000000
       458        44  PNM       C6             -3.4468490646        8.9500391666       -3.5145817620  S5        523             1.0000000000
       459        44  PNM       C7             -2.2749640030        7.9519547661       -3.4043184115  S5        523             1.0000000000
       460        44  PNM       O8             -1.4528623379        7.6559692288       -2.5258091514  S5        523             1.0000000000
       461        44  PNM       C9             -2.3212356438        7.4088747536       -8.0467768699  S5        523             1.0000000000
       462        44  PNM       C10            -0.4350768645        9.0466081465       -7.6327812595  S5        523             1.0000000000
       463        44  PNM       C11            -0.7839119401        6.0781503979       -6.0124097116  S5        523             1.0000000000
       464        44  PNM       O12            -1.5797181942        5.1258079220       -5.7610583948  S5        523             1.0000000000
       465        44  PNM       O13             0.3991379932        5.9361223135       -6.5418677085  S5        523             1.0000000000
       466        44  PNM       N14            -2.9367771555       10.2842181071       -3.2369634292  S5        523             1.0000000000
       467        44  PNM       C15            -3.6239747581       11.3924328188       -3.5988543968  S5        523             1.0000000000
       468        44  PNM       O16            -4.7371431279       11.2997907947       -4.1903468241  S5        523             1.0000000000
       469        44  PNM       C17            -2.9807677970       12.7355403697       -3.2792501457  S5        523             1.0000000000
       470        44  PNM       C18            -1.7095130700       13.0382170381       -4.0613917216  S5        523             1.0000000000
       471        44  PNM       C19            -0.5874820341       13.5615669224       -3.4034123858  S5        523             1.0000000000
       472        44  PNM       C20             0.5753551321       13.8877593987       -4.1094833732  S5        523             1.0000000000
       473        44  PNM       C21             0.6315396828       13.6877483377       -5.4919161726  S5        523             1.0000000000
       474        44  PNM       C22            -0.4855405979       13.1734314483       -6.1636766476  S5        523             1.0000000000
       475        44  PNM       C23            -1.6498486838       12.8605011417       -5.4542601053  S5        523             1.0000000000
       476        44  PNM       H24            -0.3288723131        8.0236743250       -5.2733081799  S5        523             1.0000000000
       477        44  PNM       H25            -0.7368039931        9.5728593375       -8.5430876494  S5        523             1.0000000000
       478        44  PNM       H26             0.3405985420        8.3225192620       -7.9020950375  S5        523             1.0000000000
       479        44  PNM       H27            -0.0120942375        9.7815166982       -6.9420205699  S5        523             1.0000000000
       480        44  PNM       H28            -2.6975264620        8.0215811444       -8.8699399239  S5        523             1.0000000000
       481        44  PNM       H29            -3.1688218070        6.8713332209       -7.6140163598  S5        523             1.0000000000
       482        44  PNM       H30            -1.6139860633        6.6744670920       -8.4513350089  S5        523             1.0000000000
       483        44  PNM       H31            -4.3897684860        7.9746117599       -5.3188848864  S5        523             1.0000000000
       484        44  PNM       H32            -4.3502794359        8.7244735961       -2.9497057438  S5        523             1.0000000000
       485        44  PNM       H33            -2.7720494389       12.7770021570       -2.2045442090  S5        523             1.0000000000
       486        44  PNM       H34            -3.7398431063       13.4957809301       -3.4853455205  S5        523             1.0000000000
       487        44  PNM       H35            -0.6393441969       13.7373344879       -2.3338967813  S5        523             1.0000000000
       488        44  PNM       H36             1.4254588382       14.3055030006       -3.5826109309  S5        523             1.0000000000
       489        44  PNM       H37             1.5251447367       13.9530179754       -6.0475782357  S5        523             1.0000000000
       490        44  PNM       H38            -0.4541647483       13.0255787269       -7.2375297119  S5        523             1.0000000000
       491        44  PNM       H39            -2.5089655906       12.4635384795       -5.9826109950  S5        523             1.0000000000
       492        44  PNM       H40            -2.0491503556       10.3646646325       -2.7344711492  S5        523             1.0000000000
       493        45  TIP3      OH2            -4.3937959656        7.6080543579       -0.4589865586  S5        290             1.0000000000
       494        45  TIP3      H1             -5.3893465526        7.5117866289       -0.1864370051  S5        290             1.0000000000
       495        45  TIP3      H2             -3.8891034141        8.3075761755        0.0451465830  S5        290             1.0000000000
       496        46  SER       CB             -3.0693633874        5.0791368441       -2.3028259345  S6        70              1.0000000000
       497        46  SER       HB1            -3.6105702298        4.2319607537       -2.7356120414  S6        70              1.0000000000
       498        46  SER       HB2            -2.1656158389        5.2439018560       -2.9016749495  S6        70              1.0000000000
       499        46  SER       OG             -3.9413734766        6.2220756834       -2.3601100076  S6        70              1.0000000000
       500        46  SER       HG1            -4.0265705783        6.8897433269       -1.4227115115  S6        70              1.0000000000
       501        46  SER       QQH1           -2.7438186282        4.9025977718       -1.2644158257  S6        70              1.0000000000
       502        47  LYS       CD             -6.5627705473        3.3709638000       -2.0925349722  S6        73              1.0000000000
       503        47  LYS       HD1            -7.2494857471        2.8472051975       -2.7628387873  S6        73              1.0000000000
       504        47  LYS       HD2            -5.5714960921        3.3230023418       -2.5587782738  S6        73              1.0000000000
       505        47  LYS       QQH2           -6.5259047824        2.8185423515       -1.1468796041  S6        73              1.0000000000
       506        47  LYS       CE             -7.0068262553        4.8353623033       -1.9143534250  S6        73              1.0000000000
       507        47  LYS       HE1            -6.7409760553        5.2763106689       -0.9503589142  S6        73              1.0000000000
       508        47  LYS       HE2            -8.0916054913        4.9197237102       -2.0128708383  S6        73              1.0000000000
       509        47  LYS       NZ             -6.3783132318        5.7295954199       -2.9463864576  S6        73              1.0000000000
       510        47  LYS       HZ1            -6.4993586821        5.4301606162       -3.9256758412  S6        73              1.0000000000
       511        47  LYS       HZ2            -5.2974110354        5.8780972058       -2.7535274320  S6        73              1.0000000000
       512        47  LYS       HZ3            -6.7653797923        6.6990931181       -2.8878385293  S6        73              1.0000000000
       513        48  SER       CB             -4.4474351436        4.1773101863       -6.5497335272  S6        130             1.0000000000
       514        48  SER       HB1            -4.4615465343        5.0818503721       -7.1595859274  S6        130             1.0000000000
       515        48  SER       HB2            -3.7416422894        3.4678462397       -6.9944323330  S6        130             1.0000000000
       516        48  SER       OG             -4.0179975986        4.4741642070       -5.1776461595  S6        130             1.0000000000
       517        48  SER       HG1            -3.2250291298        5.0851617191       -5.2359548699  S6        130             1.0000000000
       518        48  SER       QQH3           -5.4354933532        3.7188612162       -6.5602724184  S6        130             1.0000000000
       519        49  GLU       CB             -9.9268692569        9.2630241182        0.7125540416  S6        166             1.0000000000
       520        49  GLU       HB1            -9.6062569436        9.9011707402       -0.1197834911  S6        166             1.0000000000
       521        49  GLU       HB2           -10.9640065626        8.9660344158        0.5319678823  S6        166             1.0000000000
       522        49  GLU       QQH4           -9.8848814832        9.7742065571        1.6834124554  S6        166             1.0000000000
       523        49  GLU       CG             -9.0293923975        8.0114673624        0.7100071104  S6        166             1.0000000000
       524        49  GLU       HG1            -9.3987289158        7.2869386546       -0.0245050598  S6        166             1.0000000000
       525        49  GLU       HG2            -9.0682604565        7.4898899288        1.6761340543  S6        166             1.0000000000
       526        49  GLU       CD             -7.5581077276        8.2780034773        0.3757080175  S6        166             1.0000000000
       527        49  GLU       OE1            -7.1209617651        9.4730380079        0.4007623375  S6        166             1.0000000000
       528        49  GLU       OE2            -6.8393988500        7.2281267119        0.0929765766  S6        166             1.0000000000
       529        50  ASN       CB             -2.7580305466       11.8959233934        1.3307348132  S6        170             1.0000000000
       530        50  ASN       HB1            -1.7612202750       11.7884731825        0.8958820243  S6        170             1.0000000000
       531        50  ASN       HB2            -3.1925526172       12.8475180646        1.0124456348  S6        170             1.0000000000
       532        50  ASN       QQH5           -2.7569816480       11.8481620046        2.4295644017  S6        170             1.0000000000
       533        50  ASN       CG             -3.6190915352       10.7287782370        0.8502159776  S6        170             1.0000000000
       534        50  ASN       OD1            -3.1640886878        9.5414161575        0.9232368847  S6        170             1.0000000000
       535        50  ASN       ND2            -4.8409246924       11.0335150845        0.3910118609  S6        170             1.0000000000
       536        50  ASN       HD21           -5.5632277762       10.3116653223        0.2333428275  S6        170             1.0000000000
       537        50  ASN       HD22           -5.0943510836       12.0047667214        0.2114851036  S6        170             1.0000000000
       538        51  LYS       CE             -3.2914914737        1.2000131315       -4.3227109683  S6        234             1.0000000000
       539        51  LYS       HE1            -3.7844340820        1.3984228018       -3.3730396920  S6        234             1.0000000000
       540        51  LYS       HE2            -4.0412970216        1.1007192499       -5.1082782486  S6        234             1.0000000000
       541        51  LYS       NZ             -2.4174114111        2.3696826437       -4.6832619843  S6        234             1.0000000000
       542        51  LYS       HZ1            -1.8713837497        2.1699166741       -5.5595032248  S6        234             1.0000000000
       543        51  LYS       HZ2            -1.7175122685        2.6314286293       -3.9693412785  S6        234             1.0000000000
       544        51  LYS       HZ3            -3.0307339866        3.2237265676       -4.8442326686  S6        234             1.0000000000
       545        51  LYS       QQH6           -2.6692106545        0.3090006573       -4.2258683027  S6        234             1.0000000000
       546        52  SER       CB              2.2883174537        3.1566467542       -5.9601426363  S6        235             1.0000000000
       547        52  SER       HB1             2.9619648294        2.4392923368       -6.4388644379  S6        235             1.0000000000
       548        52  SER       HB2             2.8521818798        4.0856185956       -5.7986710797  S6        235             1.0000000000
       549        52  SER       OG              1.1691070686        3.3445509874       -6.8586375242  S6        235             1.0000000000
       550        52  SER       HG1             0.7710647099        4.2503215197       -6.7278550766  S6        235             1.0000000000
       551        52  SER       QQH7            1.9642814705        2.6997508550       -5.0101905017  S6        235             1.0000000000
       552        53  PNM       S1             -2.8881586851        9.6509273158       -6.4058561578  S6        523             1.0000000000
       553        53  PNM       C2             -1.6107131671        8.3082490693       -7.0103080824  S6        523             1.0000000000
       554        53  PNM       C3             -1.1951476887        7.5208282518       -5.7039969830  S6        523             1.0000000000
       555        53  PNM       N4             -2.3038287780        7.6305403186       -4.7525777744  S6        523             1.0000000000
       556        53  PNM       C5             -3.4764416492        8.5113061564       -5.0373832239  S6        523             1.0000000000
       557        53  PNM       C6             -3.4410984932        8.9467284207       -3.5189591179  S6        523             1.0000000000
       558        53  PNM       C7             -2.2694738693        7.9489147196       -3.4061300503  S6        523             1.0000000000
       559        53  PNM       O8             -1.4489468096        7.6538789494       -2.5260426652  S6        523             1.0000000000
       560        53  PNM       C9             -2.3065163139        7.4124361920       -8.0481899715  S6        523             1.0000000000
       561        53  PNM       C10            -0.4142825055        9.0419464438       -7.6275976012  S6        523             1.0000000000
       562        53  PNM       C11            -0.7768501697        6.0725845889       -6.0143401350  S6        523             1.0000000000
       563        53  PNM       O12            -1.5758411421        5.1220545233       -5.7665626572  S6        523             1.0000000000
       564        53  PNM       O13             0.4064514603        5.9289642975       -6.5429866609  S6        523             1.0000000000
       565        53  PNM       N14            -2.9341159899       10.2808893854       -3.2364180041  S6        523             1.0000000000
       566        53  PNM       C15            -3.6215556686       11.3887507239       -3.5986619388  S6        523             1.0000000000
       567        53  PNM       O16            -4.7323399165       11.2957216344       -4.1947526398  S6        523             1.0000000000
       568        53  PNM       C17            -2.9781367195       12.7318779523       -3.2790340936  S6        523             1.0000000000
       569        53  PNM       C18            -1.7209526180       13.0380107860       -4.0824442890  S6        523             1.0000000000
       570        53  PNM       C19            -0.5796648382       13.5400274032       -3.4412504197  S6        523             1.0000000000
       571        53  PNM       C20             0.5724295952       13.8612643484       -4.1671751225  S6        523             1.0000000000
       572        53  PNM       C21             0.5975107314       13.6772783948       -5.5528814688  S6        523             1.0000000000
       573        53  PNM       C22            -0.5398286528       13.1860847365       -6.2078267321  S6        523             1.0000000000
       574        53  PNM       C23            -1.6929689045       12.8786633178       -5.4785000386  S6        523             1.0000000000
       575        53  PNM       H24            -0.3178271970        8.0151442164       -5.2688103116  S6        523             1.0000000000
       576        53  PNM       H25            -0.7115675528        9.5701285628       -8.5382093434  S6        523             1.0000000000
       577        53  PNM       H26             0.3596949402        8.3155259461       -7.8952185527  S6        523             1.0000000000
       578        53  PNM       H27             0.0092926532        9.7747144571       -6.9350097752  S6        523             1.0000000000
       579        53  PNM       H28            -2.6796015205        8.0283845196       -8.8704147206  S6        523             1.0000000000
       580        53  PNM       H29            -3.1565479728        6.8768342837       -7.6177272832  S6        523             1.0000000000
       581        53  PNM       H30            -1.6013667993        6.6765561606       -8.4535399576  S6        523             1.0000000000
       582        53  PNM       H31            -4.3785281249        7.9776208743       -5.3299200743  S6        523             1.0000000000
       583        53  PNM       H32            -4.3463776419        8.7189047414       -2.9580304700  S6        523             1.0000000000
       584        53  PNM       H33            -2.7513432216       12.7681326008       -2.2078864827  S6        523             1.0000000000
       585        53  PNM       H34            -3.7417185867       13.4917210110       -3.4687299151  S6        523             1.0000000000
       586        53  PNM       H35            -0.6069169011       13.7016157462       -2.3688482416  S6        523             1.0000000000
       587        53  PNM       H36             1.4387553109       14.2613354303       -3.6528819357  S6        523             1.0000000000
       588        53  PNM       H37             1.4827930585       13.9372173630       -6.1241364238  S6        523             1.0000000000
       589        53  PNM       H38            -0.5315680833       13.0505593598       -7.2835886215  S6        523             1.0000000000
       590        53  PNM       H39            -2.5687111512       12.5006336911       -5.9935489554  S6        523             1.0000000000
       591        53  PNM       H40            -2.0475923530       10.3613712900       -2.7319541931  S6        523             1.0000000000
       592        54  TIP3      OH2            -4.3985533211        7.6054389578       -0.4574135443  S6        290             1.0000000000
       593        54  TIP3      H1             -5.3952699581        7.5100724076       -0.1866992393  S6        290             1.0000000000
       594        54  TIP3      H2             -3.8942732551        8.3042347493        0.0483646550  S6        290             1.0000000000
       595        55  SER       CB             -3.0742121277        5.0721512613       -2.2962637565  S7        70              1.0000000000
       596        55  SER       HB1            -3.6159925047        4.2250013957       -2.7286549153  S7        70              1.0000000000
       597        55  SER       HB2            -2.1700261060        5.2355192832       -2.8951093457  S7        70              1.0000000000
       598        55  SER       OG             -3.9441669883        6.2163946602       -2.3536820650  S7        70              1.0000000000
       599        55  SER       HG1            -4.0318822054        6.8863181070       -1.4119277657  S7        70              1.0000000000
       600        55  SER       QQH1           -2.7488647335        4.8951851013       -1.2578341727  S7        70              1.0000000000
       601        56  LYS       CD             -6.5640245465        3.3683860921       -2.0917294835  S7        73              1.0000000000
       602        56  LYS       HD1            -7.2532786861        2.8438682433       -2.7588020400  S7        73              1.0000000000
       603        56  LYS       HD2            -5.5744643006        3.3190426758       -2.5613901573  S7        73              1.0000000000
       604        56  LYS       QQH2           -6.5239609622        2.8176182585       -1.1452609364  S7        73              1.0000000000
       605        56  LYS       CE             -7.0068601646        4.8333534809       -1.9148964464  S7        73              1.0000000000
       606        56  LYS       HE1            -6.7402285461        5.2748884291       -0.9513658857  S7        73              1.0000000000
       607        56  LYS       HE2            -8.0916081854        4.9183347659       -2.0130210857  S7        73              1.0000000000
       608        56  LYS       NZ             -6.3777529415        5.7257454904       -2.9481296557  S7        73              1.0000000000
       609        56  LYS       HZ1            -6.4971326163        5.4240704643       -3.9267752252  S7        73              1.0000000000
       610        56  LYS       HZ2            -5.2963983697        5.8749009362       -2.7527739913  S7        73              1.0000000000
       611        56  LYS       HZ3            -6.7651416963        6.6952025494       -2.8920972729  S7        73              1.0000000000
       612        57  SER       CB             -4.4449149380        4.1761645858       -6.5496148948  S7        130             1.0000000000
       613        57  SER       HB1            -4.4568487414        5.0806044261       -7.1595146953  S7        130             1.0000000000
       614        57  SER       HB2            -3.7389677544        3.4659060057       -6.9928288769  S7        130             1.0000000000
       615        57  SER       OG             -4.0183561607        4.4726086588       -5.1764204615  S7        130             1.0000000000
       616        57  SER       HG1            -3.2243701309        5.0822891416       -5.2327905431  S7        130             1.0000000000
       617        57  SER       QQH3           -5.4334579029        3.7188530133       -6.5623791208  S7        130             1.0000000000
       618        58  GLU       CB             -9.9272595337        9.2647157144        0.7133293797  S7        166             1.0000000000
       619        58  GLU       HB1            -9.6054833478        9.9023093360       -0.1189823101  S7        166             1.0000000000
       620        58  GLU       HB2           -10.9644931686        8.9685011714        0.5320244857  S7        166             1.0000000000
       621        58  GLU       QQH4           -9.8856965375        9.7761355791        1.6840972539  S7        166             1.0000000000
       622        58  GLU       CG             -9.0309269006        8.0123787058        0.7120515992  S7        166             1.0000000000
       623        58  GLU       HG1            -9.3997545864        7.2883169117       -0.0231939450  S7        166             1.0000000000
       624        58  GLU       HG2            -9.0716956066        7.4905363883        1.6779474084  S7        166             1.0000000000
       625        58  GLU       CD             -7.5589926455        8.2774659840        0.3800973444  S7        166             1.0000000000
       626        58  GLU       OE1            -7.1210717756        9.4721790387        0.4026812551  S7        166             1.0000000000
       627        58  GLU       OE2            -6.8404122138        7.2262139344        0.1015361321  S7        166             1.0000000000
       628        59  ASN       CB             -2.7545499045       11.8896795851        1.3318958535  S7        170             1.0000000000
       629        59  ASN       HB1            -1.7572183824       11.7791324687        0.8989859416  S7        170             1.0000000000
       630        59  ASN       HB2            -3.1863637126       12.8416056619        1.0109401001  S7        170             1.0000000000
       631        59  ASN       QQH5           -2.7555751216       11.8438819717        2.4308325882  S7        170             1.0000000000
       632        59  ASN       CG             -3.6178062466       10.7237900403        0.8519325493  S7        170             1.0000000000
       633        59  ASN       OD1            -3.1652203100        9.5354188103        0.9250921637  S7        170             1.0000000000
       634        59  ASN       ND2            -4.8391839648       11.0305761881        0.3930217993  S7        170             1.0000000000
       635        59  ASN       HD21           -5.5627135758       10.3099034152        0.2357810340  S7        170             1.0000000000
       636        59  ASN       HD22           -5.0904680662       12.0021065683        0.2117787903  S7        170             1.0000000000
       637        60  LYS       CE             -3.2881062800        1.2010776944       -4.3227463765  S7        234             1.0000000000
       638        60  LYS       HE1            -3.7810263881        1.4002875037       -3.3732073493  S7        234             1.0000000000
       639        60  LYS       HE2            -4.0378445422        1.1019529964       -5.1084468201  S7        234             1.0000000000
       640        60  LYS       NZ             -2.4133534939        2.3699849592       -4.6839023821  S7        234             1.0000000000
       641        60  LYS       HZ1            -1.8677434604        2.1702903425       -5.5603754757  S7        234             1.0000000000
       642        60  LYS       HZ2            -1.7127691815        2.6320735944       -3.9707216726  S7        234             1.0000000000
       643        60  LYS       HZ3            -3.0267847896        3.2236014641       -4.8445143357  S7        234             1.0000000000
       644        60  LYS       QQH6           -2.6664429744        0.3096491290       -4.2253265803  S7        234             1.0000000000
       645        61  SER       CB              2.2937375242        3.1559486779       -5.9559730805  S7        235             1.0000000000
       646        61  SER       HB1             2.9680723419        2.4383610661       -6.4333723669  S7        235             1.0000000000
       647        61  SER       HB2             2.8575656118        4.0848054040       -5.7936335249  S7        235             1.0000000000
       648        61  SER       OG              1.1762696770        3.3437708718       -6.8565793193  S7        235             1.0000000000
       649        61  SER       HG1             0.7766140425        4.2487466962       -6.7251242192  S7        235             1.0000000000
       650        61  SER       QQH7            1.9679875702        2.6993646049       -5.0064560100  S7        235             1.0000000000
       651        62  PNM       S1             -2.9128684029        9.6266698664       -6.4109544859  S7        523             1.0000000000
       652        62  PNM       C2             -1.6250752584        8.2923039939       -7.0113902769  S7        523             1.0000000000
       653        62  PNM       C3             -1.2050071149        7.5101246926       -5.7036341325  S7        523             1.0000000000
       654        62  PNM       N4             -2.3139961610        7.6142390110       -4.7513992898  S7        523             1.0000000000
       655        62  PNM       C5             -3.4903729609        8.4909143144       -5.0350615016  S7        523             1.0000000000
       656        62  PNM       C6             -3.4499778951        8.9333372333       -3.5187436262  S7        523             1.0000000000
       657        62  PNM       C7             -2.2775722206        7.9372967664       -3.4062491996  S7        523             1.0000000000
       658        62  PNM       O8             -1.4522166602        7.6475949071       -2.5271284259  S7        523             1.0000000000
       659        62  PNM       C9             -2.3138268997        7.3910813778       -8.0491056908  S7        523             1.0000000000
       660        62  PNM       C10            -0.4329926348        9.0333966235       -7.6283770017  S7        523             1.0000000000
       661        62  PNM       C11            -0.7776310226        6.0640471701       -6.0113745050  S7        523             1.0000000000
       662        62  PNM       O12            -1.5715000197        5.1095119876       -5.7620214473  S7        523             1.0000000000
       663        62  PNM       O13             0.4065821839        5.9262542809       -6.5395062325  S7        523             1.0000000000
       664        62  PNM       N14            -2.9407223238       10.2682810614       -3.2433902202  S7        523             1.0000000000
       665        62  PNM       C15            -3.6267554219       11.3765073698       -3.6069077871  S7        523             1.0000000000
       666        62  PNM       O16            -4.7387484340       11.2849241368       -4.2008584675  S7        523             1.0000000000
       667        62  PNM       C17            -2.9792387722       12.7187441618       -3.2916585176  S7        523             1.0000000000
       668        62  PNM       C18            -1.7285021980       13.0231428352       -4.1059104026  S7        523             1.0000000000
       669        62  PNM       C19            -0.5818318836       13.5264994960       -3.4752629702  S7        523             1.0000000000
       670        62  PNM       C20             0.5643577650       13.8459679019       -4.2113579437  S7        523             1.0000000000
       671        62  PNM       C21             0.5778434911       13.6586493864       -5.5968725874  S7        523             1.0000000000
       672        62  PNM       C22            -0.5650418101       13.1663303601       -6.2412006636  S7        523             1.0000000000
       673        62  PNM       C23            -1.7121847560       12.8606489917       -5.5017844631  S7        523             1.0000000000
       674        62  PNM       H24            -0.3308119238        8.0109705468       -5.2696302689  S7        523             1.0000000000
       675        62  PNM       H25            -0.7327738654        9.5580130825       -8.5402756780  S7        523             1.0000000000
       676        62  PNM       H26             0.3462889171        8.3118612312       -7.8940143687  S7        523             1.0000000000
       677        62  PNM       H27            -0.0153912915        9.7703815925       -6.9365881941  S7        523             1.0000000000
       678        62  PNM       H28            -2.6889005550        8.0042289975       -8.8725152884  S7        523             1.0000000000
       679        62  PNM       H29            -3.1618259316        6.8521319445       -7.6191375571  S7        523             1.0000000000
       680        62  PNM       H30            -1.6043289696        6.6583369946       -8.4525541209  S7        523             1.0000000000
       681        62  PNM       H31            -4.3921578301        7.9527413326       -5.3206413976  S7        523             1.0000000000
       682        62  PNM       H32            -4.3532880801        8.7086327510       -2.9534309791  S7        523             1.0000000000
       683        62  PNM       H33            -2.7434197655       12.7545142610       -2.2224489781  S7        523             1.0000000000
       684        62  PNM       H34            -3.7432853309       13.4797533993       -3.4747602620  S7        523             1.0000000000
       685        62  PNM       H35            -0.5996931829       13.6899856611       -2.4029621759  S7        523             1.0000000000
       686        62  PNM       H36             1.4350782951       14.2470337726       -3.7049334744  S7        523             1.0000000000
       687        62  PNM       H37             1.4582649943       13.9172137839       -6.1761809799  S7        523             1.0000000000
       688        62  PNM       H38            -0.5654680931       13.0284218246       -7.3165193707  S7        523             1.0000000000
       689        62  PNM       H39            -2.5920624637       12.4814042395       -6.0087428744  S7        523             1.0000000000
       690        62  PNM       H40            -2.0531072366       10.3497208201       -2.7408998140  S7        523             1.0000000000
       691        63  TIP3      OH2            -4.4022595192        7.5981543764       -0.4507165710  S7        290             1.0000000000
       692        63  TIP3      H1             -5.4000792867        7.5039535071       -0.1789482306  S7        290             1.0000000000
       693        63  TIP3      H2             -3.8966977619        8.2979202185        0.0528040716  S7        290             1.0000000000
       694        64  SER       CB             -3.0739300208        5.0777131370       -2.2983972550  S8        70              1.0000000000
       695        64  SER       HB1            -3.6162858889        4.2307320346       -2.7307107467  S8        70              1.0000000000
       696        64  SER       HB2            -2.1698743351        5.2403062753       -2.8977197472  S8        70              1.0000000000
       697        64  SER       OG             -3.9429242210        6.2224049943       -2.3547870709  S8        70              1.0000000000
       698        64  SER       HG1            -4.0348089388        6.8936457196       -1.4077099241  S8        70              1.0000000000
       699        64  SER       QQH1           -2.7479853944        4.8995753388       -1.2602769154  S8        70              1.0000000000
       700        65  LYS       CD             -6.5608937303        3.3688053684       -2.0956486874  S8        73              1.0000000000
       701        65  LYS       HD1            -7.2512695556        2.8451059844       -2.7621871811  S8        73              1.0000000000
       702        65  LYS       HD2            -5.5716319084        3.3181547571       -2.5657790555  S8        73              1.0000000000
       703        65  LYS       QQH2           -6.5210640923        2.8181987085       -1.1490620113  S8        73              1.0000000000
       704        65  LYS       CE             -7.0019493543        4.8343823222       -1.9189281251  S8        73              1.0000000000
       705        65  LYS       HE1            -6.7343166215        5.2753855904       -0.9554216604  S8        73              1.0000000000
       706        65  LYS       HE2            -8.0867582495        4.9201887120       -2.0160406954  S8        73              1.0000000000
       707        65  LYS       NZ             -6.3726990829        5.7261896248       -2.9525120490  S8        73              1.0000000000
       708        65  LYS       HZ1            -6.4902704827        5.4231464953       -3.9308021738  S8        73              1.0000000000
       709        65  LYS       HZ2            -5.2907107518        5.8784419541       -2.7552378239  S8        73              1.0000000000
       710        65  LYS       HZ3            -6.7617840821        6.6950459237       -2.8980513350  S8        73              1.0000000000
       711        66  SER       CB             -4.4462069885        4.1837916576       -6.5538552146  S8        130             1.0000000000
       712        66  SER       HB1            -4.4602139850        5.0882589712       -7.1637798421  S8        130             1.0000000000
       713        66  SER       HB2            -3.7393251554        3.4748586087       -6.9974813307  S8        130             1.0000000000
       714        66  SER       OG             -4.0189232084        4.4805842360       -5.1809330153  S8        130             1.0000000000
       715        66  SER       HG1            -3.2238838789        5.0885466879       -5.2380202924  S8        130             1.0000000000
       716        66  SER       QQH3           -5.4339547051        3.7247483373       -6.5656275397  S8        130             1.0000000000
       717        67  GLU       CB             -9.9288828499        9.2672431686        0.7138792940  S8        166             1.0000000000
       718        67  GLU       HB1            -9.6071346938        9.9049777826       -0.1183168949  S8        166             1.0000000000
       719        67  GLU       HB2           -10.9660497571        8.9708558644        0.5324573472  S8        166             1.0000000000
       720        67  GLU       QQH4           -9.8876244778        9.7786021499        1.6847138037  S8        166             1.0000000000
       721        67  GLU       CG             -9.0322733946        8.0151051539        0.7126443131  S8        166             1.0000000000
       722        67  GLU       HG1            -9.4012463403        7.2906817620       -0.0221763951  S8        166             1.0000000000
       723        67  GLU       HG2            -9.0724450258        7.4934668818        1.6786512388  S8        166             1.0000000000
       724        67  GLU       CD             -7.5605744345        8.2801994822        0.3798783622  S8        166             1.0000000000
       725        67  GLU       OE1            -7.1232922102        9.4751793838        0.3980949292  S8        166             1.0000000000
       726        67  GLU       OE2            -6.8414407022        7.2282778521        0.1048743214  S8        166             1.0000000000
       727        68  ASN       CB             -2.7540446481       11.8858620418        1.3325223680  S8        170             1.0000000000
       728        68  ASN       HB1            -1.7564334840       11.7727018083        0.9009027489  S8        170             1.0000000000
       729        68  ASN       HB2            -3.1832812685       12.8385416024        1.0103747032  S8        170             1.0000000000
       730        68  ASN       QQH5           -2.7565841656       11.8405669855        2.4314866597  S8        170             1.0000000000
       731        68  ASN       CG             -3.6192840435       10.7216302431        0.8520378095  S8        170             1.0000000000
       732        68  ASN       OD1            -3.1695167773        9.5322161787        0.9271309514  S8        170             1.0000000000
       733        68  ASN       ND2            -4.8389490707       11.0306859059        0.3903365997  S8        170             1.0000000000
       734        68  ASN       HD21           -5.5636602632       10.3113600924        0.2322917802  S8        170             1.0000000000
       735        68  ASN       HD22           -5.0877583956       12.0026244685        0.2071217766  S8        170             1.0000000000
       736        69  LYS       CE             -3.2883517306        1.2062737683       -4.3269519782  S8        234             1.0000000000
       737        69  LYS       HE1            -3.7803843255        1.4057555443       -3.3770098912  S8        234             1.0000000000
       738        69  LYS       HE2            -4.0388255436        1.1070224993       -5.1119093196  S8        234             1.0000000000
       739        69  LYS       NZ             -2.4138282880        2.3751350852       -4.6890927527  S8        234             1.0000000000
       740        69  LYS       HZ1            -1.8682607443        2.1750366822       -5.5654961344  S8        234             1.0000000000
       741        69  LYS       HZ2            -1.7128172117        2.6372983425       -3.9762602153  S8        234             1.0000000000
       742        69  LYS       HZ3            -3.0267693712        3.2287441173       -4.8495538768  S8        234             1.0000000000
       743        69  LYS       QQH6           -2.6666062936        0.3149100362       -4.2299353029  S8        234             1.0000000000
       744        70  SER       CB              2.2993053575        3.1530761735       -5.9562090179  S8        235             1.0000000000
       745        70  SER       HB1             2.9751854633        2.4348190076       -6.4304485487  S8        235             1.0000000000
       746        70  SER       HB2             2.8624530411        4.0823141762       -5.7936209206  S8        235             1.0000000000
       747        70  SER       OG              1.1844683659        3.3391427488       -6.8603371920  S8        235             1.0000000000
       748        70  SER       HG1             0.7837653733        4.2439811855       -6.7306421297  S8        235             1.0000000000
       749        70  SER       QQH7            1.9708909347        2.6979594572       -5.0068838653  S8        235             1.0000000000
       750        71  PNM       S1             -2.8811538990        9.6388734415       -6.4110224071  S8        523             1.0000000000
       751        71  PNM       C2             -1.6047113245        8.2951055325       -7.0140970255  S8        523             1.0000000000
       752        71  PNM       C3             -1.1928260757        7.5074513358       -5.7070814484  S8        523             1.0000000000
       753        71  PNM       N4             -2.3052890989        7.6143267043       -4.7588686462  S8        523             1.0000000000
       754        71  PNM       C5             -3.4758861291        8.4977992137       -5.0465955835  S8        523             1.0000000000
       755        71  PNM       C6             -3.4437284683        8.9333141288       -3.5281764901  S8        523             1.0000000000
       756        71  PNM       C7             -2.2727217328        7.9364851202       -3.4133208526  S8        523             1.0000000000
       757        71  PNM       O8             -1.4495241426        7.6464432043       -2.5319534326  S8        523             1.0000000000
       758        71  PNM       C9             -2.2986989977        7.4002339591       -8.0540916730  S8        523             1.0000000000
       759        71  PNM       C10            -0.4061953314        9.0277440036       -7.6285808681  S8        523             1.0000000000
       760        71  PNM       C11            -0.7712945028        6.0602980764       -6.0176919378  S8        523             1.0000000000
       761        71  PNM       O12            -1.5695072465        5.1086301097       -5.7720619720  S8        523             1.0000000000
       762        71  PNM       O13             0.4132338631        5.9194291973       -6.5445853860  S8        523             1.0000000000
       763        71  PNM       N14            -2.9376990523       10.2672254207       -3.2431910684  S8        523             1.0000000000
       764        71  PNM       C15            -3.6237679120       11.3761440350       -3.6044061640  S8        523             1.0000000000
       765        71  PNM       O16            -4.7339404745       11.2856385214       -4.2020665555  S8        523             1.0000000000
       766        71  PNM       C17            -2.9755389313       12.7177466314       -3.2876957252  S8        523             1.0000000000
       767        71  PNM       C18            -1.7380516891       13.0259336837       -4.1207290752  S8        523             1.0000000000
       768        71  PNM       C19            -0.5737768713       13.5073987705       -3.5055513675  S8        523             1.0000000000
       769        71  PNM       C20             0.5622707096       13.8226782151       -4.2591501376  S8        523             1.0000000000
       770        71  PNM       C21             0.5473382105       13.6524635048       -5.6469622825  S8        523             1.0000000000
       771        71  PNM       C22            -0.6139484994       13.1835028426       -6.2756980334  S8        523             1.0000000000
       772        71  PNM       C23            -1.7506916981       12.8826996063       -5.5187345268  S8        523             1.0000000000
       773        71  PNM       H24            -0.3178772061        8.0029866941       -5.2683791275  S8        523             1.0000000000
       774        71  PNM       H25            -0.7006159891        9.5555142939       -8.5403456959  S8        523             1.0000000000
       775        71  PNM       H26             0.3680476137        8.3007369631       -7.8934252302  S8        523             1.0000000000
       776        71  PNM       H27             0.0159690332        9.7604583234       -6.9352506071  S8        523             1.0000000000
       777        71  PNM       H28            -2.6695877243        8.0169883595       -8.8767317657  S8        523             1.0000000000
       778        71  PNM       H29            -3.1498649497        6.8644420421       -7.6262359825  S8        523             1.0000000000
       779        71  PNM       H30            -1.5929279425        6.6644797883       -8.4586304921  S8        523             1.0000000000
       780        71  PNM       H31            -4.3782267495        7.9662781226       -5.3425627564  S8        523             1.0000000000
       781        71  PNM       H32            -4.3503476562        8.7049894489       -2.9697126030  S8        523             1.0000000000
       782        71  PNM       H33            -2.7233660231       12.7476416529       -2.2221544910  S8        523             1.0000000000
       783        71  PNM       H34            -3.7432126581       13.4785102607       -3.4554318380  S8        523             1.0000000000
       784        71  PNM       H35            -0.5690790760       13.6560349067       -2.4311396639  S8        523             1.0000000000
       785        71  PNM       H36             1.4474184768       14.2065090890       -3.7641337566  S8        523             1.0000000000
       786        71  PNM       H37             1.4202306520       13.9059256550       -6.2397667150  S8        523             1.0000000000
       787        71  PNM       H38            -0.6353140890       13.0576161574       -7.3521449157  S8        523             1.0000000000
       788        71  PNM       H39            -2.6449118644       12.5212983377       -6.0137810315  S8        523             1.0000000000
       789        71  PNM       H40            -2.0509236262       10.3472097196       -2.7390808030  S8        523             1.0000000000
       790        72  TIP3      OH2            -4.4060139182        7.5982772951       -0.4498155851  S8        290             1.0000000000
       791        72  TIP3      H1             -5.4048887636        7.5036407672       -0.1779661360  S8        290             1.0000000000
       792        72  TIP3      H2             -3.9001226162        8.2976129811        0.0544565870  S8        290             1.0000000000
       793        73  SER       CB             -3.0847561683        5.0769930205       -2.2885337518  S9        70              1.0000000000
       794        73  SER       HB1            -3.6289257528        4.2306904082       -2.7217182748  S9        70              1.0000000000
       795        73  SER       HB2            -2.1805350753        5.2364246601       -2.8895544208  S9        70              1.0000000000
       796        73  SER       OG             -3.9470451330        6.2256347157       -2.3374763809  S9        70              1.0000000000
       797        73  SER       HG1            -4.0552407712        6.9183946103       -1.3522595275  S9        70              1.0000000000
       798        73  SER       QQH1           -2.7560684590        4.8901249013       -1.2523421312  S9        70              1.0000000000
       799        74  LYS       CD             -6.5561530238        3.3667919858       -2.0990937890  S9        73              1.0000000000
       800        74  LYS       HD1            -7.2507832782        2.8448582451       -2.7625785709  S9        73              1.0000000000
       801        74  LYS       HD2            -5.5687346558        3.3121877822       -2.5724149110  S9        73              1.0000000000
       802        74  LYS       QQH2           -6.5150950116        2.8172350847       -1.1518913575  S9        73              1.0000000000
       803        74  LYS       CE             -6.9912533453        4.8344549119       -1.9234731389  S9        73              1.0000000000
       804        74  LYS       HE1            -6.7212791392        5.2723394633       -0.9591925425  S9        73              1.0000000000
       805        74  LYS       HE2            -8.0761480689        4.9230620037       -2.0191890566  S9        73              1.0000000000
       806        74  LYS       NZ             -6.3580352062        5.7237506337       -2.9560272651  S9        73              1.0000000000
       807        74  LYS       HZ1            -6.4664636658        5.4147595275       -3.9330098025  S9        73              1.0000000000
       808        74  LYS       HZ2            -5.2689792982        5.8850157194       -2.7463235630  S9        73              1.0000000000
       809        74  LYS       HZ3            -6.7519202112        6.6905451912       -2.9084883319  S9        73              1.0000000000
       810        75  SER       CB             -4.4455251444        4.1807381068       -6.5536739103  S9        130             1.0000000000
       811        75  SER       HB1            -4.4566100403        5.0844756538       -7.1646063533  S9        130             1.0000000000
       812        75  SER       HB2            -3.7383071083        3.4703753834       -6.9946248445  S9        130             1.0000000000
       813        75  SER       OG             -4.0227540116        4.4782701859       -5.1795689498  S9        130             1.0000000000
       814        75  SER       HG1            -3.2267628572        5.0850972040       -5.2334633316  S9        130             1.0000000000
       815        75  SER       QQH3           -5.4338845786        3.7230663060       -6.5684126491  S9        130             1.0000000000
       816        76  GLU       CB             -9.9276090501        9.2699937442        0.7135587980  S9        166             1.0000000000
       817        76  GLU       HB1            -9.6061778823        9.9079340988       -0.1185826569  S9        166             1.0000000000
       818        76  GLU       HB2           -10.9641687558        8.9721120096        0.5314900417  S9        166             1.0000000000
       819        76  GLU       QQH4           -9.8879701867        9.7812672441        1.6845467756  S9        166             1.0000000000
       820        76  GLU       CG             -9.0297008736        8.0191592550        0.7135630218  S9        166             1.0000000000
       821        76  GLU       HG1            -9.3934258747        7.2967513702       -0.0259875903  S9        166             1.0000000000
       822        76  GLU       HG2            -9.0745418462        7.4936870361        1.6771773049  S9        166             1.0000000000
       823        76  GLU       CD             -7.5575028806        8.2871306136        0.3901684130  S9        166             1.0000000000
       824        76  GLU       OE1            -7.1229647165        9.4824583713        0.3962541593  S9        166             1.0000000000
       825        76  GLU       OE2            -6.8324728057        7.2334665903        0.1332199856  S9        166             1.0000000000
       826        77  ASN       CB             -2.7460616201       11.8756239212        1.3302705623  S9        170             1.0000000000
       827        77  ASN       HB1            -1.7471344405       11.7541270140        0.9040271141  S9        170             1.0000000000
       828        77  ASN       HB2            -3.1671577431       12.8301392921        1.0029130513  S9        170             1.0000000000
       829        77  ASN       QQH5           -2.7548662244       11.8329712251        2.4293851794  S9        170             1.0000000000
       830        77  ASN       CG             -3.6178553167       10.7171206397        0.8479253935  S9        170             1.0000000000
       831        77  ASN       OD1            -3.1755097450        9.5242560421        0.9206047573  S9        170             1.0000000000
       832        77  ASN       ND2            -4.8354244140       11.0337460603        0.3865440115  S9        170             1.0000000000
       833        77  ASN       HD21           -5.5640372343       10.3186414309        0.2286895992  S9        170             1.0000000000
       834        77  ASN       HD22           -5.0786397820       12.0072767779        0.2026662303  S9        170             1.0000000000
       835        78  LYS       CE             -3.2856473639        1.2076526164       -4.3267284798  S9        234             1.0000000000
       836        78  LYS       HE1            -3.7780489049        1.4069579778       -3.3769531275  S9        234             1.0000000000
       837        78  LYS       HE2            -4.0357652519        1.1087638138       -5.1121332343  S9        234             1.0000000000
       838        78  LYS       NZ             -2.4110694886        2.3765967637       -4.6880340021  S9        234             1.0000000000
       839        78  LYS       HZ1            -1.8654195614        2.1776277469       -5.5645003434  S9        234             1.0000000000
       840        78  LYS       HZ2            -1.7102215319        2.6391865401       -3.9751378117  S9        234             1.0000000000
       841        78  LYS       HZ3            -3.0247523518        3.2292747220       -4.8477460681  S9        234             1.0000000000
       842        78  LYS       QQH6           -2.6639970251        0.3161711663       -4.2297689571  S9        234             1.0000000000
       843        79  SER       CB              2.3017185193        3.1551636456       -5.9535383062  S9        235             1.0000000000
       844        79  SER       HB1             2.9769944131        2.4373105730       -6.4292106949  S9        235             1.0000000000
       845        79  SER       HB2             2.8656211722        4.0836980566       -5.7893801890  S9        235             1.0000000000
       846        79  SER       OG              1.1869238855        3.3435115517       -6.8572520103  S9        235             1.0000000000
       847        79  SER       HG1             0.7847439705        4.2471269369       -6.7237383461  S9        235             1.0000000000
       848        79  SER       QQH7            1.9732583816        2.6985407680       -5.0049581507  S9        235             1.0000000000
       849        80  PNM       S1             -2.9186602070        9.6120532008       -6.4040367923  S9        523             1.0000000000
       850        80  PNM       C2             -1.6292500522        8.2800287953       -7.0042784600  S9        523             1.0000000000
       851        80  PNM       C3             -1.2100168916        7.4980380977       -5.6964117991  S9        523             1.0000000000
       852        80  PNM       N4             -2.3222011929        7.5959688690       -4.7461466067  S9        523             1.0000000000
       853        80  PNM       C5             -3.4977543015        8.4745934472       -5.0303974530  S9        523             1.0000000000
       854        80  PNM       C6             -3.4570357679        8.9187018137       -3.5147138373  S9        523             1.0000000000
       855        80  PNM       C7             -2.2852650855        7.9228505959       -3.4011650688  S9        523             1.0000000000
       856        80  PNM       O8             -1.4529955616        7.6430352189       -2.5244769179  S9        523             1.0000000000
       857        80  PNM       C9             -2.3148798857        7.3785125500       -8.0438862144  S9        523             1.0000000000
       858        80  PNM       C10            -0.4374010276        9.0230758521       -7.6194369949  S9        523             1.0000000000
       859        80  PNM       C11            -0.7766431853        6.0544298071       -6.0071694839  S9        523             1.0000000000
       860        80  PNM       O12            -1.5683472704        5.0969185280       -5.7629571788  S9        523             1.0000000000
       861        80  PNM       O13             0.4090346259        5.9222796610       -6.5339083657  S9        523             1.0000000000
       862        80  PNM       N14            -2.9460984064       10.2529342126       -3.2388018608  S9        523             1.0000000000
       863        80  PNM       C15            -3.6289382699       11.3634315077       -3.6006653122  S9        523             1.0000000000
       864        80  PNM       O16            -4.7417403079       11.2766865142       -4.1937579474  S9        523             1.0000000000
       865        80  PNM       C17            -2.9731019733       12.7028650252       -3.2900552037  S9        523             1.0000000000
       866        80  PNM       C18            -1.7440328933       13.0076524974       -4.1368912920  S9        523             1.0000000000
       867        80  PNM       C19            -0.5732257316       13.4914926416       -3.5358865672  S9        523             1.0000000000
       868        80  PNM       C20             0.5545031465       13.8047859219       -4.3028457202  S9        523             1.0000000000
       869        80  PNM       C21             0.5244283854       13.6300350359       -5.6899565552  S9        523             1.0000000000
       870        80  PNM       C22            -0.6434282426       13.1584788846       -6.3043269635  S9        523             1.0000000000
       871        80  PNM       C23            -1.7716558876       12.8594407595       -5.5341061277  S9        523             1.0000000000
       872        80  PNM       H24            -0.3388994057        8.0016503870       -5.2593730477  S9        523             1.0000000000
       873        80  PNM       H25            -0.7362735781        9.5453571896       -8.5330075954  S9        523             1.0000000000
       874        80  PNM       H26             0.3441526372        8.3028699423       -7.8817485444  S9        523             1.0000000000
       875        80  PNM       H27            -0.0234241481        9.7622430293       -6.9279126605  S9        523             1.0000000000
       876        80  PNM       H28            -2.6898273040        7.9917815057       -8.8672670942  S9        523             1.0000000000
       877        80  PNM       H29            -3.1624067815        6.8374210954       -7.6159052398  S9        523             1.0000000000
       878        80  PNM       H30            -1.6034342981        6.6475152312       -8.4471545582  S9        523             1.0000000000
       879        80  PNM       H31            -4.4001355414        7.9374512471       -5.3162835573  S9        523             1.0000000000
       880        80  PNM       H32            -4.3611886598        8.6952659011       -2.9506609069  S9        523             1.0000000000
       881        80  PNM       H33            -2.7089206228       12.7315893740       -2.2274089591  S9        523             1.0000000000
       882        80  PNM       H34            -3.7401067563       13.4662009548       -3.4490457451  S9        523             1.0000000000
       883        80  PNM       H35            -0.5561635017       13.6429876040       -2.4620233838  S9        523             1.0000000000
       884        80  PNM       H36             1.4450355220       14.1905077385       -3.8187230864  S9        523             1.0000000000
       885        80  PNM       H37             1.3903395795       13.8822150575       -6.2933869384  S9        523             1.0000000000
       886        80  PNM       H38            -0.6765561443       13.0290434453       -7.3799486725  S9        523             1.0000000000
       887        80  PNM       H39            -2.6707447144       12.4954482166       -6.0182044818  S9        523             1.0000000000
       888        80  PNM       H40            -2.0565702802       10.3325023125       -2.7393729283  S9        523             1.0000000000
       889        81  TIP3      OH2            -4.4189044024        7.5907392375       -0.4281834803  S9        290             1.0000000000
       890        81  TIP3      H1             -5.4267067850        7.4951216066       -0.1523335495  S9        290             1.0000000000
       891        81  TIP3      H2             -3.9058889531        8.2953790209        0.0653355214  S9        290             1.0000000000
       892        82  SER       CB             -3.0923698319        5.0849403849       -2.2916998350  S10       70              1.0000000000
       893        82  SER       HB1            -3.6358565052        4.2378160175       -2.7268387941  S10       70              1.0000000000
       894        82  SER       HB2            -2.1862803693        5.2412219082       -2.8921260578  S10       70              1.0000000000
       895        82  SER       OG             -3.9484045642        6.2367555489       -2.3348159429  S10       70              1.0000000000
       896        82  SER       HG1            -4.0826940882        6.9796716605       -1.2767142020  S10       70              1.0000000000
       897        82  SER       QQH1           -2.7626487351        4.8866580293       -1.2570165500  S10       70              1.0000000000
       898        83  LYS       CD             -6.5472098404        3.3668174684       -2.1039870986  S10       73              1.0000000000
       899        83  LYS       HD1            -7.2444968760        2.8493961697       -2.7682541993  S10       73              1.0000000000
       900        83  LYS       HD2            -5.5595868540        3.3078165533       -2.5762053451  S10       73              1.0000000000
       901        83  LYS       QQH2           -6.5102827790        2.8160035531       -1.1570746974  S10       73              1.0000000000
       902        83  LYS       CE             -6.9731909251        4.8373483413       -1.9282487456  S10       73              1.0000000000
       903        83  LYS       HE1            -6.6994752794        5.2679567368       -0.9618165698  S10       73              1.0000000000
       904        83  LYS       HE2            -8.0586086136        4.9297442325       -2.0203658012  S10       73              1.0000000000
       905        83  LYS       NZ             -6.3339372303        5.7241301371       -2.9569789814  S10       73              1.0000000000
       906        83  LYS       HZ1            -6.4329881656        5.4097638828       -3.9324083713  S10       73              1.0000000000
       907        83  LYS       HZ2            -5.2228668730        5.9004970688       -2.7322857635  S10       73              1.0000000000
       908        83  LYS       HZ3            -6.7323550081        6.6883156562       -2.9166751511  S10       73              1.0000000000
       909        84  SER       CB             -4.4443275035        4.1897606354       -6.5593450983  S10       130             1.0000000000
       910        84  SER       HB1            -4.4575082065        5.0933878761       -7.1705556352  S10       130             1.0000000000
       911        84  SER       HB2            -3.7369397351        3.4802395256       -7.0011700851  S10       130             1.0000000000
       912        84  SER       OG             -4.0196040880        4.4873334968       -5.1864088682  S10       130             1.0000000000
       913        84  SER       HG1            -3.2244217435        5.0943602914       -5.2407257024  S10       130             1.0000000000
       914        84  SER       QQH3           -5.4322196538        3.7310287772       -6.5722599765  S10       130             1.0000000000
       915        85  GLU       CB             -9.9276721748        9.2696766498        0.7149604685  S10       166             1.0000000000
       916        85  GLU       HB1            -9.6096881201        9.9084890025       -0.1177783565  S10       166             1.0000000000
       917        85  GLU       HB2           -10.9629139053        8.9673169111        0.5335957765  S10       166             1.0000000000
       918        85  GLU       QQH4           -9.8900755899        9.7810166349        1.6860258599  S10       166             1.0000000000
       919        85  GLU       CG             -9.0250344260        8.0224445439        0.7150650555  S10       166             1.0000000000
       920        85  GLU       HG1            -9.3818278491        7.3013776138       -0.0292582843  S10       166             1.0000000000
       921        85  GLU       HG2            -9.0723058175        7.4926350272        1.6760395772  S10       166             1.0000000000
       922        85  GLU       CD             -7.5543388771        8.2987157103        0.4001486358  S10       166             1.0000000000
       923        85  GLU       OE1            -7.1251555403        9.4942888131        0.3918668273  S10       166             1.0000000000
       924        85  GLU       OE2            -6.8187905037        7.2452635530        0.1618589430  S10       166             1.0000000000
       925        86  ASN       CB             -2.7423191774       11.8683099150        1.3305594169  S10       170             1.0000000000
       926        86  ASN       HB1            -1.7426385597       11.7391982107        0.9083801587  S10       170             1.0000000000
       927        86  ASN       HB2            -3.1557197126       12.8250061660        0.9998110091  S10       170             1.0000000000
       928        86  ASN       QQH5           -2.7561750510       11.8267765533        2.4297110632  S10       170             1.0000000000
       929        86  ASN       CG             -3.6209815919       10.7166202902        0.8454831207  S10       170             1.0000000000
       930        86  ASN       OD1            -3.1879706432        9.5194028660        0.9176077334  S10       170             1.0000000000
       931        86  ASN       ND2            -4.8344454926       11.0417146194        0.3808228814  S10       170             1.0000000000
       932        86  ASN       HD21           -5.5666641629       10.3315047522        0.2209600200  S10       170             1.0000000000
       933        86  ASN       HD22           -5.0710599538       12.0169508814        0.1948550009  S10       170             1.0000000000
       934        87  LYS       CE             -3.2873464344        1.2131408711       -4.3299534422  S10       234             1.0000000000
       935        87  LYS       HE1            -3.7791842596        1.4124576044       -3.3799371629  S10       234             1.0000000000
       936        87  LYS       HE2            -4.0380469934        1.1139976379       -5.1147540366  S10       234             1.0000000000
       937        87  LYS       NZ             -2.4134531828        2.3824460661       -4.6917911969  S10       234             1.0000000000
       938        87  LYS       HZ1            -1.8673866951        2.1831768724       -5.5677897581  S10       234             1.0000000000
       939        87  LYS       HZ2            -1.7130707969        2.6455263451       -3.9785776071  S10       234             1.0000000000
       940        87  LYS       HZ3            -3.0269325572        3.2356235652       -4.8517350765  S10       234             1.0000000000
       941        87  LYS       QQH6           -2.6653021575        0.3218743865       -4.2335456540  S10       234             1.0000000000
       942        88  SER       CB              2.3064897900        3.1513739737       -5.9551093957  S10       235             1.0000000000
       943        88  SER       HB1             2.9836568113        2.4326180098       -6.4268203353  S10       235             1.0000000000
       944        88  SER       HB2             2.8694292149        4.0805932927       -5.7913472792  S10       235             1.0000000000
       945        88  SER       OG              1.1944782670        3.3370598265       -6.8626750205  S10       235             1.0000000000
       946        88  SER       HG1             0.7924947942        4.2415245886       -6.7333797480  S10       235             1.0000000000
       947        88  SER       QQH7            1.9752121060        2.6969411800       -5.0064482794  S10       235             1.0000000000
       948        89  PNM       S1             -2.8642476117        9.6386775731       -6.4081183777  S10       523             1.0000000000
       949        89  PNM       C2             -1.5960582270        8.2889039512       -7.0128578718  S10       523             1.0000000000
       950        89  PNM       C3             -1.1904346472        7.4983846501       -5.7058857607  S10       523             1.0000000000
       951        89  PNM       N4             -2.3088338054        7.6009942977       -4.7629057172  S10       523             1.0000000000
       952        89  PNM       C5             -3.4734898148        8.4919303086       -5.0544951287  S10       523             1.0000000000
       953        89  PNM       C6             -3.4479156841        8.9235459881       -3.5353277418  S10       523             1.0000000000
       954        89  PNM       C7             -2.2802251818        7.9237211227       -3.4158411740  S10       523             1.0000000000
       955        89  PNM       O8             -1.4515367792        7.6452838009       -2.5355466139  S10       523             1.0000000000
       956        89  PNM       C9             -2.2939440107        7.3983846182       -8.0541939154  S10       523             1.0000000000
       957        89  PNM       C10            -0.3932601620        9.0149395207       -7.6267262858  S10       523             1.0000000000
       958        89  PNM       C11            -0.7665075495        6.0528273937       -6.0210589295  S10       523             1.0000000000
       959        89  PNM       O12            -1.5646024054        5.0999782813       -5.7822528118  S10       523             1.0000000000
       960        89  PNM       O13             0.4196183757        5.9154502487       -6.5464044399  S10       523             1.0000000000
       961        89  PNM       N14            -2.9408321909       10.2557008013       -3.2425457110  S10       523             1.0000000000
       962        89  PNM       C15            -3.6227972878       11.3682085182       -3.6001915281  S10       523             1.0000000000
       963        89  PNM       O16            -4.7340158602       11.2839732281       -4.1969113877  S10       523             1.0000000000
       964        89  PNM       C17            -2.9671102178       12.7069500634       -3.2848364925  S10       523             1.0000000000
       965        89  PNM       C18            -1.7485905755       13.0179847328       -4.1447839831  S10       523             1.0000000000
       966        89  PNM       C19            -0.5638309261       13.4806998780       -3.5546484930  S10       523             1.0000000000
       967        89  PNM       C20             0.5567353107       13.7904790022       -4.3336121371  S10       523             1.0000000000
       968        89  PNM       C21             0.5052333537       13.6324969525       -5.7221517675  S10       523             1.0000000000
       969        89  PNM       C22            -0.6775196582       13.1843968107       -6.3255449495  S10       523             1.0000000000
       970        89  PNM       C23            -1.7985642451       12.8901082522       -5.5433186192  S10       523             1.0000000000
       971        89  PNM       H24            -0.3180928217        7.9934448770       -5.2612720491  S10       523             1.0000000000
       972        89  PNM       H25            -0.6843558692        9.5440556453       -8.5387820864  S10       523             1.0000000000
       973        89  PNM       H26             0.3768254796        8.2834730652       -7.8905852890  S10       523             1.0000000000
       974        89  PNM       H27             0.0330227077        9.7449949885       -6.9333634970  S10       523             1.0000000000
       975        89  PNM       H28            -2.6625001624        8.0178125505       -8.8759071496  S10       523             1.0000000000
       976        89  PNM       H29            -3.1469073140        6.8645997321       -7.6274976449  S10       523             1.0000000000
       977        89  PNM       H30            -1.5909082786        6.6606604575       -8.4599031196  S10       523             1.0000000000
       978        89  PNM       H31            -4.3769259735        7.9671387479       -5.3589635721  S10       523             1.0000000000
       979        89  PNM       H32            -4.3594232697        8.6951588150       -2.9855698879  S10       523             1.0000000000
       980        89  PNM       H33            -2.6900516538       12.7286865248       -2.2254019332  S10       523             1.0000000000
       981        89  PNM       H34            -3.7373720531       13.4697013851       -3.4300766220  S10       523             1.0000000000
       982        89  PNM       H35            -0.5292964493       13.6171748140       -2.4793628661  S10       523             1.0000000000
       983        89  PNM       H36             1.4588288688       14.1592906263       -3.8575884014  S10       523             1.0000000000
       984        89  PNM       H37             1.3661830010       13.8787559262       -6.3351259661  S10       523             1.0000000000
       985        89  PNM       H38            -0.7269500849       13.0670285240       -7.4018498817  S10       523             1.0000000000
       986        89  PNM       H39            -2.7092812837       12.5444620411       -6.0195235807  S10       523             1.0000000000
       987        89  PNM       H40            -2.0507903100       10.3320239358       -2.7435575260  S10       523             1.0000000000
       988        90  TIP3      OH2            -4.4401680891        7.5986770823       -0.4043343233  S10       290             1.0000000000
       989        90  TIP3      H1             -5.4681736321        7.4937341532       -0.1248408829  S10       290             1.0000000000
       990        90  TIP3      H2             -3.9164699190        8.3069710174        0.0797098781  S10       290             1.0000000000
       991        91  SER       CB             -3.0962547361        5.0768540707       -2.2909335170  S11       70              1.0000000000
       992        91  SER       HB1            -3.6401284456        4.2288930445       -2.7251355110  S11       70              1.0000000000
       993        91  SER       HB2            -2.1893736642        5.2303149589       -2.8914538021  S11       70              1.0000000000
       994        91  SER       OG             -3.9478741230        6.2315380712       -2.3331584077  S11       70              1.0000000000
       995        91  SER       HG1            -4.1028038153        7.0125757993       -1.2090512829  S11       70              1.0000000000
       996        91  SER       QQH1           -2.7664354299        4.8754112602       -1.2566702975  S11       70              1.0000000000
       997        92  LYS       CD             -6.5396518495        3.3634528992       -2.1087032564  S11       73              1.0000000000
       998        92  LYS       HD1            -7.2417740753        2.8497768611       -2.7707679729  S11       73              1.0000000000
       999        92  LYS       HD2            -5.5537352614        3.2992965788       -2.5836751642  S11       73              1.0000000000
      1000        92  LYS       QQH2           -6.5032003214        2.8123609526       -1.1617277582  S11       73              1.0000000000
      1001        92  LYS       CE             -6.9561709539        4.8367760060       -1.9331277060  S11       73              1.0000000000
      1002        92  LYS       HE1            -6.6752265846        5.2616488758       -0.9662277596  S11       73              1.0000000000
      1003        92  LYS       HE2            -8.0423111988        4.9330792034       -2.0180520935  S11       73              1.0000000000
      1004        92  LYS       NZ             -6.3142338922        5.7188403881       -2.9617870958  S11       73              1.0000000000
      1005        92  LYS       HZ1            -6.4073413189        5.3978202560       -3.9347235875  S11       73              1.0000000000
      1006        92  LYS       HZ2            -5.1778774258        5.9068815171       -2.7241798023  S11       73              1.0000000000
      1007        92  LYS       HZ3            -6.7148303198        6.6813738097       -2.9279887142  S11       73              1.0000000000
      1008        93  SER       CB             -4.4443500571        4.1844936574       -6.5608371909  S11       130             1.0000000000
      1009        93  SER       HB1            -4.4535203332        5.0874377881       -7.1730026059  S11       130             1.0000000000
      1010        93  SER       HB2            -3.7372726083        3.4727290471       -6.9997779171  S11       130             1.0000000000
      1011        93  SER       OG             -4.0241738032        4.4820847968       -5.1867082287  S11       130             1.0000000000
      1012        93  SER       HG1            -3.2294373686        5.0897644661       -5.2367332247  S11       130             1.0000000000
      1013        93  SER       QQH3           -5.4333090699        3.7281466603       -6.5771818676  S11       130             1.0000000000
      1014        94  GLU       CB             -9.9278631576        9.2739036212        0.7135346566  S11       166             1.0000000000
      1015        94  GLU       HB1            -9.6121525834        9.9136281668       -0.1193429180  S11       166             1.0000000000
      1016        94  GLU       HB2           -10.9622063748        8.9688310946        0.5324782503  S11       166             1.0000000000
      1017        94  GLU       QQH4           -9.8916381496        9.7845178474        1.6850728097  S11       166             1.0000000000
      1018        94  GLU       CG             -9.0227825119        8.0289226272        0.7133607113  S11       166             1.0000000000
      1019        94  GLU       HG1            -9.3733527363        7.3101238487       -0.0361730910  S11       166             1.0000000000
      1020        94  GLU       HG2            -9.0732546401        7.4942439683        1.6713076210  S11       166             1.0000000000
      1021        94  GLU       CD             -7.5534059560        8.3110711335        0.4074554530  S11       166             1.0000000000
      1022        94  GLU       OE1            -7.1261200293        9.5050056829        0.3836878497  S11       166             1.0000000000
      1023        94  GLU       OE2            -6.8107168065        7.2549100586        0.1894429450  S11       166             1.0000000000
      1024        95  ASN       CB             -2.7360726435       11.8656682987        1.3295837812  S11       170             1.0000000000
      1025        95  ASN       HB1            -1.7356477980       11.7305407370        0.9110289015  S11       170             1.0000000000
      1026        95  ASN       HB2            -3.1432857650       12.8238926471        0.9957447679  S11       170             1.0000000000
      1027        95  ASN       QQH5           -2.7539039506       11.8253349987        2.4287401384  S11       170             1.0000000000
      1028        95  ASN       CG             -3.6193025240       10.7184993241        0.8433713288  S11       170             1.0000000000
      1029        95  ASN       OD1            -3.1957326896        9.5181652417        0.9231068689  S11       170             1.0000000000
      1030        95  ASN       ND2            -4.8270917707       11.0499460352        0.3686314807  S11       170             1.0000000000
      1031        95  ASN       HD21           -5.5612354045       10.3436908692        0.2068901836  S11       170             1.0000000000
      1032        95  ASN       HD22           -5.0573471971       12.0262399727        0.1774330942  S11       170             1.0000000000
      1033        96  LYS       CE             -3.2851710418        1.2134625978       -4.3304580838  S11       234             1.0000000000
      1034        96  LYS       HE1            -3.7774794540        1.4128895831       -3.3807233468  S11       234             1.0000000000
      1035        96  LYS       HE2            -4.0355280355        1.1145666939       -5.1156664068  S11       234             1.0000000000
      1036        96  LYS       NZ             -2.4110599406        2.3826268169       -4.6917049518  S11       234             1.0000000000
      1037        96  LYS       HZ1            -1.8647040423        2.1841083525       -5.5675366431  S11       234             1.0000000000
      1038        96  LYS       HZ2            -1.7111924261        2.6463379448       -3.9782529171  S11       234             1.0000000000
      1039        96  LYS       HZ3            -3.0254454910        3.2348341442       -4.8516781201  S11       234             1.0000000000
      1040        96  LYS       QQH6           -2.6633528073        0.3220195407       -4.2337626468  S11       234             1.0000000000
      1041        97  SER       CB              2.3072550082        3.1541540921       -5.9545023061  S11       235             1.0000000000
      1042        97  SER       HB1             2.9828470386        2.4358953222       -6.4291497425  S11       235             1.0000000000
      1043        97  SER       HB2             2.8714893812        4.0823408177       -5.7891932119  S11       235             1.0000000000
      1044        97  SER       OG              1.1942023880        3.3433090148       -6.8600914254  S11       235             1.0000000000
      1045        97  SER       HG1             0.7905909696        4.2461520549       -6.7248311939  S11       235             1.0000000000
      1046        97  SER       QQH7            1.9769774953        2.6975193518       -5.0065501070  S11       235             1.0000000000
      1047        98  PNM       S1             -2.9035456980        9.6138989306       -6.3901057604  S11       523             1.0000000000
      1048        98  PNM       C2             -1.6207467912        8.2776744057       -6.9934312906  S11       523             1.0000000000
      1049        98  PNM       C3             -1.2077721918        7.4904204935       -5.6869078941  S11       523             1.0000000000
      1050        98  PNM       N4             -2.3249160715        7.5835886629       -4.7410557332  S11       523             1.0000000000
      1051        98  PNM       C5             -3.4951131868        8.4694374425       -5.0271473898  S11       523             1.0000000000
      1052        98  PNM       C6             -3.4594289305        8.9082435049       -3.5102137701  S11       523             1.0000000000
      1053        98  PNM       C7             -2.2913083533        7.9087807532       -3.3943334509  S11       523             1.0000000000
      1054        98  PNM       O8             -1.4522489648        7.6399030228       -2.5199267173  S11       523             1.0000000000
      1055        98  PNM       C9             -2.3093942952        7.3823539040       -8.0365765227  S11       523             1.0000000000
      1056        98  PNM       C10            -0.4238681369        9.0149509607       -7.6057933915  S11       523             1.0000000000
      1057        98  PNM       C11            -0.7730624997        6.0486334536       -6.0048836319  S11       523             1.0000000000
      1058        98  PNM       O12            -1.5648756005        5.0899391803       -5.7685150309  S11       523             1.0000000000
      1059        98  PNM       O13             0.4137390881        5.9200852243       -6.5311535328  S11       523             1.0000000000
      1060        98  PNM       N14            -2.9464421559       10.2402269636       -3.2255144895  S11       523             1.0000000000
      1061        98  PNM       C15            -3.6249667298       11.3549273969       -3.5819493237  S11       523             1.0000000000
      1062        98  PNM       O16            -4.7388514801       11.2757943067       -4.1740815123  S11       523             1.0000000000
      1063        98  PNM       C17            -2.9612313665       12.6908337817       -3.2708084606  S11       523             1.0000000000
      1064        98  PNM       C18            -1.7541503107       13.0011635937       -4.1470513618  S11       523             1.0000000000
      1065        98  PNM       C19            -0.5607238989       13.4620475789       -3.5730221354  S11       523             1.0000000000
      1066        98  PNM       C20             0.5490656708       13.7719748564       -4.3672813594  S11       523             1.0000000000
      1067        98  PNM       C21             0.4776521897       13.6161142648       -5.7552406653  S11       523             1.0000000000
      1068        98  PNM       C22            -0.7138948994       13.1696973012       -6.3423396324  S11       523             1.0000000000
      1069        98  PNM       C23            -1.8238195378       12.8745435227       -5.5447989285  S11       523             1.0000000000
      1070        98  PNM       H24            -0.3384652971        7.9919595186       -5.2436243239  S11       523             1.0000000000
      1071        98  PNM       H25            -0.7180933602        9.5404906954       -8.5189655725  S11       523             1.0000000000
      1072        98  PNM       H26             0.3533895143        8.2900729195       -7.8675539469  S11       523             1.0000000000
      1073        98  PNM       H27            -0.0057080955        9.7499803468       -6.9126124272  S11       523             1.0000000000
      1074        98  PNM       H28            -2.6805109510        7.9997698830       -8.8586442495  S11       523             1.0000000000
      1075        98  PNM       H29            -3.1597113832        6.8432598084       -7.6116787737  S11       523             1.0000000000
      1076        98  PNM       H30            -1.6003843793        6.6497665508       -8.4411284123  S11       523             1.0000000000
      1077        98  PNM       H31            -4.3989153210        7.9389741828       -5.3207002289  S11       523             1.0000000000
      1078        98  PNM       H32            -4.3682610717        8.6852357507       -2.9541417558  S11       523             1.0000000000
      1079        98  PNM       H33            -2.6689064136       12.7085156279       -2.2153995353  S11       523             1.0000000000
      1080        98  PNM       H34            -3.7310528357       13.4564262563       -3.4027234141  S11       523             1.0000000000
      1081        98  PNM       H35            -0.5102170259       13.5962707628       -2.4981030767  S11       523             1.0000000000
      1082        98  PNM       H36             1.4584216010       14.1390356569       -3.9034816616  S11       523             1.0000000000
      1083        98  PNM       H37             1.3296972331       13.8628549424       -6.3802564672  S11       523             1.0000000000
      1084        98  PNM       H38            -0.7788336227       13.0540799197       -7.4179388076  S11       523             1.0000000000
      1085        98  PNM       H39            -2.7412614513       12.5296895264       -6.0084526278  S11       523             1.0000000000
      1086        98  PNM       H40            -2.0534162864       10.3151223723       -2.7315329706  S11       523             1.0000000000
      1087        99  TIP3      OH2            -4.4592183656        7.5954272230       -0.3668999886  S11       290             1.0000000000
      1088        99  TIP3      H1             -5.5153678683        7.4860577499       -0.0870510931  S11       290             1.0000000000
      1089        99  TIP3      H2             -3.9274902250        8.3075426655        0.1061652728  S11       290             1.0000000000
      1090       100  SER       CB             -3.0988142336        5.0760990200       -2.2950330843  S12       70              1.0000000000
      1091       100  SER       HB1            -3.6418963218        4.2270670701       -2.7280976477  S12       70              1.0000000000
      1092       100  SER       HB2            -2.1917625759        5.2295791181       -2.8951451221  S12       70              1.0000000000
      1093       100  SER       OG             -3.9507376372        6.2308507949       -2.3389501328  S12       70              1.0000000000
      1094       100  SER       HG1            -4.1142814472        7.0334242881       -1.1847696012  S12       70              1.0000000000
      1095       100  SER       QQH1           -2.7694414274        4.8764687428       -1.2603299378  S12       70              1.0000000000
      1096       101  LYS       CD             -6.5360004774        3.3621692776       -2.1099393786  S12       73              1.0000000000
      1097       101  LYS       HD1            -7.2393166826        2.8510985530       -2.7727455330  S12       73              1.0000000000
      1098       101  LYS       HD2            -5.5501121410        3.2967118838       -2.5848107902  S12       73              1.0000000000
      1099       101  LYS       QQH2           -6.5010589891        2.8092732703       -1.1637621228  S12       73              1.0000000000
      1100       101  LYS       CE             -6.9483104713        4.8365034714       -1.9327786807  S12       73              1.0000000000
      1101       101  LYS       HE1            -6.6613543099        5.2575514160       -0.9659032590  S12       73              1.0000000000
      1102       101  LYS       HE2            -8.0353178782        4.9335682307       -2.0102419758  S12       73              1.0000000000
      1103       101  LYS       NZ             -6.3080650178        5.7164720940       -2.9621503759  S12       73              1.0000000000
      1104       101  LYS       HZ1            -6.4013074642        5.3933582054       -3.9336926085  S12       73              1.0000000000
      1105       101  LYS       HZ2            -5.1488613594        5.9130601203       -2.7192525115  S12       73              1.0000000000
      1106       101  LYS       HZ3            -6.7079744825        6.6785916898       -2.9294889099  S12       73              1.0000000000
      1107       102  SER       CB             -4.4427594180        4.1952441119       -6.5652822514  S12       130             1.0000000000
      1108       102  SER       HB1            -4.4551173812        5.0985486159       -7.1768775233  S12       130             1.0000000000
      1109       102  SER       HB2            -3.7355551871        3.4850087079       -7.0061556963  S12       130             1.0000000000
      1110       102  SER       OG             -4.0191239857        4.4921597785       -5.1922436156  S12       130             1.0000000000
      1111       102  SER       HG1            -3.2228061883        5.0969051932       -5.2444090261  S12       130             1.0000000000
      1112       102  SER       QQH3           -5.4309835920        3.7373856389       -6.5787851931  S12       130             1.0000000000
      1113       103  GLU       CB             -9.9307518736        9.2773829094        0.7162935859  S12       166             1.0000000000
      1114       103  GLU       HB1            -9.6159248103        9.9173037378       -0.1167424768  S12       166             1.0000000000
      1115       103  GLU       HB2           -10.9645518154        8.9708431469        0.5350082150  S12       166             1.0000000000
      1116       103  GLU       QQH4           -9.8958270621        9.7880887257        1.6878525092  S12       166             1.0000000000
      1117       103  GLU       CG             -9.0242636593        8.0335379898        0.7168157679  S12       166             1.0000000000
      1118       103  GLU       HG1            -9.3720900793        7.3150267575       -0.0342712042  S12       166             1.0000000000
      1119       103  GLU       HG2            -9.0756105084        7.4975478764        1.6739188063  S12       166             1.0000000000
      1120       103  GLU       CD             -7.5558654108        8.3186438146        0.4140282826  S12       166             1.0000000000
      1121       103  GLU       OE1            -7.1289638476        9.5113051611        0.3828634843  S12       166             1.0000000000
      1122       103  GLU       OE2            -6.8101332895        7.2608555144        0.2046713026  S12       166             1.0000000000
      1123       104  ASN       CB             -2.7349358370       11.8642425035        1.3347583656  S12       170             1.0000000000
      1124       104  ASN       HB1            -1.7341990185       11.7278680027        0.9171808413  S12       170             1.0000000000
      1125       104  ASN       HB2            -3.1404163651       12.8230206896        1.0003751215  S12       170             1.0000000000
      1126       104  ASN       QQH5           -2.7537793033       11.8238321559        2.4338532649  S12       170             1.0000000000
      1127       104  ASN       CG             -3.6191486405       10.7183873786        0.8478970870  S12       170             1.0000000000
      1128       104  ASN       OD1            -3.2009823916        9.5167695745        0.9355112607  S12       170             1.0000000000
      1129       104  ASN       ND2            -4.8224659657       11.0522483920        0.3634830253  S12       170             1.0000000000
      1130       104  ASN       HD21           -5.5570523908       10.3478061012        0.2001339184  S12       170             1.0000000000
      1131       104  ASN       HD22           -5.0482797912       12.0284570595        0.1656046656  S12       170             1.0000000000
      1132       105  LYS       CE             -3.2854694920        1.2184113148       -4.3346944138  S12       234             1.0000000000
      1133       105  LYS       HE1            -3.7764924656        1.4184820631       -3.3844015530  S12       234             1.0000000000
      1134       105  LYS       HE2            -4.0369801978        1.1193449932       -5.1187260887  S12       234             1.0000000000
      1135       105  LYS       NZ             -2.4114860125        2.3871192938       -4.6978040737  S12       234             1.0000000000
      1136       105  LYS       HZ1            -1.8654093085        2.1878671074       -5.5736362281  S12       234             1.0000000000
      1137       105  LYS       HZ2            -1.7106656116        2.6508870624       -3.9852428067  S12       234             1.0000000000
      1138       105  LYS       HZ3            -3.0250091069        3.2399245585       -4.8578023382  S12       234             1.0000000000
      1139       105  LYS       QQH6           -2.6638254652        0.3268367777       -4.2384640623  S12       234             1.0000000000
      1140       106  SER       CB              2.3161256974        3.1490812385       -5.9531986214  S12       235             1.0000000000
      1141       106  SER       HB1             2.9948898258        2.4297535487       -6.4217559537  S12       235             1.0000000000
      1142       106  SER       HB2             2.8787132401        4.0783097644       -5.7879871005  S12       235             1.0000000000
      1143       106  SER       OG              1.2077635597        3.3340690391       -6.8651836806  S12       235             1.0000000000
      1144       106  SER       HG1             0.8037747272        4.2377513846       -6.7365092712  S12       235             1.0000000000
      1145       106  SER       QQH7            1.9812192377        2.6955397463       -5.0053782197  S12       235             1.0000000000
      1146       107  PNM       S1             -2.8836788462        9.6103437872       -6.4187696969  S12       523             1.0000000000
      1147       107  PNM       C2             -1.6045624149        8.2691927330       -7.0185622752  S12       523             1.0000000000
      1148       107  PNM       C3             -1.1974435551        7.4822656774       -5.7102769868  S12       523             1.0000000000
      1149       107  PNM       N4             -2.3189861296        7.5764366041       -4.7691935063  S12       523             1.0000000000
      1150       107  PNM       C5             -3.4863854236        8.4647632837       -5.0615344740  S12       523             1.0000000000
      1151       107  PNM       C6             -3.4586730379        8.9019188265       -3.5440220107  S12       523             1.0000000000
      1152       107  PNM       C7             -2.2906051824        7.9036248804       -3.4223776495  S12       523             1.0000000000
      1153       107  PNM       O8             -1.4560584922        7.6367197860       -2.5436288168  S12       523             1.0000000000
      1154       107  PNM       C9             -2.2935576278        7.3747991091       -8.0624043379  S12       523             1.0000000000
      1155       107  PNM       C10            -0.4044576116        9.0032670174       -7.6281062153  S12       523             1.0000000000
      1156       107  PNM       C11            -0.7629287058        6.0397657342       -6.0251013549  S12       523             1.0000000000
      1157       107  PNM       O12            -1.5555350914        5.0823284252       -5.7877312559  S12       523             1.0000000000
      1158       107  PNM       O13             0.4248134928        5.9101764761       -6.5492673225  S12       523             1.0000000000
      1159       107  PNM       N14            -2.9479407083       10.2335619320       -3.2543257211  S12       523             1.0000000000
      1160       107  PNM       C15            -3.6252843496       11.3489429811       -3.6109835404  S12       523             1.0000000000
      1161       107  PNM       O16            -4.7372357261       11.2708790636       -4.2071140493  S12       523             1.0000000000
      1162       107  PNM       C17            -2.9610158688       12.6837249464       -3.2966838462  S12       523             1.0000000000
      1163       107  PNM       C18            -1.7585038935       12.9957263651       -4.1789108624  S12       523             1.0000000000
      1164       107  PNM       C19            -0.5599571785       13.4507122204       -3.6107264950  S12       523             1.0000000000
      1165       107  PNM       C20             0.5461786220       13.7588245676       -4.4109406899  S12       523             1.0000000000
      1166       107  PNM       C21             0.4662705433       13.6057988242       -5.7988268677  S12       523             1.0000000000
      1167       107  PNM       C22            -0.7305024306       13.1653763361       -6.3797759289  S12       523             1.0000000000
      1168       107  PNM       C23            -1.8370409386       12.8731651217       -5.5765258054  S12       523             1.0000000000
      1169       107  PNM       H24            -0.3298086191        7.9836585753       -5.2634318274  S12       523             1.0000000000
      1170       107  PNM       H25            -0.6954666836        9.5297742587       -8.5417087540  S12       523             1.0000000000
      1171       107  PNM       H26             0.3716889815        8.2768756445       -7.8881775072  S12       523             1.0000000000
      1172       107  PNM       H27             0.0137326248        9.7367410873       -6.9334117633  S12       523             1.0000000000
      1173       107  PNM       H28            -2.6623321350        7.9927319471       -8.8851506555  S12       523             1.0000000000
      1174       107  PNM       H29            -3.1454873249        6.8371826551       -7.6388448272  S12       523             1.0000000000
      1175       107  PNM       H30            -1.5855918242        6.6405916088       -8.4658885726  S12       523             1.0000000000
      1176       107  PNM       H31            -4.3894266465        7.9366169632       -5.3616934371  S12       523             1.0000000000
      1177       107  PNM       H32            -4.3701585784        8.6765176036       -2.9932338840  S12       523             1.0000000000
      1178       107  PNM       H33            -2.6627751710       12.6968923253       -2.2429118534  S12       523             1.0000000000
      1179       107  PNM       H34            -3.7313802040       13.4500037191       -3.4215455513  S12       523             1.0000000000
      1180       107  PNM       H35            -0.5016261776       13.5807257138       -2.5356629278  S12       523             1.0000000000
      1181       107  PNM       H36             1.4594761297       14.1218922113       -3.9515076725  S12       523             1.0000000000
      1182       107  PNM       H37             1.3158498314       13.8497421046       -6.4283279136  S12       523             1.0000000000
      1183       107  PNM       H38            -0.8018474947       13.0511239556       -7.4549674031  S12       523             1.0000000000
      1184       107  PNM       H39            -2.7583369335       12.5325696200       -6.0357132883  S12       523             1.0000000000
      1185       107  PNM       H40            -2.0568394543       10.3081111120       -2.7569556648  S12       523             1.0000000000
      1186       108  TIP3      OH2            -4.4718438145        7.5984431546       -0.3526157001  S12       290             1.0000000000
      1187       108  TIP3      H1             -5.5453748109        7.4847603780       -0.0696859147  S12       290             1.0000000000
      1188       108  TIP3      H2             -3.9360871863        8.3082649272        0.1193052859  S12       290             1.0000000000
      1189       109  SER       CB             -3.0972971220        5.0659229174       -2.2923136316  S13       70              1.0000000000
      1190       109  SER       HB1            -3.6407869060        4.2163538535       -2.7240152214  S13       70              1.0000000000
      1191       109  SER       HB2            -2.1896616009        5.2174772385       -2.8920990041  S13       70              1.0000000000
      1192       109  SER       OG             -3.9476705974        6.2216928157       -2.3389738609  S13       70              1.0000000000
      1193       109  SER       HG1            -4.1169656447        7.0291126579       -1.1747494820  S13       70              1.0000000000
      1194       109  SER       QQH1           -2.7689020282        4.8679507804       -1.2570650173  S13       70              1.0000000000
      1195       110  LYS       CD             -6.5354073438        3.3586342549       -2.1123150720  S13       73              1.0000000000
      1196       110  LYS       HD1            -7.2421079050        2.8476767919       -2.7715768913  S13       73              1.0000000000
      1197       110  LYS       HD2            -5.5515825809        3.2907777329       -2.5910490680  S13       73              1.0000000000
      1198       110  LYS       QQH2           -6.4975306434        2.8071278921       -1.1654432917  S13       73              1.0000000000
      1199       110  LYS       CE             -6.9446439199        4.8339286848       -1.9362101184  S13       73              1.0000000000
      1200       110  LYS       HE1            -6.6556340998        5.2545324950       -0.9697621386  S13       73              1.0000000000
      1201       110  LYS       HE2            -8.0316462323        4.9327397607       -2.0120987501  S13       73              1.0000000000
      1202       110  LYS       NZ             -6.3035974420        5.7117427199       -2.9666424575  S13       73              1.0000000000
      1203       110  LYS       HZ1            -6.3966685604        5.3869253319       -3.9374486260  S13       73              1.0000000000
      1204       110  LYS       HZ2            -5.1404496663        5.9077937478       -2.7218044569  S13       73              1.0000000000
      1205       110  LYS       HZ3            -6.7029620250        6.6740261009       -2.9351070526  S13       73              1.0000000000
      1206       111  SER       CB             -4.4429024332        4.1895949811       -6.5657726114  S13       130             1.0000000000
      1207       111  SER       HB1            -4.4516716240        5.0931221789       -7.1770439704  S13       130             1.0000000000
      1208       111  SER       HB2            -3.7353833097        3.4782432845       -7.0045030497  S13       130             1.0000000000
      1209       111  SER       OG             -4.0240631951        4.4851423786       -5.1908192685  S13       130             1.0000000000
      1210       111  SER       HG1            -3.2296050588        5.0925260980       -5.2380148010  S13       130             1.0000000000
      1211       111  SER       QQH3           -5.4318049639        3.7333291440       -6.5834498230  S13       130             1.0000000000
      1212       112  GLU       CB             -9.9308067673        9.2801856921        0.7139781391  S13       166             1.0000000000
      1213       112  GLU       HB1            -9.6157421968        9.9205350722       -0.1186347937  S13       166             1.0000000000
      1214       112  GLU       HB2           -10.9646602475        8.9740902004        0.5324774645  S13       166             1.0000000000
      1215       112  GLU       QQH4           -9.8958944841        9.7900778963        1.6860040509  S13       166             1.0000000000
      1216       112  GLU       CG             -9.0248289025        8.0360721294        0.7137914928  S13       166             1.0000000000
      1217       112  GLU       HG1            -9.3729419815        7.3179436915       -0.0375372500  S13       166             1.0000000000
      1218       112  GLU       HG2            -9.0759236085        7.4994815837        1.6705126662  S13       166             1.0000000000
      1219       112  GLU       CD             -7.5570111113        8.3212191913        0.4105148870  S13       166             1.0000000000
      1220       112  GLU       OE1            -7.1298346851        9.5129530769        0.3725211713  S13       166             1.0000000000
      1221       112  GLU       OE2            -6.8107516294        7.2616543104        0.2069574379  S13       166             1.0000000000
      1222       113  ASN       CB             -2.7335266384       11.8638360255        1.3311306311  S13       170             1.0000000000
      1223       113  ASN       HB1            -1.7325066484       11.7265856304        0.9145111272  S13       170             1.0000000000
      1224       113  ASN       HB2            -3.1380950791       12.8226798221        0.9959243214  S13       170             1.0000000000
      1225       113  ASN       QQH5           -2.7534171781       11.8237490805        2.4302367493  S13       170             1.0000000000
      1226       113  ASN       CG             -3.6180257261       10.7182401568        0.8437487139  S13       170             1.0000000000
      1227       113  ASN       OD1            -3.2015861694        9.5162942453        0.9329207699  S13       170             1.0000000000
      1228       113  ASN       ND2            -4.8200356555       11.0533059957        0.3564776936  S13       170             1.0000000000
      1229       113  ASN       HD21           -5.5543257426       10.3494738874        0.1913731536  S13       170             1.0000000000
      1230       113  ASN       HD22           -5.0451958646       12.0297877394        0.1584732782  S13       170             1.0000000000
      1231       114  LYS       CE             -3.2814316478        1.2192825395       -4.3333307049  S13       234             1.0000000000
      1232       114  LYS       HE1            -3.7715118946        1.4211178714       -3.3829271004  S13       234             1.0000000000
      1233       114  LYS       HE2            -4.0336204014        1.1204172063       -5.1168323625  S13       234             1.0000000000
      1234       114  LYS       NZ             -2.4062690769        2.3864833170       -4.6983587570  S13       234             1.0000000000
      1235       114  LYS       HZ1            -1.8610396358        2.1860449897       -5.5743663620  S13       234             1.0000000000
      1236       114  LYS       HZ2            -1.7047729549        2.6512258271       -3.9867590260  S13       234             1.0000000000
      1237       114  LYS       HZ3            -3.0201705137        3.2384531573       -4.8588657666  S13       234             1.0000000000
      1238       114  LYS       QQH6           -2.6609186948        0.3269661268       -4.2363499040  S13       234             1.0000000000
      1239       115  SER       CB              2.3160921553        3.1508266473       -5.9522740576  S13       235             1.0000000000
      1240       115  SER       HB1             2.9931758263        2.4320839897       -6.4240946670  S13       235             1.0000000000
      1241       115  SER       HB2             2.8797799543        4.0791970398       -5.7860338833  S13       235             1.0000000000
      1242       115  SER       OG              1.2059711876        3.3388058996       -6.8615128658  S13       235             1.0000000000
      1243       115  SER       HG1             0.8004022987        4.2408543089       -6.7263739871  S13       235             1.0000000000
      1244       115  SER       QQH7            1.9829808998        2.6951658281       -5.0048257373  S13       235             1.0000000000
      1245       116  PNM       S1             -2.8962798713        9.6033555664       -6.3882084629  S13       523             1.0000000000
      1246       116  PNM       C2             -1.6142208766        8.2666712732       -6.9913591160  S13       523             1.0000000000
      1247       116  PNM       C3             -1.2034926401        7.4788668807       -5.6847216583  S13       523             1.0000000000
      1248       116  PNM       N4             -2.3232835426        7.5694701778       -4.7412986590  S13       523             1.0000000000
      1249       116  PNM       C5             -3.4925653209        8.4566177580       -5.0292375914  S13       523             1.0000000000
      1250       116  PNM       C6             -3.4599530328        8.8941986594       -3.5119008994  S13       523             1.0000000000
      1251       116  PNM       C7             -2.2916763150        7.8955130536       -3.3944911431  S13       523             1.0000000000
      1252       116  PNM       O8             -1.4519592003        7.6300981534       -2.5195495353  S13       523             1.0000000000
      1253       116  PNM       C9             -2.3017364701        7.3720578070       -8.0359209873  S13       523             1.0000000000
      1254       116  PNM       C10            -0.4159592797        9.0032729096       -7.6017327839  S13       523             1.0000000000
      1255       116  PNM       C11            -0.7666052325        6.0380986120       -6.0038477899  S13       523             1.0000000000
      1256       116  PNM       O12            -1.5574757582        5.0785186825       -5.7687328033  S13       523             1.0000000000
      1257       116  PNM       O13             0.4205077125        5.9119515669       -6.5302834525  S13       523             1.0000000000
      1258       116  PNM       N14            -2.9477419614       10.2258410121       -3.2243697233  S13       523             1.0000000000
      1259       116  PNM       C15            -3.6247033915       11.3413646943       -3.5808870836  S13       523             1.0000000000
      1260       116  PNM       O16            -4.7378690118       11.2643387959       -4.1746111704  S13       523             1.0000000000
      1261       116  PNM       C17            -2.9570878440       12.6760312753       -3.2729814382  S13       523             1.0000000000
      1262       116  PNM       C18            -1.7678950082       12.9887542676       -4.1727717658  S13       523             1.0000000000
      1263       116  PNM       C19            -0.5578150384       13.4342818127       -3.6217827451  S13       523             1.0000000000
      1264       116  PNM       C20             0.5367364835       13.7411515294       -4.4382763290  S13       523             1.0000000000
      1265       116  PNM       C21             0.4333860222       13.5958772717       -5.8254632887  S13       523             1.0000000000
      1266       116  PNM       C22            -0.7752006712       13.1652140804       -6.3891062973  S13       523             1.0000000000
      1267       116  PNM       C23            -1.8700378472       12.8743439169       -5.5695718774  S13       523             1.0000000000
      1268       116  PNM       H24            -0.3359140355        7.9811730310       -5.2388723332  S13       523             1.0000000000
      1269       116  PNM       H25            -0.7081686800        9.5287630346       -8.5155468460  S13       523             1.0000000000
      1270       116  PNM       H26             0.3613742157        8.2779455783       -7.8616845255  S13       523             1.0000000000
      1271       116  PNM       H27             0.0014456496        9.7379453380       -6.9078682484  S13       523             1.0000000000
      1272       116  PNM       H28            -2.6711191529        7.9898802953       -8.8584617554  S13       523             1.0000000000
      1273       116  PNM       H29            -3.1529311420        6.8330457482       -7.6128112968  S13       523             1.0000000000
      1274       116  PNM       H30            -1.5924329467        6.6393203110       -8.4397021956  S13       523             1.0000000000
      1275       116  PNM       H31            -4.3960720878        7.9272529390       -5.3256702055  S13       523             1.0000000000
      1276       116  PNM       H32            -4.3699578945        8.6704040553       -2.9581680034  S13       523             1.0000000000
      1277       116  PNM       H33            -2.6436934561       12.6886579182       -2.2236964247  S13       523             1.0000000000
      1278       116  PNM       H34            -3.7294064186       13.4420011839       -3.3865285137  S13       523             1.0000000000
      1279       116  PNM       H35            -0.4809333361       13.5575351286       -2.5470821421  S13       523             1.0000000000
      1280       116  PNM       H36             1.4593619829       14.0972068351       -3.9917713776  S13       523             1.0000000000
      1281       116  PNM       H37             1.2739139238       13.8384487109       -6.4674584317  S13       523             1.0000000000
      1282       116  PNM       H38            -0.8641928144       13.0565838178       -7.4635579642  S13       523             1.0000000000
      1283       116  PNM       H39            -2.8005940032       12.5413262185       -6.0156280360  S13       523             1.0000000000
      1284       116  PNM       H40            -2.0548753241       10.3001940383       -2.7301190756  S13       523             1.0000000000
      1285       117  TIP3      OH2            -4.4760306403        7.5923923861       -0.3480398123  S13       290             1.0000000000
      1286       117  TIP3      H1             -5.5584137180        7.4802052575       -0.0648362680  S13       290             1.0000000000
      1287       117  TIP3      H2             -3.9385934835        8.3028219955        0.1204007455  S13       290             1.0000000000
      1288       118  SER       CB             -3.0983104009        5.0682052857       -2.2983761829  S14       70              1.0000000000
      1289       118  SER       HB1            -3.6408592860        4.2176444070       -2.7287081515  S14       70              1.0000000000
      1290       118  SER       HB2            -2.1906007464        5.2203698081       -2.8975216691  S14       70              1.0000000000
      1291       118  SER       OG             -3.9499301414        6.2234705920       -2.3482028815  S14       70              1.0000000000
      1292       118  SER       HG1            -4.1229193667        7.0460833897       -1.1652093045  S14       70              1.0000000000
      1293       118  SER       QQH1           -2.7706615237        4.8740232710       -1.2623232305  S14       70              1.0000000000
      1294       119  LYS       CD             -6.5334969595        3.3592952084       -2.1117902089  S14       73              1.0000000000
      1295       119  LYS       HD1            -7.2398110724        2.8501000297       -2.7728410267  S14       73              1.0000000000
      1296       119  LYS       HD2            -5.5491296130        3.2922894728       -2.5895439711  S14       73              1.0000000000
      1297       119  LYS       QQH2           -6.4971060417        2.8054090027       -1.1660700448  S14       73              1.0000000000
      1298       119  LYS       CE             -6.9414850894        4.8346447893       -1.9332656521  S14       73              1.0000000000
      1299       119  LYS       HE1            -6.6481026460        5.2522551193       -0.9667290114  S14       73              1.0000000000
      1300       119  LYS       HE2            -8.0293555980        4.9324595595       -2.0028207614  S14       73              1.0000000000
      1301       119  LYS       NZ             -6.3035832930        5.7120033100       -2.9641534264  S14       73              1.0000000000
      1302       119  LYS       HZ1            -6.3993996848        5.3872510433       -3.9342957790  S14       73              1.0000000000
      1303       119  LYS       HZ2            -5.1192102784        5.9143054078       -2.7182232629  S14       73              1.0000000000
      1304       119  LYS       HZ3            -6.7012541658        6.6743285868       -2.9311636799  S14       73              1.0000000000
      1305       120  SER       CB             -4.4425298714        4.1985250485       -6.5670079153  S14       130             1.0000000000
      1306       120  SER       HB1            -4.4553070208        5.1022405091       -7.1778856428  S14       130             1.0000000000
      1307       120  SER       HB2            -3.7349883718        3.4889371972       -7.0083530421  S14       130             1.0000000000
      1308       120  SER       OG             -4.0192787897        4.4940860025       -5.1936618647  S14       130             1.0000000000
      1309       120  SER       HG1            -3.2235556717        5.0990216901       -5.2443258277  S14       130             1.0000000000
      1310       120  SER       QQH3           -5.4305032368        3.7401952459       -6.5810209564  S14       130             1.0000000000
      1311       121  GLU       CB             -9.9317593917        9.2811386283        0.7158155590  S14       166             1.0000000000
      1312       121  GLU       HB1            -9.6179166781        9.9219031510       -0.1169037597  S14       166             1.0000000000
      1313       121  GLU       HB2           -10.9650351174        8.9732155394        0.5344584067  S14       166             1.0000000000
      1314       121  GLU       QQH4           -9.8979707998        9.7909507310        1.6879541689  S14       166             1.0000000000
      1315       121  GLU       CG             -9.0236894590        8.0386707245        0.7156226970  S14       166             1.0000000000
      1316       121  GLU       HG1            -9.3704544532        7.3198824690       -0.0357706314  S14       166             1.0000000000
      1317       121  GLU       HG2            -9.0732095487        7.5016627972        1.6721007907  S14       166             1.0000000000
      1318       121  GLU       CD             -7.5573350072        8.3270467488        0.4120790244  S14       166             1.0000000000
      1319       121  GLU       OE1            -7.1320568910        9.5180308058        0.3627426761  S14       166             1.0000000000
      1320       121  GLU       OE2            -6.8075307187        7.2663520601        0.2190851313  S14       166             1.0000000000
      1321       122  ASN       CB             -2.7311637398       11.8627455329        1.3364657904  S14       170             1.0000000000
      1322       122  ASN       HB1            -1.7298240398       11.7247677068        0.9207675907  S14       170             1.0000000000
      1323       122  ASN       HB2            -3.1347059927       12.8218034587        1.0006629036  S14       170             1.0000000000
      1324       122  ASN       QQH5           -2.7519651984       11.8226708260        2.4355297063  S14       170             1.0000000000
      1325       122  ASN       CG             -3.6155146930       10.7177091269        0.8482894264  S14       170             1.0000000000
      1326       122  ASN       OD1            -3.2012577151        9.5153951014        0.9414682315  S14       170             1.0000000000
      1327       122  ASN       ND2            -4.8150820041       11.0535909735        0.3556397775  S14       170             1.0000000000
      1328       122  ASN       HD21           -5.5485085827       10.3505711677        0.1863100323  S14       170             1.0000000000
      1329       122  ASN       HD22           -5.0382581920       12.0299333285        0.1543230438  S14       170             1.0000000000
      1330       123  LYS       CE             -3.2816701880        1.2232558860       -4.3375945047  S14       234             1.0000000000
      1331       123  LYS       HE1            -3.7711637145        1.4253433281       -3.3869015418  S14       234             1.0000000000
      1332       123  LYS       HE2            -4.0344245133        1.1241432533       -5.1204460090  S14       234             1.0000000000
      1333       123  LYS       NZ             -2.4067043273        2.3902501592       -4.7036445497  S14       234             1.0000000000
      1334       123  LYS       HZ1            -1.8617202356        2.1897588647       -5.5798033076  S14       234             1.0000000000
      1335       123  LYS       HZ2            -1.7043212037        2.6545814369       -3.9927084954  S14       234             1.0000000000
      1336       123  LYS       HZ3            -3.0198127124        3.2429447981       -4.8635288111  S14       234             1.0000000000
      1337       123  LYS       QQH6           -2.6611738764        0.3309112309       -4.2408460287  S14       234             1.0000000000
      1338       124  SER       CB              2.3230728146        3.1486263546       -5.9504078971  S14       235             1.0000000000
      1339       124  SER       HB1             3.0032454087        2.4293620506       -6.4170027286  S14       235             1.0000000000
      1340       124  SER       HB2             2.8849904447        4.0779954972       -5.7835705851  S14       235             1.0000000000
      1341       124  SER       OG              1.2174277791        3.3331377748       -6.8656426586  S14       235             1.0000000000
      1342       124  SER       HG1             0.8115287445        4.2359839397       -6.7370021724  S14       235             1.0000000000
      1343       124  SER       QQH7            1.9856050405        2.6951540554       -5.0034504260  S14       235             1.0000000000
      1344       125  PNM       S1             -2.8985332834        9.5914351757       -6.4230665665  S14       523             1.0000000000
      1345       125  PNM       C2             -1.6115778344        8.2567433299       -7.0204193964  S14       523             1.0000000000
      1346       125  PNM       C3             -1.2029266213        7.4718499971       -5.7116279193  S14       523             1.0000000000
      1347       125  PNM       N4             -2.3258333549        7.5605643658       -4.7709984108  S14       523             1.0000000000
      1348       125  PNM       C5             -3.4952353448        8.4475008029       -5.0622788296  S14       523             1.0000000000
      1349       125  PNM       C6             -3.4641134113        8.8883184676       -3.5457043297  S14       523             1.0000000000
      1350       125  PNM       C7             -2.2960537267        7.8906297961       -3.4247852208  S14       523             1.0000000000
      1351       125  PNM       O8             -1.4578213626        7.6285645219       -2.5473946385  S14       523             1.0000000000
      1352       125  PNM       C9             -2.2943496174        7.3601886557       -8.0663956574  S14       523             1.0000000000
      1353       125  PNM       C10            -0.4134438892        8.9964268068       -7.6272207530  S14       523             1.0000000000
      1354       125  PNM       C11            -0.7614456357        6.0313659189       -6.0260303139  S14       523             1.0000000000
      1355       125  PNM       O12            -1.5503012517        5.0707840296       -5.7893349697  S14       523             1.0000000000
      1356       125  PNM       O13             0.4274490847        5.9070373271       -6.5490700196  S14       523             1.0000000000
      1357       125  PNM       N14            -2.9502579087       10.2193482965       -3.2583705755  S14       523             1.0000000000
      1358       125  PNM       C15            -3.6259853446       11.3367009674       -3.6115653778  S14       523             1.0000000000
      1359       125  PNM       O16            -4.7399847033       11.2628377649       -4.2041666996  S14       523             1.0000000000
      1360       125  PNM       C17            -2.9548592194       12.6690137125       -3.3009141441  S14       523             1.0000000000
      1361       125  PNM       C18            -1.7669182906       12.9801550145       -4.2031936786  S14       523             1.0000000000
      1362       125  PNM       C19            -0.5549301474       13.4251473619       -3.6557382444  S14       523             1.0000000000
      1363       125  PNM       C20             0.5380353105       13.7294203525       -4.4755423735  S14       523             1.0000000000
      1364       125  PNM       C21             0.4313751840       13.5814681501       -5.8622781670  S14       523             1.0000000000
      1365       125  PNM       C22            -0.7791230882       13.1513003263       -6.4221014884  S14       523             1.0000000000
      1366       125  PNM       C23            -1.8724156368       12.8635147486       -5.5995088473  S14       523             1.0000000000
      1367       125  PNM       H24            -0.3380528395        7.9772518458       -5.2637893092  S14       523             1.0000000000
      1368       125  PNM       H25            -0.7043211842        9.5206291237       -8.5422215816  S14       523             1.0000000000
      1369       125  PNM       H26             0.3669480806        8.2735175488       -7.8844579239  S14       523             1.0000000000
      1370       125  PNM       H27            -0.0007054076        9.7326662064       -6.9321880219  S14       523             1.0000000000
      1371       125  PNM       H28            -2.6630846323        7.9775295069       -8.8896420804  S14       523             1.0000000000
      1372       125  PNM       H29            -3.1456375372        6.8198420238       -7.6453473190  S14       523             1.0000000000
      1373       125  PNM       H30            -1.5828432813        6.6287315606       -8.4686268968  S14       523             1.0000000000
      1374       125  PNM       H31            -4.3984529462        7.9171891130       -5.3581781802  S14       523             1.0000000000
      1375       125  PNM       H32            -4.3747414209        8.6655321600       -2.9925161043  S14       523             1.0000000000
      1376       125  PNM       H33            -2.6388746086       12.6778086755       -2.2523550034  S14       523             1.0000000000
      1377       125  PNM       H34            -3.7254472880       13.4374583741       -3.4105179374  S14       523             1.0000000000
      1378       125  PNM       H35            -0.4746936205       13.5497001226       -2.5813689869  S14       523             1.0000000000
      1379       125  PNM       H36             1.4619854929       14.0857730136       -4.0317074713  S14       523             1.0000000000
      1380       125  PNM       H37             1.2707777906       13.8215328445       -6.5067289904  S14       523             1.0000000000
      1381       125  PNM       H38            -0.8708686774       13.0403184651       -7.4958918722  S14       523             1.0000000000
      1382       125  PNM       H39            -2.8041236759       12.5303864787       -6.0428845941  S14       523             1.0000000000
      1383       125  PNM       H40            -2.0582930863       10.2926319097       -2.7624225060  S14       523             1.0000000000
      1384       126  TIP3      OH2            -4.4819366646        7.5979514450       -0.3429410263  S14       290             1.0000000000
      1385       126  TIP3      H1             -5.5780486300        7.4813894076       -0.0539963723  S14       290             1.0000000000
      1386       126  TIP3      H2             -3.9406831485        8.3047241548        0.1258730656  S14       290             1.0000000000
      1387       127  SER       CB             -3.0936353964        5.0528238681       -2.2990579342  S15       70              1.0000000000
      1388       127  SER       HB1            -3.6368910857        4.2012026452       -2.7260211216  S15       70              1.0000000000
      1389       127  SER       HB2            -2.1838574938        5.2008212944       -2.8958223089  S15       70              1.0000000000
      1390       127  SER       OG             -3.9416743364        6.2105259970       -2.3585824834  S15       70              1.0000000000
      1391       127  SER       HG1            -4.1266588962        7.0528101375       -1.1479594259  S15       70              1.0000000000
      1392       127  SER       QQH1           -2.7703572262        4.8652968223       -1.2607131935  S15       70              1.0000000000
      1393       128  LYS       CD             -6.5287860618        3.3561166039       -2.1160898462  S15       73              1.0000000000
      1394       128  LYS       HD1            -7.2388905046        2.8492249041       -2.7748056602  S15       73              1.0000000000
      1395       128  LYS       HD2            -5.5462552706        3.2861020689       -2.5970736797  S15       73              1.0000000000
      1396       128  LYS       QQH2           -6.4912004730        2.8018811929       -1.1705174596  S15       73              1.0000000000
      1397       128  LYS       CE             -6.9308970913        4.8328675987       -1.9369857764  S15       73              1.0000000000
      1398       128  LYS       HE1            -6.6300320815        5.2472382286       -0.9713378186  S15       73              1.0000000000
      1399       128  LYS       HE2            -8.0194742382        4.9327774287       -1.9979893088  S15       73              1.0000000000
      1400       128  LYS       NZ             -6.2951603982        5.7065729938       -2.9702678400  S15       73              1.0000000000
      1401       128  LYS       HZ1            -6.3941287218        5.3799856278       -3.9388720785  S15       73              1.0000000000
      1402       128  LYS       HZ2            -5.0859188251        5.9118284558       -2.7217309379  S15       73              1.0000000000
      1403       128  LYS       HZ3            -6.6901606547        6.6693750223       -2.9370564895  S15       73              1.0000000000
      1404       129  SER       CB             -4.4431382504        4.1992912668       -6.5669372930  S15       130             1.0000000000
      1405       129  SER       HB1            -4.4547530982        5.1037961267       -7.1765763088  S15       130             1.0000000000
      1406       129  SER       HB2            -3.7345368297        3.4904567736       -7.0078353090  S15       130             1.0000000000
      1407       129  SER       OG             -4.0234618745        4.4924943945       -5.1919365518  S15       130             1.0000000000
      1408       129  SER       HG1            -3.2295751189        5.0993412076       -5.2377757911  S15       130             1.0000000000
      1409       129  SER       QQH3           -5.4309038365        3.7406596334       -6.5840716530  S15       130             1.0000000000
      1410       130  GLU       CB             -9.9328772040        9.2854017570        0.7136412910  S15       166             1.0000000000
      1411       130  GLU       HB1            -9.6203062615        9.9269871265       -0.1189199026  S15       166             1.0000000000
      1412       130  GLU       HB2           -10.9657815034        8.9765393444        0.5325260206  S15       166             1.0000000000
      1413       130  GLU       QQH4           -9.8994157246        9.7942447889        1.6863187249  S15       166             1.0000000000
      1414       130  GLU       CG             -9.0240728779        8.0437313657        0.7123847313  S15       166             1.0000000000
      1415       130  GLU       HG1            -9.3696081269        7.3251637298       -0.0397330711  S15       166             1.0000000000
      1416       130  GLU       HG2            -9.0724408735        7.5055560755        1.6681531238  S15       166             1.0000000000
      1417       130  GLU       CD             -7.5599335425        8.3352733069        0.4088582408  S15       166             1.0000000000
      1418       130  GLU       OE1            -7.1334014921        9.5233097102        0.3505954231  S15       166             1.0000000000
      1419       130  GLU       OE2            -6.8085118746        7.2709570176        0.2232726659  S15       166             1.0000000000
      1420       131  ASN       CB             -2.7300045209       11.8658279211        1.3344331979  S15       170             1.0000000000
      1421       131  ASN       HB1            -1.7281013984       11.7288652068        0.9196909288  S15       170             1.0000000000
      1422       131  ASN       HB2            -3.1336974417       12.8249822246        0.9992394846  S15       170             1.0000000000
      1423       131  ASN       QQH5           -2.7519466408       11.8242977986        2.4334147537  S15       170             1.0000000000
      1424       131  ASN       CG             -3.6125502210       10.7204713567        0.8438884126  S15       170             1.0000000000
      1425       131  ASN       OD1            -3.2025236760        9.5179140706        0.9457436600  S15       170             1.0000000000
      1426       131  ASN       ND2            -4.8066686935       11.0576785332        0.3380088796  S15       170             1.0000000000
      1427       131  ASN       HD21           -5.5383495417       10.3554107694        0.1650032529  S15       170             1.0000000000
      1428       131  ASN       HD22           -5.0278370571       12.0340549347        0.1330533781  S15       170             1.0000000000
      1429       132  LYS       CE             -3.2760545934        1.2287937001       -4.3379765891  S15       234             1.0000000000
      1430       132  LYS       HE1            -3.7624248714        1.4335434934       -3.3862178871  S15       234             1.0000000000
      1431       132  LYS       HE2            -4.0312733794        1.1301041921       -5.1185849149  S15       234             1.0000000000
      1432       132  LYS       NZ             -2.3996150905        2.3932176931       -4.7085392064  S15       234             1.0000000000
      1433       132  LYS       HZ1            -1.8569418730        2.1907789665       -5.5855681124  S15       234             1.0000000000
      1434       132  LYS       HZ2            -1.6946068608        2.6584191995       -4.0004306857  S15       234             1.0000000000
      1435       132  LYS       HZ3            -3.0124576566        3.2453920182       -4.8681025979  S15       234             1.0000000000
      1436       132  LYS       QQH6           -2.6573996139        0.3350955683       -4.2414276532  S15       234             1.0000000000
      1437       133  SER       CB              2.3289788346        3.1478676332       -5.9499806505  S15       235             1.0000000000
      1438       133  SER       HB1             3.0093054766        2.4289568155       -6.4168887096  S15       235             1.0000000000
      1439       133  SER       HB2             2.8907764899        4.0771001820       -5.7819577841  S15       235             1.0000000000
      1440       133  SER       OG              1.2239105534        3.3329745346       -6.8656245662  S15       235             1.0000000000
      1441       133  SER       HG1             0.8155134357        4.2342236054       -6.7332264809  S15       235             1.0000000000
      1442       133  SER       QQH7            1.9912228397        2.6935736777       -5.0034947647  S15       235             1.0000000000
      1443       134  PNM       S1             -2.9079895296        9.5741262640       -6.3995549389  S15       523             1.0000000000
      1444       134  PNM       C2             -1.6179718110        8.2443967300       -6.9994493129  S15       523             1.0000000000
      1445       134  PNM       C3             -1.2085287688        7.4573196460       -5.6924841499  S15       523             1.0000000000
      1446       134  PNM       N4             -2.3326756970        7.5388184064       -4.7521227838  S15       523             1.0000000000
      1447       134  PNM       C5             -3.5020789025        8.4279307812       -5.0397361441  S15       523             1.0000000000
      1448       134  PNM       C6             -3.4668680606        8.8684400108       -3.5232112327  S15       523             1.0000000000
      1449       134  PNM       C7             -2.2993503272        7.8701138273       -3.4059466786  S15       523             1.0000000000
      1450       134  PNM       O8             -1.4538402936        7.6139862161       -2.5332379589  S15       523             1.0000000000
      1451       134  PNM       C9             -2.2972623424        7.3492207651       -8.0488520874  S15       523             1.0000000000
      1452       134  PNM       C10            -0.4202093734        8.9876889327       -7.6027825528  S15       523             1.0000000000
      1453       134  PNM       C11            -0.7615386161        6.0198007671       -6.0119113360  S15       523             1.0000000000
      1454       134  PNM       O12            -1.5467427664        5.0556557619       -5.7775507993  S15       523             1.0000000000
      1455       134  PNM       O13             0.4270716087        5.9018856214       -6.5373086619  S15       523             1.0000000000
      1456       134  PNM       N14            -2.9500127325       10.1982779373       -3.2356184948  S15       523             1.0000000000
      1457       134  PNM       C15            -3.6231319406       11.3176346357       -3.5863007927  S15       523             1.0000000000
      1458       134  PNM       O16            -4.7375301204       11.2485901182       -4.1784395429  S15       523             1.0000000000
      1459       134  PNM       C17            -2.9461200585       12.6474728400       -3.2775999043  S15       523             1.0000000000
      1460       134  PNM       C18            -1.7774056436       12.9630639024       -4.2031929816  S15       523             1.0000000000
      1461       134  PNM       C19            -0.5506641523       13.3962953440       -3.6795442889  S15       523             1.0000000000
      1462       134  PNM       C20             0.5253791481       13.7011802112       -4.5213245268  S15       523             1.0000000000
      1463       134  PNM       C21             0.3866067555       13.5649315978       -5.9064679182  S15       523             1.0000000000
      1464       134  PNM       C22            -0.8390860996       13.1470816989       -6.4421482782  S15       523             1.0000000000
      1465       134  PNM       C23            -1.9153182130       12.8589116980       -5.5976429863  S15       523             1.0000000000
      1466       134  PNM       H24            -0.3458429225        7.9645232747       -5.2422456861  S15       523             1.0000000000
      1467       134  PNM       H25            -0.7097998630        9.5130533687       -8.5174919959  S15       523             1.0000000000
      1468       134  PNM       H26             0.3621629664        8.2665717633       -7.8591295575  S15       523             1.0000000000
      1469       134  PNM       H27            -0.0102333193        9.7235302734       -6.9057315021  S15       523             1.0000000000
      1470       134  PNM       H28            -2.6646316069        7.9674440021       -8.8720817099  S15       523             1.0000000000
      1471       134  PNM       H29            -3.1488389517        6.8069827645       -7.6309707911  S15       523             1.0000000000
      1472       134  PNM       H30            -1.5837100958        6.6197189827       -8.4507662139  S15       523             1.0000000000
      1473       134  PNM       H31            -4.4065258363        7.8989466702       -5.3337600125  S15       523             1.0000000000
      1474       134  PNM       H32            -4.3765849964        8.6478570040       -2.9678107225  S15       523             1.0000000000
      1475       134  PNM       H33            -2.6082238150       12.6490735939       -2.2359966423  S15       523             1.0000000000
      1476       134  PNM       H34            -3.7182164667       13.4170450597       -3.3662689255  S15       523             1.0000000000
      1477       134  PNM       H35            -0.4445854243       13.5095014763       -2.6062233498  S15       523             1.0000000000
      1478       134  PNM       H36             1.4617955926       14.0477091846       -4.0956641710  S15       523             1.0000000000
      1479       134  PNM       H37             1.2126704405       13.8038982525       -6.5683058760  S15       523             1.0000000000
      1480       134  PNM       H38            -0.9555520152       13.0447274182       -7.5143941422  S15       523             1.0000000000
      1481       134  PNM       H39            -2.8591164038       12.5356558948       -6.0226911004  S15       523             1.0000000000
      1482       134  PNM       H40            -2.0571696181       10.2693040577       -2.7408715829  S15       523             1.0000000000
      1483       135  TIP3      OH2            -4.4908496583        7.5959528440       -0.3377300624  S15       290             1.0000000000
      1484       135  TIP3      H1             -5.6176015268        7.4767181177       -0.0435355653  S15       290             1.0000000000
      1485       135  TIP3      H2             -3.9450901377        8.2991816204        0.1283152778  S15       290             1.0000000000
      1486       136  SER       CB             -3.0823544797        5.0439250985       -2.3065481632  S16       70              1.0000000000
      1487       136  SER       HB1            -3.6251412175        4.1905491601       -2.7300901164  S16       70              1.0000000000
      1488       136  SER       HB2            -2.1679807681        5.1858266639       -2.8975238911  S16       70              1.0000000000
      1489       136  SER       OG             -3.9254516064        6.2042487982       -2.3821533730  S16       70              1.0000000000
      1490       136  SER       HG1            -4.1272569403        7.0658632900       -1.1449856026  S16       70              1.0000000000
      1491       136  SER       QQH1           -2.7674338005        4.8650918251       -1.2643276381  S16       70              1.0000000000
      1492       137  LYS       CD             -6.5153349159        3.3574182342       -2.1213120157  S16       73              1.0000000000
      1493       137  LYS       HD1            -7.2278935860        2.8549811740       -2.7807223243  S16       73              1.0000000000
      1494       137  LYS       HD2            -5.5333164469        3.2853192708       -2.6027852463  S16       73              1.0000000000
      1495       137  LYS       QQH2           -6.4796099681        2.8002723808       -1.1772578464  S16       73              1.0000000000
      1496       137  LYS       CE             -6.9116614449        4.8347526604       -1.9380155069  S16       73              1.0000000000
      1497       137  LYS       HE1            -6.5994328099        5.2448961443       -0.9742076019  S16       73              1.0000000000
      1498       137  LYS       HE2            -8.0011027022        4.9366896733       -1.9852745537  S16       73              1.0000000000
      1499       137  LYS       NZ             -6.2839960292        5.7069858475       -2.9755795843  S16       73              1.0000000000
      1500       137  LYS       HZ1            -6.3913685477        5.3804339433       -3.9430557685  S16       73              1.0000000000
      1501       137  LYS       HZ2            -5.0541324581        5.9124534000       -2.7333372065  S16       73              1.0000000000
      1502       137  LYS       HZ3            -6.6771358332        6.6698663149       -2.9386899110  S16       73              1.0000000000
      1503       138  SER       CB             -4.4454633616        4.2087317893       -6.5616502018  S16       130             1.0000000000
      1504       138  SER       HB1            -4.4615400694        5.1143313098       -7.1693842421  S16       130             1.0000000000
      1505       138  SER       HB2            -3.7333007541        3.5048149707       -7.0045555025  S16       130             1.0000000000
      1506       138  SER       OG             -4.0279126256        4.5007337807       -5.1858716378  S16       130             1.0000000000
      1507       138  SER       HG1            -3.2377941672        5.1107912476       -5.2291321951  S16       130             1.0000000000
      1508       138  SER       QQH3           -5.4307222005        3.7447362028       -6.5795942193  S16       130             1.0000000000
      1509       139  GLU       CB             -9.9367172891        9.2883840696        0.7136118670  S16       166             1.0000000000
      1510       139  GLU       HB1            -9.6262627150        9.9305975021       -0.1192523997  S16       166             1.0000000000
      1511       139  GLU       HB2           -10.9691598480        8.9780208085        0.5333872275  S16       166             1.0000000000
      1512       139  GLU       QQH4           -9.9033781885        9.7965619382        1.6866445614  S16       166             1.0000000000
      1513       139  GLU       CG             -9.0266667411        8.0478977245        0.7110926860  S16       166             1.0000000000
      1514       139  GLU       HG1            -9.3719546805        7.3283587706       -0.0400838872  S16       166             1.0000000000
      1515       139  GLU       HG2            -9.0714803674        7.5098866986        1.6670656054  S16       166             1.0000000000
      1516       139  GLU       CD             -7.5657772506        8.3431772874        0.4039879025  S16       166             1.0000000000
      1517       139  GLU       OE1            -7.1370068402        9.5275999844        0.3385773951  S16       166             1.0000000000
      1518       139  GLU       OE2            -6.8139466804        7.2746190806        0.2207096679  S16       166             1.0000000000
      1519       140  ASN       CB             -2.7261952763       11.8650115250        1.3359462074  S16       170             1.0000000000
      1520       140  ASN       HB1            -1.7234729209       11.7274202454        0.9232377693  S16       170             1.0000000000
      1521       140  ASN       HB2            -3.1285157213       12.8243842420        0.9996656706  S16       170             1.0000000000
      1522       140  ASN       QQH5           -2.7501506220       11.8235307252        2.4348167001  S16       170             1.0000000000
      1523       140  ASN       CG             -3.6075722721       10.7196976919        0.8432295925  S16       170             1.0000000000
      1524       140  ASN       OD1            -3.2037739560        9.5164488648        0.9551343789  S16       170             1.0000000000
      1525       140  ASN       ND2            -4.7951315450       11.0589178031        0.3221551771  S16       170             1.0000000000
      1526       140  ASN       HD21           -5.5246830555       10.3577910804        0.1441733598  S16       170             1.0000000000
      1527       140  ASN       HD22           -5.0127126761       12.0353217540        0.1119425572  S16       170             1.0000000000
      1528       141  LYS       CE             -3.2671805920        1.2423453004       -4.3405112399  S16       234             1.0000000000
      1529       141  LYS       HE1            -3.7479094556        1.4509841505       -3.3866435734  S16       234             1.0000000000
      1530       141  LYS       HE2            -4.0267996289        1.1441120539       -5.1169763842  S16       234             1.0000000000
      1531       141  LYS       NZ             -2.3888120872        2.4027917763       -4.7186286734  S16       234             1.0000000000
      1532       141  LYS       HZ1            -1.8506489726        2.1977353967       -5.5976691871  S16       234             1.0000000000
      1533       141  LYS       HZ2            -1.6782611258        2.6678528963       -4.0156026382  S16       234             1.0000000000
      1534       141  LYS       HZ3            -2.9995812278        3.2553528856       -4.8755311615  S16       234             1.0000000000
      1535       141  LYS       QQH6           -2.6512095420        0.3466422704       -4.2448930661  S16       234             1.0000000000
      1536       142  SER       CB              2.3397954301        3.1480326965       -5.9488499446  S16       235             1.0000000000
      1537       142  SER       HB1             3.0231578682        2.4299501438       -6.4126117892  S16       235             1.0000000000
      1538       142  SER       HB2             2.8995024967        4.0781412156       -5.7784806780  S16       235             1.0000000000
      1539       142  SER       OG              1.2385081348        3.3309442232       -6.8691499912  S16       235             1.0000000000
      1540       142  SER       HG1             0.8276312441        4.2314967891       -6.7389958470  S16       235             1.0000000000
      1541       142  SER       QQH7            1.9989305764        2.6937284281       -5.0034443047  S16       235             1.0000000000
      1542       143  PNM       S1             -2.9387733781        9.5353079527       -6.4172644787  S16       523             1.0000000000
      1543       143  PNM       C2             -1.6342403364        8.2169001678       -7.0100308272  S16       523             1.0000000000
      1544       143  PNM       C3             -1.2269108211        7.4320348684       -5.7024072359  S16       523             1.0000000000
      1545       143  PNM       N4             -2.3574571765        7.4994646039       -4.7671045531  S16       523             1.0000000000
      1546       143  PNM       C5             -3.5262767698        8.3932426203       -5.0518291426  S16       523             1.0000000000
      1547       143  PNM       C6             -3.4817550739        8.8403407105       -3.5371900100  S16       523             1.0000000000
      1548       143  PNM       C7             -2.3174668056        7.8396535431       -3.4215967288  S16       523             1.0000000000
      1549       143  PNM       O8             -1.4590214711        7.5992755467       -2.5567074720  S16       523             1.0000000000
      1550       143  PNM       C9             -2.3005529748        7.3199467444       -8.0659151262  S16       523             1.0000000000
      1551       143  PNM       C10            -0.4374111401        8.9704826217       -7.6021942303  S16       523             1.0000000000
      1552       143  PNM       C11            -0.7631942877        5.9996090872       -6.0211030321  S16       523             1.0000000000
      1553       143  PNM       O12            -1.5383640813        5.0274122862       -5.7878123583  S16       523             1.0000000000
      1554       143  PNM       O13             0.4283014340        5.8950905231       -6.5436319290  S16       523             1.0000000000
      1555       143  PNM       N14            -2.9546530713       10.1667002949       -3.2522729409  S16       523             1.0000000000
      1556       143  PNM       C15            -3.6221947728       11.2921010560       -3.5935163161  S16       523             1.0000000000
      1557       143  PNM       O16            -4.7392265836       11.2342788195       -4.1817467425  S16       523             1.0000000000
      1558       143  PNM       C17            -2.9344160512       12.6147458637       -3.2788923285  S16       523             1.0000000000
      1559       143  PNM       C18            -1.7765355935       12.9334698298       -4.2171619620  S16       523             1.0000000000
      1560       143  PNM       C19            -0.5452512834       13.3715710128       -3.7080668993  S16       523             1.0000000000
      1561       143  PNM       C20             0.5194506105       13.6807035426       -4.5628818826  S16       523             1.0000000000
      1562       143  PNM       C21             0.3648188024       13.5436113645       -5.9463846958  S16       523             1.0000000000
      1563       143  PNM       C22            -0.8655920605       13.1208963765       -6.4671025664  S16       523             1.0000000000
      1564       143  PNM       C23            -1.9303308964       12.8282342341       -5.6097302734  S16       523             1.0000000000
      1565       143  PNM       H24            -0.3718385224        7.9467110733       -5.2456019466  S16       523             1.0000000000
      1566       143  PNM       H25            -0.7219632957        9.4927078458       -8.5203251172  S16       523             1.0000000000
      1567       143  PNM       H26             0.3533420844        8.2556237509       -7.8499916789  S16       523             1.0000000000
      1568       143  PNM       H27            -0.0411509924        9.7102923303       -6.9013724920  S16       523             1.0000000000
      1569       143  PNM       H28            -2.6667627147        7.9387044516       -8.8892666908  S16       523             1.0000000000
      1570       143  PNM       H29            -3.1518834073        6.7727796093       -7.6545259946  S16       523             1.0000000000
      1571       143  PNM       H30            -1.5808590638        6.5954013562       -8.4658780963  S16       523             1.0000000000
      1572       143  PNM       H31            -4.4339901694        7.8654070961       -5.3382637721  S16       523             1.0000000000
      1573       143  PNM       H32            -4.3896226988        8.6264137615       -2.9762975758  S16       523             1.0000000000
      1574       143  PNM       H33            -2.5827280644       12.6034043276       -2.2420643579  S16       523             1.0000000000
      1575       143  PNM       H34            -3.7035005623       13.3894958247       -3.3496864813  S16       523             1.0000000000
      1576       143  PNM       H35            -0.4261825775       13.4856225500       -2.6362961515  S16       523             1.0000000000
      1577       143  PNM       H36             1.4594924079       14.0314546538       -4.1486907939  S16       523             1.0000000000
      1578       143  PNM       H37             1.1820061933       13.7847785994       -6.6184407663  S16       523             1.0000000000
      1579       143  PNM       H38            -0.9946915383       13.0171936653       -7.5377517589  S16       523             1.0000000000
      1580       143  PNM       H39            -2.8774647740       12.5004219396       -6.0236077589  S16       523             1.0000000000
      1581       143  PNM       H40            -2.0623081437       10.2319455384       -2.7560620647  S16       523             1.0000000000
      1582       144  TIP3      OH2            -4.5008229838        7.5999423436       -0.3462089630  S16       290             1.0000000000
      1583       144  TIP3      H1             -5.6631574193        7.4738443595       -0.0421214818  S16       290             1.0000000000
      1584       144  TIP3      H2             -3.9501129143        8.2936885154        0.1244625038  S16       290             1.0000000000
      1585       145  SER       CB             -3.0585148464        5.0458849379       -2.3164325207  S17       70              1.0000000000
      1586       145  SER       HB1            -3.5981876791        4.1915383191       -2.7429602887  S17       70              1.0000000000
      1587       145  SER       HB2            -2.1352121409        5.1800198017       -2.8960800547  S17       70              1.0000000000
      1588       145  SER       OG             -3.8939886922        6.2092597332       -2.4077444649  S17       70              1.0000000000
      1589       145  SER       HG1            -4.1218030523        7.0671567211       -1.1623282051  S17       70              1.0000000000
      1590       145  SER       QQH1           -2.7564224586        4.8676968405       -1.2699259702  S17       70              1.0000000000
      1591       146  LYS       CD             -6.4861175024        3.3636230059       -2.1303711539  S17       73              1.0000000000
      1592       146  LYS       HD1            -7.2009931153        2.8681001005       -2.7923524263  S17       73              1.0000000000
      1593       146  LYS       HD2            -5.5034912125        3.2858016205       -2.6093254116  S17       73              1.0000000000
      1594       146  LYS       QQH2           -6.4561409089        2.8042398975       -1.1877295297  S17       73              1.0000000000
      1595       146  LYS       CE             -6.8742528772        4.8417547797       -1.9424602031  S17       73              1.0000000000
      1596       146  LYS       HE1            -6.5479986792        5.2506725876       -0.9832151314  S17       73              1.0000000000
      1597       146  LYS       HE2            -7.9631051281        4.9506059744       -1.9771246019  S17       73              1.0000000000
      1598       146  LYS       NZ             -6.2574989826        5.7145465633       -2.9883890893  S17       73              1.0000000000
      1599       146  LYS       HZ1            -6.3717120019        5.3856079250       -3.9547699699  S17       73              1.0000000000
      1600       146  LYS       HZ2            -5.0588513980        5.9101747483       -2.7644055485  S17       73              1.0000000000
      1601       146  LYS       HZ3            -6.6573213666        6.6754747681       -2.9502689449  S17       73              1.0000000000
      1602       147  SER       CB             -4.4490076419        4.2203887376       -6.5517945033  S17       130             1.0000000000
      1603       147  SER       HB1            -4.4702062814        5.1267748052       -7.1580507036  S17       130             1.0000000000
      1604       147  SER       HB2            -3.7294775364        3.5238680403       -6.9941837799  S17       130             1.0000000000
      1605       147  SER       OG             -4.0404746506        4.5128049158       -5.1733831904  S17       130             1.0000000000
      1606       147  SER       HG1            -3.2594255525        5.1324700546       -5.2089237521  S17       130             1.0000000000
      1607       147  SER       QQH3           -5.4301501681        3.7474579161       -6.5745812769  S17       130             1.0000000000
      1608       148  GLU       CB             -9.9415771923        9.2901226930        0.7118250721  S17       166             1.0000000000
      1609       148  GLU       HB1            -9.6340766588        9.9329654807       -0.1216438049  S17       166             1.0000000000
      1610       148  GLU       HB2           -10.9741710563        8.9791727707        0.5336334505  S17       166             1.0000000000
      1611       148  GLU       QQH4           -9.9072772237        9.7980988068        1.6849192651  S17       166             1.0000000000
      1612       148  GLU       CG             -9.0306755620        8.0500489742        0.7069624016  S17       166             1.0000000000
      1613       148  GLU       HG1            -9.3801434923        7.3284975620       -0.0402423539  S17       166             1.0000000000
      1614       148  GLU       HG2            -9.0696821351        7.5146785176        1.6646508383  S17       166             1.0000000000
      1615       148  GLU       CD             -7.5723042818        8.3459248417        0.3901283266  S17       166             1.0000000000
      1616       148  GLU       OE1            -7.1414966992        9.5282851334        0.3228885988  S17       166             1.0000000000
      1617       148  GLU       OE2            -6.8225379956        7.2750838113        0.1990723090  S17       166             1.0000000000
      1618       149  ASN       CB             -2.7270298904       11.8614768264        1.3332790670  S17       170             1.0000000000
      1619       149  ASN       HB1            -1.7239133676       11.7229958378        0.9217560187  S17       170             1.0000000000
      1620       149  ASN       HB2            -3.1275359812       12.8213889507        0.9964447331  S17       170             1.0000000000
      1621       149  ASN       QQH5           -2.7525250309       11.8196726947        2.4321024993  S17       170             1.0000000000
      1622       149  ASN       CG             -3.6089174968       10.7168792937        0.8382846331  S17       170             1.0000000000
      1623       149  ASN       OD1            -3.2123024038        9.5122334284        0.9573060509  S17       170             1.0000000000
      1624       149  ASN       ND2            -4.7901329994       11.0594919650        0.3038642321  S17       170             1.0000000000
      1625       149  ASN       HD21           -5.5184368810       10.3598180982        0.1204173222  S17       170             1.0000000000
      1626       149  ASN       HD22           -5.0032840538       12.0363134594        0.0894030813  S17       170             1.0000000000
      1627       150  LYS       CE             -3.2554429658        1.2623319280       -4.3430204117  S17       234             1.0000000000
      1628       150  LYS       HE1            -3.7295402701        1.4749389169       -3.3866478555  S17       234             1.0000000000
      1629       150  LYS       HE2            -4.0198672923        1.1653812872       -5.1151232393  S17       234             1.0000000000
      1630       150  LYS       NZ             -2.3742318522        2.4181211677       -4.7285810174  S17       234             1.0000000000
      1631       150  LYS       HZ1            -1.8415747370        2.2103332082       -5.6101401666  S17       234             1.0000000000
      1632       150  LYS       HZ2            -1.6570673152        2.6818306410       -4.0310693147  S17       234             1.0000000000
      1633       150  LYS       HZ3            -2.9809588907        3.2715269399       -4.8814302236  S17       234             1.0000000000
      1634       150  LYS       QQH6           -2.6428817447        0.3640922749       -4.2491312628  S17       234             1.0000000000
      1635       151  SER       CB              2.3474827573        3.1507964837       -5.9509886870  S17       235             1.0000000000
      1636       151  SER       HB1             3.0327029398        2.4340904852       -6.4141058951  S17       235             1.0000000000
      1637       151  SER       HB2             2.9055919067        4.0815255614       -5.7788617285  S17       235             1.0000000000
      1638       151  SER       OG              1.2476494878        3.3326678580       -6.8728214246  S17       235             1.0000000000
      1639       151  SER       HG1             0.8348519924        4.2325511671       -6.7420708470  S17       235             1.0000000000
      1640       151  SER       QQH7            2.0057953560        2.6955515618       -5.0062631712  S17       235             1.0000000000
      1641       152  PNM       S1             -2.9556796644        9.5054960034       -6.4139860330  S17       523             1.0000000000
      1642       152  PNM       C2             -1.6468395997        8.1921603125       -7.0037483925  S17       523             1.0000000000
      1643       152  PNM       C3             -1.2496265048        7.4029602202       -5.6974016711  S17       523             1.0000000000
      1644       152  PNM       N4             -2.3916608302        7.4509301487       -4.7724009440  S17       523             1.0000000000
      1645       152  PNM       C5             -3.5504482842        8.3629388603       -5.0526771269  S17       523             1.0000000000
      1646       152  PNM       C6             -3.4970117057        8.8118192947       -3.5393729961  S17       523             1.0000000000
      1647       152  PNM       C7             -2.3424065724        7.8012881752       -3.4252589509  S17       523             1.0000000000
      1648       152  PNM       O8             -1.4598318099        7.5874542269       -2.5766627668  S17       523             1.0000000000
      1649       152  PNM       C9             -2.3026666194        7.3004416413       -8.0704720505  S17       523             1.0000000000
      1650       152  PNM       C10            -0.4462246413        8.9518716666       -7.5802971542  S17       523             1.0000000000
      1651       152  PNM       C11            -0.7676125859        5.9775148493       -6.0208758491  S17       523             1.0000000000
      1652       152  PNM       O12            -1.5311305401        4.9951990786       -5.7931905032  S17       523             1.0000000000
      1653       152  PNM       O13             0.4270183444        5.8899138503       -6.5410047282  S17       523             1.0000000000
      1654       152  PNM       N14            -2.9557244396       10.1317456755       -3.2525214686  S17       523             1.0000000000
      1655       152  PNM       C15            -3.6146844962       11.2657750509       -3.5795250816  S17       523             1.0000000000
      1656       152  PNM       O16            -4.7345341842       11.2242409758       -4.1638067338  S17       523             1.0000000000
      1657       152  PNM       C17            -2.9136026117       12.5785078550       -3.2521271024  S17       523             1.0000000000
      1658       152  PNM       C18            -1.7687814937       12.9084307445       -4.2026470838  S17       523             1.0000000000
      1659       152  PNM       C19            -0.5346220346       13.3531304647       -3.7059751402  S17       523             1.0000000000
      1660       152  PNM       C20             0.5179070685       13.6737078657       -4.5716027729  S17       523             1.0000000000
      1661       152  PNM       C21             0.3477849959       13.5422707543       -5.9539416816  S17       523             1.0000000000
      1662       152  PNM       C22            -0.8859042244       13.1139116783       -6.4619638237  S17       523             1.0000000000
      1663       152  PNM       C23            -1.9381201424       12.8088449654       -5.5936749577  S17       523             1.0000000000
      1664       152  PNM       H24            -0.4049438039        7.9228187040       -5.2266776295  S17       523             1.0000000000
      1665       152  PNM       H25            -0.7214561282        9.4734649171       -8.5016142937  S17       523             1.0000000000
      1666       152  PNM       H26             0.3515119750        8.2412425887       -7.8169041952  S17       523             1.0000000000
      1667       152  PNM       H27            -0.0642921136        9.6935027767       -6.8734983054  S17       523             1.0000000000
      1668       152  PNM       H28            -2.6630974914        7.9229590933       -8.8936440572  S17       523             1.0000000000
      1669       152  PNM       H29            -3.1565677454        6.7494175349       -7.6697751338  S17       523             1.0000000000
      1670       152  PNM       H30            -1.5785261942        6.5794796411       -8.4685223602  S17       523             1.0000000000
      1671       152  PNM       H31            -4.4655938983        7.8476205769       -5.3376228912  S17       523             1.0000000000
      1672       152  PNM       H32            -4.4051733660        8.6084420832       -2.9754134737  S17       523             1.0000000000
      1673       152  PNM       H33            -2.5443828923       12.5457016426       -2.2218612958  S17       523             1.0000000000
      1674       152  PNM       H34            -3.6786247595       13.3594401686       -3.2950832064  S17       523             1.0000000000
      1675       152  PNM       H35            -0.4027486849       13.4605127744       -2.6352507686  S17       523             1.0000000000
      1676       152  PNM       H36             1.4617339998       14.0254892968       -4.1669906976  S17       523             1.0000000000
      1677       152  PNM       H37             1.1552915741       13.7905499508       -6.6350621423  S17       523             1.0000000000
      1678       152  PNM       H38            -1.0282940883       13.0162059465       -7.5316790613  S17       523             1.0000000000
      1679       152  PNM       H39            -2.8886251117       12.4783895759       -5.9977753905  S17       523             1.0000000000
      1680       152  PNM       H40            -2.0617885202       10.1858195154       -2.7577887632  S17       523             1.0000000000
      1681       153  TIP3      OH2            -4.5088489060        7.6009934268       -0.3709987008  S17       290             1.0000000000
      1682       153  TIP3      H1             -5.6858086230        7.4724554911       -0.0640301200  S17       290             1.0000000000
      1683       153  TIP3      H2             -3.9587151674        8.2871463989        0.1094955249  S17       290             1.0000000000
      1684       154  SER       CB             -3.0292299680        5.0588006572       -2.3307371702  S18       70              1.0000000000
      1685       154  SER       HB1            -3.5685660416        4.2057557744       -2.7609779561  S18       70              1.0000000000
      1686       154  SER       HB2            -2.0963822133        5.1832670767       -2.8978770285  S18       70              1.0000000000
      1687       154  SER       OG             -3.8531238145        6.2291548483       -2.4382178060  S18       70              1.0000000000
      1688       154  SER       HG1            -4.1083724777        7.0717496731       -1.1898154181  S18       70              1.0000000000
      1689       154  SER       QQH1           -2.7414153716        4.8804782883       -1.2799688597  S18       70              1.0000000000
      1690       155  LYS       CD             -6.4583926763        3.3739283912       -2.1360112032  S18       73              1.0000000000
      1691       155  LYS       HD1            -7.1719127842        2.8831956119       -2.8027233376  S18       73              1.0000000000
      1692       155  LYS       HD2            -5.4731064695        3.2923758322       -2.6085655716  S18       73              1.0000000000
      1693       155  LYS       QQH2           -6.4361468219        2.8138987289       -1.1939506345  S18       73              1.0000000000
      1694       155  LYS       CE             -6.8429704129        4.8518977435       -1.9455819529  S18       73              1.0000000000
      1695       155  LYS       HE1            -6.5083824157        5.2633642620       -0.9907633143  S18       73              1.0000000000
      1696       155  LYS       HE2            -7.9307233032        4.9662992082       -1.9745954950  S18       73              1.0000000000
      1697       155  LYS       NZ             -6.2365161667        5.7278881712       -2.9991340166  S18       73              1.0000000000
      1698       155  LYS       HZ1            -6.3581405074        5.3985991523       -3.9657424280  S18       73              1.0000000000
      1699       155  LYS       HZ2            -5.0848007180        5.9120241263       -2.8001551998  S18       73              1.0000000000
      1700       155  LYS       HZ3            -6.6442891150        6.6866936761       -2.9573999800  S18       73              1.0000000000
      1701       156  SER       CB             -4.4509547821        4.2385939406       -6.5389102444  S18       130             1.0000000000
      1702       156  SER       HB1            -4.4774741860        5.1460469857       -7.1431492843  S18       130             1.0000000000
      1703       156  SER       HB2            -3.7215807215        3.5516801230       -6.9795845316  S18       130             1.0000000000
      1704       156  SER       OG             -4.0556997306        4.5308370155       -5.1564416148  S18       130             1.0000000000
      1705       156  SER       HG1            -3.2934573957        5.1712054282       -5.1781124695  S18       130             1.0000000000
      1706       156  SER       QQH3           -5.4270113605        3.7549240085       -6.5691926325  S18       130             1.0000000000
      1707       157  GLU       CB             -9.9378478102        9.2862807543        0.7108958876  S18       166             1.0000000000
      1708       157  GLU       HB1            -9.6318525406        9.9296711984       -0.1227194317  S18       166             1.0000000000
      1709       157  GLU       HB2           -10.9701805882        8.9738852971        0.5334066869  S18       166             1.0000000000
      1710       157  GLU       QQH4           -9.9036690587        9.7943003123        1.6839088739  S18       166             1.0000000000
      1711       157  GLU       CG             -9.0250449769        8.0469907081        0.7049920126  S18       166             1.0000000000
      1712       157  GLU       HG1            -9.3777848645        7.3230800046       -0.0384066208  S18       166             1.0000000000
      1713       157  GLU       HG2            -9.0593032412        7.5145823172        1.6644555269  S18       166             1.0000000000
      1714       157  GLU       CD             -7.5681487791        8.3435568465        0.3804392615  S18       166             1.0000000000
      1715       157  GLU       OE1            -7.1383471286        9.5266076913        0.3176115899  S18       166             1.0000000000
      1716       157  GLU       OE2            -6.8183480170        7.2745393746        0.1776730788  S18       166             1.0000000000
      1717       158  ASN       CB             -2.7271505223       11.8558360891        1.3336137538  S18       170             1.0000000000
      1718       158  ASN       HB1            -1.7239641036       11.7145966956        0.9232833481  S18       170             1.0000000000
      1719       158  ASN       HB2            -3.1251258383       12.8164067641        0.9958282389  S18       170             1.0000000000
      1720       158  ASN       QQH5           -2.7547762005       11.8137643907        2.4323805883  S18       170             1.0000000000
      1721       158  ASN       CG             -3.6115655656       10.7137207907        0.8364493800  S18       170             1.0000000000
      1722       158  ASN       OD1            -3.2189377322        9.5074789970        0.9545013265  S18       170             1.0000000000
      1723       158  ASN       ND2            -4.7900733187       11.0605118989        0.2997243486  S18       170             1.0000000000
      1724       158  ASN       HD21           -5.5197142854       10.3623450061        0.1138193140  S18       170             1.0000000000
      1725       158  ASN       HD22           -5.0005014515       12.0377528716        0.0843200500  S18       170             1.0000000000
      1726       159  LYS       CE             -3.2458182357        1.2861211030       -4.3461324052  S18       234             1.0000000000
      1727       159  LYS       HE1            -3.7146632693        1.5008239075       -3.3875033566  S18       234             1.0000000000
      1728       159  LYS       HE2            -4.0138799019        1.1912239661       -5.1149491515  S18       234             1.0000000000
      1729       159  LYS       NZ             -2.3616759536        2.4382039129       -4.7360420659  S18       234             1.0000000000
      1730       159  LYS       HZ1            -1.8337242095        2.2290194660       -5.6198875877  S18       234             1.0000000000
      1731       159  LYS       HZ2            -1.6385158228        2.6986551750       -4.0428647721  S18       234             1.0000000000
      1732       159  LYS       HZ3            -2.9622798390        3.2941092126       -4.8843933903  S18       234             1.0000000000
      1733       159  LYS       QQH6           -2.6361978539        0.3856032407       -4.2544724574  S18       234             1.0000000000
      1734       160  SER       CB              2.3525136001        3.1535848685       -5.9517154217  S18       235             1.0000000000
      1735       160  SER       HB1             3.0387151535        2.4373488493       -6.4142013917  S18       235             1.0000000000
      1736       160  SER       HB2             2.9099200691        4.0844631208       -5.7783187015  S18       235             1.0000000000
      1737       160  SER       OG              1.2539665884        3.3354010174       -6.8746816671  S18       235             1.0000000000
      1738       160  SER       HG1             0.8419920280        4.2361799609       -6.7454064509  S18       235             1.0000000000
      1739       160  SER       QQH7            2.0100262958        2.6980410041       -5.0073863499  S18       235             1.0000000000
      1740       161  PNM       S1             -2.9677227747        9.4772361355       -6.4183670655  S18       523             1.0000000000
      1741       161  PNM       C2             -1.6540852609        8.1673979714       -6.9996081202  S18       523             1.0000000000
      1742       161  PNM       C3             -1.2739704343        7.3734369653       -5.6935434280  S18       523             1.0000000000
      1743       161  PNM       N4             -2.4342711612        7.3962579924       -4.7865125270  S18       523             1.0000000000
      1744       161  PNM       C5             -3.5768675011        8.3347408512       -5.0642643875  S18       523             1.0000000000
      1745       161  PNM       C6             -3.5157287687        8.7870194417       -3.5533284515  S18       523             1.0000000000
      1746       161  PNM       C7             -2.3775786055        7.7594586343       -3.4340957784  S18       523             1.0000000000
      1747       161  PNM       O8             -1.4644868566        7.5825263554       -2.6079717883  S18       523             1.0000000000
      1748       161  PNM       C9             -2.2990390788        7.2821423723       -8.0780037559  S18       523             1.0000000000
      1749       161  PNM       C10            -0.4461475014        8.9290496287       -7.5578192046  S18       523             1.0000000000
      1750       161  PNM       C11            -0.7692047914        5.9564108844       -6.0223564035  S18       523             1.0000000000
      1751       161  PNM       O12            -1.5168903315        4.9613849534       -5.8010626042  S18       523             1.0000000000
      1752       161  PNM       O13             0.4288868663        5.8898787838       -6.5405743058  S18       523             1.0000000000
      1753       161  PNM       N14            -2.9583013029       10.0997607056       -3.2660855144  S18       523             1.0000000000
      1754       161  PNM       C15            -3.6096659687       11.2405798354       -3.5834859659  S18       523             1.0000000000
      1755       161  PNM       O16            -4.7326791830       11.2103562128       -4.1630404261  S18       523             1.0000000000
      1756       161  PNM       C17            -2.9011484457       12.5467137146       -3.2471461277  S18       523             1.0000000000
      1757       161  PNM       C18            -1.7593542616       12.8872561288       -4.1978303080  S18       523             1.0000000000
      1758       161  PNM       C19            -0.5328619357       13.3500653049       -3.6985815361  S18       523             1.0000000000
      1759       161  PNM       C20             0.5172170023       13.6853205999       -4.5612547640  S18       523             1.0000000000
      1760       161  PNM       C21             0.3526276604       13.5512983717       -5.9439774982  S18       523             1.0000000000
      1761       161  PNM       C22            -0.8735255030       13.1052093390       -6.4550587226  S18       523             1.0000000000
      1762       161  PNM       C23            -1.9237127380       12.7847437808       -5.5892467905  S18       523             1.0000000000
      1763       161  PNM       H24            -0.4431113401        7.8982504548       -5.2033193874  S18       523             1.0000000000
      1764       161  PNM       H25            -0.7074123725        9.4498394956       -8.4837276153  S18       523             1.0000000000
      1765       161  PNM       H26             0.3554467368        8.2187051089       -7.7803824532  S18       523             1.0000000000
      1766       161  PNM       H27            -0.0768613011        9.6713542389       -6.8452130010  S18       523             1.0000000000
      1767       161  PNM       H28            -2.6525446362        7.9098665170       -8.9002446266  S18       523             1.0000000000
      1768       161  PNM       H29            -3.1568957188        6.7296902510       -7.6880984147  S18       523             1.0000000000
      1769       161  PNM       H30            -1.5719510487        6.5630161942       -8.4740127596  S18       523             1.0000000000
      1770       161  PNM       H31            -4.5014767224        7.8365487848       -5.3490606807  S18       523             1.0000000000
      1771       161  PNM       H32            -4.4265737481        8.5982976986       -2.9888936054  S18       523             1.0000000000
      1772       161  PNM       H33            -2.5266884407       12.5004874326       -2.2192077276  S18       523             1.0000000000
      1773       161  PNM       H34            -3.6640852095       13.3305852021       -3.2769194640  S18       523             1.0000000000
      1774       161  PNM       H35            -0.4058781395       13.4612950454       -2.6275496697  S18       523             1.0000000000
      1775       161  PNM       H36             1.4544214503       14.0517846849       -4.1539743775  S18       523             1.0000000000
      1776       161  PNM       H37             1.1585687849       13.8110839146       -6.6226744662  S18       523             1.0000000000
      1777       161  PNM       H38            -1.0112690895       13.0047106439       -7.5249968139  S18       523             1.0000000000
      1778       161  PNM       H39            -2.8673954190       12.4389722018       -5.9957982677  S18       523             1.0000000000
      1779       161  PNM       H40            -2.0623137009       10.1440074999       -2.7741716936  S18       523             1.0000000000
      1780       162  TIP3      OH2            -4.5061176117        7.6051963231       -0.4000816695  S18       290             1.0000000000
      1781       162  TIP3      H1             -5.6781754156        7.4753793675       -0.0926089453  S18       290             1.0000000000
      1782       162  TIP3      H2             -3.9595854182        8.2881161262        0.0897999088  S18       290             1.0000000000
      1783       163  SER       CB             -2.9969363822        5.0669461495       -2.3478508294  S19       70              1.0000000000
      1784       163  SER       HB1            -3.5465485693        4.2197205356       -2.7757743123  S19       70              1.0000000000
      1785       163  SER       HB2            -2.0571245929        5.1720600210       -2.9067023945  S19       70              1.0000000000
      1786       163  SER       OG             -3.7988253463        6.2537440835       -2.4777368603  S19       70              1.0000000000
      1787       163  SER       HG1            -4.0908286210        7.0937294260       -1.1925120978  S19       70              1.0000000000
      1788       163  SER       QQH1           -2.7235369405        4.8980907676       -1.2919856473  S19       70              1.0000000000
      1789       164  LYS       CD             -6.4397357195        3.3812603418       -2.1402451990  S19       73              1.0000000000
      1790       164  LYS       HD1            -7.1524505666        2.8941040396       -2.8102253263  S19       73              1.0000000000
      1791       164  LYS       HD2            -5.4527412093        3.2960188876       -2.6081666606  S19       73              1.0000000000
      1792       164  LYS       QQH2           -6.4236857331        2.8217463968       -1.1981550851  S19       73              1.0000000000
      1793       164  LYS       CE             -6.8204447081        4.8597497221       -1.9489816788  S19       73              1.0000000000
      1794       164  LYS       HE1            -6.4842726134        5.2719262603       -0.9953991524  S19       73              1.0000000000
      1795       164  LYS       HE2            -7.9071884059        4.9791698965       -1.9795813623  S19       73              1.0000000000
      1796       164  LYS       NZ             -6.2170233698        5.7395564078       -3.0054447416  S19       73              1.0000000000
      1797       164  LYS       HZ1            -6.3446763248        5.4108809020       -3.9727588888  S19       73              1.0000000000
      1798       164  LYS       HZ2            -5.0970645194        5.9180114988       -2.8289623286  S19       73              1.0000000000
      1799       164  LYS       HZ3            -6.6308955336        6.6967573384       -2.9601856096  S19       73              1.0000000000
      1800       165  SER       CB             -4.4515459273        4.2575344431       -6.5230295115  S19       130             1.0000000000
      1801       165  SER       HB1            -4.4822506185        5.1669963939       -7.1239761414  S19       130             1.0000000000
      1802       165  SER       HB2            -3.7105271730        3.5818937669       -6.9607771125  S19       130             1.0000000000
      1803       165  SER       OG             -4.0725379862        4.5464857997       -5.1350860612  S19       130             1.0000000000
      1804       165  SER       HG1            -3.3565476305        5.2363027368       -5.1293757448  S19       130             1.0000000000
      1805       165  SER       QQH3           -5.4219998298        3.7629458068       -6.5646129454  S19       130             1.0000000000
      1806       166  GLU       CB             -9.9349261046        9.2826630071        0.7109403946  S19       166             1.0000000000
      1807       166  GLU       HB1            -9.6296620508        9.9262132154       -0.1228101808  S19       166             1.0000000000
      1808       166  GLU       HB2           -10.9667339089        8.9689426654        0.5334979193  S19       166             1.0000000000
      1809       166  GLU       QQH4           -9.9012227169        9.7901246302        1.6841852535  S19       166             1.0000000000
      1810       166  GLU       CG             -9.0212360030        8.0438138968        0.7051084552  S19       166             1.0000000000
      1811       166  GLU       HG1            -9.3737633098        7.3188898922       -0.0374116216  S19       166             1.0000000000
      1812       166  GLU       HG2            -9.0531888558        7.5122506544        1.6650563468  S19       166             1.0000000000
      1813       166  GLU       CD             -7.5664031623        8.3431627932        0.3786984394  S19       166             1.0000000000
      1814       166  GLU       OE1            -7.1356527204        9.5238308520        0.3151848667  S19       166             1.0000000000
      1815       166  GLU       OE2            -6.8152344163        7.2719632318        0.1728154999  S19       166             1.0000000000
      1816       167  ASN       CB             -2.7228604597       11.8569550905        1.3354923396  S19       170             1.0000000000
      1817       167  ASN       HB1            -1.7193671728       11.7146108648        0.9263356364  S19       170             1.0000000000
      1818       167  ASN       HB2            -3.1193324062       12.8179430996        0.9970035127  S19       170             1.0000000000
      1819       167  ASN       QQH5           -2.7515966102       11.8150479362        2.4342104371  S19       170             1.0000000000
      1820       167  ASN       CG             -3.6074253633       10.7160987250        0.8374898587  S19       170             1.0000000000
      1821       167  ASN       OD1            -3.2186346394        9.5089920498        0.9583046790  S19       170             1.0000000000
      1822       167  ASN       ND2            -4.7838112676       11.0645533685        0.2962302674  S19       170             1.0000000000
      1823       167  ASN       HD21           -5.5108280220       10.3667786033        0.1063521628  S19       170             1.0000000000
      1824       167  ASN       HD22           -4.9926053739       12.0421280734        0.0790671376  S19       170             1.0000000000
      1825       168  LYS       CE             -3.2379136313        1.3092727913       -4.3534438840  S19       234             1.0000000000
      1826       168  LYS       HE1            -3.7047945114        1.5250163715       -3.3938893557  S19       234             1.0000000000
      1827       168  LYS       HE2            -4.0075466965        1.2162262843       -5.1210822456  S19       234             1.0000000000
      1828       168  LYS       NZ             -2.3508630779        2.4588375875       -4.7446518035  S19       234             1.0000000000
      1829       168  LYS       HZ1            -1.8262669385        2.2491914060       -5.6301175434  S19       234             1.0000000000
      1830       168  LYS       HZ2            -1.6223441084        2.7136129519       -4.0544424423  S19       234             1.0000000000
      1831       168  LYS       HZ3            -2.9427306070        3.3203926544       -4.8886263422  S19       234             1.0000000000
      1832       168  LYS       QQH6           -2.6308168460        0.4071411627       -4.2630018311  S19       234             1.0000000000
      1833       169  SER       CB              2.3548869340        3.1580044793       -5.9508451156  S19       235             1.0000000000
      1834       169  SER       HB1             3.0399952159        2.4416244023       -6.4149305870  S19       235             1.0000000000
      1835       169  SER       HB2             2.9140599598        4.0874367852       -5.7753570895  S19       235             1.0000000000
      1836       169  SER       OG              1.2566136049        3.3438586563       -6.8729419301  S19       235             1.0000000000
      1837       169  SER       HG1             0.8475556867        4.2464410721       -6.7431017329  S19       235             1.0000000000
      1838       169  SER       QQH7            2.0121253808        2.7012224157       -5.0071250393  S19       235             1.0000000000
      1839       170  PNM       S1             -2.9710121454        9.4590691067       -6.4087874585  S19       523             1.0000000000
      1840       170  PNM       C2             -1.6613615235        8.1476936857       -6.9852358867  S19       523             1.0000000000
      1841       170  PNM       C3             -1.3044992783        7.3453261256       -5.6803304215  S19       523             1.0000000000
      1842       170  PNM       N4             -2.4905506788        7.3303969730       -4.7987441616  S19       523             1.0000000000
      1843       170  PNM       C5             -3.6044048654        8.3125442794       -5.0703893215  S19       523             1.0000000000
      1844       170  PNM       C6             -3.5375822651        8.7635021413       -3.5618940359  S19       523             1.0000000000
      1845       170  PNM       C7             -2.4270902692        7.7040751283       -3.4298865571  S19       523             1.0000000000
      1846       170  PNM       O8             -1.4731917733        7.5768502743       -2.6387963330  S19       523             1.0000000000
      1847       170  PNM       C9             -2.2965718999        7.2726356229       -8.0774609992  S19       523             1.0000000000
      1848       170  PNM       C10            -0.4446062783        8.9089806998       -7.5254138236  S19       523             1.0000000000
      1849       170  PNM       C11            -0.7697218359        5.9396399277       -6.0177040059  S19       523             1.0000000000
      1850       170  PNM       O12            -1.4953693856        4.9280826542       -5.8056667176  S19       523             1.0000000000
      1851       170  PNM       O13             0.4320783280        5.8997007475       -6.5349552752  S19       523             1.0000000000
      1852       170  PNM       N14            -2.9609053077       10.0668356943       -3.2709812990  S19       523             1.0000000000
      1853       170  PNM       C15            -3.6029270234       11.2156585559       -3.5791060073  S19       523             1.0000000000
      1854       170  PNM       O16            -4.7304996180       11.1984183032       -4.1517223616  S19       523             1.0000000000
      1855       170  PNM       C17            -2.8871138291       12.5171788492       -3.2397934280  S19       523             1.0000000000
      1856       170  PNM       C18            -1.7550749346       12.8690424571       -4.1981484860  S19       523             1.0000000000
      1857       170  PNM       C19            -0.5295911364       13.3407898644       -3.7044589856  S19       523             1.0000000000
      1858       170  PNM       C20             0.5135549118       13.6858013212       -4.5715868812  S19       523             1.0000000000
      1859       170  PNM       C21             0.3430815745       13.5530159499       -5.9537538423  S19       523             1.0000000000
      1860       170  PNM       C22            -0.8827898854       13.1001762095       -6.4593567597  S19       523             1.0000000000
      1861       170  PNM       C23            -1.9263551193       12.7700757821       -5.5890142705  S19       523             1.0000000000
      1862       170  PNM       H24            -0.4944822109        7.8770830897       -5.1633343336  S19       523             1.0000000000
      1863       170  PNM       H25            -0.6930013937        9.4305441454       -8.4544795331  S19       523             1.0000000000
      1864       170  PNM       H26             0.3598410691        8.1984841664       -7.7353263964  S19       523             1.0000000000
      1865       170  PNM       H27            -0.0862083954        9.6505627113       -6.8067896346  S19       523             1.0000000000
      1866       170  PNM       H28            -2.6390982980        7.9065542362       -8.8996850147  S19       523             1.0000000000
      1867       170  PNM       H29            -3.1592189795        6.7182874824       -7.7011161268  S19       523             1.0000000000
      1868       170  PNM       H30            -1.5664425241        6.5548599512       -8.4701385266  S19       523             1.0000000000
      1869       170  PNM       H31            -4.5430721200        7.8457995064       -5.3620828477  S19       523             1.0000000000
      1870       170  PNM       H32            -4.4566209053        8.5978197253       -3.0029421089  S19       523             1.0000000000
      1871       170  PNM       H33            -2.5012797670       12.4611685817       -2.2166590080  S19       523             1.0000000000
      1872       170  PNM       H34            -3.6503807328       13.3014801259       -3.2540867907  S19       523             1.0000000000
      1873       170  PNM       H35            -0.3975594669       13.4495463159       -2.6338433943  S19       523             1.0000000000
      1874       170  PNM       H36             1.4502255255       14.0576095925       -4.1680624494  S19       523             1.0000000000
      1875       170  PNM       H37             1.1443142901       13.8186254893       -6.6358222077  S19       523             1.0000000000
      1876       170  PNM       H38            -1.0251729000       13.0011859301       -7.5289313563  S19       523             1.0000000000
      1877       170  PNM       H39            -2.8696263448       12.4189451843       -5.9919437074  S19       523             1.0000000000
      1878       170  PNM       H40            -2.0597882391       10.0975155498       -2.7877498474  S19       523             1.0000000000
      1879       171  TIP3      OH2            -4.4998150639        7.6075703445       -0.4048930738  S19       290             1.0000000000
      1880       171  TIP3      H1             -5.6961493707        7.4715836469       -0.0934430338  S19       290             1.0000000000
      1881       171  TIP3      H2             -3.9554540633        8.2903463569        0.0880344796  S19       290             1.0000000000
      1882       172  SER       CB             -2.9578732274        5.0780108047       -2.3692099410  S20       70              1.0000000000
      1883       172  SER       HB1            -3.5269310285        4.2433954082       -2.7932731178  S20       70              1.0000000000
      1884       172  SER       HB2            -2.0110116376        5.1534098390       -2.9181639782  S20       70              1.0000000000
      1885       172  SER       OG             -3.7284383115        6.2899947840       -2.5306571213  S20       70              1.0000000000
      1886       172  SER       HG1            -4.0754396959        7.1305258396       -1.1823133809  S20       70              1.0000000000
      1887       172  SER       QQH1           -2.7051272404        4.9291347090       -1.3062637482  S20       70              1.0000000000
      1888       173  LYS       CD             -6.4259648274        3.3862287312       -2.1444887077  S20       73              1.0000000000
      1889       173  LYS       HD1            -7.1390497397        2.9022395980       -2.8161218414  S20       73              1.0000000000
      1890       173  LYS       HD2            -5.4381825346        3.2955173043       -2.6093533357  S20       73              1.0000000000
      1891       173  LYS       QQH2           -6.4154748577        2.8285571820       -1.2016349353  S20       73              1.0000000000
      1892       173  LYS       CE             -6.8012131086        4.8660706221       -1.9537221598  S20       73              1.0000000000
      1893       173  LYS       HE1            -6.4666718754        5.2784734979       -0.9999996069  S20       73              1.0000000000
      1894       173  LYS       HE2            -7.8866136723        4.9918855325       -1.9899353696  S20       73              1.0000000000
      1895       173  LYS       NZ             -6.1982459958        5.7502034383       -3.0124690052  S20       73              1.0000000000
      1896       173  LYS       HZ1            -6.3294600340        5.4215068412       -3.9809730179  S20       73              1.0000000000
      1897       173  LYS       HZ2            -5.1086697805        5.9268492508       -2.8604729148  S20       73              1.0000000000
      1898       173  LYS       HZ3            -6.6185211526        6.7058535260       -2.9651342143  S20       73              1.0000000000
      1899       174  SER       CB             -4.4507162608        4.2724308511       -6.5104884711  S20       130             1.0000000000
      1900       174  SER       HB1            -4.4831757017        5.1806157115       -7.1132901091  S20       130             1.0000000000
      1901       174  SER       HB2            -3.6999679370        3.6036815859       -6.9414319388  S20       130             1.0000000000
      1902       174  SER       OG             -4.0841341778        4.5655470360       -5.1195966801  S20       130             1.0000000000
      1903       174  SER       HG1            -3.4333509143        5.3197146544       -5.0892597808  S20       130             1.0000000000
      1904       174  SER       QQH3           -5.4171406356        3.7700084586       -6.5612091043  S20       130             1.0000000000
      1905       175  GLU       CB             -9.9388380699        9.2823973958        0.7113816982  S20       166             1.0000000000
      1906       175  GLU       HB1            -9.6343281746        9.9255887837       -0.1228760368  S20       166             1.0000000000
      1907       175  GLU       HB2           -10.9706963442        8.9691696001        0.5344047099  S20       166             1.0000000000
      1908       175  GLU       QQH4           -9.9049839867        9.7893648148        1.6848373229  S20       166             1.0000000000
      1909       175  GLU       CG             -9.0264629345        8.0427273647        0.7057868553  S20       166             1.0000000000
      1910       175  GLU       HG1            -9.3798788242        7.3170965961       -0.0355719240  S20       166             1.0000000000
      1911       175  GLU       HG2            -9.0577595449        7.5120391628        1.6662638501  S20       166             1.0000000000
      1912       175  GLU       CD             -7.5738084611        8.3433876816        0.3781656977  S20       166             1.0000000000
      1913       175  GLU       OE1            -7.1380342150        9.5195269318        0.3139193237  S20       166             1.0000000000
      1914       175  GLU       OE2            -6.8236190119        7.2669654031        0.1691057402  S20       166             1.0000000000
      1915       176  ASN       CB             -2.7211600724       11.8571154842        1.3363166986  S20       170             1.0000000000
      1916       176  ASN       HB1            -1.7177684750       11.7133751020        0.9274182818  S20       170             1.0000000000
      1917       176  ASN       HB2            -3.1160904353       12.8184337592        0.9971290472  S20       170             1.0000000000
      1918       176  ASN       QQH5           -2.7499850456       11.8157087895        2.4350302486  S20       170             1.0000000000
      1919       176  ASN       CG             -3.6066920893       10.7175595823        0.8386927327  S20       170             1.0000000000
      1920       176  ASN       OD1            -3.2236121441        9.5094997155        0.9654253768  S20       170             1.0000000000
      1921       176  ASN       ND2            -4.7796674019       11.0679107887        0.2904041346  S20       170             1.0000000000
      1922       176  ASN       HD21           -5.5031428519       10.3702164880        0.0948611779  S20       170             1.0000000000
      1923       176  ASN       HD22           -4.9855275065       12.0452998268        0.0685384767  S20       170             1.0000000000
      1924       177  LYS       CE             -3.2321209467        1.3289781715       -4.3603277962  S20       234             1.0000000000
      1925       177  LYS       HE1            -3.6985908346        1.5447522072       -3.4003170195  S20       234             1.0000000000
      1926       177  LYS       HE2            -4.0023492456        1.2369524889       -5.1276745523  S20       234             1.0000000000
      1927       177  LYS       NZ             -2.3433893140        2.4777378913       -4.7517988821  S20       234             1.0000000000
      1928       177  LYS       HZ1            -1.8217236488        2.2679160406       -5.6388913081  S20       234             1.0000000000
      1929       177  LYS       HZ2            -1.6091563338        2.7257763915       -4.0648306987  S20       234             1.0000000000
      1930       177  LYS       HZ3            -2.9242503057        3.3478719927       -4.8924802251  S20       234             1.0000000000
      1931       177  LYS       QQH6           -2.6261354867        0.4263131777       -4.2708303561  S20       234             1.0000000000
      1932       178  SER       CB              2.3540172659        3.1625778292       -5.9509015564  S20       235             1.0000000000
      1933       178  SER       HB1             3.0379155193        2.4463701383       -6.4172154883  S20       235             1.0000000000
      1934       178  SER       HB2             2.9143723120        4.0910145336       -5.7738258525  S20       235             1.0000000000
      1935       178  SER       OG              1.2552306568        3.3520237658       -6.8712639552  S20       235             1.0000000000
      1936       178  SER       HG1             0.8491791159        4.2565784520       -6.7408445423  S20       235             1.0000000000
      1937       178  SER       QQH7            2.0120060812        2.7045529460       -5.0074154995  S20       235             1.0000000000
      1938       179  PNM       S1             -2.9744800840        9.4461551818       -6.4005217857  S20       523             1.0000000000
      1939       179  PNM       C2             -1.6682207799        8.1338237773       -6.9702911013  S20       523             1.0000000000
      1940       179  PNM       C3             -1.3348065717        7.3243614190       -5.6646409606  S20       523             1.0000000000
      1941       179  PNM       N4             -2.5482931648        7.2651333217       -4.8118726947  S20       523             1.0000000000
      1942       179  PNM       C5             -3.6255176827        8.2974654336       -5.0720664927  S20       523             1.0000000000
      1943       179  PNM       C6             -3.5553345979        8.7464958894       -3.5674937544  S20       523             1.0000000000
      1944       179  PNM       C7             -2.4849548747        7.6407124082       -3.4090882919  S20       523             1.0000000000
      1945       179  PNM       O8             -1.4809768010        7.5754004442       -2.6623013698  S20       523             1.0000000000
      1946       179  PNM       C9             -2.2959461469        7.2678367880       -8.0741005388  S20       523             1.0000000000
      1947       179  PNM       C10            -0.4448407159        8.8943587277       -7.4981475367  S20       523             1.0000000000
      1948       179  PNM       C11            -0.7688066014        5.9299060987       -6.0107983494  S20       523             1.0000000000
      1949       179  PNM       O12            -1.4688326460        4.9008327574       -5.8060499060  S20       523             1.0000000000
      1950       179  PNM       O13             0.4349085326        5.9149284861       -6.5311786037  S20       523             1.0000000000
      1951       179  PNM       N14            -2.9593941408       10.0397735256       -3.2722226895  S20       523             1.0000000000
      1952       179  PNM       C15            -3.5932203823       11.1952863310       -3.5729452051  S20       523             1.0000000000
      1953       179  PNM       O16            -4.7254123682       11.1896363927       -4.1390318319  S20       523             1.0000000000
      1954       179  PNM       C17            -2.8734366173       12.4951277556       -3.2320708141  S20       523             1.0000000000
      1955       179  PNM       C18            -1.7488395927       12.8577805655       -4.1952672026  S20       523             1.0000000000
      1956       179  PNM       C19            -0.5248975304       13.3369807212       -3.7047745226  S20       523             1.0000000000
      1957       179  PNM       C20             0.5141556275       13.6884019012       -4.5741206875  S20       523             1.0000000000
      1958       179  PNM       C21             0.3408467666       13.5555573428       -5.9559506570  S20       523             1.0000000000
      1959       179  PNM       C22            -0.8845070739       13.0980775915       -6.4585839759  S20       523             1.0000000000
      1960       179  PNM       C23            -1.9241387317       12.7614210135       -5.5858005135  S20       523             1.0000000000
      1961       179  PNM       H24            -0.5481092606        7.8638852421       -5.1203953222  S20       523             1.0000000000
      1962       179  PNM       H25            -0.6857187035        9.4187186270       -8.4278087785  S20       523             1.0000000000
      1963       179  PNM       H26             0.3598405267        8.1828840297       -7.7019968200  S20       523             1.0000000000
      1964       179  PNM       H27            -0.0916387261        9.6339687833       -6.7751216381  S20       523             1.0000000000
      1965       179  PNM       H28            -2.6300846062        7.9075448911       -8.8954567237  S20       523             1.0000000000
      1966       179  PNM       H29            -3.1631539506        6.7138912057       -7.7080676274  S20       523             1.0000000000
      1967       179  PNM       H30            -1.5640688623        6.5503924862       -8.4640422895  S20       523             1.0000000000
      1968       179  PNM       H31            -4.5802623248        7.8666469172       -5.3685016551  S20       523             1.0000000000
      1969       179  PNM       H32            -4.4875268103        8.6123951474       -3.0200367519  S20       523             1.0000000000
      1970       179  PNM       H33            -2.4793641633       12.4339266737       -2.2123793799  S20       523             1.0000000000
      1971       179  PNM       H34            -3.6385266603       13.2779715983       -3.2361050435  S20       523             1.0000000000
      1972       179  PNM       H35            -0.3903388510       13.4450623863       -2.6344167355  S20       523             1.0000000000
      1973       179  PNM       H36             1.4501936753       14.0642673364       -4.1728333991  S20       523             1.0000000000
      1974       179  PNM       H37             1.1394923750       13.8239220252       -6.6400042697  S20       523             1.0000000000
      1975       179  PNM       H38            -1.0289894479       12.9984156248       -7.5278343952  S20       523             1.0000000000
      1976       179  PNM       H39            -2.8662263131       12.4048730402       -5.9865847735  S20       523             1.0000000000
      1977       179  PNM       H40            -2.0512397393       10.0560150172       -2.8010996199  S20       523             1.0000000000
      1978       180  TIP3      OH2            -4.4981045579        7.6099184729       -0.3964173623  S20       290             1.0000000000
      1979       180  TIP3      H1             -5.7324768773        7.4639664508       -0.0844979597  S20       290             1.0000000000
      1980       180  TIP3      H2             -3.9583496835        8.2949964886        0.1009645854  S20       290             1.0000000000
      1981       181  SER       CB             -2.9158069287        5.0974681154       -2.3920706512  S21       70              1.0000000000
      1982       181  SER       HB1            -3.5128955903        4.2841686688       -2.8131952304  S21       70              1.0000000000
      1983       181  SER       HB2            -1.9651327782        5.1420062811       -2.9323341135  S21       70              1.0000000000
      1984       181  SER       OG             -3.6526698484        6.3386772725       -2.5830532203  S21       70              1.0000000000
      1985       181  SER       HG1            -4.0584186159        7.1809666857       -1.1714237263  S21       70              1.0000000000
      1986       181  SER       QQH1           -2.6833716520        4.9751642347       -1.3228468534  S21       70              1.0000000000
      1987       182  LYS       CD             -6.4122400288        3.3916987878       -2.1494427262  S21       73              1.0000000000
      1988       182  LYS       HD1            -7.1258945658        2.9109916932       -2.8225354408  S21       73              1.0000000000
      1989       182  LYS       HD2            -5.4239533863        3.2946456519       -2.6117892758  S21       73              1.0000000000
      1990       182  LYS       QQH2           -6.4070539206        2.8361969875       -1.2057372186  S21       73              1.0000000000
      1991       182  LYS       CE             -6.7820682920        4.8730957448       -1.9595478978  S21       73              1.0000000000
      1992       182  LYS       HE1            -6.4469647308        5.2869056361       -1.0068990048  S21       73              1.0000000000
      1993       182  LYS       HE2            -7.8663588577        5.0045160353       -1.9981453247  S21       73              1.0000000000
      1994       182  LYS       NZ             -6.1833644804        5.7615371402       -3.0230398462  S21       73              1.0000000000
      1995       182  LYS       HZ1            -6.3207847979        5.4342973546       -3.9930687713  S21       73              1.0000000000
      1996       182  LYS       HZ2            -5.1195462499        5.9381227399       -2.8951561215  S21       73              1.0000000000
      1997       182  LYS       HZ3            -6.6100061492        6.7157968646       -2.9721683796  S21       73              1.0000000000
      1998       183  SER       CB             -4.4483620580        4.2818055749       -6.5048487870  S21       130             1.0000000000
      1999       183  SER       HB1            -4.4819042361        5.1866231204       -7.1123287226  S21       130             1.0000000000
      2000       183  SER       HB2            -3.6945429667        3.6141934745       -6.9319567914  S21       130             1.0000000000
      2001       183  SER       OG             -4.0840886142        4.5851047909       -5.1150511955  S21       130             1.0000000000
      2002       183  SER       HG1            -3.4584476631        5.3699440045       -5.0850105800  S21       130             1.0000000000
      2003       183  SER       QQH3           -5.4139676916        3.7760757965       -6.5560325207  S21       130             1.0000000000
      2004       184  GLU       CB             -9.9411590474        9.2824559580        0.7118136258  S21       166             1.0000000000
      2005       184  GLU       HB1            -9.6370762079        9.9255212063       -0.1226898559  S21       166             1.0000000000
      2006       184  GLU       HB2           -10.9730234069        8.9695711631        0.5350340900  S21       166             1.0000000000
      2007       184  GLU       QQH4           -9.9071049346        9.7888729225        1.6854909569  S21       166             1.0000000000
      2008       184  GLU       CG             -9.0298880293        8.0420892317        0.7062976275  S21       166             1.0000000000
      2009       184  GLU       HG1            -9.3837098914        7.3162450816       -0.0345959463  S21       166             1.0000000000
      2010       184  GLU       HG2            -9.0607559895        7.5117740497        1.6670150791  S21       166             1.0000000000
      2011       184  GLU       CD             -7.5790036474        8.3435705166        0.3785865552  S21       166             1.0000000000
      2012       184  GLU       OE1            -7.1384973517        9.5161957381        0.3165265453  S21       166             1.0000000000
      2013       184  GLU       OE2            -6.8295496951        7.2634015797        0.1646325221  S21       166             1.0000000000
      2014       185  ASN       CB             -2.7197283986       11.8571354542        1.3368164126  S21       170             1.0000000000
      2015       185  ASN       HB1            -1.7165166922       11.7116900754        0.9282031781  S21       170             1.0000000000
      2016       185  ASN       HB2            -3.1130073457       12.8188063628        0.9969738081  S21       170             1.0000000000
      2017       185  ASN       QQH5           -2.7489007060       11.8159780252        2.4355054735  S21       170             1.0000000000
      2018       185  ASN       CG             -3.6067423123       10.7197716669        0.8394911701  S21       170             1.0000000000
      2019       185  ASN       OD1            -3.2286207065        9.5103129593        0.9718675070  S21       170             1.0000000000
      2020       185  ASN       ND2            -4.7763389316       11.0713560922        0.2856622184  S21       170             1.0000000000
      2021       185  ASN       HD21           -5.4977589659       10.3741389042        0.0861299812  S21       170             1.0000000000
      2022       185  ASN       HD22           -4.9792377781       12.0486557422        0.0586575236  S21       170             1.0000000000
      2023       186  LYS       CE             -3.2290024195        1.3401528918       -4.3648371906  S21       234             1.0000000000
      2024       186  LYS       HE1            -3.6949298877        1.5552059432       -3.4043508227  S21       234             1.0000000000
      2025       186  LYS       HE2            -3.9995872068        1.2479643388       -5.1317893944  S21       234             1.0000000000
      2026       186  LYS       NZ             -2.3399612940        2.4885445817       -4.7572699711  S21       234             1.0000000000
      2027       186  LYS       HZ1            -1.8204454702        2.2790106259       -5.6456635493  S21       234             1.0000000000
      2028       186  LYS       HZ2            -1.6011396214        2.7325906974       -4.0737382068  S21       234             1.0000000000
      2029       186  LYS       HZ3            -2.9142488435        3.3644210739       -4.8965704928  S21       234             1.0000000000
      2030       186  LYS       QQH6           -2.6231295816        0.4371522572       -4.2758850013  S21       234             1.0000000000
      2031       187  SER       CB              2.3533886248        3.1660059078       -5.9507476337  S21       235             1.0000000000
      2032       187  SER       HB1             3.0366040322        2.4497793757       -6.4182590276  S21       235             1.0000000000
      2033       187  SER       HB2             2.9144578753        4.0938025905       -5.7727203208  S21       235             1.0000000000
      2034       187  SER       OG              1.2543161710        3.3576255697       -6.8699313558  S21       235             1.0000000000
      2035       187  SER       HG1             0.8491378720        4.2630528508       -6.7381542917  S21       235             1.0000000000
      2036       187  SER       QQH7            2.0120885317        2.7074058982       -5.0071489926  S21       235             1.0000000000
      2037       188  PNM       S1             -2.9780307074        9.4328583393       -6.3939989813  S21       523             1.0000000000
      2038       188  PNM       C2             -1.6743446468        8.1208482453       -6.9577614792  S21       523             1.0000000000
      2039       188  PNM       C3             -1.3641262394        7.3051909446       -5.6503797091  S21       523             1.0000000000
      2040       188  PNM       N4             -2.6025779906        7.2013340457       -4.8291737627  S21       523             1.0000000000
      2041       188  PNM       C5             -3.6411058843        8.2799009412       -5.0738989462  S21       523             1.0000000000
      2042       188  PNM       C6             -3.5723111653        8.7271929810       -3.5741561262  S21       523             1.0000000000
      2043       188  PNM       C7             -2.5450306066        7.5719191907       -3.3758108571  S21       523             1.0000000000
      2044       188  PNM       O8             -1.4892048550        7.5770079740       -2.6795296053  S21       523             1.0000000000
      2045       188  PNM       C9             -2.2938201834        7.2629324382       -8.0729249643  S21       523             1.0000000000
      2046       188  PNM       C10            -0.4455939034        8.8815536781       -7.4745697033  S21       523             1.0000000000
      2047       188  PNM       C11            -0.7692582499        5.9220807518       -6.0025336786  S21       523             1.0000000000
      2048       188  PNM       O12            -1.4473623481        4.8775207699       -5.8020511625  S21       523             1.0000000000
      2049       188  PNM       O13             0.4347681618        5.9250178674       -6.5258964211  S21       523             1.0000000000
      2050       188  PNM       N14            -2.9598946603       10.0102267906       -3.2723682757  S21       523             1.0000000000
      2051       188  PNM       C15            -3.5839560339       11.1726068742       -3.5681793232  S21       523             1.0000000000
      2052       188  PNM       O16            -4.7200384020       11.1797989113       -4.1297772697  S21       523             1.0000000000
      2053       188  PNM       C17            -2.8605649840       12.4710730924       -3.2255554542  S21       523             1.0000000000
      2054       188  PNM       C18            -1.7438698570       12.8460346060       -4.1933846792  S21       523             1.0000000000
      2055       188  PNM       C19            -0.5217354645       13.3326788167       -3.7054084757  S21       523             1.0000000000
      2056       188  PNM       C20             0.5135470433       13.6909819483       -4.5762827634  S21       523             1.0000000000
      2057       188  PNM       C21             0.3379830366       13.5588148093       -5.9578973884  S21       523             1.0000000000
      2058       188  PNM       C22            -0.8866917831       13.0971093781       -6.4582865254  S21       523             1.0000000000
      2059       188  PNM       C23            -1.9226985646       12.7532644832       -5.5837156210  S21       523             1.0000000000
      2060       188  PNM       H24            -0.6017960329        7.8520155664       -5.0795153728  S21       523             1.0000000000
      2061       188  PNM       H25            -0.6813597913        9.4103987018       -8.4032649425  S21       523             1.0000000000
      2062       188  PNM       H26             0.3596638335        8.1706557822       -7.6768283911  S21       523             1.0000000000
      2063       188  PNM       H27            -0.0963097331        9.6180903387       -6.7467784338  S21       523             1.0000000000
      2064       188  PNM       H28            -2.6183887898        7.9076050964       -8.8945133549  S21       523             1.0000000000
      2065       188  PNM       H29            -3.1657235532        6.7093054935       -7.7180216606  S21       523             1.0000000000
      2066       188  PNM       H30            -1.5596859043        6.5458746204       -8.4594509149  S21       523             1.0000000000
      2067       188  PNM       H31            -4.6092849068        7.8823572329       -5.3750415409  S21       523             1.0000000000
      2068       188  PNM       H32            -4.5204508772        8.6253037787       -3.0450255507  S21       523             1.0000000000
      2069       188  PNM       H33            -2.4576617593       12.4043875926       -2.2097282340  S21       523             1.0000000000
      2070       188  PNM       H34            -3.6278429868       13.2520024597       -3.2184490615  S21       523             1.0000000000
      2071       188  PNM       H35            -0.3848407066       13.4387424669       -2.6351565427  S21       523             1.0000000000
      2072       188  PNM       H36             1.4490228370       14.0699201626       -4.1764406843  S21       523             1.0000000000
      2073       188  PNM       H37             1.1345038808       13.8300155416       -6.6433740836  S21       523             1.0000000000
      2074       188  PNM       H38            -1.0329216835       12.9977274274       -7.5273455865  S21       523             1.0000000000
      2075       188  PNM       H39            -2.8634018991       12.3915783555       -5.9829856890  S21       523             1.0000000000
      2076       188  PNM       H40            -2.0449876221       10.0099863975       -2.8133246520  S21       523             1.0000000000
      2077       189  TIP3      OH2            -4.4931383040        7.6195480976       -0.3833612821  S21       290             1.0000000000
      2078       189  TIP3      H1             -5.7570892982        7.4619220832       -0.0774683375  S21       290             1.0000000000
      2079       189  TIP3      H2             -3.9607079251        8.3099631674        0.1204349992  S21       290             1.0000000000
      2080       190  SER       CB             -2.8741834510        5.1123376992       -2.4128093209  S22       70              1.0000000000
      2081       190  SER       HB1            -3.4921793744        4.3163336067       -2.8318570462  S22       70              1.0000000000
      2082       190  SER       HB2            -1.9229308420        5.1366771819       -2.9480330021  S22       70              1.0000000000
      2083       190  SER       OG             -3.5940168365        6.3702796414       -2.6212575241  S22       70              1.0000000000
      2084       190  SER       HG1            -4.0400793003        7.2255133266       -1.1538376080  S22       70              1.0000000000
      2085       190  SER       QQH1           -2.6531202292        5.0138244157       -1.3398902076  S22       70              1.0000000000
      2086       191  LYS       CD             -6.3963183539        3.3979493414       -2.1555639157  S22       73              1.0000000000
      2087       191  LYS       HD1            -7.1101625427        2.9209369622       -2.8308257439  S22       73              1.0000000000
      2088       191  LYS       HD2            -5.4073728302        3.2961219029       -2.6153143592  S22       73              1.0000000000
      2089       191  LYS       QQH2           -6.3961918393        2.8429094457       -1.2118608605  S22       73              1.0000000000
      2090       191  LYS       CE             -6.7618798941        4.8800574234       -1.9645275550  S22       73              1.0000000000
      2091       191  LYS       HE1            -6.4210592086        5.2945558281       -1.0143865777  S22       73              1.0000000000
      2092       191  LYS       HE2            -7.8457257741        5.0149905241       -1.9980004501  S22       73              1.0000000000
      2093       191  LYS       NZ             -6.1718261474        5.7715647700       -3.0335473939  S22       73              1.0000000000
      2094       191  LYS       HZ1            -6.3210786517        5.4483676285       -4.0047704976  S22       73              1.0000000000
      2095       191  LYS       HZ2            -5.1214943170        5.9421856743       -2.9246061419  S22       73              1.0000000000
      2096       191  LYS       HZ3            -6.6000061066        6.7256688319       -2.9750746204  S22       73              1.0000000000
      2097       192  SER       CB             -4.4459412196        4.2936469731       -6.4990582872  S22       130             1.0000000000
      2098       192  SER       HB1            -4.4829147781        5.1952268082       -7.1113398244  S22       130             1.0000000000
      2099       192  SER       HB2            -3.6889575496        3.6278160216       -6.9236733415  S22       130             1.0000000000
      2100       192  SER       OG             -4.0817579300        4.6077084849       -5.1117078726  S22       130             1.0000000000
      2101       192  SER       HG1            -3.4729987281        5.4175395642       -5.0852793475  S22       130             1.0000000000
      2102       192  SER       QQH3           -5.4098835848        3.7835252699       -6.5499101506  S22       130             1.0000000000
      2103       193  GLU       CB             -9.9434056209        9.2822944963        0.7114655350  S22       166             1.0000000000
      2104       193  GLU       HB1            -9.6397816380        9.9252988717       -0.1232444709  S22       166             1.0000000000
      2105       193  GLU       HB2           -10.9752307208        8.9695603476        0.5348881583  S22       166             1.0000000000
      2106       193  GLU       QQH4           -9.9091311186        9.7883089591        1.6852953196  S22       166             1.0000000000
      2107       193  GLU       CG             -9.0328676625        8.0414742907        0.7058708905  S22       166             1.0000000000
      2108       193  GLU       HG1            -9.3865994109        7.3155418540       -0.0349046752  S22       166             1.0000000000
      2109       193  GLU       HG2            -9.0637001957        7.5113721697        1.6667381299  S22       166             1.0000000000
      2110       193  GLU       CD             -7.5831333057        8.3437423624        0.3786850492  S22       166             1.0000000000
      2111       193  GLU       OE1            -7.1385640645        9.5136522255        0.3205033264  S22       166             1.0000000000
      2112       193  GLU       OE2            -6.8343706405        7.2609921942        0.1593882112  S22       166             1.0000000000
      2113       194  ASN       CB             -2.7192663581       11.8587313873        1.3376862497  S22       170             1.0000000000
      2114       194  ASN       HB1            -1.7164239442       11.7113178644        0.9288538035  S22       170             1.0000000000
      2115       194  ASN       HB2            -3.1106270451       12.8210001247        0.9975691870  S22       170             1.0000000000
      2116       194  ASN       QQH5           -2.7481349436       11.8175479962        2.4363440758  S22       170             1.0000000000
      2117       194  ASN       CG             -3.6080203989       10.7236153649        0.8415028500  S22       170             1.0000000000
      2118       194  ASN       OD1            -3.2358523094        9.5129792401        0.9840048240  S22       170             1.0000000000
      2119       194  ASN       ND2            -4.7727655175       11.0753829041        0.2781637864  S22       170             1.0000000000
      2120       194  ASN       HD21           -5.4931624825       10.3788450099        0.0771140910  S22       170             1.0000000000
      2121       194  ASN       HD22           -4.9723128292       12.0526629242        0.0455638313  S22       170             1.0000000000
      2122       195  LYS       CE             -3.2253879770        1.3541758663       -4.3708439174  S22       234             1.0000000000
      2123       195  LYS       HE1            -3.6905207911        1.5689154259       -3.4097881379  S22       234             1.0000000000
      2124       195  LYS       HE2            -3.9967457536        1.2625831041       -5.1371737869  S22       234             1.0000000000
      2125       195  LYS       NZ             -2.3355760064        2.5015099727       -4.7639676143  S22       234             1.0000000000
      2126       195  LYS       HZ1            -1.8183640639        2.2922825547       -5.6535863545  S22       234             1.0000000000
      2127       195  LYS       HZ2            -1.5923328968        2.7411689519       -4.0836410743  S22       234             1.0000000000
      2128       195  LYS       HZ3            -2.9037797849        3.3825559263       -4.9011548037  S22       234             1.0000000000
      2129       195  LYS       QQH6           -2.6204684191        0.4504160563       -4.2827587928  S22       234             1.0000000000
      2130       196  SER       CB              2.3541574638        3.1704922966       -5.9498064569  S22       235             1.0000000000
      2131       196  SER       HB1             3.0372430964        2.4545859038       -6.4180675047  S22       235             1.0000000000
      2132       196  SER       HB2             2.9154199793        4.0978573841       -5.7701857693  S22       235             1.0000000000
      2133       196  SER       OG              1.2558991988        3.3637506666       -6.8692180204  S22       235             1.0000000000
      2134       196  SER       HG1             0.8505987778        4.2689931445       -6.7353594472  S22       235             1.0000000000
      2135       196  SER       QQH7            2.0125302687        2.7110435396       -5.0066905912  S22       235             1.0000000000
      2136       197  PNM       S1             -2.9869411691        9.4117873268       -6.3896014261  S22       523             1.0000000000
      2137       197  PNM       C2             -1.6813360478        8.1036514388       -6.9482927907  S22       523             1.0000000000
      2138       197  PNM       C3             -1.3932636150        7.2802993119       -5.6421250564  S22       523             1.0000000000
      2139       197  PNM       N4             -2.6502296304        7.1414459087       -4.8494433930  S22       523             1.0000000000
      2140       197  PNM       C5             -3.6594732764        8.2539693797       -5.0785875779  S22       523             1.0000000000
      2141       197  PNM       C6             -3.5903309372        8.6998742167       -3.5827035233  S22       523             1.0000000000
      2142       197  PNM       C7             -2.5951953586        7.5137336289       -3.3509166317  S22       523             1.0000000000
      2143       197  PNM       O8             -1.4993903064        7.5768591001       -2.6957199263  S22       523             1.0000000000
      2144       197  PNM       C9             -2.2900082733        7.2551280667       -8.0764421445  S22       523             1.0000000000
      2145       197  PNM       C10            -0.4473986004        8.8678102631       -7.4480241623  S22       523             1.0000000000
      2146       197  PNM       C11            -0.7678955729        5.9100100067       -5.9931990623  S22       523             1.0000000000
      2147       197  PNM       O12            -1.4184215930        4.8489286421       -5.7871970191  S22       523             1.0000000000
      2148       197  PNM       O13             0.4346842784        5.9339117196       -6.5211424529  S22       523             1.0000000000
      2149       197  PNM       N14            -2.9622153749        9.9717365930       -3.2735277691  S22       523             1.0000000000
      2150       197  PNM       C15            -3.5742441053       11.1421748158       -3.5614274151  S22       523             1.0000000000
      2151       197  PNM       O16            -4.7137736872       11.1644623630       -4.1176998616  S22       523             1.0000000000
      2152       197  PNM       C17            -2.8426297337       12.4354291824       -3.2141808361  S22       523             1.0000000000
      2153       197  PNM       C18            -1.7361160289       12.8245793144       -4.1885611996  S22       523             1.0000000000
      2154       197  PNM       C19            -0.5168680903       13.3231937363       -3.7049821167  S22       523             1.0000000000
      2155       197  PNM       C20             0.5113999561       13.6935909138       -4.5789162689  S22       523             1.0000000000
      2156       197  PNM       C21             0.3315269441       13.5629047697       -5.9601339789  S22       523             1.0000000000
      2157       197  PNM       C22            -0.8914556904       13.0923768385       -6.4564009041  S22       523             1.0000000000
      2158       197  PNM       C23            -1.9206493590       12.7359274303       -5.5784416377  S22       523             1.0000000000
      2159       197  PNM       H24            -0.6563444268        7.8333647704       -5.0444934049  S22       523             1.0000000000
      2160       197  PNM       H25            -0.6756374489        9.4051689191       -8.3738702271  S22       523             1.0000000000
      2161       197  PNM       H26             0.3596084075        8.1590192555       -7.6493443598  S22       523             1.0000000000
      2162       197  PNM       H27            -0.1045664013        9.5984779556       -6.7114765015  S22       523             1.0000000000
      2163       197  PNM       H28            -2.6032010358        7.9055475894       -8.8981580702  S22       523             1.0000000000
      2164       197  PNM       H29            -3.1678073043        6.7024421668       -7.7348518876  S22       523             1.0000000000
      2165       197  PNM       H30            -1.5532615647        6.5383699733       -8.4584207251  S22       523             1.0000000000
      2166       197  PNM       H31            -4.6372070579        7.8803253881       -5.3813267642  S22       523             1.0000000000
      2167       197  PNM       H32            -4.5495305748        8.6223499195       -3.0673280398  S22       523             1.0000000000
      2168       197  PNM       H33            -2.4279143357       12.3581668413       -2.2038906533  S22       523             1.0000000000
      2169       197  PNM       H34            -3.6096565235       13.2164620668       -3.1904687841  S22       523             1.0000000000
      2170       197  PNM       H35            -0.3762619159       13.4276770259       -2.6350684533  S22       523             1.0000000000
      2171       197  PNM       H36             1.4453330257       14.0794278364       -4.1818368813  S22       523             1.0000000000
      2172       197  PNM       H37             1.1235054550       13.8409644050       -6.6481948749  S22       523             1.0000000000
      2173       197  PNM       H38            -1.0410974985       12.9940785381       -7.5251176491  S22       523             1.0000000000
      2174       197  PNM       H39            -2.8593535539       12.3662535881       -5.9747948741  S22       523             1.0000000000
      2175       197  PNM       H40            -2.0427307848        9.9522587327       -2.8234947085  S22       523             1.0000000000
      2176       198  TIP3      OH2            -4.4858772654        7.6304554648       -0.3643320934  S22       290             1.0000000000
      2177       198  TIP3      H1             -5.7733980954        7.4618958403       -0.0706145873  S22       290             1.0000000000
      2178       198  TIP3      H2             -3.9623645974        8.3262029462        0.1475235141  S22       290             1.0000000000
      2179       199  SER       CB             -2.8550142245        5.1061004929       -2.4200161870  S23       70              1.0000000000
      2180       199  SER       HB1            -3.4756352778        4.3102591592       -2.8343473232  S23       70              1.0000000000
      2181       199  SER       HB2            -1.9042431656        5.1281433690       -2.9540619296  S23       70              1.0000000000
      2182       199  SER       OG             -3.5757474156        6.3638116549       -2.6379992880  S23       70              1.0000000000
      2183       199  SER       HG1            -4.0330215297        7.2388529760       -1.1409739635  S23       70              1.0000000000
      2184       199  SER       QQH1           -2.6374836863        5.0186532996       -1.3458110570  S23       70              1.0000000000
      2185       200  LYS       CD             -6.3857336498        3.3992511192       -2.1606848355  S23       73              1.0000000000
      2186       200  LYS       HD1            -7.1053371864        2.9286659986       -2.8343100516  S23       73              1.0000000000
      2187       200  LYS       HD2            -5.3990267807        3.2916062491       -2.6237932690  S23       73              1.0000000000
      2188       200  LYS       QQH2           -6.3860509413        2.8423753109       -1.2180868543  S23       73              1.0000000000
      2189       200  LYS       CE             -6.7406368977        4.8824835775       -1.9643047525  S23       73              1.0000000000
      2190       200  LYS       HE1            -6.3798265800        5.2952996373       -1.0209006740  S23       73              1.0000000000
      2191       200  LYS       HE2            -7.8239653180        5.0238159768       -1.9772181571  S23       73              1.0000000000
      2192       200  LYS       NZ             -6.1657565945        5.7711421249       -3.0437885173  S23       73              1.0000000000
      2193       200  LYS       HZ1            -6.3292558862        5.4478345068       -4.0128768441  S23       73              1.0000000000
      2194       200  LYS       HZ2            -5.1173510864        5.9351743423       -2.9488902494  S23       73              1.0000000000
      2195       200  LYS       HZ3            -6.5915256190        6.7260748267       -2.9798045581  S23       73              1.0000000000
      2196       201  SER       CB             -4.4417954509        4.3100497912       -6.4966796293  S23       130             1.0000000000
      2197       201  SER       HB1            -4.4825829218        5.2110520068       -7.1100363112  S23       130             1.0000000000
      2198       201  SER       HB2            -3.6822524077        3.6472990419       -6.9222606089  S23       130             1.0000000000
      2199       201  SER       OG             -4.0780288188        4.6263246441       -5.1107312833  S23       130             1.0000000000
      2200       201  SER       HG1            -3.4795000634        5.4524682451       -5.0825083001  S23       130             1.0000000000
      2201       201  SER       QQH3           -5.4037280930        3.7957365348       -6.5497477209  S23       130             1.0000000000
      2202       202  GLU       CB             -9.9482867632        9.2847855630        0.7107923550  S23       166             1.0000000000
      2203       202  GLU       HB1            -9.6453126481        9.9280065574       -0.1239876645  S23       166             1.0000000000
      2204       202  GLU       HB2           -10.9803056112        8.9725162237        0.5348190264  S23       166             1.0000000000
      2205       202  GLU       QQH4           -9.9133159289        9.7903736163        1.6848101012  S23       166             1.0000000000
      2206       202  GLU       CG             -9.0383441978        8.0435700589        0.7043008563  S23       166             1.0000000000
      2207       202  GLU       HG1            -9.3929360757        7.3174873412       -0.0358070720  S23       166             1.0000000000
      2208       202  GLU       HG2            -9.0679761930        7.5138533496        1.6654234695  S23       166             1.0000000000
      2209       202  GLU       CD             -7.5892687922        8.3454642182        0.3758593278  S23       166             1.0000000000
      2210       202  GLU       OE1            -7.1423211659        9.5139001053        0.3181005607  S23       166             1.0000000000
      2211       202  GLU       OE2            -6.8417347915        7.2609086692        0.1547243653  S23       166             1.0000000000
      2212       203  ASN       CB             -2.7217507054       11.8580375697        1.3395301816  S23       170             1.0000000000
      2213       203  ASN       HB1            -1.7193499758       11.7091759240        0.9300082922  S23       170             1.0000000000
      2214       203  ASN       HB2            -3.1118994877       12.8206904806        0.9991203279  S23       170             1.0000000000
      2215       203  ASN       QQH5           -2.7497968912       11.8171541226        2.4381547167  S23       170             1.0000000000
      2216       203  ASN       CG             -3.6119074313       10.7237548174        0.8447612276  S23       170             1.0000000000
      2217       203  ASN       OD1            -3.2454537746        9.5123799965        0.9981925968  S23       170             1.0000000000
      2218       203  ASN       ND2            -4.7708963527       11.0756035920        0.2701857419  S23       170             1.0000000000
      2219       203  ASN       HD21           -5.4917524641       10.3800217616        0.0687298134  S23       170             1.0000000000
      2220       203  ASN       HD22           -4.9670701717       12.0527346591        0.0327847446  S23       170             1.0000000000
      2221       204  LYS       CE             -3.2218531756        1.3711574279       -4.3750547943  S23       234             1.0000000000
      2222       204  LYS       HE1            -3.6841430842        1.5855015463       -3.4122793157  S23       234             1.0000000000
      2223       204  LYS       HE2            -3.9955652189        1.2822945279       -5.1393589183  S23       234             1.0000000000
      2224       204  LYS       NZ             -2.3302249012        2.5162359417       -4.7684852538  S23       234             1.0000000000
      2225       204  LYS       HZ1            -1.8144828409        2.3069817637       -5.6586499395  S23       234             1.0000000000
      2226       204  LYS       HZ2            -1.5840778594        2.7523093143       -4.0901309586  S23       234             1.0000000000
      2227       204  LYS       HZ3            -2.8942631510        3.4007371850       -4.9040349912  S23       234             1.0000000000
      2228       204  LYS       QQH6           -2.6195454394        0.4654811478       -4.2897086143  S23       234             1.0000000000
      2229       205  SER       CB              2.3622013075        3.1740800784       -5.9458744547  S23       235             1.0000000000
      2230       205  SER       HB1             3.0481152476        2.4594623662       -6.4119478420  S23       235             1.0000000000
      2231       205  SER       HB2             2.9218503560        4.1017210423       -5.7627816449  S23       235             1.0000000000
      2232       205  SER       OG              1.2681943287        3.3668276594       -6.8701612522  S23       235             1.0000000000
      2233       205  SER       HG1             0.8610767408        4.2709202580       -6.7366398461  S23       235             1.0000000000
      2234       205  SER       QQH7            2.0165883141        2.7137168536       -5.0046988719  S23       235             1.0000000000
      2235       206  PNM       S1             -3.0170723242        9.3728445999       -6.4103603369  S23       523             1.0000000000
      2236       206  PNM       C2             -1.6913679051        8.0788237109       -6.9564346445  S23       523             1.0000000000
      2237       206  PNM       C3             -1.4122066632        7.2562589135       -5.6496341542  S23       523             1.0000000000
      2238       206  PNM       N4             -2.6765106805        7.0975476173       -4.8703430906  S23       523             1.0000000000
      2239       206  PNM       C5             -3.6802650083        8.2185150066       -5.0928550003  S23       523             1.0000000000
      2240       206  PNM       C6             -3.6046765116        8.6688998442       -3.5997725942  S23       523             1.0000000000
      2241       206  PNM       C7             -2.6189121975        7.4775344026       -3.3552925119  S23       523             1.0000000000
      2242       206  PNM       O8             -1.5086351063        7.5682909676       -2.7195299321  S23       523             1.0000000000
      2243       206  PNM       C9             -2.2782447793        7.2315904765       -8.0967870490  S23       523             1.0000000000
      2244       206  PNM       C10            -0.4583214661        8.8574510057       -7.4349373222  S23       523             1.0000000000
      2245       206  PNM       C11            -0.7599620688        5.8958965959       -5.9878269539  S23       523             1.0000000000
      2246       206  PNM       O12            -1.3808825392        4.8225613262       -5.7571543051  S23       523             1.0000000000
      2247       206  PNM       O13             0.4374910027        5.9380339455       -6.5260290533  S23       523             1.0000000000
      2248       206  PNM       N14            -2.9643845279        9.9329315177       -3.2896275814  S23       523             1.0000000000
      2249       206  PNM       C15            -3.5679122341       11.1104579130       -3.5641116942  S23       523             1.0000000000
      2250       206  PNM       O16            -4.7106682899       11.1470734115       -4.1130721778  S23       523             1.0000000000
      2251       206  PNM       C17            -2.8240218627       12.3937523930       -3.2088928153  S23       523             1.0000000000
      2252       206  PNM       C18            -1.7295048156       12.7916544598       -4.1933352299  S23       523             1.0000000000
      2253       206  PNM       C19            -0.5105668050       13.3011870687       -3.7199951955  S23       523             1.0000000000
      2254       206  PNM       C20             0.5055585142       13.6839084598       -4.6027512608  S23       523             1.0000000000
      2255       206  PNM       C21             0.3138519663       13.5547601192       -5.9826247406  S23       523             1.0000000000
      2256       206  PNM       C22            -0.9088674577       13.0728115906       -6.4682689642  S23       523             1.0000000000
      2257       206  PNM       C23            -1.9259374938       12.7034861787       -5.5815758991  S23       523             1.0000000000
      2258       206  PNM       H24            -0.6921068046        7.8184625479       -5.0394488836  S23       523             1.0000000000
      2259       206  PNM       H25            -0.6807025313        9.4030393838       -8.3574197854  S23       523             1.0000000000
      2260       206  PNM       H26             0.3563942035        8.1571839894       -7.6346195185  S23       523             1.0000000000
      2261       206  PNM       H27            -0.1300002091        9.5823215209       -6.6861794182  S23       523             1.0000000000
      2262       206  PNM       H28            -2.5785356839        7.8841696862       -8.9216877890  S23       523             1.0000000000
      2263       206  PNM       H29            -3.1615407294        6.6771298038       -7.7728954134  S23       523             1.0000000000
      2264       206  PNM       H30            -1.5338965149        6.5177053210       -8.4692356005  S23       523             1.0000000000
      2265       206  PNM       H31            -4.6611773382        7.8458675287       -5.3872151329  S23       523             1.0000000000
      2266       206  PNM       H32            -4.5646427738        8.6013145158       -3.0838634100  S23       523             1.0000000000
      2267       206  PNM       H33            -2.3951262883       12.2990461746       -2.2061189332  S23       523             1.0000000000
      2268       206  PNM       H34            -3.5860691965       13.1789126617       -3.1632928409  S23       523             1.0000000000
      2269       206  PNM       H35            -0.3606207455       13.4046193476       -2.6512539765  S23       523             1.0000000000
      2270       206  PNM       H36             1.4391865371       14.0784184069       -4.2133961990  S23       523             1.0000000000
      2271       206  PNM       H37             1.0965325598       13.8424172394       -6.6773559593  S23       523             1.0000000000
      2272       206  PNM       H38            -1.0678433031       12.9761091610       -7.5358375517  S23       523             1.0000000000
      2273       206  PNM       H39            -2.8643775904       12.3250678688       -5.9701164462  S23       523             1.0000000000
      2274       206  PNM       H40            -2.0442624225        9.9000757341       -2.8420885247  S23       523             1.0000000000
      2275       207  TIP3      OH2            -4.4849141394        7.6319565372       -0.3530080228  S23       290             1.0000000000
      2276       207  TIP3      H1             -5.7854902614        7.4611542626       -0.0681286939  S23       290             1.0000000000
      2277       207  TIP3      H2             -3.9661432666        8.3283884174        0.1649505674  S23       290             1.0000000000
      2278       208  SER       CB             -2.8495162025        5.0961074434       -2.4216337762  S24       70              1.0000000000
      2279       208  SER       HB1            -3.4708370825        4.2981508194       -2.8307140332  S24       70              1.0000000000
      2280       208  SER       HB2            -1.8986428077        5.1158172867       -2.9550865596  S24       70              1.0000000000
      2281       208  SER       OG             -3.5724202214        6.3512953657       -2.6492186216  S24       70              1.0000000000
      2282       208  SER       HG1            -4.0376969883        7.2386377191       -1.1400978950  S24       70              1.0000000000
      2283       208  SER       QQH1           -2.6334621916        5.0175150058       -1.3466160162  S24       70              1.0000000000
      2284       209  LYS       CD             -6.3843604388        3.3922639622       -2.1640884603  S24       73              1.0000000000
      2285       209  LYS       HD1            -7.1205911863        2.9330971289       -2.8277284637  S24       73              1.0000000000
      2286       209  LYS       HD2            -5.4057652526        3.2696613460       -2.6406022846  S24       73              1.0000000000
      2287       209  LYS       QQH2           -6.3798168938        2.8352078246       -1.2216322517  S24       73              1.0000000000
      2288       209  LYS       CE             -6.7124053530        4.8799796424       -1.9617860132  S24       73              1.0000000000
      2289       209  LYS       HE1            -6.3131576238        5.2888451673       -1.0324298625  S24       73              1.0000000000
      2290       209  LYS       HE2            -7.7930645819        5.0378865602       -1.9369756432  S24       73              1.0000000000
      2291       209  LYS       NZ             -6.1600216794        5.7566777962       -3.0620820102  S24       73              1.0000000000
      2292       209  LYS       HZ1            -6.3362135691        5.4232896117       -4.0243835040  S24       73              1.0000000000
      2293       209  LYS       HZ2            -5.1115953385        5.9207678192       -2.9813145098  S24       73              1.0000000000
      2294       209  LYS       HZ3            -6.5855395103        6.7120034399       -3.0018729220  S24       73              1.0000000000
      2295       210  SER       CB             -4.4371773418        4.3281607336       -6.4996002749  S24       130             1.0000000000
      2296       210  SER       HB1            -4.4788063078        5.2306291868       -7.1109002759  S24       130             1.0000000000
      2297       210  SER       HB2            -3.6752757813        3.6683415145       -6.9258748215  S24       130             1.0000000000
      2298       210  SER       OG             -4.0768599951        4.6413679659       -5.1129318616  S24       130             1.0000000000
      2299       210  SER       HG1            -3.4802894795        5.4750173048       -5.0816257234  S24       130             1.0000000000
      2300       210  SER       QQH3           -5.3976107220        3.8110923382       -6.5581416029  S24       130             1.0000000000
      2301       211  GLU       CB             -9.9559935442        9.2885350786        0.7109269646  S24       166             1.0000000000
      2302       211  GLU       HB1            -9.6527378704        9.9314755815       -0.1239633546  S24       166             1.0000000000
      2303       211  GLU       HB2           -10.9886952019        8.9783172770        0.5356950426  S24       166             1.0000000000
      2304       211  GLU       QQH4           -9.9194107760        9.7937676191        1.6850773974  S24       166             1.0000000000
      2305       211  GLU       CG             -9.0484185849        8.0456879930        0.7035068698  S24       166             1.0000000000
      2306       211  GLU       HG1            -9.4063213273        7.3185097542       -0.0337286160  S24       166             1.0000000000
      2307       211  GLU       HG2            -9.0749409660        7.5179564957        1.6658376933  S24       166             1.0000000000
      2308       211  GLU       CD             -7.6004423633        8.3449960531        0.3695561715  S24       166             1.0000000000
      2309       211  GLU       OE1            -7.1504169143        9.5119519052        0.3102172877  S24       166             1.0000000000
      2310       211  GLU       OE2            -6.8565162916        7.2581362747        0.1451495559  S24       166             1.0000000000
      2311       212  ASN       CB             -2.7249792240       11.8510677939        1.3402345154  S24       170             1.0000000000
      2312       212  ASN       HB1            -1.7227626298       11.7002057989        0.9308129722  S24       170             1.0000000000
      2313       212  ASN       HB2            -3.1135006162       12.8138339482        0.9983002749  S24       170             1.0000000000
      2314       212  ASN       QQH5           -2.7531405826       11.8116913892        2.4388715023  S24       170             1.0000000000
      2315       212  ASN       CG             -3.6173712467       10.7175248565        0.8464672214  S24       170             1.0000000000
      2316       212  ASN       OD1            -3.2561621304        9.5051366420        1.0050151120  S24       170             1.0000000000
      2317       212  ASN       ND2            -4.7726888391       11.0713703344        0.2657614464  S24       170             1.0000000000
      2318       212  ASN       HD21           -5.4943477158       10.3771288380        0.0628177783  S24       170             1.0000000000
      2319       212  ASN       HD22           -4.9653847020       12.0485310239        0.0253834688  S24       170             1.0000000000
      2320       213  LYS       CE             -3.2214782653        1.3845611117       -4.3765401227  S24       234             1.0000000000
      2321       213  LYS       HE1            -3.6798477049        1.5977119370       -3.4114072084  S24       234             1.0000000000
      2322       213  LYS       HE2            -3.9983626392        1.2981606670       -5.1378868813  S24       234             1.0000000000
      2323       213  LYS       NZ             -2.3296138904        2.5284539421       -4.7710242872  S24       234             1.0000000000
      2324       213  LYS       HZ1            -1.8147845310        2.3193537807       -5.6616228200  S24       234             1.0000000000
      2325       213  LYS       HZ2            -1.5813096451        2.7627936467       -4.0944786696  S24       234             1.0000000000
      2326       213  LYS       HZ3            -2.8920147116        3.4144696993       -4.9057442367  S24       234             1.0000000000
      2327       213  LYS       QQH6           -2.6207369754        0.4775355142       -4.2950011959  S24       234             1.0000000000
      2328       214  SER       CB              2.3704318724        3.1760475801       -5.9417058090  S24       235             1.0000000000
      2329       214  SER       HB1             3.0592664243        2.4625864381       -6.4052286900  S24       235             1.0000000000
      2330       214  SER       HB2             2.9285824076        4.1038972264       -5.7551312872  S24       235             1.0000000000
      2331       214  SER       OG              1.2808283567        3.3684026095       -6.8711189807  S24       235             1.0000000000
      2332       214  SER       HG1             0.8719592978        4.2715900763       -6.7387963126  S24       235             1.0000000000
      2333       214  SER       QQH7            2.0205823406        2.7147701371       -5.0025976391  S24       235             1.0000000000
      2334       215  PNM       S1             -3.0449752812        9.3399380362       -6.4336196853  S24       523             1.0000000000
      2335       215  PNM       C2             -1.6995888086        8.0603907664       -6.9684295959  S24       523             1.0000000000
      2336       215  PNM       C3             -1.4223944404        7.2414279156       -5.6598436196  S24       523             1.0000000000
      2337       215  PNM       N4             -2.6887881714        7.0710094222       -4.8855216009  S24       523             1.0000000000
      2338       215  PNM       C5             -3.6944717883        8.1914696660       -5.1050822049  S24       523             1.0000000000
      2339       215  PNM       C6             -3.6126028626        8.6471816519       -3.6142179225  S24       523             1.0000000000
      2340       215  PNM       C7             -2.6299259408        7.4551931823       -3.3644129507  S24       523             1.0000000000
      2341       215  PNM       O8             -1.5147162147        7.5570898333       -2.7363537898  S24       523             1.0000000000
      2342       215  PNM       C9             -2.2666394970        7.2102608495       -8.1164665160  S24       523             1.0000000000
      2343       215  PNM       C10            -0.4704697350        8.8539629679       -7.4322043359  S24       523             1.0000000000
      2344       215  PNM       C11            -0.7528486463        5.8873125591       -5.9863505204  S24       523             1.0000000000
      2345       215  PNM       O12            -1.3545065633        4.8080307837       -5.7347614428  S24       523             1.0000000000
      2346       215  PNM       O13             0.4401413093        5.9398445285       -6.5330218345  S24       523             1.0000000000
      2347       215  PNM       N14            -2.9643299358        9.9067980154       -3.3061716562  S24       523             1.0000000000
      2348       215  PNM       C15            -3.5625317729       11.0887832171       -3.5710808348  S24       523             1.0000000000
      2349       215  PNM       O16            -4.7072990305       11.1351572811       -4.1148542499  S24       523             1.0000000000
      2350       215  PNM       C17            -2.8081595337       12.3641230720       -3.2118588466  S24       523             1.0000000000
      2351       215  PNM       C18            -1.7255211466       12.7647101677       -4.2083066750  S24       523             1.0000000000
      2352       215  PNM       C19            -0.5029709062       13.2787697675       -3.7491341530  S24       523             1.0000000000
      2353       215  PNM       C20             0.5003573939       13.6668159316       -4.6442601009  S24       523             1.0000000000
      2354       215  PNM       C21             0.2923565987       13.5378033863       -6.0219120140  S24       523             1.0000000000
      2355       215  PNM       C22            -0.9336308140       13.0497044366       -6.4928112089  S24       523             1.0000000000
      2356       215  PNM       C23            -1.9379610691       12.6750576856       -5.5940572465  S24       523             1.0000000000
      2357       215  PNM       H24            -0.7122901935        7.8118785610       -5.0453336596  S24       523             1.0000000000
      2358       215  PNM       H25            -0.6911582030        9.4047342135       -8.3520534151  S24       523             1.0000000000
      2359       215  PNM       H26             0.3523288058        8.1629933614       -7.6312560190  S24       523             1.0000000000
      2360       215  PNM       H27            -0.1551669239        9.5758521053       -6.6749174883  S24       523             1.0000000000
      2361       215  PNM       H28            -2.5581585974        7.8620678941       -8.9451559108  S24       523             1.0000000000
      2362       215  PNM       H29            -3.1523686071        6.6525275229       -7.8055005143  S24       523             1.0000000000
      2363       215  PNM       H30            -1.5144278113        6.4999190483       -8.4795735467  S24       523             1.0000000000
      2364       215  PNM       H31            -4.6766111487        7.8145087744       -5.3903877797  S24       523             1.0000000000
      2365       215  PNM       H32            -4.5714734865        8.5853620131       -3.0954942001  S24       523             1.0000000000
      2366       215  PNM       H33            -2.3660041124       12.2565421149       -2.2162360158  S24       523             1.0000000000
      2367       215  PNM       H34            -3.5647635896       13.1533819712       -3.1481948828  S24       523             1.0000000000
      2368       215  PNM       H35            -0.3397937630       13.3814967096       -2.6821483248  S24       523             1.0000000000
      2369       215  PNM       H36             1.4367450385       14.0656864418       -4.2659358050  S24       523             1.0000000000
      2370       215  PNM       H37             1.0649760396       13.8300649766       -6.7259070608  S24       523             1.0000000000
      2371       215  PNM       H38            -1.1053588171       12.9531034019       -7.5583776451  S24       523             1.0000000000
      2372       215  PNM       H39            -2.8790851003       12.2921333384       -5.9714510564  S24       523             1.0000000000
      2373       215  PNM       H40            -2.0445685846        9.8662938033       -2.8588730161  S24       523             1.0000000000
      2374       216  TIP3      OH2            -4.4931819269        7.6247572699       -0.3523726425  S24       290             1.0000000000
      2375       216  TIP3      H1             -5.8030180820        7.4561439596       -0.0741787432  S24       290             1.0000000000
      2376       216  TIP3      H2             -3.9766829628        8.3197382453        0.1701516823  S24       290             1.0000000000
      2377       217  SER       CB             -2.8525150869        5.0900918695       -2.4239216670  S25       70              1.0000000000
      2378       217  SER       HB1            -3.4754667560        4.2903388500       -2.8272769803  S25       70              1.0000000000
      2379       217  SER       HB2            -1.9020294163        5.1060930266       -2.9579812799  S25       70              1.0000000000
      2380       217  SER       OG             -3.5766490978        6.3433454993       -2.6607473986  S25       70              1.0000000000
      2381       217  SER       HG1            -4.0524795536        7.2328760664       -1.1502894599  S25       70              1.0000000000
      2382       217  SER       QQH1           -2.6364896636        5.0198129063       -1.3483804712  S25       70              1.0000000000
      2383       218  LYS       CD             -6.3892312160        3.3799550310       -2.1649042984  S25       73              1.0000000000
      2384       218  LYS       HD1            -7.1568712072        2.9425052312       -2.8078980375  S25       73              1.0000000000
      2385       218  LYS       HD2            -5.4276744873        3.2278034895       -2.6671010215  S25       73              1.0000000000
      2386       218  LYS       QQH2           -6.3751015187        2.8238439713       -1.2220408814  S25       73              1.0000000000
      2387       218  LYS       CE             -6.6634379304        4.8762208860       -1.9543578234  S25       73              1.0000000000
      2388       218  LYS       HE1            -6.1904511988        5.2749702885       -1.0561795435  S25       73              1.0000000000
      2389       218  LYS       HE2            -7.7342416532        5.0674687422       -1.8576294116  S25       73              1.0000000000
      2390       218  LYS       NZ             -6.1552941503        5.7299205669       -3.0931788083  S25       73              1.0000000000
      2391       218  LYS       HZ1            -6.3483891866        5.3719725690       -4.0406777969  S25       73              1.0000000000
      2392       218  LYS       HZ2            -5.1074009464        5.9028617717       -3.0348529630  S25       73              1.0000000000
      2393       218  LYS       HZ3            -6.5851541862        6.6839177836       -3.0445243893  S25       73              1.0000000000
      2394       219  SER       CB             -4.4345989758        4.3516012956       -6.5056918462  S25       130             1.0000000000
      2395       219  SER       HB1            -4.4750596904        5.2560459161       -7.1142030765  S25       130             1.0000000000
      2396       219  SER       HB2            -3.6689727138        3.6952976541       -6.9306360238  S25       130             1.0000000000
      2397       219  SER       OG             -4.0822857421        4.6605746908       -5.1166345705  S25       130             1.0000000000
      2398       219  SER       HG1            -3.4808735614        5.4952233399       -5.0824918773  S25       130             1.0000000000
      2399       219  SER       QQH3           -5.3931994035        3.8316461909       -6.5726631803  S25       130             1.0000000000
      2400       220  GLU       CB             -9.9652021817        9.2919601743        0.7115412213  S25       166             1.0000000000
      2401       220  GLU       HB1            -9.6606216988        9.9338914983       -0.1236551748  S25       166             1.0000000000
      2402       220  GLU       HB2           -10.9990888773        8.9854324960        0.5370946427  S25       166             1.0000000000
      2403       220  GLU       QQH4           -9.9262712482        9.7971158484        1.6856578106  S25       166             1.0000000000
      2404       220  GLU       CG             -9.0619637250        8.0462421691        0.7037333461  S25       166             1.0000000000
      2405       220  GLU       HG1            -9.4255578906        7.3168999109       -0.0282276048  S25       166             1.0000000000
      2406       220  GLU       HG2            -9.0841089508        7.5223138540        1.6682792615  S25       166             1.0000000000
      2407       220  GLU       CD             -7.6154943584        8.3406288194        0.3610075623  S25       166             1.0000000000
      2408       220  GLU       OE1            -7.1601256673        9.5054629441        0.3010232312  S25       166             1.0000000000
      2409       220  GLU       OE2            -6.8785983288        7.2503927074        0.1294404561  S25       166             1.0000000000
      2410       221  ASN       CB             -2.7271504879       11.8393880847        1.3389306039  S25       170             1.0000000000
      2411       221  ASN       HB1            -1.7248895451       11.6847458800        0.9308782609  S25       170             1.0000000000
      2412       221  ASN       HB2            -3.1126967175       12.8022041245        0.9939165578  S25       170             1.0000000000
      2413       221  ASN       QQH5           -2.7569211661       11.8025190750        2.4376207996  S25       170             1.0000000000
      2414       221  ASN       CG             -3.6230423837       10.7071766062        0.8456497052  S25       170             1.0000000000
      2415       221  ASN       OD1            -3.2663574845        9.4934242557        1.0033224399  S25       170             1.0000000000
      2416       221  ASN       ND2            -4.7770466836       11.0650324742        0.2645487340  S25       170             1.0000000000
      2417       221  ASN       HD21           -5.4996551297       10.3722880101        0.0592492807  S25       170             1.0000000000
      2418       221  ASN       HD22           -4.9669705279       12.0424878445        0.0237954684  S25       170             1.0000000000
      2419       222  LYS       CE             -3.2247429031        1.3953049699       -4.3774651005  S25       234             1.0000000000
      2420       222  LYS       HE1            -3.6794154672        1.6063331274       -3.4100259633  S25       234             1.0000000000
      2421       222  LYS       HE2            -4.0046994631        1.3099037621       -5.1357887811  S25       234             1.0000000000
      2422       222  LYS       NZ             -2.3351011648        2.5401251388       -4.7733974408  S25       234             1.0000000000
      2423       222  LYS       HZ1            -1.8208584828        2.3317121858       -5.6644580596  S25       234             1.0000000000
      2424       222  LYS       HZ2            -1.5850321344        2.7741566422       -4.0986561346  S25       234             1.0000000000
      2425       222  LYS       HZ3            -2.8973261432        3.4261396622       -4.9075448517  S25       234             1.0000000000
      2426       222  LYS       QQH6           -2.6233570346        0.4884315023       -4.3000004960  S25       234             1.0000000000
      2427       223  SER       CB              2.3748693956        3.1770173505       -5.9389674387  S25       235             1.0000000000
      2428       223  SER       HB1             3.0657226566        2.4643158093       -6.4006846821  S25       235             1.0000000000
      2429       223  SER       HB2             2.9320923659        4.1049652218       -5.7499720947  S25       235             1.0000000000
      2430       223  SER       OG              1.2881434050        3.3693104965       -6.8716968986  S25       235             1.0000000000
      2431       223  SER       HG1             0.8782718542        4.2720689997       -6.7401284277  S25       235             1.0000000000
      2432       223  SER       QQH7            2.0222328435        2.7150331046       -5.0012790274  S25       235             1.0000000000
      2433       224  PNM       S1             -3.0594885501        9.3224848730       -6.4481134892  S25       523             1.0000000000
      2434       224  PNM       C2             -1.7026021605        8.0514292735       -6.9759008846  S25       523             1.0000000000
      2435       224  PNM       C3             -1.4276418647        7.2338552651       -5.6662760727  S25       523             1.0000000000
      2436       224  PNM       N4             -2.6951511186        7.0580284670       -4.8951320864  S25       523             1.0000000000
      2437       224  PNM       C5             -3.7018375295        8.1780441320       -5.1133609580  S25       523             1.0000000000
      2438       224  PNM       C6             -3.6168292412        8.6361464211       -3.6235522650  S25       523             1.0000000000
      2439       224  PNM       C7             -2.6373663705        7.4428574805       -3.3708601804  S25       523             1.0000000000
      2440       224  PNM       O8             -1.5208456657        7.5480542401       -2.7444099733  S25       523             1.0000000000
      2441       224  PNM       C9             -2.2569798777        7.2007335682       -8.1296595953  S25       523             1.0000000000
      2442       224  PNM       C10            -0.4742900093        8.8519504760       -7.4297092170  S25       523             1.0000000000
      2443       224  PNM       C11            -0.7506629982        5.8825910810       -5.9869492601  S25       523             1.0000000000
      2444       224  PNM       O12            -1.3448041326        4.8013800054       -5.7266062375  S25       523             1.0000000000
      2445       224  PNM       O13             0.4407166150        5.9391613905       -6.5363438523  S25       523             1.0000000000
      2446       224  PNM       N14            -2.9623773857        9.8921774356       -3.3160659334  S25       523             1.0000000000
      2447       224  PNM       C15            -3.5558762663       11.0773524111       -3.5759933415  S25       523             1.0000000000
      2448       224  PNM       O16            -4.7011338332       11.1302369090       -4.1177177819  S25       523             1.0000000000
      2449       224  PNM       C17            -2.7937829225       12.3471141562       -3.2148269010  S25       523             1.0000000000
      2450       224  PNM       C18            -1.7211301864       12.7489169795       -4.2216406317  S25       523             1.0000000000
      2451       224  PNM       C19            -0.4937866936       13.2629696636       -3.7752881659  S25       523             1.0000000000
      2452       224  PNM       C20             0.4992619942       13.6522970973       -4.6814121686  S25       523             1.0000000000
      2453       224  PNM       C21             0.2762992266       13.5238123049       -6.0568767170  S25       523             1.0000000000
      2454       224  PNM       C22            -0.9542614861       13.0346981067       -6.5144497312  S25       523             1.0000000000
      2455       224  PNM       C23            -1.9484263922       12.6591594973       -5.6050090209  S25       523             1.0000000000
      2456       224  PNM       H24            -0.7224822625        7.8079507731       -5.0493200666  S25       523             1.0000000000
      2457       224  PNM       H25            -0.6916637900        9.4066737878       -8.3479502912  S25       523             1.0000000000
      2458       224  PNM       H26             0.3517506291        8.1644854526       -7.6278744055  S25       523             1.0000000000
      2459       224  PNM       H27            -0.1652119104        9.5706989087       -6.6669082647  S25       523             1.0000000000
      2460       224  PNM       H28            -2.5415272016        7.8530675193       -8.9604118130  S25       523             1.0000000000
      2461       224  PNM       H29            -3.1446256277        6.6413117424       -7.8280336206  S25       523             1.0000000000
      2462       224  PNM       H30            -1.5000728682        6.4924658866       -8.4868513815  S25       523             1.0000000000
      2463       224  PNM       H31            -4.6845323842        7.7988287279       -5.3940568796  S25       523             1.0000000000
      2464       224  PNM       H32            -4.5754156156        8.5782941348       -3.1040094189  S25       523             1.0000000000
      2465       224  PNM       H33            -2.3407440751       12.2304495464       -2.2251827108  S25       523             1.0000000000
      2466       224  PNM       H34            -3.5462554752       13.1391107017       -3.1373428076  S25       523             1.0000000000
      2467       224  PNM       H35            -0.3181714951       13.3639719417       -2.7100120032  S25       523             1.0000000000
      2468       224  PNM       H36             1.4396387771       14.0513804799       -4.3132818253  S25       523             1.0000000000
      2469       224  PNM       H37             1.0407328990       13.8168513080       -6.7693858573  S25       523             1.0000000000
      2470       224  PNM       H38            -1.1378924528       12.9384758758       -7.5780222778  S25       523             1.0000000000
      2471       224  PNM       H39            -2.8934292799       12.2759689063       -5.9722984126  S25       523             1.0000000000
      2472       224  PNM       H40            -2.0435675740        9.8460768627       -2.8676777911  S25       523             1.0000000000
      2473       225  TIP3      OH2            -4.5090598716        7.6109617658       -0.3599370278  S25       290             1.0000000000
      2474       225  TIP3      H1             -5.8276781177        7.4453051608       -0.0884283135  S25       290             1.0000000000
      2475       225  TIP3      H2             -3.9934811229        8.3037732533        0.1656855390  S25       290             1.0000000000
      2476       226  SER       CB             -2.8605145335        5.0906632760       -2.4267042853  S26       70              1.0000000000
      2477       226  SER       HB1            -3.4854196615        4.2881613495       -2.8220540917  S26       70              1.0000000000
      2478       226  SER       HB2            -1.9119070285        5.1021865035       -2.9640672289  S26       70              1.0000000000
      2479       226  SER       OG             -3.5873509487        6.3424055352       -2.6733698345  S26       70              1.0000000000
      2480       226  SER       HG1            -4.0722563871        7.2263178549       -1.1670196161  S26       70              1.0000000000
      2481       226  SER       QQH1           -2.6425544245        5.0314000802       -1.3509483073  S26       70              1.0000000000
      2482       227  LYS       CD             -6.4000504214        3.3672299082       -2.1621216477  S26       73              1.0000000000
      2483       227  LYS       HD1            -7.2138398045        2.9624492093       -2.7702082960  S26       73              1.0000000000
      2484       227  LYS       HD2            -5.4682907366        3.1711900686       -2.7034809629  S26       73              1.0000000000
      2485       227  LYS       QQH2           -6.3692399219        2.8140766225       -1.2179910492  S26       73              1.0000000000
      2486       227  LYS       CE             -6.5923983530        4.8733670510       -1.9441672290  S26       73              1.0000000000
      2487       227  LYS       HE1            -6.0010802949        5.2575379584       -1.1118904442  S26       73              1.0000000000
      2488       227  LYS       HE2            -7.6340283287        5.1143828663       -1.7261204271  S26       73              1.0000000000
      2489       227  LYS       NZ             -6.1760535659        5.6935594475       -3.1427252538  S26       73              1.0000000000
      2490       227  LYS       HZ1            -6.4424018060        5.3163297394       -4.0612179960  S26       73              1.0000000000
      2491       227  LYS       HZ2            -5.1297035813        5.8531474456       -3.1552184001  S26       73              1.0000000000
      2492       227  LYS       HZ3            -6.5884788574        6.6551863301       -3.0830993902  S26       73              1.0000000000
      2493       228  SER       CB             -4.4372595210        4.3814439244       -6.5030916238  S26       130             1.0000000000
      2494       228  SER       HB1            -4.4766149004        5.2867049348       -7.1105466840  S26       130             1.0000000000
      2495       228  SER       HB2            -3.6665167307        3.7294335469       -6.9254564336  S26       130             1.0000000000
      2496       228  SER       OG             -4.0953330920        4.6896128012       -5.1115703317  S26       130             1.0000000000
      2497       228  SER       HG1            -3.4825914061        5.5215801489       -5.0781384890  S26       130             1.0000000000
      2498       228  SER       QQH3           -5.3933472721        3.8575047624       -6.5777733464  S26       130             1.0000000000
      2499       229  GLU       CB             -9.9700468375        9.2931953230        0.7119433435  S26       166             1.0000000000
      2500       229  GLU       HB1            -9.6633830414        9.9340506833       -0.1233267547  S26       166             1.0000000000
      2501       229  GLU       HB2           -11.0048882551        8.9901259104        0.5373873740  S26       166             1.0000000000
      2502       229  GLU       QQH4           -9.9297509157        9.7984810583        1.6859514810  S26       166             1.0000000000
      2503       229  GLU       CG             -9.0709811745        8.0447633663        0.7048808856  S26       166             1.0000000000
      2504       229  GLU       HG1            -9.4399756124        7.3130912210       -0.0217656454  S26       166             1.0000000000
      2505       229  GLU       HG2            -9.0897223450        7.5249567581        1.6717449520  S26       166             1.0000000000
      2506       229  GLU       CD             -7.6255824204        8.3338244288        0.3544731070  S26       166             1.0000000000
      2507       229  GLU       OE1            -7.1645413776        9.4964903935        0.2955169804  S26       166             1.0000000000
      2508       229  GLU       OE2            -6.8968575990        7.2398510680        0.1148584436  S26       166             1.0000000000
      2509       230  ASN       CB             -2.7276471022       11.8302191330        1.3371080279  S26       170             1.0000000000
      2510       230  ASN       HB1            -1.7251629855       11.6726497679        0.9306246758  S26       170             1.0000000000
      2511       230  ASN       HB2            -3.1109819518       12.7928975914        0.9894473313  S26       170             1.0000000000
      2512       230  ASN       QQH5           -2.7592842891       11.7952658371        2.4358485042  S26       170             1.0000000000
      2513       230  ASN       CG             -3.6260429545       10.6988583955        0.8435652263  S26       170             1.0000000000
      2514       230  ASN       OD1            -3.2725090474        9.4840717286        0.9984344817  S26       170             1.0000000000
      2515       230  ASN       ND2            -4.7797697210       11.0603635384        0.2635457670  S26       170             1.0000000000
      2516       230  ASN       HD21           -5.5026993124       10.3683478402        0.0563656400  S26       170             1.0000000000
      2517       230  ASN       HD22           -4.9681359878       12.0379813295        0.0232786949  S26       170             1.0000000000
      2518       231  LYS       CE             -3.2286643075        1.4049152514       -4.3773529134  S26       234             1.0000000000
      2519       231  LYS       HE1            -3.6819367203        1.6124190642       -3.4085166444  S26       234             1.0000000000
      2520       231  LYS       HE2            -4.0097413714        1.3194240102       -5.1344846796  S26       234             1.0000000000
      2521       231  LYS       NZ             -2.3425220053        2.5529017310       -4.7723993592  S26       234             1.0000000000
      2522       231  LYS       HZ1            -1.8290856278        2.3471442968       -5.6644306101  S26       234             1.0000000000
      2523       231  LYS       HZ2            -1.5908430507        2.7857222644       -4.0989623542  S26       234             1.0000000000
      2524       231  LYS       HZ3            -2.9043529761        3.4386428669       -4.9041644072  S26       234             1.0000000000
      2525       231  LYS       QQH6           -2.6244431330        0.4996553795       -4.3033866827  S26       234             1.0000000000
      2526       232  SER       CB              2.3748158186        3.1778159324       -5.9388591731  S26       235             1.0000000000
      2527       232  SER       HB1             3.0660397045        2.4653887160       -6.4004608345  S26       235             1.0000000000
      2528       232  SER       HB2             2.9316796107        4.1058846736       -5.7493099065  S26       235             1.0000000000
      2529       232  SER       OG              1.2883720822        3.3701557531       -6.8718902992  S26       235             1.0000000000
      2530       232  SER       HG1             0.8782895625        4.2728496243       -6.7400378913  S26       235             1.0000000000
      2531       232  SER       QQH7            2.0220591008        2.7154417450       -5.0014119242  S26       235             1.0000000000
      2532       233  PNM       S1             -3.0671501370        9.3144268563       -6.4524142274  S26       523             1.0000000000
      2533       233  PNM       C2             -1.7061279114        8.0472669786       -6.9779249230  S26       523             1.0000000000
      2534       233  PNM       C3             -1.4335858646        7.2293224892       -5.6680372746  S26       523             1.0000000000
      2535       233  PNM       N4             -2.7018194645        7.0505855155       -4.8994251534  S26       523             1.0000000000
      2536       233  PNM       C5             -3.7070040734        8.1724720226       -5.1151526919  S26       523             1.0000000000
      2537       233  PNM       C6             -3.6190983332        8.6323966513       -3.6264389642  S26       523             1.0000000000
      2538       233  PNM       C7             -2.6462685848        7.4351261883       -3.3695011098  S26       523             1.0000000000
      2539       233  PNM       O8             -1.5276299508        7.5413648497       -2.7443552643  S26       523             1.0000000000
      2540       233  PNM       C9             -2.2528889865        7.1970619279       -8.1357748355  S26       523             1.0000000000
      2541       233  PNM       C10            -0.4785942064        8.8523493892       -7.4255747319  S26       523             1.0000000000
      2542       233  PNM       C11            -0.7541364777        5.8795637046       -5.9875134133  S26       523             1.0000000000
      2543       233  PNM       O12            -1.3471703380        4.7975736541       -5.7279788696  S26       523             1.0000000000
      2544       233  PNM       O13             0.4378312203        5.9378401713       -6.5353022553  S26       523             1.0000000000
      2545       233  PNM       N14            -2.9590035454        9.8856921164       -3.3207592811  S26       523             1.0000000000
      2546       233  PNM       C15            -3.5492239539       11.0727259092       -3.5781728894  S26       523             1.0000000000
      2547       233  PNM       O16            -4.6949374196       11.1292143338       -4.1187252075  S26       523             1.0000000000
      2548       233  PNM       C17            -2.7838841692       12.3400984109       -3.2161076632  S26       523             1.0000000000
      2549       233  PNM       C18            -1.7156750083       12.7433722263       -4.2270362150  S26       523             1.0000000000
      2550       233  PNM       C19            -0.4874188185       13.2596454265       -3.7856699662  S26       523             1.0000000000
      2551       233  PNM       C20             0.5013342476       13.6502603784       -4.6960670064  S26       523             1.0000000000
      2552       233  PNM       C21             0.2730445085       13.5206824780       -6.0705950779  S26       523             1.0000000000
      2553       233  PNM       C22            -0.9583557718       13.0289681391       -6.5229489859  S26       523             1.0000000000
      2554       233  PNM       C23            -1.9482095488       12.6521396723       -5.6093993268  S26       523             1.0000000000
      2555       233  PNM       H24            -0.7307143509        7.8042349695       -5.0491609853  S26       523             1.0000000000
      2556       233  PNM       H25            -0.6951811556        9.4102310188       -8.3421647094  S26       523             1.0000000000
      2557       233  PNM       H26             0.3499365065        8.1680003098       -7.6242058729  S26       523             1.0000000000
      2558       233  PNM       H27            -0.1741058554        9.5691227600       -6.6591152136  S26       523             1.0000000000
      2559       233  PNM       H28            -2.5330473655        7.8498629116       -8.9676719935  S26       523             1.0000000000
      2560       233  PNM       H29            -3.1413206271        6.6359084507       -7.8403536391  S26       523             1.0000000000
      2561       233  PNM       H30            -1.4930285753        6.4902387639       -8.4895151328  S26       523             1.0000000000
      2562       233  PNM       H31            -4.6911184219        7.7946716331       -5.3934488505  S26       523             1.0000000000
      2563       233  PNM       H32            -4.5777056061        8.5798932590       -3.1065635827  S26       523             1.0000000000
      2564       233  PNM       H33            -2.3263606000       12.2198720081       -2.2290248693  S26       523             1.0000000000
      2565       233  PNM       H34            -3.5348127766       13.1329730183       -3.1327515099  S26       523             1.0000000000
      2566       233  PNM       H35            -0.3073038638       13.3607884429       -2.7211629337  S26       523             1.0000000000
      2567       233  PNM       H36             1.4426094380       14.0510051071       -4.3321196964  S26       523             1.0000000000
      2568       233  PNM       H37             1.0339771537       13.8145070164       -6.7865453224  S26       523             1.0000000000
      2569       233  PNM       H38            -1.1460827112       12.9314313130       -7.5857070366  S26       523             1.0000000000
      2570       233  PNM       H39            -2.8936375976       12.2662378568       -5.9727850044  S26       523             1.0000000000
      2571       233  PNM       H40            -2.0404294624        9.8356717136       -2.8723799234  S26       523             1.0000000000
      2572       234  TIP3      OH2            -4.5230839761        7.5949929247       -0.3686136795  S26       290             1.0000000000
      2573       234  TIP3      H1             -5.8471920614        7.4308898646       -0.1022403543  S26       290             1.0000000000
      2574       234  TIP3      H2             -4.0066914215        8.2863800953        0.1567550477  S26       290             1.0000000000
      2575       235  SER       CB             -2.8605829443        5.1015230038       -2.4244011934  S27       70              1.0000000000
      2576       235  SER       HB1            -3.4911368835        4.3022540441       -2.8168250108  S27       70              1.0000000000
      2577       235  SER       HB2            -1.9123085256        5.1046319380       -2.9628251454  S27       70              1.0000000000
      2578       235  SER       OG             -3.5826733546        6.3573462421       -2.6740111716  S27       70              1.0000000000
      2579       235  SER       HG1            -4.0844108534        7.2288745945       -1.1785738863  S27       70              1.0000000000
      2580       235  SER       QQH1           -2.6408046589        5.0442214643       -1.3484842621  S27       70              1.0000000000
      2581       236  LYS       CD             -6.4121076892        3.3569216941       -2.1590668718  S27       73              1.0000000000
      2582       236  LYS       HD1            -7.2631029557        2.9766148179       -2.7326502359  S27       73              1.0000000000
      2583       236  LYS       HD2            -5.5089507331        3.1216954897       -2.7328161294  S27       73              1.0000000000
      2584       236  LYS       QQH2           -6.3648907167        2.8115796542       -1.2113002039  S27       73              1.0000000000
      2585       236  LYS       CE             -6.5339714489        4.8697555811       -1.9483291596  S27       73              1.0000000000
      2586       236  LYS       HE1            -5.8304101002        5.2500089651       -1.2069546808  S27       73              1.0000000000
      2587       236  LYS       HE2            -7.5307469784        5.1577156163       -1.6112199992  S27       73              1.0000000000
      2588       236  LYS       NZ             -6.2395970578        5.6445724420       -3.2093566022  S27       73              1.0000000000
      2589       236  LYS       HZ1            -6.7161024871        5.3023437821       -4.0523522168  S27       73              1.0000000000
      2590       236  LYS       HZ2            -5.2181140562        5.6716513744       -3.4200121112  S27       73              1.0000000000
      2591       236  LYS       HZ3            -6.5343843344        6.6448047785       -3.0968785742  S27       73              1.0000000000
      2592       237  SER       CB             -4.4432799896        4.4056773664       -6.4851786127  S27       130             1.0000000000
      2593       237  SER       HB1            -4.4812713704        5.3059640372       -7.0999271419  S27       130             1.0000000000
      2594       237  SER       HB2            -3.6661409426        3.7542843940       -6.8968259834  S27       130             1.0000000000
      2595       237  SER       OG             -4.1100716487        4.7278795971       -5.0923244198  S27       130             1.0000000000
      2596       237  SER       HG1            -3.4767807953        5.5580692192       -5.0688241836  S27       130             1.0000000000
      2597       237  SER       QQH3           -5.3974476765        3.8784549845       -6.5603038204  S27       130             1.0000000000
      2598       238  GLU       CB             -9.9692763881        9.2929776323        0.7116870678  S27       166             1.0000000000
      2599       238  GLU       HB1            -9.6616718824        9.9338685100       -0.1232030511  S27       166             1.0000000000
      2600       238  GLU       HB2           -11.0042595732        8.9907456388        0.5364750132  S27       166             1.0000000000
      2601       238  GLU       QQH4           -9.9292373881        9.7981017285        1.6857825315  S27       166             1.0000000000
      2602       238  GLU       CG             -9.0712117087        8.0437868759        0.7050676485  S27       166             1.0000000000
      2603       238  GLU       HG1            -9.4418220814        7.3116834676       -0.0203326474  S27       166             1.0000000000
      2604       238  GLU       HG2            -9.0893588947        7.5252483622        1.6726220961  S27       166             1.0000000000
      2605       238  GLU       CD             -7.6256123923        8.3306101577        0.3527429605  S27       166             1.0000000000
      2606       238  GLU       OE1            -7.1634308236        9.4928221184        0.2942198468  S27       166             1.0000000000
      2607       238  GLU       OE2            -6.8997509310        7.2351780573        0.1110887122  S27       166             1.0000000000
      2608       239  ASN       CB             -2.7274895521       11.8299302975        1.3366433851  S27       170             1.0000000000
      2609       239  ASN       HB1            -1.7250378048       11.6725703426        0.9300076253  S27       170             1.0000000000
      2610       239  ASN       HB2            -3.1109229105       12.7925749656        0.9888986469  S27       170             1.0000000000
      2611       239  ASN       QQH5           -2.7589072331       11.7952309498        2.4354056596  S27       170             1.0000000000
      2612       239  ASN       CG             -3.6258174276       10.6982638681        0.8432916547  S27       170             1.0000000000
      2613       239  ASN       OD1            -3.2733667084        9.4832612108        0.9985876690  S27       170             1.0000000000
      2614       239  ASN       ND2            -4.7795322206       11.0599007219        0.2625720188  S27       170             1.0000000000
      2615       239  ASN       HD21           -5.5014782240       10.3677183424        0.0548197105  S27       170             1.0000000000
      2616       239  ASN       HD22           -4.9672652962       12.0376006745        0.0215324580  S27       170             1.0000000000
      2617       240  LYS       CE             -3.2291040763        1.4111511021       -4.3775206200  S27       234             1.0000000000
      2618       240  LYS       HE1            -3.6836695192        1.6155584994       -3.4087272517  S27       234             1.0000000000
      2619       240  LYS       HE2            -4.0084602987        1.3264851876       -5.1365137360  S27       234             1.0000000000
      2620       240  LYS       NZ             -2.3434430657        2.5614683655       -4.7681814839  S27       234             1.0000000000
      2621       240  LYS       HZ1            -1.8317050898        2.3601310539       -5.6622594134  S27       234             1.0000000000
      2622       240  LYS       HZ2            -1.5892609572        2.7895995069       -4.0954854590  S27       234             1.0000000000
      2623       240  LYS       HZ3            -2.8999709579        3.4489093457       -4.8935823700  S27       234             1.0000000000
      2624       240  LYS       QQH6           -2.6229212460        0.5070109160       -4.3053693153  S27       234             1.0000000000
      2625       241  SER       CB              2.3740461885        3.1780462048       -5.9395247450  S27       235             1.0000000000
      2626       241  SER       HB1             3.0652923424        2.4656792049       -6.4012138570  S27       235             1.0000000000
      2627       241  SER       HB2             2.9305034235        4.1064499788       -5.7505536906  S27       235             1.0000000000
      2628       241  SER       OG              1.2869792522        3.3696239061       -6.8719279643  S27       235             1.0000000000
      2629       241  SER       HG1             0.8766931799        4.2724609109       -6.7400406662  S27       235             1.0000000000
      2630       241  SER       QQH7            2.0221568266        2.7159413994       -5.0015922872  S27       235             1.0000000000
      2631       242  PNM       S1             -3.0685938545        9.3109701384       -6.4499347429  S27       523             1.0000000000
      2632       242  PNM       C2             -1.7085852030        8.0442257793       -6.9761913767  S27       523             1.0000000000
      2633       242  PNM       C3             -1.4400199725        7.2235379595       -5.6668383552  S27       523             1.0000000000
      2634       242  PNM       N4             -2.7090513151        7.0408025248       -4.9014754254  S27       523             1.0000000000
      2635       242  PNM       C5             -3.7072698348        8.1697643956       -5.1108758075  S27       523             1.0000000000
      2636       242  PNM       C6             -3.6168886345        8.6314586804       -3.6241916389  S27       523             1.0000000000
      2637       242  PNM       C7             -2.6532495098        7.4286435709       -3.3545926418  S27       523             1.0000000000
      2638       242  PNM       O8             -1.5249977097        7.5456873009       -2.7425433219  S27       523             1.0000000000
      2639       242  PNM       C9             -2.2540450127        7.1977413220       -8.1376010944  S27       523             1.0000000000
      2640       242  PNM       C10            -0.4793718609        8.8487812965       -7.4203213824  S27       523             1.0000000000
      2641       242  PNM       C11            -0.7583789455        5.8753708822       -5.9875087635  S27       523             1.0000000000
      2642       242  PNM       O12            -1.3509134590        4.7918667346       -5.7313066844  S27       523             1.0000000000
      2643       242  PNM       O13             0.4344322282        5.9346316508       -6.5335630464  S27       523             1.0000000000
      2644       242  PNM       N14            -2.9553923205        9.8842826716       -3.3208833344  S27       523             1.0000000000
      2645       242  PNM       C15            -3.5455623482       11.0711614983       -3.5774191945  S27       523             1.0000000000
      2646       242  PNM       O16            -4.6918781637       11.1288035568       -4.1174679518  S27       523             1.0000000000
      2647       242  PNM       C17            -2.7812265762       12.3390739957       -3.2149477036  S27       523             1.0000000000
      2648       242  PNM       C18            -1.7140944765       12.7442037462       -4.2260485622  S27       523             1.0000000000
      2649       242  PNM       C19            -0.4861572617       13.2613607088       -3.7848368459  S27       523             1.0000000000
      2650       242  PNM       C20             0.5024280591       13.6521671335       -4.6952138167  S27       523             1.0000000000
      2651       242  PNM       C21             0.2742085984       13.5221964291       -6.0697044843  S27       523             1.0000000000
      2652       242  PNM       C22            -0.9570383259       13.0299573948       -6.5220050244  S27       523             1.0000000000
      2653       242  PNM       C23            -1.9467185750       12.6527374682       -5.6084047396  S27       523             1.0000000000
      2654       242  PNM       H24            -0.7406545601        7.7981248263       -5.0433953500  S27       523             1.0000000000
      2655       242  PNM       H25            -0.6944388139        9.4100296168       -8.3352432831  S27       523             1.0000000000
      2656       242  PNM       H26             0.3486177845        8.1642106712       -7.6205637084  S27       523             1.0000000000
      2657       242  PNM       H27            -0.1747573492        9.5628674914       -6.6515101914  S27       523             1.0000000000
      2658       242  PNM       H28            -2.5312038473        7.8528368015       -8.9688427965  S27       523             1.0000000000
      2659       242  PNM       H29            -3.1440687905        6.6369930008       -7.8462835304  S27       523             1.0000000000
      2660       242  PNM       H30            -1.4939806876        6.4911031323       -8.4911722972  S27       523             1.0000000000
      2661       242  PNM       H31            -4.6940346758        7.7974588619       -5.3873668746  S27       523             1.0000000000
      2662       242  PNM       H32            -4.5762575979        8.5823715394       -3.1055426773  S27       523             1.0000000000
      2663       242  PNM       H33            -2.3230701581       12.2186977236       -2.2282261873  S27       523             1.0000000000
      2664       242  PNM       H34            -3.5331206480       13.1309855938       -3.1307532767  S27       523             1.0000000000
      2665       242  PNM       H35            -0.3061594197       13.3625564602       -2.7202930061  S27       523             1.0000000000
      2666       242  PNM       H36             1.4437453837       14.0530899248       -4.3313323881  S27       523             1.0000000000
      2667       242  PNM       H37             1.0352673692       13.8155386653       -6.7857598847  S27       523             1.0000000000
      2668       242  PNM       H38            -1.1444401406       12.9313581755       -7.5847263498  S27       523             1.0000000000
      2669       242  PNM       H39            -2.8916971881       12.2654155331       -5.9714037247  S27       523             1.0000000000
      2670       242  PNM       H40            -2.0351602813        9.8319659010       -2.8758043363  S27       523             1.0000000000
      2671       243  TIP3      OH2            -4.5264729268        7.5894334503       -0.3699000858  S27       290             1.0000000000
      2672       243  TIP3      H1             -5.8470938298        7.4244101904       -0.1046269933  S27       290             1.0000000000
      2673       243  TIP3      H2             -4.0087813410        8.2803417705        0.1539395017  S27       290             1.0000000000
      2674       244  SER       CB             -2.8634951536        5.1132149927       -2.4198940510  S28       70              1.0000000000
      2675       244  SER       HB1            -3.5073568382        4.3239253723       -2.8102434055  S28       70              1.0000000000
      2676       244  SER       HB2            -1.9168643191        5.1057837437       -2.9618168891  S28       70              1.0000000000
      2677       244  SER       OG             -3.5695549945        6.3790434878       -2.6598584238  S28       70              1.0000000000
      2678       244  SER       HG1            -4.0857004190        7.2321222214       -1.1781295104  S28       70              1.0000000000
      2679       244  SER       QQH1           -2.6384862571        5.0465262571       -1.3451100494  S28       70              1.0000000000
      2680       245  LYS       CD             -6.4177581798        3.3472741894       -2.1574646368  S28       73              1.0000000000
      2681       245  LYS       HD1            -7.2941838824        2.9866846353       -2.7064150200  S28       73              1.0000000000
      2682       245  LYS       HD2            -5.5364668702        3.0777686646       -2.7502707638  S28       73              1.0000000000
      2683       245  LYS       QQH2           -6.3627034341        2.8103530243       -1.2054626272  S28       73              1.0000000000
      2684       245  LYS       CE             -6.4805354931        4.8651512495       -1.9643370393  S28       73              1.0000000000
      2685       245  LYS       HE1            -5.7032520232        5.2375925551       -1.2981094299  S28       73              1.0000000000
      2686       245  LYS       HE2            -7.4349393545        5.1971624154       -1.5521096669  S28       73              1.0000000000
      2687       245  LYS       NZ             -6.2810811893        5.5901376160       -3.2714436516  S28       73              1.0000000000
      2688       245  LYS       HZ1            -6.9899008749        5.3419673034       -3.9731556442  S28       73              1.0000000000
      2689       245  LYS       HZ2            -5.3554707715        5.4053634975       -3.7314556432  S28       73              1.0000000000
      2690       245  LYS       HZ3            -6.3846447918        6.6213886293       -3.1352644157  S28       73              1.0000000000
      2691       246  SER       CB             -4.4496532427        4.4220100229       -6.4674518947  S28       130             1.0000000000
      2692       246  SER       HB1            -4.4823868184        5.3148470919       -7.0929639471  S28       130             1.0000000000
      2693       246  SER       HB2            -3.6623610345        3.7698152826       -6.8562581319  S28       130             1.0000000000
      2694       246  SER       OG             -4.1338598404        4.7660830861       -5.0700334672  S28       130             1.0000000000
      2695       246  SER       HG1            -3.4806753132        5.6061203386       -5.0511035259  S28       130             1.0000000000
      2696       246  SER       QQH3           -5.4011714796        3.8914066452       -6.5482540677  S28       130             1.0000000000
      2697       247  GLU       CB             -9.9690033080        9.2929103515        0.7114996810  S28       166             1.0000000000
      2698       247  GLU       HB1            -9.6608860934        9.9338119479       -0.1231826518  S28       166             1.0000000000
      2699       247  GLU       HB2           -11.0041223907        8.9912171876        0.5360309729  S28       166             1.0000000000
      2700       247  GLU       QQH4           -9.9289085074        9.7979983512        1.6856203588  S28       166             1.0000000000
      2701       247  GLU       CG             -9.0714620416        8.0432560139        0.7049238148  S28       166             1.0000000000
      2702       247  GLU       HG1            -9.4426685246        7.3113698078       -0.0203880911  S28       166             1.0000000000
      2703       247  GLU       HG2            -9.0897403290        7.5249559809        1.6726235054  S28       166             1.0000000000
      2704       247  GLU       CD             -7.6253654661        8.3286541128        0.3520594732  S28       166             1.0000000000
      2705       247  GLU       OE1            -7.1632712063        9.4910339219        0.2925186589  S28       166             1.0000000000
      2706       247  GLU       OE2            -6.9004365681        7.2326544521        0.1121362154  S28       166             1.0000000000
      2707       248  ASN       CB             -2.7279839883       11.8306384934        1.3364203857  S28       170             1.0000000000
      2708       248  ASN       HB1            -1.7256836979       11.6736468392        0.9292632656  S28       170             1.0000000000
      2709       248  ASN       HB2            -3.1117246532       12.7932854540        0.9889568561  S28       170             1.0000000000
      2710       248  ASN       QQH5           -2.7587689226       11.7959063267        2.4351831585  S28       170             1.0000000000
      2711       248  ASN       CG             -3.6260358565       10.6985303406        0.8436481998  S28       170             1.0000000000
      2712       248  ASN       OD1            -3.2734282951        9.4837902970        1.0005446991  S28       170             1.0000000000
      2713       248  ASN       ND2            -4.7797106878       11.0592709092        0.2623115344  S28       170             1.0000000000
      2714       248  ASN       HD21           -5.5010947689       10.3665920265        0.0543873600  S28       170             1.0000000000
      2715       248  ASN       HD22           -4.9674255381       12.0368099282        0.0203942289  S28       170             1.0000000000
      2716       249  LYS       CE             -3.2295834435        1.4139654109       -4.3773799562  S28       234             1.0000000000
      2717       249  LYS       HE1            -3.6853705740        1.6163007604       -3.4085926673  S28       234             1.0000000000
      2718       249  LYS       HE2            -4.0073808003        1.3307377275       -5.1382250157  S28       234             1.0000000000
      2719       249  LYS       NZ             -2.3427280525        2.5655485386       -4.7635608744  S28       234             1.0000000000
      2720       249  LYS       HZ1            -1.8323954456        2.3677979400       -5.6597692185  S28       234             1.0000000000
      2721       249  LYS       HZ2            -1.5855068892        2.7878056702       -4.0915092386  S28       234             1.0000000000
      2722       249  LYS       HZ3            -2.8900639458        3.4547783271       -4.8818003008  S28       234             1.0000000000
      2723       249  LYS       QQH6           -2.6225890990        0.5107143717       -4.3066582500  S28       234             1.0000000000
      2724       250  SER       CB              2.3736941327        3.1781401158       -5.9397839101  S28       235             1.0000000000
      2725       250  SER       HB1             3.0648716574        2.4657808803       -6.4015522755  S28       235             1.0000000000
      2726       250  SER       HB2             2.9300930687        4.1065736098       -5.7510252038  S28       235             1.0000000000
      2727       250  SER       OG              1.2862522501        3.3694432165       -6.8718665718  S28       235             1.0000000000
      2728       250  SER       HG1             0.8758923197        4.2723713380       -6.7398140026  S28       235             1.0000000000
      2729       250  SER       QQH7            2.0221147488        2.7162465280       -5.0016005885  S28       235             1.0000000000
      2730       251  PNM       S1             -3.0725014892        9.3065228367       -6.4496040956  S28       523             1.0000000000
      2731       251  PNM       C2             -1.7122724820        8.0408223800       -6.9754916901  S28       523             1.0000000000
      2732       251  PNM       C3             -1.4486209475        7.2172308037       -5.6668695321  S28       523             1.0000000000
      2733       251  PNM       N4             -2.7200741463        7.0285022577       -4.9049245789  S28       523             1.0000000000
      2734       251  PNM       C5             -3.7097289354        8.1670790609       -5.1071429225  S28       523             1.0000000000
      2735       251  PNM       C6             -3.6142550859        8.6317278005       -3.6229497469  S28       523             1.0000000000
      2736       251  PNM       C7             -2.6585481396        7.4256696496       -3.3383625547  S28       523             1.0000000000
      2737       251  PNM       O8             -1.5191630110        7.5532838594       -2.7455854753  S28       523             1.0000000000
      2738       251  PNM       C9             -2.2555879452        7.1972510190       -8.1400662545  S28       523             1.0000000000
      2739       251  PNM       C10            -0.4818578315        8.8457549389       -7.4160890192  S28       523             1.0000000000
      2740       251  PNM       C11            -0.7628918545        5.8717110822       -5.9865726170  S28       523             1.0000000000
      2741       251  PNM       O12            -1.3543359181        4.7867509366       -5.7305058550  S28       523             1.0000000000
      2742       251  PNM       O13             0.4302830123        5.9320763218       -6.5315185101  S28       523             1.0000000000
      2743       251  PNM       N14            -2.9521758930        9.8844387048       -3.3225916872  S28       523             1.0000000000
      2744       251  PNM       C15            -3.5433944407       11.0708199493       -3.5778510262  S28       523             1.0000000000
      2745       251  PNM       O16            -4.6902135065       11.1286219653       -4.1172890077  S28       523             1.0000000000
      2746       251  PNM       C17            -2.7799974491       12.3391323050       -3.2152143931  S28       523             1.0000000000
      2747       251  PNM       C18            -1.7132649377       12.7444349556       -4.2264154382  S28       523             1.0000000000
      2748       251  PNM       C19            -0.4853418724       13.2618375065       -3.7855640780  S28       523             1.0000000000
      2749       251  PNM       C20             0.5030962254       13.6523335517       -4.6961616283  S28       523             1.0000000000
      2750       251  PNM       C21             0.2746940415       13.5219523394       -6.0705743168  S28       523             1.0000000000
      2751       251  PNM       C22            -0.9565591394       13.0293762654       -6.5225698324  S28       523             1.0000000000
      2752       251  PNM       C23            -1.9460492111       12.6522457678       -5.6087318819  S28       523             1.0000000000
      2753       251  PNM       H24            -0.7551046626        7.7921710211       -5.0369878290  S28       523             1.0000000000
      2754       251  PNM       H25            -0.6962593174        9.4099708467       -8.3293384981  S28       523             1.0000000000
      2755       251  PNM       H26             0.3460099235        8.1615570620       -7.6181886694  S28       523             1.0000000000
      2756       251  PNM       H27            -0.1773214634        9.5571951670       -6.6448719324  S28       523             1.0000000000
      2757       251  PNM       H28            -2.5305152874        7.8544715015       -8.9703967298  S28       523             1.0000000000
      2758       251  PNM       H29            -3.1470677386        6.6369851033       -7.8521949081  S28       523             1.0000000000
      2759       251  PNM       H30            -1.4952499538        6.4908272438       -8.4936211349  S28       523             1.0000000000
      2760       251  PNM       H31            -4.6999716647        7.8001064991       -5.3789070872  S28       523             1.0000000000
      2761       251  PNM       H32            -4.5741209479        8.5859964082       -3.1049710788  S28       523             1.0000000000
      2762       251  PNM       H33            -2.3217852948       12.2190216587       -2.2284972083  S28       523             1.0000000000
      2763       251  PNM       H34            -3.5324164052       13.1305606835       -3.1311872057  S28       523             1.0000000000
      2764       251  PNM       H35            -0.3052161147       13.3631685203       -2.7210426096  S28       523             1.0000000000
      2765       251  PNM       H36             1.4445013255       14.0533484074       -4.3325182503  S28       523             1.0000000000
      2766       251  PNM       H37             1.0356173388       13.8152445244       -6.7868166775  S28       523             1.0000000000
      2767       251  PNM       H38            -1.1440809224       12.9304397730       -7.5852387467  S28       523             1.0000000000
      2768       251  PNM       H39            -2.8909199009       12.2642028916       -5.9712778177  S28       523             1.0000000000
      2769       251  PNM       H40            -2.0306683652        9.8307260233       -2.8799728095  S28       523             1.0000000000
      2770       252  TIP3      OH2            -4.5279038527        7.5885635688       -0.3663145710  S28       290             1.0000000000
      2771       252  TIP3      H1             -5.8453006442        7.4207480498       -0.1036962347  S28       290             1.0000000000
      2772       252  TIP3      H2             -4.0118085443        8.2796374771        0.1583390304  S28       290             1.0000000000
      2773       253  SER       CB             -2.8677054556        5.1226763402       -2.4115376777  S29       70              1.0000000000
      2774       253  SER       HB1            -3.5234078871        4.3417113047       -2.7980312138  S29       70              1.0000000000
      2775       253  SER       HB2            -1.9262629464        5.1084121534       -2.9624011318  S29       70              1.0000000000
      2776       253  SER       OG             -3.5636002790        6.3962983564       -2.6405806171  S29       70              1.0000000000
      2777       253  SER       HG1            -4.0916400606        7.2382745337       -1.1612906023  S29       70              1.0000000000
      2778       253  SER       QQH1           -2.6333366057        5.0527531964       -1.3390080937  S29       70              1.0000000000
      2779       254  LYS       CD             -6.4147283921        3.3298903352       -2.1681140427  S29       73              1.0000000000
      2780       254  LYS       HD1            -7.3182466969        2.9903490425       -2.6864075182  S29       73              1.0000000000
      2781       254  LYS       HD2            -5.5607908132        3.0206348403       -2.7811226254  S29       73              1.0000000000
      2782       254  LYS       QQH2           -6.3494822149        2.8083265071       -1.2083550814  S29       73              1.0000000000
      2783       254  LYS       CE             -6.4179177506        4.8519987345       -2.0045530777  S29       73              1.0000000000
      2784       254  LYS       HE1            -5.5846966936        5.2119637622       -1.4036951879  S29       73              1.0000000000
      2785       254  LYS       HE2            -7.3295425482        5.2258953194       -1.5348213075  S29       73              1.0000000000
      2786       254  LYS       NZ             -6.2858842521        5.5363046676       -3.3408913650  S29       73              1.0000000000
      2787       254  LYS       HZ1            -7.0703706047        5.3111781361       -3.9640760637  S29       73              1.0000000000
      2788       254  LYS       HZ2            -5.4040856378        5.2937820094       -3.8851944558  S29       73              1.0000000000
      2789       254  LYS       HZ3            -6.3292585997        6.5723088667       -3.2221829290  S29       73              1.0000000000
      2790       255  SER       CB             -4.4588216918        4.4411702788       -6.4502702987  S29       130             1.0000000000
      2791       255  SER       HB1            -4.4823884429        5.3313993477       -7.0797030397  S29       130             1.0000000000
      2792       255  SER       HB2            -3.6646655227        3.7897069858       -6.8254750070  S29       130             1.0000000000
      2793       255  SER       OG             -4.1623187077        4.7946247469       -5.0489295593  S29       130             1.0000000000
      2794       255  SER       HG1            -3.4878414225        5.6528862107       -5.0310630119  S29       130             1.0000000000
      2795       255  SER       QQH3           -5.4088142224        3.9095511913       -6.5427127338  S29       130             1.0000000000
      2796       256  GLU       CB             -9.9702478671        9.2933227296        0.7113246635  S29       166             1.0000000000
      2797       256  GLU       HB1            -9.6605346151        9.9337623122       -0.1231188037  S29       166             1.0000000000
      2798       256  GLU       HB2           -11.0057882831        8.9935139176        0.5351658946  S29       166             1.0000000000
      2799       256  GLU       QQH4           -9.9298636332        9.7983418786        1.6855178530  S29       166             1.0000000000
      2800       256  GLU       CG             -9.0750144612        8.0422864439        0.7053531437  S29       166             1.0000000000
      2801       256  GLU       HG1            -9.4473739790        7.3104027565       -0.0192416532  S29       166             1.0000000000
      2802       256  GLU       HG2            -9.0940016834        7.5243183174        1.6732375769  S29       166             1.0000000000
      2803       256  GLU       CD             -7.6284173325        8.3241761253        0.3521294725  S29       166             1.0000000000
      2804       256  GLU       OE1            -7.1644675102        9.4859468498        0.2873322500  S29       166             1.0000000000
      2805       256  GLU       OE2            -6.9055940842        7.2258081326        0.1186498026  S29       166             1.0000000000
      2806       257  ASN       CB             -2.7303867114       11.8331427284        1.3361410260  S29       170             1.0000000000
      2807       257  ASN       HB1            -1.7284271770       11.6779802555        0.9274761407  S29       170             1.0000000000
      2808       257  ASN       HB2            -3.1160275199       12.7955033919        0.9900108416  S29       170             1.0000000000
      2809       257  ASN       QQH5           -2.7594822022       11.7978485526        2.4349173190  S29       170             1.0000000000
      2810       257  ASN       CG             -3.6270494130       10.6996647387        0.8445689177  S29       170             1.0000000000
      2811       257  ASN       OD1            -3.2723087473        9.4858754359        1.0041363633  S29       170             1.0000000000
      2812       257  ASN       ND2            -4.7810980016       11.0574261788        0.2624114015  S29       170             1.0000000000
      2813       257  ASN       HD21           -5.5013845647       10.3631394127        0.0548028932  S29       170             1.0000000000
      2814       257  ASN       HD22           -4.9701487447       12.0343617336        0.0194367637  S29       170             1.0000000000
      2815       258  LYS       CE             -3.2420789210        1.4175206044       -4.3760832102  S29       234             1.0000000000
      2816       258  LYS       HE1            -3.6993607639        1.6115530949       -3.4061241933  S29       234             1.0000000000
      2817       258  LYS       HE2            -4.0196913094        1.3323768684       -5.1369831924  S29       234             1.0000000000
      2818       258  LYS       NZ             -2.3641156708        2.5783378719       -4.7565795461  S29       234             1.0000000000
      2819       258  LYS       HZ1            -1.8556673462        2.3904556454       -5.6557044387  S29       234             1.0000000000
      2820       258  LYS       HZ2            -1.6039848901        2.7975610894       -4.0870939423  S29       234             1.0000000000
      2821       258  LYS       HZ3            -2.9137927509        3.4658541469       -4.8646515628  S29       234             1.0000000000
      2822       258  LYS       QQH6           -2.6275164795        0.5195488413       -4.3108998329  S29       234             1.0000000000
      2823       259  SER       CB              2.3727730648        3.1772154154       -5.9402066736  S29       235             1.0000000000
      2824       259  SER       HB1             3.0634078856        2.4638333641       -6.4011508142  S29       235             1.0000000000
      2825       259  SER       HB2             2.9303313108        4.1049360523       -5.7511719816  S29       235             1.0000000000
      2826       259  SER       OG              1.2865519348        3.3693789178       -6.8737235752  S29       235             1.0000000000
      2827       259  SER       HG1             0.8752219515        4.2713423682       -6.7399883236  S29       235             1.0000000000
      2828       259  SER       QQH7            2.0193943649        2.7160305761       -5.0023936867  S29       235             1.0000000000
      2829       260  PNM       S1             -3.0859505010        9.2956817580       -6.4494643220  S29       523             1.0000000000
      2830       260  PNM       C2             -1.7232443488        8.0339433399       -6.9769616585  S29       523             1.0000000000
      2831       260  PNM       C3             -1.4637264620        7.2073357991       -5.6695580754  S29       523             1.0000000000
      2832       260  PNM       N4             -2.7373808821        7.0114126232       -4.9078957506  S29       523             1.0000000000
      2833       260  PNM       C5             -3.7174816764        8.1612553036       -5.0999478708  S29       523             1.0000000000
      2834       260  PNM       C6             -3.6109047273        8.6335504828       -3.6196098818  S29       523             1.0000000000
[truncated: 298,357 more chars]
