# Supplementary material for: Unraveling the energetic significance of chemical events in enzyme catalysis via machine-learning based regression approach
Source: Commun Chem. 2020 Oct 8;3:134. doi: 10.1038/s42004-020-00379-w (PMC9814854; doi:10.1038/s42004-020-00379-w)
Supplement: Supplementary file 3 — Supplementary Data 1 [file 42004_2020_379_MOESM3_ESM.zip › pathways/optimized.path/path.cor.sccdftb/path_0_r.cor]

* RETAIN ONLY THE QM ATOMS, WRITE PSF & COOR
* PREDEFINED VARS:
*     INCOR: DIRECTORY TO INPUT .COR FILE
*     INPSF: DIRECTORY TO INPUT .PSF FILE
*     OUTPSF: DIRECTORY TO OUTPUT .PSF FILE
*     OUTCOR: FILENAME OF OUTPUT .COR FILE
* ZILIN SONG, 17 DEC 2019
*  DATE:    12/17/19     21:12:23      CREATED BY USER: zilins
*
      4950  EXT
         1         1  SER       CB             -2.9662837350        5.0067392520       -2.1353530441  S1        70              1.0000000000
         2         1  SER       HB1            -3.4290306954        4.1249650850       -2.6166738028  S1        70              1.0000000000
         3         1  SER       HB2            -1.9740560006        5.1791366040       -2.5847927410  S1        70              1.0000000000
         4         1  SER       OG             -3.8302607221        6.1296585821       -2.3917466192  S1        70              1.0000000000
         5         1  SER       HG1            -3.8964593880        6.7381583316       -1.5719554829  S1        70              1.0000000000
         6         1  SER       QQH1           -2.8640374803        4.8358042153       -1.0478935158  S1        70              1.0000000000
         7         2  LYS       CD             -6.5707058567        3.3228654076       -1.8952474188  S1        73              1.0000000000
         8         2  LYS       HD1            -7.0881463734        2.7607816449       -2.6764877242  S1        73              1.0000000000
         9         2  LYS       HD2            -5.5160862191        3.4002583275       -2.1902601274  S1        73              1.0000000000
        10         2  LYS       QQH2           -6.6390326867        2.7538627161       -0.9598357012  S1        73              1.0000000000
        11         2  LYS       CE             -7.1913262655        4.7004908348       -1.7543231434  S1        73              1.0000000000
        12         2  LYS       HE1            -7.1363886103        5.0849351067       -0.7186429987  S1        73              1.0000000000
        13         2  LYS       HE2            -8.2548428540        4.6821886680       -2.0447497073  S1        73              1.0000000000
        14         2  LYS       NZ             -6.5353136562        5.7050644998       -2.5814208306  S1        73              1.0000000000
        15         2  LYS       HZ1            -6.8050807131        5.6727198838       -3.5874328478  S1        73              1.0000000000
        16         2  LYS       HZ2            -5.4804857601        5.6642659658       -2.5273701088  S1        73              1.0000000000
        17         2  LYS       HZ3            -6.8038682363        6.6558780954       -2.1922712950  S1        73              1.0000000000
        18         3  SER       CB             -4.5125859360        4.3717408137       -6.5257098354  S1        130             1.0000000000
        19         3  SER       HB1            -4.5668491970        5.3142518582       -7.0848791418  S1        130             1.0000000000
        20         3  SER       HB2            -3.7878959903        3.7054132230       -7.0290588328  S1        130             1.0000000000
        21         3  SER       OG             -4.0556766905        4.6316776170       -5.1709478752  S1        130             1.0000000000
        22         3  SER       HG1            -3.3266065808        5.3119550675       -5.2212484891  S1        130             1.0000000000
        23         3  SER       QQH3           -5.4983360287        3.8843657668       -6.4893167270  S1        130             1.0000000000
        24         4  GLU       CB             -9.8433209652        9.4153737011        0.5957118327  S1        166             1.0000000000
        25         4  GLU       HB1            -9.4728834467       10.0417028984       -0.2265630056  S1        166             1.0000000000
        26         4  GLU       HB2           -10.9048306995        9.2194066531        0.4184481307  S1        166             1.0000000000
        27         4  GLU       QQH4           -9.7249006024        9.9251376286        1.5570430397  S1        166             1.0000000000
        28         4  GLU       CG             -9.0756045318        8.1045290906        0.5699373913  S1        166             1.0000000000
        29         4  GLU       HG1            -9.5930274435        7.3829677511       -0.0787384368  S1        166             1.0000000000
        30         4  GLU       HG2            -9.0583185331        7.6388967207        1.5689863445  S1        166             1.0000000000
        31         4  GLU       CD             -7.6576049270        8.2671615951        0.0678836366  S1        166             1.0000000000
        32         4  GLU       OE1            -7.0626120376        9.3659431123        0.1557580878  S1        166             1.0000000000
        33         4  GLU       OE2            -7.0921990782        7.1978963109       -0.4619549568  S1        166             1.0000000000
        34         5  ASN       CB             -2.7381509843       11.9206094101        1.3601669537  S1        170             1.0000000000
        35         5  ASN       HB1            -1.7664850023       11.8784732200        0.8540187445  S1        170             1.0000000000
        36         5  ASN       HB2            -3.2452155093       12.8496089516        1.0803453337  S1        170             1.0000000000
        37         5  ASN       QQH5           -2.5969256041       11.8931614898        2.4472680344  S1        170             1.0000000000
        38         5  ASN       CG             -3.5710357491       10.7332371508        0.9365535037  S1        170             1.0000000000
        39         5  ASN       OD1            -3.1176597688        9.5595721712        0.9993746417  S1        170             1.0000000000
        40         5  ASN       ND2            -4.8113887847       10.9849940381        0.4813775711  S1        170             1.0000000000
        41         5  ASN       HD21           -5.4692900002       10.2137252706        0.2389998219  S1        170             1.0000000000
        42         5  ASN       HD22           -5.1187618394       11.9576437162        0.3356496349  S1        170             1.0000000000
        43         6  LYS       CE             -3.1833218900        1.5089391143       -4.3566707626  S1        234             1.0000000000
        44         6  LYS       HE1            -3.6093554933        1.7495996224       -3.3743822086  S1        234             1.0000000000
        45         6  LYS       HE2            -3.9967341614        1.4448875923       -5.0902410440  S1        234             1.0000000000
        46         6  LYS       NZ             -2.2800976057        2.5745216099       -4.7773714598  S1        234             1.0000000000
        47         6  LYS       HZ1            -1.7836676463        2.3171522969       -5.6680930846  S1        234             1.0000000000
        48         6  LYS       HZ2            -1.5363837035        2.7940096062       -4.0794581739  S1        234             1.0000000000
        49         6  LYS       HZ3            -2.8330876492        3.4704191460       -4.9511109979  S1        234             1.0000000000
        50         6  LYS       QQH6           -2.6348298591        0.5594493144       -4.2931345652  S1        234             1.0000000000
        51         7  SER       CB              2.3953158732        3.2074113900       -5.8138602124  S1        235             1.0000000000
        52         7  SER       HB1             3.0477501790        2.4891049116       -6.3295185908  S1        235             1.0000000000
        53         7  SER       HB2             2.9858712426        4.1159380872       -5.5935811432  S1        235             1.0000000000
        54         7  SER       OG              1.2989162032        3.5131643929       -6.6925733377  S1        235             1.0000000000
        55         7  SER       HG1             0.8659695761        4.3655021121       -6.4070914148  S1        235             1.0000000000
        56         7  SER       QQH7            2.0341621964        2.7668612877       -4.8583734967  S1        235             1.0000000000
        57         8  PNM       S1             -2.8713740177        9.6775169035       -5.9755141074  S1        523             1.0000000000
        58         8  PNM       C2             -1.7339131456        8.3480601026       -6.6920736853  S1        523             1.0000000000
        59         8  PNM       C3             -1.3157613462        7.5118606825       -5.4515229208  S1        523             1.0000000000
        60         8  PNM       N4             -2.4724698390        7.4797472070       -4.5428841835  S1        523             1.0000000000
        61         8  PNM       C5             -3.5619289105        8.4990189727       -4.7872771273  S1        523             1.0000000000
        62         8  PNM       C6             -3.4789145658        8.8668519896       -3.2424982813  S1        523             1.0000000000
        63         8  PNM       C7             -2.3621434003        7.8059480114       -3.1838606081  S1        523             1.0000000000
        64         8  PNM       O8             -1.4915617495        7.4978179333       -2.3618543439  S1        523             1.0000000000
        65         8  PNM       C9             -2.4827150034        7.4790776315       -7.6889123491  S1        523             1.0000000000
        66         8  PNM       C10            -0.5327229428        8.9865993828       -7.3631845498  S1        523             1.0000000000
        67         8  PNM       C11            -0.8227310494        6.1265054541       -5.8266655583  S1        523             1.0000000000
        68         8  PNM       O12            -1.4988389266        5.1055309448       -5.5874032273  S1        523             1.0000000000
        69         8  PNM       O13             0.3862422555        6.0804530545       -6.3902814082  S1        523             1.0000000000
        70         8  PNM       N14            -2.9137836465       10.1681610741       -2.9618622073  S1        523             1.0000000000
        71         8  PNM       C15            -3.3960094021       11.2900755523       -3.5295079044  S1        523             1.0000000000
        72         8  PNM       O16            -4.3775458055       11.2377186528       -4.3353410090  S1        523             1.0000000000
        73         8  PNM       C17            -2.7304267828       12.6021630802       -3.1960865066  S1        523             1.0000000000
        74         8  PNM       C18            -1.6830387296       12.9617374613       -4.2165715305  S1        523             1.0000000000
        75         8  PNM       C19            -0.4547498416       13.5015673201       -3.8080902158  S1        523             1.0000000000
        76         8  PNM       C20             0.5228647916       13.8248701881       -4.7523752020  S1        523             1.0000000000
        77         8  PNM       C21             0.2878832361       13.6030351513       -6.1112016525  S1        523             1.0000000000
        78         8  PNM       C22            -0.9421032831       13.0830821255       -6.5224909390  S1        523             1.0000000000
        79         8  PNM       C23            -1.9313286024       12.7792804240       -5.5856223948  S1        523             1.0000000000
        80         8  PNM       H24            -0.4749483401        8.0377996089       -4.9429876983  S1        523             1.0000000000
        81         8  PNM       H25            -0.8372123086        9.5058518441       -8.2787524276  S1        523             1.0000000000
        82         8  PNM       H26             0.1997428469        8.2161554328       -7.6327067353  S1        523             1.0000000000
        83         8  PNM       H27            -0.0398676175        9.7137867186       -6.7093474742  S1        523             1.0000000000
        84         8  PNM       H28            -2.8352788651        8.0780976605       -8.5347376100  S1        523             1.0000000000
        85         8  PNM       H29            -3.3484464107        6.9952605976       -7.2214871489  S1        523             1.0000000000
        86         8  PNM       H30            -1.8219262616        6.6936335156       -8.0791204100  S1        523             1.0000000000
        87         8  PNM       H31            -4.5261322647        8.0427460755       -5.0942367578  S1        523             1.0000000000
        88         8  PNM       H32            -4.4104281027        8.6803400104       -2.6553853105  S1        523             1.0000000000
        89         8  PNM       H33            -2.2786271249       12.5606682574       -2.1907507688  S1        523             1.0000000000
        90         8  PNM       H34            -3.5033306655       13.3912688713       -3.1773180645  S1        523             1.0000000000
        91         8  PNM       H35            -0.2614585714       13.6664695846       -2.7418384928  S1        523             1.0000000000
        92         8  PNM       H36             1.4863971762       14.2308767682       -4.4230734060  S1        523             1.0000000000
        93         8  PNM       H37             1.0643299538       13.8343315614       -6.8496304028  S1        523             1.0000000000
        94         8  PNM       H38            -1.1313553247       12.8985871219       -7.5862465921  S1        523             1.0000000000
        95         8  PNM       H39            -2.9032578829       12.3930535227       -5.9154248116  S1        523             1.0000000000
        96         8  PNM       H40            -2.0848904963       10.2057285988       -2.3365827520  S1        523             1.0000000000
        97         9  TIP3      OH2            -4.4752249506        7.8202229671       -0.5401105160  S1        290             1.0000000000
        98         9  TIP3      H1             -5.4656748169        7.7731654858       -0.3896532696  S1        290             1.0000000000
        99         9  TIP3      H2             -4.0158714917        8.4262736192        0.1169227040  S1        290             1.0000000000
       100        10  SER       CB             -2.9689848200        5.0128856323       -2.1332446092  S2        70              1.0000000000
       101        10  SER       HB1            -3.4387720401        4.1340806065       -2.6135893882  S2        70              1.0000000000
       102        10  SER       HB2            -1.9768042690        5.1791444590       -2.5848951347  S2        70              1.0000000000
       103        10  SER       OG             -3.8252237423        6.1425418379       -2.3879859493  S2        70              1.0000000000
       104        10  SER       HG1            -3.9020891799        6.7471111641       -1.5614043717  S2        70              1.0000000000
       105        10  SER       QQH1           -2.8655575653        4.8419279128       -1.0460277462  S2        70              1.0000000000
       106        11  LYS       CD             -6.5612245809        3.3239749729       -1.8979438299  S2        73              1.0000000000
       107        11  LYS       HD1            -7.0875631945        2.7652271018       -2.6757737102  S2        73              1.0000000000
       108        11  LYS       HD2            -5.5072008843        3.3909748699       -2.1976867238  S2        73              1.0000000000
       109        11  LYS       QQH2           -6.6308915324        2.7578528880       -0.9610054699  S2        73              1.0000000000
       110        11  LYS       CE             -7.1681223987        4.7075403833       -1.7571870218  S2        73              1.0000000000
       111        11  LYS       HE1            -7.0929375463        5.1019593143       -0.7264351678  S2        73              1.0000000000
       112        11  LYS       HE2            -8.2365071620        4.6959024250       -2.0300229660  S2        73              1.0000000000
       113        11  LYS       NZ             -6.5174337805        5.6974473188       -2.6054163398  S2        73              1.0000000000
       114        11  LYS       HZ1            -6.7790905977        5.6352367638       -3.6120231170  S2        73              1.0000000000
       115        11  LYS       HZ2            -5.4619248109        5.6697932309       -2.5417883918  S2        73              1.0000000000
       116        11  LYS       HZ3            -6.7974886119        6.6556327137       -2.2510642624  S2        73              1.0000000000
       117        12  SER       CB             -4.5107442949        4.3715542778       -6.5201083725  S2        130             1.0000000000
       118        12  SER       HB1            -4.5618646308        5.3123282454       -7.0825018914  S2        130             1.0000000000
       119        12  SER       HB2            -3.7835145633        3.7036661805       -7.0175863897  S2        130             1.0000000000
       120        12  SER       OG             -4.0607770358        4.6353786335       -5.1631360401  S2        130             1.0000000000
       121        12  SER       HG1            -3.3344949759        5.3188549473       -5.2116772027  S2        130             1.0000000000
       122        12  SER       QQH3           -5.4967336054        3.8843884963       -6.4872683812  S2        130             1.0000000000
       123        13  GLU       CB             -9.8435622826        9.4152955288        0.5952312143  S2        166             1.0000000000
       124        13  GLU       HB1            -9.4747138065       10.0419667465       -0.2275880919  S2        166             1.0000000000
       125        13  GLU       HB2           -10.9047730311        9.2168986064        0.4188198303  S2        166             1.0000000000
       126        13  GLU       QQH4           -9.7252899472        9.9252520233        1.5565735747  S2        166             1.0000000000
       127        13  GLU       CG             -9.0732528974        8.1060805592        0.5690981508  S2        166             1.0000000000
       128        13  GLU       HG1            -9.5857472310        7.3858722903       -0.0849092551  S2        166             1.0000000000
       129        13  GLU       HG2            -9.0603458390        7.6367677198        1.5663964682  S2        166             1.0000000000
       130        13  GLU       CD             -7.6528821509        8.2716278224        0.0741877936  S2        166             1.0000000000
       131        13  GLU       OE1            -7.0657011696        9.3755980172        0.1563137749  S2        166             1.0000000000
       132        13  GLU       OE2            -7.0800494825        7.2014635765       -0.4449208504  S2        166             1.0000000000
       133        14  ASN       CB             -2.7339566043       11.9149852047        1.3587918265  S2        170             1.0000000000
       134        14  ASN       HB1            -1.7608058243       11.8688802764        0.8558865690  S2        170             1.0000000000
       135        14  ASN       HB2            -3.2371101313       12.8451630949        1.0758380037  S2        170             1.0000000000
       136        14  ASN       QQH5           -2.5968076047       11.8884137740        2.4464308263  S2        170             1.0000000000
       137        14  ASN       CG             -3.5698816569       10.7299998398        0.9335222076  S2        170             1.0000000000
       138        14  ASN       OD1            -3.1191056310        9.5548684986        0.9928981872  S2        170             1.0000000000
       139        14  ASN       ND2            -4.8096373983       10.9855795628        0.4794693328  S2        170             1.0000000000
       140        14  ASN       HD21           -5.4706927045       10.2163938320        0.2376614087  S2        170             1.0000000000
       141        14  ASN       HD22           -5.1152664146       11.9592291037        0.3363820998  S2        170             1.0000000000
       142        15  LYS       CE             -3.1826835672        1.5124729042       -4.3569150580  S2        234             1.0000000000
       143        15  LYS       HE1            -3.6090918668        1.7522466992       -3.3745678393  S2        234             1.0000000000
       144        15  LYS       HE2            -3.9958063404        1.4493111762       -5.0908975243  S2        234             1.0000000000
       145        15  LYS       NZ             -2.2789601863        2.5782009498       -4.7761752645  S2        234             1.0000000000
       146        15  LYS       HZ1            -1.7833686311        2.3222157901       -5.6678095356  S2        234             1.0000000000
       147        15  LYS       HZ2            -1.5342294624        2.7952813743       -4.0785394756  S2        234             1.0000000000
       148        15  LYS       HZ3            -2.8300835075        3.4750705010       -4.9474788356  S2        234             1.0000000000
       149        15  LYS       QQH6           -2.6343972795        0.5628566789       -4.2941852160  S2        234             1.0000000000
       150        16  SER       CB              2.3954243740        3.2076135217       -5.8146053500  S2        235             1.0000000000
       151        16  SER       HB1             3.0482468021        2.4896488968       -6.3302440329  S2        235             1.0000000000
       152        16  SER       HB2             2.9854960383        4.1164512693       -5.5943130435  S2        235             1.0000000000
       153        16  SER       OG              1.2988915830        3.5127103719       -6.6933726816  S2        235             1.0000000000
       154        16  SER       HG1             0.8652414104        4.3645635284       -6.4074787747  S2        235             1.0000000000
       155        16  SER       QQH7            2.0344615998        2.7668918819       -4.8591161046  S2        235             1.0000000000
       156        17  PNM       S1             -2.8755613846        9.6691353941       -5.9767580877  S2        523             1.0000000000
       157        17  PNM       C2             -1.7363056677        8.3407523702       -6.6909635803  S2        523             1.0000000000
       158        17  PNM       C3             -1.3222778786        7.5037625317       -5.4497892033  S2        523             1.0000000000
       159        17  PNM       N4             -2.4833429342        7.4662681118       -4.5460059908  S2        523             1.0000000000
       160        17  PNM       C5             -3.5690907873        8.4907520387       -4.7902472674  S2        523             1.0000000000
       161        17  PNM       C6             -3.4847242867        8.8592282598       -3.2462930524  S2        523             1.0000000000
       162        17  PNM       C7             -2.3715883964        7.7949867598       -3.1860114458  S2        523             1.0000000000
       163        17  PNM       O8             -1.4931388290        7.4969925193       -2.3686165428  S2        523             1.0000000000
       164        17  PNM       C9             -2.4820310113        7.4726833750       -7.6909047882  S2        523             1.0000000000
       165        17  PNM       C10            -0.5333296948        8.9799779658       -7.3582273919  S2        523             1.0000000000
       166        17  PNM       C11            -0.8247895920        6.1205874559       -5.8262165766  S2        523             1.0000000000
       167        17  PNM       O12            -1.4989471644        5.0975339377       -5.5894699299  S2        523             1.0000000000
       168        17  PNM       O13             0.3848379109        6.0785844423       -6.3887808333  S2        523             1.0000000000
       169        17  PNM       N14            -2.9143753712       10.1583717702       -2.9664791116  S2        523             1.0000000000
       170        17  PNM       C15            -3.3982000038       11.2822114688       -3.5289100413  S2        523             1.0000000000
       171        17  PNM       O16            -4.3838740902       11.2322663234       -4.3298052188  S2        523             1.0000000000
       172        17  PNM       C17            -2.7301113754       12.5929184645       -3.1951440436  S2        523             1.0000000000
       173        17  PNM       C18            -1.6846432276       12.9540663098       -4.2170743967  S2        523             1.0000000000
       174        17  PNM       C19            -0.4564674347       13.4953157769       -3.8100189401  S2        523             1.0000000000
       175        17  PNM       C20             0.5193744150       13.8207593371       -4.7553996104  S2        523             1.0000000000
       176        17  PNM       C21             0.2826559886       13.5998424404       -6.1140860274  S2        523             1.0000000000
       177        17  PNM       C22            -0.9472515190       13.0785882276       -6.5239860578  S2        523             1.0000000000
       178        17  PNM       C23            -1.9346496411       12.7724679608       -5.5859194773  S2        523             1.0000000000
       179        17  PNM       H24            -0.4850838249        8.0308255064       -4.9363244635  S2        523             1.0000000000
       180        17  PNM       H25            -0.8350986049        9.4978455229       -8.2754868415  S2        523             1.0000000000
       181        17  PNM       H26             0.2009931352        8.2101005189       -7.6242138946  S2        523             1.0000000000
       182        17  PNM       H27            -0.0437694373        9.7086002777       -6.7036043520  S2        523             1.0000000000
       183        17  PNM       H28            -2.8320046980        8.0724290415       -8.5373079466  S2        523             1.0000000000
       184        17  PNM       H29            -3.3492363225        6.9886070247       -7.2265515306  S2        523             1.0000000000
       185        17  PNM       H30            -1.8200859179        6.6875432854       -8.0797121160  S2        523             1.0000000000
       186        17  PNM       H31            -4.5349479078        8.0382135828       -5.0974456728  S2        523             1.0000000000
       187        17  PNM       H32            -4.4175800290        8.6777596721       -2.6599825186  S2        523             1.0000000000
       188        17  PNM       H33            -2.2760477630       12.5490964170       -2.1909231825  S2        523             1.0000000000
       189        17  PNM       H34            -3.5021768170       13.3827405338       -3.1729779635  S2        523             1.0000000000
       190        17  PNM       H35            -0.2617870837       13.6595389523       -2.7439309640  S2        523             1.0000000000
       191        17  PNM       H36             1.4829408690       14.2276133498       -4.4271549530  S2        523             1.0000000000
       192        17  PNM       H37             1.0576889964       13.8327087574       -6.8535092508  S2        523             1.0000000000
       193        17  PNM       H38            -1.1378807839       12.8949397937       -7.5876744617  S2        523             1.0000000000
       194        17  PNM       H39            -2.9065424208       12.3852644986       -5.9147426649  S2        523             1.0000000000
       195        17  PNM       H40            -2.0836860809       10.1934419415       -2.3434329423  S2        523             1.0000000000
       196        18  TIP3      OH2            -4.4743564599        7.8078803388       -0.5378266687  S2        290             1.0000000000
       197        18  TIP3      H1             -5.4663040545        7.7570317136       -0.3872201663  S2        290             1.0000000000
       198        18  TIP3      H2             -4.0160808978        8.4196674786        0.1154110404  S2        290             1.0000000000
       199        19  SER       CB             -2.9720912601        5.0193340861       -2.1310472530  S3        70              1.0000000000
       200        19  SER       HB1            -3.4488396913        4.1435724536       -2.6105453694  S3        70              1.0000000000
       201        19  SER       HB2            -1.9801700580        5.1798365991       -2.5851227989  S3        70              1.0000000000
       202        19  SER       OG             -3.8208157229        6.1557524612       -2.3834664189  S3        70              1.0000000000
       203        19  SER       HG1            -3.9096505328        6.7574517893       -1.5500903207  S3        70              1.0000000000
       204        19  SER       QQH1           -2.8671273847        4.8478251779       -1.0441863852  S3        70              1.0000000000
       205        20  LYS       CD             -6.5518381031        3.3249544060       -1.9007141909  S3        73              1.0000000000
       206        20  LYS       HD1            -7.0866604552        2.7694221978       -2.6752111729  S3        73              1.0000000000
       207        20  LYS       HD2            -5.4984525368        3.3815211615       -2.2048510663  S3        73              1.0000000000
       208        20  LYS       QQH2           -6.6231090631        2.7619820266       -0.9620999413  S3        73              1.0000000000
       209        20  LYS       CE             -7.1450728738        4.7145163028       -1.7610738219  S3        73              1.0000000000
       210        20  LYS       HE1            -7.0508372604        5.1188549720       -0.7356143862  S3        73              1.0000000000
       211        20  LYS       HE2            -8.2177303704        4.7094505990       -2.0175546770  S3        73              1.0000000000
       212        20  LYS       NZ             -6.4989365457        5.6888945132       -2.6302776445  S3        73              1.0000000000
       213        20  LYS       HZ1            -6.7500660794        5.5948566098       -3.6368753667  S3        73              1.0000000000
       214        20  LYS       HZ2            -5.4429997127        5.6758670200       -2.5554229252  S3        73              1.0000000000
       215        20  LYS       HZ3            -6.7918920318        6.6539163713       -2.3139877795  S3        73              1.0000000000
       216        21  SER       CB             -4.5092309363        4.3712940029       -6.5145161795  S3        130             1.0000000000
       217        21  SER       HB1            -4.5574177709        5.3104138406       -7.0799109779  S3        130             1.0000000000
       218        21  SER       HB2            -3.7795935593        3.7020345132       -7.0064479804  S3        130             1.0000000000
       219        21  SER       OG             -4.0658007917        4.6388321677       -5.1555130923  S3        130             1.0000000000
       220        21  SER       HG1            -3.3428097303        5.3260396778       -5.2022032367  S3        130             1.0000000000
       221        21  SER       QQH3           -5.4953944093        3.8842565406       -6.4850387471  S3        130             1.0000000000
       222        22  GLU       CB             -9.8439681569        9.4151364229        0.5947778160  S3        166             1.0000000000
       223        22  GLU       HB1            -9.4768298210       10.0422505461       -0.2284679903  S3        166             1.0000000000
       224        22  GLU       HB2           -10.9049186853        9.2144957282        0.4192872471  S3        166             1.0000000000
       225        22  GLU       QQH4           -9.7258152902        9.9253416840        1.5560033208  S3        166             1.0000000000
       226        22  GLU       CG             -9.0708906173        8.1076823975        0.5681739977  S3        166             1.0000000000
       227        22  GLU       HG1            -9.5783443038        7.3889575966       -0.0914501632  S3        166             1.0000000000
       228        22  GLU       HG2            -9.0626398097        7.6345276557        1.5636986398  S3        166             1.0000000000
       229        22  GLU       CD             -7.6480692407        8.2767409137        0.0809712846  S3        166             1.0000000000
       230        22  GLU       OE1            -7.0687572512        9.3857303195        0.1569061289  S3        166             1.0000000000
       231        22  GLU       OE2            -7.0672781084        7.2055901221       -0.4258112871  S3        166             1.0000000000
       232        23  ASN       CB             -2.7299091452       11.9095423513        1.3575331036  S3        170             1.0000000000
       233        23  ASN       HB1            -1.7553743082       11.8598333285        0.8577078482  S3        170             1.0000000000
       234        23  ASN       HB2            -3.2294496282       12.8407851087        1.0716261281  S3        170             1.0000000000
       235        23  ASN       QQH5           -2.5966471148       11.8837928847        2.4456893777  S3        170             1.0000000000
       236        23  ASN       CG             -3.5687471273       10.7268658713        0.9305193298  S3        170             1.0000000000
       237        23  ASN       OD1            -3.1208316031        9.5501397151        0.9862888798  S3        170             1.0000000000
       238        23  ASN       ND2            -4.8078382262       10.9863325507        0.4774981175  S3        170             1.0000000000
       239        23  ASN       HD21           -5.4719535762       10.2192407162        0.2361159700  S3        170             1.0000000000
       240        23  ASN       HD22           -5.1116138979       11.9609491260        0.3368202343  S3        170             1.0000000000
       241        24  LYS       CE             -3.1820965097        1.5158828675       -4.3571138751  S3        234             1.0000000000
       242        24  LYS       HE1            -3.6088847501        1.7547688042       -3.3747161676  S3        234             1.0000000000
       243        24  LYS       HE2            -3.9949341791        1.4535814981       -5.0915012972  S3        234             1.0000000000
       244        24  LYS       NZ             -2.2779133132        2.5817805669       -4.7749548336  S3        234             1.0000000000
       245        24  LYS       HZ1            -1.7831094531        2.3271561010       -5.6674643500  S3        234             1.0000000000
       246        24  LYS       HZ2            -1.5322149588        2.7965461839       -4.0775901649  S3        234             1.0000000000
       247        24  LYS       HZ3            -2.8272283099        3.4795986636       -4.9439189536  S3        234             1.0000000000
       248        24  LYS       QQH6           -2.6339980100        0.5661446747       -4.2951732392  S3        234             1.0000000000
       249        25  SER       CB              2.3955178127        3.2078247454       -5.8153267600  S3        235             1.0000000000
       250        25  SER       HB1             3.0486989083        2.4901902412       -6.3309575936  S3        235             1.0000000000
       251        25  SER       HB2             2.9851398399        4.1169459529       -5.5950178082  S3        235             1.0000000000
       252        25  SER       OG              1.2988540687        3.5123235656       -6.6941281534  S3        235             1.0000000000
       253        25  SER       HG1             0.8645639943        4.3637455128       -6.4078570331  S3        235             1.0000000000
       254        25  SER       QQH7            2.0347477736        2.7669276919       -4.8598382062  S3        235             1.0000000000
       255        26  PNM       S1             -2.8795279080        9.6611123970       -5.9780413101  S3        523             1.0000000000
       256        26  PNM       C2             -1.7385525913        8.3337099039       -6.6898065866  S3        523             1.0000000000
       257        26  PNM       C3             -1.3285818408        7.4959486366       -5.4479697558  S3        523             1.0000000000
       258        26  PNM       N4             -2.4940104110        7.4529773367       -4.5490449639  S3        523             1.0000000000
       259        26  PNM       C5             -3.5758831981        8.4827646454       -4.7931479023  S3        523             1.0000000000
       260        26  PNM       C6             -3.4903624923        8.8518977593       -3.2501005558  S3        523             1.0000000000
       261        26  PNM       C7             -2.3810486198        7.7840873709       -3.1878917000  S3        523             1.0000000000
       262        26  PNM       O8             -1.4947657625        7.4963494500       -2.3751686472  S3        523             1.0000000000
       263        26  PNM       C9             -2.4813037171        7.4665460194       -7.6927693688  S3        523             1.0000000000
       264        26  PNM       C10            -0.5338830957        8.9735903342       -7.3534035643  S3        523             1.0000000000
       265        26  PNM       C11            -0.8267259396        6.1149475385       -5.8257476732  S3        523             1.0000000000
       266        26  PNM       O12            -1.4989155509        5.0898178613       -5.5915577016  S3        523             1.0000000000
       267        26  PNM       O13             0.3835343816        6.0768873622       -6.3873673430  S3        523             1.0000000000
       268        26  PNM       N14            -2.9148898584       10.1488785791       -2.9709882213  S3        523             1.0000000000
       269        26  PNM       C15            -3.4002653049       11.2746233272       -3.5282745100  S3        523             1.0000000000
       270        26  PNM       O16            -4.3900931502       11.2271386237       -4.3241509302  S3        523             1.0000000000
       271        26  PNM       C17            -2.7297388834       12.5839910651       -3.1942157805  S3        523             1.0000000000
       272        26  PNM       C18            -1.6861279823       12.9466969622       -4.2175261222  S3        523             1.0000000000
       273        26  PNM       C19            -0.4580733178       13.4893446283       -3.8118505973  S3        523             1.0000000000
       274        26  PNM       C20             0.5160521358       13.8168656196       -4.7582884838  S3        523             1.0000000000
       275        26  PNM       C21             0.2776618722       13.5968266997       -6.1168400336  S3        523             1.0000000000
       276        26  PNM       C22            -0.9521598874       13.0742912822       -6.5253859079  S3        523             1.0000000000
       277        26  PNM       C23            -1.9377783861       12.7659197992       -5.5861667760  S3        523             1.0000000000
       278        26  PNM       H24            -0.4949667790        8.0241404959       -4.9296304487  S3        523             1.0000000000
       279        26  PNM       H25            -0.8330739744        9.4900820166       -8.2722940620  S3        523             1.0000000000
       280        26  PNM       H26             0.2022167123        8.2042791340       -7.6159654038  S3        523             1.0000000000
       281        26  PNM       H27            -0.0475193922        9.7036212120       -6.6980737866  S3        523             1.0000000000
       282        26  PNM       H28            -2.8287544945        8.0669958050       -8.5397483126  S3        523             1.0000000000
       283        26  PNM       H29            -3.3499401966        6.9822113459       -7.2314229807  S3        523             1.0000000000
       284        26  PNM       H30            -1.8182827293        6.6816746204       -8.0802066573  S3        523             1.0000000000
       285        26  PNM       H31            -4.5433439761        8.0339923901       -5.1006153040  S3        523             1.0000000000
       286        26  PNM       H32            -4.4247715666        8.6755877042       -2.6649195501  S3        523             1.0000000000
       287        26  PNM       H33            -2.2734859941       12.5379222526       -2.1910925982  S3        523             1.0000000000
       288        26  PNM       H34            -3.5010481456       13.3744729375       -3.1687477300  S3        523             1.0000000000
       289        26  PNM       H35            -0.2620690507       13.6529169222       -2.7459102352  S3        523             1.0000000000
       290        26  PNM       H36             1.4796506889       14.2245623959       -4.4310417922  S3        523             1.0000000000
       291        26  PNM       H37             1.0513514150       13.8312094050       -6.8572128389  S3        523             1.0000000000
       292        26  PNM       H38            -1.1441118421       12.8914548734       -7.5889920426  S3        523             1.0000000000
       293        26  PNM       H39            -2.9095963272       12.3777476588       -5.9140551779  S3        523             1.0000000000
       294        26  PNM       H40            -2.0822767502       10.1813910889       -2.3503127164  S3        523             1.0000000000
       295        27  TIP3      OH2            -4.4746147472        7.7951592499       -0.5362549352  S3        290             1.0000000000
       296        27  TIP3      H1             -5.4683032520        7.7403833781       -0.3849875518  S3        290             1.0000000000
       297        27  TIP3      H2             -4.0169275356        8.4125520765        0.1129917080  S3        290             1.0000000000
       298        28  SER       CB             -2.9755635067        5.0260441137       -2.1288001846  S4        70              1.0000000000
       299        28  SER       HB1            -3.4591141878        4.1533746372       -2.6076245404  S4        70              1.0000000000
       300        28  SER       HB2            -1.9840614331        5.1810919284       -2.5854821861  S4        70              1.0000000000
       301        28  SER       OG             -3.8170220608        6.1692675685       -2.3781407795  S4        70              1.0000000000
       302        28  SER       HG1            -3.9194627544        6.7695747901       -1.5376184792  S4        70              1.0000000000
       303        28  SER       QQH1           -2.8687190447        4.8533353502       -1.0424046990  S4        70              1.0000000000
       304        29  LYS       CD             -6.5425036572        3.3257998313       -1.9035798176  S4        73              1.0000000000
       305        29  LYS       HD1            -7.0854857080        2.7734537218       -2.6748330991  S4        73              1.0000000000
       306        29  LYS       HD2            -5.4897573180        3.3719468213       -2.2117631224  S4        73              1.0000000000
       307        29  LYS       QQH2           -6.6156801363        2.7661678564       -0.9631946160  S4        73              1.0000000000
       308        29  LYS       CE             -7.1220917144        4.7213771303       -1.7658152789  S4        73              1.0000000000
       309        29  LYS       HE1            -7.0100145810        5.1353427116       -0.7458848487  S4        73              1.0000000000
       310        29  LYS       HE2            -8.1984647059        4.7229007574       -2.0070117312  S4        73              1.0000000000
       311        29  LYS       NZ             -6.4797351006        5.6796509051       -2.6555572669  S4        73              1.0000000000
       312        29  LYS       HZ1            -6.7185313226        5.5527529774       -3.6613176868  S4        73              1.0000000000
       313        29  LYS       HZ2            -5.4237404619        5.6824720083       -2.5683349102  S4        73              1.0000000000
       314        29  LYS       HZ3            -6.7864963864        6.6504998449       -2.3790944669  S4        73              1.0000000000
       315        30  SER       CB             -4.5079704005        4.3710084895       -6.5089793564  S4        130             1.0000000000
       316        30  SER       HB1            -4.5533833538        5.3085584034       -7.0771591815  S4        130             1.0000000000
       317        30  SER       HB2            -3.7760249443        3.7005526451       -6.9956506362  S4        130             1.0000000000
       318        30  SER       OG             -4.0707485252        4.6420543486       -5.1480952328  S4        130             1.0000000000
       319        30  SER       HG1            -3.3515683116        5.3335472045       -5.1927409879  S4        130             1.0000000000
       320        30  SER       QQH3           -5.4942644837        3.8840259119       -6.4827259877  S4        130             1.0000000000
       321        31  GLU       CB             -9.8444555358        9.4148732712        0.5943292298  S4        166             1.0000000000
       322        31  GLU       HB1            -9.4791681893       10.0425484639       -0.2292659632  S4        166             1.0000000000
       323        31  GLU       HB2           -10.9051855762        9.2120991887        0.4198325121  S4        166             1.0000000000
       324        31  GLU       QQH4           -9.7264397716        9.9253566056        1.5553869490  S4        166             1.0000000000
       325        31  GLU       CG             -9.0684663513        8.1092679486        0.5671179331  S4        166             1.0000000000
       326        31  GLU       HG1            -9.5707883287        7.3921375977       -0.0983034691  S4        166             1.0000000000
       327        31  GLU       HG2            -9.0650398911        7.6321732537        1.5608279402  S4        166             1.0000000000
       328        31  GLU       CD             -7.6431709988        8.2824053407        0.0881038649  S4        166             1.0000000000
       329        31  GLU       OE1            -7.0718776007        9.3963186605        0.1575549448  S4        166             1.0000000000
       330        31  GLU       OE2            -7.0535991857        7.2103442876       -0.4051979005  S4        166             1.0000000000
       331        32  ASN       CB             -2.7259806649       11.9042660848        1.3563720030  S4        170             1.0000000000
       332        32  ASN       HB1            -1.7501415839       11.8513213442        0.8594645535  S4        170             1.0000000000
       333        32  ASN       HB2            -3.2221942371       12.8364480544        1.0677111590  S4        170             1.0000000000
       334        32  ASN       QQH5           -2.5964199948       11.8792902889        2.4450175954  S4        170             1.0000000000
       335        32  ASN       CG             -3.5675612795       10.7237745206        0.9275600773  S4        170             1.0000000000
       336        32  ASN       OD1            -3.1227844369        9.5454167045        0.9795818063  S4        170             1.0000000000
       337        32  ASN       ND2            -4.8059973222       10.9872174016        0.4754628373  S4        170             1.0000000000
       338        32  ASN       HD21           -5.4730341992       10.2222424571        0.2343454165  S4        170             1.0000000000
       339        32  ASN       HD22           -5.1077719435       11.9627945354        0.3369519888  S4        170             1.0000000000
       340        33  LYS       CE             -3.1815576591        1.5191940126       -4.3572705079  S4        234             1.0000000000
       341        33  LYS       HE1            -3.6087270098        1.7571911195       -3.3748221207  S4        234             1.0000000000
       342        33  LYS       HE2            -3.9941074521        1.4577221092       -5.0920604267  S4        234             1.0000000000
       343        33  LYS       NZ             -2.2769601809        2.5852867217       -4.7737050663  S4        234             1.0000000000
       344        33  LYS       HZ1            -1.7828869225        2.3320201761       -5.6670421411  S4        234             1.0000000000
       345        33  LYS       HZ2            -1.5303389716        2.7978229212       -4.0765936426  S4        234             1.0000000000
       346        33  LYS       HZ3            -2.8245233484        3.4840337695       -4.9404148026  S4        234             1.0000000000
       347        33  LYS       QQH6           -2.6336164824        0.5693422492       -4.2961083097  S4        234             1.0000000000
       348        34  SER       CB              2.3956014717        3.2080427592       -5.8160298542  S4        235             1.0000000000
       349        34  SER       HB1             3.0491196370        2.4907279856       -6.3316633590  S4        235             1.0000000000
       350        34  SER       HB2             2.9847972449        4.1174277132       -5.5956982238  S4        235             1.0000000000
       351        34  SER       OG              1.2988095753        3.5119862087       -6.6948523844  S4        235             1.0000000000
       352        34  SER       HG1             0.8639333069        4.3630177590       -6.4082374838  S4        235             1.0000000000
       353        34  SER       QQH7            2.0350227290        2.7669698553       -4.8605461572  S4        235             1.0000000000
       354        35  PNM       S1             -2.8831909300        9.6531037411       -5.9792555239  S4        523             1.0000000000
       355        35  PNM       C2             -1.7406705072        8.3269031583       -6.6886328663  S4        523             1.0000000000
       356        35  PNM       C3             -1.3347246496        7.4883857751       -5.4460986201  S4        523             1.0000000000
       357        35  PNM       N4             -2.5044733956        7.4398708669       -4.5520074165  S4        523             1.0000000000
       358        35  PNM       C5             -3.5823741988        8.4750217652       -4.7960034404  S4        523             1.0000000000
       359        35  PNM       C6             -3.4958922248        8.8447957221       -3.2539299737  S4        523             1.0000000000
       360        35  PNM       C7             -2.3905506675        7.7731490172       -3.1894289698  S4        523             1.0000000000
       361        35  PNM       O8             -1.4964701698        7.4959301358       -2.3815549072  S4        523             1.0000000000
       362        35  PNM       C9             -2.4805275987        7.4606175555       -7.6945319940  S4        523             1.0000000000
       363        35  PNM       C10            -0.5343762233        8.9674004628       -7.3487016019  S4        523             1.0000000000
       364        35  PNM       C11            -0.8285431850        6.1095221772       -5.8252823938  S4        523             1.0000000000
       365        35  PNM       O12            -1.4986984336        5.0823789497       -5.5937004994  S4        523             1.0000000000
       366        35  PNM       O13             0.3823455981        6.0753691158       -6.3860594433  S4        523             1.0000000000
       367        35  PNM       N14            -2.9153778264       10.1396314602       -2.9754323479  S4        523             1.0000000000
       368        35  PNM       C15            -3.4022051943       11.2672555981       -3.5276316206  S4        523             1.0000000000
       369        35  PNM       O16            -4.3962123621       11.2223179839       -4.3184217702  S4        523             1.0000000000
       370        35  PNM       C17            -2.7292840344       12.5753130909       -3.1933022444  S4        523             1.0000000000
       371        35  PNM       C18            -1.6875146203       12.9396005351       -4.2179549676  S4        523             1.0000000000
       372        35  PNM       C19            -0.4595970448       13.4836299275       -3.8136104242  S4        523             1.0000000000
       373        35  PNM       C20             0.5128574133       13.8131647856       -4.7610675952  S4        523             1.0000000000
       374        35  PNM       C21             0.2728562880       13.5939618246       -6.1194823289  S4        523             1.0000000000
       375        35  PNM       C22            -0.9568700726       13.0701714913       -6.5267218432  S4        523             1.0000000000
       376        35  PNM       C23            -1.9407621621       12.7596125032       -5.5863952189  S4        523             1.0000000000
       377        35  PNM       H24            -0.5047012586        8.0176616165       -4.9229199748  S4        523             1.0000000000
       378        35  PNM       H25            -0.8311228396        9.4825530120       -8.2691386819  S4        523             1.0000000000
       379        35  PNM       H26             0.2034239984        8.1986412122       -7.6079653990  S4        523             1.0000000000
       380        35  PNM       H27            -0.0511097681        9.6988001089       -6.6927164233  S4        523             1.0000000000
       381        35  PNM       H28            -2.8255186684        8.0617579310       -8.5420595774  S4        523             1.0000000000
       382        35  PNM       H29            -3.3505633362        6.9760290698       -7.2361266720  S4        523             1.0000000000
       383        35  PNM       H30            -1.8164697142        6.6759946978       -8.0806471717  S4        523             1.0000000000
       384        35  PNM       H31            -4.5514228664        8.0300132346       -5.1037663998  S4        523             1.0000000000
       385        35  PNM       H32            -4.4320540887        8.6738052801       -2.6702410457  S4        523             1.0000000000
       386        35  PNM       H33            -2.2709247980       12.5270626449       -2.1912486664  S4        523             1.0000000000
       387        35  PNM       H34            -3.4998928801       13.3663748873       -3.1645989055  S4        523             1.0000000000
       388        35  PNM       H35            -0.2623063629       13.6465545888       -2.7478141271  S4        523             1.0000000000
       389        35  PNM       H36             1.4764695936       14.2216801681       -4.4347811306  S4        523             1.0000000000
       390        35  PNM       H37             1.0452409070       13.8298132238       -6.8607599568  S4        523             1.0000000000
       391        35  PNM       H38            -1.1501000531       12.8880963160       -7.5902393345  S4        523             1.0000000000
       392        35  PNM       H39            -2.9124887086       12.3704388634       -5.9133704355  S4        523             1.0000000000
       393        35  PNM       H40            -2.0807223945       10.1695059795       -2.3572979468  S4        523             1.0000000000
       394        36  TIP3      OH2            -4.4761406585        7.7819852557       -0.5354391697  S4        290             1.0000000000
       395        36  TIP3      H1             -5.4719208768        7.7229878160       -0.3830327146  S4        290             1.0000000000
       396        36  TIP3      H2             -4.0184203393        8.4047868326        0.1095761213  S4        290             1.0000000000
       397        37  SER       CB             -2.9794958981        5.0330023890       -2.1265557051  S5        70              1.0000000000
       398        37  SER       HB1            -3.4696223722        4.1635205659       -2.6050387231  S5        70              1.0000000000
       399        37  SER       HB2            -1.9886378773        5.1830632135       -2.5861084272  S5        70              1.0000000000
       400        37  SER       OG             -3.8141979543        6.1833094612       -2.3715585337  S5        70              1.0000000000
       401        37  SER       HG1            -3.9328562259        6.7846366869       -1.5231543181  S5        70              1.0000000000
       402        37  SER       QQH1           -2.8702883516        4.8580713414       -1.0407936815  S5        70              1.0000000000
       403        38  LYS       CD             -6.5332431955        3.3263927773       -1.9066178697  S5        73              1.0000000000
       404        38  LYS       HD1            -7.0840734258        2.7772635562       -2.6747418737  S5        73              1.0000000000
       405        38  LYS       HD2            -5.4810920511        3.3621362734       -2.2184264958  S5        73              1.0000000000
       406        38  LYS       QQH2           -6.6087287099        2.7703500699       -0.9643666599  S5        73              1.0000000000
       407        38  LYS       CE             -7.0991227658        4.7279992652       -1.7715358247  S5        73              1.0000000000
       408        38  LYS       HE1            -6.9707474309        5.1510012231       -0.7571836812  S5        73              1.0000000000
       409        38  LYS       HE2            -8.1786235932        4.7362940841       -1.9988539802  S5        73              1.0000000000
       410        38  LYS       NZ             -6.4593612304        5.6697795993       -2.6808423167  S5        73              1.0000000000
       411        38  LYS       HZ1            -6.6839338022        5.5094408416       -3.6848614556  S5        73              1.0000000000
       412        38  LYS       HZ2            -5.4035866922        5.6896041616       -2.5802026093  S5        73              1.0000000000
       413        38  LYS       HZ3            -6.7806115583        6.6449992546       -2.4450969805  S5        73              1.0000000000
       414        39  SER       CB             -4.5069748216        4.3707507279       -6.5035897802  S5        130             1.0000000000
       415        39  SER       HB1            -4.5498124257        5.3068819183       -7.0742460322  S5        130             1.0000000000
       416        39  SER       HB2            -3.7728311843        3.6993170356       -6.9853811018  S5        130             1.0000000000
       417        39  SER       OG             -4.0755756784        4.6449344160       -5.1409689496  S5        130             1.0000000000
       418        39  SER       HG1            -3.3610468587        5.3415641796       -5.1831769806  S5        130             1.0000000000
       419        39  SER       QQH3           -5.4933539130        3.8837475132       -6.4804304697  S5        130             1.0000000000
       420        40  GLU       CB             -9.8450289461        9.4144621922        0.5938938574  S5        166             1.0000000000
       421        40  GLU       HB1            -9.4817948232       10.0428613257       -0.2299917754  S5        166             1.0000000000
       422        40  GLU       HB2           -10.9055509569        9.2096120676        0.4204900852  S5        166             1.0000000000
       423        40  GLU       QQH4           -9.7271671250        9.9252046603        1.5547670676  S5        166             1.0000000000
       424        40  GLU       CG             -9.0659220770        8.1107663733        0.5658284169  S5        166             1.0000000000
       425        40  GLU       HG1            -9.5629895339        7.3953691857       -0.1056251329  S5        166             1.0000000000
       426        40  GLU       HG2            -9.0674678906        7.6296143072        1.5576730832  S5        166             1.0000000000
       427        40  GLU       CD             -7.6381981478        8.2887205094        0.0956028269  S5        166             1.0000000000
       428        40  GLU       OE1            -7.0752093868        9.4074949402        0.1583150750  S5        166             1.0000000000
       429        40  GLU       OE2            -7.0383298360        7.2161679676       -0.3830313890  S5        166             1.0000000000
       430        41  ASN       CB             -2.7221909733       11.8992555526        1.3553574941  S5        170             1.0000000000
       431        41  ASN       HB1            -1.7451455524       11.8435750098        0.8611387437  S5        170             1.0000000000
       432        41  ASN       HB2            -3.2154964443       12.8322093477        1.0641957090  S5        170             1.0000000000
       433        41  ASN       QQH5           -2.5960717492       11.8749660156        2.4444401409  S5        170             1.0000000000
       434        41  ASN       CG             -3.5663276523       10.7208003606        0.9246622827  S5        170             1.0000000000
       435        41  ASN       OD1            -3.1249237880        9.5406816837        0.9728310056  S5        170             1.0000000000
       436        41  ASN       ND2            -4.8039489577       10.9882727183        0.4733731326  S5        170             1.0000000000
       437        41  ASN       HD21           -5.4737719928       10.2254524367        0.2322213832  S5        170             1.0000000000
       438        41  ASN       HD22           -5.1036092498       11.9648259912        0.3366137102  S5        170             1.0000000000
       439        42  LYS       CE             -3.1810914874        1.5223836293       -4.3573621295  S5        234             1.0000000000
       440        42  LYS       HE1            -3.6086450082        1.7594801334       -3.3748541612  S5        234             1.0000000000
       441        42  LYS       HE2            -3.9933501098        1.4616923953       -5.0925613537  S5        234             1.0000000000
       442        42  LYS       NZ             -2.2761430149        2.5887264998       -4.7723931431  S5        234             1.0000000000
       443        42  LYS       HZ1            -1.7827235217        2.3368391225       -5.6665039424  S5        234             1.0000000000
       444        42  LYS       HZ2            -1.5286807105        2.7991560407       -4.0755032854  S5        234             1.0000000000
       445        42  LYS       HZ3            -2.8220707007        3.4883854962       -4.9369565756  S5        234             1.0000000000
       446        42  LYS       QQH6           -2.6332505307        0.5724537649       -4.2969816738  S5        234             1.0000000000
       447        43  SER       CB              2.3956756029        3.2082664450       -5.8167069630  S5        235             1.0000000000
       448        43  SER       HB1             3.0495090037        2.4912628191       -6.3323626260  S5        235             1.0000000000
       449        43  SER       HB2             2.9844666586        4.1178946668       -5.5963469066  S5        235             1.0000000000
       450        43  SER       OG              1.2987638509        3.5117050886       -6.6955348619  S5        235             1.0000000000
       451        43  SER       HG1             0.8633616872        4.3624027776       -6.4086279014  S5        235             1.0000000000
       452        43  SER       QQH7            2.0352821247        2.7670227086       -4.8612387177  S5        235             1.0000000000
       453        44  PNM       S1             -2.8866631119        9.6458380103       -5.9806497586  S5        523             1.0000000000
       454        44  PNM       C2             -1.7426024139        8.3203587163       -6.6874393269  S5        523             1.0000000000
       455        44  PNM       C3             -1.3406403373        7.4811190196       -5.4441575735  S5        523             1.0000000000
       456        44  PNM       N4             -2.5146927803        7.4269845846       -4.5548583409  S5        523             1.0000000000
       457        44  PNM       C5             -3.5884262633        8.4675091301       -4.7987382639  S5        523             1.0000000000
       458        44  PNM       C6             -3.5013181126        8.8379383427       -3.2577718474  S5        523             1.0000000000
       459        44  PNM       C7             -2.4003092036        7.7620037679       -3.1905252192  S5        523             1.0000000000
       460        44  PNM       O8             -1.4982089471        7.4958045505       -2.3876090165  S5        523             1.0000000000
       461        44  PNM       C9             -2.4796705793        7.4549441996       -7.6961810753  S5        523             1.0000000000
       462        44  PNM       C10            -0.5347763876        8.9614698227       -7.3441673711  S5        523             1.0000000000
       463        44  PNM       C11            -0.8301805100        6.1043956505       -5.8248268095  S5        523             1.0000000000
       464        44  PNM       O12            -1.4981949123        5.0752673740       -5.5959396848  S5        523             1.0000000000
       465        44  PNM       O13             0.3813652248        6.0740961126       -6.3849217404  S5        523             1.0000000000
       466        44  PNM       N14            -2.9158346505       10.1306367733       -2.9797734307  S5        523             1.0000000000
       467        44  PNM       C15            -3.4039527731       11.2601556503       -3.5269872553  S5        523             1.0000000000
       468        44  PNM       O16            -4.4022176371       11.2178855840       -4.3126209063  S5        523             1.0000000000
       469        44  PNM       C17            -2.7287018531       12.5669231900       -3.1924080780  S5        523             1.0000000000
       470        44  PNM       C18            -1.6887794507       12.9328620190       -4.2183634790  S5        523             1.0000000000
       471        44  PNM       C19            -0.4610193318       13.4782528727       -3.8152823835  S5        523             1.0000000000
       472        44  PNM       C20             0.5098278042       13.8097143574       -4.7637043193  S5        523             1.0000000000
       473        44  PNM       C21             0.2682983870       13.5912897800       -6.1219804694  S5        523             1.0000000000
       474        44  PNM       C22            -0.9613231504       13.0662808980       -6.5279863562  S5        523             1.0000000000
       475        44  PNM       C23            -1.9435642578       12.7536206651       -5.5866097827  S5        523             1.0000000000
       476        44  PNM       H24            -0.5142569951        8.0114448617       -4.9161975664  S5        523             1.0000000000
       477        44  PNM       H25            -0.8292493007        9.4753785343       -8.2660186855  S5        523             1.0000000000
       478        44  PNM       H26             0.2046143136        8.1932288640       -7.6003374444  S5        523             1.0000000000
       479        44  PNM       H27            -0.0544455984        9.6941484125       -6.6875618856  S5        523             1.0000000000
       480        44  PNM       H28            -2.8222959753        8.0567751111       -8.5441982938  S5        523             1.0000000000
       481        44  PNM       H29            -3.3510472531        6.9700937926       -7.2406293222  S5        523             1.0000000000
       482        44  PNM       H30            -1.8145915126        6.6705839022       -8.0810428077  S5        523             1.0000000000
       483        44  PNM       H31            -4.5591112618        8.0263310222       -5.1068990472  S5        523             1.0000000000
       484        44  PNM       H32            -4.4396111339        8.6725886000       -2.6761667538  S5        523             1.0000000000
       485        44  PNM       H33            -2.2683086913       12.5165522259       -2.1913832894  S5        523             1.0000000000
       486        44  PNM       H34            -3.4986644204       13.3584684635       -3.1605195350  S5        523             1.0000000000
       487        44  PNM       H35            -0.2624768957       13.6405088944       -2.7496342367  S5        523             1.0000000000
       488        44  PNM       H36             1.4734244505       14.2190066029       -4.4383365412  S5        523             1.0000000000
       489        44  PNM       H37             1.0394184258       13.8285527568       -6.8641096125  S5        523             1.0000000000
       490        44  PNM       H38            -1.1557629375       12.8848926141       -7.5914248768  S5        523             1.0000000000
       491        44  PNM       H39            -2.9151854330       12.3633574587       -5.9126843162  S5        523             1.0000000000
       492        44  PNM       H40            -2.0789487407       10.1577998759       -2.3645101223  S5        523             1.0000000000
       493        45  TIP3      OH2            -4.4798073280        7.7680995181       -0.5357444501  S5        290             1.0000000000
       494        45  TIP3      H1             -5.4785456239        7.7040499581       -0.3815492559  S5        290             1.0000000000
       495        45  TIP3      H2             -4.0208415140        8.3958697743        0.1045712426  S5        290             1.0000000000
       496        46  SER       CB             -2.9839076866        5.0400149569       -2.1245403764  S6        70              1.0000000000
       497        46  SER       HB1            -3.4802161832        4.1737816322       -2.6031585822  S6        70              1.0000000000
       498        46  SER       HB2            -1.9939623163        5.1858094153       -2.5872291505  S6        70              1.0000000000
       499        46  SER       OG             -3.8127497600        6.1978578633       -2.3634829328  S6        70              1.0000000000
       500        46  SER       HG1            -3.9520350678        6.8054023818       -1.5050431278  S6        70              1.0000000000
       501        46  SER       QQH1           -2.8717501316        4.8613416217       -1.0395932954  S6        70              1.0000000000
       502        47  LYS       CD             -6.5241596077        3.3265923393       -1.9099092861  S6        73              1.0000000000
       503        47  LYS       HD1            -7.0826248214        2.7807554687       -2.6749661974  S6        73              1.0000000000
       504        47  LYS       HD2            -5.4725989301        3.3518520326       -2.2250032016  S6        73              1.0000000000
       505        47  LYS       QQH2           -6.6022342998        2.7744104718       -0.9656781317  S6        73              1.0000000000
       506        47  LYS       CE             -7.0761616864        4.7342386710       -1.7781863982  S6        73              1.0000000000
       507        47  LYS       HE1            -6.9329671665        5.1650808941       -0.7691146834  S6        73              1.0000000000
       508        47  LYS       HE2            -8.1582461629        4.7496884812       -1.9932492138  S6        73              1.0000000000
       509        47  LYS       NZ             -6.4373498495        5.6595610161       -2.7053389088  S6        73              1.0000000000
       510        47  LYS       HZ1            -6.6454942191        5.4657070221       -3.7066645441  S6        73              1.0000000000
       511        47  LYS       HZ2            -5.3818324265        5.6976193318       -2.5903665063  S6        73              1.0000000000
       512        47  LYS       HZ3            -6.7736447882        6.6374485066       -2.5103481555  S6        73              1.0000000000
       513        48  SER       CB             -4.5061648591        4.3706256032       -6.4985030862  S6        130             1.0000000000
       514        48  SER       HB1            -4.5466314071        5.3055611512       -7.0712202388  S6        130             1.0000000000
       515        48  SER       HB2            -3.7699612422        3.6984277758       -6.9758709886  S6        130             1.0000000000
       516        48  SER       OG             -4.0802227103        4.6473556712       -5.1342614747  S6        130             1.0000000000
       517        48  SER       HG1            -3.3718218834        5.3505238308       -5.1732134308  S6        130             1.0000000000
       518        48  SER       QQH3           -5.4926004842        3.8835513349       -6.4783478826  S6        130             1.0000000000
       519        49  GLU       CB             -9.8456905365        9.4139146616        0.5934719091  S6        166             1.0000000000
       520        49  GLU       HB1            -9.4847814846       10.0431780910       -0.2306720557  S6        166             1.0000000000
       521        49  GLU       HB2           -10.9059986247        9.2069117671        0.4213161263  S6        166             1.0000000000
       522        49  GLU       QQH4           -9.7279504715        9.9247840115        1.5542252660  S6        166             1.0000000000
       523        49  GLU       CG             -9.0633501071        8.1120801828        0.5642131340  S6        166             1.0000000000
       524        49  GLU       HG1            -9.5549158880        7.3985872831       -0.1135817740  S6        166             1.0000000000
       525        49  GLU       HG2            -9.0698187861        7.6267042896        1.5541147728  S6        166             1.0000000000
       526        49  GLU       CD             -7.6331867520        8.2960516194        0.1034167471  S6        166             1.0000000000
       527        49  GLU       OE1            -7.0790639089        9.4188033014        0.1592059323  S6        166             1.0000000000
       528        49  GLU       OE2            -7.0206961922        7.2234431662       -0.3597303355  S6        166             1.0000000000
       529        50  ASN       CB             -2.7185923830       11.8946732677        1.3545218372  S6        170             1.0000000000
       530        50  ASN       HB1            -1.7404457492       11.8368026550        0.8627647783  S6        170             1.0000000000
       531        50  ASN       HB2            -3.2094752966       12.8282106365        1.0611377293  S6        170             1.0000000000
       532        50  ASN       QQH5           -2.5955854116       11.8709376314        2.4439853335  S6        170             1.0000000000
       533        50  ASN       CG             -3.5649400356       10.7180936570        0.9219056471  S6        170             1.0000000000
       534        50  ASN       OD1            -3.1271082821        9.5359635012        0.9662070791  S6        170             1.0000000000
       535        50  ASN       ND2            -4.8015790787       10.9895379578        0.4712074630  S6        170             1.0000000000
       536        50  ASN       HD21           -5.4738312551       10.2288150171        0.2295088453  S6        170             1.0000000000
       537        50  ASN       HD22           -5.0990119648       11.9670353450        0.3355518959  S6        170             1.0000000000
       538        51  LYS       CE             -3.1807153146        1.5254304925       -4.3573940729  S6        234             1.0000000000
       539        51  LYS       HE1            -3.6086598837        1.7615992954       -3.3748116169  S6        234             1.0000000000
       540        51  LYS       HE2            -3.9926893781        1.4654677527       -5.0929795681  S6        234             1.0000000000
       541        51  LYS       NZ             -2.2755174867        2.5921192964       -4.7710136716  S6        234             1.0000000000
       542        51  LYS       HZ1            -1.7826736387        2.3416923258       -5.6658494415  S6        234             1.0000000000
       543        51  LYS       HZ2            -1.5273327024        2.8005963970       -4.0742743948  S6        234             1.0000000000
       544        51  LYS       HZ3            -2.8199678058        3.4926818561       -4.9334618672  S6        234             1.0000000000
       545        51  LYS       QQH6           -2.6328866549        0.5754822546       -4.2978070490  S6        234             1.0000000000
       546        52  SER       CB              2.3957387136        3.2084960455       -5.8173636252  S6        235             1.0000000000
       547        52  SER       HB1             3.0498774116        2.4917954123       -6.3330539634  S6        235             1.0000000000
       548        52  SER       HB2             2.9841456287        4.1183490803       -5.5969594669  S6        235             1.0000000000
       549        52  SER       OG              1.2987134245        3.5114957837       -6.6961855794  S6        235             1.0000000000
       550        52  SER       HG1             0.8628527641        4.3619180472       -6.4090352120  S6        235             1.0000000000
       551        52  SER       QQH7            2.0355180841        2.7670806744       -4.8619118764  S6        235             1.0000000000
       552        53  PNM       S1             -2.8897887530        9.6384358461       -5.9818361299  S6        523             1.0000000000
       553        53  PNM       C2             -1.7443222355        8.3141842688       -6.6862509622  S6        523             1.0000000000
       554        53  PNM       C3             -1.3462546959        7.4742398468       -5.4421462499  S6        523             1.0000000000
       555        53  PNM       N4             -2.5245822099        7.4143561031       -4.5575900046  S6        523             1.0000000000
       556        53  PNM       C5             -3.5938496743        8.4603441975       -4.8013445906  S6        523             1.0000000000
       557        53  PNM       C6             -3.5066067680        8.8313112946       -3.2616042614  S6        523             1.0000000000
       558        53  PNM       C7             -2.4105755898        7.7503239219       -3.1910670669  S6        523             1.0000000000
       559        53  PNM       O8             -1.4999001314        7.4960296606       -2.3931649044  S6        523             1.0000000000
       560        53  PNM       C9             -2.4787325881        7.4496071215       -7.6977223809  S6        523             1.0000000000
       561        53  PNM       C10            -0.5350794620        8.9558744578       -7.3398782835  S6        523             1.0000000000
       562        53  PNM       C11            -0.8315792433        6.0996711295       -5.8243924883  S6        523             1.0000000000
       563        53  PNM       O12            -1.4973693576        5.0684584209       -5.5983158091  S6        523             1.0000000000
       564        53  PNM       O13             0.3806963386        6.0731115943       -6.3840339402  S6        523             1.0000000000
       565        53  PNM       N14            -2.9162496802       10.1218968110       -2.9839406435  S6        523             1.0000000000
       566        53  PNM       C15            -3.4054912827       11.2533310804       -3.5263760068  S6        523             1.0000000000
       567        53  PNM       O16            -4.4080393748       11.2138869668       -4.3067500728  S6        523             1.0000000000
       568        53  PNM       C17            -2.7279818584       12.5588786181       -3.1915466875  S6        523             1.0000000000
       569        53  PNM       C18            -1.6898954649       12.9265588733       -4.2187476532  S6        523             1.0000000000
       570        53  PNM       C19            -0.4623149796       13.4732754746       -3.8168418384  S6        523             1.0000000000
       571        53  PNM       C20             0.5070174959       13.8065592286       -4.7661612313  S6        523             1.0000000000
       572        53  PNM       C21             0.2640609713       13.5888502826       -6.1243016068  S6        523             1.0000000000
       573        53  PNM       C22            -0.9654445885       13.0626679179       -6.5291601607  S6        523             1.0000000000
       574        53  PNM       C23            -1.9461296738       12.7480142174       -5.5868029293  S6        523             1.0000000000
       575        53  PNM       H24            -0.5235218098        8.0055784135       -4.9094716333  S6        523             1.0000000000
       576        53  PNM       H25            -0.8274581225        9.4686730098       -8.2630015502  S6        523             1.0000000000
       577        53  PNM       H26             0.2057844303        8.1881068156       -7.5931906784  S6        523             1.0000000000
       578        53  PNM       H27            -0.0574408071        9.6896842382       -6.6826458851  S6        523             1.0000000000
       579        53  PNM       H28            -2.8190907349        8.0521024892       -8.5461820698  S6        523             1.0000000000
       580        53  PNM       H29            -3.3513420457        6.9644288023       -7.2449220048  S6        523             1.0000000000
       581        53  PNM       H30            -1.8126273237        6.6655260821       -8.0813972999  S6        523             1.0000000000
       582        53  PNM       H31            -4.5662530842        8.0230051732       -5.1099520893  S6        523             1.0000000000
       583        53  PNM       H32            -4.4476203312        8.6721176171       -2.6829772074  S6        523             1.0000000000
       584        53  PNM       H33            -2.2655533128       12.5063801118       -2.1915414312  S6        523             1.0000000000
       585        53  PNM       H34            -3.4973491949       13.3508287845       -3.1564779372  S6        523             1.0000000000
       586        53  PNM       H35            -0.2625621844       13.6347973358       -2.7513297571  S6        523             1.0000000000
       587        53  PNM       H36             1.4705960682       14.2165650466       -4.4416531072  S6        523             1.0000000000
       588        53  PNM       H37             1.0339709093       13.8274565730       -6.8672340893  S6        523             1.0000000000
       589        53  PNM       H38            -1.1610121616       12.8818484892       -7.5925166795  S6        523             1.0000000000
       590        53  PNM       H39            -2.9175919946       12.3565230312       -5.9119923915  S6        523             1.0000000000
       591        53  PNM       H40            -2.0767522124       10.1462814340       -2.3721306447  S6        523             1.0000000000
       592        54  TIP3      OH2            -4.4866971849        7.7534762719       -0.5373157194  S6        290             1.0000000000
       593        54  TIP3      H1             -5.4902451030        7.6823073944       -0.3809575779  S6        290             1.0000000000
       594        54  TIP3      H2             -4.0240354885        8.3854232847        0.0975217716  S6        290             1.0000000000
       595        55  SER       CB             -2.9885047236        5.0462927879       -2.1232470550  S7        70              1.0000000000
       596        55  SER       HB1            -3.4900770775        4.1829626171       -2.6025178777  S7        70              1.0000000000
       597        55  SER       HB2            -1.9996721594        5.1890347744       -2.5890376830  S7        70              1.0000000000
       598        55  SER       OG             -3.8132130218        6.2124441440       -2.3543093355  S7        70              1.0000000000
       599        55  SER       HG1            -3.9820909956        6.8398370845       -1.4776886256  S7        70              1.0000000000
       600        55  SER       QQH1           -2.8730628611        4.8618410189       -1.0391443933  S7        70              1.0000000000
       601        56  LYS       CD             -6.5154273324        3.3262185435       -1.9134803429  S7        73              1.0000000000
       602        56  LYS       HD1            -7.0812477033        2.7836357321       -2.6754981408  S7        73              1.0000000000
       603        56  LYS       HD2            -5.4645801284        3.3409405387       -2.2316171300  S7        73              1.0000000000
       604        56  LYS       QQH2           -6.5961311632        2.7781057565       -0.9671468558  S7        73              1.0000000000
       605        56  LYS       CE             -7.0533623044        4.7398330911       -1.7856572078  S7        73              1.0000000000
       606        56  LYS       HE1            -6.8967493363        5.1761742481       -0.7810323421  S7        73              1.0000000000
       607        56  LYS       HE2            -8.1375632832        4.7629038707       -1.9904835047  S7        73              1.0000000000
       608        56  LYS       NZ             -6.4131350912        5.6494134421       -2.7279742211  S7        73              1.0000000000
       609        56  LYS       HZ1            -6.6016235525        5.4223334746       -3.7257690427  S7        73              1.0000000000
       610        56  LYS       HZ2            -5.3573099486        5.7083211126       -2.5974163200  S7        73              1.0000000000
       611        56  LYS       HZ3            -6.7656516027        6.6279121332       -2.5738149131  S7        73              1.0000000000
       612        57  SER       CB             -4.5053837939        4.3707654409       -6.4938450503  S7        130             1.0000000000
       613        57  SER       HB1            -4.5437283389        5.3047575197       -7.0681716618  S7        130             1.0000000000
       614        57  SER       HB2            -3.7673762092        3.6979559112       -6.9674382106  S7        130             1.0000000000
       615        57  SER       OG             -4.0846470398        4.6491463786       -5.1281698285  S7        130             1.0000000000
       616        57  SER       HG1            -3.3847994876        5.3611766253       -5.1621568864  S7        130             1.0000000000
       617        57  SER       QQH3           -5.4919311772        3.8835878428       -6.4767081074  S7        130             1.0000000000
       618        58  GLU       CB             -9.8465149242        9.4132851191        0.5930969857  S7        166             1.0000000000
       619        58  GLU       HB1            -9.4881981390       10.0434880588       -0.2313664021  S7        166             1.0000000000
       620        58  GLU       HB2           -10.9065449139        9.2039595097        0.4223770717  S7        166             1.0000000000
       621        58  GLU       QQH4           -9.7287220675        9.9240546829        1.5538562340  S7        166             1.0000000000
       622        58  GLU       CG             -9.0608964867        8.1131905111        0.5622627332  S7        166             1.0000000000
       623        58  GLU       HG1            -9.5466460696        7.4016997236       -0.1220948187  S7        166             1.0000000000
       624        58  GLU       HG2            -9.0719617074        7.6234013977        1.5500532203  S7        166             1.0000000000
       625        58  GLU       CD             -7.6288161654        8.3042292985        0.1114478768  S7        166             1.0000000000
       626        58  GLU       OE1            -7.0832590184        9.4302147496        0.1602630820  S7        166             1.0000000000
       627        58  GLU       OE2            -6.9998112869        7.2323759676       -0.3361307536  S7        166             1.0000000000
       628        59  ASN       CB             -2.7152919931       11.8907885577        1.3539079773  S7        170             1.0000000000
       629        59  ASN       HB1            -1.7361544259       11.8312770908        0.8643494913  S7        170             1.0000000000
       630        59  ASN       HB2            -3.2042985705       12.8247064218        1.0586082821  S7        170             1.0000000000
       631        59  ASN       QQH5           -2.5949890528       11.8674343183        2.4437015786  S7        170             1.0000000000
       632        59  ASN       CG             -3.5630175256       10.7157311460        0.9195128759  S7        170             1.0000000000
       633        59  ASN       OD1            -3.1292092420        9.5316468437        0.9600380667  S7        170             1.0000000000
       634        59  ASN       ND2            -4.7990907675       10.9909410723        0.4688587217  S7        170             1.0000000000
       635        59  ASN       HD21           -5.4725048045       10.2321070889        0.2255969812  S7        170             1.0000000000
       636        59  ASN       HD22           -5.0940384611       11.9692351752        0.3332750189  S7        170             1.0000000000
       637        60  LYS       CE             -3.1804065142        1.5282823605       -4.3573685054  S7        234             1.0000000000
       638        60  LYS       HE1            -3.6087432192        1.7635120308       -3.3747272948  S7        234             1.0000000000
       639        60  LYS       HE2            -3.9921522309        1.4690116876       -5.0932853949  S7        234             1.0000000000
       640        60  LYS       NZ             -2.2751595737        2.5954541791       -4.7695567103  S7        234             1.0000000000
       641        60  LYS       HZ1            -1.7828283395        2.3466663384       -5.6651072763  S7        234             1.0000000000
       642        60  LYS       HZ2            -1.5264027684        2.8022082135       -4.0728747272  S7        234             1.0000000000
       643        60  LYS       HZ3            -2.8183498781        3.4969815899       -4.9297546639  S7        234             1.0000000000
       644        60  LYS       QQH6           -2.6325140530        0.5783449065       -4.2986171142  S7        234             1.0000000000
       645        61  SER       CB              2.3957785314        3.2087313394       -5.8179869498  S7        235             1.0000000000
       646        61  SER       HB1             3.0502366816        2.4923150602       -6.3337245824  S7        235             1.0000000000
       647        61  SER       HB2             2.9838453763        4.1187863404       -5.5975292479  S7        235             1.0000000000
       648        61  SER       OG              1.2986831107        3.5113477699       -6.6968006820  S7        235             1.0000000000
       649        61  SER       HG1             0.8623906105        4.3615844599       -6.4094472409  S7        235             1.0000000000
       650        61  SER       QQH7            2.0357263055        2.7671172596       -4.8625644151  S7        235             1.0000000000
       651        62  PNM       S1             -2.8925832209        9.6322239975       -5.9833395013  S7        523             1.0000000000
       652        62  PNM       C2             -1.7457885582        8.3084124861       -6.6851043592  S7        523             1.0000000000
       653        62  PNM       C3             -1.3514645983        7.4678471125       -5.4400743147  S7        523             1.0000000000
       654        62  PNM       N4             -2.5339584389        7.4021455056       -4.5602716547  S7        523             1.0000000000
       655        62  PNM       C5             -3.5985049154        8.4535108107       -4.8037251522  S7        523             1.0000000000
       656        62  PNM       C6             -3.5116296327        8.8249064301       -3.2653954069  S7        523             1.0000000000
       657        62  PNM       C7             -2.4212634200        7.7375178777       -3.1905673621  S7        523             1.0000000000
       658        62  PNM       O8             -1.5017183967        7.4967795046       -2.3983199518  S7        523             1.0000000000
       659        62  PNM       C9             -2.4777467060        7.4446921032       -7.6991723103  S7        523             1.0000000000
       660        62  PNM       C10            -0.5353066387        8.9507453067       -7.3359573710  S7        523             1.0000000000
       661        62  PNM       C11            -0.8328162926        6.0952338503       -5.8239326991  S7        523             1.0000000000
       662        62  PNM       O12            -1.4960677986        5.0621489874       -5.6008871978  S7        523             1.0000000000
       663        62  PNM       O13             0.3804184664        6.0724204608       -6.3834478476  S7        523             1.0000000000
       664        62  PNM       N14            -2.9166533115       10.1135671624       -2.9878242271  S7        523             1.0000000000
       665        62  PNM       C15            -3.4067718395       11.2467579998       -3.5258059438  S7        523             1.0000000000
       666        62  PNM       O16            -4.4136087337       11.2103494975       -4.3008715920  S7        523             1.0000000000
       667        62  PNM       C17            -2.7271759461       12.5512901736       -3.1907605002  S7        523             1.0000000000
       668        62  PNM       C18            -1.6908372232       12.9207597734       -4.2190941548  S7        523             1.0000000000
       669        62  PNM       C19            -0.4634561871       13.4687464025       -3.8182424582  S7        523             1.0000000000
       670        62  PNM       C20             0.5044905409       13.8037315990       -4.7683856341  S7        523             1.0000000000
       671        62  PNM       C21             0.2602201979       13.5866678292       -6.1264096440  S7        523             1.0000000000
       672        62  PNM       C22            -0.9691616845       13.0593666606       -6.5302057689  S7        523             1.0000000000
       673        62  PNM       C23            -1.9484038361       12.7428464943       -5.5869584699  S7        523             1.0000000000
       674        62  PNM       H24            -0.5322475689        8.0001933887       -4.9028300455  S7        523             1.0000000000
       675        62  PNM       H25            -0.8258133230        9.4625185468       -8.2602823916  S7        523             1.0000000000
       676        62  PNM       H26             0.2069146195        8.1834000697       -7.5866145282  S7        523             1.0000000000
       677        62  PNM       H27            -0.0600953126        9.6855367918       -6.6780976369  S7        523             1.0000000000
       678        62  PNM       H28            -2.8159672378        8.0478089970       -8.5480986612  S7        523             1.0000000000
       679        62  PNM       H29            -3.3514778197        6.9591354092       -7.2489605193  S7        523             1.0000000000
       680        62  PNM       H30            -1.8107001760        6.6608609132       -8.0817090915  S7        523             1.0000000000
       681        62  PNM       H31            -4.5725560111        8.0201103772       -5.1127194970  S7        523             1.0000000000
       682        62  PNM       H32            -4.4560738007        8.6724778558       -2.6910538480  S7        523             1.0000000000
       683        62  PNM       H33            -2.2626837072       12.4966640867       -2.1918006709  S7        523             1.0000000000
       684        62  PNM       H34            -3.4960416374       13.3436002249       -3.1525673015  S7        523             1.0000000000
       685        62  PNM       H35            -0.2625715563       13.6294813144       -2.7528193493  S7        523             1.0000000000
       686        62  PNM       H36             1.4681005931       14.2143720754       -4.4446594909  S7        523             1.0000000000
       687        62  PNM       H37             1.0290139513       13.8265039327       -6.8701199734  S7        523             1.0000000000
       688        62  PNM       H38            -1.1657517015       12.8789664544       -7.5934573866  S7        523             1.0000000000
       689        62  PNM       H39            -2.9195957623       12.3499843839       -5.9113049455  S7        523             1.0000000000
       690        62  PNM       H40            -2.0738354651       10.1350133992       -2.3803739778  S7        523             1.0000000000
       691        63  TIP3      OH2            -4.4979659210        7.7387553591       -0.5396845677  S7        290             1.0000000000
       692        63  TIP3      H1             -5.5113231862        7.6555957333       -0.3822328668  S7        290             1.0000000000
       693        63  TIP3      H2             -4.0265379439        8.3734884721        0.0883314268  S7        290             1.0000000000
       694        64  SER       CB             -2.9924011191        5.0500507888       -2.1239311421  S8        70              1.0000000000
       695        64  SER       HB1            -3.4964784918        4.1873611395       -2.6035670063  S8        70              1.0000000000
       696        64  SER       HB2            -2.0040401440        5.1909421343       -2.5911648195  S8        70              1.0000000000
       697        64  SER       OG             -3.8156737148        6.2239934707       -2.3474614307  S8        70              1.0000000000
       698        64  SER       HG1            -4.0286251530        6.9075562143       -1.4206726554  S8        70              1.0000000000
       699        64  SER       QQH1           -2.8743090833        4.8578583363       -1.0397548381  S8        70              1.0000000000
       700        65  LYS       CD             -6.5073828305        3.3251331850       -1.9172483271  S8        73              1.0000000000
       701        65  LYS       HD1            -7.0799444656        2.7855359136       -2.6763647875  S8        73              1.0000000000
       702        65  LYS       HD2            -5.4573277419        3.3302275716       -2.2379253599  S8        73              1.0000000000
       703        65  LYS       QQH2           -6.5909807526        2.7810629228       -0.9687485499  S8        73              1.0000000000
       704        65  LYS       CE             -7.0313889519        4.7444177189       -1.7937584296  S8        73              1.0000000000
       705        65  LYS       HE1            -6.8637477430        5.1816756116       -0.7917748367  S8        73              1.0000000000
       706        65  LYS       HE2            -8.1174878989        4.7752646738       -1.9903958388  S8        73              1.0000000000
       707        65  LYS       NZ             -6.3868165734        5.6399106150       -2.7472630547  S8        73              1.0000000000
       708        65  LYS       HZ1            -6.5531721449        5.3817584668       -3.7409339869  S8        73              1.0000000000
       709        65  LYS       HZ2            -5.3268937513        5.7238702110       -2.6002273372  S8        73              1.0000000000
       710        65  LYS       HZ3            -6.7559819521        6.6165196884       -2.6331555243  S8        73              1.0000000000
       711        66  SER       CB             -4.5046202697        4.3712206071       -6.4897771752  S8        130             1.0000000000
       712        66  SER       HB1            -4.5411506968        5.3044789578       -7.0654218882  S8        130             1.0000000000
       713        66  SER       HB2            -3.7652195791        3.6979384445       -6.9607114267  S8        130             1.0000000000
       714        66  SER       OG             -4.0886142710        4.6502064098       -5.1230458956  S8        130             1.0000000000
       715        66  SER       HG1            -3.3999617271        5.3733036347       -5.1490562320  S8        130             1.0000000000
       716        66  SER       QQH3           -5.4913193253        3.8839196057       -6.4757351069  S8        130             1.0000000000
       717        67  GLU       CB             -9.8476169649        9.4128011364        0.5927899797  S8        166             1.0000000000
       718        67  GLU       HB1            -9.4919333201       10.0438247546       -0.2321749421  S8        166             1.0000000000
       719        67  GLU       HB2           -10.9072884688        9.2009138032        0.4235807363  S8        166             1.0000000000
       720        67  GLU       QQH4           -9.7295538815        9.9231394767        1.5537956788  S8        166             1.0000000000
       721        67  GLU       CG             -9.0589031494        8.1141414598        0.5601161490  S8        166             1.0000000000
       722        67  GLU       HG1            -9.5387550593        7.4042936873       -0.1303873352  S8        166             1.0000000000
       723        67  GLU       HG2            -9.0736180334        7.6200437725        1.5458462909  S8        166             1.0000000000
       724        67  GLU       CD             -7.6261815325        8.3136880409        0.1195697462  S8        166             1.0000000000
       725        67  GLU       OE1            -7.0876513528        9.4404683190        0.1613079448  S8        166             1.0000000000
       726        67  GLU       OE2            -6.9754274872        7.2427226016       -0.3138637046  S8        166             1.0000000000
       727        68  ASN       CB             -2.7124281195       11.8879687894        1.3535629677  S8        170             1.0000000000
       728        68  ASN       HB1            -1.7325910741       11.8273790571        0.8656656688  S8        170             1.0000000000
       729        68  ASN       HB2            -3.2003362617       12.8220157026        1.0568063113  S8        170             1.0000000000
       730        68  ASN       QQH5           -2.5943268353       11.8647326289        2.4435936858  S8        170             1.0000000000
       731        68  ASN       CG             -3.5608758348       10.7143278151        0.9175221049  S8        170             1.0000000000
       732        68  ASN       OD1            -3.1306146049        9.5279452231        0.9550222655  S8        170             1.0000000000
       733        68  ASN       ND2            -4.7959787726       10.9923334583        0.4666112425  S8        170             1.0000000000
       734        68  ASN       HD21           -5.4687921216       10.2350705520        0.2194404182  S8        170             1.0000000000
       735        68  ASN       HD22           -5.0890678634       11.9711507511        0.3292451149  S8        170             1.0000000000
       736        69  LYS       CE             -3.1801932682        1.5308271779       -4.3573197798  S8        234             1.0000000000
       737        69  LYS       HE1            -3.6087979790        1.7651745017       -3.3746126369  S8        234             1.0000000000
       738        69  LYS       HE2            -3.9917314667        1.4721288809       -5.0934978935  S8        234             1.0000000000
       739        69  LYS       NZ             -2.2751054266        2.5986433487       -4.7680817349  S8        234             1.0000000000
       740        69  LYS       HZ1            -1.7832622880        2.3517510976       -5.6642669123  S8        234             1.0000000000
       741        69  LYS       HZ2            -1.5261152094        2.8041417099       -4.0712527081  S8        234             1.0000000000
       742        69  LYS       HZ3            -2.8177124937        3.5012787286       -4.9256640104  S8        234             1.0000000000
       743        69  LYS       QQH6           -2.6321923599        0.5808221976       -4.2994508528  S8        234             1.0000000000
       744        70  SER       CB              2.3957917975        3.2089575659       -5.8185732382  S8        235             1.0000000000
       745        70  SER       HB1             3.0505893709        2.4927962023       -6.3343273957  S8        235             1.0000000000
       746        70  SER       HB2             2.9836217647        4.1191668045       -5.5980278998  S8        235             1.0000000000
       747        70  SER       OG              1.2986725141        3.5112676043       -6.6973926730  S8        235             1.0000000000
       748        70  SER       HG1             0.8619465544        4.3614007984       -6.4098089616  S8        235             1.0000000000
       749        70  SER       QQH7            2.0359332572        2.7670870032       -4.8631923269  S8        235             1.0000000000
       750        71  PNM       S1             -2.8951166808        9.6259119665       -5.9844680108  S8        523             1.0000000000
       751        71  PNM       C2             -1.7469629718        8.3032513997       -6.6841163035  S8        523             1.0000000000
       752        71  PNM       C3             -1.3561357409        7.4621991736       -5.4381107545  S8        523             1.0000000000
       753        71  PNM       N4             -2.5424170818        7.3909674631       -4.5630421379  S8        523             1.0000000000
       754        71  PNM       C5             -3.6021341412        8.4471845612       -4.8058221562  S8        523             1.0000000000
       755        71  PNM       C6             -3.5161369408        8.8187960757       -3.2690237666  S8        523             1.0000000000
       756        71  PNM       C7             -2.4325458649        7.7235368135       -3.1892876898  S8        523             1.0000000000
       757        71  PNM       O8             -1.5031401991        7.4979882034       -2.4025949327  S8        523             1.0000000000
       758        71  PNM       C9             -2.4767738427        7.4403712959       -7.7005416432  S8        523             1.0000000000
       759        71  PNM       C10            -0.5354913108        8.9462459030       -7.3326078599  S8        523             1.0000000000
       760        71  PNM       C11            -0.8340096860        6.0911689330       -5.8234133888  S8        523             1.0000000000
       761        71  PNM       O12            -1.4943034025        5.0565009552       -5.6036219748  S8        523             1.0000000000
       762        71  PNM       O13             0.3806344691        6.0719632125       -6.3832432956  S8        523             1.0000000000
       763        71  PNM       N14            -2.9171193309       10.1058693143       -2.9912457610  S8        523             1.0000000000
       764        71  PNM       C15            -3.4077251348       11.2406545435       -3.5253259001  S8        523             1.0000000000
       765        71  PNM       O16            -4.4188806922       11.2073904267       -4.2952777729  S8        523             1.0000000000
       766        71  PNM       C17            -2.7263672770       12.5443899167       -3.1901393932  S8        523             1.0000000000
       767        71  PNM       C18            -1.6915943600       12.9155801738       -4.2194190519  S8        523             1.0000000000
       768        71  PNM       C19            -0.4644296791       13.4647511544       -3.8194761971  S8        523             1.0000000000
       769        71  PNM       C20             0.5022877873       13.8012708387       -4.7703431519  S8        523             1.0000000000
       770        71  PNM       C21             0.2568500482       13.5847638375       -6.1282629684  S8        523             1.0000000000
       771        71  PNM       C22            -0.9724069323       13.0564290203       -6.5311099976  S8        523             1.0000000000
       772        71  PNM       C23            -1.9503493997       12.7382232905       -5.5871010456  S8        523             1.0000000000
       773        71  PNM       H24            -0.5398781366        7.9954235100       -4.8968458370  S8        523             1.0000000000
       774        71  PNM       H25            -0.8243440033        9.4571767346       -8.2580132788  S8        523             1.0000000000
       775        71  PNM       H26             0.2079128236        8.1793444936       -7.5809406883  S8        523             1.0000000000
       776        71  PNM       H27            -0.0623916640        9.6819385307       -6.6742592556  S8        523             1.0000000000
       777        71  PNM       H28            -2.8131311903        8.0439897491       -8.5499280717  S8        523             1.0000000000
       778        71  PNM       H29            -3.3514621574        6.9545115579       -7.2526084058  S8        523             1.0000000000
       779        71  PNM       H30            -1.8089633899        6.6567412728       -8.0820515295  S8        523             1.0000000000
       780        71  PNM       H31            -4.5778102510        8.0176497116       -5.1149590654  S8        523             1.0000000000
       781        71  PNM       H32            -4.4647015667        8.6734333618       -2.7007138074  S8        523             1.0000000000
       782        71  PNM       H33            -2.2599970983       12.4880090084       -2.1921283581  S8        523             1.0000000000
       783        71  PNM       H34            -3.4948657222       13.3370165951       -3.1491496876  S8        523             1.0000000000
       784        71  PNM       H35            -0.2625290510       13.6247986670       -2.7540988698  S8        523             1.0000000000
       785        71  PNM       H36             1.4659683324       14.2124628331       -4.4472970988  S8        523             1.0000000000
       786        71  PNM       H37             1.0247075548       13.8256255283       -6.8726563014  S8        523             1.0000000000
       787        71  PNM       H38            -1.1698236253       12.8763035449       -7.5942438301  S8        523             1.0000000000
       788        71  PNM       H39            -2.9211650783       12.3438953460       -5.9106706298  S8        523             1.0000000000
       789        71  PNM       H40            -2.0702656799       10.1245664199       -2.3891913329  S8        523             1.0000000000
       790        72  TIP3      OH2            -4.5145644204        7.7266060295       -0.5406202022  S8        290             1.0000000000
       791        72  TIP3      H1             -5.5563308046        7.6203504668       -0.3859827523  S8        290             1.0000000000
       792        72  TIP3      H2             -4.0220096241        8.3609937881        0.0768263729  S8        290             1.0000000000
       793        73  SER       CB             -2.9945858153        5.0497023893       -2.1277238706  S9        70              1.0000000000
       794        73  SER       HB1            -3.4960577205        4.1830099591       -2.6060618180  S9        70              1.0000000000
       795        73  SER       HB2            -2.0048824046        5.1889012832       -2.5928478769  S9        70              1.0000000000
       796        73  SER       OG             -3.8182069901        6.2249692256       -2.3513315028  S9        70              1.0000000000
       797        73  SER       HG1            -4.0690146427        7.0033713278       -1.3260455574  S9        70              1.0000000000
       798        73  SER       QQH1           -2.8764365288        4.8518698234       -1.0416714026  S9        70              1.0000000000
       799        74  LYS       CD             -6.5002802731        3.3235446341       -1.9209837554  S9        73              1.0000000000
       800        74  LYS       HD1            -7.0789831681        2.7868999575       -2.6774452126  S9        73              1.0000000000
       801        74  LYS       HD2            -5.4508937379        3.3209960004       -2.2434409273  S9        73              1.0000000000
       802        74  LYS       QQH2           -6.5873578305        2.7833315685       -0.9704155343  S9        73              1.0000000000
       803        74  LYS       CE             -7.0112387865        4.7477696527       -1.8018201881  S9        73              1.0000000000
       804        74  LYS       HE1            -6.8362277399        5.1800662724       -0.7999621334  S9        73              1.0000000000
       805        74  LYS       HE2            -8.0990641838        4.7856073118       -1.9911878148  S9        73              1.0000000000
       806        74  LYS       NZ             -6.3597839747        5.6315830383       -2.7619987696  S9        73              1.0000000000
       807        74  LYS       HZ1            -6.5069340207        5.3482710546       -3.7514169541  S9        73              1.0000000000
       808        74  LYS       HZ2            -5.2858556577        5.7441234932       -2.5994767860  S9        73              1.0000000000
       809        74  LYS       HZ3            -6.7426640812        6.6043915187       -2.6824098170  S9        73              1.0000000000
       810        75  SER       CB             -4.5038597874        4.3719863703       -6.4863827491  S9        130             1.0000000000
       811        75  SER       HB1            -4.5390806140        5.3045674535       -7.0632633325  S9        130             1.0000000000
       812        75  SER       HB2            -3.7636648244        3.6984166461       -6.9559699537  S9        130             1.0000000000
       813        75  SER       OG             -4.0919135371        4.6506198730       -5.1191446413  S9        130             1.0000000000
       814        75  SER       HG1            -3.4147642737        5.3847217343       -5.1352419692  S9        130             1.0000000000
       815        75  SER       QQH3           -5.4908559341        3.8844860389       -6.4753407964  S9        130             1.0000000000
       816        76  GLU       CB             -9.8491116270        9.4127789655        0.5926134329  S9        166             1.0000000000
       817        76  GLU       HB1            -9.4956535094       10.0443175467       -0.2330382977  S9        166             1.0000000000
       818        76  GLU       HB2           -10.9084621499        9.1983894047        0.4247575481  S9        166             1.0000000000
       819        76  GLU       QQH4           -9.7307229357        9.9224633945        1.5541235470  S9        166             1.0000000000
       820        76  GLU       CG             -9.0582085158        8.1150151522        0.5582965181  S9        166             1.0000000000
       821        76  GLU       HG1            -9.5324769280        7.4060386937       -0.1372846307  S9        166             1.0000000000
       822        76  GLU       HG2            -9.0748516592        7.6172846897        1.5424518948  S9        166             1.0000000000
       823        76  GLU       CD             -7.6263077822        8.3254038396        0.1276770460  S9        166             1.0000000000
       824        76  GLU       OE1            -7.0923211122        9.4474119346        0.1620897551  S9        166             1.0000000000
       825        76  GLU       OE2            -6.9509349946        7.2523404743       -0.2950103127  S9        166             1.0000000000
       826        77  ASN       CB             -2.7101608210       11.8865744674        1.3534642337  S9        170             1.0000000000
       827        77  ASN       HB1            -1.7298960861       11.8255040547        0.8665151119  S9        170             1.0000000000
       828        77  ASN       HB2            -3.1977999597       12.8205538354        1.0558879460  S9        170             1.0000000000
       829        77  ASN       QQH5           -2.5935110649       11.8632121604        2.4437052393  S9        170             1.0000000000
       830        77  ASN       CG             -3.5579454700       10.7135972710        0.9162409576  S9        170             1.0000000000
       831        77  ASN       OD1            -3.1305357250        9.5262825563        0.9523293994  S9        170             1.0000000000
       832        77  ASN       ND2            -4.7930055826       10.9936379503        0.4644331686  S9        170             1.0000000000
       833        77  ASN       HD21           -5.4608926981       10.2370445208        0.2106100757  S9        170             1.0000000000
       834        77  ASN       HD22           -5.0842184780       11.9725908905        0.3235530093  S9        170             1.0000000000
       835        78  LYS       CE             -3.1800702548        1.5329683553       -4.3572325279  S9        234             1.0000000000
       836        78  LYS       HE1            -3.6088470497        1.7665657116       -3.3744609674  S9        234             1.0000000000
       837        78  LYS       HE2            -3.9914345315        1.4746372710       -5.0936047564  S9        234             1.0000000000
       838        78  LYS       NZ             -2.2753724157        2.6014941738       -4.7667078999  S9        234             1.0000000000
       839        78  LYS       HZ1            -1.7839549927        2.3565060236       -5.6633448132  S9        234             1.0000000000
       840        78  LYS       HZ2            -1.5264905838        2.8063044307       -4.0694831695  S9        234             1.0000000000
       841        78  LYS       HZ3            -2.8182938544        3.5052081210       -4.9216076130  S9        234             1.0000000000
       842        78  LYS       QQH6           -2.6320459271        0.5828583755       -4.3002475671  S9        234             1.0000000000
       843        79  SER       CB              2.3957691732        3.2091583292       -5.8190815707  S9        235             1.0000000000
       844        79  SER       HB1             3.0509249978        2.4932091141       -6.3347922926  S9        235             1.0000000000
       845        79  SER       HB2             2.9834873909        4.1194355986       -5.5984140816  S9        235             1.0000000000
       846        79  SER       OG              1.2987176616        3.5111978331       -6.6979196094  S9        235             1.0000000000
       847        79  SER       HG1             0.8615211472        4.3613690710       -6.4100760433  S9        235             1.0000000000
       848        79  SER       QQH7            2.0361592474        2.7670148622       -4.8637772478  S9        235             1.0000000000
       849        80  PNM       S1             -2.8971711787        9.6213298997       -5.9860509339  S9        523             1.0000000000
       850        80  PNM       C2             -1.7478316947        8.2988058547       -6.6834020013  S9        523             1.0000000000
       851        80  PNM       C3             -1.3600915066        7.4574319852       -5.4366138285  S9        523             1.0000000000
       852        80  PNM       N4             -2.5494059109        7.3814721174       -4.5659134694  S9        523             1.0000000000
       853        80  PNM       C5             -3.6050012601        8.4414839436       -4.8075314806  S9        523             1.0000000000
       854        80  PNM       C6             -3.5199729433        8.8131822841       -3.2720697793  S9        523             1.0000000000
       855        80  PNM       C7             -2.4432046500        7.7099809315       -3.1876583634  S9        523             1.0000000000
       856        80  PNM       O8             -1.5042009744        7.4991547322       -2.4059920839  S9        523             1.0000000000
       857        80  PNM       C9             -2.4758141871        7.4366992961       -7.7018502234  S9        523             1.0000000000
       858        80  PNM       C10            -0.5356346695        8.9425030471       -7.3299389813  S9        523             1.0000000000
       859        80  PNM       C11            -0.8351574561        6.0877412118       -5.8228868486  S9        523             1.0000000000
       860        80  PNM       O12            -1.4923703368        5.0514966364       -5.6062238921  S9        523             1.0000000000
       861        80  PNM       O13             0.3813405299        6.0716005435       -6.3833854271  S9        523             1.0000000000
       862        80  PNM       N14            -2.9176976501       10.0992086854       -2.9941523815  S9        523             1.0000000000
       863        80  PNM       C15            -3.4083552791       11.2351261044       -3.5248908282  S9        523             1.0000000000
       864        80  PNM       O16            -4.4236105878       11.2050694063       -4.2903203397  S9        523             1.0000000000
       865        80  PNM       C17            -2.7255607487       12.5384008177       -3.1896536854  S9        523             1.0000000000
       866        80  PNM       C18            -1.6921709583       12.9111150206       -4.2197212127  S9        523             1.0000000000
       867        80  PNM       C19            -0.4652432915       13.4613497074       -3.8205522845  S9        523             1.0000000000
       868        80  PNM       C20             0.5004063309       13.7991924471       -4.7720281674  S9        523             1.0000000000
       869        80  PNM       C21             0.2539866407       13.5831477002       -6.1298284176  S9        523             1.0000000000
       870        80  PNM       C22            -0.9751340864       13.0538973605       -6.5318953837  S9        523             1.0000000000
       871        80  PNM       C23            -1.9519785738       12.7342219538       -5.5872393496  S9        523             1.0000000000
       872        80  PNM       H24            -0.5459271327        7.9913678154       -4.8925406850  S9        523             1.0000000000
       873        80  PNM       H25            -0.8229951725        9.4529975401       -8.2560781889  S9        523             1.0000000000
       874        80  PNM       H26             0.2087821225        8.1761089130       -7.5766579093  S9        523             1.0000000000
       875        80  PNM       H27            -0.0641871547        9.6789614027       -6.6713390051  S9        523             1.0000000000
       876        80  PNM       H28            -2.8107401066        8.0407914633       -8.5514881863  S9        523             1.0000000000
       877        80  PNM       H29            -3.3512462036        6.9507567468       -7.2557052809  S9        523             1.0000000000
       878        80  PNM       H30            -1.8073008175        6.6533447729       -8.0825771899  S9        523             1.0000000000
       879        80  PNM       H31            -4.5822171860        8.0154060995       -5.1168593440  S9        523             1.0000000000
       880        80  PNM       H32            -4.4721819362        8.6737648878       -2.7094767527  S9        523             1.0000000000
       881        80  PNM       H33            -2.2577327472       12.4810782596       -2.1923214792  S9        523             1.0000000000
       882        80  PNM       H34            -3.4936872577       13.3313171469       -3.1465225996  S9        523             1.0000000000
       883        80  PNM       H35            -0.2624355748       13.6209742099       -2.7552755940  S9        523             1.0000000000
       884        80  PNM       H36             1.4640693330       14.2108634162       -4.4495331058  S9        523             1.0000000000
       885        80  PNM       H37             1.0211710607       13.8248339610       -6.8746387657  S9        523             1.0000000000
       886        80  PNM       H38            -1.1730629268       12.8739730422       -7.5949833641  S9        523             1.0000000000
       887        80  PNM       H39            -2.9224312415       12.3384252970       -5.9101666221  S9        523             1.0000000000
       888        80  PNM       H40            -2.0670638572       10.1158196531       -2.3973623177  S9        523             1.0000000000
       889        81  TIP3      OH2            -4.5337580268        7.7238846067       -0.5343567484  S9        290             1.0000000000
       890        81  TIP3      H1             -5.6685990479        7.5748155995       -0.3860141248  S9        290             1.0000000000
       891        81  TIP3      H2             -4.0050207250        8.3509016055        0.0646503084  S9        290             1.0000000000
       892        82  SER       CB             -2.9952797330        5.0456600921       -2.1336104282  S10       70              1.0000000000
       893        82  SER       HB1            -3.4907718633        4.1722767066       -2.6093268702  S10       70              1.0000000000
       894        82  SER       HB2            -2.0034428873        5.1844926493       -2.5950346563  S10       70              1.0000000000
       895        82  SER       OG             -3.8203897538        6.2145367910       -2.3674201719  S10       70              1.0000000000
       896        82  SER       HG1            -4.0808425061        7.0933206030       -1.2218777047  S10       70              1.0000000000
       897        82  SER       QQH1           -2.8799355122        4.8483641672       -1.0445287342  S10       70              1.0000000000
       898        83  LYS       CD             -6.4933257664        3.3214528263       -1.9249412403  S10       73              1.0000000000
       899        83  LYS       HD1            -7.0783330050        2.7881335068       -2.6787198304  S10       73              1.0000000000
       900        83  LYS       HD2            -5.4446589896        3.3098489568       -2.2498570993  S10       73              1.0000000000
       901        83  LYS       QQH2           -6.5831251279        2.7850594984       -0.9722083584  S10       73              1.0000000000
       902        83  LYS       CE             -6.9906380006        4.7506918424       -1.8098808733  S10       73              1.0000000000
       903        83  LYS       HE1            -6.8069213272        5.1765494173       -0.8074502690  S10       73              1.0000000000
       904        83  LYS       HE2            -8.0800273557        4.7962101359       -1.9927070063  S10       73              1.0000000000
       905        83  LYS       NZ             -6.3308161100        5.6235534940       -2.7746953649  S10       73              1.0000000000
       906        83  LYS       HZ1            -6.4568773039        5.3155600345       -3.7591538365  S10       73              1.0000000000
       907        83  LYS       HZ2            -5.2317402109        5.7684898814       -2.5982926654  S10       73              1.0000000000
       908        83  LYS       HZ3            -6.7255158960        6.5919303381       -2.7284365877  S10       73              1.0000000000
       909        84  SER       CB             -4.5033111985        4.3729442460       -6.4831943251  S10       130             1.0000000000
       910        84  SER       HB1            -4.5371846130        5.3052008233       -7.0607050134  S10       130             1.0000000000
       911        84  SER       HB2            -3.7620959648        3.6991596016       -6.9511396607  S10       130             1.0000000000
       912        84  SER       OG             -4.0949539361        4.6510350129       -5.1154033273  S10       130             1.0000000000
       913        84  SER       HG1            -3.4304700745        5.3967048340       -5.1221398450  S10       130             1.0000000000
       914        84  SER       QQH3           -5.4905283063        3.8853621843       -6.4748792615  S10       130             1.0000000000
       915        85  GLU       CB             -9.8518498684        9.4136069088        0.5927600085  S10       166             1.0000000000
       916        85  GLU       HB1            -9.5003537382       10.0453024536       -0.2337310546  S10       166             1.0000000000
       917        85  GLU       HB2           -10.9109468644        9.1974076167        0.4263301426  S10       166             1.0000000000
       918        85  GLU       QQH4           -9.7329672761        9.9228369104        1.5546181849  S10       166             1.0000000000
       919        85  GLU       CG             -9.0596356678        8.1167484187        0.5574189420  S10       166             1.0000000000
       920        85  GLU       HG1            -9.5278542992        7.4087084580       -0.1436913615  S10       166             1.0000000000
       921        85  GLU       HG2            -9.0781632816        7.6152793111        1.5400115950  S10       166             1.0000000000
       922        85  GLU       CD             -7.6298845718        8.3369517789        0.1360600153  S10       166             1.0000000000
       923        85  GLU       OE1            -7.0967298261        9.4531616753        0.1626849336  S10       166             1.0000000000
       924        85  GLU       OE2            -6.9404502129        7.2579589750       -0.2769825370  S10       166             1.0000000000
       925        86  ASN       CB             -2.7082270986       11.8865713916        1.3536837082  S10       170             1.0000000000
       926        86  ASN       HB1            -1.7275714230       11.8255984799        0.8675560233  S10       170             1.0000000000
       927        86  ASN       HB2            -3.1958630740       12.8204407176        1.0556941093  S10       170             1.0000000000
       928        86  ASN       QQH5           -2.5924160969       11.8629815753        2.4440207929  S10       170             1.0000000000
       929        86  ASN       CG             -3.5545928065       10.7135804276        0.9154845718  S10       170             1.0000000000
       930        86  ASN       OD1            -3.1282720682        9.5268921337        0.9523966806  S10       170             1.0000000000
       931        86  ASN       ND2            -4.7896803983       10.9946018830        0.4621386495  S10       170             1.0000000000
       932        86  ASN       HD21           -5.4497450220       10.2372235321        0.1994434522  S10       170             1.0000000000
       933        86  ASN       HD22           -5.0788407230       11.9734851282        0.3159160874  S10       170             1.0000000000
       934        87  LYS       CE             -3.1801829352        1.5349815670       -4.3570188788  S10       234             1.0000000000
       935        87  LYS       HE1            -3.6091872131        1.7679061302       -3.3741644152  S10       234             1.0000000000
       936        87  LYS       HE2            -3.9914905837        1.4771872206       -5.0934595481  S10       234             1.0000000000
       937        87  LYS       NZ             -2.2758809437        2.6041653157       -4.7653677715  S10       234             1.0000000000
       938        87  LYS       HZ1            -1.7849208298        2.3611868673       -5.6624791031  S10       234             1.0000000000
       939        87  LYS       HZ2            -1.5271044925        2.8084073730       -4.0678516390  S10       234             1.0000000000
       940        87  LYS       HZ3            -2.8190714047        3.5090052747       -4.9176742722  S10       234             1.0000000000
       941        87  LYS       QQH6           -2.6320146893        0.5848485420       -4.3008352229  S10       234             1.0000000000
       942        88  SER       CB              2.3956797829        3.2093246974       -5.8194342885  S10       235             1.0000000000
       943        88  SER       HB1             3.0511918712        2.4935796498       -6.3350846621  S10       235             1.0000000000
       944        88  SER       HB2             2.9831947228        4.1197109772       -5.5986303600  S10       235             1.0000000000
       945        88  SER       OG              1.2987024539        3.5110772964       -6.6983462077  S10       235             1.0000000000
       946        88  SER       HG1             0.8610184572        4.3612336971       -6.4102562914  S10       235             1.0000000000
       947        88  SER       QQH7            2.0362405798        2.7669672100       -4.8641883359  S10       235             1.0000000000
       948        89  PNM       S1             -2.8995786822        9.6158146382       -5.9871437597  S10       523             1.0000000000
       949        89  PNM       C2             -1.7487768779        8.2944586978       -6.6829286919  S10       523             1.0000000000
       950        89  PNM       C3             -1.3638307838        7.4527665337       -5.4355127235  S10       523             1.0000000000
       951        89  PNM       N4             -2.5558159612        7.3727365650       -4.5688326927  S10       523             1.0000000000
       952        89  PNM       C5             -3.6081985214        8.4358710721       -4.8094204098  S10       523             1.0000000000
       953        89  PNM       C6             -3.5238386286        8.8073891574       -3.2747652425  S10       523             1.0000000000
       954        89  PNM       C7             -2.4524074327        7.6980793743       -3.1867475514  S10       523             1.0000000000
       955        89  PNM       O8             -1.5060069811        7.4994043792       -2.4093803304  S10       523             1.0000000000
       956        89  PNM       C9             -2.4748336136        7.4329610693       -7.7033045888  S10       523             1.0000000000
       957        89  PNM       C10            -0.5358375716        8.9388665915       -7.3273667933  S10       523             1.0000000000
       958        89  PNM       C11            -0.8362227067        6.0841378719       -5.8224989872  S10       523             1.0000000000
       959        89  PNM       O12            -1.4902054743        5.0467428627       -5.6085794059  S10       523             1.0000000000
       960        89  PNM       O13             0.3820253583        6.0712353235       -6.3834347782  S10       523             1.0000000000
       961        89  PNM       N14            -2.9184666243       10.0926198602       -2.9970061737  S10       523             1.0000000000
       962        89  PNM       C15            -3.4090504032       11.2295667399       -3.5242822475  S10       523             1.0000000000
       963        89  PNM       O16            -4.4283142186       11.2026765940       -4.2854565414  S10       523             1.0000000000
       964        89  PNM       C17            -2.7247763914       12.5323355786       -3.1890577884  S10       523             1.0000000000
       965        89  PNM       C18            -1.6928002136       12.9065942929       -4.2199255864  S10       523             1.0000000000
       966        89  PNM       C19            -0.4661189957       13.4579217265       -3.8215522534  S10       523             1.0000000000
       967        89  PNM       C20             0.4984319966       13.7971233670       -4.7736300320  S10       523             1.0000000000
       968        89  PNM       C21             0.2510257422       13.5815332668       -6.1313167696  S10       523             1.0000000000
       969        89  PNM       C22            -0.9779374620       13.0513175034       -6.5325794791  S10       523             1.0000000000
       970        89  PNM       C23            -1.9536472589       12.7301474718       -5.5872800048  S10       523             1.0000000000
       971        89  PNM       H24            -0.5520226145        7.9872392375       -4.8883036430  S10       523             1.0000000000
       972        89  PNM       H25            -0.8217799331        9.4488079390       -8.2542050707  S10       523             1.0000000000
       973        89  PNM       H26             0.2096051916        8.1729071117       -7.5722015773  S10       523             1.0000000000
       974        89  PNM       H27            -0.0662197950        9.6757909113       -6.6680916558  S10       523             1.0000000000
       975        89  PNM       H28            -2.8081872386        8.0373165085       -8.5533418047  S10       523             1.0000000000
       976        89  PNM       H29            -3.3509520875        6.9466118070       -7.2591856871  S10       523             1.0000000000
       977        89  PNM       H30            -1.8056194665        6.6497662051       -8.0831647348  S10       523             1.0000000000
       978        89  PNM       H31            -4.5867417038        8.0124187973       -5.1190165762  S10       523             1.0000000000
       979        89  PNM       H32            -4.4783499503        8.6721331956       -2.7155662554  S10       523             1.0000000000
       980        89  PNM       H33            -2.2553521999       12.4734670702       -2.1925003465  S10       523             1.0000000000
       981        89  PNM       H34            -3.4925647463       13.3253425215       -3.1435555483  S10       523             1.0000000000
       982        89  PNM       H35            -0.2624340181       13.6168757315       -2.7563768669  S10       523             1.0000000000
       983        89  PNM       H36             1.4620482297       14.2092784166       -4.4517613749  S10       523             1.0000000000
       984        89  PNM       H37             1.0173072910       13.8240853076       -6.8767037390  S10       523             1.0000000000
       985        89  PNM       H38            -1.1765992009       12.8714697141       -7.5955453035  S10       523             1.0000000000
       986        89  PNM       H39            -2.9236670145       12.3326496199       -5.9094175366  S10       523             1.0000000000
       987        89  PNM       H40            -2.0644405857       10.1064109867       -2.4049018066  S10       523             1.0000000000
       988        90  TIP3      OH2            -4.5443604214        7.7343212708       -0.5189808225  S10       290             1.0000000000
       989        90  TIP3      H1             -5.7935325403        7.5432553908       -0.3769681805  S10       290             1.0000000000
       990        90  TIP3      H2             -3.9857665150        8.3485677577        0.0601719200  S10       290             1.0000000000
       991        91  SER       CB             -2.9949387162        5.0392414402       -2.1398878212  S11       70              1.0000000000
       992        91  SER       HB1            -3.4842332096        4.1607251944       -2.6125175645  S11       70              1.0000000000
       993        91  SER       HB2            -2.0017393837        5.1808329274       -2.5979437366  S11       70              1.0000000000
       994        91  SER       OG             -3.8239945812        6.2008800107       -2.3845192713  S11       70              1.0000000000
       995        91  SER       HG1            -4.0635198321        7.1368849270       -1.1640191726  S11       70              1.0000000000
       996        91  SER       QQH1           -2.8825217435        4.8476173595       -1.0486213435  S11       70              1.0000000000
       997        92  LYS       CD             -6.4852784001        3.3187202038       -1.9296699268  S11       73              1.0000000000
       998        92  LYS       HD1            -7.0780313492        2.7889590421       -2.6798887805  S11       73              1.0000000000
       999        92  LYS       HD2            -5.4379591525        3.2968487379       -2.2580306279  S11       73              1.0000000000
      1000        92  LYS       QQH2           -6.5776958365        2.7859469792       -0.9747043288  S11       73              1.0000000000
      1001        92  LYS       CE             -6.9667494405        4.7535457338       -1.8185682159  S11       73              1.0000000000
      1002        92  LYS       HE1            -6.7757859097        5.1736951215       -0.8151106982  S11       73              1.0000000000
      1003        92  LYS       HE2            -8.0583273091        4.8068190840       -1.9929847137  S11       73              1.0000000000
      1004        92  LYS       NZ             -6.2982752180        5.6142206001       -2.7886525598  S11       73              1.0000000000
      1005        92  LYS       HZ1            -6.4091471340        5.2835305857       -3.7670280778  S11       73              1.0000000000
      1006        92  LYS       HZ2            -5.1644533757        5.7924659569       -2.5983200220  S11       73              1.0000000000
      1007        92  LYS       HZ3            -6.7057129140        6.5773497750       -2.7699473211  S11       73              1.0000000000
      1008        93  SER       CB             -4.5030089118        4.3741583808       -6.4796595449  S11       130             1.0000000000
      1009        93  SER       HB1            -4.5353692074        5.3061197074       -7.0577285635  S11       130             1.0000000000
      1010        93  SER       HB2            -3.7606661794        3.7002523016       -6.9458672370  S11       130             1.0000000000
      1011        93  SER       OG             -4.0982207266        4.6520832944       -5.1108327838  S11       130             1.0000000000
      1012        93  SER       HG1            -3.4457580419        5.4081142441       -5.1118062838  S11       130             1.0000000000
      1013        93  SER       QQH3           -5.4902648243        3.8863994296       -6.4742233817  S11       130             1.0000000000
      1014        94  GLU       CB             -9.8563473512        9.4157605791        0.5932991159  S11       166             1.0000000000
      1015        94  GLU       HB1            -9.5060175407       10.0469051270       -0.2338913193  S11       166             1.0000000000
      1016        94  GLU       HB2           -10.9151884427        9.1988021487        0.4281189649  S11       166             1.0000000000
      1017        94  GLU       QQH4           -9.7365098995        9.9249648185        1.5548703885  S11       166             1.0000000000
      1018        94  GLU       CG             -9.0640371423        8.1201392196        0.5578251313  S11       166             1.0000000000
      1019        94  GLU       HG1            -9.5258647980        7.4131158716       -0.1484044310  S11       166             1.0000000000
      1020        94  GLU       HG2            -9.0847273228        7.6148030295        1.5383619278  S11       166             1.0000000000
      1021        94  GLU       CD             -7.6356071119        8.3475069032        0.1451502555  S11       166             1.0000000000
      1022        94  GLU       OE1            -7.1017884518        9.4589205213        0.1633868576  S11       166             1.0000000000
      1023        94  GLU       OE2            -6.9438592745        7.2605938091       -0.2559069765  S11       166             1.0000000000
      1024        95  ASN       CB             -2.7064356137       11.8879717009        1.3542038022  S11       170             1.0000000000
      1025        95  ASN       HB1            -1.7255951777       11.8276732793        0.8684589402  S11       170             1.0000000000
      1026        95  ASN       HB2            -3.1945574239       12.8215965417        1.0563701274  S11       170             1.0000000000
      1027        95  ASN       QQH5           -2.5911291857       11.8639478747        2.4445482047  S11       170             1.0000000000
      1028        95  ASN       CG             -3.5507972583       10.7146095390        0.9151300129  S11       170             1.0000000000
      1029        95  ASN       OD1            -3.1236048695        9.5293498667        0.9549566714  S11       170             1.0000000000
      1030        95  ASN       ND2            -4.7856383654       10.9950696887        0.4589256165  S11       170             1.0000000000
      1031        95  ASN       HD21           -5.4388310524       10.2360881971        0.1886231407  S11       170             1.0000000000
      1032        95  ASN       HD22           -5.0740221119       11.9733280349        0.3072530085  S11       170             1.0000000000
      1033        96  LYS       CE             -3.1805619363        1.5371509665       -4.3566411657  S11       234             1.0000000000
      1034        96  LYS       HE1            -3.6097588325        1.7692674165       -3.3735842017  S11       234             1.0000000000
      1035        96  LYS       HE2            -3.9918245170        1.4796639143       -5.0932757124  S11       234             1.0000000000
      1036        96  LYS       NZ             -2.2765250444        2.6069875345       -4.7640045150  S11       234             1.0000000000
      1037        96  LYS       HZ1            -1.7861270552        2.3653173651       -5.6617401664  S11       234             1.0000000000
      1038        96  LYS       HZ2            -1.5272801344        2.8099708382       -4.0666197709  S11       234             1.0000000000
      1039        96  LYS       HZ3            -2.8197939031        3.5124345327       -4.9145308476  S11       234             1.0000000000
      1040        96  LYS       QQH6           -2.6321806307        0.5869834664       -4.3013024250  S11       234             1.0000000000
      1041        97  SER       CB              2.3955834088        3.2095129045       -5.8196886957  S11       235             1.0000000000
      1042        97  SER       HB1             3.0514464001        2.4939807055       -6.3353051565  S11       235             1.0000000000
      1043        97  SER       HB2             2.9828645016        4.1201110614       -5.5988004968  S11       235             1.0000000000
      1044        97  SER       OG              1.2986580737        3.5109048435       -6.6986843805  S11       235             1.0000000000
      1045        97  SER       HG1             0.8604690860        4.3608113707       -6.4104272638  S11       235             1.0000000000
      1046        97  SER       QQH7            2.0362130299        2.7669532239       -4.8644456998  S11       235             1.0000000000
      1047        98  PNM       S1             -2.9025998128        9.6098799367       -5.9891357722  S11       523             1.0000000000
      1048        98  PNM       C2             -1.7500928714        8.2891727108       -6.6827075099  S11       523             1.0000000000
      1049        98  PNM       C3             -1.3679290941        7.4469725848       -5.4348997306  S11       523             1.0000000000
      1050        98  PNM       N4             -2.5627309476        7.3630089823       -4.5718499142  S11       523             1.0000000000
      1051        98  PNM       C5             -3.6128126304        8.4291347928       -4.8119739614  S11       523             1.0000000000
      1052        98  PNM       C6             -3.5282712098        8.8005420623       -3.2777481349  S11       523             1.0000000000
      1053        98  PNM       C7             -2.4601600247        7.6885401010       -3.1884257964  S11       523             1.0000000000
      1054        98  PNM       O8             -1.5090746945        7.4978855067       -2.4134576970  S11       523             1.0000000000
      1055        98  PNM       C9             -2.4736736176        7.4282912983       -7.7053665717  S11       523             1.0000000000
      1056        98  PNM       C10            -0.5361974769        8.9346950112       -7.3243284379  S11       523             1.0000000000
      1057        98  PNM       C11            -0.8368487807        6.0799609613       -5.8225290078  S11       523             1.0000000000
      1058        98  PNM       O12            -1.4878269963        5.0406638029       -5.6106907812  S11       523             1.0000000000
      1059        98  PNM       O13             0.3825228006        6.0707467250       -6.3831026171  S11       523             1.0000000000
      1060        98  PNM       N14            -2.9192491036       10.0845210332       -3.0003708499  S11       523             1.0000000000
      1061        98  PNM       C15            -3.4104688697       11.2231742806       -3.5234436213  S11       523             1.0000000000
      1062        98  PNM       O16            -4.4336523994       11.1992899448       -4.2795726020  S11       523             1.0000000000
      1063        98  PNM       C17            -2.7239824820       12.5249208023       -3.1880606530  S11       523             1.0000000000
      1064        98  PNM       C18            -1.6936483693       12.9008335801       -4.2199814734  S11       523             1.0000000000
      1065        98  PNM       C19            -0.4672583898       13.4535934706       -3.8226109611  S11       523             1.0000000000
      1066        98  PNM       C20             0.4958779195       13.7945729451       -4.7754752209  S11       523             1.0000000000
      1067        98  PNM       C21             0.2472521535       13.5795630925       -6.1330230924  S11       523             1.0000000000
      1068        98  PNM       C22            -0.9814941970       13.0480808679       -6.5332957557  S11       523             1.0000000000
      1069        98  PNM       C23            -1.9557712074       12.7249660665       -5.5871501380  S11       523             1.0000000000
      1070        98  PNM       H24            -0.5587228291        7.9824376263       -4.8846159376  S11       523             1.0000000000
      1071        98  PNM       H25            -0.8204381874        9.4442039613       -8.2520046083  S11       523             1.0000000000
      1072        98  PNM       H26             0.2105692122        8.1694182281       -7.5673127079  S11       523             1.0000000000
      1073        98  PNM       H27            -0.0687961862        9.6724822239       -6.6644091351  S11       523             1.0000000000
      1074        98  PNM       H28            -2.8052780080        8.0332577404       -8.5557685716  S11       523             1.0000000000
      1075        98  PNM       H29            -3.3507942844        6.9417746197       -7.2633312332  S11       523             1.0000000000
      1076        98  PNM       H30            -1.8033732488        6.6454478467       -8.0840892704  S11       523             1.0000000000
      1077        98  PNM       H31            -4.5922532815        8.0079217699       -5.1216524572  S11       523             1.0000000000
      1078        98  PNM       H32            -4.4834383249        8.6684199200       -2.7189286865  S11       523             1.0000000000
      1079        98  PNM       H33            -2.2527288691       12.4645877320       -2.1924384022  S11       523             1.0000000000
      1080        98  PNM       H34            -3.4910547136       13.3185431256       -3.1398041245  S11       523             1.0000000000
      1081        98  PNM       H35            -0.2625340738       13.6122707274       -2.7575737622  S11       523             1.0000000000
      1082        98  PNM       H36             1.4594121279       14.2075371992       -4.4542931146  S11       523             1.0000000000
      1083        98  PNM       H37             1.0126390461       13.8234053657       -6.8789398016  S11       523             1.0000000000
      1084        98  PNM       H38            -1.1808614628       12.8687411621       -7.5962335653  S11       523             1.0000000000
      1085        98  PNM       H39            -2.9255929750       12.3263562576       -5.9085980911  S11       523             1.0000000000
      1086        98  PNM       H40            -2.0629118977       10.0965690825       -2.4115729577  S11       523             1.0000000000
      1087        99  TIP3      OH2            -4.5449951198        7.7503919061       -0.5009481310  S11       290             1.0000000000
      1088        99  TIP3      H1             -5.8746037932        7.5300669402       -0.3663529927  S11       290             1.0000000000
      1089        99  TIP3      H2             -3.9709130438        8.3557150746        0.0672367207  S11       290             1.0000000000
      1090       100  SER       CB             -2.9935444233        5.0324722635       -2.1456091080  S12       70              1.0000000000
      1091       100  SER       HB1            -3.4782592481        4.1515479661       -2.6156760303  S12       70              1.0000000000
      1092       100  SER       HB2            -2.0003620844        5.1774483550       -2.6018104027  S12       70              1.0000000000
      1093       100  SER       OG             -3.8265691948        6.1885908525       -2.3980522198  S12       70              1.0000000000
      1094       100  SER       HG1            -4.0467789421        7.1628598089       -1.1255027511  S12       70              1.0000000000
      1095       100  SER       QQH1           -2.8829016756        4.8476724382       -1.0533438520  S12       70              1.0000000000
      1096       101  LYS       CD             -6.4766195681        3.3156889777       -1.9349890631  S12       73              1.0000000000
      1097       101  LYS       HD1            -7.0778848105        2.7900254891       -2.6812848149  S12       73              1.0000000000
      1098       101  LYS       HD2            -5.4312782385        3.2818925977       -2.2680197228  S12       73              1.0000000000
      1099       101  LYS       QQH2           -6.5702325175        2.7861332873       -0.9779028844  S12       73              1.0000000000
      1100       101  LYS       CE             -6.9419709646        4.7560591238       -1.8271501696  S12       73              1.0000000000
      1101       101  LYS       HE1            -6.7399051583        5.1730092581       -0.8242788814  S12       73              1.0000000000
      1102       101  LYS       HE2            -8.0360705303        4.8173580399       -1.9906781002  S12       73              1.0000000000
      1103       101  LYS       NZ             -6.2680601006        5.6037127945       -2.8043285922  S12       73              1.0000000000
      1104       101  LYS       HZ1            -6.3663995251        5.2509996437       -3.7755120279  S12       73              1.0000000000
      1105       101  LYS       HZ2            -5.0890978712        5.8125245764       -2.6015502789  S12       73              1.0000000000
      1106       101  LYS       HZ3            -6.6848167940        6.5624212010       -2.8094761139  S12       73              1.0000000000
      1107       102  SER       CB             -4.5027407892        4.3754991187       -6.4761300543  S12       130             1.0000000000
      1108       102  SER       HB1            -4.5333579675        5.3072513767       -7.0544781636  S12       130             1.0000000000
      1109       102  SER       HB2            -3.7589226829        3.7015821553       -6.9400082080  S12       130             1.0000000000
      1110       102  SER       OG             -4.1014147100        4.6536283554       -5.1059687401  S12       130             1.0000000000
      1111       102  SER       HG1            -3.4604563845        5.4190436689       -5.1034672215  S12       130             1.0000000000
      1112       102  SER       QQH3           -5.4898141609        3.8877248035       -6.4734468280  S12       130             1.0000000000
      1113       103  GLU       CB             -9.8619866250        9.4190084556        0.5939123842  S12       166             1.0000000000
      1114       103  GLU       HB1            -9.5123240659       10.0493806879       -0.2342186292  S12       166             1.0000000000
      1115       103  GLU       HB2           -10.9208705969        9.2020480981        0.4298852219  S12       166             1.0000000000
      1116       103  GLU       QQH4           -9.7411805849        9.9288189143        1.5550723753  S12       166             1.0000000000
      1117       103  GLU       CG             -9.0702308086        8.1244140679        0.5589785781  S12       166             1.0000000000
      1118       103  GLU       HG1            -9.5264423161        7.4188662689       -0.1524849768  S12       166             1.0000000000
      1119       103  GLU       HG2            -9.0940874367        7.6153500597        1.5376419491  S12       166             1.0000000000
      1120       103  GLU       CD             -7.6423495213        8.3553149358        0.1537934431  S12       166             1.0000000000
      1121       103  GLU       OE1            -7.1066681294        9.4644062999        0.1640169788  S12       166             1.0000000000
      1122       103  GLU       OE2            -6.9527483123        7.2619030310       -0.2342065819  S12       166             1.0000000000
      1123       104  ASN       CB             -2.7048589993       11.8903429302        1.3547411851  S12       170             1.0000000000
      1124       104  ASN       HB1            -1.7238297869       11.8310815955        0.8692668873  S12       170             1.0000000000
      1125       104  ASN       HB2            -3.1936934497       12.8237738239        1.0573975703  S12       170             1.0000000000
      1126       104  ASN       QQH5           -2.5897448088       11.8656345490        2.4450620661  S12       170             1.0000000000
      1127       104  ASN       CG             -3.5472138483       10.7165632033        0.9148359727  S12       170             1.0000000000
      1128       104  ASN       OD1            -3.1176073711        9.5323706256        0.9589435302  S12       170             1.0000000000
      1129       104  ASN       ND2            -4.7808212057       10.9947919593        0.4548924489  S12       170             1.0000000000
      1130       104  ASN       HD21           -5.4298943408       10.2343333255        0.1797450949  S12       170             1.0000000000
      1131       104  ASN       HD22           -5.0691243583       11.9725254467        0.2984897927  S12       170             1.0000000000
      1132       105  LYS       CE             -3.1809332754        1.5393014213       -4.3564679715  S12       234             1.0000000000
      1133       105  LYS       HE1            -3.6103278138        1.7706411335       -3.3733176619  S12       234             1.0000000000
      1134       105  LYS       HE2            -3.9921827926        1.4823541305       -5.0931426224  S12       234             1.0000000000
      1135       105  LYS       NZ             -2.2770219144        2.6096032056       -4.7630288640  S12       234             1.0000000000
      1136       105  LYS       HZ1            -1.7873144618        2.3691628529       -5.6615027812  S12       234             1.0000000000
      1137       105  LYS       HZ2            -1.5271406725        2.8111200565       -4.0660476186  S12       234             1.0000000000
      1138       105  LYS       HZ3            -2.8201081357        3.5155007881       -4.9120605694  S12       234             1.0000000000
      1139       105  LYS       QQH6           -2.6323036991        0.5892018568       -4.3018613532  S12       234             1.0000000000
      1140       106  SER       CB              2.3956383525        3.2096456210       -5.8201052404  S12       235             1.0000000000
      1141       106  SER       HB1             3.0518658429        2.4943994063       -6.3356209060  S12       235             1.0000000000
      1142       106  SER       HB2             2.9825141351        4.1204909276       -5.5991007024  S12       235             1.0000000000
      1143       106  SER       OG              1.2987537364        3.5105484389       -6.6992503247  S12       235             1.0000000000
      1144       106  SER       HG1             0.8599948833        4.3599342009       -6.4107767074  S12       235             1.0000000000
      1145       106  SER       QQH7            2.0363226689        2.7670060915       -4.8648825376  S12       235             1.0000000000
      1146       107  PNM       S1             -2.9064986997        9.6020688305       -5.9910742094  S12       523             1.0000000000
      1147       107  PNM       C2             -1.7516016569        8.2831937157       -6.6830844367  S12       523             1.0000000000
      1148       107  PNM       C3             -1.3720804839        7.4403856005       -5.4350508741  S12       523             1.0000000000
      1149       107  PNM       N4             -2.5695398426        7.3528315490       -4.5752375499  S12       523             1.0000000000
      1150       107  PNM       C5             -3.6181590244        8.4216276280       -4.8153994945  S12       523             1.0000000000
      1151       107  PNM       C6             -3.5326036316        8.7930939194       -3.2813188887  S12       523             1.0000000000
      1152       107  PNM       C7             -2.4657873543        7.6810509590       -3.1921622456  S12       523             1.0000000000
      1153       107  PNM       O8             -1.5125781942        7.4951014269       -2.4184399558  S12       523             1.0000000000
      1154       107  PNM       C9             -2.4721302741        7.4228193722       -7.7082509410  S12       523             1.0000000000
      1155       107  PNM       C10            -0.5365747843        8.9300651458       -7.3211989629  S12       523             1.0000000000
      1156       107  PNM       C11            -0.8371378505        6.0749179749       -5.8231075968  S12       523             1.0000000000
      1157       107  PNM       O12            -1.4849571165        5.0340019198       -5.6127588569  S12       523             1.0000000000
      1158       107  PNM       O13             0.3829482235        6.0700405311       -6.3826755385  S12       523             1.0000000000
      1159       107  PNM       N14            -2.9198870002       10.0755433587       -3.0043541185  S12       523             1.0000000000
      1160       107  PNM       C15            -3.4122369172       11.2161653420       -3.5226409463  S12       523             1.0000000000
      1161       107  PNM       O16            -4.4391965248       11.1949516927       -4.2733012430  S12       523             1.0000000000
      1162       107  PNM       C17            -2.7230723457       12.5164370879       -3.1869014520  S12       523             1.0000000000
      1163       107  PNM       C18            -1.6945413775       12.8940623742       -4.2200752098  S12       523             1.0000000000
      1164       107  PNM       C19            -0.4684629597       13.4484701027       -3.8239000949  S12       523             1.0000000000
      1165       107  PNM       C20             0.4929913880       13.7915832344       -4.7776942400  S12       523             1.0000000000
      1166       107  PNM       C21             0.2429159892       13.5772625480       -6.1351033357  S12       523             1.0000000000
      1167       107  PNM       C22            -0.9855562076       13.0442448555       -6.5341686617  S12       523             1.0000000000
      1168       107  PNM       C23            -1.9580976180       12.7188427800       -5.5870220673  S12       523             1.0000000000
      1169       107  PNM       H24            -0.5658541295        7.9768547352       -4.8812487074  S12       523             1.0000000000
      1170       107  PNM       H25            -0.8186800496        9.4390427720       -8.2498454804  S12       523             1.0000000000
      1171       107  PNM       H26             0.2116713528        8.1655521295       -7.5616865201  S12       523             1.0000000000
      1172       107  PNM       H27            -0.0719647785        9.6685084683       -6.6601162011  S12       523             1.0000000000
      1173       107  PNM       H28            -2.8015367255        8.0281652602       -8.5592440202  S12       523             1.0000000000
      1174       107  PNM       H29            -3.3502758296        6.9357718580       -7.2689820441  S12       523             1.0000000000
      1175       107  PNM       H30            -1.8004976838        6.6404734403       -8.0854501159  S12       523             1.0000000000
      1176       107  PNM       H31            -4.5980627832        8.0019659061       -5.1247054397  S12       523             1.0000000000
      1177       107  PNM       H32            -4.4876074275        8.6631881889       -2.7218241580  S12       523             1.0000000000
      1178       107  PNM       H33            -2.2495569836       12.4535722267       -2.1925285182  S12       523             1.0000000000
      1179       107  PNM       H34            -3.4892517552       13.3107856176       -3.1350084729  S12       523             1.0000000000
      1180       107  PNM       H35            -0.2625404919       13.6066388178       -2.7590135547  S12       523             1.0000000000
      1181       107  PNM       H36             1.4564301468       14.2056151188       -4.4574078458  S12       523             1.0000000000
      1182       107  PNM       H37             1.0069895312       13.8227591567       -6.8818577591  S12       523             1.0000000000
      1183       107  PNM       H38            -1.1860568668       12.8655255292       -7.5969720437  S12       523             1.0000000000
      1184       107  PNM       H39            -2.9276579314       12.3190427346       -5.9075822541  S12       523             1.0000000000
      1185       107  PNM       H40            -2.0615165180       10.0855234594       -2.4184583741  S12       523             1.0000000000
      1186       108  TIP3      OH2            -4.5394466286        7.7657747209       -0.4851075002  S12       290             1.0000000000
      1187       108  TIP3      H1             -5.9192973927        7.5249125377       -0.3566899270  S12       290             1.0000000000
      1188       108  TIP3      H2             -3.9612743460        8.3673138101        0.0811030831  S12       290             1.0000000000
      1189       109  SER       CB             -2.9905171750        5.0262546094       -2.1505939822  S13       70              1.0000000000
      1190       109  SER       HB1            -3.4732999459        4.1438405699       -2.6185077586  S13       70              1.0000000000
      1191       109  SER       HB2            -1.9971600212        5.1726092693       -2.6055301267  S13       70              1.0000000000
      1192       109  SER       OG             -3.8239221441        6.1794738258       -2.4074922857  S13       70              1.0000000000
      1193       109  SER       HG1            -4.0305892034        7.1780795680       -1.1001263671  S13       70              1.0000000000
      1194       109  SER       QQH1           -2.8808153395        4.8460814065       -1.0578448987  S13       70              1.0000000000
      1195       110  LYS       CD             -6.4669437283        3.3126416907       -1.9408853010  S13       73              1.0000000000
      1196       110  LYS       HD1            -7.0773412135        2.7911333555       -2.6826369199  S13       73              1.0000000000
      1197       110  LYS       HD2            -5.4237610711        3.2666963470       -2.2793110718  S13       73              1.0000000000
      1198       110  LYS       QQH2           -6.5612037870        2.7863364801       -0.9818497560  S13       73              1.0000000000
      1199       110  LYS       CE             -6.9163603847        4.7581007307       -1.8354382284  S13       73              1.0000000000
      1200       110  LYS       HE1            -6.6997548694        5.1749652930       -0.8351860892  S13       73              1.0000000000
      1201       110  LYS       HE2            -8.0123331007        4.8279950026       -1.9856593536  S13       73              1.0000000000
      1202       110  LYS       NZ             -6.2425286051        5.5920832533       -2.8231058251  S13       73              1.0000000000
      1203       110  LYS       HZ1            -6.3321043401        5.2200038528       -3.7871515235  S13       73              1.0000000000
      1204       110  LYS       HZ2            -5.0405240182        5.8188550031       -2.6118748849  S13       73              1.0000000000
      1205       110  LYS       HZ3            -6.6648058394        6.5476696549       -2.8470548409  S13       73              1.0000000000
      1206       111  SER       CB             -4.5024016466        4.3771657006       -6.4723878606  S13       130             1.0000000000
      1207       111  SER       HB1            -4.5311326391        5.3086655709       -7.0511104401  S13       130             1.0000000000
      1208       111  SER       HB2            -3.7571234604        3.7031002804       -6.9335718178  S13       130             1.0000000000
      1209       111  SER       OG             -4.1048975713        4.6557203536       -5.1007362365  S13       130             1.0000000000
      1210       111  SER       HG1            -3.4735480987        5.4291298991       -5.0951100352  S13       130             1.0000000000
      1211       111  SER       QQH3           -5.4893571560        3.8893100899       -6.4725331696  S13       130             1.0000000000
      1212       112  GLU       CB             -9.8682929799        9.4231622316        0.5945421400  S13       166             1.0000000000
      1213       112  GLU       HB1            -9.5188785567       10.0526389243       -0.2344206493  S13       166             1.0000000000
      1214       112  GLU       HB2           -10.9273198631        9.2066434122        0.4314102955  S13       166             1.0000000000
      1215       112  GLU       QQH4           -9.7464793054        9.9338341498        1.5551508549  S13       166             1.0000000000
      1216       112  GLU       CG             -9.0774458282        8.1293048643        0.5605605671  S13       166             1.0000000000
      1217       112  GLU       HG1            -9.5288096212        7.4253339857       -0.1555709880  S13       166             1.0000000000
      1218       112  GLU       HG2            -9.1049341332        7.6169579243        1.5374648492  S13       166             1.0000000000
      1219       112  GLU       CD             -7.6496332564        8.3615169649        0.1623308101  S13       166             1.0000000000
      1220       112  GLU       OE1            -7.1115710716        9.4698350640        0.1646862237  S13       166             1.0000000000
      1221       112  GLU       OE2            -6.9616563307        7.2626302420       -0.2122945612  S13       166             1.0000000000
      1222       113  ASN       CB             -2.7036498724       11.8935066482        1.3552708923  S13       170             1.0000000000
      1223       113  ASN       HB1            -1.7225458077       11.8356729701        0.8697991604  S13       170             1.0000000000
      1224       113  ASN       HB2            -3.1935405934       12.8266356801        1.0588065313  S13       170             1.0000000000
      1225       113  ASN       QQH5           -2.5883806242       11.8679228506        2.4455382485  S13       170             1.0000000000
      1226       113  ASN       CG             -3.5432151876       10.7187470422        0.9147997360  S13       170             1.0000000000
      1227       113  ASN       OD1            -3.1111901645        9.5360308179        0.9640464144  S13       170             1.0000000000
      1228       113  ASN       ND2            -4.7760760290       10.9941999890        0.4498666540  S13       170             1.0000000000
      1229       113  ASN       HD21           -5.4222138799       10.2324335041        0.1726703873  S13       170             1.0000000000
      1230       113  ASN       HD22           -5.0647707224       11.9711704893        0.2893806995  S13       170             1.0000000000
      1231       114  LYS       CE             -3.1812906490        1.5415638495       -4.3563880523  S13       234             1.0000000000
      1232       114  LYS       HE1            -3.6108076552        1.7721770146       -3.3730716647  S13       234             1.0000000000
      1233       114  LYS       HE2            -3.9925347372        1.4850965484       -5.0931428519  S13       234             1.0000000000
      1234       114  LYS       NZ             -2.2774408354        2.6122190562       -4.7621924701  S13       234             1.0000000000
      1235       114  LYS       HZ1            -1.7884239518        2.3728629889       -5.6613666385  S13       234             1.0000000000
      1236       114  LYS       HZ2            -1.5267276903        2.8121383494       -4.0657037470  S13       234             1.0000000000
      1237       114  LYS       HZ3            -2.8199628427        3.5186079797       -4.9097389723  S13       234             1.0000000000
      1238       114  LYS       QQH6           -2.6325490428        0.5914984308       -4.3025328023  S13       234             1.0000000000
      1239       115  SER       CB              2.3957562751        3.2097868695       -5.8205801182  S13       235             1.0000000000
      1240       115  SER       HB1             3.0524261450        2.4948632713       -6.3359529539  S13       235             1.0000000000
      1241       115  SER       HB2             2.9821507846        4.1209382689       -5.5995091098  S13       235             1.0000000000
      1242       115  SER       OG              1.2989305519        3.5100566271       -6.6999340846  S13       235             1.0000000000
      1243       115  SER       HG1             0.8594530378        4.3588832707       -6.4111742774  S13       235             1.0000000000
      1244       115  SER       QQH7            2.0364755193        2.7670497575       -4.8653835024  S13       235             1.0000000000
      1245       116  PNM       S1             -2.9107876981        9.5937457954       -5.9943203082  S13       523             1.0000000000
      1246       116  PNM       C2             -1.7533393538        8.2763418537       -6.6839375520  S13       523             1.0000000000
      1247       116  PNM       C3             -1.3766117362        7.4329312242       -5.4358052642  S13       523             1.0000000000
      1248       116  PNM       N4             -2.5766693092        7.3416458576       -4.5793065834  S13       523             1.0000000000
      1249       116  PNM       C5             -3.6242830376        8.4129119839       -4.8194620720  S13       523             1.0000000000
      1250       116  PNM       C6             -3.5369309657        8.7848768377       -3.2854840887  S13       523             1.0000000000
      1251       116  PNM       C7             -2.4705807085        7.6735687652       -3.1966141183  S13       523             1.0000000000
      1252       116  PNM       O8             -1.5158342339        7.4919105444       -2.4245977162  S13       523             1.0000000000
      1253       116  PNM       C9             -2.4701482322        7.4163867846       -7.7119966997  S13       523             1.0000000000
      1254       116  PNM       C10            -0.5370159420        8.9248875814       -7.3178231545  S13       523             1.0000000000
      1255       116  PNM       C11            -0.8372967721        6.0692851565       -5.8239496430  S13       523             1.0000000000
      1256       116  PNM       O12            -1.4817324908        5.0263505641       -5.6148466061  S13       523             1.0000000000
      1257       116  PNM       O13             0.3834415747        6.0690423776       -6.3822102213  S13       523             1.0000000000
      1258       116  PNM       N14            -2.9204613109       10.0655982777       -3.0090616591  S13       523             1.0000000000
      1259       116  PNM       C15            -3.4142224030       11.2082274648       -3.5217176801  S13       523             1.0000000000
      1260       116  PNM       O16            -4.4452648395       11.1897204868       -4.2664176716  S13       523             1.0000000000
      1261       116  PNM       C17            -2.7219692657       12.5067137046       -3.1854792522  S13       523             1.0000000000
      1262       116  PNM       C18            -1.6955444152       12.8861610825       -4.2201587708  S13       523             1.0000000000
      1263       116  PNM       C19            -0.4698315987       13.4424748719       -3.8254058668  S13       523             1.0000000000
      1264       116  PNM       C20             0.4896046918       13.7881136850       -4.7803075728  S13       523             1.0000000000
      1265       116  PNM       C21             0.2378088593       13.5746034267       -6.1375335663  S13       523             1.0000000000
      1266       116  PNM       C22            -0.9903125261       13.0397297812       -6.5351860860  S13       523             1.0000000000
      1267       116  PNM       C23            -1.9608147927       12.7116335041       -5.5868401818  S13       523             1.0000000000
      1268       116  PNM       H24            -0.5736251949        7.9704326289       -4.8783517803  S13       523             1.0000000000
      1269       116  PNM       H25            -0.8165829733        9.4333089371       -8.2475066463  S13       523             1.0000000000
      1270       116  PNM       H26             0.2130308978        8.1612495536       -7.5554655509  S13       523             1.0000000000
      1271       116  PNM       H27            -0.0758455810        9.6640559328       -6.6552419930  S13       523             1.0000000000
      1272       116  PNM       H28            -2.7970856513        8.0220307529       -8.5637285233  S13       523             1.0000000000
      1273       116  PNM       H29            -3.3495163804        6.9287074733       -7.2759999074  S13       523             1.0000000000
      1274       116  PNM       H30            -1.7969343606        6.6345415653       -8.0874168859  S13       523             1.0000000000
      1275       116  PNM       H31            -4.6048623828        7.9946008398       -5.1282138037  S13       523             1.0000000000
      1276       116  PNM       H32            -4.4915025608        8.6567383998       -2.7246051509  S13       523             1.0000000000
      1277       116  PNM       H33            -2.2458833129       12.4407576991       -2.1924941799  S13       523             1.0000000000
      1278       116  PNM       H34            -3.4869753026       13.3018667885       -3.1294260669  S13       523             1.0000000000
      1279       116  PNM       H35            -0.2625621172       13.6000767927       -2.7607162765  S13       523             1.0000000000
      1280       116  PNM       H36             1.4528590485       14.2034498541       -4.4611136491  S13       523             1.0000000000
      1281       116  PNM       H37             1.0002367004       13.8220864780       -6.8853100617  S13       523             1.0000000000
      1282       116  PNM       H38            -1.1922400597       12.8617523789       -7.5978634715  S13       523             1.0000000000
      1283       116  PNM       H39            -2.9301880123       12.3105128513       -5.9063799648  S13       523             1.0000000000
      1284       116  PNM       H40            -2.0603113935       10.0732727575       -2.4257736577  S13       523             1.0000000000
      1285       117  TIP3      OH2            -4.5316577699        7.7777982199       -0.4723715484  S13       290             1.0000000000
      1286       117  TIP3      H1             -5.9463841381        7.5234141651       -0.3453388468  S13       290             1.0000000000
      1287       117  TIP3      H2             -3.9537365803        8.3776370862        0.0950300336  S13       290             1.0000000000
      1288       118  SER       CB             -2.9859874277        5.0210714664       -2.1547313280  S14       70              1.0000000000
      1289       118  SER       HB1            -3.4681975292        4.1381278603       -2.6213515848  S14       70              1.0000000000
      1290       118  SER       HB2            -1.9924698334        5.1677566284       -2.6089598122  S14       70              1.0000000000
      1291       118  SER       OG             -3.8182914163        6.1729127613       -2.4137916859  S14       70              1.0000000000
      1292       118  SER       HG1            -4.0180347744        7.1883637671       -1.0827960679  S14       70              1.0000000000
      1293       118  SER       QQH1           -2.8769137663        4.8436419555       -1.0616489950  S14       70              1.0000000000
      1294       119  LYS       CD             -6.4567889353        3.3098567379       -1.9470812199  S14       73              1.0000000000
      1295       119  LYS       HD1            -7.0765536430        2.7928635308       -2.6842453777  S14       73              1.0000000000
      1296       119  LYS       HD2            -5.4159558534        3.2523586120       -2.2909858099  S14       73              1.0000000000
      1297       119  LYS       QQH2           -6.5511060723        2.7869402153       -0.9861082787  S14       73              1.0000000000
      1298       119  LYS       CE             -6.8909013252        4.7598469875       -1.8434773394  S14       73              1.0000000000
      1299       119  LYS       HE1            -6.6574092232        5.1780666564       -0.8474030394  S14       73              1.0000000000
      1300       119  LYS       HE2            -7.9885772786        4.8382930256       -1.9779071365  S14       73              1.0000000000
      1301       119  LYS       NZ             -6.2211558123        5.5805671573       -2.8438064336  S14       73              1.0000000000
      1302       119  LYS       HZ1            -6.3051800072        5.1911625451       -3.8009495578  S14       73              1.0000000000
      1303       119  LYS       HZ2            -5.0075167227        5.8198876113       -2.6257135669  S14       73              1.0000000000
      1304       119  LYS       HZ3            -6.6475491929        6.5335734020       -2.8826598090  S14       73              1.0000000000
      1305       120  SER       CB             -4.5021113515        4.3790657406       -6.4685867455  S14       130             1.0000000000
      1306       120  SER       HB1            -4.5288193659        5.3102666925       -7.0477959104  S14       130             1.0000000000
      1307       120  SER       HB2            -3.7553055856        3.7048273491       -6.9268834318  S14       130             1.0000000000
      1308       120  SER       OG             -4.1086678938        4.6581986985       -5.0953297618  S14       130             1.0000000000
      1309       120  SER       HG1            -3.4849747022        5.4381852017       -5.0869049990  S14       130             1.0000000000
      1310       120  SER       QQH3           -5.4889925012        3.8912142363       -6.4716351060  S14       130             1.0000000000
      1311       121  GLU       CB             -9.8746203957        9.4277563818        0.5950850799  S14       166             1.0000000000
      1312       121  GLU       HB1            -9.5250980838       10.0562370557       -0.2346373069  S14       166             1.0000000000
      1313       121  GLU       HB2           -10.9338233098        9.2118216432        0.4326588993  S14       166             1.0000000000
      1314       121  GLU       QQH4           -9.7519748275        9.9392521146        1.5552042142  S14       166             1.0000000000
      1315       121  GLU       CG             -9.0848778658        8.1342262919        0.5621628459  S14       166             1.0000000000
      1316       121  GLU       HG1            -9.5321990121        7.4319135046       -0.1580110385  S14       166             1.0000000000
      1317       121  GLU       HG2            -9.1160758902        7.6191243748        1.5374869576  S14       166             1.0000000000
      1318       121  GLU       CD             -7.6560060984        8.3671923448        0.1703326435  S14       166             1.0000000000
      1319       121  GLU       OE1            -7.1169251209        9.4738631328        0.1653505650  S14       166             1.0000000000
      1320       121  GLU       OE2            -6.9687119222        7.2634472029       -0.1911511547  S14       166             1.0000000000
      1321       122  ASN       CB             -2.7028062452       11.8970578219        1.3557987364  S14       170             1.0000000000
      1322       122  ASN       HB1            -1.7217177314       11.8409869639        0.8700579042  S14       170             1.0000000000
      1323       122  ASN       HB2            -3.1941654021       12.8297335659        1.0603800621  S14       170             1.0000000000
      1324       122  ASN       QQH5           -2.5871112412       11.8705279059        2.4459942038  S14       170             1.0000000000
      1325       122  ASN       CG             -3.5396934555       10.7211636135        0.9147372935  S14       170             1.0000000000
      1326       122  ASN       OD1            -3.1049411279        9.5395579570        0.9698029430  S14       170             1.0000000000
      1327       122  ASN       ND2            -4.7709316968       10.9932821860        0.4443981543  S14       170             1.0000000000
      1328       122  ASN       HD21           -5.4151753907       10.2301389859        0.1666306017  S14       170             1.0000000000
      1329       122  ASN       HD22           -5.0603417482       11.9695258154        0.2801886807  S14       170             1.0000000000
      1330       123  LYS       CE             -3.1816640121        1.5438489798       -4.3564378583  S14       234             1.0000000000
      1331       123  LYS       HE1            -3.6112890971        1.7737552721       -3.3729391938  S14       234             1.0000000000
      1332       123  LYS       HE2            -3.9929067463        1.4879416575       -5.0932175444  S14       234             1.0000000000
      1333       123  LYS       NZ             -2.2777740553        2.6147480001       -4.7614931006  S14       234             1.0000000000
      1334       123  LYS       HZ1            -1.7894639940        2.3764390661       -5.6613697708  S14       234             1.0000000000
      1335       123  LYS       HZ2            -1.5262459355        2.8131040473       -4.0654707905  S14       234             1.0000000000
      1336       123  LYS       HZ3            -2.8195243941        3.5216614287       -4.9075329833  S14       234             1.0000000000
      1337       123  LYS       QQH6           -2.6328677695        0.5938083856       -4.3033082190  S14       234             1.0000000000
      1338       124  SER       CB              2.3958701782        3.2099107849       -5.8210882502  S14       235             1.0000000000
      1339       124  SER       HB1             3.0530316359        2.4953386088       -6.3362641626  S14       235             1.0000000000
      1340       124  SER       HB2             2.9817112706        4.1214254558       -5.5999184299  S14       235             1.0000000000
      1341       124  SER       OG              1.2991005693        3.5094228177       -6.7007128435  S14       235             1.0000000000
      1342       124  SER       HG1             0.8588726821        4.3576428655       -6.4116226433  S14       235             1.0000000000
      1343       124  SER       QQH7            2.0366412014        2.7670617987       -4.8658976306  S14       235             1.0000000000
      1344       125  PNM       S1             -2.9161519351        9.5837423781       -5.9974238895  S14       523             1.0000000000
      1345       125  PNM       C2             -1.7552636415        8.2688416965       -6.6852204668  S14       523             1.0000000000
      1346       125  PNM       C3             -1.3814727724        7.4248769561       -5.4369764962  S14       523             1.0000000000
      1347       125  PNM       N4             -2.5841019767        7.3295139423       -4.5839783644  S14       523             1.0000000000
      1348       125  PNM       C5             -3.6305757466        8.4033400028       -4.8238724468  S14       523             1.0000000000
      1349       125  PNM       C6             -3.5410798319        8.7760619676       -3.2901262175  S14       523             1.0000000000
      1350       125  PNM       C7             -2.4755527498        7.6656101062       -3.2016987121  S14       523             1.0000000000
      1351       125  PNM       O8             -1.5179985356        7.4886557247       -2.4313446506  S14       523             1.0000000000
      1352       125  PNM       C9             -2.4678361217        7.4092398657       -7.7164497198  S14       523             1.0000000000
      1353       125  PNM       C10            -0.5375281381        8.9193206368       -7.3143134077  S14       523             1.0000000000
      1354       125  PNM       C11            -0.8374300612        6.0632802155       -5.8249413605  S14       523             1.0000000000
      1355       125  PNM       O12            -1.4782967848        5.0179394729       -5.6169669479  S14       523             1.0000000000
      1356       125  PNM       O13             0.3839669471        6.0677420621       -6.3817616066  S14       523             1.0000000000
      1357       125  PNM       N14            -2.9208035944       10.0548574375       -3.0143281755  S14       523             1.0000000000
      1358       125  PNM       C15            -3.4163353898       11.1995952399       -3.5207396724  S14       523             1.0000000000
      1359       125  PNM       O16            -4.4517093026       11.1837740575       -4.2590528227  S14       523             1.0000000000
      1360       125  PNM       C17            -2.7207669588       12.4960475433       -3.1839036829  S14       523             1.0000000000
      1361       125  PNM       C18            -1.6966536872       12.8773557403       -4.2202347494  S14       523             1.0000000000
      1362       125  PNM       C19            -0.4713449954       13.4357881842       -3.8270780332  S14       523             1.0000000000
      1363       125  PNM       C20             0.4857890704       13.7842636953       -4.7832108466  S14       523             1.0000000000
      1364       125  PNM       C21             0.2320744893       13.5716587156       -6.1402236661  S14       523             1.0000000000
      1365       125  PNM       C22            -0.9956271861       13.0346554842       -6.5362968559  S14       523             1.0000000000
      1366       125  PNM       C23            -1.9638334679       12.7035439147       -5.5866216795  S14       523             1.0000000000
      1367       125  PNM       H24            -0.5817625688        7.9635360478       -4.8759434142  S14       523             1.0000000000
      1368       125  PNM       H25            -0.8141543739        9.4272789337       -8.2450964933  S14       523             1.0000000000
      1369       125  PNM       H26             0.2145903017        8.1567890488       -7.5488508908  S14       523             1.0000000000
      1370       125  PNM       H27            -0.0801918951        9.6592396812       -6.6499749459  S14       523             1.0000000000
      1371       125  PNM       H28            -2.7919888400        8.0151989705       -8.5689827952  S14       523             1.0000000000
      1372       125  PNM       H29            -3.3485392055        6.9208634768       -7.2840453574  S14       523             1.0000000000
      1373       125  PNM       H30            -1.7927631236        6.6280224439       -8.0898034181  S14       523             1.0000000000
      1374       125  PNM       H31            -4.6119905616        7.9864432952       -5.1318259193  S14       523             1.0000000000
      1375       125  PNM       H32            -4.4950017920        8.6499304268       -2.7276090213  S14       523             1.0000000000
      1376       125  PNM       H33            -2.2418403181       12.4267281483       -2.1925029895  S14       523             1.0000000000
      1377       125  PNM       H34            -3.4843182827       13.2922166134       -3.1232552568  S14       523             1.0000000000
      1378       125  PNM       H35            -0.2625260362       13.5928057710       -2.7626235095  S14       523             1.0000000000
      1379       125  PNM       H36             1.4487782547       14.2010885902       -4.4652280858  S14       523             1.0000000000
      1380       125  PNM       H37             0.9926868052       13.8214556335       -6.8890360321  S14       523             1.0000000000
      1381       125  PNM       H38            -1.1990360996       12.8575358118       -7.5988645547  S14       523             1.0000000000
      1382       125  PNM       H39            -2.9330069331       12.3009022913       -5.9050360966  S14       523             1.0000000000
      1383       125  PNM       H40            -2.0589342159       10.0602561853       -2.4336013828  S14       523             1.0000000000
      1384       126  TIP3      OH2            -4.5236926426        7.7863127692       -0.4620911930  S14       290             1.0000000000
      1385       126  TIP3      H1             -5.9627358864        7.5232214904       -0.3327797759  S14       290             1.0000000000
      1386       126  TIP3      H2             -3.9456664074        8.3841834466        0.1060112172  S14       290             1.0000000000
      1387       127  SER       CB             -2.9803089165        5.0170026123       -2.1581412356  S15       70              1.0000000000
      1388       127  SER       HB1            -3.4623248761        4.1336739511       -2.6241604280  S15       70              1.0000000000
      1389       127  SER       HB2            -1.9864741684        5.1634684297       -2.6116919293  S15       70              1.0000000000
      1390       127  SER       OG             -3.8117749983        6.1678555800       -2.4181420010  S15       70              1.0000000000
      1391       127  SER       HG1            -4.0093079976        7.1944995299       -1.0711297770  S15       70              1.0000000000
      1392       127  SER       QQH1           -2.8716081422        4.8406312653       -1.0647135690  S15       70              1.0000000000
      1393       128  LYS       CD             -6.4463262430        3.3075942862       -1.9533710838  S15       73              1.0000000000
      1394       128  LYS       HD1            -7.0751917470        2.7949107588       -2.6858507407  S15       73              1.0000000000
      1395       128  LYS       HD2            -5.4080692370        3.2391243956       -2.3027352954  S15       73              1.0000000000
      1396       128  LYS       QQH2           -6.5404273372        2.7879279438       -0.9905774616  S15       73              1.0000000000
      1397       128  LYS       CE             -6.8658084336        4.7617160272       -1.8512249267  S15       73              1.0000000000
      1398       128  LYS       HE1            -6.6136632916        5.1826422945       -0.8606227814  S15       73              1.0000000000
      1399       128  LYS       HE2            -7.9650798969        4.8490408154       -1.9689539706  S15       73              1.0000000000
      1400       128  LYS       NZ             -6.2028560902        5.5698392033       -2.8656079651  S15       73              1.0000000000
      1401       128  LYS       HZ1            -6.2835528421        5.1649329267       -3.8161281354  S15       73              1.0000000000
      1402       128  LYS       HZ2            -4.9883517066        5.8166490405       -2.6424865320  S15       73              1.0000000000
      1403       128  LYS       HZ3            -6.6327532078        6.5205580434       -2.9167583225  S15       73              1.0000000000
      1404       129  SER       CB             -4.5018475792        4.3811660721       -6.4647375716  S15       130             1.0000000000
      1405       129  SER       HB1            -4.5264446042        5.3120371710       -7.0444131622  S15       130             1.0000000000
      1406       129  SER       HB2            -3.7535321175        3.7067009106       -6.9201081237  S15       130             1.0000000000
      1407       129  SER       OG             -4.1128129463        4.6608494802       -5.0898218412  S15       130             1.0000000000
      1408       129  SER       HG1            -3.4949535793        5.4461744202       -5.0782452171  S15       130             1.0000000000
      1409       129  SER       QQH3           -5.4887194463        3.8933219456       -6.4707987290  S15       130             1.0000000000
      1410       130  GLU       CB             -9.8805880052        9.4324707938        0.5955174085  S15       166             1.0000000000
      1411       130  GLU       HB1            -9.5307671359       10.0601741819       -0.2348448393  S15       166             1.0000000000
      1412       130  GLU       HB2           -10.9399306529        9.2171500029        0.4335105525  S15       166             1.0000000000
      1413       130  GLU       QQH4           -9.7572577161        9.9446804822        1.5552461083  S15       166             1.0000000000
      1414       130  GLU       CG             -9.0919553205        8.1389816693        0.5636795091  S15       166             1.0000000000
      1415       130  GLU       HG1            -9.5360260344        7.4382133739       -0.1600135383  S15       166             1.0000000000
      1416       130  GLU       HG2            -9.1269548854        7.6216263121        1.5376685371  S15       166             1.0000000000
      1417       130  GLU       CD             -7.6619797457        8.3717131581        0.1778161956  S15       166             1.0000000000
      1418       130  GLU       OE1            -7.1218825920        9.4778946221        0.1660192111  S15       166             1.0000000000
      1419       130  GLU       OE2            -6.9739875967        7.2640861933       -0.1712099919  S15       166             1.0000000000
      1420       131  ASN       CB             -2.7023624970       11.9007682535        1.3562929664  S15       170             1.0000000000
      1421       131  ASN       HB1            -1.7213561978       11.8467668719        0.8700959851  S15       170             1.0000000000
      1422       131  ASN       HB2            -3.1954086756       12.8329128780        1.0620418007  S15       170             1.0000000000
      1423       131  ASN       QQH5           -2.5859912849       11.8733155107        2.4463799476  S15       170             1.0000000000
      1424       131  ASN       CG             -3.5363916105       10.7234509211        0.9147568509  S15       170             1.0000000000
      1425       131  ASN       OD1            -3.0993915369        9.5430342931        0.9759582376  S15       170             1.0000000000
      1426       131  ASN       ND2            -4.7660280636       10.9923326758        0.4384964885  S15       170             1.0000000000
      1427       131  ASN       HD21           -5.4086376339       10.2278033055        0.1610552907  S15       170             1.0000000000
      1428       131  ASN       HD22           -5.0563372646       11.9678485017        0.2705476809  S15       170             1.0000000000
      1429       132  LYS       CE             -3.1820218098        1.5461040654       -4.3565851532  S15       234             1.0000000000
      1430       132  LYS       HE1            -3.6116413052        1.7753395256       -3.3729458831  S15       234             1.0000000000
      1431       132  LYS       HE2            -3.9932553031        1.4907694916       -5.0934216649  S15       234             1.0000000000
      1432       132  LYS       NZ             -2.2780725738        2.6171876905       -4.7608305348  S15       234             1.0000000000
      1433       132  LYS       HZ1            -1.7903377289        2.3799423837       -5.6613259624  S15       234             1.0000000000
      1434       132  LYS       HZ2            -1.5257165460        2.8139613137       -4.0652771850  S15       234             1.0000000000
      1435       132  LYS       HZ3            -2.8188322969        3.5246453037       -4.9053022092  S15       234             1.0000000000
      1436       132  LYS       QQH6           -2.6332741699        0.5959987962       -4.3041404472  S15       234             1.0000000000
      1437       133  SER       CB              2.3959265032        3.2100142707       -5.8215699599  S15       235             1.0000000000
      1438       133  SER       HB1             3.0536833909        2.4958359672       -6.3365347101  S15       235             1.0000000000
      1439       133  SER       HB2             2.9811526379        4.1218931413       -5.6003225428  S15       235             1.0000000000
      1440       133  SER       OG              1.2992203558        3.5087006104       -6.7014860767  S15       235             1.0000000000
      1441       133  SER       HG1             0.8581873886        4.3563534688       -6.4120477800  S15       235             1.0000000000
      1442       133  SER       QQH7            2.0367548320        2.7670656856       -4.8664086907  S15       235             1.0000000000
      1443       134  PNM       S1             -2.9216485284        9.5736514586       -6.0018576481  S15       523             1.0000000000
      1444       134  PNM       C2             -1.7573602267        8.2607948407       -6.6867445436  S15       523             1.0000000000
      1445       134  PNM       C3             -1.3866270924        7.4163718866       -5.4383207642  S15       523             1.0000000000
      1446       134  PNM       N4             -2.5918639995        7.3164808331       -4.5890800794  S15       523             1.0000000000
      1447       134  PNM       C5             -3.6370782899        8.3929689955       -4.8284427050  S15       523             1.0000000000
      1448       134  PNM       C6             -3.5451082937        8.7667040933       -3.2951286053  S15       523             1.0000000000
      1449       134  PNM       C7             -2.4805421706        7.6566434082       -3.2065275093  S15       523             1.0000000000
      1450       134  PNM       O8             -1.5197418701        7.4856223424       -2.4390373548  S15       523             1.0000000000
      1451       134  PNM       C9             -2.4652476240        7.4015438171       -7.7214486514  S15       523             1.0000000000
      1452       134  PNM       C10            -0.5381529577        8.9134900665       -7.3106346846  S15       523             1.0000000000
      1453       134  PNM       C11            -0.8376297470        6.0568344035       -5.8259207348  S15       523             1.0000000000
      1454       134  PNM       O12            -1.4746019830        5.0091448512       -5.6191186568  S15       523             1.0000000000
      1455       134  PNM       O13             0.3844492725        6.0662173096       -6.3812867924  S15       523             1.0000000000
      1456       134  PNM       N14            -2.9209028097       10.0434806225       -3.0201227162  S15       523             1.0000000000
      1457       134  PNM       C15            -3.4183909414       11.1902354112       -3.5196253657  S15       523             1.0000000000
      1458       134  PNM       O16            -4.4584666353       11.1772139233       -4.2511942009  S15       523             1.0000000000
      1459       134  PNM       C17            -2.7194625008       12.4846096908       -3.1821766227  S15       523             1.0000000000
      1460       134  PNM       C18            -1.6978202368       12.8678351687       -4.2202632440  S15       523             1.0000000000
      1461       134  PNM       C19            -0.4729686438       13.4285853257       -3.8288383786  S15       523             1.0000000000
      1462       134  PNM       C20             0.4816579959       13.7801550361       -4.7863068582  S15       523             1.0000000000
      1463       134  PNM       C21             0.2258550078       13.5685170596       -6.1430991441  S15       523             1.0000000000
      1464       134  PNM       C22            -1.0013644585       13.0291443875       -6.5374304070  S15       523             1.0000000000
      1465       134  PNM       C23            -1.9670459122       12.6947473498       -5.5863151180  S15       523             1.0000000000
      1466       134  PNM       H24            -0.5902810977        7.9563187846       -4.8734407073  S15       523             1.0000000000
      1467       134  PNM       H25            -0.8116000971        9.4210537097       -8.2425864695  S15       523             1.0000000000
      1468       134  PNM       H26             0.2161933920        8.1522002078       -7.5418404267  S15       523             1.0000000000
      1469       134  PNM       H27            -0.0850337092        9.6541581227       -6.6443662619  S15       523             1.0000000000
      1470       134  PNM       H28            -2.7864069057        8.0078303947       -8.5749302228  S15       523             1.0000000000
      1471       134  PNM       H29            -3.3474150589        6.9123995014       -7.2929678457  S15       523             1.0000000000
      1472       134  PNM       H30            -1.7881852139        6.6210173701       -8.0925246460  S15       523             1.0000000000
      1473       134  PNM       H31            -4.6192759887        7.9777157468       -5.1354126385  S15       523             1.0000000000
      1474       134  PNM       H32            -4.4982950123        8.6428290633       -2.7310339577  S15       523             1.0000000000
      1475       134  PNM       H33            -2.2375819982       12.4117178230       -2.1925068712  S15       523             1.0000000000
      1476       134  PNM       H34            -3.4815309971       13.2818559096       -3.1166472742  S15       523             1.0000000000
      1477       134  PNM       H35            -0.2625078785       13.5850140832       -2.7646113449  S15       523             1.0000000000
      1478       134  PNM       H36             1.4444005021       14.1986695501       -4.4696430832  S15       523             1.0000000000
      1479       134  PNM       H37             0.9844888280       13.8208443189       -6.8930968281  S15       523             1.0000000000
      1480       134  PNM       H38            -1.2064048629       12.8529214656       -7.5998242938  S15       523             1.0000000000
      1481       134  PNM       H39            -2.9359222694       12.2904479906       -5.9034648524  S15       523             1.0000000000
      1482       134  PNM       H40            -2.0573035923       10.0463380455       -2.4419912048  S15       523             1.0000000000
      1483       135  TIP3      OH2            -4.5160400522        7.7921126075       -0.4531195817  S15       290             1.0000000000
      1484       135  TIP3      H1             -5.9740301075        7.5232025424       -0.3195026180  S15       290             1.0000000000
      1485       135  TIP3      H2             -3.9371282773        8.3895424703        0.1161379446  S15       290             1.0000000000
      1486       136  SER       CB             -2.9737257047        5.0140580460       -2.1612608411  S16       70              1.0000000000
      1487       136  SER       HB1            -3.4551226097        4.1301302075       -2.6271240654  S16       70              1.0000000000
      1488       136  SER       HB2            -1.9794891328        5.1606900428       -2.6140326069  S16       70              1.0000000000
      1489       136  SER       OG             -3.8053499318        6.1637328381       -2.4214689798  S16       70              1.0000000000
      1490       136  SER       HG1            -4.0027604666        7.1991585311       -1.0624392396  S16       70              1.0000000000
      1491       136  SER       QQH1           -2.8655091040        4.8380719827       -1.0677533913  S16       70              1.0000000000
      1492       137  LYS       CD             -6.4355243190        3.3059503826       -1.9597732590  S16       73              1.0000000000
      1493       137  LYS       HD1            -7.0733526751        2.7977448955       -2.6875512791  S16       73              1.0000000000
      1494       137  LYS       HD2            -5.3998188503        3.2267934905       -2.3146348187  S16       73              1.0000000000
      1495       137  LYS       QQH2           -6.5292323337        2.7895127229       -0.9952758973  S16       73              1.0000000000
      1496       137  LYS       CE             -6.8407922182        4.7638907679       -1.8586983730  S16       73              1.0000000000
      1497       137  LYS       HE1            -6.5687735405        5.1877937751       -0.8743379453  S16       73              1.0000000000
      1498       137  LYS       HE2            -7.9409680494        4.8599262550       -1.9589756205  S16       73              1.0000000000
      1499       137  LYS       NZ             -6.1867979595        5.5602935735       -2.8877937401  S16       73              1.0000000000
      1500       137  LYS       HZ1            -6.2655137619        5.1407907687       -3.8317506280  S16       73              1.0000000000
      1501       137  LYS       HZ2            -4.9768903783        5.8120098329       -2.6612302121  S16       73              1.0000000000
      1502       137  LYS       HZ3            -6.6207646147        6.5086534746       -2.9496895832  S16       73              1.0000000000
      1503       138  SER       CB             -4.5017122772        4.3834054688       -6.4609590858  S16       130             1.0000000000
      1504       138  SER       HB1            -4.5241613855        5.3140906552       -7.0409964923  S16       130             1.0000000000
      1505       138  SER       HB2            -3.7518441115        3.7087401881       -6.9133217708  S16       130             1.0000000000
      1506       138  SER       OG             -4.1172288359        4.6634910428       -5.0843158548  S16       130             1.0000000000
      1507       138  SER       HG1            -3.5038083214        5.4532089418       -5.0695283400  S16       130             1.0000000000
      1508       138  SER       QQH3           -5.4885988568        3.8955529817       -6.4701176571  S16       130             1.0000000000
      1509       139  GLU       CB             -9.8859627108        9.4370572071        0.5958791149  S16       166             1.0000000000
      1510       139  GLU       HB1            -9.5358324024       10.0640502180       -0.2348964277  S16       166             1.0000000000
      1511       139  GLU       HB2           -10.9454394391        9.2224863061        0.4341458962  S16       166             1.0000000000
      1512       139  GLU       QQH4           -9.7621911746        9.9498924682        1.5552368845  S16       166             1.0000000000
      1513       139  GLU       CG             -9.0983931430        8.1434203072        0.5650772669  S16       166             1.0000000000
      1514       139  GLU       HG1            -9.5398133068        7.4442466944       -0.1617494258  S16       166             1.0000000000
      1515       139  GLU       HG2            -9.1372179584        7.6240487796        1.5379017308  S16       166             1.0000000000
      1516       139  GLU       CD             -7.6672242187        8.3756148484        0.1847208561  S16       166             1.0000000000
      1517       139  GLU       OE1            -7.1264917677        9.4812884392        0.1666337397  S16       166             1.0000000000
      1518       139  GLU       OE2            -6.9778795937        7.2646599601       -0.1526971525  S16       166             1.0000000000
      1519       140  ASN       CB             -2.7022287234       11.9044396281        1.3567286688  S16       170             1.0000000000
      1520       140  ASN       HB1            -1.7213637602       11.8526625700        0.8700029959  S16       170             1.0000000000
      1521       140  ASN       HB2            -3.1970420965       12.8360148397        1.0637600212  S16       170             1.0000000000
      1522       140  ASN       QQH5           -2.5850231969       11.8761308770        2.4466800423  S16       170             1.0000000000
      1523       140  ASN       CG             -3.5333047781       10.7255352944        0.9148377852  S16       170             1.0000000000
      1524       140  ASN       OD1            -3.0947363621        9.5462760321        0.9822356731  S16       170             1.0000000000
      1525       140  ASN       ND2            -4.7614134919       10.9915266641        0.4322944377  S16       170             1.0000000000
      1526       140  ASN       HD21           -5.4024354975       10.2256720536        0.1556644230  S16       170             1.0000000000
      1527       140  ASN       HD22           -5.0521389757       11.9662500822        0.2605215371  S16       170             1.0000000000
      1528       141  LYS       CE             -3.1823688353        1.5483422242       -4.3568087616  S16       234             1.0000000000
      1529       141  LYS       HE1            -3.6120265955        1.7769165221       -3.3729972472  S16       234             1.0000000000
      1530       141  LYS       HE2            -3.9935784038        1.4936142456       -5.0936976716  S16       234             1.0000000000
      1531       141  LYS       NZ             -2.2782932409        2.6195408020       -4.7602368588  S16       234             1.0000000000
      1532       141  LYS       HZ1            -1.7911019317        2.3833100426       -5.6613778332  S16       234             1.0000000000
      1533       141  LYS       HZ2            -1.5251766229        2.8147946506       -4.0650605851  S16       234             1.0000000000
      1534       141  LYS       HZ3            -2.8179706124        3.5275749206       -4.9031171453  S16       234             1.0000000000
      1535       141  LYS       QQH6           -2.6337427179        0.5981789333       -4.3050624351  S16       234             1.0000000000
      1536       142  SER       CB              2.3959566549        3.2101284807       -5.8220242265  S16       235             1.0000000000
      1537       142  SER       HB1             3.0543254273        2.4963418403       -6.3367766992  S16       235             1.0000000000
      1538       142  SER       HB2             2.9805108337        4.1224337784       -5.6007023085  S16       235             1.0000000000
      1539       142  SER       OG              1.2992958188        3.5079365097       -6.7022564999  S16       235             1.0000000000
      1540       142  SER       HG1             0.8574344877        4.3549953847       -6.4124662216  S16       235             1.0000000000
      1541       142  SER       QQH7            2.0368284166        2.7670515981       -4.8668996469  S16       235             1.0000000000
      1542       143  PNM       S1             -2.9279326755        9.5620768445       -6.0057095803  S16       523             1.0000000000
      1543       143  PNM       C2             -1.7595124393        8.2523401644       -6.6884179846  S16       523             1.0000000000
      1544       143  PNM       C3             -1.3920524605        7.4074875217       -5.4397418090  S16       523             1.0000000000
      1545       143  PNM       N4             -2.5999892899        7.3026929939       -4.5944800148  S16       523             1.0000000000
      1546       143  PNM       C5             -3.6436692968        8.3820272068       -4.8332069668  S16       523             1.0000000000
      1547       143  PNM       C6             -3.5491090176        8.7568713756       -3.3003942065  S16       523             1.0000000000
      1548       143  PNM       C7             -2.4859531255        7.6467666002       -3.2112883349  S16       523             1.0000000000
      1549       143  PNM       O8             -1.5209733933        7.4827502842       -2.4472694798  S16       523             1.0000000000
      1550       143  PNM       C9             -2.4623388373        7.3934414773       -7.7268357641  S16       523             1.0000000000
      1551       143  PNM       C10            -0.5387738426        8.9074139492       -7.3067272323  S16       523             1.0000000000
      1552       143  PNM       C11            -0.8377908155        6.0502312793       -5.8268771235  S16       523             1.0000000000
      1553       143  PNM       O12            -1.4707625179        4.9999127738       -5.6212663692  S16       523             1.0000000000
      1554       143  PNM       O13             0.3849362585        6.0645570861       -6.3808169436  S16       523             1.0000000000
      1555       143  PNM       N14            -2.9206047208       10.0314495397       -3.0263857205  S16       523             1.0000000000
      1556       143  PNM       C15            -3.4202668052       11.1802532501       -3.5184218413  S16       523             1.0000000000
      1557       143  PNM       O16            -4.4653072886       11.1701246989       -4.2428011397  S16       523             1.0000000000
      1558       143  PNM       C17            -2.7179102099       12.4724697027       -3.1802918411  S16       523             1.0000000000
      1559       143  PNM       C18            -1.6989513350       12.8577589578       -4.2202523608  S16       523             1.0000000000
      1560       143  PNM       C19            -0.4746330597       13.4210220589       -3.8306622059  S16       523             1.0000000000
      1561       143  PNM       C20             0.4773138260       13.7759140327       -4.7895405647  S16       523             1.0000000000
      1562       143  PNM       C21             0.2193019328       13.5652757278       -6.1460865217  S16       523             1.0000000000
      1563       143  PNM       C22            -1.0073742971       13.0233279927       -6.5385834460  S16       523             1.0000000000
      1564       143  PNM       C23            -1.9703462280       12.6854079369       -5.5859453992  S16       523             1.0000000000
      1565       143  PNM       H24            -0.5993627834        7.9487637812       -4.8709355068  S16       523             1.0000000000
      1566       143  PNM       H25            -0.8088844928        9.4146239631       -8.2398240007  S16       523             1.0000000000
      1567       143  PNM       H26             0.2179895091        8.1474444035       -7.5345073124  S16       523             1.0000000000
      1568       143  PNM       H27            -0.0901603513        9.6488448437       -6.6382872519  S16       523             1.0000000000
      1569       143  PNM       H28            -2.7802434937        8.0000964353       -8.5812671618  S16       523             1.0000000000
      1570       143  PNM       H29            -3.3460453217        6.9034395975       -7.3026623686  S16       523             1.0000000000
      1571       143  PNM       H30            -1.7831396033        6.6136217404       -8.0955060392  S16       523             1.0000000000
      1572       143  PNM       H31            -4.6270062357        7.9684462819       -5.1390844209  S16       523             1.0000000000
      1573       143  PNM       H32            -4.5018000312        8.6358702568       -2.7347899209  S16       523             1.0000000000
      1574       143  PNM       H33            -2.2328551784       12.3958146149       -2.1924020182  S16       523             1.0000000000
      1575       143  PNM       H34            -3.4783828503       13.2707311659       -3.1097098827  S16       523             1.0000000000
      1576       143  PNM       H35            -0.2624382988       13.5767884052       -2.7666953418  S16       523             1.0000000000
      1577       143  PNM       H36             1.4397604917       14.1962549754       -4.4742591877  S16       523             1.0000000000
      1578       143  PNM       H37             0.9758055532       13.8203497495       -6.8973271678  S16       523             1.0000000000
      1579       143  PNM       H38            -1.2141189160       12.8479916136       -7.6008178250  S16       523             1.0000000000
      1580       143  PNM       H39            -2.9388611680       12.2791836137       -5.9017462783  S16       523             1.0000000000
      1581       143  PNM       H40            -2.0550527102       10.0314566679       -2.4511541685  S16       523             1.0000000000
      1582       144  TIP3      OH2            -4.5097434565        7.7950555826       -0.4454544656  S16       290             1.0000000000
      1583       144  TIP3      H1             -5.9823632337        7.5232377537       -0.3056663861  S16       290             1.0000000000
      1584       144  TIP3      H2             -3.9298913554        8.3909661181        0.1228853593  S16       290             1.0000000000
      1585       145  SER       CB             -2.9662833450        5.0122787421       -2.1642059507  S17       70              1.0000000000
      1586       145  SER       HB1            -3.4464517296        4.1277740094       -2.6305270468  S17       70              1.0000000000
      1587       145  SER       HB2            -1.9717117798        5.1597972702       -2.6159724955  S17       70              1.0000000000
      1588       145  SER       OG             -3.7991104602        6.1603597436       -2.4244346624  S17       70              1.0000000000
      1589       145  SER       HG1            -3.9967845630        7.2014329169       -1.0569636026  S17       70              1.0000000000
      1590       145  SER       QQH1           -2.8587184476        4.8364423809       -1.0705594380  S17       70              1.0000000000
      1591       146  LYS       CD             -6.4246049610        3.3049133137       -1.9663008468  S17       73              1.0000000000
      1592       146  LYS       HD1            -7.0713723011        2.8013452039       -2.6895267696  S17       73              1.0000000000
      1593       146  LYS       HD2            -5.3915420885        3.2155241665       -2.3264542559  S17       73              1.0000000000
      1594       146  LYS       QQH2           -6.5178038383        2.7916686539       -1.0001054883  S17       73              1.0000000000
      1595       146  LYS       CE             -6.8158368516        4.7664683243       -1.8660717584  S17       73              1.0000000000
      1596       146  LYS       HE1            -6.5236804816        5.1932118425       -0.8886835329  S17       73              1.0000000000
      1597       146  LYS       HE2            -7.9166263999        4.8712731711       -1.9480195222  S17       73              1.0000000000
      1598       146  LYS       NZ             -6.1722711738        5.5518219220       -2.9101543402  S17       73              1.0000000000
      1599       146  LYS       HZ1            -6.2512006095        5.1192884028       -3.8480210535  S17       73              1.0000000000
      1600       146  LYS       HZ2            -4.9687687390        5.8071311254       -2.6813435528  S17       73              1.0000000000
      1601       146  LYS       HZ3            -6.6098704763        6.4979494243       -2.9803775626  S17       73              1.0000000000
      1602       147  SER       CB             -4.5017763197        4.3856841531       -6.4572253023  S17       130             1.0000000000
      1603       147  SER       HB1            -4.5220549809        5.3162644476       -7.0374543901  S17       130             1.0000000000
      1604       147  SER       HB2            -3.7503331711        3.7109874662       -6.9067242773  S17       130             1.0000000000
      1605       147  SER       OG             -4.1219664824        4.6659364023       -5.0788142213  S17       130             1.0000000000
      1606       147  SER       HG1            -3.5110708046        5.4587917564       -5.0611401901  S17       130             1.0000000000
      1607       147  SER       QQH3           -5.4886902388        3.8978063264       -6.4697006080  S17       130             1.0000000000
      1608       148  GLU       CB             -9.8907026688        9.4413928508        0.5961677299  S17       166             1.0000000000
      1609       148  GLU       HB1            -9.5401874836       10.0677527374       -0.2348751091  S17       166             1.0000000000
      1610       148  GLU       HB2           -10.9502685025        9.2275908133        0.4345123588  S17       166             1.0000000000
      1611       148  GLU       QQH4           -9.7667267950        9.9547061104        1.5551866646  S17       166             1.0000000000
      1612       148  GLU       CG             -9.1041481594        8.1474821686        0.5663349014  S17       166             1.0000000000
      1613       148  GLU       HG1            -9.5434557489        7.4497615810       -0.1631901425  S17       166             1.0000000000
      1614       148  GLU       HG2            -9.1466700900        7.6264990754        1.5381383450  S17       166             1.0000000000
      1615       148  GLU       CD             -7.6715696886        8.3789976732        0.1910003633  S17       166             1.0000000000
      1616       148  GLU       OE1            -7.1307628121        9.4840516537        0.1672171639  S17       166             1.0000000000
      1617       148  GLU       OE2            -6.9806428146        7.2652145401       -0.1355895554  S17       166             1.0000000000
      1618       149  ASN       CB             -2.7023037927       11.9079846116        1.3571361232  S17       170             1.0000000000
      1619       149  ASN       HB1            -1.7216574410       11.8584685314        0.8697532645  S17       170             1.0000000000
      1620       149  ASN       HB2            -3.1989547749       12.8389558137        1.0654627340  S17       170             1.0000000000
      1621       149  ASN       QQH5           -2.5841404211       11.8788402792        2.4469320050  S17       170             1.0000000000
      1622       149  ASN       CG             -3.5307088405       10.7275656369        0.9148635536  S17       170             1.0000000000
      1623       149  ASN       OD1            -3.0910104716        9.5491891326        0.9885407398  S17       170             1.0000000000
      1624       149  ASN       ND2            -4.7568945189       10.9909149879        0.4259328410  S17       170             1.0000000000
      1625       149  ASN       HD21           -5.3966782383       10.2238787509        0.1501737074  S17       170             1.0000000000
      1626       149  ASN       HD22           -5.0478412342       11.9649566223        0.2501661104  S17       170             1.0000000000
      1627       150  LYS       CE             -3.1826918356        1.5505337092       -4.3570833648  S17       234             1.0000000000
      1628       150  LYS       HE1            -3.6123904205        1.7784870232       -3.3731044160  S17       234             1.0000000000
      1629       150  LYS       HE2            -3.9938508149        1.4964484492       -5.0940440346  S17       234             1.0000000000
      1630       150  LYS       NZ             -2.2784526722        2.6217941647       -4.7596560918  S17       234             1.0000000000
      1631       150  LYS       HZ1            -1.7917657918        2.3866025054       -5.6613740720  S17       234             1.0000000000
      1632       150  LYS       HZ2            -1.5246393706        2.8156172597       -4.0648273392  S17       234             1.0000000000
      1633       150  LYS       HZ3            -2.8172494780        3.5302317517       -4.9010522950  S17       234             1.0000000000
      1634       150  LYS       QQH6           -2.6342319147        0.6002797734       -4.3060385395  S17       234             1.0000000000
      1635       151  SER       CB              2.3959336895        3.2102879163       -5.8224288680  S17       235             1.0000000000
      1636       151  SER       HB1             3.0549084598        2.4969253960       -6.3369689397  S17       235             1.0000000000
      1637       151  SER       HB2             2.9798111626        4.1230303402       -5.6010260606  S17       235             1.0000000000
      1638       151  SER       OG              1.2993169921        3.5071889900       -6.7029810328  S17       235             1.0000000000
      1639       151  SER       HG1             0.8566160944        4.3536627093       -6.4128411161  S17       235             1.0000000000
      1640       151  SER       QQH7            2.0368610066        2.7670513035       -4.8673334733  S17       235             1.0000000000
      1641       152  PNM       S1             -2.9341917451        9.5508609076       -6.0108553527  S17       523             1.0000000000
      1642       152  PNM       C2             -1.7617215946        8.2434935305       -6.6900535042  S17       523             1.0000000000
      1643       152  PNM       C3             -1.3977151395        7.3982340048       -5.4410599983  S17       523             1.0000000000
      1644       152  PNM       N4             -2.6084637784        7.2880952108       -4.6000482210  S17       523             1.0000000000
      1645       152  PNM       C5             -3.6503751867        8.3704413171       -4.8379785912  S17       523             1.0000000000
      1646       152  PNM       C6             -3.5531563569        8.7465885906       -3.3058806034  S17       523             1.0000000000
      1647       152  PNM       C7             -2.4919760239        7.6359921060       -3.2159864829  S17       523             1.0000000000
      1648       152  PNM       O8             -1.5219602038        7.4800039304       -2.4558933371  S17       523             1.0000000000
      1649       152  PNM       C9             -2.4591515901        7.3850597534       -7.7324758894  S17       523             1.0000000000
      1650       152  PNM       C10            -0.5394356182        8.9011683495       -7.3025262544  S17       523             1.0000000000
      1651       152  PNM       C11            -0.8379080977        6.0434866360       -5.8277334881  S17       523             1.0000000000
      1652       152  PNM       O12            -1.4666959353        4.9903580938       -5.6233932914  S17       523             1.0000000000
      1653       152  PNM       O13             0.3853976735        6.0628634149       -6.3803187328  S17       523             1.0000000000
      1654       152  PNM       N14            -2.9198255550       10.0186662898       -3.0331134032  S17       523             1.0000000000
      1655       152  PNM       C15            -3.4218493637       11.1696335766       -3.5171111335  S17       523             1.0000000000
      1656       152  PNM       O16            -4.4721779789       11.1624835099       -4.2337769922  S17       523             1.0000000000
      1657       152  PNM       C17            -2.7161117254       12.4596510343       -3.1783059744  S17       523             1.0000000000
      1658       152  PNM       C18            -1.7000102389       12.8472087019       -4.2201936611  S17       523             1.0000000000
      1659       152  PNM       C19            -0.4763133354       13.4131986908       -3.8325188852  S17       523             1.0000000000
      1660       152  PNM       C20             0.4727848595       13.7716230311       -4.7928633514  S17       523             1.0000000000
      1661       152  PNM       C21             0.2124858509       13.5619963086       -6.1491351927  S17       523             1.0000000000
      1662       152  PNM       C22            -1.0135765644       13.0172943986       -6.5397237536  S17       523             1.0000000000
      1663       152  PNM       C23            -1.9736783825       12.6756206528       -5.5855040203  S17       523             1.0000000000
      1664       152  PNM       H24            -0.6089178993        7.9409732064       -4.8681468269  S17       523             1.0000000000
      1665       152  PNM       H25            -0.8061106444        9.4081521495       -8.2367377421  S17       523             1.0000000000
      1666       152  PNM       H26             0.2198195387        8.1426499966       -7.5268809972  S17       523             1.0000000000
      1667       152  PNM       H27            -0.0955030805        9.6433400436       -6.6318415154  S17       523             1.0000000000
      1668       152  PNM       H28            -2.7736115743        7.9922397277       -8.5878134426  S17       523             1.0000000000
      1669       152  PNM       H29            -3.3445147967        6.8941392620       -7.3128863784  S17       523             1.0000000000
      1670       152  PNM       H30            -1.7776939465        6.6060667092       -8.0986699598  S17       523             1.0000000000
      1671       152  PNM       H31            -4.6348110269        7.9587933864       -5.1427554497  S17       523             1.0000000000
      1672       152  PNM       H32            -4.5055230438        8.6292024805       -2.7391009445  S17       523             1.0000000000
      1673       152  PNM       H33            -2.2278946059       12.3793237129       -2.1922850749  S17       523             1.0000000000
      1674       152  PNM       H34            -3.4750594351       13.2588506335       -3.1025558635  S17       523             1.0000000000
      1675       152  PNM       H35            -0.2623171229       13.5683370882       -2.7688458647  S17       523             1.0000000000
      1676       152  PNM       H36             1.4348560629       14.1939245471       -4.4790459985  S17       523             1.0000000000
      1677       152  PNM       H37             0.9667377679       13.8199449625       -6.9016354603  S17       523             1.0000000000
      1678       152  PNM       H38            -1.2220830576       12.8428812973       -7.6017844651  S17       523             1.0000000000
      1679       152  PNM       H39            -2.9417953737       12.2673117903       -5.8998989268  S17       523             1.0000000000
      1680       152  PNM       H40            -2.0522421728       10.0156512694       -2.4609513010  S17       523             1.0000000000
      1681       153  TIP3      OH2            -4.5037558021        7.7957030380       -0.4384633657  S17       290             1.0000000000
      1682       153  TIP3      H1             -5.9879719069        7.5234856522       -0.2918166178  S17       290             1.0000000000
      1683       153  TIP3      H2             -3.9235558252        8.3910540131        0.1288075420  S17       290             1.0000000000
      1684       154  SER       CB             -2.9579661402        5.0118489938       -2.1672034868  S18       70              1.0000000000
      1685       154  SER       HB1            -3.4362069983        4.1266705446       -2.6343594214  S18       70              1.0000000000
      1686       154  SER       HB2            -1.9630806775        5.1607617687       -2.6175713016  S18       70              1.0000000000
      1687       154  SER       OG             -3.7928797686        6.1579173501       -2.4275908203  S18       70              1.0000000000
      1688       154  SER       HG1            -3.9921170087        7.2037670138       -1.0520935949  S18       70              1.0000000000
      1689       154  SER       QQH1           -2.8513271929        4.8360596630       -1.0734287236  S18       70              1.0000000000
      1690       155  LYS       CD             -6.4137361040        3.3045216965       -1.9729182238  S18       73              1.0000000000
      1691       155  LYS       HD1            -7.0694108245        2.8056494722       -2.6914822784  S18       73              1.0000000000
      1692       155  LYS       HD2            -5.3835530925        3.2048857801       -2.3385544623  S18       73              1.0000000000
      1693       155  LYS       QQH2           -6.5060816598        2.7943498623       -1.0050939977  S18       73              1.0000000000
      1694       155  LYS       CE             -6.7909132089        4.7695806578       -1.8732389843  S18       73              1.0000000000
      1695       155  LYS       HE1            -6.4774359536        5.1988330429       -0.9034970065  S18       73              1.0000000000
      1696       155  LYS       HE2            -7.8920164451        4.8834233553       -1.9361878779  S18       73              1.0000000000
      1697       155  LYS       NZ             -6.1591442231        5.5447247411       -2.9323355784  S18       73              1.0000000000
      1698       155  LYS       HZ1            -6.2400502153        5.1006211118       -3.8644960040  S18       73              1.0000000000
      1699       155  LYS       HZ2            -4.9634955295        5.8020911415       -2.7035185609  S18       73              1.0000000000
      1700       155  LYS       HZ3            -6.6003346517        6.4887788507       -3.0089360618  S18       73              1.0000000000
      1701       156  SER       CB             -4.5020798552        4.3879162507       -6.4535365884  S18       130             1.0000000000
      1702       156  SER       HB1            -4.5202064548        5.3185580912       -7.0336600708  S18       130             1.0000000000
      1703       156  SER       HB2            -3.7489886649        3.7133452849       -6.9003151340  S18       130             1.0000000000
      1704       156  SER       OG             -4.1272285974        4.6680022676       -5.0733441353  S18       130             1.0000000000
      1705       156  SER       HG1            -3.5166163363        5.4625970471       -5.0530943745  S18       130             1.0000000000
      1706       156  SER       QQH3           -5.4889833593        3.9000043868       -6.4696562243  S18       130             1.0000000000
      1707       157  GLU       CB             -9.8948073888        9.4454379672        0.5963747587  S18       166             1.0000000000
      1708       157  GLU       HB1            -9.5438284906       10.0713089892       -0.2348780723  S18       166             1.0000000000
      1709       157  GLU       HB2           -10.9544757322        9.2324128100        0.4346802710  S18       166             1.0000000000
      1710       157  GLU       QQH4           -9.7707905889        9.9591126483        1.5551790516  S18       166             1.0000000000
      1711       157  GLU       CG             -9.1091817801        8.1511547346        0.5674414253  S18       166             1.0000000000
      1712       157  GLU       HG1            -9.5467709754        7.4547507938       -0.1643895340  S18       166             1.0000000000
      1713       157  GLU       HG2            -9.1552341743        7.6288221453        1.5383280212  S18       166             1.0000000000
      1714       157  GLU       CD             -7.6752839391        8.3817279086        0.1966722573  S18       166             1.0000000000
      1715       157  GLU       OE1            -7.1344955593        9.4864925451        0.1677436068  S18       166             1.0000000000
      1716       157  GLU       OE2            -6.9824676214        7.2655887561       -0.1201149479  S18       166             1.0000000000
      1717       158  ASN       CB             -2.7025236435       11.9113365287        1.3575034989  S18       170             1.0000000000
      1718       158  ASN       HB1            -1.7220958373       11.8640718164        0.8694218072  S18       170             1.0000000000
      1719       158  ASN       HB2            -3.2009462376       12.8417495463        1.0671183691  S18       170             1.0000000000
      1720       158  ASN       QQH5           -2.5833197820       11.8814304488        2.4471572398  S18       170             1.0000000000
      1721       158  ASN       CG             -3.5285272260       10.7295550833        0.9148688098  S18       170             1.0000000000
      1722       158  ASN       OD1            -3.0882759909        9.5518564446        0.9948040985  S18       170             1.0000000000
      1723       158  ASN       ND2            -4.7526750433       10.9905832516        0.4194206071  S18       170             1.0000000000
      1724       158  ASN       HD21           -5.3912683828       10.2224286754        0.1443369123  S18       170             1.0000000000
      1725       158  ASN       HD22           -5.0434333830       11.9640069773        0.2393572529  S18       170             1.0000000000
      1726       159  LYS       CE             -3.1829883205        1.5526725560       -4.3574598489  S18       234             1.0000000000
      1727       159  LYS       HE1            -3.6126903021        1.7800439088       -3.3733253286  S18       234             1.0000000000
      1728       159  LYS       HE2            -3.9941101478        1.4992497832       -5.0945124356  S18       234             1.0000000000
      1729       159  LYS       NZ             -2.2785160268        2.6239062062       -4.7591610796  S18       234             1.0000000000
      1730       159  LYS       HZ1            -1.7922468329        2.3896730864       -5.6614115043  S18       234             1.0000000000
      1731       159  LYS       HZ2            -1.5240294871        2.8163072646       -4.0646423454  S18       234             1.0000000000
      1732       159  LYS       HZ3            -2.8160471366        3.5326666543       -4.8991831866  S18       234             1.0000000000
      1733       159  LYS       QQH6           -2.6347546892        0.6022658519       -4.3070626743  S18       234             1.0000000000
      1734       160  SER       CB              2.3958357443        3.2104986704       -5.8228149957  S18       235             1.0000000000
      1735       160  SER       HB1             3.0554420660        2.4975849227       -6.3371580474  S18       235             1.0000000000
      1736       160  SER       HB2             2.9790215231        4.1236519164       -5.6013393866  S18       235             1.0000000000
      1737       160  SER       OG              1.2992434908        3.5065249467       -6.7036624389  S18       235             1.0000000000
      1738       160  SER       HG1             0.8557396116        4.3524602313       -6.4131859163  S18       235             1.0000000000
      1739       160  SER       QQH7            2.0368328848        2.7670886120       -4.8677706145  S18       235             1.0000000000
      1740       161  PNM       S1             -2.9408634015        9.5382703483       -6.0150491422  S18       523             1.0000000000
      1741       161  PNM       C2             -1.7639406768        8.2344391118       -6.6915647302  S18       523             1.0000000000
      1742       161  PNM       C3             -1.4036007456        7.3887922020       -5.4420872860  S18       523             1.0000000000
      1743       161  PNM       N4             -2.6173108696        7.2729028570       -4.6057330670  S18       523             1.0000000000
      1744       161  PNM       C5             -3.6570070656        8.3585365202       -4.8428376828  S18       523             1.0000000000
      1745       161  PNM       C6             -3.5573748005        8.7359077594       -3.3115717011  S18       523             1.0000000000
      1746       161  PNM       C7             -2.4988122422        7.6241159552       -3.2202290287  S18       523             1.0000000000
      1747       161  PNM       O8             -1.5230231744        7.4774608074       -2.4647468375  S18       523             1.0000000000
      1748       161  PNM       C9             -2.4557360195        7.3766068272       -7.7382415320  S18       523             1.0000000000
      1749       161  PNM       C10            -0.5401283310        8.8947833315       -7.2980104045  S18       523             1.0000000000
      1750       161  PNM       C11            -0.8379776120        6.0367050595       -5.8284078610  S18       523             1.0000000000
      1751       161  PNM       O12            -1.4623914836        4.9806641033       -5.6254609215  S18       523             1.0000000000
      1752       161  PNM       O13             0.3857833258        6.0612838135       -6.3797939106  S18       523             1.0000000000
      1753       161  PNM       N14            -2.9185441270       10.0051681249       -3.0402830797  S18       523             1.0000000000
      1754       161  PNM       C15            -3.4230078497       11.1583405469       -3.5156794155  S18       523             1.0000000000
      1755       161  PNM       O16            -4.4789524467       11.1543748393       -4.2240916758  S18       523             1.0000000000
      1756       161  PNM       C17            -2.7140175426       12.4462321968       -3.1762352165  S18       523             1.0000000000
      1757       161  PNM       C18            -1.7009451840       12.8363414500       -4.2200693261  S18       523             1.0000000000
      1758       161  PNM       C19            -0.4779661928       13.4052715902       -3.8343533075  S18       523             1.0000000000
      1759       161  PNM       C20             0.4681818107       13.7674123602       -4.7961898436  S18       523             1.0000000000
      1760       161  PNM       C21             0.2055551845       13.5587898548       -6.1521830307  S18       523             1.0000000000
      1761       161  PNM       C22            -1.0198380111       13.0111886607       -6.5408110806  S18       523             1.0000000000
      1762       161  PNM       C23            -1.9769337025       12.6655669514       -5.5849862695  S18       523             1.0000000000
      1763       161  PNM       H24            -0.6189404250        7.9331076619       -4.8647850874  S18       523             1.0000000000
      1764       161  PNM       H25            -0.8033773142        9.4016040343       -8.2332878022  S18       523             1.0000000000
      1765       161  PNM       H26             0.2216661045        8.1378589062       -7.5189282301  S18       523             1.0000000000
      1766       161  PNM       H27            -0.1010254996        9.6376292409       -6.6250208876  S18       523             1.0000000000
      1767       161  PNM       H28            -2.7665798341        7.9844561669       -8.5944688554  S18       523             1.0000000000
      1768       161  PNM       H29            -3.3427814551        6.8846417792       -7.3235556652  S18       523             1.0000000000
      1769       161  PNM       H30            -1.7720370287        6.5984618550       -8.1019709584  S18       523             1.0000000000
      1770       161  PNM       H31            -4.6426091617        7.9488598381       -5.1464246047  S18       523             1.0000000000
      1771       161  PNM       H32            -4.5096615389        8.6230209314       -2.7439223494  S18       523             1.0000000000
      1772       161  PNM       H33            -2.2225468679       12.3622230122       -2.1921764037  S18       523             1.0000000000
      1773       161  PNM       H34            -3.4716008833       13.2462017528       -3.0952391131  S18       523             1.0000000000
      1774       161  PNM       H35            -0.2621674178       13.5597641745       -2.7709630531  S18       523             1.0000000000
      1775       161  PNM       H36             1.4298563642       14.1917952166       -4.4838557202  S18       523             1.0000000000
      1776       161  PNM       H37             0.9574786268       13.8197005149       -6.9059985880  S18       523             1.0000000000
      1777       161  PNM       H38            -1.2301599631       12.8376809164       -7.6026629197  S18       523             1.0000000000
      1778       161  PNM       H39            -2.9445504565       12.2550003684       -5.8979278985  S18       523             1.0000000000
      1779       161  PNM       H40            -2.0487256360        9.9985862636       -2.4715776056  S18       523             1.0000000000
      1780       162  TIP3      OH2            -4.4980853356        7.7953751820       -0.4308939581  S18       290             1.0000000000
      1781       162  TIP3      H1             -5.9917437233        7.5236421734       -0.2788897424  S18       290             1.0000000000
      1782       162  TIP3      H2             -3.9171637379        8.3918609189        0.1357480349  S18       290             1.0000000000
      1783       163  SER       CB             -2.9484949093        5.0129383456       -2.1705406529  S19       70              1.0000000000
      1784       163  SER       HB1            -3.4244790688        4.1269513419       -2.6387245089  S19       70              1.0000000000
      1785       163  SER       HB2            -1.9531466388        5.1632710682       -2.6189792709  S19       70              1.0000000000
      1786       163  SER       OG             -3.7859633390        6.1568607543       -2.4316248663  S19       70              1.0000000000
      1787       163  SER       HG1            -3.9871934847        7.2071470615       -1.0474223000  S19       70              1.0000000000
      1788       163  SER       QQH1           -2.8434175910        4.8374861427       -1.0767026846  S19       70              1.0000000000
      1789       164  LYS       CD             -6.4029923285        3.3047938929       -1.9796558580  S19       73              1.0000000000
      1790       164  LYS       HD1            -7.0679433066        2.8110749918       -2.6933042813  S19       73              1.0000000000
      1791       164  LYS       HD2            -5.3759591339        3.1948090382       -2.3511378926  S19       73              1.0000000000
      1792       164  LYS       QQH2           -6.4942361660        2.7977706741       -1.0101970154  S19       73              1.0000000000
      1793       164  LYS       CE             -6.7657024484        4.7733087163       -1.8801308151  S19       73              1.0000000000
      1794       164  LYS       HE1            -6.4296166334        5.2047301946       -0.9188884735  S19       73              1.0000000000
      1795       164  LYS       HE2            -7.8666003455        4.8967003504       -1.9229869097  S19       73              1.0000000000
      1796       164  LYS       NZ             -6.1474038293        5.5390443866       -2.9544749257  S19       73              1.0000000000
      1797       164  LYS       HZ1            -6.2327810773        5.0851695163       -3.8812903790  S19       73              1.0000000000
      1798       164  LYS       HZ2            -4.9613514572        5.7969696723       -2.7283689214  S19       73              1.0000000000
      1799       164  LYS       HZ3            -6.5921646221        6.4813239146       -3.0351007485  S19       73              1.0000000000
      1800       165  SER       CB             -4.5027041884        4.3900573233       -6.4499054752  S19       130             1.0000000000
      1801       165  SER       HB1            -4.5187078044        5.3210534812       -7.0295445186  S19       130             1.0000000000
      1802       165  SER       HB2            -3.7478602803        3.7158588797       -6.8941852793  S19       130             1.0000000000
      1803       165  SER       OG             -4.1333105399        4.6692499503       -5.0678712766  S19       130             1.0000000000
      1804       165  SER       HG1            -3.5195175346        5.4622734372       -5.0462471097  S19       130             1.0000000000
      1805       165  SER       QQH3           -5.4895287974        3.9021244439       -6.4701509665  S19       130             1.0000000000
      1806       166  GLU       CB             -9.8983661707        9.4491468759        0.5965598212  S19       166             1.0000000000
      1807       166  GLU       HB1            -9.5468328708       10.0745818965       -0.2348179719  S19       166             1.0000000000
      1808       166  GLU       HB2           -10.9581540135        9.2368337224        0.4346913541  S19       166             1.0000000000
      1809       166  GLU       QQH4           -9.7743715389        9.9631001000        1.5552394786  S19       166             1.0000000000
      1810       166  GLU       CG             -9.1135922254        8.1544346583        0.5684664003  S19       166             1.0000000000
      1811       166  GLU       HG1            -9.5497135738        7.4592446598       -0.1653510134  S19       166             1.0000000000
      1812       166  GLU       HG2            -9.1628482099        7.6309161706        1.5385254471  S19       166             1.0000000000
      1813       166  GLU       CD             -7.6784378643        8.3839837943        0.2017579936  S19       166             1.0000000000
      1814       166  GLU       OE1            -7.1377868746        9.4883957966        0.1682152521  S19       166             1.0000000000
      1815       166  GLU       OE2            -6.9838330176        7.2656897408       -0.1062513373  S19       166             1.0000000000
      1816       167  ASN       CB             -2.7028199300       11.9144665285        1.3578442889  S19       170             1.0000000000
      1817       167  ASN       HB1            -1.7226418878       11.8692828313        0.8690281309  S19       170             1.0000000000
      1818       167  ASN       HB2            -3.2028970447       12.8443516636        1.0687329382  S19       170             1.0000000000
      1819       167  ASN       QQH5           -2.5825322290       11.8838285938        2.4473375680  S19       170             1.0000000000
      1820       167  ASN       CG             -3.5267315762       10.7314686218        0.9148744868  S19       170             1.0000000000
      1821       167  ASN       OD1            -3.0865400635        9.5542981086        1.0010405155  S19       170             1.0000000000
      1822       167  ASN       ND2            -4.7486755806       10.9906465438        0.4128671214  S19       170             1.0000000000
      1823       167  ASN       HD21           -5.3861325639       10.2215395711        0.1381847027  S19       170             1.0000000000
      1824       167  ASN       HD22           -5.0387522152       11.9635281981        0.2281979940  S19       170             1.0000000000
      1825       168  LYS       CE             -3.1832590481        1.5548119850       -4.3579397056  S19       234             1.0000000000
      1826       168  LYS       HE1            -3.6129738307        1.7815949916       -3.3736549721  S19       234             1.0000000000
      1827       168  LYS       HE2            -3.9943660416        1.5020576935       -5.0950515091  S19       234             1.0000000000
      1828       168  LYS       NZ             -2.2785607831        2.6259901016       -4.7587926864  S19       234             1.0000000000
      1829       168  LYS       HZ1            -1.7926370651        2.3927280487       -5.6615786466  S19       234             1.0000000000
      1830       168  LYS       HZ2            -1.5234870559        2.8171754893       -4.0645530310  S19       234             1.0000000000
      1831       168  LYS       HZ3            -2.8145852155        3.5348238884       -4.8975150389  S19       234             1.0000000000
      1832       168  LYS       QQH6           -2.6352176491        0.6042581421       -4.3081693944  S19       234             1.0000000000
      1833       169  SER       CB              2.3956573275        3.2107884245       -5.8231951895  S19       235             1.0000000000
      1834       169  SER       HB1             3.0558867835        2.4983266848       -6.3373826603  S19       235             1.0000000000
      1835       169  SER       HB2             2.9781478274        4.1243323545       -5.6016194441  S19       235             1.0000000000
      1836       169  SER       OG              1.2990636890        3.5059879295       -6.7043035990  S19       235             1.0000000000
      1837       169  SER       HG1             0.8548344452        4.3514325914       -6.4135156465  S19       235             1.0000000000
      1838       169  SER       QQH7            2.0367436412        2.7671890343       -4.8682181011  S19       235             1.0000000000
      1839       170  PNM       S1             -2.9473625353        9.5264326383       -6.0203316233  S19       523             1.0000000000
      1840       170  PNM       C2             -1.7661517241        8.2252185370       -6.6928023887  S19       523             1.0000000000
      1841       170  PNM       C3             -1.4097315049        7.3792090076       -5.4426982897  S19       523             1.0000000000
      1842       170  PNM       N4             -2.6264525677        7.2573995540       -4.6114258845  S19       523             1.0000000000
      1843       170  PNM       C5             -3.6635833993        8.3462083597       -4.8475811333  S19       523             1.0000000000
      1844       170  PNM       C6             -3.5619500158        8.7248472657       -3.3173588187  S19       523             1.0000000000
      1845       170  PNM       C7             -2.5070833118        7.6106687574       -3.2236829333  S19       523             1.0000000000
      1846       170  PNM       O8             -1.5242829370        7.4751678845       -2.4735337950  S19       523             1.0000000000
      1847       170  PNM       C9             -2.4520831755        7.3682188472       -7.7440522286  S19       523             1.0000000000
      1848       170  PNM       C10            -0.5408016704        8.8883045746       -7.2930987248  S19       523             1.0000000000
      1849       170  PNM       C11            -0.8379865139        6.0300893033       -5.8288231820  S19       523             1.0000000000
      1850       170  PNM       O12            -1.4578350299        4.9708181436       -5.6274240976  S19       523             1.0000000000
      1851       170  PNM       O13             0.3860697255        6.0599372199       -6.3792591846  S19       523             1.0000000000
      1852       170  PNM       N14            -2.9166951433        9.9907955340       -3.0478702759  S19       523             1.0000000000
      1853       170  PNM       C15            -3.4236040214       11.1463172844       -3.5141043392  S19       523             1.0000000000
      1854       170  PNM       O16            -4.4855436915       11.1458188055       -4.2136725339  S19       523             1.0000000000
      1855       170  PNM       C17            -2.7115295499       12.4321615716       -3.1740591550  S19       523             1.0000000000
      1856       170  PNM       C18            -1.7017228027       12.8252455487       -4.2198804039  S19       523             1.0000000000
      1857       170  PNM       C19            -0.4795699284       13.3973389878       -3.8361399629  S19       523             1.0000000000
      1858       170  PNM       C20             0.4635476500       13.7633482320       -4.7994593654  S19       523             1.0000000000
      1859       170  PNM       C21             0.1985934220       13.5557277691       -6.1551704676  S19       523             1.0000000000
      1860       170  PNM       C22            -1.0260736754       13.0051076467       -6.5418408080  S19       523             1.0000000000
      1861       170  PNM       C23            -1.9800693425       12.6553494979       -5.5844010020  S19       523             1.0000000000
      1862       170  PNM       H24            -0.6294657700        7.9252223364       -4.8608821007  S19       523             1.0000000000
      1863       170  PNM       H25            -0.8005709253        9.3950296473       -8.2293835676  S19       523             1.0000000000
      1864       170  PNM       H26             0.2236098265        8.1330555927       -7.5106449906  S19       523             1.0000000000
      1865       170  PNM       H27            -0.1065846378        9.6317771702       -6.6177984501  S19       523             1.0000000000
      1866       170  PNM       H28            -2.7591315794        7.9769870977       -8.6010639207  S19       523             1.0000000000
      1867       170  PNM       H29            -3.3408535924        6.8751489066       -7.3345576362  S19       523             1.0000000000
      1868       170  PNM       H30            -1.7661203599        6.5909855390       -8.1053410120  S19       523             1.0000000000
      1869       170  PNM       H31            -4.6503953363        7.9387945045       -5.1501993442  S19       523             1.0000000000
      1870       170  PNM       H32            -4.5146997674        8.6179027731       -2.7494865624  S19       523             1.0000000000
      1871       170  PNM       H33            -2.2166946335       12.3446509500       -2.1920045126  S19       523             1.0000000000
      1872       170  PNM       H34            -3.4679548624       13.2326700810       -3.0877657289  S19       523             1.0000000000
      1873       170  PNM       H35            -0.2619324989       13.5511527500       -2.7730342919  S19       523             1.0000000000
      1874       170  PNM       H36             1.4247898300       14.1899345212       -4.4885913254  S19       523             1.0000000000
      1875       170  PNM       H37             0.9481850062       13.8196806504       -6.9102788948  S19       523             1.0000000000
      1876       170  PNM       H38            -1.2381826822       12.8325134636       -7.6035053389  S19       523             1.0000000000
      1877       170  PNM       H39            -2.9470776294       12.2422893350       -5.8958830628  S19       523             1.0000000000
      1878       170  PNM       H40            -2.0442984290        9.9801739005       -2.4831451751  S19       523             1.0000000000
      1879       171  TIP3      OH2            -4.4931960325        7.7939355466       -0.4229101399  S19       290             1.0000000000
      1880       171  TIP3      H1             -5.9944654228        7.5231993344       -0.2664330737  S19       290             1.0000000000
      1881       171  TIP3      H2             -3.9119001376        8.3920787076        0.1423743882  S19       290             1.0000000000
      1882       172  SER       CB             -2.9375593390        5.0158408001       -2.1742428460  S20       70              1.0000000000
      1883       172  SER       HB1            -3.4120106835        4.1293842633       -2.6434625862  S20       70              1.0000000000
      1884       172  SER       HB2            -1.9413787300        5.1666132588       -2.6201393285  S20       70              1.0000000000
      1885       172  SER       OG             -3.7770563440        6.1585689808       -2.4367021933  S20       70              1.0000000000
      1886       172  SER       HG1            -3.9822549779        7.2113981128       -1.0451884913  S20       70              1.0000000000
      1887       172  SER       QQH1           -2.8351185050        4.8411666715       -1.0803392780  S20       70              1.0000000000
      1888       173  LYS       CD             -6.3926828498        3.3056391636       -1.9864135321  S20       73              1.0000000000
      1889       173  LYS       HD1            -7.0673702348        2.8175003461       -2.6948325929  S20       73              1.0000000000
      1890       173  LYS       HD2            -5.3690773351        3.1852794423       -2.3641321631  S20       73              1.0000000000
      1891       173  LYS       QQH2           -6.4825605540        2.8019330873       -1.0152836681  S20       73              1.0000000000
      1892       173  LYS       CE             -6.7403886523        4.7775750849       -1.8867491682  S20       73              1.0000000000
      1893       173  LYS       HE1            -6.3803471706        5.2111917928       -0.9352946333  S20       73              1.0000000000
      1894       173  LYS       HE2            -7.8403417917        4.9113493062       -1.9081192773  S20       73              1.0000000000
      1895       173  LYS       NZ             -6.1374721883        5.5347467696       -2.9767162514  S20       73              1.0000000000
      1896       173  LYS       HZ1            -6.2308487051        5.0731233009       -3.8989475498  S20       73              1.0000000000
      1897       173  LYS       HZ2            -4.9638042807        5.7913818106       -2.7572849916  S20       73              1.0000000000
      1898       173  LYS       HZ3            -6.5852620260        6.4758007554       -3.0585455993  S20       73              1.0000000000
      1899       174  SER       CB             -4.5036342312        4.3921116763       -6.4462946741  S20       130             1.0000000000
      1900       174  SER       HB1            -4.5175108079        5.3238255432       -7.0249569500  S20       130             1.0000000000
      1901       174  SER       HB2            -3.7469800307        3.7185606772       -6.8883577934  S20       130             1.0000000000
      1902       174  SER       OG             -4.1399430424        4.6694596747       -5.0623288415  S20       130             1.0000000000
      1903       174  SER       HG1            -3.5188794882        5.4570284909       -5.0408793646  S20       130             1.0000000000
      1904       174  SER       QQH3           -5.4903261335        3.9041486077       -6.4710984132  S20       130             1.0000000000
      1905       175  GLU       CB             -9.9014112912        9.4524722783        0.5967284250  S20       166             1.0000000000
      1906       175  GLU       HB1            -9.5492901909       10.0775248186       -0.2346769408  S20       166             1.0000000000
      1907       175  GLU       HB2           -10.9612821814        9.2407891065        0.4345432297  S20       166             1.0000000000
      1908       175  GLU       QQH4           -9.7774754151        9.9666172254        1.5553290407  S20       166             1.0000000000
      1909       175  GLU       CG             -9.1174370761        8.1572913021        0.5694213734  S20       166             1.0000000000
      1910       175  GLU       HG1            -9.5523381687        7.4631365980       -0.1660700043  S20       166             1.0000000000
      1911       175  GLU       HG2            -9.1695033560        7.6328000032        1.5387971979  S20       166             1.0000000000
      1912       175  GLU       CD             -7.6811650376        8.3858228488        0.2062645442  S20       166             1.0000000000
      1913       175  GLU       OE1            -7.1406169414        9.4897725085        0.1686343343  S20       166             1.0000000000
      1914       175  GLU       OE2            -6.9848626979        7.2654402492       -0.0942002470  S20       166             1.0000000000
      1915       176  ASN       CB             -2.7031379126       11.9173387751        1.3581527461  S20       170             1.0000000000
      1916       176  ASN       HB1            -1.7232450053       11.8739760863        0.8685782185  S20       170             1.0000000000
      1917       176  ASN       HB2            -3.2046951469       12.8467892680        1.0702403504  S20       170             1.0000000000
      1918       176  ASN       QQH5           -2.5817652015       11.8860003124        2.4474893098  S20       170             1.0000000000
      1919       176  ASN       CG             -3.5252566258       10.7333185909        0.9149116296  S20       170             1.0000000000
      1920       176  ASN       OD1            -3.0858045967        9.5564932101        1.0071921297  S20       170             1.0000000000
      1921       176  ASN       ND2            -4.7449759637       10.9911484083        0.4064415856  S20       170             1.0000000000
      1922       176  ASN       HD21           -5.3811944675       10.2213372605        0.1316642420  S20       170             1.0000000000
      1923       176  ASN       HD22           -5.0338759466       11.9635514629        0.2168335647  S20       170             1.0000000000
      1924       177  LYS       CE             -3.1835214239        1.5569965557       -4.3585015179  S20       234             1.0000000000
      1925       177  LYS       HE1            -3.6132233431        1.7831625472       -3.3740295938  S20       234             1.0000000000
      1926       177  LYS       HE2            -3.9946291034        1.5047941179       -5.0956161606  S20       234             1.0000000000
      1927       177  LYS       NZ             -2.2788557061        2.6282962857       -4.7586027324  S20       234             1.0000000000
      1928       177  LYS       HZ1            -1.7931541225        2.3961205414       -5.6618582356  S20       234             1.0000000000
      1929       177  LYS       HZ2            -1.5232344965        2.8185978923       -4.0646804036  S20       234             1.0000000000
      1930       177  LYS       HZ3            -2.8144643606        3.5369414969       -4.8960819941  S20       234             1.0000000000
      1931       177  LYS       QQH6           -2.6355008110        0.6064194660       -4.3093706127  S20       234             1.0000000000
      1932       178  SER       CB              2.3953867596        3.2111715574       -5.8235370998  S20       235             1.0000000000
      1933       178  SER       HB1             3.0561845109        2.4991467421       -6.3376109704  S20       235             1.0000000000
      1934       178  SER       HB2             2.9772297131        4.1250821372       -5.6018343385  S20       235             1.0000000000
      1935       178  SER       OG              1.2987647274        3.5056262034       -6.7048741524  S20       235             1.0000000000
      1936       178  SER       HG1             0.8539172330        4.3506790760       -6.4138113328  S20       235             1.0000000000
      1937       178  SER       QQH7            2.0365764534        2.7673455507       -4.8686332969  S20       235             1.0000000000
      1938       179  PNM       S1             -2.9538988620        9.5136784829       -6.0245043279  S20       523             1.0000000000
      1939       179  PNM       C2             -1.7683028369        8.2160621522       -6.6936839841  S20       523             1.0000000000
      1940       179  PNM       C3             -1.4161738130        7.3696869850       -5.4426605393  S20       523             1.0000000000
      1941       179  PNM       N4             -2.6360719120        7.2416316546       -4.6171626846  S20       523             1.0000000000
      1942       179  PNM       C5             -3.6697079821        8.3338228200       -4.8521473376  S20       523             1.0000000000
      1943       179  PNM       C6             -3.5669122946        8.7134666001       -3.3231936252  S20       523             1.0000000000
      1944       179  PNM       C7             -2.5176543475        7.5947263914       -3.2255350936  S20       523             1.0000000000
      1945       179  PNM       O8             -1.5258761063        7.4732022042       -2.4818806826  S20       523             1.0000000000
      1946       179  PNM       C9             -2.4482835034        7.3601208495       -7.7497530786  S20       523             1.0000000000
      1947       179  PNM       C10            -0.5414168595        8.8818258346       -7.2878219352  S20       523             1.0000000000
      1948       179  PNM       C11            -0.8379321571        6.0238160115       -5.8288850423  S20       523             1.0000000000
      1949       179  PNM       O12            -1.4529901011        4.9609986110       -5.6292285104  S20       523             1.0000000000
      1950       179  PNM       O13             0.3862270388        6.0589426552       -6.3787442106  S20       523             1.0000000000
      1951       179  PNM       N14            -2.9142498380        9.9756325143       -3.0557923537  S20       523             1.0000000000
      1952       179  PNM       C15            -3.4234766914       11.1335547253       -3.5123963242  S20       523             1.0000000000
      1953       179  PNM       O16            -4.4917796370       11.1369856304       -4.2026558260  S20       523             1.0000000000
      1954       179  PNM       C17            -2.7086500166       12.4176043488       -3.1718443365  S20       523             1.0000000000
      1955       179  PNM       C18            -1.7023186270       12.8141384354       -4.2196375065  S20       523             1.0000000000
      1956       179  PNM       C19            -0.4810976904       13.3895709072       -3.8378376018  S20       523             1.0000000000
      1957       179  PNM       C20             0.4589834869       13.7595287736       -4.8025922333  S20       523             1.0000000000
      1958       179  PNM       C21             0.1917670891       13.5528811918       -6.1580231417  S20       523             1.0000000000
      1959       179  PNM       C22            -1.0321292266       12.9992002816       -6.5427927278  S20       523             1.0000000000
      1960       179  PNM       C23            -1.9830044786       12.6451996304       -5.5837815008  S20       523             1.0000000000
      1961       179  PNM       H24            -0.6406368358        7.9174817661       -4.8560596774  S20       523             1.0000000000
      1962       179  PNM       H25            -0.7977490409        9.3885391702       -8.2250334936  S20       523             1.0000000000
      1963       179  PNM       H26             0.2255773200        8.1282922818       -7.5021165373  S20       523             1.0000000000
      1964       179  PNM       H27            -0.1120613499        9.6259339868       -6.6102588259  S20       523             1.0000000000
      1965       179  PNM       H28            -2.7513871819        7.9700671195       -8.6073771710  S20       523             1.0000000000
      1966       179  PNM       H29            -3.3388778546        6.8659610106       -7.3457216578  S20       523             1.0000000000
      1967       179  PNM       H30            -1.7600755301        6.5838376351       -8.1087443730  S20       523             1.0000000000
      1968       179  PNM       H31            -4.6579581173        7.9291020270       -5.1540458714  S20       523             1.0000000000
      1969       179  PNM       H32            -4.5210174351        8.6145242180       -2.7562591820  S20       523             1.0000000000
      1970       179  PNM       H33            -2.2104579455       12.3269765164       -2.1917773042  S20       523             1.0000000000
      1971       179  PNM       H34            -3.4642817628       13.2182524597       -3.0802695943  S20       523             1.0000000000
      1972       179  PNM       H35            -0.2616206996       13.5426903028       -2.7750237098  S20       523             1.0000000000
      1973       179  PNM       H36             1.4197240209       14.1883758720       -4.4931491774  S20       523             1.0000000000
      1974       179  PNM       H37             0.9390664405       13.8198435023       -6.9143484425  S20       523             1.0000000000
      1975       179  PNM       H38            -1.2459665353       12.8275113183       -7.6042987069  S20       523             1.0000000000
      1976       179  PNM       H39            -2.9493204664       12.2294101131       -5.8938184906  S20       523             1.0000000000
      1977       179  PNM       H40            -2.0388992551        9.9603123194       -2.4956589715  S20       523             1.0000000000
      1978       180  TIP3      OH2            -4.4893759141        7.7910639791       -0.4150793884  S20       290             1.0000000000
      1979       180  TIP3      H1             -5.9962318961        7.5224106000       -0.2539347135  S20       290             1.0000000000
      1980       180  TIP3      H2             -3.9087781316        8.3911284052        0.1478345651  S20       290             1.0000000000
      1981       181  SER       CB             -2.9248978112        5.0207850603       -2.1783013178  S21       70              1.0000000000
      1982       181  SER       HB1            -3.4002259301        4.1348259446       -2.6483176270  S21       70              1.0000000000
      1983       181  SER       HB2            -1.9274100060        5.1693740244       -2.6210064999  S21       70              1.0000000000
      1984       181  SER       OG             -3.7636727344        6.1647699086       -2.4436812353  S21       70              1.0000000000
      1985       181  SER       HG1            -3.9758174502        7.2184837654       -1.0431906717  S21       70              1.0000000000
      1986       181  SER       QQH1           -2.8268355071        4.8474743548       -1.0841219512  S21       70              1.0000000000
      1987       182  LYS       CD             -6.3831705079        3.3068495106       -1.9930382607  S21       73              1.0000000000
      1988       182  LYS       HD1            -7.0679129529        2.8245239394       -2.6959270183  S21       73              1.0000000000
      1989       182  LYS       HD2            -5.3633024698        3.1761127312       -2.3772824752  S21       73              1.0000000000
      1990       182  LYS       QQH2           -6.4713631371        2.8066062216       -1.0202320682  S21       73              1.0000000000
      1991       182  LYS       CE             -6.7155322653        4.7821071102       -1.8929082410  S21       73              1.0000000000
      1992       182  LYS       HE1            -6.3299217368        5.2181879835       -0.9529641981  S21       73              1.0000000000
      1993       182  LYS       HE2            -7.8137814325        4.9270676361       -1.8915527572  S21       73              1.0000000000
      1994       182  LYS       NZ             -6.1304792720        5.5315441674       -2.9992163514  S21       73              1.0000000000
      1995       182  LYS       HZ1            -6.2365571836        5.0648271109       -3.9176635561  S21       73              1.0000000000
      1996       182  LYS       HZ2            -4.9753540167        5.7830659746       -2.7935019072  S21       73              1.0000000000
      1997       182  LYS       HZ3            -6.5799190511        6.4725314147       -3.0787420807  S21       73              1.0000000000
      1998       183  SER       CB             -4.5047447931        4.3942126696       -6.4426017155  S21       130             1.0000000000
      1999       183  SER       HB1            -4.5165378230        5.3268279678       -7.0199992133  S21       130             1.0000000000
      2000       183  SER       HB2            -3.7462234579        3.7215074440       -6.8825741324  S21       130             1.0000000000
      2001       183  SER       OG             -4.1469781701        4.6692899911       -5.0566471540  S21       130             1.0000000000
      2002       183  SER       HG1            -3.5142361916        5.4476057752       -5.0370879012  S21       130             1.0000000000
      2003       183  SER       QQH3           -5.4912788254        3.9061838736       -6.4721396394  S21       130             1.0000000000
      2004       184  GLU       CB             -9.9039516589        9.4553663001        0.5968687240  S21       166             1.0000000000
      2005       184  GLU       HB1            -9.5512514784       10.0801112541       -0.2345223817  S21       166             1.0000000000
      2006       184  GLU       HB2           -10.9638671422        9.2442596706        0.4343079396  S21       166             1.0000000000
      2007       184  GLU       QQH4           -9.7801387412        9.9695895309        1.5554316002  S21       166             1.0000000000
      2008       184  GLU       CG             -9.1207397829        8.1596764894        0.5702833844  S21       166             1.0000000000
      2009       184  GLU       HG1            -9.5546706804        7.4663402890       -0.1665902355  S21       166             1.0000000000
      2010       184  GLU       HG2            -9.1752162583        7.6344750651        1.5391258570  S21       166             1.0000000000
      2011       184  GLU       CD             -7.6834921791        8.3873002425        0.2101617616  S21       166             1.0000000000
      2012       184  GLU       OE1            -7.1430013946        9.4905890727        0.1690131372  S21       166             1.0000000000
      2013       184  GLU       OE2            -6.9854040029        7.2648648029       -0.0842509954  S21       166             1.0000000000
      2014       185  ASN       CB             -2.7034247284       11.9199166720        1.3584298199  S21       170             1.0000000000
      2015       185  ASN       HB1            -1.7238329618       11.8780134695        0.8681556426  S21       170             1.0000000000
      2016       185  ASN       HB2            -3.2061944938       12.8490309442        1.0715560269  S21       170             1.0000000000
      2017       185  ASN       QQH5           -2.5810170891       11.8879438157        2.4476036507  S21       170             1.0000000000
      2018       185  ASN       CG             -3.5241031734       10.7350841174        0.9149716383  S21       170             1.0000000000
      2019       185  ASN       OD1            -3.0860085603        9.5584879354        1.0131745195  S21       170             1.0000000000
      2020       185  ASN       ND2            -4.7416318843       10.9920423555        0.4004271326  S21       170             1.0000000000
      2021       185  ASN       HD21           -5.3764076924       10.2216885371        0.1247825727  S21       170             1.0000000000
      2022       185  ASN       HD22           -5.0289111192       11.9640012744        0.2056168274  S21       170             1.0000000000
      2023       186  LYS       CE             -3.1838068977        1.5592735364       -4.3591552488  S21       234             1.0000000000
      2024       186  LYS       HE1            -3.6134032105        1.7847328673       -3.3744363030  S21       234             1.0000000000
      2025       186  LYS       HE2            -3.9949502036        1.5073976208       -5.0962397543  S21       234             1.0000000000
      2026       186  LYS       NZ             -2.2794064426        2.6308620427       -4.7586228598  S21       234             1.0000000000
      2027       186  LYS       HZ1            -1.7938625227        2.3998381083       -5.6623764833  S21       234             1.0000000000
      2028       186  LYS       HZ2            -1.5231464070        2.8206156184       -4.0651374316  S21       234             1.0000000000
      2029       186  LYS       HZ3            -2.8147236829        3.5391112311       -4.8949020238  S21       234             1.0000000000
      2030       186  LYS       QQH6           -2.6356269282        0.6087940511       -4.3106491751  S21       234             1.0000000000
      2031       187  SER       CB              2.3950286928        3.2116461465       -5.8238211915  S21       235             1.0000000000
      2032       187  SER       HB1             3.0563294978        2.5000171464       -6.3378237558  S21       235             1.0000000000
      2033       187  SER       HB2             2.9763117629        4.1258575756       -5.6019978702  S21       235             1.0000000000
      2034       187  SER       OG              1.2983542849        3.5054819188       -6.7053391925  S21       235             1.0000000000
      2035       187  SER       HG1             0.8530549921        4.3503477077       -6.4140934526  S21       235             1.0000000000
      2036       187  SER       QQH7            2.0363307963        2.7675500978       -4.8689955206  S21       235             1.0000000000
      2037       188  PNM       S1             -2.9599062508        9.5021715468       -6.0293123993  S21       523             1.0000000000
      2038       188  PNM       C2             -1.7703526749        8.2072005999       -6.6940760509  S21       523             1.0000000000
      2039       188  PNM       C3             -1.4229939949        7.3604187062       -5.4417746955  S21       523             1.0000000000
      2040       188  PNM       N4             -2.6465513862        7.2252118853       -4.6230719167  S21       523             1.0000000000
      2041       188  PNM       C5             -3.6750497046        8.3215052795       -4.8561276758  S21       523             1.0000000000
      2042       188  PNM       C6             -3.5721253497        8.7019272129       -3.3289236379  S21       523             1.0000000000
      2043       188  PNM       C7             -2.5320451453        7.5746016430       -3.2245008458  S21       523             1.0000000000
      2044       188  PNM       O8             -1.5278161057        7.4716324732       -2.4892621827  S21       523             1.0000000000
      2045       188  PNM       C9             -2.4444774562        7.3526365263       -7.7552220936  S21       523             1.0000000000
      2046       188  PNM       C10            -0.5419699796        8.8755559921       -7.2823102863  S21       523             1.0000000000
      2047       188  PNM       C11            -0.8378243362        6.0182077487       -5.8285063774  S21       523             1.0000000000
      2048       188  PNM       O12            -1.4478097145        4.9513436790       -5.6308276854  S21       523             1.0000000000
      2049       188  PNM       O13             0.3862883032        6.0583976433       -6.3783148629  S21       523             1.0000000000
      2050       188  PNM       N14            -2.9112471716        9.9598796627       -3.0638541877  S21       523             1.0000000000
      2051       188  PNM       C15            -3.4224872298       11.1202437180       -3.5106046566  S21       523             1.0000000000
      2052       188  PNM       O16            -4.4974843841       11.1281503110       -4.1913572808  S21       523             1.0000000000
      2053       188  PNM       C17            -2.7054541652       12.4029172875       -3.1696970049  S21       523             1.0000000000
      2054       188  PNM       C18            -1.7027287992       12.8034045128       -4.2193488955  S21       523             1.0000000000
      2055       188  PNM       C19            -0.4825155160       13.3822457504       -3.8393832647  S21       523             1.0000000000
      2056       188  PNM       C20             0.4546393809       13.7560865250       -4.8054621437  S21       523             1.0000000000
      2057       188  PNM       C21             0.1853275630       13.5503539446       -6.1606276088  S21       523             1.0000000000
      2058       188  PNM       C22            -1.0377881371       12.9936932840       -6.5436177970  S21       523             1.0000000000
      2059       188  PNM       C23            -1.9856385477       12.6354917300       -5.5831493623  S21       523             1.0000000000
      2060       188  PNM       H24            -0.6526878980        7.9101451745       -4.8498191407  S21       523             1.0000000000
      2061       188  PNM       H25            -0.7950217458        9.3823306824       -8.2204064757  S21       523             1.0000000000
      2062       188  PNM       H26             0.2274867345        8.1237229238       -7.4935939731  S21       523             1.0000000000
      2063       188  PNM       H27            -0.1172574536        9.6202538671       -6.6026260244  S21       523             1.0000000000
      2064       188  PNM       H28            -2.7435982068        7.9640349351       -8.6132595210  S21       523             1.0000000000
      2065       188  PNM       H29            -3.3369973600        6.8574610457       -7.3568098868  S21       523             1.0000000000
      2066       188  PNM       H30            -1.7542066522        6.5773010607       -8.1121902015  S21       523             1.0000000000
      2067       188  PNM       H31            -4.6650654845        7.9206038201       -5.1576873890  S21       523             1.0000000000
      2068       188  PNM       H32            -4.5287819511        8.6136338046       -2.7646688265  S21       523             1.0000000000
      2069       188  PNM       H33            -2.2040289151       12.3097638263       -2.1915576970  S21       523             1.0000000000
      2070       188  PNM       H34            -3.4608125673       13.2032691257       -3.0730369430  S21       523             1.0000000000
      2071       188  PNM       H35            -0.2612639124       13.5346495748       -2.7768326431  S21       523             1.0000000000
      2072       188  PNM       H36             1.4148680085       14.1871559884       -4.4973398436  S21       523             1.0000000000
      2073       188  PNM       H37             0.9304846953       13.8201560326       -6.9180694585  S21       523             1.0000000000
      2074       188  PNM       H38            -1.2532045080       12.8228558200       -7.6049690757  S21       523             1.0000000000
      2075       188  PNM       H39            -2.9511352308       12.2168002855       -5.8918161768  S21       523             1.0000000000
      2076       188  PNM       H40            -2.0325381644        9.9390407690       -2.5090397588  S21       523             1.0000000000
      2077       189  TIP3      OH2            -4.4862419306        7.7878054182       -0.4067833499  S21       290             1.0000000000
      2078       189  TIP3      H1             -5.9965833807        7.5219632735       -0.2419828294  S21       290             1.0000000000
      2079       189  TIP3      H2             -3.9073919506        8.3911810218        0.1536626453  S21       290             1.0000000000
      2080       190  SER       CB             -2.9110119122        5.0276796260       -2.1825057715  S22       70              1.0000000000
      2081       190  SER       HB1            -3.3914829143        4.1440219054       -2.6529875016  S22       70              1.0000000000
      2082       190  SER       HB2            -1.9116955980        5.1697978151       -2.6216357803  S22       70              1.0000000000
      2083       190  SER       OG             -3.7427801233        6.1777742441       -2.4523699902  S22       70              1.0000000000
      2084       190  SER       HG1            -3.9671599700        7.2286261107       -1.0411844748  S22       70              1.0000000000
      2085       190  SER       QQH1           -2.8193218034        4.8562621632       -1.0878545344  S22       70              1.0000000000
      2086       191  LYS       CD             -6.3750221505        3.3081314572       -1.9991570129  S22       73              1.0000000000
      2087       191  LYS       HD1            -7.0696243066        2.8315402253       -2.6964641765  S22       73              1.0000000000
      2088       191  LYS       HD2            -5.3589349391        3.1673581697       -2.3898593934  S22       73              1.0000000000
      2089       191  LYS       QQH2           -6.4612585765        2.8114969638       -1.0247862860  S22       73              1.0000000000
      2090       191  LYS       CE             -6.6925687191        4.7864007703       -1.8982495824  S22       73              1.0000000000
      2091       191  LYS       HE1            -6.2804124482        5.2255716062       -0.9715821741  S22       73              1.0000000000
      2092       191  LYS       HE2            -7.7881693635        4.9429593529       -1.8740620491  S22       73              1.0000000000
      2093       191  LYS       NZ             -6.1281750436        5.5289320758       -3.0213503089  S22       73              1.0000000000
      2094       191  LYS       HZ1            -6.2529190980        5.0605121339       -3.9369027354  S22       73              1.0000000000
      2095       191  LYS       HZ2            -5.0057910423        5.7655635924       -2.8427474786  S22       73              1.0000000000
      2096       191  LYS       HZ3            -6.5757559563        6.4721335157       -3.0945080437  S22       73              1.0000000000
      2097       192  SER       CB             -4.5057989379        4.3965206451       -6.4388315064  S22       130             1.0000000000
      2098       192  SER       HB1            -4.5156881784        5.3300021698       -7.0149530772  S22       130             1.0000000000
      2099       192  SER       HB2            -3.7454218743        3.7247076771       -6.8765715385  S22       130             1.0000000000
      2100       192  SER       OG             -4.1537282527        4.6696455836       -5.0509065642  S22       130             1.0000000000
      2101       192  SER       HG1            -3.5061318154        5.4360115839       -5.0350008452  S22       130             1.0000000000
      2102       192  SER       QQH3           -5.4922127987        3.9083829388       -6.4726205909  S22       130             1.0000000000
      2103       193  GLU       CB             -9.9059694065        9.4577328865        0.5969759669  S22       166             1.0000000000
      2104       193  GLU       HB1            -9.5527595926       10.0822423437       -0.2343694434  S22       166             1.0000000000
      2105       193  GLU       HB2           -10.9659160524        9.2471770542        0.4340827516  S22       166             1.0000000000
      2106       193  GLU       QQH4           -9.7823330570        9.9719165801        1.5555547520  S22       166             1.0000000000
      2107       193  GLU       CG             -9.1234491923        8.1615385537        0.5710226176  S22       166             1.0000000000
      2108       193  GLU       HG1            -9.5566573834        7.4688232649       -0.1669338787  S22       166             1.0000000000
      2109       193  GLU       HG2            -9.1798918352        7.6358725117        1.5394886599  S22       166             1.0000000000
      2110       193  GLU       CD             -7.6854352374        8.3885273043        0.2133495403  S22       166             1.0000000000
      2111       193  GLU       OE1            -7.1448915382        9.4908358492        0.1693309887  S22       166             1.0000000000
      2112       193  GLU       OE2            -6.9855309792        7.2639362199       -0.0768281211  S22       166             1.0000000000
      2113       194  ASN       CB             -2.7036300941       11.9220814916        1.3586560687  S22       170             1.0000000000
      2114       194  ASN       HB1            -1.7243127893       11.8811792554        0.8677999907  S22       170             1.0000000000
      2115       194  ASN       HB2            -3.2072660065       12.8509993404        1.0725949757  S22       170             1.0000000000
      2116       194  ASN       QQH5           -2.5803180053       11.8896012980        2.4476986832  S22       170             1.0000000000
      2117       194  ASN       CG             -3.5232769633       10.7367583894        0.9150374348  S22       170             1.0000000000
      2118       194  ASN       OD1            -3.0869696831        9.5601966856        1.0186659352  S22       170             1.0000000000
      2119       194  ASN       ND2            -4.7388648155       10.9932338550        0.3952263583  S22       170             1.0000000000
      2120       194  ASN       HD21           -5.3718972816       10.2224668990        0.1179254168  S22       170             1.0000000000
      2121       194  ASN       HD22           -5.0241945849       11.9648173970        0.1952157473  S22       170             1.0000000000
      2122       195  LYS       CE             -3.1841914442        1.5616014995       -4.3598895021  S22       234             1.0000000000
      2123       195  LYS       HE1            -3.6136037734        1.7862705266       -3.3748430301  S22       234             1.0000000000
      2124       195  LYS       HE2            -3.9954637686        1.5097692228       -5.0968801002  S22       234             1.0000000000
      2125       195  LYS       NZ             -2.2803112810        2.6336502551       -4.7589068924  S22       234             1.0000000000
      2126       195  LYS       HZ1            -1.7949021995        2.4038161428       -5.6631702602  S22       234             1.0000000000
      2127       195  LYS       HZ2            -1.5232093185        2.8230426967       -4.0660855721  S22       234             1.0000000000
      2128       195  LYS       HZ3            -2.8151906766        3.5416125363       -4.8940072830  S22       234             1.0000000000
      2129       195  LYS       QQH6           -2.6356452846        0.6113881118       -4.3119776958  S22       234             1.0000000000
      2130       196  SER       CB              2.3946162481        3.2121701947       -5.8240475192  S22       235             1.0000000000
      2131       196  SER       HB1             3.0563425152        2.5008561921       -6.3380136594  S22       235             1.0000000000
      2132       196  SER       HB2             2.9754524039        4.1265880545       -5.6021105730  S22       235             1.0000000000
      2133       196  SER       OG              1.2978753323        3.5055643037       -6.7056957859  S22       235             1.0000000000
      2134       196  SER       HG1             0.8523205139        4.3505287929       -6.4143553617  S22       235             1.0000000000
      2135       196  SER       QQH7            2.0360223529        2.7677984957       -4.8692902282  S22       235             1.0000000000
      2136       197  PNM       S1             -2.9652573411        9.4909223485       -6.0326643154  S22       523             1.0000000000
      2137       197  PNM       C2             -1.7722137499        8.1992176010       -6.6940594992  S22       523             1.0000000000
      2138       197  PNM       C3             -1.4301321808        7.3518541913       -5.4401195595  S22       523             1.0000000000
      2139       197  PNM       N4             -2.6579967496        7.2083436134       -4.6293576426  S22       523             1.0000000000
      2140       197  PNM       C5             -3.6790581862        8.3100061836       -4.8592968236  S22       523             1.0000000000
      2141       197  PNM       C6             -3.5771538522        8.6907603562       -3.3343114208  S22       523             1.0000000000
      2142       197  PNM       C7             -2.5515252781        7.5490119111       -3.2190096204  S22       523             1.0000000000
      2143       197  PNM       O8             -1.5300337884        7.4704619361       -2.4949047279  S22       523             1.0000000000
      2144       197  PNM       C9             -2.4409455836        7.3463078974       -7.7602877278  S22       523             1.0000000000
      2145       197  PNM       C10            -0.5424052972        8.8698465276       -7.2769513346  S22       523             1.0000000000
      2146       197  PNM       C11            -0.8376643021        6.0136149977       -5.8277665229  S22       523             1.0000000000
      2147       197  PNM       O12            -1.4423611575        4.9422873997       -5.6321629661  S22       523             1.0000000000
      2148       197  PNM       O13             0.3863377069        6.0583775767       -6.3780758056  S22       523             1.0000000000
      2149       197  PNM       N14            -2.9078830489        9.9444683322       -3.0715840527  S22       523             1.0000000000
      2150       197  PNM       C15            -3.4206240847       11.1070234949       -3.5088386085  S22       523             1.0000000000
      2151       197  PNM       O16            -4.5023476470       11.1199107447       -4.1805886029  S22       523             1.0000000000
      2152       197  PNM       C17            -2.7021681983       12.3890075262       -3.1677842613  S22       523             1.0000000000
      2153       197  PNM       C18            -1.7029622256       12.7937469004       -4.2190469435  S22       523             1.0000000000
      2154       197  PNM       C19            -0.4837637430       13.3758339798       -3.8406883691  S22       523             1.0000000000
      2155       197  PNM       C20             0.4507906116       13.7532275749       -4.8078869638  S22       523             1.0000000000
      2156       197  PNM       C21             0.1796903649       13.5482955200       -6.1628281886  S22       523             1.0000000000
      2157       197  PNM       C22            -1.0426973429       12.9889491169       -6.5442713557  S22       523             1.0000000000
      2158       197  PNM       C23            -1.9878253199       12.6268802374       -5.5825619042  S22       523             1.0000000000
      2159       197  PNM       H24            -0.6656405903        7.9034622852       -4.8421883580  S22       523             1.0000000000
      2160       197  PNM       H25            -0.7924837904        9.3767885756       -8.2158190347  S22       523             1.0000000000
      2161       197  PNM       H26             0.2292772430        8.1196109035       -7.4856240597  S22       523             1.0000000000
      2162       197  PNM       H27            -0.1218602699        9.6150197702       -6.5953413196  S22       523             1.0000000000
      2163       197  PNM       H28            -2.7362738897        7.9593331157       -8.6185449850  S22       523             1.0000000000
      2164       197  PNM       H29            -3.3353536674        6.8502158977       -7.3673303303  S22       523             1.0000000000
      2165       197  PNM       H30            -1.7489313898        6.5717895544       -8.1156738283  S22       523             1.0000000000
      2166       197  PNM       H31            -4.6715215265        7.9142479318       -5.1607525306  S22       523             1.0000000000
      2167       197  PNM       H32            -4.5376285731        8.6157588663       -2.7747304270  S22       523             1.0000000000
      2168       197  PNM       H33            -2.1977748215       12.2940430800       -2.1913784348  S22       523             1.0000000000
      2169       197  PNM       H34            -3.4577644077       13.1885963263       -3.0665772941  S22       523             1.0000000000
      2170       197  PNM       H35            -0.2609093190       13.5274732119       -2.7783561475  S22       523             1.0000000000
      2171       197  PNM       H36             1.4105304007       14.1862968115       -4.5008917497  S22       523             1.0000000000
      2172       197  PNM       H37             0.9229810902       13.8205826238       -6.9212190033  S22       523             1.0000000000
      2173       197  PNM       H38            -1.2594406938       12.8188160032       -7.6054870577  S22       523             1.0000000000
      2174       197  PNM       H39            -2.9524062513       12.2052032717       -5.8900130311  S22       523             1.0000000000
      2175       197  PNM       H40            -2.0254389419        9.9171155545       -2.5227177347  S22       523             1.0000000000
      2176       198  TIP3      OH2            -4.4834278215        7.7850916731       -0.3980579012  S22       290             1.0000000000
      2177       198  TIP3      H1             -5.9955496176        7.5221241204       -0.2312680114  S22       290             1.0000000000
      2178       198  TIP3      H2             -3.9074229950        8.3937138055        0.1606765426  S22       290             1.0000000000
      2179       199  SER       CB             -2.8970513845        5.0359717439       -2.1867754438  S23       70              1.0000000000
      2180       199  SER       HB1            -3.3868602471        4.1570187878       -2.6570509993  S23       70              1.0000000000
      2181       199  SER       HB2            -1.8961614795        5.1686960573       -2.6224949366  S23       70              1.0000000000
      2182       199  SER       OG             -3.7164823924        6.1969106788       -2.4628653730  S23       70              1.0000000000
      2183       199  SER       HG1            -3.9556600495        7.2422204894       -1.0373162116  S23       70              1.0000000000
      2184       199  SER       QQH1           -2.8130974928        4.8683578102       -1.0917147974  S23       70              1.0000000000
      2185       200  LYS       CD             -6.3683767159        3.3092682305       -2.0045898237  S23       73              1.0000000000
      2186       200  LYS       HD1            -7.0722818844        2.8381419219       -2.6964963234  S23       73              1.0000000000
      2187       200  LYS       HD2            -5.3560806361        3.1587529800       -2.4015171105  S23       73              1.0000000000
      2188       200  LYS       QQH2           -6.4525526421        2.8161154170       -1.0287205208  S23       73              1.0000000000
      2189       200  LYS       CE             -6.6717841321        4.7903047729       -1.9029572926  S23       73              1.0000000000
      2190       200  LYS       HE1            -6.2337569405        5.2321887704       -0.9899978358  S23       73              1.0000000000
      2191       200  LYS       HE2            -7.7643092461        4.9580780795       -1.8562963734  S23       73              1.0000000000
      2192       200  LYS       NZ             -6.1293187788        5.5262538461       -3.0424668356  S23       73              1.0000000000
      2193       200  LYS       HZ1            -6.2807537169        5.0600372006       -3.9553307020  S23       73              1.0000000000
      2194       200  LYS       HZ2            -5.0338363903        5.7425107875       -2.8992930235  S23       73              1.0000000000
      2195       200  LYS       HZ3            -6.5700638705        6.4744019896       -3.1048008987  S23       73              1.0000000000
      2196       201  SER       CB             -4.5065767312        4.3993005866       -6.4348083345  S23       130             1.0000000000
      2197       201  SER       HB1            -4.5148359095        5.3333664169       -7.0099587125  S23       130             1.0000000000
      2198       201  SER       HB2            -3.7443774945        3.7282345367       -6.8700239866  S23       130             1.0000000000
      2199       201  SER       OG             -4.1594676661        4.6716231207       -5.0450466081  S23       130             1.0000000000
      2200       201  SER       HG1            -3.4969828481        5.4258338708       -5.0350767742  S23       130             1.0000000000
      2201       201  SER       QQH3           -5.4928728290        3.9109584450       -6.4719008317  S23       130             1.0000000000
      2202       202  GLU       CB             -9.9075648408        9.4596206600        0.5970723660  S23       166             1.0000000000
      2203       202  GLU       HB1            -9.5539168326       10.0839252247       -0.2342271918  S23       166             1.0000000000
      2204       202  GLU       HB2           -10.9675354115        9.2495575243        0.4338928281  S23       166             1.0000000000
      2205       202  GLU       QQH4           -9.7840988394        9.9737026309        1.5556937360  S23       166             1.0000000000
      2206       202  GLU       CG             -9.1256586632        8.1629632440        0.5716510955  S23       166             1.0000000000
      2207       202  GLU       HG1            -9.5583361903        7.4707137009       -0.1671285401  S23       166             1.0000000000
      2208       202  GLU       HG2            -9.1836196328        7.6370073595        1.5398680701  S23       166             1.0000000000
      2209       202  GLU       CD             -7.6871060143        8.3894961213        0.2158515739  S23       166             1.0000000000
      2210       202  GLU       OE1            -7.1463009581        9.4906187789        0.1696136502  S23       166             1.0000000000
      2211       202  GLU       OE2            -6.9856746866        7.2628013342       -0.0715283102  S23       166             1.0000000000
      2212       203  ASN       CB             -2.7037402579       11.9238136917        1.3588382076  S23       170             1.0000000000
      2213       203  ASN       HB1            -1.7246513338       11.8834626900        0.8675179474  S23       170             1.0000000000
      2214       203  ASN       HB2            -3.2079006911       12.8526450884        1.0733551199  S23       170             1.0000000000
      2215       203  ASN       QQH5           -2.5797206971       11.8909402031        2.4477845210  S23       170             1.0000000000
      2216       203  ASN       CG             -3.5227537920       10.7383333093        0.9151129014  S23       170             1.0000000000
      2217       203  ASN       OD1            -3.0884449899        9.5616002048        1.0235007742  S23       170             1.0000000000
      2218       203  ASN       ND2            -4.7366771557       10.9945969613        0.3909567211  S23       170             1.0000000000
      2219       203  ASN       HD21           -5.3680139994       10.2236149646        0.1116506223  S23       170             1.0000000000
      2220       203  ASN       HD22           -5.0199798258       11.9658848268        0.1861445546  S23       170             1.0000000000
      2221       204  LYS       CE             -3.1847861517        1.5639439305       -4.3606517444  S23       234             1.0000000000
      2222       204  LYS       HE1            -3.6140262772        1.7876805135       -3.3752440619  S23       234             1.0000000000
      2223       204  LYS       HE2            -3.9963087837        1.5118406877       -5.0974014905  S23       234             1.0000000000
      2224       204  LYS       NZ             -2.2817038730        2.6366446741       -4.7594576316  S23       234             1.0000000000
      2225       204  LYS       HZ1            -1.7965866299        2.4080067934       -5.6643573564  S23       234             1.0000000000
      2226       204  LYS       HZ2            -1.5234187029        2.8256237236       -4.0676649367  S23       234             1.0000000000
      2227       204  LYS       HZ3            -2.8154296373        3.5444089718       -4.8934440185  S23       234             1.0000000000
      2228       204  LYS       QQH6           -2.6355994880        0.6141559734       -4.3133362418  S23       234             1.0000000000
      2229       205  SER       CB              2.3941840665        3.2127011334       -5.8242209270  S23       235             1.0000000000
      2230       205  SER       HB1             3.0562430236        2.5016080517       -6.3381655048  S23       235             1.0000000000
      2231       205  SER       HB2             2.9747060966        4.1272285439       -5.6021692246  S23       235             1.0000000000
      2232       205  SER       OG              1.2973967893        3.5058309893       -6.7059657428  S23       235             1.0000000000
      2233       205  SER       HG1             0.8517600280        4.3510897070       -6.4146249816  S23       235             1.0000000000
      2234       205  SER       QQH7            2.0356606903        2.7680870837       -4.8695147748  S23       235             1.0000000000
      2235       206  PNM       S1             -2.9696616483        9.4819059654       -6.0362271578  S23       523             1.0000000000
      2236       206  PNM       C2             -1.7739114705        8.1922430761       -6.6938591033  S23       523             1.0000000000
      2237       206  PNM       C3             -1.4375688350        7.3438902777       -5.4381889045  S23       523             1.0000000000
      2238       206  PNM       N4             -2.6704735035        7.1909499608       -4.6361960941  S23       523             1.0000000000
      2239       206  PNM       C5             -3.6819746929        8.2993210330       -4.8616344834  S23       523             1.0000000000
      2240       206  PNM       C6             -3.5816946014        8.6801973420       -3.3393135116  S23       523             1.0000000000
      2241       206  PNM       C7             -2.5759755507        7.5185890407       -3.2090843730  S23       523             1.0000000000
      2242       206  PNM       O8             -1.5327847632        7.4693123158       -2.4983257235  S23       523             1.0000000000
      2243       206  PNM       C9             -2.4378408646        7.3413078544       -7.7650886716  S23       523             1.0000000000
      2244       206  PNM       C10            -0.5427014610        8.8648598424       -7.2719625139  S23       523             1.0000000000
      2245       206  PNM       C11            -0.8373680901        6.0099616420       -5.8269642258  S23       523             1.0000000000
      2246       206  PNM       O12            -1.4364764537        4.9338456880       -5.6331923106  S23       523             1.0000000000
      2247       206  PNM       O13             0.3865186242        6.0589106672       -6.3780585199  S23       523             1.0000000000
      2248       206  PNM       N14            -2.9042825080        9.9297985974       -3.0787272853  S23       523             1.0000000000
      2249       206  PNM       C15            -3.4181454178       11.0944423003       -3.5072302755  S23       523             1.0000000000
      2250       206  PNM       O16            -4.5062809758       11.1124381687       -4.1707382091  S23       523             1.0000000000
      2251       206  PNM       C17            -2.6989795575       12.3763088355       -3.1661588129  S23       523             1.0000000000
      2252       206  PNM       C18            -1.7030643113       12.7854006592       -4.2187524411  S23       523             1.0000000000
      2253       206  PNM       C19            -0.4848413498       13.3704532362       -3.8417373430  S23       523             1.0000000000
      2254       206  PNM       C20             0.4475041763       13.7509651728       -4.8098304668  S23       523             1.0000000000
      2255       206  PNM       C21             0.1749601935       13.5467090735       -6.1645897958  S23       523             1.0000000000
      2256       206  PNM       C22            -1.0467769803       12.9850489835       -6.5447643599  S23       523             1.0000000000
      2257       206  PNM       C23            -1.9895679059       12.6195557598       -5.5820473737  S23       523             1.0000000000
      2258       206  PNM       H24            -0.6797296459        7.8972763871       -4.8334934228  S23       523             1.0000000000
      2259       206  PNM       H25            -0.7901142734        9.3721075105       -8.2114666438  S23       523             1.0000000000
      2260       206  PNM       H26             0.2309311776        8.1160588320       -7.4784913995  S23       523             1.0000000000
      2261       206  PNM       H27            -0.1257755188        9.6103317266       -6.5886089828  S23       523             1.0000000000
      2262       206  PNM       H28            -2.7297142307        7.9560627550       -8.6233772234  S23       523             1.0000000000
      2263       206  PNM       H29            -3.3339917981        6.8443796706       -7.3772059212  S23       523             1.0000000000
      2264       206  PNM       H30            -1.7444386762        6.5674987426       -8.1193166024  S23       523             1.0000000000
      2265       206  PNM       H31            -4.6775494572        7.9102028547       -5.1629886915  S23       523             1.0000000000
      2266       206  PNM       H32            -4.5469151564        8.6203238948       -2.7860834040  S23       523             1.0000000000
      2267       206  PNM       H33            -2.1919853412       12.2802039608       -2.1912539084  S23       523             1.0000000000
      2268       206  PNM       H34            -3.4552632783       13.1748159710       -3.0610951167  S23       523             1.0000000000
      2269       206  PNM       H35            -0.2606055109       13.5213092689       -2.7795743403  S23       523             1.0000000000
      2270       206  PNM       H36             1.4068086167       14.1857556388       -4.5037383103  S23       523             1.0000000000
      2271       206  PNM       H37             0.9167031318       13.8210829659       -6.9237549223  S23       523             1.0000000000
      2272       206  PNM       H38            -1.2645812346       12.8154716682       -7.6058734460  S23       523             1.0000000000
      2273       206  PNM       H39            -2.9531860818       12.1949679516       -5.8884838253  S23       523             1.0000000000
      2274       206  PNM       H40            -2.0178831726        9.8952536402       -2.5361915268  S23       523             1.0000000000
      2275       207  TIP3      OH2            -4.4807163366        7.7833452438       -0.3891215758  S23       290             1.0000000000
      2276       207  TIP3      H1             -5.9948583341        7.5223044303       -0.2222394912  S23       290             1.0000000000
      2277       207  TIP3      H2             -3.9090843769        8.3985028142        0.1687777623  S23       290             1.0000000000
      2278       208  SER       CB             -2.8838943556        5.0450596260       -2.1909909785  S24       70              1.0000000000
      2279       208  SER       HB1            -3.3854497962        4.1726315706       -2.6603872661  S24       70              1.0000000000
      2280       208  SER       HB2            -1.8819831184        5.1673099215       -2.6240806051  S24       70              1.0000000000
      2281       208  SER       OG             -3.6891363502        6.2190755396       -2.4739429815  S24       70              1.0000000000
      2282       208  SER       HG1            -3.9414167974        7.2582344903       -1.0305951695  S24       70              1.0000000000
      2283       208  SER       QQH1           -2.8075904328        4.8832208773       -1.0957027332  S24       70              1.0000000000
      2284       209  LYS       CD             -6.3629044416        3.3101961773       -2.0094467419  S24       73              1.0000000000
      2285       209  LYS       HD1            -7.0756168157        2.8443526207       -2.6960994514  S24       73              1.0000000000
      2286       209  LYS       HD2            -5.3544499945        3.1499770464       -2.4124244309  S24       73              1.0000000000
      2287       209  LYS       QQH2           -6.4450179886        2.8204765330       -1.0320644401  S24       73              1.0000000000
      2288       209  LYS       CE             -6.6523422797        4.7939331327       -1.9075558150  S24       73              1.0000000000
      2289       209  LYS       HE1            -6.1897094409        5.2379742656       -1.0081025928  S24       73              1.0000000000
      2290       209  LYS       HE2            -7.7414175102        4.9726315863       -1.8391446070  S24       73              1.0000000000
      2291       209  LYS       NZ             -6.1313331347        5.5230994905       -3.0625309312  S24       73              1.0000000000
      2292       209  LYS       HZ1            -6.3176377153        5.0627067412       -3.9722101909  S24       73              1.0000000000
      2293       209  LYS       HZ2            -5.0516976717        5.7145267616       -2.9591971993  S24       73              1.0000000000
      2294       209  LYS       HZ3            -6.5600509248        6.4785774816       -3.1106794929  S24       73              1.0000000000
      2295       210  SER       CB             -4.5068403071        4.4029709748       -6.4301834191  S24       130             1.0000000000
      2296       210  SER       HB1            -4.5138566609        5.3371147227       -7.0050186238  S24       130             1.0000000000
      2297       210  SER       HB2            -3.7429337753        3.7323843055       -6.8625277560  S24       130             1.0000000000
      2298       210  SER       OG             -4.1634380258        4.6761925645       -5.0387300542  S24       130             1.0000000000
      2299       210  SER       HG1            -3.4903243692        5.4226767089       -5.0355585394  S24       130             1.0000000000
      2300       210  SER       QQH3           -5.4930303540        3.9143426365       -6.4692195717  S24       130             1.0000000000
      2301       211  GLU       CB             -9.9088927684        9.4611849278        0.5971586511  S24       166             1.0000000000
      2302       211  GLU       HB1            -9.5548472264       10.0852853332       -0.2341083187  S24       166             1.0000000000
      2303       211  GLU       HB2           -10.9688954197        9.2515556015        0.4337460881  S24       166             1.0000000000
      2304       211  GLU       QQH4           -9.7855568715        9.9751438107        1.5558440038  S24       166             1.0000000000
      2305       211  GLU       CG             -9.1275674251        8.1641132872        0.5721981588  S24       166             1.0000000000
      2306       211  GLU       HG1            -9.5598469324        7.4722141610       -0.1671986607  S24       166             1.0000000000
      2307       211  GLU       HG2            -9.1867069673        7.6379674470        1.5402507560  S24       166             1.0000000000
      2308       211  GLU       CD             -7.6886847042        8.3902302452        0.2178474374  S24       166             1.0000000000
      2309       211  GLU       OE1            -7.1473070703        9.4901276129        0.1698876714  S24       166             1.0000000000
      2310       211  GLU       OE2            -6.9861124648        7.2615514136       -0.0676554678  S24       166             1.0000000000
      2311       212  ASN       CB             -2.7037717354       11.9252083123        1.3589893630  S24       170             1.0000000000
      2312       212  ASN       HB1            -1.7248696066       11.8850535120        0.8673054542  S24       170             1.0000000000
      2313       212  ASN       HB2            -3.2081894107       12.8540362025        1.0739108007  S24       170             1.0000000000
      2314       212  ASN       QQH5           -2.5792395939       11.8920061541        2.4478735756  S24       170             1.0000000000
      2315       212  ASN       CG             -3.5224729303       10.7398371947        0.9152024687  S24       170             1.0000000000
      2316       212  ASN       OD1            -3.0902093190        9.5627792233        1.0277271919  S24       170             1.0000000000
      2317       212  ASN       ND2            -4.7349398368       10.9960514484        0.3874442154  S24       170             1.0000000000
      2318       212  ASN       HD21           -5.3648424935       10.2250474035        0.1061527394  S24       170             1.0000000000
      2319       212  ASN       HD22           -5.0162608514       11.9671189696        0.1783798925  S24       170             1.0000000000
      2320       213  LYS       CE             -3.1857061467        1.5663674942       -4.3614109457  S24       234             1.0000000000
      2321       213  LYS       HE1            -3.6148057399        1.7889368074       -3.3756259311  S24       234             1.0000000000
      2322       213  LYS       HE2            -3.9976463258        1.5136075125       -5.0976598518  S24       234             1.0000000000
      2323       213  LYS       NZ             -2.2840123138        2.6402087488       -4.7602712955  S24       234             1.0000000000
      2324       213  LYS       HZ1            -1.7995515228        2.4130481564       -5.6661102285  S24       234             1.0000000000
      2325       213  LYS       HZ2            -1.5241456224        2.8287316475       -4.0699266440  S24       234             1.0000000000
      2326       213  LYS       HZ3            -2.8166681976        3.5479903346       -4.8928449745  S24       234             1.0000000000
      2327       213  LYS       QQH6           -2.6353951877        0.6172573584       -4.3147960822  S24       234             1.0000000000
      2328       214  SER       CB              2.3937670716        3.2132146465       -5.8243544899  S24       235             1.0000000000
      2329       214  SER       HB1             3.0560673207        2.5022476014       -6.3382638921  S24       235             1.0000000000
      2330       214  SER       HB2             2.9741000018        4.1277658168       -5.6021674031  S24       235             1.0000000000
      2331       214  SER       OG              1.2969932316        3.5062438235       -6.7061967636  S24       235             1.0000000000
      2332       214  SER       HG1             0.8513884737        4.3518598104       -6.4148822041  S24       235             1.0000000000
      2333       214  SER       QQH7            2.0352498452        2.7684029593       -4.8696902245  S24       235             1.0000000000
      2334       215  PNM       S1             -2.9734754851        9.4727313825       -6.0382801644  S24       523             1.0000000000
      2335       215  PNM       C2             -1.7755129835        8.1861447684       -6.6939179023  S24       523             1.0000000000
      2336       215  PNM       C3             -1.4456049695        7.3360239931       -5.4367551364  S24       523             1.0000000000
      2337       215  PNM       N4             -2.6844720224        7.1721664332       -4.6445503375  S24       523             1.0000000000
      2338       215  PNM       C5             -3.6842247254        8.2891212040       -4.8635941261  S24       523             1.0000000000
      2339       215  PNM       C6             -3.5855057687        8.6699931811       -3.3443131729  S24       523             1.0000000000
      2340       215  PNM       C7             -2.6033727066        7.4861882908       -3.1958725282  S24       523             1.0000000000
      2341       215  PNM       O8             -1.5362413505        7.4679493752       -2.4993968674  S24       523             1.0000000000
      2342       215  PNM       C9             -2.4351413833        7.3374806770       -7.7700258009  S24       523             1.0000000000
      2343       215  PNM       C10            -0.5428065794        8.8604886723       -7.2673760348  S24       523             1.0000000000
      2344       215  PNM       C11            -0.8368076611        6.0067701028       -5.8264821648  S24       523             1.0000000000
      2345       215  PNM       O12            -1.4296505841        4.9256950512       -5.6339935902  S24       523             1.0000000000
      2346       215  PNM       O13             0.3870851449        6.0600345642       -6.3782976902  S24       523             1.0000000000
      2347       215  PNM       N14            -2.9005049847        9.9158593535       -3.0854543732  S24       523             1.0000000000
      2348       215  PNM       C15            -3.4153068658       11.0824854194       -3.5058225307  S24       523             1.0000000000
      2349       215  PNM       O16            -4.5094376921       11.1055275141       -4.1617084736  S24       523             1.0000000000
      2350       215  PNM       C17            -2.6959529458       12.3646581015       -3.1647758412  S24       523             1.0000000000
      2351       215  PNM       C18            -1.7030770585       12.7780926927       -4.2184732562  S24       523             1.0000000000
      2352       215  PNM       C19            -0.4857928237       13.3658731784       -3.8425782720  S24       523             1.0000000000
      2353       215  PNM       C20             0.4446683329       13.7491565217       -4.8113857210  S24       523             1.0000000000
      2354       215  PNM       C21             0.1709602844       13.5454808070       -6.1660046166  S24       523             1.0000000000
      2355       215  PNM       C22            -1.0501902642       12.9818108195       -6.5451399651  S24       523             1.0000000000
      2356       215  PNM       C23            -1.9909580250       12.6132509807       -5.5816035310  S24       523             1.0000000000
      2357       215  PNM       H24            -0.6957216692        7.8910309128       -4.8239539033  S24       523             1.0000000000
      2358       215  PNM       H25            -0.7876818848        9.3682347579       -8.2073453488  S24       523             1.0000000000
      2359       215  PNM       H26             0.2325589797        8.1129811693       -7.4721007926  S24       523             1.0000000000
      2360       215  PNM       H27            -0.1291539314        9.6060823250       -6.5822916052  S24       523             1.0000000000
      2361       215  PNM       H28            -2.7238711850        7.9539998932       -8.6282055449  S24       523             1.0000000000
      2362       215  PNM       H29            -3.3328556863        6.8397493536       -7.3868471631  S24       523             1.0000000000
      2363       215  PNM       H30            -1.7405808757        6.5642958414       -8.1234227247  S24       523             1.0000000000
      2364       215  PNM       H31            -4.6838569250        7.9083176607       -5.1643692427  S24       523             1.0000000000
      2365       215  PNM       H32            -4.5558206002        8.6258572989       -2.7981981698  S24       523             1.0000000000
      2366       215  PNM       H33            -2.1866535443       12.2678654887       -2.1911534480  S24       523             1.0000000000
      2367       215  PNM       H34            -3.4532019398       13.1618351578       -3.0564166323  S24       523             1.0000000000
      2368       215  PNM       H35            -0.2603612757       13.5159633884       -2.7805573809  S24       523             1.0000000000
      2369       215  PNM       H36             1.4035602797       14.1854372506       -4.5060158884  S24       523             1.0000000000
      2370       215  PNM       H37             0.9114047465       13.8216374585       -6.9257902014  S24       523             1.0000000000
      2371       215  PNM       H38            -1.2688494860       12.8126886155       -7.6061778839  S24       523             1.0000000000
      2372       215  PNM       H39            -2.9536268578       12.1858790556       -5.8872041664  S24       523             1.0000000000
      2373       215  PNM       H40            -2.0100935097        9.8737270187       -2.5493902897  S24       523             1.0000000000
      2374       216  TIP3      OH2            -4.4780282171        7.7825904926       -0.3800738452  S24       290             1.0000000000
      2375       216  TIP3      H1             -5.9952344417        7.5222647311       -0.2147496220  S24       290             1.0000000000
      2376       216  TIP3      H2             -3.9123632115        8.4049170744        0.1781525607  S24       290             1.0000000000
      2377       217  SER       CB             -2.8720654938        5.0545075493       -2.1949324241  S25       70              1.0000000000
      2378       217  SER       HB1            -3.3860917086        4.1892569074       -2.6628129719  S25       70              1.0000000000
      2379       217  SER       HB2            -1.8699139297        5.1665655604       -2.6267133702  S25       70              1.0000000000
      2380       217  SER       OG             -3.6641288604        6.2412893915       -2.4836747248  S25       70              1.0000000000
      2381       217  SER       HG1            -3.9251630217        7.2749004712       -1.0203344567  S25       70              1.0000000000
      2382       217  SER       QQH1           -2.8019508858        4.8993499090       -1.0995748631  S25       70              1.0000000000
      2383       218  LYS       CD             -6.3582501320        3.3108795952       -2.0139638573  S25       73              1.0000000000
      2384       218  LYS       HD1            -7.0795109833        2.8502894308       -2.6953815253  S25       73              1.0000000000
      2385       218  LYS       HD2            -5.3537816924        3.1407817177       -2.4227891254  S25       73              1.0000000000
      2386       218  LYS       QQH2           -6.4384862009        2.8247255567       -1.0349275322  S25       73              1.0000000000
      2387       218  LYS       CE             -6.6333065439        4.7973681886       -1.9125094850  S25       73              1.0000000000
      2388       218  LYS       HE1            -6.1473857696        5.2429637961       -1.0263310786  S25       73              1.0000000000
      2389       218  LYS       HE2            -7.7186668130        4.9871786600       -1.8232436904  S25       73              1.0000000000
      2390       218  LYS       NZ             -6.1327970481        5.5189240614       -3.0823348122  S25       73              1.0000000000
      2391       218  LYS       HZ1            -6.3599853744        5.0670274841       -3.9872465000  S25       73              1.0000000000
      2392       218  LYS       HZ2            -5.0619618049        5.6810330337       -3.0207868024  S25       73              1.0000000000
      2393       218  LYS       HZ3            -6.5444359891        6.4834470040       -3.1145980006  S25       73              1.0000000000
      2394       219  SER       CB             -4.5063523248        4.4079659996       -6.4245198523  S25       130             1.0000000000
      2395       219  SER       HB1            -4.5125980162        5.3414796709       -7.0000237961  S25       130             1.0000000000
      2396       219  SER       HB2            -3.7410089228        3.7373424323       -6.8536846928  S25       130             1.0000000000
      2397       219  SER       OG             -4.1649612775        4.6843678568       -5.0313856619  S25       130             1.0000000000
      2398       219  SER       HG1            -3.4892894509        5.4358374081       -5.0329358456  S25       130             1.0000000000
      2399       219  SER       QQH3           -5.4925844072        3.9190562566       -6.4637411305  S25       130             1.0000000000
      2400       220  GLU       CB             -9.9100786883        9.4625717894        0.5972365949  S25       166             1.0000000000
      2401       220  GLU       HB1            -9.5556685394       10.0864671810       -0.2340304777  S25       166             1.0000000000
      2402       220  GLU       HB2           -10.9701067185        9.2533249552        0.4336194309  S25       166             1.0000000000
      2403       220  GLU       QQH4           -9.7868233648        9.9764158609        1.5559820865  S25       166             1.0000000000
      2404       220  GLU       CG             -9.1293359027        8.1651215906        0.5726950135  S25       166             1.0000000000
      2405       220  GLU       HG1            -9.5613109536        7.4734949621       -0.1671673180  S25       166             1.0000000000
      2406       220  GLU       HG2            -9.1894292969        7.6388509138        1.5406262631  S25       166             1.0000000000
      2407       220  GLU       CD             -7.6902516246        8.3907972730        0.2195125892  S25       166             1.0000000000
      2408       220  GLU       OE1            -7.1480250770        9.4894463945        0.1701813244  S25       166             1.0000000000
      2409       220  GLU       OE2            -6.9869278783        7.2602425003       -0.0646170435  S25       166             1.0000000000
      2410       221  ASN       CB             -2.7037558701       11.9263635305        1.3591300369  S25       170             1.0000000000
      2411       221  ASN       HB1            -1.7249913853       11.8861642228        0.8671776065  S25       170             1.0000000000
      2412       221  ASN       HB2            -3.2082180713       12.8552512184        1.0743178824  S25       170             1.0000000000
      2413       221  ASN       QQH5           -2.5788847908       11.8928569430        2.4479740772  S25       170             1.0000000000
      2414       221  ASN       CG             -3.5223796171       10.7413020636        0.9153086752  S25       170             1.0000000000
      2415       221  ASN       OD1            -3.0920789654        9.5638180857        1.0314510593  S25       170             1.0000000000
      2416       221  ASN       ND2            -4.7335276480       10.9975468615        0.3844763506  S25       170             1.0000000000
      2417       221  ASN       HD21           -5.3623540095       10.2266282710        0.1015117720  S25       170             1.0000000000
      2418       221  ASN       HD22           -5.0130408334       11.9684648043        0.1718238636  S25       170             1.0000000000
      2419       222  LYS       CE             -3.1871347964        1.5689813561       -4.3621441885  S25       234             1.0000000000
      2420       222  LYS       HE1            -3.6159951088        1.7899778958       -3.3758745074  S25       234             1.0000000000
      2421       222  LYS       HE2            -3.9996693685        1.5149927502       -5.0975820979  S25       234             1.0000000000
      2422       222  LYS       NZ             -2.2879359145        2.6448836477       -4.7613428726  S25       234             1.0000000000
      2423       222  LYS       HZ1            -1.8046182923        2.4199270429       -5.6684692147  S25       234             1.0000000000
      2424       222  LYS       HZ2            -1.5260295156        2.8329990981       -4.0730714629  S25       234             1.0000000000
      2425       222  LYS       HZ3            -2.8202737142        3.5530333197       -4.8916173161  S25       234             1.0000000000
      2426       222  LYS       QQH6           -2.6348549630        0.6209528675       -4.3164809805  S25       234             1.0000000000
      2427       223  SER       CB              2.3933815320        3.2136920022       -5.8244631621  S25       235             1.0000000000
      2428       223  SER       HB1             3.0558653179        2.5027603158       -6.3383048249  S25       235             1.0000000000
      2429       223  SER       HB2             2.9736697014        4.1281869731       -5.6020969788  S25       235             1.0000000000
      2430       223  SER       OG              1.2967286504        3.5067781728       -6.7064350809  S25       235             1.0000000000
      2431       223  SER       HG1             0.8511586231        4.3527023778       -6.4150747045  S25       235             1.0000000000
      2432       223  SER       QQH7            2.0347893557        2.7687356725       -4.8698433406  S25       235             1.0000000000
      2433       224  PNM       S1             -2.9767677716        9.4651845832       -6.0407881698  S25       523             1.0000000000
      2434       224  PNM       C2             -1.7770373546        8.1806315584       -6.6947056026  S25       523             1.0000000000
      2435       224  PNM       C3             -1.4546177540        7.3275933644       -5.4368243643  S25       523             1.0000000000
      2436       224  PNM       N4             -2.7009791378        7.1500666844       -4.6567451550  S25       523             1.0000000000
      2437       224  PNM       C5             -3.6861840235        8.2785018471       -4.8653076902  S25       523             1.0000000000
      2438       224  PNM       C6             -3.5883283919        8.6597898196       -3.3497227505  S25       523             1.0000000000
      2439       224  PNM       C7             -2.6317034960        7.4550311189       -3.1792380328  S25       523             1.0000000000
      2440       224  PNM       O8             -1.5404530890        7.4664431012       -2.4980781343  S25       523             1.0000000000
      2441       224  PNM       C9             -2.4327606867        7.3346099154       -7.7755956577  S25       523             1.0000000000
      2442       224  PNM       C10            -0.5426895508        8.8566696174       -7.2632187524  S25       523             1.0000000000
      2443       224  PNM       C11            -0.8358974655        6.0035202741       -5.8266998907  S25       523             1.0000000000
      2444       224  PNM       O12            -1.4212036054        4.9173946650       -5.6346962495  S25       523             1.0000000000
      2445       224  PNM       O13             0.3884407667        6.0618018760       -6.3788774309  S25       523             1.0000000000
      2446       224  PNM       N14            -2.8965384634        9.9024400549       -3.0920290289  S25       523             1.0000000000
      2447       224  PNM       C15            -3.4123539964       11.0710846162       -3.5046689352  S25       523             1.0000000000
      2448       224  PNM       O16            -4.5120521056       11.0988637141       -4.1532386725  S25       523             1.0000000000
      2449       224  PNM       C17            -2.6931087569       12.3537511214       -3.1635831432  S25       523             1.0000000000
      2450       224  PNM       C18            -1.7030345085       12.7714727532       -4.2182107770  S25       523             1.0000000000
      2451       224  PNM       C19            -0.4866589984       13.3618134879       -3.8432655856  S25       523             1.0000000000
      2452       224  PNM       C20             0.4421407178       13.7476349360       -4.8126606404  S25       523             1.0000000000
      2453       224  PNM       C21             0.1674736251       13.5444808441       -6.1671710906  S25       523             1.0000000000
      2454       224  PNM       C22            -1.0531335379       12.9790118879       -6.5454364059  S25       523             1.0000000000
      2455       224  PNM       C23            -1.9920948853       12.6076190652       -5.5812152105  S25       523             1.0000000000
      2456       224  PNM       H24            -0.7146824995        7.8841388045       -4.8134252093  S25       523             1.0000000000
      2457       224  PNM       H25            -0.7848554662        9.3652017936       -8.2035336322  S25       523             1.0000000000
      2458       224  PNM       H26             0.2342344720        8.1103059701       -7.4662250045  S25       523             1.0000000000
      2459       224  PNM       H27            -0.1321936398        9.6020914117       -6.5761926973  S25       523             1.0000000000
      2460       224  PNM       H28            -2.7186534994        7.9528512825       -8.6335345991  S25       523             1.0000000000
      2461       224  PNM       H29            -3.3318489991        6.8360539476       -7.3967182882  S25       523             1.0000000000
      2462       224  PNM       H30            -1.7371603487        6.5620581183       -8.1283340578  S25       523             1.0000000000
      2463       224  PNM       H31            -4.6909507449        7.9087687922       -5.1646002910  S25       523             1.0000000000
      2464       224  PNM       H32            -4.5636806216        8.6310964091       -2.8108938053  S25       523             1.0000000000
      2465       224  PNM       H33            -2.1817664992       12.2565133194       -2.1911154197  S25       523             1.0000000000
      2466       224  PNM       H34            -3.4515314272       13.1495023158       -3.0522678782  S25       523             1.0000000000
      2467       224  PNM       H35            -0.2601797959       13.5111937689       -2.7813603635  S25       523             1.0000000000
      2468       224  PNM       H36             1.4006497158       14.1852792357       -4.5078760372  S25       523             1.0000000000
      2469       224  PNM       H37             0.9068012790       13.8222270231       -6.9274870478  S25       523             1.0000000000
      2470       224  PNM       H38            -1.2725234636       12.8103014658       -7.6064143708  S25       523             1.0000000000
      2471       224  PNM       H39            -2.9538117778       12.1776226182       -5.8861255710  S25       523             1.0000000000
      2472       224  PNM       H40            -2.0022691379        9.8529075833       -2.5623507285  S25       523             1.0000000000
      2473       225  TIP3      OH2            -4.4753947782        7.7828690871       -0.3707670560  S25       290             1.0000000000
      2474       225  TIP3      H1             -5.9964799390        7.5219701815       -0.2085951535  S25       290             1.0000000000
      2475       225  TIP3      H2             -3.9170954801        8.4122724230        0.1889148727  S25       290             1.0000000000
      2476       226  SER       CB             -2.8622674777        5.0635997818       -2.1982464368  S26       70              1.0000000000
      2477       226  SER       HB1            -3.3886271449        4.2057508400       -2.6642150314  S26       70              1.0000000000
      2478       226  SER       HB2            -1.8605739276        5.1661448239       -2.6305304413  S26       70              1.0000000000
      2479       226  SER       OG             -3.6431358667        6.2619298369       -2.4905611355  S26       70              1.0000000000
      2480       226  SER       HG1            -3.9084420379        7.2895004612       -1.0060211624  S26       70              1.0000000000
      2481       226  SER       QQH1           -2.7957889161        4.9146916535       -1.1029942895  S26       70              1.0000000000
      2482       227  LYS       CD             -6.3543527509        3.3112392486       -2.0181280250  S26       73              1.0000000000
      2483       227  LYS       HD1            -7.0838768901        2.8558320118       -2.6944319434  S26       73              1.0000000000
      2484       227  LYS       HD2            -5.3538459133        3.1313372192       -2.4324541887  S26       73              1.0000000000
      2485       227  LYS       QQH2           -6.4330237065        2.8288820141       -1.0373270487  S26       73              1.0000000000
      2486       227  LYS       CE             -6.6148330788        4.8004520990       -1.9179845153  S26       73              1.0000000000
      2487       227  LYS       HE1            -6.1072811155        5.2469407140       -1.0446057984  S26       73              1.0000000000
      2488       227  LYS       HE2            -7.6959861501        5.0017925020       -1.8090500169  S26       73              1.0000000000
      2489       227  LYS       NZ             -6.1330034138        5.5134437949       -3.1017536792  S26       73              1.0000000000
      2490       227  LYS       HZ1            -6.4053664575        5.0723241376       -3.9999654146  S26       73              1.0000000000
      2491       227  LYS       HZ2            -5.0670618539        5.6418304661       -3.0828092882  S26       73              1.0000000000
      2492       227  LYS       HZ3            -6.5226453052        6.4881026962       -3.1178845941  S26       73              1.0000000000
      2493       228  SER       CB             -4.5051871726        4.4141534979       -6.4175229002  S26       130             1.0000000000
      2494       228  SER       HB1            -4.5107438227        5.3463253351       -6.9947747235  S26       130             1.0000000000
      2495       228  SER       HB2            -3.7387278367        3.7430957980       -6.8433739699  S26       130             1.0000000000
      2496       228  SER       OG             -4.1645222546        4.6951296121       -5.0229975005  S26       130             1.0000000000
      2497       228  SER       HG1            -3.4925854925        5.4547168239       -5.0315272373  S26       130             1.0000000000
      2498       228  SER       QQH3           -5.4918046784        3.9252176595       -6.4553677067  S26       130             1.0000000000
      2499       229  GLU       CB             -9.9111546603        9.4638055604        0.5972968158  S26       166             1.0000000000
      2500       229  GLU       HB1            -9.5564121090       10.0875014650       -0.2339913307  S26       166             1.0000000000
      2501       229  GLU       HB2           -10.9712104987        9.2548941904        0.4335191065  S26       166             1.0000000000
      2502       229  GLU       QQH4           -9.7879220982        9.9775712470        1.5560870500  S26       166             1.0000000000
      2503       229  GLU       CG             -9.1309838179        8.1660270767        0.5731301611  S26       166             1.0000000000
      2504       229  GLU       HG1            -9.5627124449        7.4746060602       -0.1670829888  S26       166             1.0000000000
      2505       229  GLU       HG2            -9.1918406917        7.6396653776        1.5409700102  S26       166             1.0000000000
      2506       229  GLU       CD             -7.6918127186        8.3912348289        0.2208946956  S26       166             1.0000000000
      2507       229  GLU       OE1            -7.1484799537        9.4886708529        0.1704717867  S26       166             1.0000000000
      2508       229  GLU       OE2            -6.9881474509        7.2589473034       -0.0621653474  S26       166             1.0000000000
      2509       230  ASN       CB             -2.7037354307       11.9272952815        1.3592592418  S26       170             1.0000000000
      2510       230  ASN       HB1            -1.7250695808       11.8868891993        0.8671414147  S26       170             1.0000000000
      2511       230  ASN       HB2            -3.2080606498       12.8563011628        1.0746021786  S26       170             1.0000000000
      2512       230  ASN       QQH5           -2.5786912473       11.8935122885        2.4480856083  S26       170             1.0000000000
      2513       230  ASN       CG             -3.5224568862       10.7427106709        0.9154093719  S26       170             1.0000000000
      2514       230  ASN       OD1            -3.0937993201        9.5646906941        1.0345084827  S26       170             1.0000000000
      2515       230  ASN       ND2            -4.7324147233       10.9989550820        0.3820363204  S26       170             1.0000000000
      2516       230  ASN       HD21           -5.3606402304       10.2282031067        0.0980325262  S26       170             1.0000000000
      2517       230  ASN       HD22           -5.0105307461       11.9698222113        0.1667159094  S26       170             1.0000000000
      2518       231  LYS       CE             -3.1892622296        1.5717591813       -4.3628049609  S26       234             1.0000000000
      2519       231  LYS       HE1            -3.6176474335        1.7906625941       -3.3757905212  S26       234             1.0000000000
      2520       231  LYS       HE2            -4.0026333218        1.5157855391       -5.0971879935  S26       234             1.0000000000
      2521       231  LYS       NZ             -2.2939223519        2.6508579532       -4.7626091576  S26       234             1.0000000000
      2522       231  LYS       HZ1            -1.8124089786        2.4291754182       -5.6715006236  S26       234             1.0000000000
      2523       231  LYS       HZ2            -1.5295187550        2.8386674277       -4.0770898128  S26       234             1.0000000000
      2524       231  LYS       HZ3            -2.8269920625        3.5593948520       -4.8892525821  S26       234             1.0000000000
      2525       231  LYS       QQH6           -2.6338790072        0.6255520537       -4.3184966182  S26       234             1.0000000000
      2526       232  SER       CB              2.3930632411        3.2141054060       -5.8245648851  S26       235             1.0000000000
      2527       232  SER       HB1             3.0556774836        2.5031228783       -6.3382812279  S26       235             1.0000000000
      2528       232  SER       HB2             2.9734637076        4.1284578650       -5.6019571775  S26       235             1.0000000000
      2529       232  SER       OG              1.2966845658        3.5073951889       -6.7067089300  S26       235             1.0000000000
      2530       232  SER       HG1             0.8510033578        4.3534881552       -6.4151575032  S26       235             1.0000000000
      2531       232  SER       QQH7            2.0343206345        2.7690679389       -4.8699773939  S26       235             1.0000000000
      2532       233  PNM       S1             -2.9797268425        9.4568204641       -6.0418484756  S26       523             1.0000000000
      2533       233  PNM       C2             -1.7783222327        8.1759918913       -6.6967816600  S26       523             1.0000000000
      2534       233  PNM       C3             -1.4645677070        7.3185522885       -5.4395949061  S26       523             1.0000000000
      2535       233  PNM       N4             -2.7191387394        7.1261572590       -4.6763965569  S26       523             1.0000000000
      2536       233  PNM       C5             -3.6874245008        8.2673511107       -4.8666930841  S26       523             1.0000000000
      2537       233  PNM       C6             -3.5899196889        8.6498256452       -3.3554444361  S26       523             1.0000000000
      2538       233  PNM       C7             -2.6600617867        7.4278760139       -3.1553159735  S26       523             1.0000000000
      2539       233  PNM       O8             -1.5451959072        7.4651027945       -2.4943818382  S26       523             1.0000000000
      2540       233  PNM       C9             -2.4307411771        7.3327093273       -7.7819151634  S26       523             1.0000000000
      2541       233  PNM       C10            -0.5422788880        8.8535675093       -7.2598172254  S26       523             1.0000000000
      2542       233  PNM       C11            -0.8345076113        6.0000793638       -5.8280430642  S26       523             1.0000000000
      2543       233  PNM       O12            -1.4110490096        4.9090327388       -5.6353524426  S26       523             1.0000000000
      2544       233  PNM       O13             0.3908562391        6.0641092456       -6.3798125158  S26       523             1.0000000000
      2545       233  PNM       N14            -2.8925675390        9.8901950968       -3.0983466366  S26       523             1.0000000000
      2546       233  PNM       C15            -3.4095995800       11.0607134421       -3.5038767035  S26       523             1.0000000000
      2547       233  PNM       O16            -4.5141958579       11.0925979711       -4.1455977158  S26       523             1.0000000000
      2548       233  PNM       C17            -2.6905935901       12.3439283508       -3.1626140037  S26       523             1.0000000000
      2549       233  PNM       C18            -1.7029610916       12.7656140060       -4.2179986495  S26       523             1.0000000000
      2550       233  PNM       C19            -0.4874363616       13.3582669262       -3.8438175175  S26       523             1.0000000000
      2551       233  PNM       C20             0.4399369484       13.7463515551       -4.8136898142  S26       523             1.0000000000
      2552       233  PNM       C21             0.1644939205       13.5436532162       -6.1681176534  S26       523             1.0000000000
      2553       233  PNM       C22            -1.0556167180       12.9766231514       -6.5456803238  S26       523             1.0000000000
      2554       233  PNM       C23            -1.9930132092       12.6026905705       -5.5809075058  S26       523             1.0000000000
      2555       233  PNM       H24            -0.7367176881        7.8761739495       -4.8025512678  S26       523             1.0000000000
      2556       233  PNM       H25            -0.7813777993        9.3632571933       -8.2003641926  S26       523             1.0000000000
      2557       233  PNM       H26             0.2359909857        8.1081769323       -7.4609913394  S26       523             1.0000000000
      2558       233  PNM       H27            -0.1349158084        9.5984281187       -6.5704947066  S26       523             1.0000000000
      2559       233  PNM       H28            -2.7143459600        7.9524232298       -8.6395914175  S26       523             1.0000000000
      2560       233  PNM       H29            -3.3307876902        6.8332999225       -7.4065480698  S26       523             1.0000000000
      2561       233  PNM       H30            -1.7341517927        6.5607411589       -8.1340894527  S26       523             1.0000000000
      2562       233  PNM       H31            -4.6985807720        7.9116134597       -5.1631588276  S26       523             1.0000000000
      2563       233  PNM       H32            -4.5701110276        8.6358167474       -2.8238215892  S26       523             1.0000000000
      2564       233  PNM       H33            -2.1774872689       12.2462794634       -2.1911697029  S26       523             1.0000000000
      2565       233  PNM       H34            -3.4501427519       13.1382726087       -3.0486006924  S26       523             1.0000000000
      2566       233  PNM       H35            -0.2600754739       13.5070301857       -2.7820058906  S26       523             1.0000000000
      2567       233  PNM       H36             1.3980689787       14.1852178612       -4.5093710562  S26       523             1.0000000000
      2568       233  PNM       H37             0.9028574319       13.8228087444       -6.9288672421  S26       523             1.0000000000
      2569       233  PNM       H38            -1.2756261999       12.8082731570       -7.6066061649  S26       523             1.0000000000
      2570       233  PNM       H39            -2.9538122330       12.1702558198       -5.8852852317  S26       523             1.0000000000
      2571       233  PNM       H40            -1.9947520832        9.8343718581       -2.5747341107  S26       523             1.0000000000
      2572       234  TIP3      OH2            -4.4729300810        7.7842800205       -0.3615290903  S26       290             1.0000000000
      2573       234  TIP3      H1             -5.9985724672        7.5214550998       -0.2037642677  S26       290             1.0000000000
      2574       234  TIP3      H2             -3.9225439200        8.4202317106        0.2007853794  S26       290             1.0000000000
      2575       235  SER       CB             -2.8555045992        5.0710093382       -2.2004835484  S27       70              1.0000000000
      2576       235  SER       HB1            -3.3929121389        4.2202201175       -2.6646064970  S27       70              1.0000000000
      2577       235  SER       HB2            -1.8549035788        5.1653529241       -2.6350847558  S27       70              1.0000000000
      2578       235  SER       OG             -3.6277361814        6.2787656723       -2.4932492397  S27       70              1.0000000000
      2579       235  SER       HG1            -3.8942181412        7.2980802019       -0.9889527422  S27       70              1.0000000000
      2580       235  SER       QQH1           -2.7896515244        4.9263548471       -1.1054187254  S27       70              1.0000000000
      2581       236  LYS       CD             -6.3513849383        3.3112208443       -2.0215865301  S27       73              1.0000000000
      2582       236  LYS       HD1            -7.0878870896        2.8602474659       -2.6933987637  S27       73              1.0000000000
      2583       236  LYS       HD2            -5.3543667523        3.1225656865       -2.4405183917  S27       73              1.0000000000
      2584       236  LYS       QQH2           -6.4288960835        2.8324476683       -1.0391136886  S27       73              1.0000000000
      2585       236  LYS       CE             -6.5987122576        4.8028389351       -1.9234928063  S27       73              1.0000000000
      2586       236  LYS       HE1            -6.0730805155        5.2497687845       -1.0611081723  S27       73              1.0000000000
      2587       236  LYS       HE2            -7.6758880672        5.0146758576       -1.7984414578  S27       73              1.0000000000
      2588       236  LYS       NZ             -6.1321829621        5.5069187376       -3.1194406531  S27       73              1.0000000000
      2589       236  LYS       HZ1            -6.4499890064        5.0790541977       -4.0094633099  S27       73              1.0000000000
      2590       236  LYS       HZ2            -5.0694849187        5.5978544989       -3.1425698404  S27       73              1.0000000000
      2591       236  LYS       HZ3            -6.4956876650        6.4923130383       -3.1203955838  S27       73              1.0000000000
      2592       237  SER       CB             -4.5032380476        4.4210656360       -6.4096976483  S27       130             1.0000000000
      2593       237  SER       HB1            -4.5084766851        5.3509444195       -6.9901623312  S27       130             1.0000000000
      2594       237  SER       HB2            -3.7365047954        3.7485988505       -6.8320923609  S27       130             1.0000000000
      2595       237  SER       OG             -4.1602387402        4.7091450423       -5.0135958235  S27       130             1.0000000000
      2596       237  SER       HG1            -3.5023170458        5.4921641170       -5.0264260530  S27       130             1.0000000000
      2597       237  SER       QQH3           -5.4907899784        3.9324432404       -6.4439030183  S27       130             1.0000000000
      2598       238  GLU       CB             -9.9120465143        9.4647928026        0.5973383297  S27       166             1.0000000000
      2599       238  GLU       HB1            -9.5570397043       10.0883130067       -0.2339820553  S27       166             1.0000000000
      2600       238  GLU       HB2           -10.9721389498        9.2561329605        0.4334784343  S27       166             1.0000000000
      2601       238  GLU       QQH4           -9.7887792156        9.9785197552        1.5561459881  S27       166             1.0000000000
      2602       238  GLU       CG             -9.1323681831        8.1667757784        0.5734618620  S27       166             1.0000000000
      2603       238  GLU       HG1            -9.5638703132        7.4754677183       -0.1670038954  S27       166             1.0000000000
      2604       238  GLU       HG2            -9.1937318235        7.6403027798        1.5412262592  S27       166             1.0000000000
      2605       238  GLU       CD             -7.6932315670        8.3915637749        0.2219263669  S27       166             1.0000000000
      2606       238  GLU       OE1            -7.1486556449        9.4879240341        0.1707043183  S27       166             1.0000000000
      2607       238  GLU       OE2            -6.9896728558        7.2578399005       -0.0602838611  S27       166             1.0000000000
      2608       239  ASN       CB             -2.7037456798       11.9279452306        1.3593712406  S27       170             1.0000000000
      2609       239  ASN       HB1            -1.7251246081       11.8872523383        0.8672048179  S27       170             1.0000000000
      2610       239  ASN       HB2            -3.2078233614       12.8570930973        1.0747823268  S27       170             1.0000000000
      2611       239  ASN       QQH5           -2.5787008920       11.8939111046        2.4481977309  S27       170             1.0000000000
      2612       239  ASN       CG             -3.5226798874       10.7439340007        0.9154977820  S27       170             1.0000000000
      2613       239  ASN       OD1            -3.0950508438        9.5652878499        1.0365436955  S27       170             1.0000000000
      2614       239  ASN       ND2            -4.7316326591       11.0000541632        0.3802824370  S27       170             1.0000000000
      2615       239  ASN       HD21           -5.3599564237       10.2295122427        0.0962773373  S27       170             1.0000000000
      2616       239  ASN       HD22           -5.0090689334       11.9709491451        0.1636791933  S27       170             1.0000000000
      2617       240  LYS       CE             -3.1918935618        1.5743444103       -4.3633022270  S27       234             1.0000000000
      2618       240  LYS       HE1            -3.6197828293        1.7906796113       -3.3754016767  S27       234             1.0000000000
      2619       240  LYS       HE2            -4.0063741055        1.5157439049       -5.0963278697  S27       234             1.0000000000
      2620       240  LYS       NZ             -2.3019096766        2.6578191505       -4.7639215690  S27       234             1.0000000000
      2621       240  LYS       HZ1            -1.8229798292        2.4402730571       -5.6750570154  S27       234             1.0000000000
      2622       240  LYS       HZ2            -1.5349163312        2.8456614559       -4.0814354722  S27       234             1.0000000000
      2623       240  LYS       HZ3            -2.8372298890        3.5666851029       -4.8857964123  S27       234             1.0000000000
      2624       240  LYS       QQH6           -2.6325453750        0.6304946053       -4.3206979691  S27       234             1.0000000000
      2625       241  SER       CB              2.3928513605        3.2143954603       -5.8246684886  S27       235             1.0000000000
      2626       241  SER       HB1             3.0555767784        2.5032752581       -6.3381798796  S27       235             1.0000000000
      2627       241  SER       HB2             2.9735361219        4.1285366442       -5.6017388953  S27       235             1.0000000000
      2628       241  SER       OG              1.2969313623        3.5079919638       -6.7070177372  S27       235             1.0000000000
      2629       241  SER       HG1             0.8508117449        4.3540215687       -6.4151209991  S27       235             1.0000000000
      2630       241  SER       QQH7            2.0339323254        2.7693298968       -4.8700579166  S27       235             1.0000000000
      2631       242  PNM       S1             -2.9820154345        9.4507452457       -6.0430075943  S27       523             1.0000000000
      2632       242  PNM       C2             -1.7790583282        8.1726398211       -6.7001112134  S27       523             1.0000000000
      2633       242  PNM       C3             -1.4747501880        7.3092527925       -5.4455653928  S27       523             1.0000000000
      2634       242  PNM       N4             -2.7386190259        7.0988438917       -4.7084489391  S27       523             1.0000000000
      2635       242  PNM       C5             -3.6876922822        8.2557203889       -4.8672062584  S27       523             1.0000000000
      2636       242  PNM       C6             -3.5899375742        8.6412024614       -3.3606584284  S27       523             1.0000000000
      2637       242  PNM       C7             -2.6857010687        7.4093857429       -3.1189916239  S27       523             1.0000000000
      2638       242  PNM       O8             -1.5499590172        7.4643535519       -2.4896336914  S27       523             1.0000000000
      2639       242  PNM       C9             -2.4292699123        7.3318289085       -7.7882807999  S27       523             1.0000000000
      2640       242  PNM       C10            -0.5415687519        8.8515631830       -7.2575768371  S27       523             1.0000000000
      2641       242  PNM       C11            -0.8328870523        5.9964900610       -5.8304937989  S27       523             1.0000000000
      2642       242  PNM       O12            -1.4001834084        4.9016568968       -5.6358940568  S27       523             1.0000000000
      2643       242  PNM       O13             0.3944268777        6.0667051918       -6.3810527848  S27       523             1.0000000000
      2644       242  PNM       N14            -2.8890445040        9.8806110053       -3.1037189789  S27       523             1.0000000000
      2645       242  PNM       C15            -3.4075739298       11.0527385909       -3.5035791451  S27       523             1.0000000000
      2646       242  PNM       O16            -4.5156903482       11.0873464107       -4.1395823413  S27       523             1.0000000000
      2647       242  PNM       C17            -2.6887086462       12.3362969076       -3.1619191901  S27       523             1.0000000000
      2648       242  PNM       C18            -1.7028797035       12.7610702177       -4.2178774376  S27       523             1.0000000000
      2649       242  PNM       C19            -0.4880487294       13.3555304677       -3.8442053041  S27       523             1.0000000000
      2650       242  PNM       C20             0.4382461741       13.7453743064       -4.8144210290  S27       523             1.0000000000
      2651       242  PNM       C21             0.1622539464       13.5430227538       -6.1687906922  S27       523             1.0000000000
      2652       242  PNM       C22            -1.0574602212       12.9748204487       -6.5458711893  S27       523             1.0000000000
      2653       242  PNM       C23            -1.9936783642       12.5989043270       -5.5807174031  S27       523             1.0000000000
      2654       242  PNM       H24            -0.7616562382        7.8673800803       -4.7915380370  S27       523             1.0000000000
      2655       242  PNM       H25            -0.7775767756        9.3625431285       -8.1982707477  S27       523             1.0000000000
      2656       242  PNM       H26             0.2376644331        8.1067690080       -7.4570284764  S27       523             1.0000000000
      2657       242  PNM       H27            -0.1369551059        9.5956347570       -6.5659094719  S27       523             1.0000000000
      2658       242  PNM       H28            -2.7115612036        7.9524145256       -8.6458294683  S27       523             1.0000000000
      2659       242  PNM       H29            -3.3295477347        6.8315921126       -7.4148376324  S27       523             1.0000000000
      2660       242  PNM       H30            -1.7317838695        6.5603962816       -8.1399144872  S27       523             1.0000000000
      2661       242  PNM       H31            -4.7063745080        7.9167050368       -5.1594034383  S27       523             1.0000000000
      2662       242  PNM       H32            -4.5744135023        8.6396529229       -2.8357474826  S27       523             1.0000000000
      2663       242  PNM       H33            -2.1742844680       12.2381748740       -2.1912307186  S27       523             1.0000000000
      2664       242  PNM       H34            -3.4490566699       13.1295629364       -3.0457868855  S27       523             1.0000000000
      2665       242  PNM       H35            -0.2600875696       13.5038961826       -2.7824577110  S27       523             1.0000000000
      2666       242  PNM       H36             1.3960554814       14.1851997074       -4.5104082672  S27       523             1.0000000000
      2667       242  PNM       H37             0.8998947913       13.8232826765       -6.9298342199  S27       523             1.0000000000
      2668       242  PNM       H38            -1.2779254018       12.8067542517       -7.6067459343  S27       523             1.0000000000
      2669       242  PNM       H39            -2.9537288413       12.1646027540       -5.8847958624  S27       523             1.0000000000
      2670       242  PNM       H40            -1.9885061738        9.8213382656       -2.5850336359  S27       523             1.0000000000
      2671       243  TIP3      OH2            -4.4708805928        7.7866127866       -0.3535467159  S27       290             1.0000000000
      2672       243  TIP3      H1             -6.0014619088        7.5208228232       -0.2005380292  S27       290             1.0000000000
      2673       243  TIP3      H2             -3.9275777483        8.4276712470        0.2120987767  S27       290             1.0000000000
      2674       244  SER       CB             -2.8516996964        5.0759842935       -2.2016964767  S28       70              1.0000000000
      2675       244  SER       HB1            -3.3981458927        4.2318832645       -2.6644931681  S28       70              1.0000000000
      2676       244  SER       HB2            -1.8524625915        5.1635267646       -2.6395327254  S28       70              1.0000000000
      2677       244  SER       OG             -3.6179984881        6.2905532588       -2.4920717641  S28       70              1.0000000000
      2678       244  SER       HG1            -3.8842255998        7.2990698214       -0.9713409650  S28       70              1.0000000000
      2679       244  SER       QQH1           -2.7844633851        4.9335976853       -1.1068493068  S28       70              1.0000000000
      2680       245  LYS       CD             -6.3493764179        3.3108786260       -2.0241080609  S28       73              1.0000000000
      2681       245  LYS       HD1            -7.0910563423        2.8632987872       -2.6925088532  S28       73              1.0000000000
      2682       245  LYS       HD2            -5.3552149021        3.1152688263       -2.4465855148  S28       73              1.0000000000
      2683       245  LYS       QQH2           -6.4263208087        2.8351334776       -1.0401732429  S28       73              1.0000000000
      2684       245  LYS       CE             -6.5860369883        4.8044210199       -1.9286217676  S28       73              1.0000000000
      2685       245  LYS       HE1            -6.0470749186        5.2517289795       -1.0746663907  S28       73              1.0000000000
      2686       245  LYS       HE2            -7.6600821728        5.0249280595       -1.7919956082  S28       73              1.0000000000
      2687       245  LYS       NZ             -6.1310419325        5.4994733914       -3.1347915516  S28       73              1.0000000000
      2688       245  LYS       HZ1            -6.4909231811        5.0853542315       -4.0157477112  S28       73              1.0000000000
      2689       245  LYS       HZ2            -5.0721765467        5.5493939995       -3.2012838831  S28       73              1.0000000000
      2690       245  LYS       HZ3            -6.4666140771        6.4947627901       -3.1235660582  S28       73              1.0000000000
      2691       246  SER       CB             -4.5009367406        4.4277363348       -6.4017147962  S28       130             1.0000000000
      2692       246  SER       HB1            -4.5066337623        5.3543106192       -6.9873839307  S28       130             1.0000000000
      2693       246  SER       HB2            -3.7353469091        3.7525869886       -6.8216524077  S28       130             1.0000000000
      2694       246  SER       OG             -4.1506419879        4.7261997034       -5.0030625600  S28       130             1.0000000000
      2695       246  SER       HG1            -3.5066019340        5.5686987519       -5.0115221535  S28       130             1.0000000000
      2696       246  SER       QQH3           -5.4903948777        3.9400223239       -6.4313562837  S28       130             1.0000000000
      2697       247  GLU       CB             -9.9126987770        9.4655018663        0.5973662662  S28       166             1.0000000000
      2698       247  GLU       HB1            -9.5575399324       10.0888837310       -0.2339901727  S28       166             1.0000000000
      2699       247  GLU       HB2           -10.9728033860        9.2569585861        0.4334641908  S28       166             1.0000000000
      2700       247  GLU       QQH4           -9.7893533468        9.9792294421        1.5561571694  S28       166             1.0000000000
      2701       247  GLU       CG             -9.1333859318        8.1673563364        0.5736812484  S28       166             1.0000000000
      2702       247  GLU       HG1            -9.5647028742        7.4760938697       -0.1669218057  S28       166             1.0000000000
      2703       247  GLU       HG2            -9.1950318466        7.6407656616        1.5413725385  S28       166             1.0000000000
      2704       247  GLU       CD             -7.6944176967        8.3917228380        0.2226206048  S28       166             1.0000000000
      2705       247  GLU       OE1            -7.1485522669        9.4873705754        0.1708440183  S28       166             1.0000000000
      2706       247  GLU       OE2            -6.9912812826        7.2570912135       -0.0588704765  S28       166             1.0000000000
      2707       248  ASN       CB             -2.7037985355       11.9283306062        1.3594659447  S28       170             1.0000000000
      2708       248  ASN       HB1            -1.7251551192       11.8873700820        0.8673599029  S28       170             1.0000000000
      2709       248  ASN       HB2            -3.2076021741       12.8576087673        1.0748736597  S28       170             1.0000000000
      2710       248  ASN       QQH5           -2.5789227246       11.8940473220        2.4483030668  S28       170             1.0000000000
      2711       248  ASN       CG             -3.5229919188       10.7448973525        0.9156104614  S28       170             1.0000000000
      2712       248  ASN       OD1            -3.0957272893        9.5656057752        1.0375330652  S28       170             1.0000000000
      2713       248  ASN       ND2            -4.7311468718       11.0007387884        0.3791706330  S28       170             1.0000000000
      2714       248  ASN       HD21           -5.3603967853       10.2304751525        0.0964825767  S28       170             1.0000000000
      2715       248  ASN       HD22           -5.0087041069       11.9717657321        0.1628321903  S28       170             1.0000000000
      2716       249  LYS       CE             -3.1945795514        1.5764019152       -4.3635899791  S28       234             1.0000000000
      2717       249  LYS       HE1            -3.6220463430        1.7899007245       -3.3748234965  S28       234             1.0000000000
      2718       249  LYS       HE2            -4.0102009687        1.5150580140       -5.0950628726  S28       234             1.0000000000
      2719       249  LYS       NZ             -2.3117178482        2.6655680620       -4.7651526288  S28       234             1.0000000000
      2720       249  LYS       HZ1            -1.8360055168        2.4527444802       -5.6786396931  S28       234             1.0000000000
      2721       249  LYS       HZ2            -1.5426622773        2.8542638069       -4.0857160153  S28       234             1.0000000000
      2722       249  LYS       HZ3            -2.8553138116        3.5752364820       -4.8815297243  S28       234             1.0000000000
      2723       249  LYS       QQH6           -2.6310901111        0.6347019344       -4.3227290864  S28       234             1.0000000000
      2724       250  SER       CB              2.3927541221        3.2145312726       -5.8247551542  S28       235             1.0000000000
      2725       250  SER       HB1             3.0555918779        2.5032755648       -6.3380651162  S28       235             1.0000000000
      2726       250  SER       HB2             2.9738674330        4.1284438525       -5.6014415221  S28       235             1.0000000000
      2727       250  SER       OG              1.2974861268        3.5084903872       -6.7073397647  S28       235             1.0000000000
      2728       250  SER       HG1             0.8503015387        4.3538033027       -6.4147080646  S28       235             1.0000000000
      2729       250  SER       QQH7            2.0336207398        2.7694648922       -4.8701158927  S28       235             1.0000000000
      2730       251  PNM       S1             -2.9836675194        9.4449925326       -6.0427104904  S28       523             1.0000000000
      2731       251  PNM       C2             -1.7792915728        8.1706031648       -6.7040349167  S28       523             1.0000000000
      2732       251  PNM       C3             -1.4843942723        7.3000800186       -5.4532460275  S28       523             1.0000000000
      2733       251  PNM       N4             -2.7582465759        7.0683702440       -4.7470052866  S28       523             1.0000000000
      2734       251  PNM       C5             -3.6874797627        8.2441932401       -4.8670110427  S28       523             1.0000000000
      2735       251  PNM       C6             -3.5887653092        8.6347442194       -3.3645139120  S28       523             1.0000000000
      2736       251  PNM       C7             -2.7057969168        7.4009661975       -3.0760837395  S28       523             1.0000000000
      2737       251  PNM       O8             -1.5546337476        7.4642477715       -2.4865757759  S28       523             1.0000000000
      2738       251  PNM       C9             -2.4284463706        7.3316133850       -7.7937489458  S28       523             1.0000000000
      2739       251  PNM       C10            -0.5406871416        8.8505866997       -7.2563789984  S28       523             1.0000000000
      2740       251  PNM       C11            -0.8311307453        5.9922594893       -5.8336034927  S28       523             1.0000000000
      2741       251  PNM       O12            -1.3898737555        4.8965726011       -5.6361950671  S28       523             1.0000000000
      2742       251  PNM       O13             0.3985872877        6.0695467354       -6.3823396287  S28       523             1.0000000000
      2743       251  PNM       N14            -2.8861538198        9.8741766648       -3.1077618734  S28       523             1.0000000000
      2744       251  PNM       C15            -3.4065757015       11.0478045084       -3.5037024661  S28       523             1.0000000000
      2745       251  PNM       O16            -4.5163531345       11.0832946389       -4.1355123541  S28       523             1.0000000000
      2746       251  PNM       C17            -2.6875916236       12.3312676641       -3.1614592132  S28       523             1.0000000000
      2747       251  PNM       C18            -1.7028024168       12.7579881762       -4.2178464297  S28       523             1.0000000000
      2748       251  PNM       C19            -0.4884632277       13.3536648043       -3.8444246995  S28       523             1.0000000000
      2749       251  PNM       C20             0.4371178944       13.7446974616       -4.8148695490  S28       523             1.0000000000
      2750       251  PNM       C21             0.1607924846       13.5425682554       -6.1692057803  S28       523             1.0000000000
      2751       251  PNM       C22            -1.0586419026       12.9736185329       -6.5460238329  S28       523             1.0000000000
      2752       251  PNM       C23            -1.9941024717       12.5963602254       -5.5806396234  S28       523             1.0000000000
      2753       251  PNM       H24            -0.7883009300        7.8584470796       -4.7798704880  S28       523             1.0000000000
      2754       251  PNM       H25            -0.7741415588        9.3626842875       -8.1971334628  S28       523             1.0000000000
      2755       251  PNM       H26             0.2389657861        8.1058896608       -7.4543419891  S28       523             1.0000000000
      2756       251  PNM       H27            -0.1381408770        9.5938984951       -6.5627052519  S28       523             1.0000000000
      2757       251  PNM       H28            -2.7101527101        7.9525752392       -8.6512353333  S28       523             1.0000000000
      2758       251  PNM       H29            -3.3282757374        6.8303529816       -7.4208574906  S28       523             1.0000000000
      2759       251  PNM       H30            -1.7299138143        6.5608374652       -8.1447669027  S28       523             1.0000000000
      2760       251  PNM       H31            -4.7133329477        7.9219459681       -5.1536340479  S28       523             1.0000000000
      2761       251  PNM       H32            -4.5768495043        8.6422149785       -2.8457113618  S28       523             1.0000000000
      2762       251  PNM       H33            -2.1723647577       12.2324860378       -2.1912555528  S28       523             1.0000000000
      2763       251  PNM       H34            -3.4483200559       13.1239344347       -3.0438162782  S28       523             1.0000000000
      2764       251  PNM       H35            -0.2602249143       13.5019023425       -2.7827108932  S28       523             1.0000000000
      2765       251  PNM       H36             1.3946646699       14.1852116060       -4.5110044163  S28       523             1.0000000000
      2766       251  PNM       H37             0.8979497110       13.8236238652       -6.9304245023  S28       523             1.0000000000
      2767       251  PNM       H38            -1.2794629253       12.8058411716       -7.6068526476  S28       523             1.0000000000
      2768       251  PNM       H39            -2.9537786100       12.1611974800       -5.8846655605  S28       523             1.0000000000
      2769       251  PNM       H40            -1.9841979473        9.8147670401       -2.5919201639  S28       523             1.0000000000
      2770       252  TIP3      OH2            -4.4692884488        7.7892803897       -0.3477717306  S28       290             1.0000000000
      2771       252  TIP3      H1             -6.0047648557        7.5200324760       -0.1988353528  S28       290             1.0000000000
      2772       252  TIP3      H2             -3.9315398208        8.4331939605        0.2216207923  S28       290             1.0000000000
      2773       253  SER       CB             -2.8502838189        5.0779460287       -2.2023068237  S29       70              1.0000000000
      2774       253  SER       HB1            -3.4031844142        4.2416983661       -2.6655510942  S29       70              1.0000000000
      2775       253  SER       HB2            -1.8518635611        5.1599606385       -2.6422822490  S29       70              1.0000000000
      2776       253  SER       OG             -3.6115985297        6.2985351400       -2.4905257478  S29       70              1.0000000000
      2777       253  SER       HG1            -3.8794715899        7.2936498751       -0.9561983233  S29       70              1.0000000000
      2778       253  SER       QQH1           -2.7814985751        4.9380444212       -1.1074137815  S29       70              1.0000000000
      2779       254  LYS       CD             -6.3483901407        3.3103759551       -2.0254818793  S29       73              1.0000000000
      2780       254  LYS       HD1            -7.0930268529        2.8651536422       -2.6920792699  S29       73              1.0000000000
      2781       254  LYS       HD2            -5.3563214333        3.1105897860       -2.4506237771  S29       73              1.0000000000
      2782       254  LYS       QQH2           -6.4253123573        2.8366929549       -1.0402885545  S29       73              1.0000000000
      2783       254  LYS       CE             -6.5781312876        4.8051291031       -1.9324112188  S29       73              1.0000000000
      2784       254  LYS       HE1            -6.0315732452        5.2521055746       -1.0829739404  S29       73              1.0000000000
      2785       254  LYS       HE2            -7.6502198082        5.0313424191       -1.7889478946  S29       73              1.0000000000
      2786       254  LYS       NZ             -6.1301423104        5.4925976266       -3.1456743931  S29       73              1.0000000000
      2787       254  LYS       HZ1            -6.5213772229        5.0897978343       -4.0193692736  S29       73              1.0000000000
      2788       254  LYS       HZ2            -5.0770388073        5.4991628502       -3.2602200160  S29       73              1.0000000000
      2789       254  LYS       HZ3            -6.4411447894        6.4945702914       -3.1269134280  S29       73              1.0000000000
      2790       255  SER       CB             -4.5001948147        4.4314573490       -6.3952933123  S29       130             1.0000000000
      2791       255  SER       HB1            -4.5062805954        5.3559480652       -6.9870941898  S29       130             1.0000000000
      2792       255  SER       HB2            -3.7358221435        3.7539574411       -6.8161608758  S29       130             1.0000000000
      2793       255  SER       OG             -4.1428605156        4.7362116478       -4.9926549451  S29       130             1.0000000000
      2794       255  SER       HG1            -3.4221824392        5.7732019124       -4.9839136084  S29       130             1.0000000000
      2795       255  SER       QQH3           -5.4942053841        3.9449624516       -6.4269465246  S29       130             1.0000000000
      2796       256  GLU       CB             -9.9130465045        9.4658741050        0.5973872834  S29       166             1.0000000000
      2797       256  GLU       HB1            -9.5578777865       10.0891857642       -0.2340289958  S29       166             1.0000000000
      2798       256  GLU       HB2           -10.9731524683        9.2573479506        0.4335055034  S29       166             1.0000000000
      2799       256  GLU       QQH4           -9.7896756882        9.9796821491        1.5561524594  S29       166             1.0000000000
      2800       256  GLU       CG             -9.1339322831        8.1676868585        0.5737720892  S29       166             1.0000000000
      2801       256  GLU       HG1            -9.5651389054        7.4764399894       -0.1668756881  S29       166             1.0000000000
      2802       256  GLU       HG2            -9.1956747233        7.6409976459        1.5414221483  S29       166             1.0000000000
      2803       256  GLU       CD             -7.6951728953        8.3915695872        0.2229439669  S29       166             1.0000000000
      2804       256  GLU       OE1            -7.1482867673        9.4870863955        0.1708720637  S29       166             1.0000000000
      2805       256  GLU       OE2            -6.9926637145        7.2569019208       -0.0579357312  S29       166             1.0000000000
      2806       257  ASN       CB             -2.7038849264       11.9284790031        1.3595296334  S29       170             1.0000000000
      2807       257  ASN       HB1            -1.7251519357       11.8873686608        0.8675525442  S29       170             1.0000000000
      2808       257  ASN       HB2            -3.2074893205       12.8578734196        1.0749575080  S29       170             1.0000000000
      2809       257  ASN       QQH5           -2.5793313074       11.8939734826        2.4483784932  S29       170             1.0000000000
      2810       257  ASN       CG             -3.5233375352       10.7454973448        0.9157672545  S29       170             1.0000000000
      2811       257  ASN       OD1            -3.0958597199        9.5656605031        1.0376485702  S29       170             1.0000000000
      2812       257  ASN       ND2            -4.7309110321       11.0009789012        0.3786315465  S29       170             1.0000000000
      2813       257  ASN       HD21           -5.3619170018       10.2309732424        0.0983592476  S29       170             1.0000000000
      2814       257  ASN       HD22           -5.0092724683       11.9722081714        0.1638150580  S29       170             1.0000000000
      2815       258  LYS       CE             -3.1965225197        1.5776314132       -4.3637429307  S29       234             1.0000000000
      2816       258  LYS       HE1            -3.6239788148        1.7890072805       -3.3744548914  S29       234             1.0000000000
      2817       258  LYS       HE2            -4.0131245544        1.5149538431       -5.0938248383  S29       234             1.0000000000
      2818       258  LYS       NZ             -2.3207107068        2.6719438325       -4.7659810570  S29       234             1.0000000000
      2819       258  LYS       HZ1            -1.8498850338        2.4628403570       -5.6814159872  S29       234             1.0000000000
      2820       258  LYS       HZ2            -1.5518543419        2.8613188937       -4.0883034336  S29       234             1.0000000000
      2821       258  LYS       HZ3            -2.8829848099        3.5858169902       -4.8783476181  S29       234             1.0000000000
      2822       258  LYS       QQH6           -2.6304914787        0.6367096100       -4.3240257186  S29       234             1.0000000000
      2823       259  SER       CB              2.3927224752        3.2144749412       -5.8247998997  S29       235             1.0000000000
      2824       259  SER       HB1             3.0556067045        2.5032309276       -6.3380074123  S29       235             1.0000000000
      2825       259  SER       HB2             2.9743071612        4.1283039466       -5.6010786374  S29       235             1.0000000000
      2826       259  SER       OG              1.2981683440        3.5087757447       -6.7076244492  S29       235             1.0000000000
      2827       259  SER       HG1             0.8493030338        4.3518585934       -6.4137901273  S29       235             1.0000000000
      2828       259  SER       QQH7            2.0334023479        2.7694528833       -4.8702919290  S29       235             1.0000000000
      2829       260  PNM       S1             -2.9845252579        9.4422429149       -6.0424047399  S29       523             1.0000000000
      2830       260  PNM       C2             -1.7792388167        8.1697408215       -6.7074106843  S29       523             1.0000000000
      2831       260  PNM       C3             -1.4910662557        7.2930783971       -5.4595911872  S29       523             1.0000000000
      2832       260  PNM       N4             -2.7738103486        7.0412626920       -4.7774424193  S29       523             1.0000000000
      2833       260  PNM       C5             -3.6878556975        8.2352386461       -4.8663618076  S29       523             1.0000000000
      2834       260  PNM       C6             -3.5870888784        8.6310418262       -3.3664354432  S29       523             1.0000000000
[truncated: 298,357 more chars]
