# Supplementary material for: Unraveling the energetic significance of chemical events in enzyme catalysis via machine-learning based regression approach
Source: Commun Chem. 2020 Oct 8;3:134. doi: 10.1038/s42004-020-00379-w (PMC9814854; doi:10.1038/s42004-020-00379-w)
Supplement: Supplementary file 3 — Supplementary Data 1 [file 42004_2020_379_MOESM3_ESM.zip › pathways/optimized.path/path.cor.sccdftb/path_1_r.cor]

* RETAIN ONLY THE QM ATOMS, WRITE PSF & COOR
* PREDEFINED VARS:
*     INCOR: DIRECTORY TO INPUT .COR FILE
*     INPSF: DIRECTORY TO INPUT .PSF FILE
*     OUTPSF: DIRECTORY TO OUTPUT .PSF FILE
*     OUTCOR: FILENAME OF OUTPUT .COR FILE
* ZILIN SONG, 17 DEC 2019
*  DATE:    12/17/19     21:12:26      CREATED BY USER: zilins
*
      4950  EXT
         1         1  SER       CB             -2.9943244436        5.0276361135       -2.2593427815  S1        70              1.0000000000
         2         1  SER       HB1            -3.4688695106        4.1575894569       -2.7475635612  S1        70              1.0000000000
         3         1  SER       HB2            -2.0139349939        5.2152497424       -2.7280418639  S1        70              1.0000000000
         4         1  SER       OG             -3.8648053598        6.1587416482       -2.4646464605  S1        70              1.0000000000
         5         1  SER       HG1            -3.9194925981        6.7397802989       -1.6211502463  S1        70              1.0000000000
         6         1  SER       QQH1           -2.8629653381        4.8353855168       -1.1787499761  S1        70              1.0000000000
         7         2  LYS       CD             -6.6679977631        3.4087834363       -2.0153884655  S1        73              1.0000000000
         8         2  LYS       HD1            -7.2951268830        2.8506741464       -2.7142175993  S1        73              1.0000000000
         9         2  LYS       HD2            -5.6588097466        3.4557769873       -2.4438971549  S1        73              1.0000000000
        10         2  LYS       QQH2           -6.6271647415        2.8529749939       -1.0706082079  S1        73              1.0000000000
        11         2  LYS       CE             -7.2408203668        4.8008011364       -1.8215620235  S1        73              1.0000000000
        12         2  LYS       HE1            -7.1438806681        5.1622179490       -0.7810103002  S1        73              1.0000000000
        13         2  LYS       HE2            -8.3105172810        4.8248927169       -2.0791823814  S1        73              1.0000000000
        14         2  LYS       NZ             -6.5807781769        5.8040931799       -2.6470172683  S1        73              1.0000000000
        15         2  LYS       HZ1            -6.8556534504        5.7705066239       -3.6511524448  S1        73              1.0000000000
        16         2  LYS       HZ2            -5.5276130014        5.7448524180       -2.5989689692  S1        73              1.0000000000
        17         2  LYS       HZ3            -6.8358247365        6.7575737854       -2.2672280686  S1        73              1.0000000000
        18         3  SER       CB             -4.5580102184        4.3312664947       -6.3786248321  S1        130             1.0000000000
        19         3  SER       HB1            -4.6080373860        5.2426858596       -6.9863249742  S1        130             1.0000000000
        20         3  SER       HB2            -3.8503158826        3.6315041175       -6.8586638755  S1        130             1.0000000000
        21         3  SER       OG             -4.0684213348        4.6392259639       -5.0463805357  S1        130             1.0000000000
        22         3  SER       HG1            -3.4566416583        5.4219114909       -5.1036422308  S1        130             1.0000000000
        23         3  SER       QQH3           -5.5477191386        3.8569710453       -6.3069723323  S1        130             1.0000000000
        24         4  GLU       CB             -9.9039741885        9.1418810594        0.6871803711  S1        166             1.0000000000
        25         4  GLU       HB1            -9.6180321100        9.7581372910       -0.1748701529  S1        166             1.0000000000
        26         4  GLU       HB2           -10.9519692915        8.8603395425        0.5573412907  S1        166             1.0000000000
        27         4  GLU       QQH4           -9.7855215553        9.7018148687        1.6206680041  S1        166             1.0000000000
        28         4  GLU       CG             -9.0419127880        7.8924096490        0.6780192405  S1        166             1.0000000000
        29         4  GLU       HG1            -9.4746281574        7.1609409720       -0.0198692770  S1        166             1.0000000000
        30         4  GLU       HG2            -9.0547670847        7.4068692442        1.6686910057  S1        166             1.0000000000
        31         4  GLU       CD             -7.6082417559        8.1503383618        0.2695860691  S1        166             1.0000000000
        32         4  GLU       OE1            -7.0203733679        9.2160007759        0.5832863999  S1        166             1.0000000000
        33         4  GLU       OE2            -7.0113679566        7.1971280636       -0.4110822621  S1        166             1.0000000000
        34         5  ASN       CB             -2.6740626574       11.8915290548        1.4018728335  S1        170             1.0000000000
        35         5  ASN       HB1            -1.6896633836       11.8389279179        0.9246433254  S1        170             1.0000000000
        36         5  ASN       HB2            -3.1811023897       12.8000139115        1.0677207229  S1        170             1.0000000000
        37         5  ASN       QQH5           -2.5693369351       11.9156104833        2.4938153857  S1        170             1.0000000000
        38         5  ASN       CG             -3.4774175887       10.6761713437        1.0012217088  S1        170             1.0000000000
        39         5  ASN       OD1            -2.9321890218        9.5538029939        0.8480948143  S1        170             1.0000000000
        40         5  ASN       ND2            -4.7965101949       10.8398264963        0.7796346930  S1        170             1.0000000000
        41         5  ASN       HD21           -5.4275926693       10.0271751819        0.5948805218  S1        170             1.0000000000
        42         5  ASN       HD22           -5.2510238259       11.7409165517        0.9784723493  S1        170             1.0000000000
        43         6  LYS       CE             -3.0684174226        1.6382904327       -4.4425404939  S1        234             1.0000000000
        44         6  LYS       HE1            -3.4607670201        1.9240672190       -3.4597443593  S1        234             1.0000000000
        45         6  LYS       HE2            -3.9024848963        1.5848614615       -5.1521501358  S1        234             1.0000000000
        46         6  LYS       NZ             -2.1370663471        2.6574973053       -4.9159936426  S1        234             1.0000000000
        47         6  LYS       HZ1            -1.6823750944        2.3710477200       -5.8144305949  S1        234             1.0000000000
        48         6  LYS       HZ2            -1.3667547438        2.8548533635       -4.2394117772  S1        234             1.0000000000
        49         6  LYS       HZ3            -2.6509521462        3.5762253276       -5.0650603122  S1        234             1.0000000000
        50         6  LYS       QQH6           -2.5545688803        0.6713586259       -4.3649678995  S1        234             1.0000000000
        51         7  SER       CB              2.4335281762        3.3873652958       -5.8492321279  S1        235             1.0000000000
        52         7  SER       HB1             3.0948995810        2.7020957817       -6.4042908866  S1        235             1.0000000000
        53         7  SER       HB2             3.0077380922        4.3026551923       -5.6172682639  S1        235             1.0000000000
        54         7  SER       OG              1.3028293872        3.6837161492       -6.6806054068  S1        235             1.0000000000
        55         7  SER       HG1             0.8518062004        4.5089575760       -6.3534375164  S1        235             1.0000000000
        56         7  SER       QQH7            2.1191584481        2.9069166967       -4.8951250066  S1        235             1.0000000000
        57         8  PNM       S1             -3.0991966477        9.6453179047       -6.0401696390  S1        523             1.0000000000
        58         8  PNM       C2             -1.8848735654        8.3752565480       -6.7180642437  S1        523             1.0000000000
        59         8  PNM       C3             -1.4407361623        7.5762601016       -5.4640184844  S1        523             1.0000000000
        60         8  PNM       N4             -2.6134778385        7.4706330088       -4.5790669538  S1        523             1.0000000000
        61         8  PNM       C5             -3.7281619491        8.4688276421       -4.8186145257  S1        523             1.0000000000
        62         8  PNM       C6             -3.6155981261        8.8764934554       -3.2871694972  S1        523             1.0000000000
        63         8  PNM       C7             -2.4872817915        7.8291287090       -3.2214311339  S1        523             1.0000000000
        64         8  PNM       O8             -1.5735326982        7.5739056692       -2.4301869010  S1        523             1.0000000000
        65         8  PNM       C9             -2.5726466062        7.4555445098       -7.7132360770  S1        523             1.0000000000
        66         8  PNM       C10            -0.7111004259        9.0848904864       -7.3670489834  S1        523             1.0000000000
        67         8  PNM       C11            -0.8603046915        6.2185976712       -5.8045399475  S1        523             1.0000000000
        68         8  PNM       O12            -1.5118854466        5.1672623718       -5.6449304345  S1        523             1.0000000000
        69         8  PNM       O13             0.3959406517        6.2245348754       -6.2579282061  S1        523             1.0000000000
        70         8  PNM       N14            -3.0480526464       10.1880223301       -3.0664059353  S1        523             1.0000000000
        71         8  PNM       C15            -3.5431548814       11.2878659955       -3.6675612070  S1        523             1.0000000000
        72         8  PNM       O16            -4.5630138919       11.2100643752       -4.4262032459  S1        523             1.0000000000
        73         8  PNM       C17            -2.8426160987       12.5994500044       -3.4321040973  S1        523             1.0000000000
        74         8  PNM       C18            -1.8016235378       12.8686275895       -4.4891946115  S1        523             1.0000000000
        75         8  PNM       C19            -0.5314833582       13.3330888547       -4.1207989170  S1        523             1.0000000000
        76         8  PNM       C20             0.4352011869       13.5966402308       -5.0934064785  S1        523             1.0000000000
        77         8  PNM       C21             0.1468603050       13.3865624663       -6.4432635089  S1        523             1.0000000000
        78         8  PNM       C22            -1.1211058644       12.9347255588       -6.8159817259  S1        523             1.0000000000
        79         8  PNM       C23            -2.0966281015       12.6892505518       -5.8489225153  S1        523             1.0000000000
        80         8  PNM       H24            -0.6470963167        8.1586034647       -4.9403160646  S1        523             1.0000000000
        81         8  PNM       H25            -1.0160247096        9.5525719557       -8.3103605081  S1        523             1.0000000000
        82         8  PNM       H26             0.0980845438        8.3759591623       -7.5764191745  S1        523             1.0000000000
        83         8  PNM       H27            -0.3119126573        9.8728566103       -6.7204872683  S1        523             1.0000000000
        84         8  PNM       H28            -2.9696529306        8.0222572438       -8.5630274361  S1        523             1.0000000000
        85         8  PNM       H29            -3.4047837912        6.9188570840       -7.2437645564  S1        523             1.0000000000
        86         8  PNM       H30            -1.8616784097        6.7100468409       -8.0923030407  S1        523             1.0000000000
        87         8  PNM       H31            -4.6898538268        7.9865146838       -5.0911035813  S1        523             1.0000000000
        88         8  PNM       H32            -4.5338023015        8.7078476082       -2.6756755634  S1        523             1.0000000000
        89         8  PNM       H33            -2.3730900753       12.6121297928       -2.4343142443  S1        523             1.0000000000
        90         8  PNM       H34            -3.5957486772       13.4056433600       -3.4523107141  S1        523             1.0000000000
        91         8  PNM       H35            -0.3037262401       13.5010655215       -3.0616185476  S1        523             1.0000000000
        92         8  PNM       H36             1.4237279782       13.9669631974       -4.7942248710  S1        523             1.0000000000
        93         8  PNM       H37             0.9066371027       13.5890834275       -7.2078430866  S1        523             1.0000000000
        94         8  PNM       H38            -1.3594804602       12.7722614531       -7.8744623323  S1        523             1.0000000000
        95         8  PNM       H39            -3.0985204278       12.3678653099       -6.1560794728  S1        523             1.0000000000
        96         8  PNM       H40            -2.1933160343       10.2489968242       -2.4786722260  S1        523             1.0000000000
        97         9  TIP3      OH2            -4.4274160006        7.8150806288       -0.5680872086  S1        290             1.0000000000
        98         9  TIP3      H1             -5.4110820199        7.7620686061       -0.3639250614  S1        290             1.0000000000
        99         9  TIP3      H2             -3.9201322059        8.4298304977        0.0398487929  S1        290             1.0000000000
       100        10  SER       CB             -2.9990449379        5.0351907953       -2.2549972993  S2        70              1.0000000000
       101        10  SER       HB1            -3.4822241417        4.1689226380       -2.7419119729  S2        70              1.0000000000
       102        10  SER       HB2            -2.0193199867        5.2161058307       -2.7275526493  S2        70              1.0000000000
       103        10  SER       OG             -3.8606955211        6.1742626240       -2.4560198709  S2        70              1.0000000000
       104        10  SER       HG1            -3.9266733871        6.7518308057       -1.6050205275  S2        70              1.0000000000
       105        10  SER       QQH1           -2.8647525317        4.8415725070       -1.1751048491  S2        70              1.0000000000
       106        11  LYS       CD             -6.6549046507        3.4117464947       -2.0184769587  S2        73              1.0000000000
       107        11  LYS       HD1            -7.2854904125        2.8579472782       -2.7177058719  S2        73              1.0000000000
       108        11  LYS       HD2            -5.6449640615        3.4517048916       -2.4460860043  S2        73              1.0000000000
       109        11  LYS       QQH2           -6.6190195774        2.8562178519       -1.0734334225  S2        73              1.0000000000
       110        11  LYS       CE             -7.2178149637        4.8079127533       -1.8254778492  S2        73              1.0000000000
       111        11  LYS       HE1            -7.1050641908        5.1773331940       -0.7892242310  S2        73              1.0000000000
       112        11  LYS       HE2            -8.2909607347        4.8358997540       -2.0692923413  S2        73              1.0000000000
       113        11  LYS       NZ             -6.5632198823        5.8000239706       -2.6683836517  S2        73              1.0000000000
       114        11  LYS       HZ1            -6.8291744510        5.7390902727       -3.6736349530  S2        73              1.0000000000
       115        11  LYS       HZ2            -5.5092483416        5.7539891440       -2.6099052140  S2        73              1.0000000000
       116        11  LYS       HZ3            -6.8312420025        6.7599142383       -2.3198442321  S2        73              1.0000000000
       117        12  SER       CB             -4.5574351201        4.3331802496       -6.3773175977  S2        130             1.0000000000
       118        12  SER       HB1            -4.6059412072        5.2434240696       -6.9867983724  S2        130             1.0000000000
       119        12  SER       HB2            -3.8479286669        3.6328857171       -6.8536764796  S2        130             1.0000000000
       120        12  SER       OG             -4.0720849070        4.6441684855       -5.0435966843  S2        130             1.0000000000
       121        12  SER       HG1            -3.4619198695        5.4288012365       -5.0999502602  S2        130             1.0000000000
       122        12  SER       QQH3           -5.5471918728        3.8586432169       -6.3076244685  S2        130             1.0000000000
       123        13  GLU       CB             -9.9047097735        9.1442028434        0.6867610144  S2        166             1.0000000000
       124        13  GLU       HB1            -9.6195582160        9.7614007320       -0.1748873615  S2        166             1.0000000000
       125        13  GLU       HB2           -10.9522259412        8.8609773961        0.5566102551  S2        166             1.0000000000
       126        13  GLU       QQH4           -9.7872929666        9.7035384733        1.6207338397  S2        166             1.0000000000
       127        13  GLU       CG             -9.0405115626        7.8962806732        0.6768590950  S2        166             1.0000000000
       128        13  GLU       HG1            -9.4678333829        7.1673217605       -0.0270825001  S2        166             1.0000000000
       129        13  GLU       HG2            -9.0586707032        7.4059037929        1.6651121077  S2        166             1.0000000000
       130        13  GLU       CD             -7.6046518627        8.1573668004        0.2781887060  S2        166             1.0000000000
       131        13  GLU       OE1            -7.0247037131        9.2286005139        0.5884041645  S2        166             1.0000000000
       132        13  GLU       OE2            -6.9996773927        7.2016194644       -0.3915036808  S2        166             1.0000000000
       133        14  ASN       CB             -2.6699162842       11.8868437025        1.4007359807  S2        170             1.0000000000
       134        14  ASN       HB1            -1.6842965797       11.8307028137        0.9264719340  S2        170             1.0000000000
       135        14  ASN       HB2            -3.1732014866       12.7965772342        1.0639951962  S2        170             1.0000000000
       136        14  ASN       QQH5           -2.5687109985       11.9115186009        2.4929987923  S2        170             1.0000000000
       137        14  ASN       CG             -3.4768691111       10.6740570545        0.9981611572  S2        170             1.0000000000
       138        14  ASN       OD1            -2.9357621590        9.5499993753        0.8407621540  S2        170             1.0000000000
       139        14  ASN       ND2            -4.7954300587       10.8424331973        0.7780272661  S2        170             1.0000000000
       140        14  ASN       HD21           -5.4298410015       10.0318896919        0.5938841555  S2        170             1.0000000000
       141        14  ASN       HD22           -5.2472636915       11.7443125519        0.9794866012  S2        170             1.0000000000
       142        15  LYS       CE             -3.0701499598        1.6393368155       -4.4401366481  S2        234             1.0000000000
       143        15  LYS       HE1            -3.4627469346        1.9236715508       -3.4570309452  S2        234             1.0000000000
       144        15  LYS       HE2            -3.9042193866        1.5858732316       -5.1497693111  S2        234             1.0000000000
       145        15  LYS       NZ             -2.1397039792        2.6598251179       -4.9125389199  S2        234             1.0000000000
       146        15  LYS       HZ1            -1.6853356599        2.3750269107       -5.8116773536  S2        234             1.0000000000
       147        15  LYS       HZ2            -1.3687650799        2.8562703816       -4.2363827321  S2        234             1.0000000000
       148        15  LYS       HZ3            -2.6533333057        3.5787356123       -5.0602301477  S2        234             1.0000000000
       149        15  LYS       QQH6           -2.5554156639        0.6728081598       -4.3636372861  S2        234             1.0000000000
       150        16  SER       CB              2.4327051722        3.3875155338       -5.8497395030  S2        235             1.0000000000
       151        16  SER       HB1             3.0941168044        2.7024725182       -6.4050205952  S2        235             1.0000000000
       152        16  SER       HB2             3.0067604069        4.3028892596       -5.6177515806  S2        235             1.0000000000
       153        16  SER       OG              1.3018062867        3.6837650330       -6.6809056312  S2        235             1.0000000000
       154        16  SER       HG1             0.8503852209        4.5085581800       -6.3531498437  S2        235             1.0000000000
       155        16  SER       QQH7            2.1185708111        2.9068608796       -4.8956670608  S2        235             1.0000000000
       156        17  PNM       S1             -3.1024269138        9.6378692987       -6.0403097040  S2        523             1.0000000000
       157        17  PNM       C2             -1.8863254379        8.3689247671       -6.7155869177  S2        523             1.0000000000
       158        17  PNM       C3             -1.4462935413        7.5689281397       -5.4608859968  S2        523             1.0000000000
       159        17  PNM       N4             -2.6230455697        7.4573125714       -4.5808525097  S2        523             1.0000000000
       160        17  PNM       C5             -3.7337176949        8.4613487725       -4.8200467355  S2        523             1.0000000000
       161        17  PNM       C6             -3.6197600137        8.8696145813       -3.2897327169  S2        523             1.0000000000
       162        17  PNM       C7             -2.4958414717        7.8179358321       -3.2216667590  S2        523             1.0000000000
       163        17  PNM       O8             -1.5745405156        7.5735192216       -2.4355105331  S2        523             1.0000000000
       164        17  PNM       C9             -2.5709667300        7.4501027375       -7.7137225004  S2        523             1.0000000000
       165        17  PNM       C10            -0.7106612064        9.0790351458       -7.3606818890  S2        523             1.0000000000
       166        17  PNM       C11            -0.8611365096        6.2140361695       -5.8035035676  S2        523             1.0000000000
       167        17  PNM       O12            -1.5096762499        5.1602404704       -5.6471630457  S2        523             1.0000000000
       168        17  PNM       O13             0.3952901459        6.2245710761       -6.2564821160  S2        523             1.0000000000
       169        17  PNM       N14            -3.0471212104       10.1790001925       -3.0695190272  S2        523             1.0000000000
       170        17  PNM       C15            -3.5418843196       11.2806178787       -3.6675803933  S2        523             1.0000000000
       171        17  PNM       O16            -4.5636801912       11.2050022512       -4.4240258102  S2        523             1.0000000000
       172        17  PNM       C17            -2.8398794897       12.5911886529       -3.4310940244  S2        523             1.0000000000
       173        17  PNM       C18            -1.8002661076       12.8627893028       -4.4889521452  S2        523             1.0000000000
       174        17  PNM       C19            -0.5311414229       13.3305907669       -4.1211852433  S2        523             1.0000000000
       175        17  PNM       C20             0.4342668761       13.5970775365       -5.0942472574  S2        523             1.0000000000
       176        17  PNM       C21             0.1456503425       13.3868696297       -6.4440269852  S2        523             1.0000000000
       177        17  PNM       C22            -1.1213767101       12.9319281446       -6.8161473226  S2        523             1.0000000000
       178        17  PNM       C23            -2.0956367075       12.6833562134       -5.8485850545  S2        523             1.0000000000
       179        17  PNM       H24            -0.6565162126        8.1522163631       -4.9322877517  S2        523             1.0000000000
       180        17  PNM       H25            -1.0121786798        9.5446535250       -8.3061093807  S2        523             1.0000000000
       181        17  PNM       H26             0.1003282209        8.3707779733       -7.5652415251  S2        523             1.0000000000
       182        17  PNM       H27            -0.3153961972        9.8687929466       -6.7139726557  S2        523             1.0000000000
       183        17  PNM       H28            -2.9651506587        8.0175303782       -8.5643682352  S2        523             1.0000000000
       184        17  PNM       H29            -3.4047469870        6.9132762175       -7.2473829674  S2        523             1.0000000000
       185        17  PNM       H30            -1.8589257290        6.7047622650       -8.0910039100  S2        523             1.0000000000
       186        17  PNM       H31            -4.6973688742        7.9829471999       -5.0924519812  S2        523             1.0000000000
       187        17  PNM       H32            -4.5395006609        8.7061862112       -2.6792898051  S2        523             1.0000000000
       188        17  PNM       H33            -2.3689405232       12.6017127353       -2.4339399623  S2        523             1.0000000000
       189        17  PNM       H34            -3.5927198198       13.3977659965       -3.4484750597  S2        523             1.0000000000
       190        17  PNM       H35            -0.3031793840       13.4987714724       -3.0620867216  S2        523             1.0000000000
       191        17  PNM       H36             1.4220085210       13.9698614227       -4.7955072358  S2        523             1.0000000000
       192        17  PNM       H37             0.9044545387       13.5916718178       -7.2089685203  S2        523             1.0000000000
       193        17  PNM       H38            -1.3600232641       12.7694583680       -7.8745732879  S2        523             1.0000000000
       194        17  PNM       H39            -3.0968317848       12.3594037983       -6.1553162572  S2        523             1.0000000000
       195        17  PNM       H40            -2.1917694184       10.2373595416       -2.4823438700  S2        523             1.0000000000
       196        18  TIP3      OH2            -4.4311642798        7.8016971123       -0.5644501781  S2        290             1.0000000000
       197        18  TIP3      H1             -5.4171210504        7.7454798071       -0.3612993032  S2        290             1.0000000000
       198        18  TIP3      H2             -3.9248353052        8.4226549495        0.0387752622  S2        290             1.0000000000
       199        19  SER       CB             -3.0042165597        5.0430371999       -2.2506249596  S3        70              1.0000000000
       200        19  SER       HB1            -3.4957902594        4.1806821886       -2.7365536588  S3        70              1.0000000000
       201        19  SER       HB2            -2.0254597948        5.2179386194       -2.7272710631  S3        70              1.0000000000
       202        19  SER       OG             -3.8575513727        6.1900382470       -2.4462938470  S3        70              1.0000000000
       203        19  SER       HG1            -3.9368843283        6.7665402440       -1.5875219362  S3        70              1.0000000000
       204        19  SER       QQH1           -2.8664761924        4.8470417302       -1.1716339498  S3        70              1.0000000000
       205        20  LYS       CD             -6.6422262928        3.4143242696       -2.0216801085  S3        73              1.0000000000
       206        20  LYS       HD1            -7.2765176128        2.8647912507       -2.7210021964  S3        73              1.0000000000
       207        20  LYS       HD2            -5.6316883018        3.4468809276       -2.4486491767  S3        73              1.0000000000
       208        20  LYS       QQH2           -6.6112052909        2.8594545389       -1.0761753977  S3        73              1.0000000000
       209        20  LYS       CE             -7.1948267055        4.8148669186       -1.8300633265  S3        73              1.0000000000
       210        20  LYS       HE1            -7.0669833588        5.1919756012       -0.7982314132  S3        73              1.0000000000
       211        20  LYS       HE2            -8.2710225119        4.8470852515       -2.0607736898  S3        73              1.0000000000
       212        20  LYS       NZ             -6.5447597545        5.7951697909       -2.6900580056  S3        73              1.0000000000
       213        20  LYS       HZ1            -6.8001456481        5.7060771603       -3.6959044619  S3        73              1.0000000000
       214        20  LYS       HZ2            -5.4901671032        5.7632014241       -2.6200614728  S3        73              1.0000000000
       215        20  LYS       HZ3            -6.8264613658        6.7608023406       -2.3743331046  S3        73              1.0000000000
       216        21  SER       CB             -4.5569102910        4.3351080367       -6.3760775532  S3        130             1.0000000000
       217        21  SER       HB1            -4.6039462814        5.2443440385       -6.9870607711  S3        130             1.0000000000
       218        21  SER       HB2            -3.8456807011        3.6344031946       -6.8490220938  S3        130             1.0000000000
       219        21  SER       OG             -4.0756647434        4.6486833195       -5.0408726213  S3        130             1.0000000000
       220        21  SER       HG1            -3.4682253134        5.4361845301       -5.0956908008  S3        130             1.0000000000
       221        21  SER       QQH3           -5.5467215213        3.8603268343       -6.3084072054  S3        130             1.0000000000
       222        22  GLU       CB             -9.9054409258        9.1463037571        0.6863233864  S3        166             1.0000000000
       223        22  GLU       HB1            -9.6212636550        9.7645248885       -0.1749189440  S3        166             1.0000000000
       224        22  GLU       HB2           -10.9524484622        8.8612842363        0.5559672064  S3        166             1.0000000000
       225        22  GLU       QQH4           -9.7889981395        9.7049331770        1.6208284459  S3        166             1.0000000000
       226        22  GLU       CG             -9.0389424312        7.9000181826        0.6754397689  S3        166             1.0000000000
       227        22  GLU       HG1            -9.4605939007        7.1736781023       -0.0347418673  S3        166             1.0000000000
       228        22  GLU       HG2            -9.0623578968        7.4045998351        1.6611173460  S3        166             1.0000000000
       229        22  GLU       CD             -7.6010180167        8.1648805100        0.2870552284  S3        166             1.0000000000
       230        22  GLU       OE1            -7.0291852788        9.2414770886        0.5936707375  S3        166             1.0000000000
       231        22  GLU       OE2            -6.9867814394        7.2069091992       -0.3709121295  S3        166             1.0000000000
       232        23  ASN       CB             -2.6658860432       11.8823828637        1.3996949036  S3        170             1.0000000000
       233        23  ASN       HB1            -1.6791126782       11.8230797162        0.9282612307  S3        170             1.0000000000
       234        23  ASN       HB2            -3.1657700435       12.7932005122        1.0605159715  S3        170             1.0000000000
       235        23  ASN       QQH5           -2.5680521383       11.9076334419        2.4922514362  S3        170             1.0000000000
       236        23  ASN       CG             -3.4761530261       10.6719720392        0.9951940379  S3        170             1.0000000000
       237        23  ASN       OD1            -2.9393791829        9.5461424324        0.8335003733  S3        170             1.0000000000
       238        23  ASN       ND2            -4.7941694461       10.8450160515        0.7763962475  S3        170             1.0000000000
       239        23  ASN       HD21           -5.4316994199       10.0365336855        0.5927716991  S3        170             1.0000000000
       240        23  ASN       HD22           -5.2434619497       11.7476158819        0.9803951537  S3        170             1.0000000000
       241        24  LYS       CE             -3.0718273137        1.6403826008       -4.4378130288  S3        234             1.0000000000
       242        24  LYS       HE1            -3.4646936400        1.9232569111       -3.4544021241  S3        234             1.0000000000
       243        24  LYS       HE2            -3.9058844600        1.5868865483       -5.1474847250  S3        234             1.0000000000
       244        24  LYS       NZ             -2.1423000567        2.6621827381       -4.9091250769  S3        234             1.0000000000
       245        24  LYS       HZ1            -1.6882623218        2.3790993105       -5.8089735013  S3        234             1.0000000000
       246        24  LYS       HZ2            -1.3707537807        2.8577196556       -4.2333769445  S3        234             1.0000000000
       247        24  LYS       HZ3            -2.6557233380        3.5812929298       -5.0553922333  S3        234             1.0000000000
       248        24  LYS       QQH6           -2.5561959928        0.6742623019       -4.3624041693  S3        234             1.0000000000
       249        25  SER       CB              2.4319208762        3.3876729321       -5.8502372322  S3        235             1.0000000000
       250        25  SER       HB1             3.0933770704        2.7028504538       -6.4057324770  S3        235             1.0000000000
       251        25  SER       HB2             3.0058324947        4.3031230719       -5.6182199621  S3        235             1.0000000000
       252        25  SER       OG              1.3008334906        3.6838332986       -6.6812037474  S3        235             1.0000000000
       253        25  SER       HG1             0.8490520642        4.5082266509       -6.3529145569  S3        235             1.0000000000
       254        25  SER       QQH7            2.1180129344        2.9068110274       -4.8962015449  S3        235             1.0000000000
       255        26  PNM       S1             -3.1054872845        9.6306957469       -6.0404656941  S3        523             1.0000000000
       256        26  PNM       C2             -1.8876648951        8.3628453788       -6.7131663486  S3        523             1.0000000000
       257        26  PNM       C3             -1.4516508112        7.5618502704       -5.4577725565  S3        523             1.0000000000
       258        26  PNM       N4             -2.6323398545        7.4442402352       -4.5825662205  S3        523             1.0000000000
       259        26  PNM       C5             -3.7388936878        8.4541270159       -4.8214310617  S3        523             1.0000000000
       260        26  PNM       C6             -3.6237977837        8.8629790323       -3.2923622654  S3        523             1.0000000000
       261        26  PNM       C7             -2.5044527785        7.8067496374       -3.2215726836  S3        523             1.0000000000
       262        26  PNM       O8             -1.5755706131        7.5734498344       -2.4406000616  S3        523             1.0000000000
       263        26  PNM       C9             -2.5693024103        7.4449160748       -7.7141769349  S3        523             1.0000000000
       264        26  PNM       C10            -0.7102294906        9.0734338783       -7.3545859069  S3        523             1.0000000000
       265        26  PNM       C11            -0.8618880066        6.2096716411       -5.8025130662  S3        523             1.0000000000
       266        26  PNM       O12            -1.5073844446        5.1534930378       -5.6494763938  S3        523             1.0000000000
       267        26  PNM       O13             0.3947564494        6.2247019159       -6.2551679346  S3        523             1.0000000000
       268        26  PNM       N14            -3.0462112373       10.1702489278       -3.0725528498  S3        523             1.0000000000
       269        26  PNM       C15            -3.5406210656       11.2736081306       -3.6675852445  S3        523             1.0000000000
       270        26  PNM       O16            -4.5644142890       11.2002187649       -4.4217441224  S3        523             1.0000000000
       271        26  PNM       C17            -2.8371974274       12.5832060992       -3.4301280766  S3        523             1.0000000000
       272        26  PNM       C18            -1.7989384303       12.8572044355       -4.4887220719  S3        523             1.0000000000
       273        26  PNM       C19            -0.5307983298       13.3282136978       -4.1215578373  S3        523             1.0000000000
       274        26  PNM       C20             0.4333790669       13.5975072161       -5.0950547883  S3        523             1.0000000000
       275        26  PNM       C21             0.1444934183       13.3871754094       -6.4447590630  S3        523             1.0000000000
       276        26  PNM       C22            -1.1216282845       12.9292642228       -6.8163052848  S3        523             1.0000000000
       277        26  PNM       C23            -2.0946678573       12.6777245999       -5.8482619354  S3        523             1.0000000000
       278        26  PNM       H24            -0.6656913675        8.1460525427       -4.9243931045  S3        523             1.0000000000
       279        26  PNM       H25            -1.0085416679        9.5370523120       -8.3020159321  S3        523             1.0000000000
       280        26  PNM       H26             0.1024709337        8.3658467858       -7.5545692406  S3        523             1.0000000000
       281        26  PNM       H27            -0.3187113475        9.8649296063       -6.7077953844  S3        523             1.0000000000
       282        26  PNM       H28            -2.9607454597        8.0130617699       -8.5656280590  S3        523             1.0000000000
       283        26  PNM       H29            -3.4046734063        6.9079670028       -7.2508826902  S3        523             1.0000000000
       284        26  PNM       H30            -1.8562505245        6.6997174895       -8.0897534172  S3        523             1.0000000000
       285        26  PNM       H31            -4.7044810367        7.9796143851       -5.0937713074  S3        523             1.0000000000
       286        26  PNM       H32            -4.5453440507        8.7049126364       -2.6834076747  S3        523             1.0000000000
       287        26  PNM       H33            -2.3648895292       12.5916614771       -2.4335975863  S3        523             1.0000000000
       288        26  PNM       H34            -3.5897804447       13.3901226479       -3.4447576923  S3        523             1.0000000000
       289        26  PNM       H35            -0.3026293418       13.4965663422       -3.0625365348  S3        523             1.0000000000
       290        26  PNM       H36             1.4203692298       13.9726273779       -4.7967385078  S3        523             1.0000000000
       291        26  PNM       H37             0.9023646473       13.5941424044       -7.2100456254  S3        523             1.0000000000
       292        26  PNM       H38            -1.3605306406       12.7667703005       -7.8746763723  S3        523             1.0000000000
       293        26  PNM       H39            -3.0951770641       12.3512685303       -6.1545764283  S3        523             1.0000000000
       294        26  PNM       H40            -2.1900320789       10.2259681123       -2.4862570179  S3        523             1.0000000000
       295        27  TIP3      OH2            -4.4366290307        7.7875566808       -0.5619266913  S3        290             1.0000000000
       296        27  TIP3      H1             -5.4255864097        7.7272226518       -0.3596577510  S3        290             1.0000000000
       297        27  TIP3      H2             -3.9305501884        8.4144620162        0.0362988059  S3        290             1.0000000000
       298        28  SER       CB             -3.0097329261        5.0509884099       -2.2463523363  S4        70              1.0000000000
       299        28  SER       HB1            -3.5093500897        4.1926158502       -2.7316435950  S4        70              1.0000000000
       300        28  SER       HB2            -2.0322091997        5.2206456957       -2.7272344463  S4        70              1.0000000000
       301        28  SER       OG             -3.8554779762        6.2059647649       -2.4354725606  S4        70              1.0000000000
       302        28  SER       HG1            -3.9509886830        6.7849752516       -1.5682119286  S4        70              1.0000000000
       303        28  SER       QQH1           -2.8680517167        4.8514353869       -1.1684793431  S4        70              1.0000000000
       304        29  LYS       CD             -6.6299358158        3.4165106223       -2.0250077542  S4        73              1.0000000000
       305        29  LYS       HD1            -7.2681463497        2.8711997471       -2.7241462245  S4        73              1.0000000000
       306        29  LYS       HD2            -5.6189468772        3.4413884512       -2.4515471514  S4        73              1.0000000000
       307        29  LYS       QQH2           -6.6037097073        2.8626203310       -1.0788714071  S4        73              1.0000000000
       308        29  LYS       CE             -7.1718657361        4.8215986070       -1.8352439094  S4        73              1.0000000000
       309        29  LYS       HE1            -7.0297191725        5.2057643140       -0.8078089625  S4        73              1.0000000000
       310        29  LYS       HE2            -8.2507624295        4.8584079311       -2.0536531766  S4        73              1.0000000000
       311        29  LYS       NZ             -6.5253089246        5.7897286563       -2.7116467734  S4        73              1.0000000000
       312        29  LYS       HZ1            -6.7686041462        5.6721465002       -3.7174850732  S4        73              1.0000000000
       313        29  LYS       HZ2            -5.4701993283        5.7726541261       -2.6292064827  S4        73              1.0000000000
       314        29  LYS       HZ3            -6.8212019569        6.7601724789       -2.4295488746  S4        73              1.0000000000
       315        30  SER       CB             -4.5564251571        4.3370521754       -6.3749068479  S4        130             1.0000000000
       316        30  SER       HB1            -4.6020360591        5.2454359210       -6.9871393834  S4        130             1.0000000000
       317        30  SER       HB2            -3.8435687980        3.6360424950       -6.8447083354  S4        130             1.0000000000
       318        30  SER       OG             -4.0791569743        4.6527526385       -5.0382254747  S4        130             1.0000000000
       319        30  SER       HG1            -3.4756500508        5.4440974686       -5.0907508636  S4        130             1.0000000000
       320        30  SER       QQH3           -5.5463139035        3.8620307973       -6.3093487460  S4        130             1.0000000000
       321        31  GLU       CB             -9.9061666729        9.1481982290        0.6858744700  S4        166             1.0000000000
       322        31  GLU       HB1            -9.6231262333        9.7675092303       -0.1749588395  S4        166             1.0000000000
       323        31  GLU       HB2           -10.9526412996        8.8612918463        0.5554090154  S4        166             1.0000000000
       324        31  GLU       QQH4           -9.7906272994        9.7060079562        1.6209622369  S4        166             1.0000000000
       325        31  GLU       CG             -9.0372245822        7.9035768676        0.6737659625  S4        166             1.0000000000
       326        31  GLU       HG1            -9.4530166665        7.1799348547       -0.0427476172  S4        166             1.0000000000
       327        31  GLU       HG2            -9.0657724745        7.4029887354        1.6567508618  S4        166             1.0000000000
       328        31  GLU       CD             -7.5973762226        8.1728208421        0.2960667965  S4        166             1.0000000000
       329        31  GLU       OE1            -7.0338197617        9.2544274593        0.5990145766  S4        166             1.0000000000
       330        31  GLU       OE2            -6.9724714984        7.2130561783       -0.3497493576  S4        166             1.0000000000
       331        32  ASN       CB             -2.6619769324       11.8782071949        1.3987558191  S4        170             1.0000000000
       332        32  ASN       HB1            -1.6741146458       11.8161254302        0.9300092487  S4        170             1.0000000000
       333        32  ASN       HB2            -3.1588141117       12.7899567410        1.0573073124  S4        170             1.0000000000
       334        32  ASN       QQH5           -2.5673581142       11.9040007551        2.4915834099  S4        170             1.0000000000
       335        32  ASN       CG             -3.4752270714       10.6699685734        0.9923425802  S4        170             1.0000000000
       336        32  ASN       OD1            -2.9429541905        9.5422971824        0.8263863197  S4        170             1.0000000000
       337        32  ASN       ND2            -4.7927228692       10.8475658290        0.7747442327  S4        170             1.0000000000
       338        32  ASN       HD21           -5.4330584871       10.0410677337        0.5914730929  S4        170             1.0000000000
       339        32  ASN       HD22           -5.2396585079       11.7508001559        0.9811384246  S4        170             1.0000000000
       340        33  LYS       CE             -3.0734529631        1.6414262532       -4.4355631601  S4        234             1.0000000000
       341        33  LYS       HE1            -3.4666005863        1.9228210328       -3.4518473842  S4        234             1.0000000000
       342        33  LYS       HE2            -3.9074877241        1.5878976104       -5.1452851415  S4        234             1.0000000000
       343        33  LYS       NZ             -2.1448741461        2.6645843046       -4.9057423413  S4        234             1.0000000000
       344        33  LYS       HZ1            -1.6911749949        2.3833063129       -5.8063182794  S4        234             1.0000000000
       345        33  LYS       HZ2            -1.3727421529        2.8592228385       -4.2303851573  S4        234             1.0000000000
       346        33  LYS       HZ3            -2.6581761823        3.5839088449       -5.0504996995  S4        234             1.0000000000
       347        33  LYS       QQH6           -2.5569090472        0.6757192572       -4.3612679906  S4        234             1.0000000000
       348        34  SER       CB              2.4311711654        3.3878368164       -5.8507255366  S4        235             1.0000000000
       349        34  SER       HB1             3.0926780314        2.7032294084       -6.4064267915  S4        235             1.0000000000
       350        34  SER       HB2             3.0049477412        4.3033580679       -5.6186713288  S4        235             1.0000000000
       351        34  SER       OG              1.2999088950        3.6839170246       -6.6815008730  S4        235             1.0000000000
       352        34  SER       HG1             0.8477985569        4.5079556820       -6.3527264395  S4        235             1.0000000000
       353        34  SER       QQH7            2.1174844271        2.9067651761       -4.8967282644  S4        235             1.0000000000
       354        35  PNM       S1             -3.1083762141        9.6238999212       -6.0407407779  S4        523             1.0000000000
       355        35  PNM       C2             -1.8888958821        8.3570036892       -6.7108107992  S4        523             1.0000000000
       356        35  PNM       C3             -1.4568073401        7.5550217615       -5.4546927284  S4        523             1.0000000000
       357        35  PNM       N4             -2.6413569212        7.4314285467       -4.5842381401  S4        523             1.0000000000
       358        35  PNM       C5             -3.7436929831        8.4471210385       -4.8227797289  S4        523             1.0000000000
       359        35  PNM       C6             -3.6277089147        8.8565522893       -3.2950253406  S4        523             1.0000000000
       360        35  PNM       C7             -2.5131080477        7.7954986891       -3.2211439103  S4        523             1.0000000000
       361        35  PNM       O8             -1.5766057795        7.5737034972       -2.4454421989  S4        523             1.0000000000
       362        35  PNM       C9             -2.5676513211        7.4399707295       -7.7146106878  S4        523             1.0000000000
       363        35  PNM       C10            -0.7098060139        9.0680791478       -7.3487625952  S4        523             1.0000000000
       364        35  PNM       C11            -0.8625734984        6.2054873225       -5.8015609188  S4        523             1.0000000000
       365        35  PNM       O12            -1.5050059142        5.1470016526       -5.6518733422  S4        523             1.0000000000
       366        35  PNM       O13             0.3943503278        6.2249115666       -6.2539911161  S4        523             1.0000000000
       367        35  PNM       N14            -3.0453346361       10.1617433004       -3.0754893874  S4        523             1.0000000000
       368        35  PNM       C15            -3.5393618885       11.2668077804       -3.6675841807  S4        523             1.0000000000
       369        35  PNM       O16            -4.5652217570       11.1957096348       -4.4193579337  S4        523             1.0000000000
       370        35  PNM       C17            -2.8345663630       12.5754782989       -3.4292080547  S4        523             1.0000000000
       371        35  PNM       C18            -1.7976379162       12.8518571444       -4.4885040646  S4        523             1.0000000000
       372        35  PNM       C19            -0.5304531141       13.3259500306       -4.1219173451  S4        523             1.0000000000
       373        35  PNM       C20             0.4325362625       13.5979305991       -5.0958314329  S4        523             1.0000000000
       374        35  PNM       C21             0.1433864514       13.3874807840       -6.4454615476  S4        523             1.0000000000
       375        35  PNM       C22            -1.1218618872       12.9267238878       -6.8164559342  S4        523             1.0000000000
       376        35  PNM       C23            -2.0937207785       12.6723372724       -5.8479514035  S4        523             1.0000000000
       377        35  PNM       H24            -0.6746094673        8.1401091006       -4.9166613750  S4        523             1.0000000000
       378        35  PNM       H25            -1.0050940423        9.5297660746       -8.2980910267  S4        523             1.0000000000
       379        35  PNM       H26             0.1045226947        8.3611603748       -7.5443916894  S4        523             1.0000000000
       380        35  PNM       H27            -0.3218607725        9.8612544474       -6.7019465155  S4        523             1.0000000000
       381        35  PNM       H28            -2.9564385430        8.0088315364       -8.5668224487  S4        523             1.0000000000
       382        35  PNM       H29            -3.4045564079        6.9029189451       -7.2542633416  S4        523             1.0000000000
       383        35  PNM       H30            -1.8536481499        6.6949002974       -8.0885542227  S4        523             1.0000000000
       384        35  PNM       H31            -4.7111886399        7.9764868982       -5.0950569997  S4        523             1.0000000000
       385        35  PNM       H32            -4.5513835294        8.7040402786       -2.6880961802  S4        523             1.0000000000
       386        35  PNM       H33            -2.3609276090       12.5819485034       -2.4332911823  S4        523             1.0000000000
       387        35  PNM       H34            -3.5869314941       13.3826891246       -3.4411629167  S4        523             1.0000000000
       388        35  PNM       H35            -0.3020737866       13.4944408306       -3.0629678205  S4        523             1.0000000000
       389        35  PNM       H36             1.4188104159       13.9752670939       -4.7979218028  S4        523             1.0000000000
       390        35  PNM       H37             0.9003642808       13.5965000838       -7.2110779267  S4        523             1.0000000000
       391        35  PNM       H38            -1.3610027576       12.7641808110       -7.8747716688  S4        523             1.0000000000
       392        35  PNM       H39            -3.0935509850       12.3434239357       -6.1538543379  S4        523             1.0000000000
       393        35  PNM       H40            -2.1880550550       10.2147961036       -2.4904796362  S4        523             1.0000000000
       394        36  TIP3      OH2            -4.4440878969        7.7727243499       -0.5604228862  S4        290             1.0000000000
       395        36  TIP3      H1             -5.4373238839        7.7068483660       -0.3591748332  S4        290             1.0000000000
       396        36  TIP3      H2             -3.9369933838        8.4051589917        0.0322876465  S4        290             1.0000000000
       397        37  SER       CB             -3.0155035666        5.0586566899       -2.2425159865  S5        70              1.0000000000
       398        37  SER       HB1            -3.5223940356        4.2041266861       -2.7276924543  S5        70              1.0000000000
       399        37  SER       HB2            -2.0394802065        5.2242632732       -2.7276465978  S5        70              1.0000000000
       400        37  SER       OG             -3.8551582314        6.2217594107       -2.4232782976  S5        70              1.0000000000
       401        37  SER       HG1            -3.9721597013        6.8113276253       -1.5447668738  S5        70              1.0000000000
       402        37  SER       QQH1           -2.8693325866        4.8537057574       -1.1660260866  S5        70              1.0000000000
       403        38  LYS       CD             -6.6182096156        3.4181072660       -2.0285223855  S5        73              1.0000000000
       404        38  LYS       HD1            -7.2605817922        2.8769506359       -2.7271353246  S5        73              1.0000000000
       405        38  LYS       HD2            -5.6069314060        3.4350281618       -2.4548597268  S5        73              1.0000000000
       406        38  LYS       QQH2           -6.5966866440        2.8656134690       -1.0815199011  S5        73              1.0000000000
       407        38  LYS       CE             -7.1490239552        4.8278952430       -1.8411625012  S5        73              1.0000000000
       408        38  LYS       HE1            -6.9937699594        5.2177627128       -0.8177805482  S5        73              1.0000000000
       409        38  LYS       HE2            -8.2302100954        4.8698332233       -2.0484974186  S5        73              1.0000000000
       410        38  LYS       NZ             -6.5042920096        5.7837096896       -2.7325635722  S5        73              1.0000000000
       411        38  LYS       HZ1            -6.7334753682        5.6376009493       -3.7378490123  S5        73              1.0000000000
       412        38  LYS       HZ2            -5.4485394092        5.7827333932       -2.6364197510  S5        73              1.0000000000
       413        38  LYS       HZ3            -6.8149907971        6.7577248916       -2.4846803808  S5        73              1.0000000000
       414        39  SER       CB             -4.5559755143        4.3390221850       -6.3738351194  S5        130             1.0000000000
       415        39  SER       HB1            -4.6002310971        5.2467536755       -6.9870045819  S5        130             1.0000000000
       416        39  SER       HB2            -3.8416528664        3.6378264240       -6.8409169883  S5        130             1.0000000000
       417        39  SER       OG             -4.0825052867        4.6561356073       -5.0357396212  S5        130             1.0000000000
       418        39  SER       HG1            -3.4848204332        5.4527856210       -5.0845641325  S5        130             1.0000000000
       419        39  SER       QQH3           -5.5459899658        3.8637881188       -6.3105071153  S5        130             1.0000000000
       420        40  GLU       CB             -9.9069106696        9.1498308715        0.6854248982  S5        166             1.0000000000
       421        40  GLU       HB1            -9.6252047613        9.7703018435       -0.1750031869  S5        166             1.0000000000
       422        40  GLU       HB2           -10.9528216880        8.8609260637        0.5549829502  S5        166             1.0000000000
       423        40  GLU       QQH4           -9.7921709435        9.7066662895        1.6211707539  S5        166             1.0000000000
       424        40  GLU       CG             -9.0353859631        7.9068262965        0.6717705314  S5        166             1.0000000000
       425        40  GLU       HG1            -9.4451683438        7.1859263336       -0.0510980479  S5        166             1.0000000000
       426        40  GLU       HG2            -9.0687878156        7.4010032990        1.6519898759  S5        166             1.0000000000
       427        40  GLU       CD             -7.5938876811        8.1812833542        0.3051630320  S5        166             1.0000000000
       428        40  GLU       OE1            -7.0386397525        9.2671942598        0.6043598689  S5        166             1.0000000000
       429        40  GLU       OE2            -6.9558263834        7.2204501523       -0.3284331085  S5        166             1.0000000000
       430        41  ASN       CB             -2.6582595178       11.8745446558        1.3979751380  S5        170             1.0000000000
       431        41  ASN       HB1            -1.6693978196       11.8102314797        0.9316896483  S5        170             1.0000000000
       432        41  ASN       HB2            -3.1525745053       12.7870152094        1.0545137597  S5        170             1.0000000000
       433        41  ASN       QQH5           -2.5666202995       11.9007983663        2.4910466755  S5        170             1.0000000000
       434        41  ASN       CG             -3.4739639942       10.6681965832        0.9897028285  S5        170             1.0000000000
       435        41  ASN       OD1            -2.9463118829        9.5385890809        0.8196347079  S5        170             1.0000000000
       436        41  ASN       ND2            -4.7909573567       10.8500273759        0.7730719604  S5        170             1.0000000000
       437        41  ASN       HD21           -5.4334742807       10.0453274858        0.5897435225  S5        170             1.0000000000
       438        41  ASN       HD22           -5.2359418278       11.7537594576        0.9815482957  S5        170             1.0000000000
       439        42  LYS       CE             -3.0750027100        1.6424605689       -4.4334214519  S5        234             1.0000000000
       440        42  LYS       HE1            -3.4684371506        1.9223632199       -3.4493985046  S5        234             1.0000000000
       441        42  LYS       HE2            -3.9090090643        1.5889075511       -5.1431995904  S5        234             1.0000000000
       442        42  LYS       NZ             -2.1474357469        2.6670550876       -4.9024070413  S5        234             1.0000000000
       443        42  LYS       HZ1            -1.6941011862        2.3877549747       -5.8037439096  S5        234             1.0000000000
       444        42  LYS       HZ2            -1.3747744395        2.8608408753       -4.2273937006  S5        234             1.0000000000
       445        42  LYS       HZ3            -2.6608147912        3.5866148427       -5.0454514577  S5        234             1.0000000000
       446        42  LYS       QQH6           -2.5575242422        0.6771705013       -4.3602796620  S5        234             1.0000000000
       447        43  SER       CB              2.4304683080        3.3880086524       -5.8512008928  S5        235             1.0000000000
       448        43  SER       HB1             3.0920434091        2.7036094537       -6.4070918636  S5        235             1.0000000000
       449        43  SER       HB2             3.0041234234        4.3035926127       -5.6190951060  S5        235             1.0000000000
       450        43  SER       OG              1.2990568350        3.6840178422       -6.6817986129  S5        235             1.0000000000
       451        43  SER       HG1             0.8466514019        4.5077645245       -6.3526005440  S5        235             1.0000000000
       452        43  SER       QQH7            2.1169983097        2.9067210474       -4.8972437080  S5        235             1.0000000000
       453        44  PNM       S1             -3.1110748732        9.6173514016       -6.0409562320  S5        523             1.0000000000
       454        44  PNM       C2             -1.8899699032        8.3515193942       -6.7085782139  S5        523             1.0000000000
       455        44  PNM       C3             -1.4616634148        7.5485866425       -5.4516839754  S5        523             1.0000000000
       456        44  PNM       N4             -2.6499310710        7.4190627004       -4.5858996034  S5        523             1.0000000000
       457        44  PNM       C5             -3.7479127839        8.4404360998       -4.8240720340  S5        523             1.0000000000
       458        44  PNM       C6             -3.6314339945        8.8503788849       -3.2977188191  S5        523             1.0000000000
       459        44  PNM       C7             -2.5217687925        7.7841021609       -3.2202913739  S5        523             1.0000000000
       460        44  PNM       O8             -1.5775887550        7.5744276605       -2.4498756100  S5        523             1.0000000000
       461        44  PNM       C9             -2.5660296850        7.4353704967       -7.7150296489  S5        523             1.0000000000
       462        44  PNM       C10            -0.7093909033        9.0630862519       -7.3433551501  S5        523             1.0000000000
       463        44  PNM       C11            -0.8631957122        6.2015453162       -5.8006494881  S5        523             1.0000000000
       464        44  PNM       O12            -1.5024997330        5.1408903240       -5.6543919619  S5        523             1.0000000000
       465        44  PNM       O13             0.3941555607        6.2252090536       -6.2530285797  S5        523             1.0000000000
       466        44  PNM       N14            -3.0445295548       10.1535884551       -3.0782530857  S5        523             1.0000000000
       467        44  PNM       C15            -3.5381032116       11.2602888407       -3.6675884862  S5        523             1.0000000000
       468        44  PNM       O16            -4.5661449321       11.1916142143       -4.4168345235  S5        523             1.0000000000
       469        44  PNM       C17            -2.8320138042       12.5681132378       -3.4283606005  S5        523             1.0000000000
       470        44  PNM       C18            -1.7963776161       12.8468482653       -4.4883040905  S5        523             1.0000000000
       471        44  PNM       C19            -0.5301042780       13.3238464506       -4.1222576450  S5        523             1.0000000000
       472        44  PNM       C20             0.4317610048       13.5983453445       -5.0965652069  S5        523             1.0000000000
       473        44  PNM       C21             0.1423515570       13.3877859639       -6.4461233162  S5        523             1.0000000000
       474        44  PNM       C22            -1.1220712838       12.9243559120       -6.8165959688  S5        523             1.0000000000
       475        44  PNM       C23            -2.0928075944       12.6672963644       -5.8476582663  S5        523             1.0000000000
       476        44  PNM       H24            -0.6830835245        8.1345137443       -4.9092119509  S5        523             1.0000000000
       477        44  PNM       H25            -1.0019073625        9.5229399562       -8.2944458098  S5        523             1.0000000000
       478        44  PNM       H26             0.1064581122        8.3568254056       -7.5349280662  S5        523             1.0000000000
       479        44  PNM       H27            -0.3247771357        9.8578557526       -6.6965660469  S5        523             1.0000000000
       480        44  PNM       H28            -2.9522923020        8.0049210035       -8.5679542168  S5        523             1.0000000000
       481        44  PNM       H29            -3.4043795448        6.8982325653       -7.2574767488  S5        523             1.0000000000
       482        44  PNM       H30            -1.8511504444        6.6904072940       -8.0874414746  S5        523             1.0000000000
       483        44  PNM       H31            -4.7173067462        7.9736308563       -5.0962632247  S5        523             1.0000000000
       484        44  PNM       H32            -4.5578023232        8.7037429348       -2.6937338788  S5        523             1.0000000000
       485        44  PNM       H33            -2.3571051469       12.5727353809       -2.4330320571  S5        523             1.0000000000
       486        44  PNM       H34            -3.5842208022       13.3755509511       -3.4377563213  S5        523             1.0000000000
       487        44  PNM       H35            -0.3015080982       13.4924208363       -3.0633716891  S5        523             1.0000000000
       488        44  PNM       H36             1.4173739539       13.9777229911       -4.7990391051  S5        523             1.0000000000
       489        44  PNM       H37             0.8984969470       13.5986925941       -7.2120475544  S5        523             1.0000000000
       490        44  PNM       H38            -1.3614214829       12.7617173742       -7.8748551205  S5        523             1.0000000000
       491        44  PNM       H39            -3.0919624845       12.3359613428       -6.1531523755  S5        523             1.0000000000
       492        44  PNM       H40            -2.1856694263       10.2039403807       -2.4952419262  S5        523             1.0000000000
       493        45  TIP3      OH2            -4.4548017481        7.7572486968       -0.5600575360  S5        290             1.0000000000
       494        45  TIP3      H1             -5.4554363076        7.6826599279       -0.3606534669  S5        290             1.0000000000
       495        45  TIP3      H2             -3.9434388082        8.3942422407        0.0258079755  S5        290             1.0000000000
       496        46  SER       CB             -3.0209794770        5.0649415008       -2.2399625880  S6        70              1.0000000000
       497        46  SER       HB1            -3.5334537432        4.2132773046       -2.7253881881  S6        70              1.0000000000
       498        46  SER       HB2            -2.0463653970        5.2278094486       -2.7286800456  S6        70              1.0000000000
       499        46  SER       OG             -3.8569094473        6.2364517332       -2.4108415921  S6        70              1.0000000000
       500        46  SER       HG1            -4.0052947389        6.8567164265       -1.5082128329  S6        70              1.0000000000
       501        46  SER       QQH1           -2.8702733814        4.8524797198       -1.1648072532  S6        70              1.0000000000
       502        47  LYS       CD             -6.6072966660        3.4189556898       -2.0322304244  S6        73              1.0000000000
       503        47  LYS       HD1            -7.2540091173        2.8818414710       -2.7299853204  S6        73              1.0000000000
       504        47  LYS       HD2            -5.5958883066        3.4279114184       -2.4585228239  S6        73              1.0000000000
       505        47  LYS       QQH2           -6.5903737187        2.8683115367       -1.0840783483  S6        73              1.0000000000
       506        47  LYS       CE             -7.1266259157        4.8334911191       -1.8478225247  S6        73              1.0000000000
       507        47  LYS       HE1            -6.9598201709        5.2262929794       -0.8276311519  S6        73              1.0000000000
       508        47  LYS       HE2            -8.2097191042        4.8811528254       -2.0455900894  S6        73              1.0000000000
       509        47  LYS       NZ             -6.4812705287        5.7772882219       -2.7518810624  S6        73              1.0000000000
       510        47  LYS       HZ1            -6.6941081725        5.6032113363       -3.7561130106  S6        73              1.0000000000
       511        47  LYS       HZ2            -5.4234888996        5.7943963888       -2.6408155129  S6        73              1.0000000000
       512        47  LYS       HZ3            -6.8072620955        6.7533628305       -2.5386620489  S6        73              1.0000000000
       513        48  SER       CB             -4.5555367557        4.3410150725       -6.3728604689  S6        130             1.0000000000
       514        48  SER       HB1            -4.5985549088        5.2482740800       -6.9867229326  S6        130             1.0000000000
       515        48  SER       HB2            -3.8400201583        3.6397024104       -6.8378567314  S6        130             1.0000000000
       516        48  SER       OG             -4.0856227901        4.6585882149       -5.0335804334  S6        130             1.0000000000
       517        48  SER       HG1            -3.4961870290        5.4623311438       -5.0762067044  S6        130             1.0000000000
       518        48  SER       QQH3           -5.5457758131        3.8656128808       -6.3118948013  S6        130             1.0000000000
       519        49  GLU       CB             -9.9077634716        9.1512291386        0.6850135637  S6        166             1.0000000000
       520        49  GLU       HB1            -9.6275453952        9.7728584345       -0.1750429562  S6        166             1.0000000000
       521        49  GLU       HB2           -10.9530734516        8.8602268960        0.5547394529  S6        166             1.0000000000
       522        49  GLU       QQH4           -9.7936924612        9.7069206467        1.6214995954  S6        166             1.0000000000
       523        49  GLU       CG             -9.0336549361        7.9096321287        0.6695148037  S6        166             1.0000000000
       524        49  GLU       HG1            -9.4373622402        7.1913935175       -0.0595443761  S6        166             1.0000000000
       525        49  GLU       HG2            -9.0713461179        7.3987212031        1.6470370657  S6        166             1.0000000000
       526        49  GLU       CD             -7.5911414709        8.1904571779        0.3143304529  S6        166             1.0000000000
       527        49  GLU       OE1            -7.0436218095        9.2790148927        0.6094321512  S6        166             1.0000000000
       528        49  GLU       OE2            -6.9359624200        7.2292807406       -0.3079172961  S6        166             1.0000000000
       529        50  ASN       CB             -2.6548565926       11.8716923956        1.3974087142  S6        170             1.0000000000
       530        50  ASN       HB1            -1.6651273241       11.8058005453        0.9332507488  S6        170             1.0000000000
       531        50  ASN       HB2            -3.1473391999       12.7846256015        1.0522909111  S6        170             1.0000000000
       532        50  ASN       QQH5           -2.5658629125       11.8982435599        2.4906968285  S6        170             1.0000000000
       533        50  ASN       CG             -3.4722089251       10.6669431912        0.9874327453  S6        170             1.0000000000
       534        50  ASN       OD1            -2.9490687730        9.5352894841        0.8136649991  S6        170             1.0000000000
       535        50  ASN       ND2            -4.7887869577       10.8523288816        0.7714087710  S6        170             1.0000000000
       536        50  ASN       HD21           -5.4322032159       10.0490721260        0.5871299440  S6        170             1.0000000000
       537        50  ASN       HD22           -5.2325228199       11.7563426226        0.9813767412  S6        170             1.0000000000
       538        51  LYS       CE             -3.0764394034        1.6434642476       -4.4314338346  S6        234             1.0000000000
       539        51  LYS       HE1            -3.4701377924        1.9219258521       -3.4471095442  S6        234             1.0000000000
       540        51  LYS       HE2            -3.9104214236        1.5899099922       -5.1412612107  S6        234             1.0000000000
       541        51  LYS       NZ             -2.1499842821        2.6695916469       -4.8991624464  S6        234             1.0000000000
       542        51  LYS       HZ1            -1.6970560545        2.3925320495       -5.8013041018  S6        234             1.0000000000
       543        51  LYS       HZ2            -1.3769389655        2.8626871010       -4.2243757927  S6        234             1.0000000000
       544        51  LYS       HZ3            -2.6638506602        3.5894422008       -5.0400748218  S6        234             1.0000000000
       545        51  LYS       QQH6           -2.5580365704        0.6785613986       -4.3594943432  S6        234             1.0000000000
       546        52  SER       CB              2.4298189085        3.3881859183       -5.8516544362  S6        235             1.0000000000
       547        52  SER       HB1             3.0915067402        2.7039840739       -6.4077055866  S6        235             1.0000000000
       548        52  SER       HB2             3.0033815497        4.3038213298       -5.6194785814  S6        235             1.0000000000
       549        52  SER       OG              1.2983034132        3.6841301553       -6.6820947936  S6        235             1.0000000000
       550        52  SER       HG1             0.8456141772        4.5076708020       -6.3525282932  S6        235             1.0000000000
       551        52  SER       QQH7            2.1165731808        2.9066642256       -4.8977406032  S6        235             1.0000000000
       552        53  PNM       S1             -3.1134628726        9.6115873942       -6.0414623600  S6        523             1.0000000000
       553        53  PNM       C2             -1.8908399458        8.3465092753       -6.7065391355  S6        523             1.0000000000
       554        53  PNM       C3             -1.4661071079        7.5427370812       -5.4488097750  S6        523             1.0000000000
       555        53  PNM       N4             -2.6578203129        7.4074782821       -4.5876132776  S6        523             1.0000000000
       556        53  PNM       C5             -3.7513503446        8.4341366437       -4.8252079429  S6        523             1.0000000000
       557        53  PNM       C6             -3.6348805905        8.8444820299       -3.3003692048  S6        523             1.0000000000
       558        53  PNM       C7             -2.5306857846        7.7719896892       -3.2188255772  S6        523             1.0000000000
       559        53  PNM       O8             -1.5783851537        7.5757303257       -2.4536728171  S6        523             1.0000000000
       560        53  PNM       C9             -2.5644677707        7.4312235126       -7.7154529456  S6        523             1.0000000000
       561        53  PNM       C10            -0.7089959599        9.0585975019       -7.3385372750  S6        523             1.0000000000
       562        53  PNM       C11            -0.8638359367        6.1979214353       -5.7997398822  S6        523             1.0000000000
       563        53  PNM       O12            -1.4998650614        5.1352942183       -5.6570374939  S6        523             1.0000000000
       564        53  PNM       O13             0.3942845605        6.2255615617       -6.2523716631  S6        523             1.0000000000
       565        53  PNM       N14            -3.0438607724       10.1459185352       -3.0807209402  S6        523             1.0000000000
       566        53  PNM       C15            -3.5368431461       11.2541356400       -3.6676251019  S6        523             1.0000000000
       567        53  PNM       O16            -4.5672225805       11.1880936913       -4.4141814093  S6        523             1.0000000000
       568        53  PNM       C17            -2.8295873444       12.5612546492       -3.4276182442  S6        523             1.0000000000
       569        53  PNM       C18            -1.7951796274       12.8422928676       -4.4881298280  S6        523             1.0000000000
       570        53  PNM       C19            -0.5297559999       13.3219504438       -4.1225723292  S6        523             1.0000000000
       571        53  PNM       C20             0.4310737134       13.5987432532       -5.0972435546  S6        523             1.0000000000
       572        53  PNM       C21             0.1414096262       13.3880869116       -6.4467302571  S6        523             1.0000000000
       573        53  PNM       C22            -1.1222542372       12.9222093067       -6.8167196040  S6        523             1.0000000000
       574        53  PNM       C23            -2.0919496912       12.6627120230       -5.8473857323  S6        523             1.0000000000
       575        53  PNM       H24            -0.6908058353        8.1294165999       -4.9022777885  S6        523             1.0000000000
       576        53  PNM       H25            -0.9990435249        9.5167662322       -8.2912269763  S6        523             1.0000000000
       577        53  PNM       H26             0.1082424002        8.3529679659       -7.5264439751  S6        523             1.0000000000
       578        53  PNM       H27            -0.3273829006        9.8548313548       -6.6918216188  S6        523             1.0000000000
       579        53  PNM       H28            -2.9484012481        8.0014050235       -8.5690477627  S6        523             1.0000000000
       580        53  PNM       H29            -3.4041196218        6.8940161801       -7.2604473052  S6        523             1.0000000000
       581        53  PNM       H30            -1.8488052957        6.6863480928       -8.0864648364  S6        523             1.0000000000
       582        53  PNM       H31            -4.7226132474        7.9711134813       -5.0972778037  S6        523             1.0000000000
       583        53  PNM       H32            -4.5647980354        8.7041818128       -2.7008236648  S6        523             1.0000000000
       584        53  PNM       H33            -2.3534892825       12.5642318004       -2.4328373434  S6        523             1.0000000000
       585        53  PNM       H34            -3.5817265621       13.3688340280       -3.4346361016  S6        523             1.0000000000
       586        53  PNM       H35            -0.3009253546       13.4905318447       -3.0637359920  S6        523             1.0000000000
       587        53  PNM       H36             1.4161083453       13.9799203956       -4.8000671801  S6        523             1.0000000000
       588        53  PNM       H37             0.8968126221       13.6006528619       -7.2129329517  S6        523             1.0000000000
       589        53  PNM       H38            -1.3617663555       12.7593914027       -7.8749181890  S6        523             1.0000000000
       590        53  PNM       H39            -3.0904207142       12.3289586563       -6.1524653986  S6        523             1.0000000000
       591        53  PNM       H40            -2.1826848405       10.1935723208       -2.5008182360  S6        523             1.0000000000
       592        54  TIP3      OH2            -4.4699497168        7.7422043581       -0.5600116055  S6        290             1.0000000000
       593        54  TIP3      H1             -5.4874800048        7.6518033614       -0.3651930175  S6        290             1.0000000000
       594        54  TIP3      H2             -3.9460567760        8.3816513272        0.0155558460  S6        290             1.0000000000
       595        55  SER       CB             -3.0249833001        5.0678646976       -2.2402386559  S7        70              1.0000000000
       596        55  SER       HB1            -3.5392721122        4.2156229002       -2.7251094692  S7        70              1.0000000000
       597        55  SER       HB2            -2.0504993481        5.2284916030       -2.7301421829  S7        70              1.0000000000
       598        55  SER       OG             -3.8597156829        6.2458471147       -2.4040780364  S7        70              1.0000000000
       599        55  SER       HG1            -4.0504564312        6.9413659043       -1.4319879862  S7        70              1.0000000000
       600        55  SER       QQH1           -2.8712727391        4.8472924588       -1.1649233026  S7        70              1.0000000000
       601        56  LYS       CD             -6.5977401452        3.4190033056       -2.0359434341  S7        73              1.0000000000
       602        56  LYS       HD1            -7.2486991638        2.8856367110       -2.7325913403  S7        73              1.0000000000
       603        56  LYS       HD2            -5.5863344546        3.4207893367       -2.4622424352  S7        73              1.0000000000
       604        56  LYS       QQH2           -6.5851875459        2.8705393001       -1.0863681658  S7        73              1.0000000000
       605        56  LYS       CE             -7.1058316094        4.8380205991       -1.8548884144  S7        73              1.0000000000
       606        56  LYS       HE1            -6.9293792094        5.2287600140       -0.8363033257  S7        73              1.0000000000
       607        56  LYS       HE2            -8.1906191763        4.8915319707       -2.0445323312  S7        73              1.0000000000
       608        56  LYS       NZ             -6.4569834766        5.7709942058       -2.7680558574  S7        73              1.0000000000
       609        56  LYS       HZ1            -6.6521588251        5.5711626552       -3.7708667559  S7        73              1.0000000000
       610        56  LYS       HZ2            -5.3915589600        5.8092956863       -2.6419151093  S7        73              1.0000000000
       611        56  LYS       HZ3            -6.7975492113        6.7473281682       -2.5892266344  S7        73              1.0000000000
       612        57  SER       CB             -4.5550842043        4.3429432580       -6.3719418454  S7        130             1.0000000000
       613        57  SER       HB1            -4.5971025194        5.2498082366       -6.9865057690  S7        130             1.0000000000
       614        57  SER       HB2            -3.8388115202        3.6414391755       -6.8357685232  S7        130             1.0000000000
       615        57  SER       OG             -4.0883301999        4.6599498820       -5.0320357906  S7        130             1.0000000000
       616        57  SER       HG1            -3.5091708668        5.4721470308       -5.0648859494  S7        130             1.0000000000
       617        57  SER       QQH3           -5.5457311480        3.8673932099       -6.3133994146  S7        130             1.0000000000
       618        58  GLU       CB             -9.9088916824        9.1525251121        0.6847124120  S7        166             1.0000000000
       619        58  GLU       HB1            -9.6301237644        9.7751032582       -0.1750785659  S7        166             1.0000000000
       620        58  GLU       HB2           -10.9535611537        8.8594163117        0.5547123403  S7        166             1.0000000000
       621        58  GLU       QQH4           -9.7953346212        9.7069592956        1.6219930853  S7        166             1.0000000000
       622        58  GLU       CG             -9.0326006472        7.9118962163        0.6673316517  S7        166             1.0000000000
       623        58  GLU       HG1            -9.4303368439        7.1959103273       -0.0673582708  S7        166             1.0000000000
       624        58  GLU       HG2            -9.0734655555        7.3964744466        1.6425329514  S7        166             1.0000000000
       625        58  GLU       CD             -7.5905753807        8.2006486797        0.3236324880  S7        166             1.0000000000
       626        58  GLU       OE1            -7.0484970654        9.2883769698        0.6136152175  S7        166             1.0000000000
       627        58  GLU       OE2            -6.9136782441        7.2386510386       -0.2901606698  S7        166             1.0000000000
       628        59  ASN       CB             -2.6520176061       11.8700168853        1.3970993650  S7        170             1.0000000000
       629        59  ASN       HB1            -1.6616302615       11.8032285042        0.9345623999  S7        170             1.0000000000
       630        59  ASN       HB2            -3.1434645830       12.7831407240        1.0508134946  S7        170             1.0000000000
       631        59  ASN       QQH5           -2.5651495503       11.8966204925        2.4905728555  S7        170             1.0000000000
       632        59  ASN       CG             -3.4698078342       10.6665238188        0.9857568420  S7        170             1.0000000000
       633        59  ASN       OD1            -2.9505217874        9.5330847812        0.8093236713  S7        170             1.0000000000
       634        59  ASN       ND2            -4.7863287298       10.8543140678        0.7698408904  S7        170             1.0000000000
       635        59  ASN       HD21           -5.4279688642       10.0519994968        0.5830215226  S7        170             1.0000000000
       636        59  ASN       HD22           -5.2298096358       11.7583273596        0.9803800692  S7        170             1.0000000000
       637        60  LYS       CE             -3.0776793459        1.6443709949       -4.4297084400  S7        234             1.0000000000
       638        60  LYS       HE1            -3.4715541925        1.9216172259       -3.4451100204  S7        234             1.0000000000
       639        60  LYS       HE2            -3.9116558316        1.5908511525       -5.1395566672  S7        234             1.0000000000
       640        60  LYS       NZ             -2.1524090556        2.6720305307       -4.8961990505  S7        234             1.0000000000
       641        60  LYS       HZ1            -1.6999378362        2.3974600948       -5.7991077109  S7        234             1.0000000000
       642        60  LYS       HZ2            -1.3792886707        2.8648446013       -4.2213853056  S7        234             1.0000000000
       643        60  LYS       HZ3            -2.6674507860        3.5923901474       -5.0343181880  S7        234             1.0000000000
       644        60  LYS       QQH6           -2.5584696335        0.6797357716       -4.3589628640  S7        234             1.0000000000
       645        61  SER       CB              2.4292373770        3.3883543612       -5.8520664166  S7        235             1.0000000000
       646        61  SER       HB1             3.0911261170        2.7043166143       -6.4082234080  S7        235             1.0000000000
       647        61  SER       HB2             3.0027662171        4.3040228640       -5.6197938512  S7        235             1.0000000000
       648        61  SER       OG              1.2976958105        3.6842306134       -6.6823807037  S7        235             1.0000000000
       649        61  SER       HG1             0.8446543253        4.5076969260       -6.3524511416  S7        235             1.0000000000
       650        61  SER       QQH7            2.1162493339        2.9065700838       -4.8981957471  S7        235             1.0000000000
       651        62  PNM       S1             -3.1155526749        9.6063780250       -6.0418519144  S7        523             1.0000000000
       652        62  PNM       C2             -1.8914580174        8.3422249063       -6.7048515966  S7        523             1.0000000000
       653        62  PNM       C3             -1.4699522456        7.5378384054       -5.4462531882  S7        523             1.0000000000
       654        62  PNM       N4             -2.6645480793        7.3974441580       -4.5895501616  S7        523             1.0000000000
       655        62  PNM       C5             -3.7537798986        8.4285051218       -4.8261012595  S7        523             1.0000000000
       656        62  PNM       C6             -3.6378367770        8.8390086046       -3.3027477588  S7        523             1.0000000000
       657        62  PNM       C7             -2.5401157987        7.7586675766       -3.2164314478  S7        523             1.0000000000
       658        62  PNM       O8             -1.5788096893        7.5774902452       -2.4565444894  S7        523             1.0000000000
       659        62  PNM       C9             -2.5630484308        7.4277121399       -7.7159046953  S7        523             1.0000000000
       660        62  PNM       C10            -0.7086463774        9.0548372671       -7.3345890530  S7        523             1.0000000000
       661        62  PNM       C11            -0.8646544049        6.1947279101       -5.7987834647  S7        523             1.0000000000
       662        62  PNM       O12            -1.4972056215        5.1305235193       -5.6596813787  S7        523             1.0000000000
       663        62  PNM       O13             0.3948308313        6.2258724318       -6.2521049710  S7        523             1.0000000000
       664        62  PNM       N14            -3.0434332642       10.1391483466       -3.0827403229  S7        523             1.0000000000
       665        62  PNM       C15            -3.5355795860       11.2485404535       -3.6676832407  S7        523             1.0000000000
       666        62  PNM       O16            -4.5684436702       11.1853505544       -4.4115892670  S7        523             1.0000000000
       667        62  PNM       C17            -2.8274045695       12.5552302008       -3.4270279503  S7        523             1.0000000000
       668        62  PNM       C18            -1.7940972282       12.8383880771       -4.4879927431  S7        523             1.0000000000
       669        62  PNM       C19            -0.5294274441       13.3203347928       -4.1228550578  S7        523             1.0000000000
       670        62  PNM       C20             0.4305045641       13.5991017275       -5.0978439698  S7        523             1.0000000000
       671        62  PNM       C21             0.1405984600       13.3883666047       -6.4472625416  S7        523             1.0000000000
       672        62  PNM       C22            -1.1224070946       12.9203672921       -6.8168207892  S7        523             1.0000000000
       673        62  PNM       C23            -2.0911892057       12.6587784246       -5.8471468261  S7        523             1.0000000000
       674        62  PNM       H24            -0.6971761005        8.1250831647       -4.8964006412  S7        523             1.0000000000
       675        62  PNM       H25            -0.9965656776        9.5115952435       -8.2886625294  S7        523             1.0000000000
       676        62  PNM       H26             0.1097950371        8.3497809191       -7.5193496132  S7        523             1.0000000000
       677        62  PNM       H27            -0.3295734433        9.8523228469       -6.6879464217  S7        523             1.0000000000
       678        62  PNM       H28            -2.9449691310        7.9983817834       -8.5701495727  S7        523             1.0000000000
       679        62  PNM       H29            -3.4037579867        6.8904449485       -7.2630358797  S7        523             1.0000000000
       680        62  PNM       H30            -1.8467080492        6.6829017430       -8.0857046780  S7        523             1.0000000000
       681        62  PNM       H31            -4.7268457874        7.9690237854       -5.0979654456  S7        523             1.0000000000
       682        62  PNM       H32            -4.5719314181        8.7050592956       -2.7090953542  S7        523             1.0000000000
       683        62  PNM       H33            -2.3502305816       12.5568729129       -2.4327174630  S7        523             1.0000000000
       684        62  PNM       H34            -3.5795654106       13.3628667149       -3.4319731436  S7        523             1.0000000000
       685        62  PNM       H35            -0.3003316634       13.4888313179       -3.0640456005  S7        523             1.0000000000
       686        62  PNM       H36             1.4150761035       13.9817484762       -4.8009652478  S7        523             1.0000000000
       687        62  PNM       H37             0.8953924817       13.6022851524       -7.2136969912  S7        523             1.0000000000
       688        62  PNM       H38            -1.3620093596       12.7572585557       -7.8749559446  S7        523             1.0000000000
       689        62  PNM       H39            -3.0889586582       12.3226027666       -6.1518014536  S7        523             1.0000000000
       690        62  PNM       H40            -2.1792161857       10.1841959528       -2.5070703871  S7        523             1.0000000000
       691        63  TIP3      OH2            -4.4888159801        7.7321377228       -0.5567102870  S7        290             1.0000000000
       692        63  TIP3      H1             -5.5583104069        7.6103756752       -0.3713936610  S7        290             1.0000000000
       693        63  TIP3      H2             -3.9360953166        8.3691739391        0.0007738336  S7        290             1.0000000000
       694        64  SER       CB             -3.0268175790        5.0667748873       -2.2436630299  S8        70              1.0000000000
       695        64  SER       HB1            -3.5380005106        4.2090758244       -2.7261711472  S8        70              1.0000000000
       696        64  SER       HB2            -2.0504764296        5.2248360649       -2.7316216168  S8        70              1.0000000000
       697        64  SER       OG             -3.8613611440        6.2437690041       -2.4106255718  S8        70              1.0000000000
       698        64  SER       HG1            -4.0827982771        7.0489276079       -1.3170149125  S8        70              1.0000000000
       699        64  SER       QQH1           -2.8730195642        4.8417773212       -1.1656240137  S8        70              1.0000000000
       700        65  LYS       CD             -6.5898178901        3.4184760620       -2.0393725385  S8        73              1.0000000000
       701        65  LYS       HD1            -7.2446753619        2.8884705389       -2.7348343070  S8        73              1.0000000000
       702        65  LYS       HD2            -5.5785365319        3.4144061619       -2.4657781644  S8        73              1.0000000000
       703        65  LYS       QQH2           -6.5810601819        2.8721704855       -1.0883065654  S8        73              1.0000000000
       704        65  LYS       CE             -7.0877695976        4.8413709720       -1.8615915529  S8        73              1.0000000000
       705        65  LYS       HE1            -6.9036526621        5.2256136854       -0.8429367591  S8        73              1.0000000000
       706        65  LYS       HE2            -8.1743236774        4.9000040900       -2.0440630432  S8        73              1.0000000000
       707        65  LYS       NZ             -6.4338264057        5.7655136467       -2.7802848102  S8        73              1.0000000000
       708        65  LYS       HZ1            -6.6129310486        5.5445822293       -3.7814653282  S8        73              1.0000000000
       709        65  LYS       HZ2            -5.3507788213        5.8270501718       -2.6407550699  S8        73              1.0000000000
       710        65  LYS       HZ3            -6.7857907196        6.7407329424       -2.6319903861  S8        73              1.0000000000
       711        66  SER       CB             -4.5546983974        4.3446032071       -6.3711201029  S8        130             1.0000000000
       712        66  SER       HB1            -4.5959812199        5.2511131204       -6.9864425068  S8        130             1.0000000000
       713        66  SER       HB2            -3.8380267132        3.6428074487       -6.8344850868  S8        130             1.0000000000
       714        66  SER       OG             -4.0904959138        4.6605836531       -5.0310696623  S8        130             1.0000000000
       715        66  SER       HG1            -3.5210517415        5.4806137310       -5.0530655160  S8        130             1.0000000000
       716        66  SER       QQH3           -5.5458985174        3.8688950203       -6.3147658186  S8        130             1.0000000000
       717        67  GLU       CB             -9.9105763476        9.1540188311        0.6846115049  S8        166             1.0000000000
       718        67  GLU       HB1            -9.6327912563        9.7770598416       -0.1750860033  S8        166             1.0000000000
       719        67  GLU       HB2           -10.9546482197        8.8591380654        0.5548552761  S8        166             1.0000000000
       720        67  GLU       QQH4           -9.7973278802        9.7072828071        1.6226027618  S8        166             1.0000000000
       721        67  GLU       CG             -9.0330887389        7.9138633716        0.6658910627  S8        166             1.0000000000
       722        67  GLU       HG1            -9.4252717575        7.1994611407       -0.0735337808  S8        166             1.0000000000
       723        67  GLU       HG2            -9.0758882922        7.3948697757        1.6393858732  S8        166             1.0000000000
       724        67  GLU       CD             -7.5931495062        8.2116480246        0.3329340046  S8        166             1.0000000000
       725        67  GLU       OE1            -7.0530645200        9.2941376569        0.6163822025  S8        166             1.0000000000
       726        67  GLU       OE2            -6.8970962262        7.2453702913       -0.2764563741  S8        166             1.0000000000
       727        68  ASN       CB             -2.6498990151       11.8697476838        1.3970495458  S8        170             1.0000000000
       728        68  ASN       HB1            -1.6591055614       11.8026781374        0.9355321808  S8        170             1.0000000000
       729        68  ASN       HB2            -3.1409740334       12.7828584090        1.0501142658  S8        170             1.0000000000
       730        68  ASN       QQH5           -2.5643796039       11.8962278178        2.4906577463  S8        170             1.0000000000
       731        68  ASN       CG             -3.4667932349       10.6666952231        0.9847074523  S8        170             1.0000000000
       732        68  ASN       OD1            -2.9497360536        9.5331060395        0.8075883005  S8        170             1.0000000000
       733        68  ASN       ND2            -4.7839695880       10.8558207214        0.7684023180  S8        170             1.0000000000
       734        68  ASN       HD21           -5.4197482714       10.0535011237        0.5772050021  S8        170             1.0000000000
       735        68  ASN       HD22           -5.2279770155       11.7595226762        0.9786384952  S8        170             1.0000000000
       736        69  LYS       CE             -3.0786934257        1.6450899303       -4.4283085086  S8        234             1.0000000000
       737        69  LYS       HE1            -3.4726340661        1.9214537815       -3.4434803108  S8        234             1.0000000000
       738        69  LYS       HE2            -3.9126917267        1.5916215041       -5.1381386083  S8        234             1.0000000000
       739        69  LYS       NZ             -2.1545199138        2.6740692218       -4.8937585824  S8        234             1.0000000000
       740        69  LYS       HZ1            -1.7024959058        2.4018259739       -5.7972839888  S8        234             1.0000000000
       741        69  LYS       HZ2            -1.3815555268        2.8670001798       -4.2187404367  S8        234             1.0000000000
       742        69  LYS       HZ3            -2.6710791578        3.5951442889       -5.0289701228  S8        234             1.0000000000
       743        69  LYS       QQH6           -2.5588632704        0.6805793172       -4.3586095661  S8        234             1.0000000000
       744        70  SER       CB              2.4287511256        3.3884892270       -5.8524160287  S8        235             1.0000000000
       745        70  SER       HB1             3.0909099945        2.7045671056       -6.4086255237  S8        235             1.0000000000
       746        70  SER       HB2             3.0022888987        4.3041795331       -5.6200434119  S8        235             1.0000000000
       747        70  SER       OG              1.2972410402        3.6842756685       -6.6826456599  S8        235             1.0000000000
       748        70  SER       HG1             0.8437769072        4.5077974407       -6.3523495393  S8        235             1.0000000000
       749        70  SER       QQH7            2.1160325678        2.9064492977       -4.8985816515  S8        235             1.0000000000
       750        71  PNM       S1             -3.1172331725        9.6023868547       -6.0425682375  S8        523             1.0000000000
       751        71  PNM       C2             -1.8918746425        8.3387574401       -6.7036276635  S8        523             1.0000000000
       752        71  PNM       C3             -1.4730113923        7.5339877615       -5.4443105552  S8        523             1.0000000000
       753        71  PNM       N4             -2.6697278555        7.3894936640       -4.5916213815  S8        523             1.0000000000
       754        71  PNM       C5             -3.7555008251        8.4237299551       -4.8267293779  S8        523             1.0000000000
       755        71  PNM       C6             -3.6402171631        8.8341429319       -3.3045259637  S8        523             1.0000000000
       756        71  PNM       C7             -2.5488489978        7.7461601264       -3.2137616201  S8        523             1.0000000000
       757        71  PNM       O8             -1.5790467880        7.5788689891       -2.4586270869  S8        523             1.0000000000
       758        71  PNM       C9             -2.5618113100        7.4248556864       -7.7164221132  S8        523             1.0000000000
       759        71  PNM       C10            -0.7083704758        9.0518883053       -7.3315868660  S8        523             1.0000000000
       760        71  PNM       C11            -0.8655426217        6.1921057184       -5.7979042185  S8        523             1.0000000000
       761        71  PNM       O12            -1.4948145355        5.1266564804       -5.6619654090  S8        523             1.0000000000
       762        71  PNM       O13             0.3956113718        6.2260305389       -6.2520993408  S8        523             1.0000000000
       763        71  PNM       N14            -3.0432384036       10.1335524355       -3.0843528412  S8        523             1.0000000000
       764        71  PNM       C15            -3.5343338728       11.2436468543       -3.6676271643  S8        523             1.0000000000
       765        71  PNM       O16            -4.5696414403       11.1832596013       -4.4094153532  S8        523             1.0000000000
       766        71  PNM       C17            -2.8255299925       12.5502021302       -3.4265694650  S8        523             1.0000000000
       767        71  PNM       C18            -1.7931669977       12.8351574712       -4.4878820875  S8        523             1.0000000000
       768        71  PNM       C19            -0.5291269170       13.3189984711       -4.1231107185  S8        523             1.0000000000
       769        71  PNM       C20             0.4300540001       13.5994075317       -5.0983663509  S8        523             1.0000000000
       770        71  PNM       C21             0.1399318759       13.3886112339       -6.4477248956  S8        523             1.0000000000
       771        71  PNM       C22            -1.1225268513       12.9188367654       -6.8169083584  S8        523             1.0000000000
       772        71  PNM       C23            -2.0905340944       12.6555199542       -5.8469489434  S8        523             1.0000000000
       773        71  PNM       H24            -0.7019022949        8.1216161647       -4.8920324785  S8        523             1.0000000000
       774        71  PNM       H25            -0.9945026272        9.5075692993       -8.2868058567  S8        523             1.0000000000
       775        71  PNM       H26             0.1110886489        8.3473425162       -7.5138072513  S8        523             1.0000000000
       776        71  PNM       H27            -0.3313625306        9.8503685749       -6.6849739907  S8        523             1.0000000000
       777        71  PNM       H28            -2.9421221710        7.9958478985       -8.5712807971  S8        523             1.0000000000
       778        71  PNM       H29            -3.4033159745        6.8875431351       -7.2652177723  S8        523             1.0000000000
       779        71  PNM       H30            -1.8448972153        6.6800998208       -8.0852330335  S8        523             1.0000000000
       780        71  PNM       H31            -4.7300121614        7.9671332463       -5.0985850130  S8        523             1.0000000000
       781        71  PNM       H32            -4.5773398924        8.7048890112       -2.7155234612  S8        523             1.0000000000
       782        71  PNM       H33            -2.3474446528       12.5508607266       -2.4326371973  S8        523             1.0000000000
       783        71  PNM       H34            -3.5777513035       13.3578682928       -3.4298117773  S8        523             1.0000000000
       784        71  PNM       H35            -0.2997548037       13.4873734125       -3.0643117244  S8        523             1.0000000000
       785        71  PNM       H36             1.4142730165       13.9832271010       -4.8017370776  S8        523             1.0000000000
       786        71  PNM       H37             0.8942450304       13.6036116812       -7.2143483455  S8        523             1.0000000000
       787        71  PNM       H38            -1.3621655784       12.7554082503       -7.8749924091  S8        523             1.0000000000
       788        71  PNM       H39            -3.0876423268       12.3171090523       -6.1511934896  S8        523             1.0000000000
       789        71  PNM       H40            -2.1763132953       10.1762490945       -2.5124878767  S8        523             1.0000000000
       790        72  TIP3      OH2            -4.5031751387        7.7342616314       -0.5453853734  S8        290             1.0000000000
       791        72  TIP3      H1             -5.6960190192        7.5661933803       -0.3671054095  S8        290             1.0000000000
       792        72  TIP3      H2             -3.9124949226        8.3606435660       -0.0144824593  S8        290             1.0000000000
       793        73  SER       CB             -3.0271902300        5.0625573415       -2.2487681550  S9        70              1.0000000000
       794        73  SER       HB1            -3.5334731566        4.1990570361       -2.7282477214  S9        70              1.0000000000
       795        73  SER       HB2            -2.0490226742        5.2193843112       -2.7340725449  S9        70              1.0000000000
       796        73  SER       OG             -3.8625593367        6.2343389597       -2.4250895089  S9        70              1.0000000000
       797        73  SER       HG1            -4.0800481878        7.1145610157       -1.2351823671  S9        70              1.0000000000
       798        73  SER       QQH1           -2.8753861917        4.8390308967       -1.1681162740  S9        70              1.0000000000
       799        74  LYS       CD             -6.5800131321        3.4175111553       -2.0437539355  S9        73              1.0000000000
       800        74  LYS       HD1            -7.2398511464        2.8916242198       -2.7375529109  S9        73              1.0000000000
       801        74  LYS       HD2            -5.5691434379        3.4053970566       -2.4708881600  S9        73              1.0000000000
       802        74  LYS       QQH2           -6.5752326034        2.8735003508       -1.0911395909  S9        73              1.0000000000
       803        74  LYS       CE             -7.0652374073        4.8450472651       -1.8693217925  S9        73              1.0000000000
       804        74  LYS       HE1            -6.8722920527        5.2240381898       -0.8507940330  S9        73              1.0000000000
       805        74  LYS       HE2            -8.1535999647        4.9102073885       -2.0435401367  S9        73              1.0000000000
       806        74  LYS       NZ             -6.4056689134        5.7591464297       -2.7942352361  S9        73              1.0000000000
       807        74  LYS       HZ1            -6.5685415775        5.5158508612       -3.7926621290  S9        73              1.0000000000
       808        74  LYS       HZ2            -5.3035959712        5.8447051738       -2.6412155024  S9        73              1.0000000000
       809        74  LYS       HZ3            -6.7696859183        6.7327170780       -2.6752638620  S9        73              1.0000000000
       810        75  SER       CB             -4.5545446784        4.3463484727       -6.3703257558  S9        130             1.0000000000
       811        75  SER       HB1            -4.5947852546        5.2526344914       -6.9860632454  S9        130             1.0000000000
       812        75  SER       HB2            -3.8371943835        3.6444190177       -6.8326833575  S9        130             1.0000000000
       813        75  SER       OG             -4.0930209199        4.6615429610       -5.0296505219  S9        130             1.0000000000
       814        75  SER       HG1            -3.5331173733        5.4889109908       -5.0431991158  S9        130             1.0000000000
       815        75  SER       QQH3           -5.5461046294        3.8705991529       -6.3162482897  S9        130             1.0000000000
       816        76  GLU       CB             -9.9141348120        9.1567964140        0.6848512793  S9        166             1.0000000000
       817        76  GLU       HB1            -9.6366286012        9.7798912742       -0.1748719330  S9        166             1.0000000000
       818        76  GLU       HB2           -10.9578657383        8.8610740565        0.5551720098  S9        166             1.0000000000
       819        76  GLU       QQH4           -9.8010111551        9.7092758728        1.6233220761  S9        166             1.0000000000
       820        76  GLU       CG             -9.0365048676        7.9172265258        0.6657559845  S9        166             1.0000000000
       821        76  GLU       HG1            -9.4221432621        7.2047697408       -0.0791152037  S9        166             1.0000000000
       822        76  GLU       HG2            -9.0820864406        7.3941559265        1.6371315387  S9        166             1.0000000000
       823        76  GLU       CD             -7.5986680092        8.2224007082        0.3433219151  S9        166             1.0000000000
       824        76  GLU       OE1            -7.0583359895        9.3005762667        0.6193104718  S9        166             1.0000000000
       825        76  GLU       OE2            -6.8949108995        7.2485254573       -0.2599412410  S9        166             1.0000000000
       826        77  ASN       CB             -2.6477107642       11.8708653464        1.3972560490  S9        170             1.0000000000
       827        77  ASN       HB1            -1.6565473949       11.8039129916        0.9365753199  S9        170             1.0000000000
       828        77  ASN       HB2            -3.1386871570       12.7839084448        1.0500291059  S9        170             1.0000000000
       829        77  ASN       QQH5           -2.5631791111       11.8970296672        2.4909659851  S9        170             1.0000000000
       830        77  ASN       CG             -3.4630973821       10.6678314849        0.9839263643  S9        170             1.0000000000
       831        77  ASN       OD1            -2.9459175097        9.5353523158        0.8078939221  S9        170             1.0000000000
       832        77  ASN       ND2            -4.7808929700       10.8570208812        0.7664154552  S9        170             1.0000000000
       833        77  ASN       HD21           -5.4105827611       10.0536160929        0.5701087862  S9        170             1.0000000000
       834        77  ASN       HD22           -5.2262799318       11.7600708276        0.9758147952  S9        170             1.0000000000
       835        78  LYS       CE             -3.0800566053        1.6457661498       -4.4265733339  S9        234             1.0000000000
       836        78  LYS       HE1            -3.4740825614        1.9209883962       -3.4414355820  S9        234             1.0000000000
       837        78  LYS       HE2            -3.9141420015        1.5923092110       -5.1363125620  S9        234             1.0000000000
       838        78  LYS       NZ             -2.1570698943        2.6761863120       -4.8910030277  S9        234             1.0000000000
       839        78  LYS       HZ1            -1.7055165076        2.4062019781       -5.7952629146  S9        234             1.0000000000
       840        78  LYS       HZ2            -1.3839637222        2.8689347868       -4.2160910729  S9        234             1.0000000000
       841        78  LYS       HZ3            -2.6748722392        3.5975847868       -5.0238209845  S9        234             1.0000000000
       842        78  LYS       QQH6           -2.5594314180        0.6815343857       -4.3580083059  S9        234             1.0000000000
       843        79  SER       CB              2.4281823723        3.3885905220       -5.8528112072  S9        235             1.0000000000
       844        79  SER       HB1             3.0905793119        2.7048422879       -6.4090744144  S9        235             1.0000000000
       845        79  SER       HB2             3.0016245020        4.3043525437       -5.6203601618  S9        235             1.0000000000
       846        79  SER       OG              1.2966606900        3.6842121440       -6.6829645984  S9        235             1.0000000000
       847        79  SER       HG1             0.8427883051        4.5075930715       -6.3523327108  S9        235             1.0000000000
       848        79  SER       QQH7            2.1156991664        2.9063292307       -4.8989995882  S9        235             1.0000000000
       849        80  PNM       S1             -3.1195325388        9.5970001970       -6.0432189343  S9        523             1.0000000000
       850        80  PNM       C2             -1.8924686995        8.3345385010       -6.7024601235  S9        523             1.0000000000
       851        80  PNM       C3             -1.4763390396        7.5292376423       -5.4425293519  S9        523             1.0000000000
       852        80  PNM       N4             -2.6753961773        7.3804776260       -4.5938698218  S9        523             1.0000000000
       853        80  PNM       C5             -3.7580728837        8.4179945148       -4.8277683093  S9        523             1.0000000000
       854        80  PNM       C6             -3.6431616044        8.8280509736       -3.3063698568  S9        523             1.0000000000
       855        80  PNM       C7             -2.5570214330        7.7343430188       -3.2122539478  S9        523             1.0000000000
       856        80  PNM       O8             -1.5803147482        7.5789110786       -2.4612698975  S9        523             1.0000000000
       857        80  PNM       C9             -2.5602231580        7.4212209063       -7.7172675119  S9        523             1.0000000000
       858        80  PNM       C10            -0.7080887642        9.0483769780       -7.3280438697  S9        523             1.0000000000
       859        80  PNM       C11            -0.8661367215        6.1889027791       -5.7972306765  S9        523             1.0000000000
       860        80  PNM       O12            -1.4920976222        5.1219210793       -5.6642271871  S9        523             1.0000000000
       861        80  PNM       O13             0.3962472529        6.2260699855       -6.2518551967  S9        523             1.0000000000
       862        80  PNM       N14            -3.0429537954       10.1264836364       -3.0863003423  S9        523             1.0000000000
       863        80  PNM       C15            -3.5330071954       11.2377069359       -3.6674828273  S9        523             1.0000000000
       864        80  PNM       O16            -4.5707501846       11.1803183293       -4.4069294842  S9        523             1.0000000000
       865        80  PNM       C17            -2.8231620820       12.5438400466       -3.4258840499  S9        523             1.0000000000
       866        80  PNM       C18            -1.7919747596       12.8309662209       -4.4876926978  S9        523             1.0000000000
       867        80  PNM       C19            -0.5287232220       13.3172526051       -4.1234145264  S9        523             1.0000000000
       868        80  PNM       C20             0.4294629419       13.5997925863       -5.0990271228  S9        523             1.0000000000
       869        80  PNM       C21             0.1390617341       13.3889167672       -6.4483116982  S9        523             1.0000000000
       870        80  PNM       C22            -1.1226839156       12.9168486651       -6.8170082027  S9        523             1.0000000000
       871        80  PNM       C23            -2.0896817553       12.6512918527       -5.8466613618  S9        523             1.0000000000
       872        80  PNM       H24            -0.7075012643        8.1173521582       -4.8873412191  S9        523             1.0000000000
       873        80  PNM       H25            -0.9920849807        9.5027611214       -8.2845698080  S9        523             1.0000000000
       874        80  PNM       H26             0.1126274093        8.3445112565       -7.5072013105  S9        523             1.0000000000
       875        80  PNM       H27            -0.3337191615        9.8480301524       -6.6813719497  S9        523             1.0000000000
       876        80  PNM       H28            -2.9386074670        7.9925866484       -8.5727974598  S9        523             1.0000000000
       877        80  PNM       H29            -3.4027091430        6.8837742785       -7.2681620895  S9        523             1.0000000000
       878        80  PNM       H30            -1.8425354989        6.6765959857       -8.0848156543  S9        523             1.0000000000
       879        80  PNM       H31            -4.7338316786        7.9639586254       -5.0997077977  S9        523             1.0000000000
       880        80  PNM       H32            -4.5820960106        8.7027385801       -2.7197721111  S9        523             1.0000000000
       881        80  PNM       H33            -2.3439537605       12.5431424646       -2.4324642566  S9        523             1.0000000000
       882        80  PNM       H34            -3.5753638449       13.3515937325       -3.4269807515  S9        523             1.0000000000
       883        80  PNM       H35            -0.2990514180       13.4855682001       -3.0646599333  S9        523             1.0000000000
       884        80  PNM       H36             1.4131726212       13.9852311123       -4.8027466404  S9        523             1.0000000000
       885        80  PNM       H37             0.8926795980       13.6054262859       -7.2152041086  S9        523             1.0000000000
       886        80  PNM       H38            -1.3624505601       12.7531581941       -7.8750300702  S9        523             1.0000000000
       887        80  PNM       H39            -3.0860678282       12.3103954545       -6.1504453817  S9        523             1.0000000000
       888        80  PNM       H40            -2.1739340816       10.1666693602       -2.5173451935  S9        523             1.0000000000
       889        81  TIP3      OH2            -4.5092908361        7.7479937339       -0.5249544249  S9        290             1.0000000000
       890        81  TIP3      H1             -5.7976341664        7.5467744170       -0.3530971508  S9        290             1.0000000000
       891        81  TIP3      H2             -3.8922252111        8.3626560641       -0.0171363360  S9        290             1.0000000000
       892        82  SER       CB             -3.0265072085        5.0571087125       -2.2537437144  S10       70              1.0000000000
       893        82  SER       HB1            -3.5286093426        4.1896607658       -2.7305416023  S10       70              1.0000000000
       894        82  SER       HB2            -2.0475803979        5.2145744250       -2.7372760544  S10       70              1.0000000000
       895        82  SER       OG             -3.8640022549        6.2242880461       -2.4379055678  S10       70              1.0000000000
       896        82  SER       HG1            -4.0662787363        7.1461705027       -1.1895443955  S10       70              1.0000000000
       897        82  SER       QQH1           -2.8765231007        4.8379936845       -1.1714572406  S10       70              1.0000000000
       898        83  LYS       CD             -6.5686669687        3.4163891252       -2.0487209164  S10       73              1.0000000000
       899        83  LYS       HD1            -7.2342929698        2.8951980064       -2.7404965719  S10       73              1.0000000000
       900        83  LYS       HD2            -5.5586059035        3.3946503905       -2.4773010549  S10       73              1.0000000000
       901        83  LYS       QQH2           -6.5676179050        2.8743591333       -1.0947656076  S10       73              1.0000000000
       902        83  LYS       CE             -7.0397131888        4.8488549641       -1.8770885193  S10       73              1.0000000000
       903        83  LYS       HE1            -6.8364779321        5.2251609452       -0.8596733014  S10       73              1.0000000000
       904        83  LYS       HE2            -8.1298360009        4.9212028993       -2.0417252564  S10       73              1.0000000000
       905        83  LYS       NZ             -6.3760696810        5.7522652745       -2.8096224014  S10       73              1.0000000000
       906        83  LYS       HZ1            -6.5261530176        5.4880872935       -3.8042978395  S10       73              1.0000000000
       907        83  LYS       HZ2            -5.2555071076        5.8584952835       -2.6452950495  S10       73              1.0000000000
       908        83  LYS       HZ3            -6.7510738954        6.7237644576       -2.7149281190  S10       73              1.0000000000
       909        84  SER       CB             -4.5547066264        4.3479739404       -6.3695370290  S10       130             1.0000000000
       910        84  SER       HB1            -4.5936688703        5.2541089754       -6.9854852082  S10       130             1.0000000000
       911        84  SER       HB2            -3.8364086192        3.6459993863       -6.8303339142  S10       130             1.0000000000
       912        84  SER       OG             -4.0958569183        4.6629928976       -5.0278417571  S10       130             1.0000000000
       913        84  SER       HG1            -3.5433011176        5.4958357195       -5.0366779935  S10       130             1.0000000000
       914        84  SER       QQH3           -5.5464282899        3.8722467220       -6.3176349336  S10       130             1.0000000000
       915        85  GLU       CB             -9.9194615871        9.1609949217        0.6854426258  S10       166             1.0000000000
       916        85  GLU       HB1            -9.6414447713        9.7837173554       -0.1744068600  S10       166             1.0000000000
       917        85  GLU       HB2           -10.9631503533        8.8655168114        0.5555911454  S10       166             1.0000000000
       918        85  GLU       QQH4           -9.8063396635        9.7133179928        1.6240345444  S10       166             1.0000000000
       919        85  GLU       CG             -9.0426594600        7.9219421598        0.6670187665  S10       166             1.0000000000
       920        85  GLU       HG1            -9.4221287132        7.2116179229       -0.0830918160  S10       166             1.0000000000
       921        85  GLU       HG2            -9.0918507682        7.3949171662        1.6361747646  S10       166             1.0000000000
       922        85  GLU       CD             -7.6061000212        8.2311487411        0.3534998998  S10       166             1.0000000000
       923        85  GLU       OE1            -7.0640008365        9.3074503004        0.6222286720  S10       166             1.0000000000
       924        85  GLU       OE2            -6.9022800647        7.2493833462       -0.2414283897  S10       166             1.0000000000
       925        86  ASN       CB             -2.6457734986       11.8732496911        1.3976729087  S10       170             1.0000000000
       926        86  ASN       HB1            -1.6543349728       11.8067558284        0.9375355198  S10       170             1.0000000000
       927        86  ASN       HB2            -3.1369254763       12.7862250789        1.0506042201  S10       170             1.0000000000
       928        86  ASN       QQH5           -2.5618182008       11.8988569213        2.4914513180  S10       170             1.0000000000
       929        86  ASN       CG             -3.4594244129       10.6700689556        0.9835197179  S10       170             1.0000000000
       930        86  ASN       OD1            -2.9399341545        9.5389745188        0.8098094857  S10       170             1.0000000000
       931        86  ASN       ND2            -4.7774084224       10.8577312316        0.7639994444  S10       170             1.0000000000
       932        86  ASN       HD21           -5.4030732520       10.0530827947        0.5639953389  S10       170             1.0000000000
       933        86  ASN       HD22           -5.2247857309       11.7600119719        0.9721647726  S10       170             1.0000000000
       934        87  LYS       CE             -3.0817602698        1.6462854696       -4.4245452252  S10       234             1.0000000000
       935        87  LYS       HE1            -3.4758455228        1.9202408171       -3.4390536302  S10       234             1.0000000000
       936        87  LYS       HE2            -3.9160066058        1.5927850653       -5.1341048203  S10       234             1.0000000000
       937        87  LYS       NZ             -2.1599061676        2.6780591371       -4.8881594827  S10       234             1.0000000000
       938        87  LYS       HZ1            -1.7088204667        2.4099001513       -5.7931380911  S10       234             1.0000000000
       939        87  LYS       HZ2            -1.3863714432        2.8703925666       -4.2136655033  S10       234             1.0000000000
       940        87  LYS       HZ3            -2.6785916160        3.5994240099       -5.0193822981  S10       234             1.0000000000
       941        87  LYS       QQH6           -2.5602533359        0.6824389193       -4.3570868922  S10       234             1.0000000000
       942        88  SER       CB              2.4275381499        3.3886253264       -5.8532146253  S10       235             1.0000000000
       943        88  SER       HB1             3.0901408065        2.7050975627       -6.4095263019  S10       235             1.0000000000
       944        88  SER       HB2             3.0007708911        4.3045247893       -5.6207192972  S10       235             1.0000000000
       945        88  SER       OG              1.2959591151        3.6839831711       -6.6833189563  S10       235             1.0000000000
       946        88  SER       HG1             0.8416222673        4.5069679116       -6.3523070116  S10       235             1.0000000000
       947        88  SER       QQH7            2.1152431996        2.9062088551       -4.8994128885  S10       235             1.0000000000
       948        89  PNM       S1             -3.1223494269        9.5909115306       -6.0443326388  S10       523             1.0000000000
       949        89  PNM       C2             -1.8932779742        8.3296309548       -6.7014757283  S10       523             1.0000000000
       950        89  PNM       C3             -1.4797595773        7.5236871687       -5.4411720405  S10       523             1.0000000000
       951        89  PNM       N4             -2.6810802244        7.3710312882       -4.5960246113  S10       523             1.0000000000
       952        89  PNM       C5             -3.7616263848        8.4114091505       -4.8292714706  S10       523             1.0000000000
       953        89  PNM       C6             -3.6463594051        8.8212445612       -3.3083203912  S10       523             1.0000000000
       954        89  PNM       C7             -2.5633687748        7.7248311984       -3.2126814381  S10       523             1.0000000000
       955        89  PNM       O8             -1.5824724718        7.5773612326       -2.4644316180  S10       523             1.0000000000
       956        89  PNM       C9             -2.5583199064        7.4168292950       -7.7184970562  S10       523             1.0000000000
       957        89  PNM       C10            -0.7078549615        9.0444277199       -7.3240602397  S10       523             1.0000000000
       958        89  PNM       C11            -0.8663917495        6.1851259452       -5.7968382721  S10       523             1.0000000000
       959        89  PNM       O12            -1.4893007525        5.1164688143       -5.6661214131  S10       523             1.0000000000
       960        89  PNM       O13             0.3966014589        6.2258871543       -6.2512605784  S10       523             1.0000000000
       961        89  PNM       N14            -3.0425172055       10.1183001279       -3.0885000179  S10       523             1.0000000000
       962        89  PNM       C15            -3.5317228886       11.2310631637       -3.6673018601  S10       523             1.0000000000
       963        89  PNM       O16            -4.5715243100       11.1763877759       -4.4043068770  S10       523             1.0000000000
       964        89  PNM       C17            -2.8203666491       12.5363419406       -3.4249345649  S10       523             1.0000000000
       965        89  PNM       C18            -1.7905218350       12.8258285057       -4.4874051284  S10       523             1.0000000000
       966        89  PNM       C19            -0.5282153384       13.3150868890       -4.1237389453  S10       523             1.0000000000
       967        89  PNM       C20             0.4287232915       13.6002490540       -5.0998052388  S10       523             1.0000000000
       968        89  PNM       C21             0.1379782346       13.3892760664       -6.4490008103  S10       523             1.0000000000
       969        89  PNM       C22            -1.1228860016       12.9144017675       -6.8170989845  S10       523             1.0000000000
       970        89  PNM       C23            -2.0886397549       12.6460985346       -5.8462598474  S10       523             1.0000000000
       971        89  PNM       H24            -0.7135559831        8.1123863372       -4.8828823379  S10       523             1.0000000000
       972        89  PNM       H25            -0.9893848784        9.4973721519       -8.2820067820  S10       523             1.0000000000
       973        89  PNM       H26             0.1143288074        8.3413960234       -7.4997209340  S10       523             1.0000000000
       974        89  PNM       H27            -0.3366619375        9.8453763156       -6.6772004602  S10       523             1.0000000000
       975        89  PNM       H28            -2.9345434017        7.9886019606       -8.5747309654  S10       523             1.0000000000
       976        89  PNM       H29            -3.4019297227        6.8791413725       -7.2718708161  S10       523             1.0000000000
       977        89  PNM       H30            -1.8396276269        6.6724546521       -8.0845143585  S10       523             1.0000000000
       978        89  PNM       H31            -4.7382969511        7.9593392323       -5.1011286454  S10       523             1.0000000000
       979        89  PNM       H32            -4.5859628950        8.6989780619       -2.7222182433  S10       523             1.0000000000
       980        89  PNM       H33            -2.3398497587       12.5338298702       -2.4321420112  S10       523             1.0000000000
       981        89  PNM       H34            -3.5723438747       13.3443530158       -3.4234564038  S10       523             1.0000000000
       982        89  PNM       H35            -0.2982500976       13.4834783433       -3.0650615838  S10       523             1.0000000000
       983        89  PNM       H36             1.4117443653       13.9877975360       -4.8039654728  S10       523             1.0000000000
       984        89  PNM       H37             0.8906667341       13.6077692753       -7.2162448555  S10       523             1.0000000000
       985        89  PNM       H38            -1.3629125786       12.7505865608       -7.8750460191  S10       523             1.0000000000
       986        89  PNM       H39            -3.0843017825       12.3026770409       -6.1495599534  S10       523             1.0000000000
       987        89  PNM       H40            -2.1722359391       10.1561309182       -2.5212799185  S10       523             1.0000000000
       988        90  TIP3      OH2            -4.5066310264        7.7635813923       -0.5048778095  S10       290             1.0000000000
       989        90  TIP3      H1             -5.8548666957        7.5422978763       -0.3376083775  S10       290             1.0000000000
       990        90  TIP3      H2             -3.8778791530        8.3725262586       -0.0082696539  S10       290             1.0000000000
       991        91  SER       CB             -3.0250534534        5.0518138119       -2.2579756484  S11       70              1.0000000000
       992        91  SER       HB1            -3.5240798143        4.1818895334       -2.7326070345  S11       70              1.0000000000
       993        91  SER       HB2            -2.0461486894        5.2109001954       -2.7407010741  S11       70              1.0000000000
       994        91  SER       OG             -3.8650265268        6.2153902452       -2.4471774744  S11       70              1.0000000000
       995        91  SER       HG1            -4.0532585366        7.1651863038       -1.1590354079  S11       70              1.0000000000
       996        91  SER       QQH1           -2.8758611822        4.8373362243       -1.1747563050  S11       70              1.0000000000
       997        92  LYS       CD             -6.5563812957        3.4153486961       -2.0539085377  S11       73              1.0000000000
       998        92  LYS       HD1            -7.2281622031        2.8992457006       -2.7435388124  S11       73              1.0000000000
       999        92  LYS       HD2            -5.5474427968        3.3834992191       -2.4844414501  S11       73              1.0000000000
      1000        92  LYS       QQH2           -6.5586223114        2.8748459231       -1.0988730550  S11       73              1.0000000000
      1001        92  LYS       CE             -7.0129641624        4.8525957958       -1.8843391386  S11       73              1.0000000000
      1002        92  LYS       HE1            -6.7975339533        5.2277259109       -0.8689439116  S11       73              1.0000000000
      1003        92  LYS       HE2            -8.1049531875        4.9320040249       -2.0373646252  S11       73              1.0000000000
      1004        92  LYS       NZ             -6.3477721946        5.7452053792       -2.8258947400  S11       73              1.0000000000
      1005        92  LYS       HZ1            -6.4893601865        5.4624409429       -3.8162051316  S11       73              1.0000000000
      1006        92  LYS       HZ2            -5.2067272060        5.8692275458       -2.6525069772  S11       73              1.0000000000
      1007        92  LYS       HZ3            -6.7317370936        6.7145091839       -2.7505175150  S11       73              1.0000000000
      1008        93  SER       CB             -4.5551356343        4.3493908891       -6.3687122653  S11       130             1.0000000000
      1009        93  SER       HB1            -4.5926828091        5.2553463374       -6.9849032312  S11       130             1.0000000000
      1010        93  SER       HB2            -3.8357617416        3.6473456447       -6.8276279872  S11       130             1.0000000000
      1011        93  SER       OG             -4.0989338567        4.6647719468       -5.0258689487  S11       130             1.0000000000
      1012        93  SER       HG1            -3.5511548941        5.5011719330       -5.0325904948  S11       130             1.0000000000
      1013        93  SER       QQH3           -5.5469157299        3.8737251591       -6.3188511675  S11       130             1.0000000000
      1014        94  GLU       CB             -9.9258132379        9.1662570578        0.6862374395  S11       166             1.0000000000
      1015        94  GLU       HB1            -9.6467882613        9.7883557695       -0.1737707128  S11       166             1.0000000000
      1016        94  GLU       HB2           -10.9696318852        8.8716620025        0.5560067116  S11       166             1.0000000000
      1017        94  GLU       QQH4           -9.8127090710        9.7188581822        1.6247166211  S11       166             1.0000000000
      1018        94  GLU       CG             -9.0503768586        7.9274301791        0.6690914701  S11       166             1.0000000000
      1019        94  GLU       HG1            -9.4247555226        7.2191807974       -0.0855355691  S11       166             1.0000000000
      1020        94  GLU       HG2            -9.1035283022        7.3970293706        1.6362581908  S11       166             1.0000000000
      1021        94  GLU       CD             -7.6142329337        8.2382294319        0.3630309708  S11       166             1.0000000000
      1022        94  GLU       OE1            -7.0699104584        9.3141623115        0.6248878181  S11       166             1.0000000000
      1023        94  GLU       OE2            -6.9118998888        7.2494042466       -0.2224260140  S11       166             1.0000000000
      1024        95  ASN       CB             -2.6442824161       11.8765288663        1.3982077344  S11       170             1.0000000000
      1025        95  ASN       HB1            -1.6526890052       11.8108258332        0.9382907383  S11       170             1.0000000000
      1026        95  ASN       HB2            -3.1359303506       12.7893951689        1.0516841544  S11       170             1.0000000000
      1027        95  ASN       QQH5           -2.5604955263       11.9013891367        2.4920253739  S11       170             1.0000000000
      1028        95  ASN       CG             -3.4559451237       10.6729676203        0.9834345644  S11       170             1.0000000000
      1029        95  ASN       OD1            -2.9330494745        9.5432271832        0.8127493149  S11       170             1.0000000000
      1030        95  ASN       ND2            -4.7739229705       10.8580891768        0.7613512836  S11       170             1.0000000000
      1031        95  ASN       HD21           -5.3970031149       10.0523056374        0.5593684836  S11       170             1.0000000000
      1032        95  ASN       HD22           -5.2235126612       11.7596060203        0.9679862180  S11       170             1.0000000000
      1033        96  LYS       CE             -3.0836859155        1.6466135020       -4.4223452292  S11       234             1.0000000000
      1034        96  LYS       HE1            -3.4777453354        1.9193585400       -3.4364826113  S11       234             1.0000000000
      1035        96  LYS       HE2            -3.9181716338        1.5930531110       -5.1316307766  S11       234             1.0000000000
      1036        96  LYS       NZ             -2.1628684111        2.6795553365       -4.8853998711  S11       234             1.0000000000
      1037        96  LYS       HZ1            -1.7122383495        2.4128012080       -5.7910136022  S11       234             1.0000000000
      1038        96  LYS       HZ2            -1.3887947598        2.8714755162       -4.2114681788  S11       234             1.0000000000
      1039        96  LYS       HZ3            -2.6822601099        3.6007006908       -5.0155686344  S11       234             1.0000000000
      1040        96  LYS       QQH6           -2.5613222676        0.6831667580       -4.3559158393  S11       234             1.0000000000
      1041        97  SER       CB              2.4268390812        3.3885934148       -5.8536178636  S11       235             1.0000000000
      1042        97  SER       HB1             3.0896596672        2.7053175007       -6.4099558292  S11       235             1.0000000000
      1043        97  SER       HB2             2.9997747425        4.3046881027       -5.6211043669  S11       235             1.0000000000
      1044        97  SER       OG              1.2951832565        3.6835822652       -6.6837081529  S11       235             1.0000000000
      1045        97  SER       HG1             0.8402537430        4.5059664458       -6.3522159268  S11       235             1.0000000000
      1046        97  SER       QQH7            2.1147107116        2.9060678948       -4.8998164051  S11       235             1.0000000000
      1047        98  PNM       S1             -3.1256916180        9.5837495839       -6.0454236715  S11       523             1.0000000000
      1048        98  PNM       C2             -1.8942345169        8.3242603654       -6.7007758051  S11       523             1.0000000000
      1049        98  PNM       C3             -1.4831469719        7.5176601943       -5.4403017538  S11       523             1.0000000000
      1050        98  PNM       N4             -2.6864607234        7.3616157091       -4.5981506580  S11       523             1.0000000000
      1051        98  PNM       C5             -3.7657833590        8.4042601974       -4.8311535080  S11       523             1.0000000000
      1052        98  PNM       C6             -3.6494672985        8.8141317429       -3.3104063365  S11       523             1.0000000000
      1053        98  PNM       C7             -2.5680317878        7.7172034300       -3.2145314186  S11       523             1.0000000000
      1054        98  PNM       O8             -1.5848832434        7.5747223816       -2.4679981725  S11       523             1.0000000000
      1055        98  PNM       C9             -2.5561483228        7.4118626394       -7.7201159734  S11       523             1.0000000000
      1056        98  PNM       C10            -0.7076729262        9.0402329573       -7.3198604664  S11       523             1.0000000000
      1057        98  PNM       C11            -0.8664640286        6.1808963748       -5.7966350358  S11       523             1.0000000000
      1058        98  PNM       O12            -1.4865396566        5.1105985977       -5.6675545533  S11       523             1.0000000000
      1059        98  PNM       O13             0.3967529594        6.2254049511       -6.2504100886  S11       523             1.0000000000
      1060        98  PNM       N14            -3.0418904707       10.1095418189       -3.0908743082  S11       523             1.0000000000
      1061        98  PNM       C15            -3.5304122469       11.2239890573       -3.6671056604  S11       523             1.0000000000
      1062        98  PNM       O16            -4.5719525897       11.1716603885       -4.4016795568  S11       523             1.0000000000
      1063        98  PNM       C17            -2.8172325541       12.5280881265       -3.4237761690  S11       523             1.0000000000
      1064        98  PNM       C18            -1.7888330768       12.8199587419       -4.4870326456  S11       523             1.0000000000
      1065        98  PNM       C19            -0.5275986010       13.3125832824       -4.1240757833  S11       523             1.0000000000
      1066        98  PNM       C20             0.4278780094       13.6007653190       -5.1006793717  S11       523             1.0000000000
      1067        98  PNM       C21             0.1367221588       13.3896861531       -6.4497715052  S11       523             1.0000000000
      1068        98  PNM       C22            -1.1231193023       12.9115866549       -6.8171723386  S11       523             1.0000000000
      1069        98  PNM       C23            -2.0874303414       12.6401371352       -5.8457549729  S11       523             1.0000000000
      1070        98  PNM       H24            -0.7195877040        8.1069625290       -4.8790199800  S11       523             1.0000000000
      1071        98  PNM       H25            -0.9864438021        9.4916894472       -8.2793028712  S11       523             1.0000000000
      1072        98  PNM       H26             0.1161402858        8.3381738576       -7.4916987056  S11       523             1.0000000000
      1073        98  PNM       H27            -0.3400813656        9.8425298084       -6.6726541438  S11       523             1.0000000000
      1074        98  PNM       H28            -2.9300628699        7.9840102907       -8.5771131235  S11       523             1.0000000000
      1075        98  PNM       H29            -3.4009362722        6.8738148063       -7.2762243850  S11       523             1.0000000000
      1076        98  PNM       H30            -1.8362355862        6.6678510652       -8.0843881944  S11       523             1.0000000000
      1077        98  PNM       H31            -4.7431238652        7.9535410211       -5.1026073788  S11       523             1.0000000000
      1078        98  PNM       H32            -4.5889984035        8.6941518304       -2.7236876763  S11       523             1.0000000000
      1079        98  PNM       H33            -2.3352476383       12.5233417321       -2.4317028661  S11       523             1.0000000000
      1080        98  PNM       H34            -3.5687568836       13.3365420940       -3.4193880478  S11       523             1.0000000000
      1081        98  PNM       H35            -0.2973303905       13.4811657224       -3.0655003459  S11       523             1.0000000000
      1082        98  PNM       H36             1.4100622201       13.9908302737       -4.8053632473  S11       523             1.0000000000
      1083        98  PNM       H37             0.8882814760       13.6105633060       -7.2174369718  S11       523             1.0000000000
      1084        98  PNM       H38            -1.3635127117       12.7477507480       -7.8750334556  S11       523             1.0000000000
      1085        98  PNM       H39            -3.0823530483       12.2941300308       -6.1485373819  S11       523             1.0000000000
      1086        98  PNM       H40            -2.1709187636       10.1451634194       -2.5245752526  S11       523             1.0000000000
      1087        99  TIP3      OH2            -4.5001644116        7.7767636248       -0.4877471504  S11       290             1.0000000000
      1088        99  TIP3      H1             -5.8885508242        7.5417559415       -0.3231659875  S11       290             1.0000000000
      1089        99  TIP3      H2             -3.8667963044        8.3834708720        0.0042845162  S11       290             1.0000000000
      1090       100  SER       CB             -3.0226259753        5.0472271294       -2.2614624298  S12       70              1.0000000000
      1091       100  SER       HB1            -3.5196086108        4.1759013779       -2.7344714701  S12       70              1.0000000000
      1092       100  SER       HB2            -2.0441025349        5.2081408364       -2.7439574184  S12       70              1.0000000000
      1093       100  SER       OG             -3.8646528398        6.2079990544       -2.4533651734  S12       70              1.0000000000
      1094       100  SER       HG1            -4.0421692186        7.1780842623       -1.1364203870  S12       70              1.0000000000
      1095       100  SER       QQH1           -2.8734010041        4.8365503368       -1.1778029825  S12       70              1.0000000000
      1096       101  LYS       CD             -6.5433374785        3.4145581876       -2.0592404436  S12       73              1.0000000000
      1097       101  LYS       HD1            -7.2214251717        2.9038034615       -2.7466923420  S12       73              1.0000000000
      1098       101  LYS       HD2            -5.5357577666        3.3726960610       -2.4920448135  S12       73              1.0000000000
      1099       101  LYS       QQH2           -6.5485050968        2.8751751024       -1.1033599571  S12       73              1.0000000000
      1100       101  LYS       CE             -6.9856488125        4.8562565303       -1.8909727484  S12       73              1.0000000000
      1101       101  LYS       HE1            -6.7556852254        5.2310797224       -0.8784925625  S12       73              1.0000000000
      1102       101  LYS       HE2            -8.0796685318        4.9423446504       -2.0297611922  S12       73              1.0000000000
      1103       101  LYS       NZ             -6.3220735013        5.7381061132       -2.8431836715  S12       73              1.0000000000
      1104       101  LYS       HZ1            -6.4590244598        5.4387240586       -3.8287306094  S12       73              1.0000000000
      1105       101  LYS       HZ2            -5.1587025846        5.8774987131       -2.6620251220  S12       73              1.0000000000
      1106       101  LYS       HZ3            -6.7131327980        6.7053364287       -2.7832205997  S12       73              1.0000000000
      1107       102  SER       CB             -4.5557740406        4.3506023822       -6.3678615623  S12       130             1.0000000000
      1108       102  SER       HB1            -4.5917723691        5.2563315566       -6.9843764884  S12       130             1.0000000000
      1109       102  SER       HB2            -3.8352694254        3.6484127532       -6.8246836610  S12       130             1.0000000000
      1110       102  SER       OG             -4.1023047911        4.6666956704       -5.0238116715  S12       130             1.0000000000
      1111       102  SER       HG1            -3.5569270920        5.5051282676       -5.0299483194  S12       130             1.0000000000
      1112       102  SER       QQH3           -5.5475718329        3.8750317634       -6.3199908666  S12       130             1.0000000000
      1113       103  GLU       CB             -9.9325952006        9.1722241722        0.6870764223  S12       166             1.0000000000
      1114       103  GLU       HB1            -9.6522967347        9.7936198060       -0.1730600100  S12       166             1.0000000000
      1115       103  GLU       HB2           -10.9766133893        8.8788032048        0.5563049254  S12       166             1.0000000000
      1116       103  GLU       QQH4           -9.8195716859        9.7252620163        1.6253593249  S12       166             1.0000000000
      1117       103  GLU       CG             -9.0587556810        7.9332992549        0.6714532931  S12       166             1.0000000000
      1118       103  GLU       HG1            -9.4290595608        7.2269493999       -0.0869485564  S12       166             1.0000000000
      1119       103  GLU       HG2            -9.1159262461        7.4001136103        1.6369098208  S12       166             1.0000000000
      1120       103  GLU       CD             -7.6223516861        8.2442653485        0.3718963818  S12       166             1.0000000000
      1121       103  GLU       OE1            -7.0760535681        9.3204863901        0.6271520906  S12       166             1.0000000000
      1122       103  GLU       OE2            -6.9210374488        7.2491317562       -0.2035006717  S12       166             1.0000000000
      1123       104  ASN       CB             -2.6432158606       11.8803919572        1.3987633791  S12       170             1.0000000000
      1124       104  ASN       HB1            -1.6515814757       11.8158163804        0.9387715874  S12       170             1.0000000000
      1125       104  ASN       HB2            -3.1356889974       12.7930727018        1.0530805673  S12       170             1.0000000000
      1126       104  ASN       QQH5           -2.5592443485       11.9043933649        2.4925933420  S12       170             1.0000000000
      1127       104  ASN       CG             -3.4526635426       10.6761704871        0.9835343111  S12       170             1.0000000000
      1128       104  ASN       OD1            -2.9259961142        9.5477243648        0.8163192270  S12       170             1.0000000000
      1129       104  ASN       ND2            -4.7705599894       10.8582931063        0.7585269685  S12       170             1.0000000000
      1130       104  ASN       HD21           -5.3916498505       10.0513573767        0.5557470096  S12       170             1.0000000000
      1131       104  ASN       HD22           -5.2224505596       11.7590581224        0.9634156004  S12       170             1.0000000000
      1132       105  LYS       CE             -3.0857348412        1.6467742153       -4.4200638843  S12       234             1.0000000000
      1133       105  LYS       HE1            -3.4796524747        1.9184124350       -3.4338183134  S12       234             1.0000000000
      1134       105  LYS       HE2            -3.9205247730        1.5931413884       -5.1289978646  S12       234             1.0000000000
      1135       105  LYS       NZ             -2.1658773493        2.6807175104       -4.8827697372  S12       234             1.0000000000
      1136       105  LYS       HZ1            -1.7156540353        2.4150515798       -5.7889346645  S12       234             1.0000000000
      1137       105  LYS       HZ2            -1.3912323671        2.8723041563       -4.2094636589  S12       234             1.0000000000
      1138       105  LYS       HZ3            -2.6858875154        3.6015167211       -5.0122333046  S12       234             1.0000000000
      1139       105  LYS       QQH6           -2.5625838919        0.6837019483       -4.3546056451  S12       234             1.0000000000
      1140       106  SER       CB              2.4261079635        3.3885112987       -5.8540632285  S12       235             1.0000000000
      1141       106  SER       HB1             3.0891905566        2.7055188586       -6.4103980810  S12       235             1.0000000000
      1142       106  SER       HB2             2.9986710286        4.3048524973       -5.6215554093  S12       235             1.0000000000
      1143       106  SER       OG              1.2943638475        3.6830237764       -6.6841728181  S12       235             1.0000000000
      1144       106  SER       HG1             0.8387169734        4.5046633316       -6.3521104438  S12       235             1.0000000000
      1145       106  SER       QQH7            2.1141457468        2.9058971606       -4.9002574970  S12       235             1.0000000000
      1146       107  PNM       S1             -3.1294024504        9.5761528469       -6.0470675351  S12       523             1.0000000000
      1147       107  PNM       C2             -1.8952622095        8.3184653460       -6.7003741102  S12       523             1.0000000000
      1148       107  PNM       C3             -1.4864830347        7.5112631850       -5.4398595696  S12       523             1.0000000000
      1149       107  PNM       N4             -2.6915634753        7.3520774775       -4.6004032180  S12       523             1.0000000000
      1150       107  PNM       C5             -3.7702568449        8.3965370797       -4.8332958707  S12       523             1.0000000000
      1151       107  PNM       C6             -3.6523474921        8.8067492307       -3.3126783731  S12       523             1.0000000000
      1152       107  PNM       C7             -2.5715851135        7.7105031536       -3.2172452939  S12       523             1.0000000000
      1153       107  PNM       O8             -1.5870129047        7.5715168468       -2.4720159880  S12       523             1.0000000000
      1154       107  PNM       C9             -2.5536532389        7.4063805549       -7.7221583385  S12       523             1.0000000000
      1155       107  PNM       C10            -0.7075024315        9.0358503686       -7.3155379065  S12       523             1.0000000000
      1156       107  PNM       C11            -0.8664342997        6.1763054976       -5.7965427002  S12       523             1.0000000000
      1157       107  PNM       O12            -1.4837994977        5.1043710026       -5.6686098845  S12       523             1.0000000000
      1158       107  PNM       O13             0.3968037057        6.2245828015       -6.2494327709  S12       523             1.0000000000
      1159       107  PNM       N14            -3.0409628689       10.1002962472       -3.0934795456  S12       523             1.0000000000
      1160       107  PNM       C15            -3.5289330046       11.2164773666       -3.6669230616  S12       523             1.0000000000
      1161       107  PNM       O16            -4.5720827997       11.1662458770       -4.3990398051  S12       523             1.0000000000
      1162       107  PNM       C17            -2.8137219411       12.5191617276       -3.4224716465  S12       523             1.0000000000
      1163       107  PNM       C18            -1.7868778468       12.8134339811       -4.4866164180  S12       523             1.0000000000
      1164       107  PNM       C19            -0.5268341631       13.3097769714       -4.1244660759  S12       523             1.0000000000
      1165       107  PNM       C20             0.4269690177       13.6013462512       -5.1016888727  S12       523             1.0000000000
      1166       107  PNM       C21             0.1353258073       13.3901586314       -6.4506607550  S12       523             1.0000000000
      1167       107  PNM       C22            -1.1233588330       12.9084348080       -6.8172633500  S12       523             1.0000000000
      1168       107  PNM       C23            -2.0860279543       12.6334694790       -5.8451826419  S12       523             1.0000000000
      1169       107  PNM       H24            -0.7255056653        8.1011946607       -4.8757426435  S12       523             1.0000000000
      1170       107  PNM       H25            -0.9832172877        9.4857824231       -8.2765553697  S12       523             1.0000000000
      1171       107  PNM       H26             0.1181025025        8.3349022923       -7.4832609900  S12       523             1.0000000000
      1172       107  PNM       H27            -0.3438994259        9.8395471718       -6.6678593516  S12       523             1.0000000000
      1173       107  PNM       H28            -2.9251317351        7.9788608616       -8.5799878013  S12       523             1.0000000000
      1174       107  PNM       H29            -3.3996582981        6.8678715901       -7.2812132848  S12       523             1.0000000000
      1175       107  PNM       H30            -1.8323215773        6.6628413447       -8.0844876908  S12       523             1.0000000000
      1176       107  PNM       H31            -4.7481270609        7.9467932598       -5.1040705988  S12       523             1.0000000000
      1177       107  PNM       H32            -4.5913832395        8.6886527707       -2.7247267518  S12       523             1.0000000000
      1178       107  PNM       H33            -2.3301340291       12.5118574379       -2.4311979898  S12       523             1.0000000000
      1179       107  PNM       H34            -3.5646077970       13.3282142136       -3.4148839035  S12       523             1.0000000000
      1180       107  PNM       H35            -0.2962374043       13.4786332882       -3.0660130289  S12       523             1.0000000000
      1181       107  PNM       H36             1.4081935755       13.9942720364       -4.8069763374  S12       523             1.0000000000
      1182       107  PNM       H37             0.8855764757       13.6137645283       -7.2188124928  S12       523             1.0000000000
      1183       107  PNM       H38            -1.3642077454       12.7446423049       -7.8750271094  S12       523             1.0000000000
      1184       107  PNM       H39            -3.0801728485       12.2847397705       -6.1473889030  S12       523             1.0000000000
      1185       107  PNM       H40            -2.1696355291       10.1337878136       -2.5276227471  S12       523             1.0000000000
      1186       108  TIP3      OH2            -4.4925463632        7.7868863935       -0.4732253467  S12       290             1.0000000000
      1187       108  TIP3      H1             -5.9121176261        7.5415135406       -0.3093327447  S12       290             1.0000000000
      1188       108  TIP3      H2             -3.8572133041        8.3926242252        0.0166690563  S12       290             1.0000000000
      1189       109  SER       CB             -3.0188075906        5.0436384086       -2.2643374390  S13       70              1.0000000000
      1190       109  SER       HB1            -3.5146510218        4.1716131786       -2.7363677517  S13       70              1.0000000000
      1191       109  SER       HB2            -2.0406122035        5.2057984582       -2.7467852981  S13       70              1.0000000000
      1192       109  SER       OG             -3.8617395916        6.2024469542       -2.4571378839  S13       70              1.0000000000
      1193       109  SER       HG1            -4.0329705174        7.1870867313       -1.1191734128  S13       70              1.0000000000
      1194       109  SER       QQH1           -2.8692199269        4.8352986963       -1.1805341148  S13       70              1.0000000000
      1195       110  LYS       CD             -6.5296557507        3.4141613396       -2.0646846101  S13       73              1.0000000000
      1196       110  LYS       HD1            -7.2140868607        2.9089793483       -2.7500006577  S13       73              1.0000000000
      1197       110  LYS       HD2            -5.5235771308        3.3625514053       -2.4999275523  S13       73              1.0000000000
      1198       110  LYS       QQH2           -6.5374267752        2.8756424878       -1.1081785035  S13       73              1.0000000000
      1199       110  LYS       CE             -6.9580524376        4.8599066033       -1.8969345856  S13       73              1.0000000000
      1200       110  LYS       HE1            -6.7106866530        5.2354748158       -0.8886266957  S13       73              1.0000000000
      1201       110  LYS       HE2            -8.0540215346        4.9525689358       -2.0189135114  S13       73              1.0000000000
      1202       110  LYS       NZ             -6.2998869531        5.7312233018       -2.8617198078  S13       73              1.0000000000
      1203       110  LYS       HZ1            -6.4348456510        5.4166978252       -3.8423305047  S13       73              1.0000000000
      1204       110  LYS       HZ2            -5.1205195755        5.8819499537       -2.6745685186  S13       73              1.0000000000
      1205       110  LYS       HZ3            -6.6962877264        6.6967332382       -2.8142329295  S13       73              1.0000000000
      1206       111  SER       CB             -4.5566315580        4.3516243080       -6.3669615395  S13       130             1.0000000000
      1207       111  SER       HB1            -4.5909352525        5.2571244015       -6.9838367885  S13       130             1.0000000000
      1208       111  SER       HB2            -3.8349546897        3.6492435016       -6.8215360691  S13       130             1.0000000000
      1209       111  SER       OG             -4.1062008451        4.6685033504       -5.0216368138  S13       130             1.0000000000
      1210       111  SER       HG1            -3.5608426477        5.5075362820       -5.0278274358  S13       130             1.0000000000
      1211       111  SER       QQH3           -5.5484769753        3.8761827135       -6.3212069265  S13       130             1.0000000000
      1212       112  GLU       CB             -9.9394213471        9.1785852539        0.6878783541  S13       166             1.0000000000
      1213       112  GLU       HB1            -9.6577411992        9.7993397463       -0.1723021348  S13       166             1.0000000000
      1214       112  GLU       HB2           -10.9836712774        8.8864809678        0.5564342294  S13       166             1.0000000000
      1215       112  GLU       QQH4           -9.8265774251        9.7320462150        1.6259820544  S13       166             1.0000000000
      1216       112  GLU       CG             -9.0672411030        7.9392906153        0.6738048866  S13       166             1.0000000000
      1217       112  GLU       HG1            -9.4342987949        7.2346875778       -0.0877876407  S13       166             1.0000000000
      1218       112  GLU       HG2            -9.1284037992        7.4038283946        1.6377966394  S13       166             1.0000000000
      1219       112  GLU       CD             -7.6301405203        8.2495959508        0.3801304400  S13       166             1.0000000000
      1220       112  GLU       OE1            -7.0823412200        9.3264069527        0.6289891725  S13       166             1.0000000000
      1221       112  GLU       OE2            -6.9289574474        7.2486436874       -0.1850141957  S13       166             1.0000000000
      1222       113  ASN       CB             -2.6425325962       11.8845817537        1.3993022171  S13       170             1.0000000000
      1223       113  ASN       HB1            -1.6509497669       11.8214392389        0.9389994731  S13       170             1.0000000000
      1224       113  ASN       HB2            -3.1361129749       12.7969947377        1.0546649368  S13       170             1.0000000000
      1225       113  ASN       QQH5           -2.5580842472       11.9076952816        2.4931205210  S13       170             1.0000000000
      1226       113  ASN       CG             -3.4496235760       10.6794533447        0.9837453172  S13       170             1.0000000000
      1227       113  ASN       OD1            -2.9192943983        9.5522134706        0.8203025208  S13       170             1.0000000000
      1228       113  ASN       ND2            -4.7674137699       10.8585077639        0.7555764027  S13       170             1.0000000000
      1229       113  ASN       HD21           -5.3867109895       10.0503719711        0.5526986369  S13       170             1.0000000000
      1230       113  ASN       HD22           -5.2215723671       11.7585684937        0.9585505266  S13       170             1.0000000000
      1231       114  LYS       CE             -3.0878559296        1.6468260262       -4.4177440157  S13       234             1.0000000000
      1232       114  LYS       HE1            -3.4815251576        1.9174567348       -3.4310998261  S13       234             1.0000000000
      1233       114  LYS       HE2            -3.9230112592        1.5931430792       -5.1262545447  S13       234             1.0000000000
      1234       114  LYS       NZ             -2.1688981777        2.6816312751       -4.8802414774  S13       234             1.0000000000
      1235       114  LYS       HZ1            -1.7190132266        2.4168567611       -5.7868786266  S13       234             1.0000000000
      1236       114  LYS       HZ2            -1.3937156765        2.8730329738       -4.2075447763  S13       234             1.0000000000
      1237       114  LYS       HZ3            -2.6894043342        3.6020314074       -5.0091852472  S13       234             1.0000000000
      1238       114  LYS       QQH6           -2.5640059126        0.6840886478       -4.3532146148  S13       234             1.0000000000
      1239       115  SER       CB              2.4253215223        3.3884042418       -5.8545554592  S13       235             1.0000000000
      1240       115  SER       HB1             3.0887215321        2.7057274344       -6.4108623589  S13       235             1.0000000000
      1241       115  SER       HB2             2.9974359568        4.3050391550       -5.6220668409  S13       235             1.0000000000
      1242       115  SER       OG              1.2934794246        3.6823372789       -6.6847121820  S13       235             1.0000000000
      1243       115  SER       HG1             0.8370188260        4.5031607125       -6.3520148065  S13       235             1.0000000000
      1244       115  SER       QQH7            2.1135372677        2.9057017495       -4.9007444896  S13       235             1.0000000000
      1245       116  PNM       S1             -3.1335344196        9.5676750853       -6.0488727109  S13       523             1.0000000000
      1246       116  PNM       C2             -1.8963208535        8.3123001199       -6.7002167974  S13       523             1.0000000000
      1247       116  PNM       C3             -1.4898375185        7.5045834546       -5.4396825265  S13       523             1.0000000000
      1248       116  PNM       N4             -2.6965298640        7.3422559570       -4.6029058816  S13       523             1.0000000000
      1249       116  PNM       C5             -3.7747975649        8.3882826923       -4.8356066968  S13       523             1.0000000000
      1250       116  PNM       C6             -3.6549915010        8.7990310436       -3.3151396939  S13       523             1.0000000000
      1251       116  PNM       C7             -2.5747065921        7.7037194277       -3.2202208636  S13       523             1.0000000000
      1252       116  PNM       O8             -1.5885316864        7.5682113320       -2.4765165042  S13       523             1.0000000000
      1253       116  PNM       C9             -2.5508117060        7.4004397645       -7.7245869568  S13       523             1.0000000000
      1254       116  PNM       C10            -0.7073230163        9.0312873985       -7.3110862400  S13       523             1.0000000000
      1255       116  PNM       C11            -0.8663900535        6.1714356221       -5.7964460742  S13       523             1.0000000000
      1256       116  PNM       O12            -1.4810787796        5.0978334183       -5.6693680910  S13       523             1.0000000000
      1257       116  PNM       O13             0.3967821534        6.2234346511       -6.2484081732  S13       523             1.0000000000
      1258       116  PNM       N14            -3.0396543541       10.0905265432       -3.0963684689  S13       523             1.0000000000
      1259       116  PNM       C15            -3.5271647920       11.2084349274       -3.6667140287  S13       523             1.0000000000
      1260       116  PNM       O16            -4.5720180756       11.1602373469       -4.3962767568  S13       523             1.0000000000
      1261       116  PNM       C17            -2.8098128637       12.5095627421       -3.4210303188  S13       523             1.0000000000
      1262       116  PNM       C18            -1.7846626912       12.8063126026       -4.4861525359  S13       523             1.0000000000
      1263       116  PNM       C19            -0.5259255872       13.3067016770       -4.1249089103  S13       523             1.0000000000
      1264       116  PNM       C20             0.4259966180       13.6020011898       -5.1028312722  S13       523             1.0000000000
      1265       116  PNM       C21             0.1337789578       13.3907075032       -6.4516653216  S13       523             1.0000000000
      1266       116  PNM       C22            -1.1236206831       12.9049817560       -6.8173652457  S13       523             1.0000000000
      1267       116  PNM       C23            -2.0844455119       12.6261537171       -5.8445369713  S13       523             1.0000000000
      1268       116  PNM       H24            -0.7314154216        8.0951627837       -4.8727972765  S13       523             1.0000000000
      1269       116  PNM       H25            -0.9797016448        9.4796361478       -8.2737715093  S13       523             1.0000000000
      1270       116  PNM       H26             0.1202311760        8.3315893348       -7.4743701680  S13       523             1.0000000000
      1271       116  PNM       H27            -0.3480940127        9.8364432742       -6.6628235703  S13       523             1.0000000000
      1272       116  PNM       H28            -2.9197086812        7.9731984605       -8.5833430794  S13       523             1.0000000000
      1273       116  PNM       H29            -3.3980694011        6.8613574888       -7.2868166003  S13       523             1.0000000000
      1274       116  PNM       H30            -1.8278968415        6.6574486498       -8.0847903908  S13       523             1.0000000000
      1275       116  PNM       H31            -4.7531882803        7.9393006959       -5.1054844069  S13       523             1.0000000000
      1276       116  PNM       H32            -4.5933774075        8.6828408254       -2.7257244350  S13       523             1.0000000000
      1277       116  PNM       H33            -2.3244700822       12.4994120121       -2.4306474098  S13       523             1.0000000000
      1278       116  PNM       H34            -3.5599466256       13.3192962096       -3.4099714245  S13       523             1.0000000000
      1279       116  PNM       H35            -0.2949522948       13.4758745132       -3.0665975915  S13       523             1.0000000000
      1280       116  PNM       H36             1.4061559517       13.9980902037       -4.8088100457  S13       523             1.0000000000
      1281       116  PNM       H37             0.8825480927       13.6173497452       -7.2203706626  S13       523             1.0000000000
      1282       116  PNM       H38            -1.3649998858       12.7412519364       -7.8750198777  S13       523             1.0000000000
      1283       116  PNM       H39            -3.0777423868       12.2744654049       -6.1460854225  S13       523             1.0000000000
      1284       116  PNM       H40            -2.1680949602       10.1217277469       -2.5307548970  S13       523             1.0000000000
      1285       117  TIP3      OH2            -4.4851407888        7.7940188877       -0.4606502551  S13       290             1.0000000000
      1286       117  TIP3      H1             -5.9293306795        7.5411632313       -0.2954950219  S13       290             1.0000000000
      1287       117  TIP3      H2             -3.8486260921        8.3993571926        0.0277307933  S13       290             1.0000000000
      1288       118  SER       CB             -3.0133755434        5.0412440545       -2.2667787570  S14       70              1.0000000000
      1289       118  SER       HB1            -3.5086535013        4.1688570106       -2.7384828055  S14       70              1.0000000000
      1290       118  SER       HB2            -2.0352422125        5.2039579145       -2.7490308343  S14       70              1.0000000000
      1291       118  SER       OG             -3.8562930848        6.1987641583       -2.4592675173  S14       70              1.0000000000
      1292       118  SER       HG1            -4.0256285738        7.1932534148       -1.1061252124  S14       70              1.0000000000
      1293       118  SER       QQH1           -2.8634949410        4.8336685738       -1.1829731551  S14       70              1.0000000000
      1294       119  LYS       CD             -6.5155372819        3.4142890187       -2.0701858789  S14       73              1.0000000000
      1295       119  LYS       HD1            -7.2063990238        2.9149188905       -2.7533712349  S14       73              1.0000000000
      1296       119  LYS       HD2            -5.5110702473        3.3533268901       -2.5079626490  S14       73              1.0000000000
      1297       119  LYS       QQH2           -6.5256921487        2.8765439959       -1.1132224917  S14       73              1.0000000000
      1298       119  LYS       CE             -6.9303004446        4.8637008811       -1.9022090635  S14       73              1.0000000000
      1299       119  LYS       HE1            -6.6629732267        5.2410047455       -0.8994595833  S14       73              1.0000000000
      1300       119  LYS       HE2            -8.0279087798        4.9631625939       -2.0051178208  S14       73              1.0000000000
      1301       119  LYS       NZ             -6.2811508441        5.7249123538       -2.8813481403  S14       73              1.0000000000
      1302       119  LYS       HZ1            -6.4160004827        5.3964267769       -3.8569610892  S14       73              1.0000000000
      1303       119  LYS       HZ2            -5.0975445221        5.8824125670       -2.6906250611  S14       73              1.0000000000
      1304       119  LYS       HZ3            -6.6817871448        6.6890222669       -2.8440185554  S14       73              1.0000000000
      1305       120  SER       CB             -4.5577467885        4.3524568680       -6.3659816386  S14       130             1.0000000000
      1306       120  SER       HB1            -4.5902068027        5.2578038926       -6.9831473268  S14       130             1.0000000000
      1307       120  SER       HB2            -3.8348543523        3.6499036314       -6.8182603068  S14       130             1.0000000000
      1308       120  SER       OG             -4.1108548829        4.6698955980       -5.0192867397  S14       130             1.0000000000
      1309       120  SER       HG1            -3.5630190046        5.5078501477       -5.0258242778  S14       130             1.0000000000
      1310       120  SER       QQH3           -5.5496941701        3.8771503700       -6.3226534344  S14       130             1.0000000000
      1311       121  GLU       CB             -9.9460051121        9.1850557467        0.6886014824  S14       166             1.0000000000
      1312       121  GLU       HB1            -9.6628832457        9.8052700323       -0.1715193088  S14       166             1.0000000000
      1313       121  GLU       HB2           -10.9904823453        8.8942800409        0.5563797292  S14       166             1.0000000000
      1314       121  GLU       QQH4           -9.8334120423        9.7388059969        1.6266009671  S14       166             1.0000000000
      1315       121  GLU       CG             -9.0754570486        7.9451946924        0.6759816931  S14       166             1.0000000000
      1316       121  GLU       HG1            -9.4399144544        7.2421834256       -0.0883332486  S14       166             1.0000000000
      1317       121  GLU       HG2            -9.1404661094        7.4078091175        1.6386865591  S14       166             1.0000000000
      1318       121  GLU       CD             -7.6374116627        8.2543593901        0.3876991414  S14       166             1.0000000000
      1319       121  GLU       OE1            -7.0886105014        9.3319004497        0.6303891590  S14       166             1.0000000000
      1320       121  GLU       OE2            -6.9355518180        7.2479671501       -0.1673209642  S14       166             1.0000000000
      1321       122  ASN       CB             -2.6421763740       11.8888715115        1.3998005639  S14       170             1.0000000000
      1322       122  ASN       HB1            -1.6507265669       11.8273244938        0.9390021341  S14       170             1.0000000000
      1323       122  ASN       HB2            -3.1370476156       12.8009508477        1.0563172740  S14       170             1.0000000000
      1324       122  ASN       QQH5           -2.5570332282       11.9111153107        2.4935885446  S14       170             1.0000000000
      1325       122  ASN       CG             -3.4468942938       10.6826779607        0.9840297937  S14       170             1.0000000000
      1326       122  ASN       OD1            -2.9133195034        9.5565136705        0.8245591108  S14       170             1.0000000000
      1327       122  ASN       ND2            -4.7645873476       10.8588756865        0.7525516687  S14       170             1.0000000000
      1328       122  ASN       HD21           -5.3821992821       10.0495602826        0.5499713649  S14       170             1.0000000000
      1329       122  ASN       HD22           -5.2208771017       11.7583021751        0.9534922964  S14       170             1.0000000000
      1330       123  LYS       CE             -3.0899974920        1.6468350770       -4.4154282507  S14       234             1.0000000000
      1331       123  LYS       HE1            -3.4833100123        1.9165604416       -3.4283710220  S14       234             1.0000000000
      1332       123  LYS       HE2            -3.9255485834        1.5931295570       -5.1234789392  S14       234             1.0000000000
      1333       123  LYS       NZ             -2.1718803473        2.6823821258       -4.8777971489  S14       234             1.0000000000
      1334       123  LYS       HZ1            -1.7222306054        2.4183642528       -5.7848237501  S14       234             1.0000000000
      1335       123  LYS       HZ2            -1.3962212651        2.8737460863       -4.2056455427  S14       234             1.0000000000
      1336       123  LYS       HZ3            -2.6927366182        3.6023481638       -5.0063274030  S14       234             1.0000000000
      1337       123  LYS       QQH6           -2.5655451322        0.6843808534       -4.3517998753  S14       234             1.0000000000
      1338       124  SER       CB              2.4244615932        3.3882993876       -5.8550770686  S14       235             1.0000000000
      1339       124  SER       HB1             3.0882361319        2.7059665437       -6.4113366972  S14       235             1.0000000000
      1340       124  SER       HB2             2.9960654890        4.3052631984       -5.6226166678  S14       235             1.0000000000
      1341       124  SER       OG              1.2925096566        3.6815688024       -6.6853017429  S14       235             1.0000000000
      1342       124  SER       HG1             0.8351848653        4.5015690501       -6.3519353411  S14       235             1.0000000000
      1343       124  SER       QQH7            2.1128752012        2.9054935328       -4.9012634273  S14       235             1.0000000000
      1344       125  PNM       S1             -3.1379614518        9.5588187657       -6.0511591841  S14       523             1.0000000000
      1345       125  PNM       C2             -1.8973710967        8.3058283032       -6.7001923521  S14       523             1.0000000000
      1346       125  PNM       C3             -1.4932511499        7.4977091686       -5.4395916574  S14       523             1.0000000000
      1347       125  PNM       N4             -2.7014411637        7.3321469988       -4.6056714015  S14       523             1.0000000000
      1348       125  PNM       C5             -3.7792625202        8.3795397392       -4.8379706393  S14       523             1.0000000000
      1349       125  PNM       C6             -3.6574585082        8.7909655376       -3.3177523210  S14       523             1.0000000000
      1350       125  PNM       C7             -2.5779586332        7.6961732132       -3.2230214885  S14       523             1.0000000000
      1351       125  PNM       O8             -1.5893470120        7.5651039462       -2.4814597258  S14       523             1.0000000000
      1352       125  PNM       C9             -2.5476214264        7.3941461726       -7.7273141894  S14       523             1.0000000000
      1353       125  PNM       C10            -0.7071099606        9.0265793270       -7.3064790034  S14       523             1.0000000000
      1354       125  PNM       C11            -0.8663865691        6.1664044479       -5.7962362693  S14       523             1.0000000000
      1355       125  PNM       O12            -1.4783887879        5.0910564928       -5.6698743426  S14       523             1.0000000000
      1356       125  PNM       O13             0.3966857746        6.2220307739       -6.2473831652  S14       523             1.0000000000
      1357       125  PNM       N14            -3.0378886352       10.0801945013       -3.0995765448  S14       523             1.0000000000
      1358       125  PNM       C15            -3.5250239586       11.1998225107       -3.6664352121  S14       523             1.0000000000
      1359       125  PNM       O16            -4.5718307519       11.1537403028       -4.3932513679  S14       523             1.0000000000
      1360       125  PNM       C17            -2.8054987397       12.4993247630       -3.4194480326  S14       523             1.0000000000
      1361       125  PNM       C18            -1.7822111259       12.7986967847       -4.4856312070  S14       523             1.0000000000
      1362       125  PNM       C19            -0.5248847444       13.3034152828       -4.1253902325  S14       523             1.0000000000
      1363       125  PNM       C20             0.4249671050       13.6027342002       -5.1040836277  S14       523             1.0000000000
      1364       125  PNM       C21             0.1320887583       13.3913402605       -6.4527617281  S14       523             1.0000000000
      1365       125  PNM       C22            -1.1239168383       12.9012967429       -6.8174625891  S14       523             1.0000000000
      1366       125  PNM       C23            -2.0827090984       12.6183075400       -5.8438091906  S14       523             1.0000000000
      1367       125  PNM       H24            -0.7373553375        8.0889729795       -4.8700023743  S14       523             1.0000000000
      1368       125  PNM       H25            -0.9758777170        9.4732900233       -8.2709245588  S14       523             1.0000000000
      1369       125  PNM       H26             0.1225322217        8.3282546065       -7.4650447538  S14       523             1.0000000000
      1370       125  PNM       H27            -0.3525730296        9.8332576184       -6.6575760735  S14       523             1.0000000000
      1371       125  PNM       H28            -2.9137914986        7.9671589319       -8.5870761504  S14       523             1.0000000000
      1372       125  PNM       H29            -3.3961746572        6.8544110356       -7.2929258423  S14       523             1.0000000000
      1373       125  PNM       H30            -1.8229878224        6.6517683310       -8.0852350217  S14       523             1.0000000000
      1374       125  PNM       H31            -4.7582117200        7.9312859037       -5.1068765582  S14       523             1.0000000000
      1375       125  PNM       H32            -4.5952417175        8.6771047473       -2.7269233392  S14       523             1.0000000000
      1376       125  PNM       H33            -2.3182517822       12.4861420839       -2.4300441538  S14       523             1.0000000000
      1377       125  PNM       H34            -3.5548287909       13.3097690834       -3.4046511351  S14       523             1.0000000000
      1378       125  PNM       H35            -0.2934767709       13.4729141484       -3.0672350151  S14       523             1.0000000000
      1379       125  PNM       H36             1.4039793387       14.0022202109       -4.8108289665  S14       523             1.0000000000
      1380       125  PNM       H37             0.8792311511       13.6212626470       -7.2220760633  S14       523             1.0000000000
      1381       125  PNM       H38            -1.3658841170       12.7376265151       -7.8749972031  S14       523             1.0000000000
      1382       125  PNM       H39            -3.0750760430       12.2633927149       -6.1446113622  S14       523             1.0000000000
      1383       125  PNM       H40            -2.1660583342       10.1088863028       -2.5342401489  S14       523             1.0000000000
      1384       126  TIP3      OH2            -4.4786037762        7.7984668379       -0.4494348948  S14       290             1.0000000000
      1385       126  TIP3      H1             -5.9418305611        7.5406699227       -0.2814167455  S14       290             1.0000000000
      1386       126  TIP3      H2             -3.8410845405        8.4037863979        0.0372754893  S14       290             1.0000000000
      1387       127  SER       CB             -3.0064700050        5.0401523111       -2.2689931942  S15       70              1.0000000000
      1388       127  SER       HB1            -3.5012120385        4.1675925874       -2.7409426974  S15       70              1.0000000000
      1389       127  SER       HB2            -2.0282194479        5.2033363139       -2.7507288331  S15       70              1.0000000000
      1390       127  SER       OG             -3.8495779828        6.1965430694       -2.4606387748  S15       70              1.0000000000
      1391       127  SER       HG1            -4.0198271999        7.1976767706       -1.0958358232  S15       70              1.0000000000
      1392       127  SER       QQH1           -2.8565700784        4.8324935038       -1.1852699010  S15       70              1.0000000000
      1393       128  LYS       CD             -6.5012530415        3.4150036772       -2.0756593106  S15       73              1.0000000000
      1394       128  LYS       HD1            -7.1986361560        2.9216425764       -2.7566705718  S15       73              1.0000000000
      1395       128  LYS       HD2            -5.4985420485        3.3449348226       -2.5161329959  S15       73              1.0000000000
      1396       128  LYS       QQH2           -6.5135742956        2.8779441601       -1.1183556692  S15       73              1.0000000000
      1397       128  LYS       CE             -6.9024200829        4.8678451781       -1.9068974293  S15       73              1.0000000000
      1398       128  LYS       HE1            -6.6130890258        5.2473243422       -0.9109226568  S15       73              1.0000000000
      1399       128  LYS       HE2            -8.0012764176        4.9743750740       -1.9888787903  S15       73              1.0000000000
      1400       128  LYS       NZ             -6.2649536503        5.7194474602       -2.9015595807  S15       73              1.0000000000
      1401       128  LYS       HZ1            -6.4014938847        5.3779962287       -3.8721265046  S15       73              1.0000000000
      1402       128  LYS       HZ2            -5.0821185729        5.8817964045       -2.7091636724  S15       73              1.0000000000
      1403       128  LYS       HZ3            -6.6694317001        6.6822364772       -2.8725574639  S15       73              1.0000000000
      1404       129  SER       CB             -4.5591701254        4.3531113929       -6.3648694939  S15       130             1.0000000000
      1405       129  SER       HB1            -4.5896461738        5.2584738288       -6.9821180526  S15       130             1.0000000000
      1406       129  SER       HB2            -3.8349767041        3.6504907694       -6.8148862125  S15       130             1.0000000000
      1407       129  SER       OG             -4.1163423995        4.6707094454       -5.0166840922  S15       130             1.0000000000
      1408       129  SER       HG1            -3.5637051123        5.5058295453       -5.0240498698  S15       130             1.0000000000
      1409       129  SER       QQH3           -5.5512287604        3.8779181017       -6.3243858535  S15       130             1.0000000000
      1410       130  GLU       CB             -9.9521532314        9.1914005407        0.6892380424  S15       166             1.0000000000
      1411       130  GLU       HB1            -9.6675930093        9.8112042847       -0.1707233634  S15       166             1.0000000000
      1412       130  GLU       HB2           -10.9968394347        8.9019085430        0.5561483100  S15       166             1.0000000000
      1413       130  GLU       QQH4           -9.8398684557        9.7452894552        1.6272206932  S15       166             1.0000000000
      1414       130  GLU       CG             -9.0831717420        7.9508421829        0.6779109638  S15       166             1.0000000000
      1415       130  GLU       HG1            -9.4455445006        7.2492894346       -0.0887393513  S15       166             1.0000000000
      1416       130  GLU       HG2            -9.1518104647        7.4118271887        1.6394782761  S15       166             1.0000000000
      1417       130  GLU       CD             -7.6440520963        8.2585804817        0.3945381995  S15       166             1.0000000000
      1418       130  GLU       OE1            -7.0946835096        9.3369044987        0.6313801859  S15       166             1.0000000000
      1419       130  GLU       OE2            -6.9409886569        7.2471531058       -0.1507055281  S15       166             1.0000000000
      1420       131  ASN       CB             -2.6420801732       11.8930727313        1.4002641429  S15       170             1.0000000000
      1421       131  ASN       HB1            -1.6508193408       11.8331560959        0.9388561054  S15       170             1.0000000000
      1422       131  ASN       HB2            -3.1382982260       12.8047977421        1.0579582031  S15       170             1.0000000000
      1423       131  ASN       QQH5           -2.5560995826       11.9145009373        2.4940066780  S15       170             1.0000000000
      1424       131  ASN       CG             -3.4445820043       10.6857883074        0.9843878196  S15       170             1.0000000000
      1425       131  ASN       OD1            -2.9083262970        9.5604719966        0.8289909392  S15       170             1.0000000000
      1426       131  ASN       ND2            -4.7621286791       10.8594979761        0.7495260101  S15       170             1.0000000000
      1427       131  ASN       HD21           -5.3782260036       10.0490908352        0.5474715816  S15       170             1.0000000000
      1428       131  ASN       HD22           -5.2203159166       11.7584148817        0.9483597515  S15       170             1.0000000000
      1429       132  LYS       CE             -3.0921284711        1.6468610821       -4.4131467359  S15       234             1.0000000000
      1430       132  LYS       HE1            -3.4850116343        1.9157695947       -3.4256717496  S15       234             1.0000000000
      1431       132  LYS       HE2            -3.9280921463        1.5931670973       -5.1207187639  S15       234             1.0000000000
      1432       132  LYS       NZ             -2.1747819588        2.6830390285       -4.8754383126  S15       234             1.0000000000
      1433       132  LYS       HZ1            -1.7252682501        2.4196689578       -5.7827821727  S15       234             1.0000000000
      1434       132  LYS       HZ2            -1.3987050223        2.8744815770       -4.2037775069  S15       234             1.0000000000
      1435       132  LYS       HZ3            -2.6958919676        3.6025051433       -5.0036787544  S15       234             1.0000000000
      1436       132  LYS       QQH6           -2.5671685042        0.6846440478       -4.3503891099  S15       234             1.0000000000
      1437       133  SER       CB              2.4235134732        3.3882225603       -5.8555886873  S15       235             1.0000000000
      1438       133  SER       HB1             3.0876976876        2.7062566423       -6.4117916035  S15       235             1.0000000000
      1439       133  SER       HB2             2.9945648081        4.3055374082       -5.6231600297  S15       235             1.0000000000
      1440       133  SER       OG              1.2914409350        3.6807775278       -6.6858916738  S15       235             1.0000000000
      1441       133  SER       HG1             0.8332409308        4.4999722168       -6.3518642667  S15       235             1.0000000000
      1442       133  SER       QQH7            2.1121355164        2.9052974156       -4.9017775649  S15       235             1.0000000000
      1443       134  PNM       S1             -3.1426391444        9.5494486792       -6.0535833517  S15       523             1.0000000000
      1444       134  PNM       C2             -1.8983915635        8.2991558450       -6.7001703844  S15       523             1.0000000000
      1445       134  PNM       C3             -1.4967657200        7.4907260440       -5.4393952452  S15       523             1.0000000000
      1446       134  PNM       N4             -2.7064101495        7.3217797649       -4.6086030465  S15       523             1.0000000000
      1447       134  PNM       C5             -3.7836099700        8.3704476681       -4.8403525937  S15       523             1.0000000000
      1448       134  PNM       C6             -3.6598704302        8.7825774202       -3.3204844241  S15       523             1.0000000000
      1449       134  PNM       C7             -2.5816565681        7.6876840675       -3.2254934849  S15       523             1.0000000000
      1450       134  PNM       O8             -1.5896791241        7.5622585452       -2.4867383622  S15       523             1.0000000000
      1451       134  PNM       C9             -2.5441209725        7.3876406744       -7.7302057767  S15       523             1.0000000000
      1452       134  PNM       C10            -0.7068412087        9.0217599307       -7.3016560011  S15       523             1.0000000000
      1453       134  PNM       C11            -0.8664321964        6.1613289266       -5.7958342853  S15       523             1.0000000000
      1454       134  PNM       O12            -1.4757341774        5.0841497012       -5.6701124185  S15       523             1.0000000000
      1455       134  PNM       O13             0.3964699878        6.2204969054       -6.2463519112  S15       523             1.0000000000
      1456       134  PNM       N14            -3.0355978944       10.0692603443       -3.1031050288  S15       523             1.0000000000
      1457       134  PNM       C15            -3.5224833801       11.1906597184       -3.6660501374  S15       523             1.0000000000
      1458       134  PNM       O16            -4.5715463674       11.1468592035       -4.3898055767  S15       523             1.0000000000
      1459       134  PNM       C17            -2.8008031331       12.4885107110       -3.4177031124  S15       523             1.0000000000
      1460       134  PNM       C18            -1.7795654577       12.7907184275       -4.4850291187  S15       523             1.0000000000
      1461       134  PNM       C19            -0.5237380323       13.2999899844       -4.1258719151  S15       523             1.0000000000
      1462       134  PNM       C20             0.4238876887       13.6035438941       -5.1053943406  S15       523             1.0000000000
      1463       134  PNM       C21             0.1302708519       13.3920567382       -6.4539002660  S15       523             1.0000000000
      1464       134  PNM       C22            -1.1242602388       12.8974745366       -6.8175219573  S15       523             1.0000000000
      1465       134  PNM       C23            -2.0808609289       12.6100924987       -5.8429799026  S15       523             1.0000000000
      1466       134  PNM       H24            -0.7434851599        8.0827216650       -4.8670291210  S15       523             1.0000000000
      1467       134  PNM       H25            -0.9718025265        9.4667671560       -8.2679312444  S15       523             1.0000000000
      1468       134  PNM       H26             0.1249724828        8.3248949133       -7.4552744231  S15       523             1.0000000000
      1469       134  PNM       H27            -0.3572424818        9.8300247269       -6.6521011238  S15       523             1.0000000000
      1470       134  PNM       H28            -2.9074138906        7.9609241841       -8.5910243025  S15       523             1.0000000000
      1471       134  PNM       H29            -3.3940250811        6.8471897784       -7.2994165420  S15       523             1.0000000000
      1472       134  PNM       H30            -1.8176778411        6.6459205283       -8.0857318872  S15       523             1.0000000000
      1473       134  PNM       H31            -4.7631808259        7.9229536852       -5.1082441473  S15       523             1.0000000000
      1474       134  PNM       H32            -4.5972634029        8.6717379429       -2.7284874971  S15       523             1.0000000000
      1475       134  PNM       H33            -2.3115149300       12.4721769240       -2.4293646164  S15       523             1.0000000000
      1476       134  PNM       H34            -3.5493576263       13.2996162349       -3.3989232673  S15       523             1.0000000000
      1477       134  PNM       H35            -0.2918372106       13.4698029388       -3.0678851328  S15       523             1.0000000000
      1478       134  PNM       H36             1.4016937889       14.0065872516       -4.8129707709  S15       523             1.0000000000
      1479       134  PNM       H37             0.8756692795       13.6254257867       -7.2238709295  S15       523             1.0000000000
      1480       134  PNM       H38            -1.3668695477       12.7338594734       -7.8749255725  S15       523             1.0000000000
      1481       134  PNM       H39            -3.0722242605       12.2517226403       -6.1429596433  S15       523             1.0000000000
      1482       134  PNM       H40            -2.1633671588       10.0951340802       -2.5382253583  S15       523             1.0000000000
      1483       135  TIP3      OH2            -4.4731042116        7.8006736039       -0.4391048628  S15       290             1.0000000000
      1484       135  TIP3      H1             -5.9512059995        7.5399503966       -0.2673226294  S15       290             1.0000000000
      1485       135  TIP3      H2             -3.8348306144        8.4064637043        0.0456749662  S15       290             1.0000000000
      1486       136  SER       CB             -2.9981363812        5.0404702901       -2.2712131588  S16       70              1.0000000000
      1487       136  SER       HB1            -3.4921911544        4.1678612502       -2.7438816488  S16       70              1.0000000000
      1488       136  SER       HB2            -2.0196090988        5.2041808099       -2.7520092311  S16       70              1.0000000000
      1489       136  SER       OG             -3.8419196153        6.1957579034       -2.4619937013  S16       70              1.0000000000
      1490       136  SER       HG1            -4.0149809229        7.2013215227       -1.0874383479  S16       70              1.0000000000
      1491       136  SER       QQH1           -2.8486775681        4.8324330330       -1.1875888666  S16       70              1.0000000000
      1492       137  LYS       CD             -6.4869841062        3.4163111594       -2.0810942256  S16       73              1.0000000000
      1493       137  LYS       HD1            -7.1910771900        2.9292118808       -2.7598164545  S16       73              1.0000000000
      1494       137  LYS       HD2            -5.4862277625        3.3371843241       -2.5245033411  S16       73              1.0000000000
      1495       137  LYS       QQH2           -6.5012380027        2.8799245929       -1.1234954879  S16       73              1.0000000000
      1496       137  LYS       CE             -6.8743100891        4.8724648000       -1.9111425912  S16       73              1.0000000000
      1497       137  LYS       HE1            -6.5612947062        5.2542193370       -0.9230731221  S16       73              1.0000000000
      1498       137  LYS       HE2            -7.9739316435        4.9864213812       -1.9705879136  S16       73              1.0000000000
      1499       137  LYS       NZ             -6.2506568641        5.7149487851       -2.9220926994  S16       73              1.0000000000
      1500       137  LYS       HZ1            -6.3907196021        5.3614840666       -3.8875729655  S16       73              1.0000000000
      1501       137  LYS       HZ2            -5.0711825290        5.8812235429       -2.7300593052  S16       73              1.0000000000
      1502       137  LYS       HZ3            -6.6589155895        6.6763872635       -2.8997723102  S16       73              1.0000000000
      1503       138  SER       CB             -4.5608949050        4.3536500974       -6.3635868698  S16       130             1.0000000000
      1504       138  SER       HB1            -4.5892889626        5.2592241212       -6.9806608669  S16       130             1.0000000000
      1505       138  SER       HB2            -3.8352752515        3.6511298206       -6.8114163097  S16       130             1.0000000000
      1506       138  SER       OG             -4.1226382185        4.6709779995       -5.0137792452  S16       130             1.0000000000
      1507       138  SER       HG1            -3.5629342933        5.5015038467       -5.0225150972  S16       130             1.0000000000
      1508       138  SER       QQH3           -5.5530197339        3.8785354614       -6.3263913689  S16       130             1.0000000000
      1509       139  GLU       CB             -9.9577580095        9.1974575723        0.6897706098  S16       166             1.0000000000
      1510       139  GLU       HB1            -9.6717927733        9.8169770639       -0.1699441774  S16       166             1.0000000000
      1511       139  GLU       HB2           -11.0026395637        8.9091980224        0.5557685642  S16       166             1.0000000000
      1512       139  GLU       QQH4           -9.8458210880        9.7513284776        1.6278279609  S16       166             1.0000000000
      1513       139  GLU       CG             -9.0902585185        7.9561143721        0.6795472742  S16       166             1.0000000000
      1514       139  GLU       HG1            -9.4509741655        7.2559068408       -0.0891243499  S16       166             1.0000000000
      1515       139  GLU       HG2            -9.1622644479        7.4157047624        1.6401049450  S16       166             1.0000000000
      1516       139  GLU       CD             -7.6500385366        8.2622542847        0.4006085586  S16       166             1.0000000000
      1517       139  GLU       OE1            -7.1003987267        9.3413961509        0.6319883330  S16       166             1.0000000000
      1518       139  GLU       OE2            -6.9454547799        7.2462283740       -0.1353863704  S16       166             1.0000000000
      1519       140  ASN       CB             -2.6421498636       11.8970624165        1.4006742240  S16       170             1.0000000000
      1520       140  ASN       HB1            -1.6511132043       11.8386847716        0.9386025351  S16       170             1.0000000000
      1521       140  ASN       HB2            -3.1396573853       12.8084524556        1.0595112899  S16       170             1.0000000000
      1522       140  ASN       QQH5           -2.5552548314       11.9177535474        2.4943625501  S16       170             1.0000000000
      1523       140  ASN       CG             -3.4427041435       10.6887598870        0.9847979146  S16       170             1.0000000000
      1524       140  ASN       OD1            -2.9043949414        9.5640186171        0.8335367294  S16       170             1.0000000000
      1525       140  ASN       ND2            -4.7600499579       10.8604471133        0.7465194318  S16       170             1.0000000000
      1526       140  ASN       HD21           -5.3748493059       10.0490904391        0.5451054479  S16       170             1.0000000000
      1527       140  ASN       HD22           -5.2198435658       11.7590026118        0.9431738617  S16       170             1.0000000000
      1528       141  LYS       CE             -3.0942046681        1.6469669728       -4.4109595493  S16       234             1.0000000000
      1529       141  LYS       HE1            -3.4866166001        1.9151193144       -3.4230695772  S16       234             1.0000000000
      1530       141  LYS       HE2            -3.9305897280        1.5933283336       -5.1180429606  S16       234             1.0000000000
      1531       141  LYS       NZ             -2.1775602156        2.6836809872       -4.8732048420  S16       234             1.0000000000
      1532       141  LYS       HZ1            -1.7281012544        2.4208623396       -5.7808071665  S16       234             1.0000000000
      1533       141  LYS       HZ2            -1.4011091151        2.8752755956       -4.2019891097  S16       234             1.0000000000
      1534       141  LYS       HZ3            -2.6988288843        3.6025782237       -5.0012748114  S16       234             1.0000000000
      1535       141  LYS       QQH6           -2.5688109747        0.6849511261       -4.3490424853  S16       234             1.0000000000
      1536       142  SER       CB              2.4224952232        3.3881993913       -5.8560917171  S16       235             1.0000000000
      1537       142  SER       HB1             3.0871025263        2.7066147221       -6.4122438252  S16       235             1.0000000000
      1538       142  SER       HB2             2.9929737039        4.3058703862       -5.6236864955  S16       235             1.0000000000
      1539       142  SER       OG              1.2902906748        3.6800283384       -6.6864729640  S16       235             1.0000000000
      1540       142  SER       HG1             0.8312450191        4.4984645241       -6.3518234239  S16       235             1.0000000000
      1541       142  SER       QQH7            2.1113324647        2.9051387641       -4.9022889822  S16       235             1.0000000000
      1542       143  PNM       S1             -3.1474168579        9.5398862579       -6.0562781440  S16       523             1.0000000000
      1543       143  PNM       C2             -1.8993482493        8.2923433509       -6.7000383471  S16       523             1.0000000000
      1544       143  PNM       C3             -1.5004467128        7.4836608797       -5.4389366159  S16       523             1.0000000000
      1545       143  PNM       N4             -2.7116392347        7.3110004275       -4.6117126845  S16       523             1.0000000000
      1546       143  PNM       C5             -3.7878339551        8.3610623196       -4.8427519388  S16       523             1.0000000000
      1547       143  PNM       C6             -3.6623337906        8.7738565558       -3.3233740844  S16       523             1.0000000000
      1548       143  PNM       C7             -2.5861887875        7.6779434835       -3.2274876385  S16       523             1.0000000000
      1549       143  PNM       O8             -1.5897914855        7.5596401224       -2.4922746826  S16       523             1.0000000000
      1550       143  PNM       C9             -2.5403217833        7.3810495284       -7.7331807474  S16       523             1.0000000000
      1551       143  PNM       C10            -0.7064754920        9.0168412706       -7.2965630526  S16       523             1.0000000000
      1552       143  PNM       C11            -0.8665084660        6.1563087424       -5.7951925838  S16       523             1.0000000000
      1553       143  PNM       O12            -1.4730507346        5.0771719028       -5.6701044432  S16       523             1.0000000000
      1554       143  PNM       O13             0.3961213121        6.2189727919       -6.2453394947  S16       523             1.0000000000
      1555       143  PNM       N14            -3.0327073314       10.0576386997       -3.1070193816  S16       523             1.0000000000
      1556       143  PNM       C15            -3.5194753200       11.1809156024       -3.6655464832  S16       523             1.0000000000
      1557       143  PNM       O16            -4.5711580795       11.1396527087       -4.3858170800  S16       523             1.0000000000
      1558       143  PNM       C17            -2.7957169786       12.4771340394       -3.4158037649  S16       523             1.0000000000
      1559       143  PNM       C18            -1.7767437516       12.7824773702       -4.4843552398  S16       523             1.0000000000
      1560       143  PNM       C19            -0.5224920374       13.2964829808       -4.1263501879  S16       523             1.0000000000
      1561       143  PNM       C20             0.4227822484       13.6044276493       -5.1067438549  S16       523             1.0000000000
      1562       143  PNM       C21             0.1283622955       13.3928559342       -6.4550642858  S16       523             1.0000000000
      1563       143  PNM       C22            -1.1246404347       12.8935997179       -6.8175435542  S16       523             1.0000000000
      1564       143  PNM       C23            -2.0789172707       12.6016455269       -5.8420634981  S16       523             1.0000000000
      1565       143  PNM       H24            -0.7500007092        8.0764545740       -4.8635814678  S16       523             1.0000000000
      1566       143  PNM       H25            -0.9674800044        9.4600651913       -8.2647266177  S16       523             1.0000000000
      1567       143  PNM       H26             0.1275588348        8.3214936810       -7.4450474776  S16       523             1.0000000000
      1568       143  PNM       H27            -0.3619906194        9.8267582718       -6.6463947701  S16       523             1.0000000000
      1569       143  PNM       H28            -2.9005600509        7.9546825266       -8.5950731864  S16       523             1.0000000000
      1570       143  PNM       H29            -3.3916556429        6.8398445447       -7.3062302438  S16       523             1.0000000000
      1571       143  PNM       H30            -1.8120214473        6.6400127090       -8.0862432867  S16       523             1.0000000000
      1572       143  PNM       H31            -4.7681280866        7.9145387327       -5.1096569326  S16       523             1.0000000000
      1573       143  PNM       H32            -4.5997068042        8.6670407906       -2.7306481325  S16       523             1.0000000000
      1574       143  PNM       H33            -2.3042456290       12.4575965126       -2.4286223713  S16       523             1.0000000000
      1575       143  PNM       H34            -3.5435982268       13.2887809007       -3.3928019054  S16       523             1.0000000000
      1576       143  PNM       H35            -0.2900415813       13.4665763671       -3.0685393762  S16       523             1.0000000000
      1577       143  PNM       H36             1.3993427152       14.0111227441       -4.8151984265  S16       523             1.0000000000
      1578       143  PNM       H37             0.8719303249       13.6297695745       -7.2257249136  S16       523             1.0000000000
      1579       143  PNM       H38            -1.3679362284       12.7300364092       -7.8748054222  S16       523             1.0000000000
      1580       143  PNM       H39            -3.0692088052       12.2396256495       -6.1411588471  S16       523             1.0000000000
      1581       143  PNM       H40            -2.1598504828       10.0802860928       -2.5429209817  S16       523             1.0000000000
      1582       144  TIP3      OH2            -4.4685581095        7.8011213316       -0.4292689535  S16       290             1.0000000000
      1583       144  TIP3      H1             -5.9584098930        7.5389844444       -0.2534928226  S16       290             1.0000000000
      1584       144  TIP3      H2             -3.8298950567        8.4079813304        0.0533636986  S16       290             1.0000000000
      1585       145  SER       CB             -2.9883019443        5.0423579843       -2.2736084420  S17       70              1.0000000000
      1586       145  SER       HB1            -3.4818971924        4.1699537834       -2.7472865728  S17       70              1.0000000000
      1587       145  SER       HB2            -2.0092723944        5.2062622194       -2.7529627377  S17       70              1.0000000000
      1588       145  SER       OG             -3.8328229316        6.1969063509       -2.4639488716  S17       70              1.0000000000
      1589       145  SER       HG1            -4.0104642887        7.2050656966       -1.0804827724  S17       70              1.0000000000
      1590       145  SER       QQH1           -2.8400534420        4.8339927937       -1.1900217915  S17       70              1.0000000000
      1591       146  LYS       CD             -6.4729429204        3.4181623472       -2.0864782045  S17       73              1.0000000000
      1592       146  LYS       HD1            -7.1840244839        2.9375861264       -2.7626963703  S17       73              1.0000000000
      1593       146  LYS       HD2            -5.4743755532        3.3299019027       -2.5331246651  S17       73              1.0000000000
      1594       146  LYS       QQH2           -6.4889066393        2.8825432631       -1.1285785205  S17       73              1.0000000000
      1595       146  LYS       CE             -6.8460055166        4.8775717168       -1.9150363927  S17       73              1.0000000000
      1596       146  LYS       HE1            -6.5078470438        5.2616105735       -0.9360514159  S17       73              1.0000000000
      1597       146  LYS       HE2            -7.9457668010        4.9994685208       -1.9505260562  S17       73              1.0000000000
      1598       146  LYS       NZ             -6.2381541092        5.7114575837       -2.9428681512  S17       73              1.0000000000
      1599       146  LYS       HZ1            -6.3838868741        5.3471262524       -3.9032770780  S17       73              1.0000000000
      1600       146  LYS       HZ2            -5.0646956156        5.8807620832       -2.7539812877  S17       73              1.0000000000
      1601       146  LYS       HZ3            -6.6500933641        6.6715858834       -2.9254726656  S17       73              1.0000000000
      1602       147  SER       CB             -4.5628849092        4.3541971531       -6.3620706729  S17       130             1.0000000000
      1603       147  SER       HB1            -4.5891549726        5.2601642887       -6.9787293963  S17       130             1.0000000000
      1604       147  SER       HB2            -3.8356831291        3.6519781169       -6.8077780927  S17       130             1.0000000000
      1605       147  SER       OG             -4.1296828532        4.6709067816       -5.0105153673  S17       130             1.0000000000
      1606       147  SER       HG1            -3.5604285486        5.4949345023       -5.0212695681  S17       130             1.0000000000
      1607       147  SER       QQH3           -5.5550526756        3.8790364562       -6.3285505154  S17       130             1.0000000000
      1608       148  GLU       CB             -9.9627788521        9.2031022972        0.6902020060  S17       166             1.0000000000
      1609       148  GLU       HB1            -9.6754490418        9.8224357562       -0.1692017455  S17       166             1.0000000000
      1610       148  GLU       HB2           -11.0078360614        8.9159996432        0.5552727048  S17       166             1.0000000000
      1611       148  GLU       QQH4           -9.8512027470        9.7568107411        1.6284121069  S17       166             1.0000000000
      1612       148  GLU       CG             -9.0966710329        7.9609234915        0.6808964530  S17       166             1.0000000000
      1613       148  GLU       HG1            -9.4560719030        7.2619415463       -0.0895204844  S17       166             1.0000000000
      1614       148  GLU       HG2            -9.1717495588        7.4193128271        1.6405547995  S17       166             1.0000000000
      1615       148  GLU       CD             -7.6553744630        8.2654082256        0.4059159186  S17       166             1.0000000000
      1616       148  GLU       OE1            -7.1056792772        9.3453001845        0.6322567595  S17       166             1.0000000000
      1617       148  GLU       OE2            -6.9490991313        7.2451809206       -0.1215770706  S17       166             1.0000000000
      1618       149  ASN       CB             -2.6423083529       11.9007624355        1.4010304079  S17       170             1.0000000000
      1619       149  ASN       HB1            -1.6515184271       11.8437300187        0.9382813934  S17       170             1.0000000000
      1620       149  ASN       HB2            -3.1409632290       12.8118683089        1.0609249197  S17       170             1.0000000000
      1621       149  ASN       QQH5           -2.5544745201       11.9208069111        2.4946585892  S17       170             1.0000000000
      1622       149  ASN       CG             -3.4412581845       10.6915891675        0.9852522526  S17       170             1.0000000000
      1623       149  ASN       OD1            -2.9015552151        9.5671299804        0.8381747347  S17       170             1.0000000000
      1624       149  ASN       ND2            -4.7583380770       10.8617569979        0.7435699112  S17       170             1.0000000000
      1625       149  ASN       HD21           -5.3720634518       10.0496323897        0.5427999305  S17       170             1.0000000000
      1626       149  ASN       HD22           -5.2194168120       11.7601272462        0.9379571597  S17       170             1.0000000000
      1627       150  LYS       CE             -3.0962007057        1.6472218558       -4.4089174170  S17       234             1.0000000000
      1628       150  LYS       HE1            -3.4881094544        1.9146576103       -3.4206118694  S17       234             1.0000000000
      1629       150  LYS       HE2            -3.9330006971        1.5936688279       -5.1155229834  S17       234             1.0000000000
      1630       150  LYS       NZ             -2.1801990265        2.6843959743       -4.8711263637  S17       234             1.0000000000
      1631       150  LYS       HZ1            -1.7307276787        2.4220627206       -5.7789451865  S17       234             1.0000000000
      1632       150  LYS       HZ2            -1.4033868463        2.8761867502       -4.2003380318  S17       234             1.0000000000
      1633       150  LYS       HZ3            -2.7014831459        3.6026854041       -4.9991255283  S17       234             1.0000000000
      1634       150  LYS       QQH6           -2.5704292108        0.6853849674       -4.3478216083  S17       234             1.0000000000
      1635       151  SER       CB              2.4214169070        3.3882555806       -5.8565768734  S17       235             1.0000000000
      1636       151  SER       HB1             3.0864403580        2.7070538993       -6.4126949863  S17       235             1.0000000000
      1637       151  SER       HB2             2.9913316993        4.3062665838       -5.6241814679  S17       235             1.0000000000
      1638       151  SER       OG              1.2890713243        3.6793902886       -6.6870262334  S17       235             1.0000000000
      1639       151  SER       HG1             0.8292517368        4.4971632555       -6.3518241299  S17       235             1.0000000000
      1640       151  SER       QQH7            2.1104704551        2.9050390245       -4.9027909358  S17       235             1.0000000000
      1641       152  PNM       S1             -3.1522141313        9.5300987733       -6.0590281543  S17       523             1.0000000000
      1642       152  PNM       C2             -1.9002271826        8.2854652491       -6.6996802177  S17       523             1.0000000000
      1643       152  PNM       C3             -1.5044223609        7.4765410184       -5.4380310017  S17       523             1.0000000000
      1644       152  PNM       N4             -2.7174453363        7.2995475645       -4.6150920582  S17       523             1.0000000000
      1645       152  PNM       C5             -3.7918838719        8.3514659039       -4.8451565736  S17       523             1.0000000000
      1646       152  PNM       C6             -3.6649518483        8.7647785317       -3.3264627820  S17       523             1.0000000000
      1647       152  PNM       C7             -2.5922242282        7.6662871734       -3.2286306265  S17       523             1.0000000000
      1648       152  PNM       O8             -1.5899199650        7.5572004114       -2.4979369791  S17       523             1.0000000000
      1649       152  PNM       C9             -2.5362665708        7.3745181759       -7.7361625423  S17       523             1.0000000000
      1650       152  PNM       C10            -0.7059923724        9.0118368764       -7.2911484423  S17       523             1.0000000000
      1651       152  PNM       C11            -0.8666192159        6.1514712120       -5.7942465108  S17       523             1.0000000000
      1652       152  PNM       O12            -1.4702590067        5.0701622610       -5.6698787751  S17       523             1.0000000000
      1653       152  PNM       O13             0.3956241586        6.2176019579       -6.2443705798  S17       523             1.0000000000
      1654       152  PNM       N14            -3.0291655413       10.0452389986       -3.1113620683  S17       523             1.0000000000
      1655       152  PNM       C15            -3.5159453535       11.1705483000       -3.6649019828  S17       523             1.0000000000
      1656       152  PNM       O16            -4.5706883452       11.1322037812       -4.3811917096  S17       523             1.0000000000
      1657       152  PNM       C17            -2.7902624729       12.4652231429       -3.4137570932  S17       523             1.0000000000
      1658       152  PNM       C18            -1.7737945598       12.7740885212       -4.4836093357  S17       523             1.0000000000
      1659       152  PNM       C19            -0.5211812201       13.2929555254       -4.1268079674  S17       523             1.0000000000
      1660       152  PNM       C20             0.4216585934       13.6053795000       -5.1080957516  S17       523             1.0000000000
      1661       152  PNM       C21             0.1263911884       13.3937348263       -6.4562214858  S17       523             1.0000000000
      1662       152  PNM       C22            -1.1250596501       12.8897629647       -6.8175177643  S17       523             1.0000000000
      1663       152  PNM       C23            -2.0769160943       12.5931209362       -5.8410686867  S17       523             1.0000000000
      1664       152  PNM       H24            -0.7572122870        8.0702281336       -4.8592790571  S17       523             1.0000000000
      1665       152  PNM       H25            -0.9629374248        9.4532091412       -8.2612418522  S17       523             1.0000000000
      1666       152  PNM       H26             0.1302720239        8.3180389991       -7.4343804358  S17       523             1.0000000000
      1667       152  PNM       H27            -0.3667209547        9.8234698181       -6.6404463244  S17       523             1.0000000000
      1668       152  PNM       H28            -2.8932516572        7.9486449912       -8.5991095640  S17       523             1.0000000000
      1669       152  PNM       H29            -3.3891377273        6.8325529754       -7.3133142178  S17       523             1.0000000000
      1670       152  PNM       H30            -1.8061027685        6.6341733749       -8.0867517779  S17       523             1.0000000000
      1671       152  PNM       H31            -4.7731181694        7.9063718625       -5.1111795309  S17       523             1.0000000000
      1672       152  PNM       H32            -4.6028950997        8.6634110039       -2.7337308095  S17       523             1.0000000000
      1673       152  PNM       H33            -2.2964774117       12.4425348085       -2.4278175740  S17       523             1.0000000000
      1674       152  PNM       H34            -3.5376542326       13.2772122828       -3.3863178504  S17       523             1.0000000000
      1675       152  PNM       H35            -0.2881217911       13.4632689716       -3.0691780796  S17       523             1.0000000000
      1676       152  PNM       H36             1.3969596108       14.0157449412       -4.8174554061  S17       523             1.0000000000
      1677       152  PNM       H37             0.8680840742       13.6342148006       -7.2275903517  S17       523             1.0000000000
      1678       152  PNM       H38            -1.3690674919       12.7262452232       -7.8746333626  S17       523             1.0000000000
      1679       152  PNM       H39            -3.0660689358       12.2272790609       -6.1392360416  S17       523             1.0000000000
      1680       152  PNM       H40            -2.1553495003       10.0641231106       -2.5485431831  S17       523             1.0000000000
      1681       153  TIP3      OH2            -4.4648479128        7.8002453851       -0.4196396186  S17       290             1.0000000000
      1682       153  TIP3      H1             -5.9637744537        7.5378689733       -0.2401380927  S17       290             1.0000000000
      1683       153  TIP3      H2             -3.8263834327        8.4089547277        0.0607715310  S17       290             1.0000000000
      1684       154  SER       CB             -2.9768383005        5.0459997423       -2.2762815482  S18       70              1.0000000000
      1685       154  SER       HB1            -3.4711003412        4.1744067771       -2.7510810555  S18       70              1.0000000000
      1686       154  SER       HB2            -1.9969377852        5.2087084581       -2.7536432908  S18       70              1.0000000000
      1687       154  SER       OG             -3.8209090616        6.2011112374       -2.4670509590  S18       70              1.0000000000
      1688       154  SER       HG1            -4.0055678511        7.2098199467       -1.0747831105  S18       70              1.0000000000
      1689       154  SER       QQH1           -2.8310038317        4.8375270305       -1.1925860056  S18       70              1.0000000000
      1690       155  LYS       CD             -6.4594386447        3.4204384691       -2.0917618682  S18       73              1.0000000000
      1691       155  LYS       HD1            -7.1777911349        2.9465763489       -2.7651986677  S18       73              1.0000000000
      1692       155  LYS       HD2            -5.4632982982        3.3229300000       -2.5419367547  S18       73              1.0000000000
      1693       155  LYS       QQH2           -6.4768573239        2.8858007690       -1.1335124505  S18       73              1.0000000000
      1694       155  LYS       CE             -6.8178240110        4.8830436595       -1.9186155703  S18       73              1.0000000000
      1695       155  LYS       HE1            -6.4531883547        5.2696099163       -0.9501480615  S18       73              1.0000000000
      1696       155  LYS       HE2            -7.9169372052        5.0135140261       -1.9290875083  S18       73              1.0000000000
      1697       155  LYS       NZ             -6.2279522486        5.7089288753       -2.9638921777  S18       73              1.0000000000
      1698       155  LYS       HZ1            -6.3820723112        5.3353012921       -3.9193570899  S18       73              1.0000000000
      1699       155  LYS       HZ2            -5.0655594776        5.8795331471       -2.7829272102  S18       73              1.0000000000
      1700       155  LYS       HZ3            -6.6429446054        6.6680867262       -2.9492547224  S18       73              1.0000000000
      1701       156  SER       CB             -4.5650578775        4.3549165848       -6.3602569432  S18       130             1.0000000000
      1702       156  SER       HB1            -4.5892269273        5.2614055098       -6.9763253692  S18       130             1.0000000000
      1703       156  SER       HB2            -3.8361107106        3.6531941171       -6.8038513325  S18       130             1.0000000000
      1704       156  SER       OG             -4.1373326288        4.6708342021       -5.0068532064  S18       130             1.0000000000
      1705       156  SER       HG1            -3.5556755927        5.4862015386       -5.0204063724  S18       130             1.0000000000
      1706       156  SER       QQH3           -5.5572254450        3.8795736400       -6.3306617346  S18       130             1.0000000000
      1707       157  GLU       CB             -9.9671941923        9.2082271972        0.6905396352  S18       166             1.0000000000
      1708       157  GLU       HB1            -9.6785786225        9.8274608960       -0.1685098421  S18       166             1.0000000000
      1709       157  GLU       HB2           -11.0124091710        8.9222000118        0.5546965535  S18       166             1.0000000000
      1710       157  GLU       QQH4           -9.8559660660        9.7616401325        1.6289695649  S18       166             1.0000000000
      1711       157  GLU       CG             -9.1023790920        7.9651920569        0.6819803641  S18       166             1.0000000000
      1712       157  GLU       HG1            -9.4607694393        7.2673066592       -0.0899213088  S18       166             1.0000000000
      1713       157  GLU       HG2            -9.1802033595        7.4225664637        1.6408523725  S18       166             1.0000000000
      1714       157  GLU       CD             -7.6600872254        8.2680682629        0.4104748029  S18       166             1.0000000000
      1715       157  GLU       OE1            -7.1104574592        9.3485433970        0.6322403090  S18       166             1.0000000000
      1716       157  GLU       OE2            -6.9520070181        7.2439756067       -0.1095438839  S18       166             1.0000000000
      1717       158  ASN       CB             -2.6424870447       11.9041117496        1.4013329571  S18       170             1.0000000000
      1718       158  ASN       HB1            -1.6519506118       11.8481638605        0.9379343618  S18       170             1.0000000000
      1719       158  ASN       HB2            -3.1420891673       12.8150005453        1.0621573483  S18       170             1.0000000000
      1720       158  ASN       QQH5           -2.5537309406       11.9236070923        2.4949018082  S18       170             1.0000000000
      1721       158  ASN       CG             -3.4401980606       10.6942556465        0.9857390764  S18       170             1.0000000000
      1722       158  ASN       OD1            -2.8997936110        9.5698061636        0.8428667613  S18       170             1.0000000000
      1723       158  ASN       ND2            -4.7569814380       10.8634290690        0.7407388730  S18       170             1.0000000000
      1724       158  ASN       HD21           -5.3697765580       10.0507270998        0.5404743803  S18       170             1.0000000000
      1725       158  ASN       HD22           -5.2189857615       11.7618040545        0.9327618011  S18       170             1.0000000000
      1726       159  LYS       CE             -3.0980984133        1.6476925694       -4.4070734651  S18       234             1.0000000000
      1727       159  LYS       HE1            -3.4894884729        1.9144163981       -3.4183488400  S18       234             1.0000000000
      1728       159  LYS       HE2            -3.9353013716        1.5942218633       -5.1132147366  S18       234             1.0000000000
      1729       159  LYS       NZ             -2.1827067321        2.6852856504       -4.8692357957  S18       234             1.0000000000
      1730       159  LYS       HZ1            -1.7331735283        2.4234266067       -5.7772529341  S18       234             1.0000000000
      1731       159  LYS       HZ2            -1.4055014066        2.8772806032       -4.1988855970  S18       234             1.0000000000
      1732       159  LYS       HZ3            -2.7037448241        3.6029880497       -4.9972202477  S18       234             1.0000000000
      1733       159  LYS       QQH6           -2.5719749718        0.6860271670       -4.3467892185  S18       234             1.0000000000
      1734       160  SER       CB              2.4202975957        3.3884102794       -5.8570309467  S18       235             1.0000000000
      1735       160  SER       HB1             3.0857099337        2.7075735091       -6.4131382836  S18       235             1.0000000000
      1736       160  SER       HB2             2.9896917418        4.3067210255       -5.6246273408  S18       235             1.0000000000
      1737       160  SER       OG              1.2878074432        3.6789300298       -6.6875318761  S18       235             1.0000000000
      1738       160  SER       HG1             0.8273355723        4.4962011957       -6.3518772235  S18       235             1.0000000000
      1739       160  SER       QQH7            2.1095592290        2.9050140082       -4.9032718350  S18       235             1.0000000000
      1740       161  PNM       S1             -3.1568921535        9.5204322836       -6.0618915613  S18       523             1.0000000000
      1741       161  PNM       C2             -1.9010253836        8.2786336484       -6.6989983311  S18       523             1.0000000000
      1742       161  PNM       C3             -1.5088365637        7.4694494643       -5.4364935197  S18       523             1.0000000000
      1743       161  PNM       N4             -2.7241685912        7.2871721993       -4.6188545491  S18       523             1.0000000000
      1744       161  PNM       C5             -3.7956277668        8.3417782924       -4.8474855296  S18       523             1.0000000000
      1745       161  PNM       C6             -3.6677816549        8.7553597632       -3.3297634301  S18       523             1.0000000000
      1746       161  PNM       C7             -2.6007910877        7.6515773179       -3.2282501462  S18       523             1.0000000000
      1747       161  PNM       O8             -1.5902495085        7.5549060408       -2.5035081580  S18       523             1.0000000000
      1748       161  PNM       C9             -2.5320456675        7.3682447171       -7.7390952306  S18       523             1.0000000000
      1749       161  PNM       C10            -0.7053950610        9.0068007566       -7.2854255451  S18       523             1.0000000000
      1750       161  PNM       C11            -0.8667650034        6.1469680716       -5.7929423693  S18       523             1.0000000000
      1751       161  PNM       O12            -1.4672713788        5.0631691992       -5.6694863369  S18       523             1.0000000000
      1752       161  PNM       O13             0.3949818676        6.2165221316       -6.2434900430  S18       523             1.0000000000
      1753       161  PNM       N14            -3.0249789918       10.0320683278       -3.1161411816  S18       523             1.0000000000
      1754       161  PNM       C15            -3.5118598784       11.1595588269       -3.6640914433  S18       523             1.0000000000
      1755       161  PNM       O16            -4.5701775897       11.1246611968       -4.3759205556  S18       523             1.0000000000
      1756       161  PNM       C17            -2.7845322154       12.4529071685       -3.4115995509  S18       523             1.0000000000
      1757       161  PNM       C18            -1.7707991452       12.7657297794       -4.4827997495  S18       523             1.0000000000
      1758       161  PNM       C19            -0.5198559470       13.2894925495       -4.1272276268  S18       523             1.0000000000
      1759       161  PNM       C20             0.4205309483       13.6063821470       -5.1094035034  S18       523             1.0000000000
      1760       161  PNM       C21             0.1244005745       13.3946796692       -6.4573326165  S18       523             1.0000000000
      1761       161  PNM       C22            -1.1255164905       12.8860741749       -6.8174369883  S18       523             1.0000000000
      1762       161  PNM       C23            -2.0749133900       12.5847283459       -5.8400150958  S18       523             1.0000000000
      1763       161  PNM       H24            -0.7654331957        8.0641312667       -4.8537418541  S18       523             1.0000000000
      1764       161  PNM       H25            -0.9582516713        9.4462889642       -8.2574606324  S18       523             1.0000000000
      1765       161  PNM       H26             0.1330617132        8.3145508874       -7.4233885384  S18       523             1.0000000000
      1766       161  PNM       H27            -0.3713237201        9.8201775816       -6.6342902382  S18       523             1.0000000000
      1767       161  PNM       H28            -2.8855863917        7.9430666926       -8.6030367134  S18       523             1.0000000000
      1768       161  PNM       H29            -3.3865726942        6.8255361021       -7.3206126291  S18       523             1.0000000000
      1769       161  PNM       H30            -1.8000820016        6.6285707107       -8.0872840025  S18       523             1.0000000000
      1770       161  PNM       H31            -4.7781517944        7.8988927515       -5.1128336847  S18       523             1.0000000000
      1771       161  PNM       H32            -4.6071706989        8.6613774775       -2.7381506927  S18       523             1.0000000000
      1772       161  PNM       H33            -2.2883362127       12.4272597485       -2.4269686982  S18       523             1.0000000000
      1773       161  PNM       H34            -3.5317206612       13.2649558913       -3.3795938792  S18       523             1.0000000000
      1774       161  PNM       H35            -0.2861317584       13.4599333669       -3.0697748249  S18       523             1.0000000000
      1775       161  PNM       H36             1.3945956240       14.0203328408       -4.8196655099  S18       523             1.0000000000
      1776       161  PNM       H37             0.8642305152       13.6386424417       -7.2294054917  S18       523             1.0000000000
      1777       161  PNM       H38            -1.3702362905       12.7225875776       -7.8744074648  S18       523             1.0000000000
      1778       161  PNM       H39            -3.0628651999       12.2149267189       -6.1372314096  S18       523             1.0000000000
      1779       161  PNM       H40            -2.1497391867       10.0464462218       -2.5552811055  S18       523             1.0000000000
      1780       162  TIP3      OH2            -4.4618711119        7.7984640957       -0.4100657519  S18       290             1.0000000000
      1781       162  TIP3      H1             -5.9674887096        7.5366966248       -0.2273785729  S18       290             1.0000000000
      1782       162  TIP3      H2             -3.8243421062        8.4099359658        0.0681344993  S18       290             1.0000000000
      1783       163  SER       CB             -2.9638733568        5.0514703368       -2.2792425879  S19       70              1.0000000000
      1784       163  SER       HB1            -3.4612055716        4.1817807474       -2.7550257092  S19       70              1.0000000000
      1785       163  SER       HB2            -1.9826046923        5.2102910906       -2.7540910133  S19       70              1.0000000000
      1786       163  SER       OG             -3.8040917260        6.2099566435       -2.4716797985  S19       70              1.0000000000
      1787       163  SER       HG1            -3.9994882379        7.2163060353       -1.0702361011  S19       70              1.0000000000
      1788       163  SER       QQH1           -2.8221002082        4.8432782794       -1.1952091680  S19       70              1.0000000000
      1789       164  LYS       CD             -6.4469624027        3.4229262003       -2.0968188691  S19       73              1.0000000000
      1790       164  LYS       HD1            -7.1727734909        2.9558177632       -2.7671795806  S19       73              1.0000000000
      1791       164  LYS       HD2            -5.4534447080        3.3161814902       -2.5507479195  S19       73              1.0000000000
      1792       164  LYS       QQH2           -6.4655374857        2.8895919632       -1.1381602519  S19       73              1.0000000000
      1793       164  LYS       CE             -6.7905319455        4.8885894664       -1.9218252471  S19       73              1.0000000000
      1794       164  LYS       HE1            -6.3985404338        5.2782108367       -0.9654428205  S19       73              1.0000000000
      1795       164  LYS       HE2            -7.8880637155        5.0282542594       -1.9068949491  S19       73              1.0000000000
      1796       164  LYS       NZ             -6.2210622033        5.7071244319       -2.9849724940  S19       73              1.0000000000
      1797       164  LYS       HZ1            -6.3871795061        5.3265028596       -3.9357405644  S19       73              1.0000000000
      1798       164  LYS       HZ2            -5.0800641588        5.8746187238       -2.8205114271  S19       73              1.0000000000
      1799       164  LYS       HZ3            -6.6372181005        6.6662771647       -2.9702315425  S19       73              1.0000000000
      1800       165  SER       CB             -4.5672656858        4.3559906146       -6.3581133585  S19       130             1.0000000000
      1801       165  SER       HB1            -4.5894651824        5.2630440047       -6.9735229613  S19       130             1.0000000000
      1802       165  SER       HB2            -3.8364467198        3.6549215684       -6.7995438276  S19       130             1.0000000000
      1803       165  SER       OG             -4.1452457064        4.6711967932       -5.0028133206  S19       130             1.0000000000
      1804       165  SER       HG1            -3.5483135852        5.4757031589       -5.0201825176  S19       130             1.0000000000
      1805       165  SER       QQH3           -5.5593896632        3.8803059163       -6.3324251255  S19       130             1.0000000000
      1806       166  GLU       CB             -9.9709664977        9.2127002973        0.6907939749  S19       166             1.0000000000
      1807       166  GLU       HB1            -9.6811750496        9.8319024804       -0.1678857328  S19       166             1.0000000000
      1808       166  GLU       HB2           -11.0163210455        8.9276496989        0.5540940715  S19       166             1.0000000000
      1809       166  GLU       QQH4           -9.8600435557        9.7657066412        1.6294920293  S19       166             1.0000000000
      1810       166  GLU       CG             -9.1073282036        7.9688225083        0.6828257523  S19       166             1.0000000000
      1811       166  GLU       HG1            -9.4649714405        7.2718764382       -0.0903023307  S19       166             1.0000000000
      1812       166  GLU       HG2            -9.1875118752        7.4253700693        1.6410365686  S19       166             1.0000000000
      1813       166  GLU       CD             -7.6641773446        8.2702791285        0.4142865466  S19       166             1.0000000000
      1814       166  GLU       OE1            -7.1146469517        9.3510184029        0.6319993671  S19       166             1.0000000000
      1815       166  GLU       OE2            -6.9542517814        7.2425838857       -0.0996010599  S19       166             1.0000000000
      1816       167  ASN       CB             -2.6426353903       11.9070311445        1.4015831163  S19       170             1.0000000000
      1817       167  ASN       HB1            -1.6523473387       11.8518587592        0.9375902047  S19       170             1.0000000000
      1818       167  ASN       HB2            -3.1429494377       12.8177783918        1.0631770087  S19       170             1.0000000000
      1819       167  ASN       QQH5           -2.5530205265       11.9260868331        2.4950981381  S19       170             1.0000000000
      1820       167  ASN       CG             -3.4394743044       10.6967027252        0.9862349539  S19       170             1.0000000000
      1821       167  ASN       OD1            -2.8990506064        9.5720315913        0.8474936522  S19       170             1.0000000000
      1822       167  ASN       ND2            -4.7559723613       10.8653868197        0.7381334230  S19       170             1.0000000000
      1823       167  ASN       HD21           -5.3678943837       10.0523427625        0.5380986295  S19       170             1.0000000000
      1824       167  ASN       HD22           -5.2185496210       11.7639493573        0.9277093173  S19       170             1.0000000000
      1825       168  LYS       CE             -3.0998818055        1.6484202984       -4.4054870802  S19       234             1.0000000000
      1826       168  LYS       HE1            -3.4907613966        1.9143896443       -3.4163345054  S19       234             1.0000000000
      1827       168  LYS       HE2            -3.9374750945        1.5949831329       -5.1111774229  S19       234             1.0000000000
      1828       168  LYS       NZ             -2.1851153531        2.6864470163       -4.8675784947  S19       234             1.0000000000
      1829       168  LYS       HZ1            -1.7355129899        2.4251195101       -5.7758165861  S19       234             1.0000000000
      1830       168  LYS       HZ2            -1.4074125336        2.8786135478       -4.1977316495  S19       234             1.0000000000
      1831       168  LYS       HZ3            -2.7054881228        3.6036767478       -4.9955395891  S19       234             1.0000000000
      1832       168  LYS       QQH6           -2.5733821537        0.6869473730       -4.3460111387  S19       234             1.0000000000
      1833       169  SER       CB              2.4191800323        3.3886673520       -5.8574356050  S19       235             1.0000000000
      1834       169  SER       HB1             3.0849316348        2.7081452296       -6.4135574392  S19       235             1.0000000000
      1835       169  SER       HB2             2.9881329513        4.3072092905       -5.6250010918  S19       235             1.0000000000
      1836       169  SER       OG              1.2865536798        3.6787019877       -6.6879691147  S19       235             1.0000000000
      1837       169  SER       HG1             0.8255913912        4.4957008230       -6.3519834991  S19       235             1.0000000000
      1838       169  SER       QQH7            2.1086273349        2.9050694654       -4.9037119702  S19       235             1.0000000000
      1839       170  PNM       S1             -3.1612825424        9.5110752800       -6.0646182748  S19       523             1.0000000000
      1840       170  PNM       C2             -1.9017465764        8.2720633204       -6.6979730120  S19       523             1.0000000000
      1841       170  PNM       C3             -1.5137578735        7.4625445285       -5.4342408050  S19       523             1.0000000000
      1842       170  PNM       N4             -2.7320355931        7.2738194927       -4.6231738848  S19       523             1.0000000000
      1843       170  PNM       C5             -3.7988368241        8.3322774398       -4.8496251897  S19       523             1.0000000000
      1844       170  PNM       C6             -3.6708013007        8.7457651534       -3.3332207135  S19       523             1.0000000000
      1845       170  PNM       C7             -2.6131421758        7.6324759055       -3.2253446801  S19       523             1.0000000000
      1846       170  PNM       O8             -1.5909020655        7.5527074017       -2.5085918991  S19       523             1.0000000000
      1847       170  PNM       C9             -2.5278364638        7.3625102864       -7.7419411645  S19       523             1.0000000000
      1848       170  PNM       C10            -0.7047127989        9.0018698549       -7.2795419533  S19       523             1.0000000000
      1849       170  PNM       C11            -0.8669457109        6.1430139191       -5.7912879628  S19       523             1.0000000000
      1850       170  PNM       O12            -1.4640206431        5.0562931876       -5.6689906042  S19       523             1.0000000000
      1851       170  PNM       O13             0.3942361127        6.2158555486       -6.2427570908  S19       523             1.0000000000
      1852       170  PNM       N14            -3.0202739915       10.0183852374       -3.1212567525  S19       523             1.0000000000
      1853       170  PNM       C15            -3.5072813099       11.1481472986       -3.6631122599  S19       523             1.0000000000
      1854       170  PNM       O16            -4.5696837707       11.1172922495       -4.3701576944  S19       523             1.0000000000
      1855       170  PNM       C17            -2.7787395544       12.4405401083       -3.4094135743  S19       523             1.0000000000
      1856       170  PNM       C18            -1.7678944728       12.7577003879       -4.4819495312  S19       523             1.0000000000
      1857       170  PNM       C19            -0.5185925515       13.2862215306       -4.1275877426  S19       523             1.0000000000
      1858       170  PNM       C20             0.4194268793       13.6073952229       -5.1106022355  S19       523             1.0000000000
      1859       170  PNM       C21             0.1224634318       13.3956549485       -6.4583443271  S19       523             1.0000000000
      1860       170  PNM       C22            -1.1260005787       12.8826785012       -6.8172975868  S19       523             1.0000000000
      1861       170  PNM       C23            -2.0729968587       12.5767855494       -5.8389423013  S19       523             1.0000000000
      1862       170  PNM       H24            -0.7748344035        8.0582866999       -4.8467644153  S19       523             1.0000000000
      1863       170  PNM       H25            -0.9535738926        9.4395279847       -8.2534693696  S19       523             1.0000000000
      1864       170  PNM       H26             0.1358337095        8.3111222947       -7.4124103778  S19       523             1.0000000000
      1865       170  PNM       H27            -0.3756470114        9.8169491899       -6.6280780051  S19       523             1.0000000000
      1866       170  PNM       H28            -2.8778210133        7.9382655542       -8.6067680687  S19       523             1.0000000000
      1867       170  PNM       H29            -3.3841069637        6.8191027711       -7.3280008892  S19       523             1.0000000000
      1868       170  PNM       H30            -1.7942259894        6.6234460983       -8.0879223947  S19       523             1.0000000000
      1869       170  PNM       H31            -4.7831577860        7.8926326303       -5.1145811147  S19       523             1.0000000000
      1870       170  PNM       H32            -4.6127442078        8.6615078170       -2.7442373858  S19       523             1.0000000000
      1871       170  PNM       H33            -2.2801129352       12.4123070549       -2.4261076020  S19       523             1.0000000000
      1872       170  PNM       H34            -3.5260938518       13.2522998618       -3.3728948230  S19       523             1.0000000000
      1873       170  PNM       H35            -0.2841621483       13.4566711936       -3.0702999576  S19       523             1.0000000000
      1874       170  PNM       H36             1.3923348743       14.0246966279       -4.8217236843  S19       523             1.0000000000
      1875       170  PNM       H37             0.8605285664       13.6428710518       -7.2310858950  S19       523             1.0000000000
      1876       170  PNM       H38            -1.3713891351       12.7191958193       -7.8741352930  S19       523             1.0000000000
      1877       170  PNM       H39            -3.0597074017       12.2029781298       -6.1352199037  S19       523             1.0000000000
      1878       170  PNM       H40            -2.1430397486       10.0273527639       -2.5631863385  S19       523             1.0000000000
      1879       171  TIP3      OH2            -4.4595403544        7.7962470093       -0.4005738809  S19       290             1.0000000000
      1880       171  TIP3      H1             -5.9696253403        7.5356555984       -0.2154976715  S19       290             1.0000000000
      1881       171  TIP3      H2             -3.8238263572        8.4115116217        0.0756034460  S19       290             1.0000000000
      1882       172  SER       CB             -2.9501615793        5.0585190684       -2.2824724578  S20       70              1.0000000000
      1883       172  SER       HB1            -3.4535448151        4.1923368816       -2.7587522975  S20       70              1.0000000000
      1884       172  SER       HB2            -1.9673087991        5.2107647421       -2.7544957714  S20       70              1.0000000000
      1885       172  SER       OG             -3.7824990307        6.2238891320       -2.4784473522  S20       70              1.0000000000
      1886       172  SER       HG1            -3.9910836510        7.2255584531       -1.0649847527  S20       70              1.0000000000
      1887       172  SER       QQH1           -2.8141355285        4.8519410114       -1.1979090149  S20       70              1.0000000000
      1888       173  LYS       CD             -6.4359613068        3.4253704663       -2.1015004898  S20       73              1.0000000000
      1889       173  LYS       HD1            -7.1692657576        2.9649022739       -2.7685182813  S20       73              1.0000000000
      1890       173  LYS       HD2            -5.4452775817        3.3094083481       -2.5594293275  S20       73              1.0000000000
      1891       173  LYS       QQH2           -6.4553269400        2.8935698867       -1.1423561544  S20       73              1.0000000000
      1892       173  LYS       CE             -6.7647425824        4.8939678002       -1.9247294442  S20       73              1.0000000000
      1893       173  LYS       HE1            -6.3455041642        5.2866986040       -0.9814039522  S20       73              1.0000000000
      1894       173  LYS       HE2            -7.8599225868        5.0430844497       -1.8845454478  S20       73              1.0000000000
      1895       173  LYS       NZ             -6.2171586642        5.7056447024       -3.0055231122  S20       73              1.0000000000
      1896       173  LYS       HZ1            -6.4004052747        5.3209497485       -3.9516949534  S20       73              1.0000000000
      1897       173  LYS       HZ2            -5.0988789195        5.8663983289       -2.8655656174  S20       73              1.0000000000
      1898       173  LYS       HZ3            -6.6316643881        6.6661079399       -2.9873810302  S20       73              1.0000000000
      1899       174  SER       CB             -4.5693494607        4.3575961026       -6.3556152296  S20       130             1.0000000000
      1900       174  SER       HB1            -4.5898141483        5.2651719251       -6.9703907804  S20       130             1.0000000000
      1901       174  SER       HB2            -3.8365673226        3.6572858183       -6.7947848742  S20       130             1.0000000000
      1902       174  SER       OG             -4.1528632336        4.6724654860       -4.9984421229  S20       130             1.0000000000
      1903       174  SER       HG1            -3.5388856700        5.4644266085       -5.0212596328  S20       130             1.0000000000
      1904       174  SER       QQH3           -5.5613410406        3.8814227777       -6.3334773305  S20       130             1.0000000000
      1905       175  GLU       CB             -9.9740957466        9.2164563847        0.6909785339  S20       166             1.0000000000
      1906       175  GLU       HB1            -9.6832579677        9.8356604834       -0.1673463734  S20       166             1.0000000000
      1907       175  GLU       HB2           -11.0195719863        8.9322633176        0.5535170017  S20       166             1.0000000000
      1908       175  GLU       QQH4           -9.8634202145        9.7690038582        1.6299620215  S20       166             1.0000000000
      1909       175  GLU       CG             -9.1115184557        7.9717859986        0.6834686588  S20       166             1.0000000000
      1910       175  GLU       HG1            -9.4686291308        7.2756084862       -0.0906337693  S20       166             1.0000000000
      1911       175  GLU       HG2            -9.1936416381        7.4276867707        1.6411473496  S20       166             1.0000000000
      1912       175  GLU       CD             -7.6676907514        8.2720390330        0.4173540615  S20       166             1.0000000000
      1913       175  GLU       OE1            -7.1181637887        9.3527260867        0.6316089710  S20       166             1.0000000000
      1914       175  GLU       OE2            -6.9560366351        7.2410621820       -0.0917893997  S20       166             1.0000000000
      1915       176  ASN       CB             -2.6427280026       11.9094739344        1.4017818806  S20       170             1.0000000000
      1916       176  ASN       HB1            -1.6526729819       11.8547586463        0.9372730695  S20       170             1.0000000000
      1917       176  ASN       HB2            -3.1435141834       12.8201558863        1.0639743499  S20       170             1.0000000000
      1918       176  ASN       QQH5           -2.5523609234       11.9281897604        2.4952539219  S20       170             1.0000000000
      1919       176  ASN       CG             -3.4390445793       10.6989104934        0.9867198267  S20       170             1.0000000000
      1920       176  ASN       OD1            -2.8991613953        9.5737939374        0.8518804901  S20       170             1.0000000000
      1921       176  ASN       ND2            -4.7552710774       10.8675063250        0.7358528695  S20       170             1.0000000000
      1922       176  ASN       HD21           -5.3664783352       10.0543320815        0.5357426922  S20       170             1.0000000000
      1923       176  ASN       HD22           -5.2181027293       11.7664189250        0.9229612489  S20       170             1.0000000000
      1924       177  LYS       CE             -3.1015905330        1.6493970323       -4.4041750966  S20       234             1.0000000000
      1925       177  LYS       HE1            -3.4920048886        1.9144894321       -3.4145776449  S20       234             1.0000000000
      1926       177  LYS       HE2            -3.9395707453        1.5958882900       -5.1094128611  S20       234             1.0000000000
      1927       177  LYS       NZ             -2.1875506063        2.6879689662       -4.8661818598  S20       234             1.0000000000
      1928       177  LYS       HZ1            -1.7379886261        2.4273196473       -5.7747510450  S20       234             1.0000000000
      1929       177  LYS       HZ2            -1.4091274345        2.8801835081       -4.1970375651  S20       234             1.0000000000
      1930       177  LYS       HZ3            -2.7068850563        3.6048659452       -4.9940461930  S20       234             1.0000000000
      1931       177  LYS       QQH6           -2.5745877360        0.6881933229       -4.3455310978  S20       234             1.0000000000
      1932       178  SER       CB              2.4181174574        3.3890084360       -5.8577764360  S20       235             1.0000000000
      1933       178  SER       HB1             3.0841349877        2.7087280940       -6.4139310251  S20       235             1.0000000000
      1934       178  SER       HB2             2.9867420185        4.3076938045       -5.6252820226  S20       235             1.0000000000
      1935       178  SER       OG              1.2853811778        3.6787274344       -6.6883285075  S20       235             1.0000000000
      1936       178  SER       HG1             0.8240884265        4.4956693434       -6.3521294098  S20       235             1.0000000000
      1937       178  SER       QQH7            2.1077058803        2.9052037772       -4.9040909910  S20       235             1.0000000000
      1938       179  PNM       S1             -3.1652323479        9.5023653299       -6.0672083435  S20       523             1.0000000000
      1939       179  PNM       C2             -1.9024256418        8.2659489765       -6.6967006051  S20       523             1.0000000000
      1940       179  PNM       C3             -1.5191454630        7.4559258456       -5.4314128010  S20       523             1.0000000000
      1941       179  PNM       N4             -2.7410369092        7.2596801378       -4.6280551076  S20       523             1.0000000000
      1942       179  PNM       C5             -3.8014380745        8.3232056830       -4.8515042887  S20       523             1.0000000000
      1943       179  PNM       C6             -3.6739174194        8.7362255486       -3.3367532452  S20       523             1.0000000000
      1944       179  PNM       C7             -2.6299506883        7.6084620234       -3.2193547405  S20       523             1.0000000000
      1945       179  PNM       O8             -1.5921424377        7.5503961281       -2.5127712411  S20       523             1.0000000000
      1946       179  PNM       C9             -2.5238434232        7.3575563780       -7.7447366579  S20       523             1.0000000000
      1947       179  PNM       C10            -0.7039928415        8.9972020824       -7.2737095536  S20       523             1.0000000000
      1948       179  PNM       C11            -0.8670955349        6.1397037296       -5.7894395713  S20       523             1.0000000000
      1949       179  PNM       O12            -1.4604158912        5.0496181911       -5.6684377010  S20       523             1.0000000000
      1950       179  PNM       O13             0.3934580032        6.2156975945       -6.2422014945  S20       523             1.0000000000
      1951       179  PNM       N14            -3.0152537335       10.0045974217       -3.1265431626  S20       523             1.0000000000
      1952       179  PNM       C15            -3.5024010245       11.1366666428       -3.6620226186  S20       523             1.0000000000
      1953       179  PNM       O16            -4.5692165276       11.1103427061       -4.3641661189  S20       523             1.0000000000
      1954       179  PNM       C17            -2.7731392203       12.4285560393       -3.4072967688  S20       523             1.0000000000
      1955       179  PNM       C18            -1.7652117895       12.7502831647       -4.4810960242  S20       523             1.0000000000
      1956       179  PNM       C19            -0.5174599184       13.2832530988       -4.1278731690  S20       523             1.0000000000
      1957       179  PNM       C20             0.4183779233       13.6083716373       -5.1116412149  S20       523             1.0000000000
      1958       179  PNM       C21             0.1206545043       13.3966143548       -6.4592145937  S20       523             1.0000000000
      1959       179  PNM       C22            -1.1264912084       12.8796891694       -6.8171086571  S20       523             1.0000000000
      1960       179  PNM       C23            -2.0712463647       12.5695730693       -5.8378991339  S20       523             1.0000000000
      1961       179  PNM       H24            -0.7854095883        8.0527427412       -4.8384709266  S20       523             1.0000000000
      1962       179  PNM       H25            -0.9490612232        9.4331787997       -8.2494061842  S20       523             1.0000000000
      1963       179  PNM       H26             0.1384771453        8.3078632823       -7.4018376065  S20       523             1.0000000000
      1964       179  PNM       H27            -0.3795795662        9.8138604059       -6.6219907537  S20       523             1.0000000000
      1965       179  PNM       H28            -2.8702685243        7.9344906959       -8.6102904258  S20       523             1.0000000000
      1966       179  PNM       H29            -3.3818930003        6.8135037123       -7.3353962549  S20       523             1.0000000000
      1967       179  PNM       H30            -1.7887917713        6.6190293275       -8.0888006158  S20       523             1.0000000000
      1968       179  PNM       H31            -4.7880911239        7.8878899350       -5.1162828242  S20       523             1.0000000000
      1969       179  PNM       H32            -4.6195117911        8.6638913302       -2.7519649122  S20       523             1.0000000000
      1970       179  PNM       H33            -2.2721635446       12.3982270994       -2.4252721854  S20       523             1.0000000000
      1971       179  PNM       H34            -3.5210331423       13.2396840662       -3.3664986328  S20       523             1.0000000000
      1972       179  PNM       H35            -0.2823119601       13.4535952588       -3.0707315218  S20       523             1.0000000000
      1973       179  PNM       H36             1.3902490640       14.0286731537       -4.8235397066  S20       523             1.0000000000
      1974       179  PNM       H37             0.8571235015       13.6467422722       -7.2325608615  S20       523             1.0000000000
      1975       179  PNM       H38            -1.3724745847       12.7161865764       -7.8738315047  S20       523             1.0000000000
      1976       179  PNM       H39            -3.0567187393       12.1918587436       -6.1332947240  S20       523             1.0000000000
      1977       179  PNM       H40            -2.1354846656       10.0072975533       -2.5720731782  S20       523             1.0000000000
      1978       180  TIP3      OH2            -4.4576484294        7.7942016912       -0.3911756531  S20       290             1.0000000000
      1979       180  TIP3      H1             -5.9710829588        7.5347478110       -0.2050203527  S20       290             1.0000000000
      1980       180  TIP3      H2             -3.8249224686        8.4143134242        0.0835649815  S20       290             1.0000000000
      1981       181  SER       CB             -2.9366145415        5.0667108963       -2.2858421891  S21       70              1.0000000000
      1982       181  SER       HB1            -3.4485627525        4.2056096661       -2.7620147977  S21       70              1.0000000000
      1983       181  SER       HB2            -1.9524063737        5.2107139675       -2.7551085360  S21       70              1.0000000000
      1984       181  SER       OG             -3.7580518296        6.2421039384       -2.4868875291  S21       70              1.0000000000
      1985       181  SER       HG1            -3.9809668931        7.2369694528       -1.0592263916  S21       70              1.0000000000
      1986       181  SER       QQH1           -2.8073959911        4.8635416806       -1.2007033545  S21       70              1.0000000000
      1987       182  LYS       CD             -6.4265324568        3.4275771577       -2.1057831322  S21       73              1.0000000000
      1988       182  LYS       HD1            -7.1673632916        2.9736273050       -2.7691764759  S21       73              1.0000000000
      1989       182  LYS       HD2            -5.4389500076        3.3022533523       -2.5680030304  S21       73              1.0000000000
      1990       182  LYS       QQH2           -6.4463349502        2.8974693362       -1.1460515921  S21       73              1.0000000000
      1991       182  LYS       CE             -6.7403647527        4.8990701784       -1.9275054490  S21       73              1.0000000000
      1992       182  LYS       HE1            -6.2946884049        5.2944304955       -0.9976077532  S21       73              1.0000000000
      1993       182  LYS       HE2            -7.8325666679        5.0578448668       -1.8625735875  S21       73              1.0000000000
      1994       182  LYS       NZ             -6.2149806606        5.7040576725       -3.0252146083  S21       73              1.0000000000
      1995       182  LYS       HZ1            -6.4214821079        5.3185136098       -3.9665131640  S21       73              1.0000000000
      1996       182  LYS       HZ2            -5.1150992397        5.8544192676       -2.9159656171  S21       73              1.0000000000
      1997       182  LYS       HZ3            -6.6241301283        6.6674030171       -3.0003472478  S21       73              1.0000000000
      1998       183  SER       CB             -4.5711635134        4.3599571849       -6.3526678050  S21       130             1.0000000000
      1999       183  SER       HB1            -4.5901983118        5.2678965084       -6.9669696910  S21       130             1.0000000000
      2000       183  SER       HB2            -3.8363523669        3.6604550607       -6.7894321972  S21       130             1.0000000000
      2001       183  SER       OG             -4.1597011082        4.6751468752       -4.9937127213  S21       130             1.0000000000
      2002       183  SER       HG1            -3.5288451542        5.4541230702       -5.0236252589  S21       130             1.0000000000
      2003       183  SER       QQH3           -5.5629195295        3.8831642720       -6.3334427102  S21       130             1.0000000000
      2004       184  GLU       CB             -9.9766790664        9.2195587636        0.6911092001  S21       166             1.0000000000
      2005       184  GLU       HB1            -9.6849224113        9.8387703836       -0.1668950193  S21       166             1.0000000000
      2006       184  GLU       HB2           -11.0222624042        8.9361188030        0.5529924428  S21       166             1.0000000000
      2007       184  GLU       QQH4           -9.8661893439        9.7716462287        1.6303675616  S21       166             1.0000000000
      2008       184  GLU       CG             -9.1150592104        7.9741630020        0.6839536504  S21       166             1.0000000000
      2009       184  GLU       HG1            -9.4718024274        7.2785967016       -0.0909151952  S21       166             1.0000000000
      2010       184  GLU       HG2            -9.1987349390        7.4295700893        1.6412140059  S21       166             1.0000000000
      2011       184  GLU       CD             -7.6707400353        8.2733929579        0.4197701923  S21       166             1.0000000000
      2012       184  GLU       OE1            -7.1210378453        9.3537862071        0.6311338503  S21       166             1.0000000000
      2013       184  GLU       OE2            -6.9575824664        7.2394727110       -0.0858046370  S21       166             1.0000000000
      2014       185  ASN       CB             -2.6427703335       11.9114778802        1.4019385787  S21       170             1.0000000000
      2015       185  ASN       HB1            -1.6529259479       11.8569407131        0.9369964931  S21       170             1.0000000000
      2016       185  ASN       HB2            -3.1438156615       12.8221601375        1.0645760469  S21       170             1.0000000000
      2017       185  ASN       QQH5           -2.5517697085       11.9299302237        2.4953781207  S21       170             1.0000000000
      2018       185  ASN       CG             -3.4388531810       10.7008886513        0.9871824409  S21       170             1.0000000000
      2019       185  ASN       OD1            -2.8998880321        9.5751590806        0.8559282051  S21       170             1.0000000000
      2020       185  ASN       ND2            -4.7548263626       10.8696662420        0.7339224180  S21       170             1.0000000000
      2021       185  ASN       HD21           -5.3654874669       10.0565604981        0.5335036004  S21       170             1.0000000000
      2022       185  ASN       HD22           -5.2176577033       11.7690449896        0.9186069176  S21       170             1.0000000000
      2023       186  LYS       CE             -3.1033358447        1.6505985745       -4.4030896855  S21       234             1.0000000000
      2024       186  LYS       HE1            -3.4933439092        1.9145881940       -3.4130085993  S21       234             1.0000000000
      2025       186  LYS       HE2            -3.9417288414        1.5968379291       -5.1078331742  S21       234             1.0000000000
      2026       186  LYS       NZ             -2.1902864735        2.6899930567       -4.8649947961  S21       234             1.0000000000
      2027       186  LYS       HZ1            -1.7410287372        2.4303569498       -5.7741305015  S21       234             1.0000000000
      2028       186  LYS       HZ2            -1.4108043133        2.8820377145       -4.1968829681  S21       234             1.0000000000
      2029       186  LYS       HZ3            -2.7084159405        3.6066836315       -4.9924635622  S21       234             1.0000000000
      2030       186  LYS       QQH6           -2.5755570364        0.6898164277       -4.3453771781  S21       234             1.0000000000
      2031       187  SER       CB              2.4171409523        3.3894058384       -5.8580536914  S21       235             1.0000000000
      2032       187  SER       HB1             3.0833404035        2.7092843451       -6.4142522944  S21       235             1.0000000000
      2033       187  SER       HB2             2.9855648125        4.3081389806       -5.6254635665  S21       235             1.0000000000
      2034       187  SER       OG              1.2843411086        3.6789996614       -6.6886234788  S21       235             1.0000000000
      2035       187  SER       HG1             0.8228223372        4.4960087690       -6.3522627587  S21       235             1.0000000000
      2036       187  SER       QQH7            2.1068031104        2.9054016632       -4.9044132427  S21       235             1.0000000000
      2037       188  PNM       S1             -3.1687296955        9.4943976831       -6.0695579995  S21       523             1.0000000000
      2038       188  PNM       C2             -1.9031235686        8.2603237626       -6.6953926434  S21       523             1.0000000000
      2039       188  PNM       C3             -1.5249901483        7.4494654541       -5.4283966015  S21       523             1.0000000000
      2040       188  PNM       N4             -2.7510813966        7.2448839652       -4.6335379133  S21       523             1.0000000000
      2041       188  PNM       C5             -3.8036058492        8.3145610224       -4.8532226127  S21       523             1.0000000000
      2042       188  PNM       C6             -3.6769632668        8.7268635899       -3.3403846050  S21       523             1.0000000000
      2043       188  PNM       C7             -2.6507331058        7.5804770240       -3.2106750091  S21       523             1.0000000000
      2044       188  PNM       O8             -1.5940662154        7.5477791948       -2.5157305046  S21       523             1.0000000000
      2045       188  PNM       C9             -2.5201864808        7.3534518760       -7.7476527957  S21       523             1.0000000000
      2046       188  PNM       C10            -0.7032679714        8.9928652433       -7.2680680434  S21       523             1.0000000000
      2047       188  PNM       C11            -0.8671242628        6.1369092796       -5.7876406222  S21       523             1.0000000000
      2048       188  PNM       O12            -1.4562541230        5.0430539722       -5.6678865037  S21       523             1.0000000000
      2049       188  PNM       O13             0.3927647025        6.2161069968       -6.2418303691  S21       523             1.0000000000
      2050       188  PNM       N14            -3.0100814936        9.9909769591       -3.1319063817  S21       523             1.0000000000
      2051       188  PNM       C15            -3.4974317322       11.1254152048       -3.6609189079  S21       523             1.0000000000
      2052       188  PNM       O16            -4.5687750924       11.1038758001       -4.3581587732  S21       523             1.0000000000
      2053       188  PNM       C17            -2.7678787368       12.4171846644       -3.4053050970  S21       523             1.0000000000
      2054       188  PNM       C18            -1.7628048632       12.7435595391       -4.4802655354  S21       523             1.0000000000
      2055       188  PNM       C19            -0.5164891646       13.2806071369       -4.1280834064  S21       523             1.0000000000
      2056       188  PNM       C20             0.4173867674       13.6092844013       -5.1125071822  S21       523             1.0000000000
      2057       188  PNM       C21             0.1189963532       13.3975296865       -6.4599354224  S21       523             1.0000000000
      2058       188  PNM       C22            -1.1269779793       12.8771131671       -6.8168829894  S21       523             1.0000000000
      2059       188  PNM       C23            -2.0696897173       12.5631484778       -5.8369150181  S21       523             1.0000000000
      2060       188  PNM       H24            -0.7971672280        8.0473213322       -4.8292458227  S21       523             1.0000000000
      2061       188  PNM       H25            -0.9447403553        9.4273834227       -8.2453769189  S21       523             1.0000000000
      2062       188  PNM       H26             0.1409425676        8.3048229833       -7.3918499490  S21       523             1.0000000000
      2063       188  PNM       H27            -0.3831450137        9.8109232149       -6.6160952686  S21       523             1.0000000000
      2064       188  PNM       H28            -2.8631178349        7.9318045541       -8.6137418146  S21       523             1.0000000000
      2065       188  PNM       H29            -3.3800141436        6.8087995675       -7.3429033188  S21       523             1.0000000000
      2066       188  PNM       H30            -1.7838940032        6.6154074188       -8.0901097015  S21       523             1.0000000000
      2067       188  PNM       H31            -4.7930954521        7.8845914173       -5.1178341377  S21       523             1.0000000000
      2068       188  PNM       H32            -4.6269178425        8.6678958219       -2.7609207250  S21       523             1.0000000000
      2069       188  PNM       H33            -2.2646953742       12.3852210280       -2.4244898253  S21       523             1.0000000000
      2070       188  PNM       H34            -3.5166049107       13.2274164679       -3.3605317016  S21       523             1.0000000000
      2071       188  PNM       H35            -0.2806427379       13.4507523346       -3.0710674669  S21       523             1.0000000000
      2072       188  PNM       H36             1.3883451996       14.0322199288       -4.8250866062  S21       523             1.0000000000
      2073       188  PNM       H37             0.8540565381       13.6502132663       -7.2338134885  S21       523             1.0000000000
      2074       188  PNM       H38            -1.3734758805       12.7135823129       -7.8735104265  S21       523             1.0000000000
      2075       188  PNM       H39            -3.0539610687       12.1817262601       -6.1315113964  S21       523             1.0000000000
      2076       188  PNM       H40            -2.1274068979        9.9867435012       -2.5816173102  S21       523             1.0000000000
      2077       189  TIP3      OH2            -4.4559300585        7.7925848757       -0.3820176698  S21       290             1.0000000000
      2078       189  TIP3      H1             -5.9724755108        7.5339403235       -0.1960932321  S21       290             1.0000000000
      2079       189  TIP3      H2             -3.8271467741        8.4183034546        0.0920786825  S21       290             1.0000000000
      2080       190  SER       CB             -2.9237884108        5.0756200438       -2.2891611085  S22       70              1.0000000000
      2081       190  SER       HB1            -3.4454865617        4.2204883884       -2.7647190780  S22       70              1.0000000000
      2082       190  SER       HB2            -1.9386557800        5.2111008831       -2.7561840130  S22       70              1.0000000000
      2083       190  SER       OG             -3.7337229659        6.2621817260       -2.4955928142  S22       70              1.0000000000
      2084       190  SER       HG1            -3.9698364206        7.2495639111       -1.0527863358  S22       70              1.0000000000
      2085       190  SER       QQH1           -2.8013363581        4.8773114843       -1.2035522019  S22       70              1.0000000000
      2086       191  LYS       CD             -6.4183397386        3.4294815258       -2.1098286649  S22       73              1.0000000000
      2087       191  LYS       HD1            -7.1669903771        2.9821743777       -2.7691866301  S22       73              1.0000000000
      2088       191  LYS       HD2            -5.4342457357        3.2942624529       -2.5767545446  S22       73              1.0000000000
      2089       191  LYS       QQH2           -6.4382958552        2.9012691968       -1.1493644866  S22       73              1.0000000000
      2090       191  LYS       CE             -6.7164042956        4.9039763014       -1.9304585304  S22       73              1.0000000000
      2091       191  LYS       HE1            -6.2446401224        5.3011885137       -1.0143876485  S22       73              1.0000000000
      2092       191  LYS       HE2            -7.8049432578        5.0730535338       -1.8408562599  S22       73              1.0000000000
      2093       191  LYS       NZ             -6.2131234672        5.7019337422       -3.0444671385  S22       73              1.0000000000
      2094       191  LYS       HZ1            -6.4497871248        5.3189313888       -3.9800050711  S22       73              1.0000000000
      2095       191  LYS       HZ2            -5.1262181012        5.8370572714       -2.9708878492  S22       73              1.0000000000
      2096       191  LYS       HZ3            -6.6120579714        6.6699839728       -3.0096560249  S22       73              1.0000000000
      2097       192  SER       CB             -4.5725661984        4.3634347874       -6.3490183084  S22       130             1.0000000000
      2098       192  SER       HB1            -4.5905168656        5.2714046778       -6.9632265741  S22       130             1.0000000000
      2099       192  SER       HB2            -3.8356697056        3.6647197484       -6.7831216645  S22       130             1.0000000000
      2100       192  SER       OG             -4.1654183628        4.6799752774       -4.9883856273  S22       130             1.0000000000
      2101       192  SER       HG1            -3.5206869075        5.4481200982       -5.0259126712  S22       130             1.0000000000
      2102       192  SER       QQH3           -5.5640024799        3.8858928593       -6.3318698479  S22       130             1.0000000000
      2103       193  GLU       CB             -9.9788981622        9.2222030376        0.6912038969  S22       166             1.0000000000
      2104       193  GLU       HB1            -9.6863204564        9.8414135849       -0.1665161716  S22       166             1.0000000000
      2105       193  GLU       HB2           -11.0245830992        8.9394565521        0.5525166719  S22       166             1.0000000000
      2106       193  GLU       QQH4           -9.8685452157        9.7738564328        1.6307146120  S22       166             1.0000000000
      2107       193  GLU       CG             -9.1181791511        7.9761295892        0.6843354521  S22       166             1.0000000000
      2108       193  GLU       HG1            -9.4746820409        7.2810685998       -0.0911505189  S22       166             1.0000000000
      2109       193  GLU       HG2            -9.2031294786        7.4311506735        1.6412607556  S22       166             1.0000000000
      2110       193  GLU       CD             -7.6734994656        8.2744433432        0.4217144565  S22       166             1.0000000000
      2111       193  GLU       OE1            -7.1234300501        9.3543616202        0.6306006929  S22       166             1.0000000000
      2112       193  GLU       OE2            -6.9591039168        7.2378278513       -0.0810945797  S22       166             1.0000000000
      2113       194  ASN       CB             -2.6427799297       11.9131609993        1.4020685284  S22       170             1.0000000000
      2114       194  ASN       HB1            -1.6531262796       11.8585889624        0.9367632514  S22       170             1.0000000000
      2115       194  ASN       HB2            -3.1439158145       12.8239012264        1.0650404534  S22       170             1.0000000000
      2116       194  ASN       QQH5           -2.5512474315       11.9314008606        2.4954837944  S22       170             1.0000000000
      2117       194  ASN       CG             -3.4388514717       10.7027127545        0.9876312745  S22       170             1.0000000000
      2118       194  ASN       OD1            -2.9009894240        9.5762667953        0.8596861139  S22       170             1.0000000000
      2119       194  ASN       ND2            -4.7545655880       10.8718243466        0.7322785917  S22       170             1.0000000000
      2120       194  ASN       HD21           -5.3648498217       10.0589228664        0.5314306204  S22       170             1.0000000000
      2121       194  ASN       HD22           -5.2172293989       11.7717457627        0.9145984795  S22       170             1.0000000000
      2122       195  LYS       CE             -3.1053114941        1.6520417946       -4.4021223723  S22       234             1.0000000000
      2123       195  LYS       HE1            -3.4949553094        1.9145529468       -3.4114717443  S22       234             1.0000000000
      2124       195  LYS       HE2            -3.9441957948        1.5977532866       -5.1062599615  S22       234             1.0000000000
      2125       195  LYS       NZ             -2.1937884829        2.6928039185       -4.8638819297  S22       234             1.0000000000
      2126       195  LYS       HZ1            -1.7453120706        2.4348326633       -5.7739785949  S22       234             1.0000000000
      2127       195  LYS       HZ2            -1.4128065228        2.8843926026       -4.1972519139  S22       234             1.0000000000
      2128       195  LYS       HZ3            -2.7108883791        3.6094323738       -4.9901773749  S22       234             1.0000000000
      2129       195  LYS       QQH6           -2.5762733461        0.6919442666       -4.3455884425  S22       234             1.0000000000
      2130       196  SER       CB              2.4162445407        3.3898389793       -5.8582825157  S22       235             1.0000000000
      2131       196  SER       HB1             3.0825422993        2.7097988356       -6.4145303490  S22       235             1.0000000000
      2132       196  SER       HB2             2.9845978126        4.3085282791       -5.6255481764  S22       235             1.0000000000
      2133       196  SER       OG              1.2834508700        3.6795066169       -6.6888901380  S22       235             1.0000000000
      2134       196  SER       HG1             0.8217152200        4.4965651951       -6.3523032088  S22       235             1.0000000000
      2135       196  SER       QQH7            2.1058922150        2.9056451482       -4.9047063495  S22       235             1.0000000000
      2136       197  PNM       S1             -3.1719236766        9.4866773446       -6.0717134816  S22       523             1.0000000000
      2137       197  PNM       C2             -1.9039175026        8.2550106193       -6.6943197711  S22       523             1.0000000000
      2138       197  PNM       C3             -1.5315108655        7.4427032398       -5.4257332638  S22       523             1.0000000000
      2139       197  PNM       N4             -2.7623525201        7.2289262876       -4.6399762283  S22       523             1.0000000000
      2140       197  PNM       C5             -3.8057132801        8.3059581180       -4.8550187827  S22       523             1.0000000000
      2141       197  PNM       C6             -3.6797376288        8.7175259791       -3.3443786704  S22       523             1.0000000000
      2142       197  PNM       C7             -2.6735715849        7.5510656470       -3.2006229923  S22       523             1.0000000000
      2143       197  PNM       O8             -1.5966840508        7.5447975287       -2.5174232169  S22       523             1.0000000000
      2144       197  PNM       C9             -2.5168375476        7.3500838714       -7.7510229175  S22       523             1.0000000000
      2145       197  PNM       C10            -0.7025221226        8.9887752683       -7.2625780045  S22       523             1.0000000000
      2146       197  PNM       C11            -0.8669321267        6.1342669369       -5.7861503320  S22       523             1.0000000000
      2147       197  PNM       O12            -1.4511038329        5.0362642612       -5.6674132344  S22       523             1.0000000000
      2148       197  PNM       O13             0.3923249036        6.2171581072       -6.2416388024  S22       523             1.0000000000
      2149       197  PNM       N14            -3.0047603559        9.9774481094       -3.1374807792  S22       523             1.0000000000
      2150       197  PNM       C15            -3.4924355351       11.1143408018       -3.6598684213  S22       523             1.0000000000
      2151       197  PNM       O16            -4.5683355008       11.0976824254       -4.3521398496  S22       523             1.0000000000
      2152       197  PNM       C17            -2.7628964035       12.4062396367       -3.4034143121  S22       523             1.0000000000
      2153       197  PNM       C18            -1.7606155759       12.7373234829       -4.4794553195  S22       523             1.0000000000
      2154       197  PNM       C19            -0.5156588047       13.2781860256       -4.1282293871  S22       523             1.0000000000
      2155       197  PNM       C20             0.4164215863       13.6101434462       -5.1132327633  S22       523             1.0000000000
      2156       197  PNM       C21             0.1174429051       13.3984082580       -6.4605347445  S22       523             1.0000000000
      2157       197  PNM       C22            -1.1274632976       12.8748372039       -6.8166301946  S22       523             1.0000000000
      2158       197  PNM       C23            -2.0682812586       12.5572845316       -5.8359802299  S22       523             1.0000000000
      2159       197  PNM       H24            -0.8105377889        8.0415302477       -4.8194087708  S22       523             1.0000000000
      2160       197  PNM       H25            -0.9404208161        9.4220789925       -8.2413695555  S22       523             1.0000000000
      2161       197  PNM       H26             0.1432950651        8.3019425669       -7.3822331877  S22       523             1.0000000000
      2162       197  PNM       H27            -0.3865087760        9.8080490586       -6.6102417866  S22       523             1.0000000000
      2163       197  PNM       H28            -2.8562926162        7.9300983392       -8.6174575223  S22       523             1.0000000000
      2164       197  PNM       H29            -3.3784388786        6.8048297612       -7.3509189464  S22       523             1.0000000000
      2165       197  PNM       H30            -1.7794186737        6.6125121846       -8.0921012862  S22       523             1.0000000000
      2166       197  PNM       H31            -4.7986030596        7.8824532265       -5.1192064513  S22       523             1.0000000000
      2167       197  PNM       H32            -4.6341789021        8.6723812509       -2.7706491227  S22       523             1.0000000000
      2168       197  PNM       H33            -2.2576163896       12.3729447153       -2.4237550394  S22       523             1.0000000000
      2169       197  PNM       H34            -3.5126545173       13.2153804993       -3.3548770821  S22       523             1.0000000000
      2170       197  PNM       H35            -0.2791426877       13.4480801821       -3.0713247776  S22       523             1.0000000000
      2171       197  PNM       H36             1.3865457507       14.0354568279       -4.8264119893  S22       523             1.0000000000
      2172       197  PNM       H37             0.8512290432       13.6534030744       -7.2348862341  S22       523             1.0000000000
      2173       197  PNM       H38            -1.3744173809       12.7112825378       -7.8731756394  S22       523             1.0000000000
      2174       197  PNM       H39            -3.0513806947       12.1723161883       -6.1298547706  S22       523             1.0000000000
      2175       197  PNM       H40            -2.1190309272        9.9658204744       -2.5916750031  S22       523             1.0000000000
      2176       198  TIP3      OH2            -4.4542017110        7.7915126927       -0.3729302037  S22       290             1.0000000000
      2177       198  TIP3      H1             -5.9741376954        7.5331032972       -0.1884303902  S22       290             1.0000000000
      2178       198  TIP3      H2             -3.8300906815        8.4231178174        0.1013162485  S22       290             1.0000000000
      2179       199  SER       CB             -2.9121942872        5.0848410946       -2.2922062541  S23       70              1.0000000000
      2180       199  SER       HB1            -3.4436061725        4.2357468702       -2.7667359835  S23       70              1.0000000000
      2181       199  SER       HB2            -1.9266948109        5.2124892970       -2.7578293758  S23       70              1.0000000000
      2182       199  SER       OG             -3.7119010461        6.2818135151       -2.5033147564  S23       70              1.0000000000
      2183       199  SER       HG1            -3.9579226367        7.2625754418       -1.0443196291  S23       70              1.0000000000
      2184       199  SER       QQH1           -2.7954138213        4.8920296403       -1.2062127613  S23       70              1.0000000000
      2185       200  LYS       CD             -6.4111127357        3.4310343917       -2.1137691649  S23       73              1.0000000000
      2186       200  LYS       HD1            -7.1680340890        2.9906391130       -2.7685762884  S23       73              1.0000000000
      2187       200  LYS       HD2            -5.4309860193        3.2851261494       -2.5858583031  S23       73              1.0000000000
      2188       200  LYS       QQH2           -6.4310181187        2.9049979676       -1.1523718223  S23       73              1.0000000000
      2189       200  LYS       CE             -6.6920973605        4.9087238981       -1.9338850617  S23       73              1.0000000000
      2190       200  LYS       HE1            -6.1942183425        5.3069090596       -1.0322000557  S23       73              1.0000000000
      2191       200  LYS       HE2            -7.7762134161        5.0891541152       -1.8195413427  S23       73              1.0000000000
      2192       200  LYS       NZ             -6.2105251471        5.6988604994       -3.0637758331  S23       73              1.0000000000
      2193       200  LYS       HZ1            -6.4846828413        5.3222722607       -3.9919635991  S23       73              1.0000000000
      2194       200  LYS       HZ2            -5.1323524112        5.8123648020       -3.0302028356  S23       73              1.0000000000
      2195       200  LYS       HZ3            -6.5930928267        6.6736569001       -3.0159963841  S23       73              1.0000000000
      2196       201  SER       CB             -4.5733538320        4.3684264826       -6.3443613636  S23       130             1.0000000000
      2197       201  SER       HB1            -4.5906517759        5.2758774268       -6.9591478397  S23       130             1.0000000000
      2198       201  SER       HB2            -3.8343865153        3.6703222079       -6.7754449610  S23       130             1.0000000000
      2199       201  SER       OG             -4.1694351358        4.6879409359       -4.9821450706  S23       130             1.0000000000
      2200       201  SER       HG1            -3.5169421757        5.4545349236       -5.0247056079  S23       130             1.0000000000
      2201       201  SER       QQH3           -5.5644812075        3.8899878685       -6.3281883785  S23       130             1.0000000000
      2202       202  GLU       CB             -9.9808909957        9.2245384050        0.6912738049  S23       166             1.0000000000
      2203       202  GLU       HB1            -9.6875632644        9.8437336718       -0.1661948420  S23       166             1.0000000000
      2204       202  GLU       HB2           -11.0266763710        8.9424559537        0.5520851443  S23       166             1.0000000000
      2205       202  GLU       QQH4           -9.8706321872        9.7757993592        1.6310098206  S23       166             1.0000000000
      2206       202  GLU       CG             -9.1210448354        7.9778241452        0.6846541794  S23       166             1.0000000000
      2207       202  GLU       HG1            -9.4773835970        7.2832083217       -0.0913264741  S23       166             1.0000000000
      2208       202  GLU       HG2            -9.2070749890        7.4325391260        1.6413084074  S23       166             1.0000000000
      2209       202  GLU       CD             -7.6760755910        8.2752032602        0.4232979773  S23       166             1.0000000000
      2210       202  GLU       OE1            -7.1254525716        9.3546005957        0.6300249637  S23       166             1.0000000000
      2211       202  GLU       OE2            -6.9607775207        7.2361689327       -0.0772149939  S23       166             1.0000000000
      2212       203  ASN       CB             -2.6427809802       11.9146157049        1.4021851162  S23       170             1.0000000000
      2213       203  ASN       HB1            -1.6532951568       11.8598473419        0.9365776873  S23       170             1.0000000000
      2214       203  ASN       HB2            -3.1438718057       12.8254613136        1.0654137331  S23       170             1.0000000000
      2215       203  ASN       QQH5           -2.5508043791       11.9326688873        2.4955828406  S23       170             1.0000000000
      2216       203  ASN       CG             -3.4389961959       10.7044270632        0.9880713646  S23       170             1.0000000000
      2217       203  ASN       OD1            -2.9022715315        9.5772384941        0.8631645286  S23       170             1.0000000000
      2218       203  ASN       ND2            -4.7544521524       10.8739416585        0.7308758307  S23       170             1.0000000000
      2219       203  ASN       HD21           -5.3645162400       10.0613163885        0.5295821483  S23       170             1.0000000000
      2220       203  ASN       HD22           -5.2168406345       11.7744359235        0.9109385988  S23       170             1.0000000000
      2221       204  LYS       CE             -3.1077112911        1.6537434822       -4.4011733023  S23       234             1.0000000000
      2222       204  LYS       HE1            -3.4970138738        1.9142184283       -3.4098153725  S23       234             1.0000000000
      2223       204  LYS       HE2            -3.9472216705        1.5985231312       -5.1045097895  S23       234             1.0000000000
      2224       204  LYS       NZ             -2.1986171937        2.6967673159       -4.8627050175  S23       234             1.0000000000
      2225       204  LYS       HZ1            -1.7516429331        2.4415139666       -5.7743419331  S23       234             1.0000000000
      2226       204  LYS       HZ2            -1.4155902625        2.8875736558       -4.1981471055  S23       234             1.0000000000
      2227       204  LYS       HZ3            -2.7153550686        3.6135569672       -4.9864332820  S23       234             1.0000000000
      2228       204  LYS       QQH6           -2.5766689651        0.6947183363       -4.3462332293  S23       234             1.0000000000
      2229       205  SER       CB              2.4154244340        3.3902866183       -5.8584772492  S23       235             1.0000000000
      2230       205  SER       HB1             3.0817456854        2.7102517301       -6.4147707127  S23       235             1.0000000000
      2231       205  SER       HB2             2.9838497933        4.3088409685       -5.6255362893  S23       235             1.0000000000
      2232       205  SER       OG              1.2827361287        3.6802390592       -6.6891627620  S23       235             1.0000000000
      2233       205  SER       HG1             0.8207118688        4.4972032926       -6.3521841194  S23       235             1.0000000000
      2234       205  SER       QQH7            2.1049531375        2.9059164271       -4.9049938991  S23       235             1.0000000000
      2235       206  PNM       S1             -3.1749100237        9.4791740226       -6.0737638528  S23       523             1.0000000000
      2236       206  PNM       C2             -1.9048501551        8.2498859119       -6.6938268864  S23       523             1.0000000000
      2237       206  PNM       C3             -1.5389904537        7.4351605519       -5.4240976650  S23       523             1.0000000000
      2238       206  PNM       N4             -2.7754365809        7.2105366775       -4.6483217081  S23       523             1.0000000000
      2239       206  PNM       C5             -3.8080073306        8.2969803745       -4.8570370684  S23       523             1.0000000000
      2240       206  PNM       C6             -3.6819833029        8.7080554907       -3.3490183907  S23       523             1.0000000000
      2241       206  PNM       C7             -2.6968937663        7.5225226225       -3.1897191163  S23       523             1.0000000000
      2242       206  PNM       O8             -1.6000267550        7.5415943310       -2.5178205591  S23       523             1.0000000000
      2243       206  PNM       C9             -2.5137806579        7.3473890917       -7.7551998005  S23       523             1.0000000000
      2244       206  PNM       C10            -0.7017160571        8.9849094155       -7.2572660080  S23       523             1.0000000000
      2245       206  PNM       C11            -0.8664659562        6.1313844509       -5.7852653476  S23       523             1.0000000000
      2246       206  PNM       O12            -1.4444516278        5.0289889613       -5.6671191337  S23       523             1.0000000000
      2247       206  PNM       O13             0.3923843578        6.2189381547       -6.2416426132  S23       523             1.0000000000
      2248       206  PNM       N14            -2.9992959142        9.9640251142       -3.1433970209  S23       523             1.0000000000
      2249       206  PNM       C15            -3.4874937951       11.1034496297       -3.6589411032  S23       523             1.0000000000
      2250       206  PNM       O16            -4.5678917529       11.0916034321       -4.3461197778  S23       523             1.0000000000
      2251       206  PNM       C17            -2.7581706526       12.3956146588       -3.4016151414  S23       523             1.0000000000
      2252       206  PNM       C18            -1.7586015103       12.7314207206       -4.4786678447  S23       523             1.0000000000
      2253       206  PNM       C19            -0.5149528854       13.2759126302       -4.1283213462  S23       523             1.0000000000
      2254       206  PNM       C20             0.4154569648       13.6109535677       -5.1138444340  S23       523             1.0000000000
      2255       206  PNM       C21             0.1159569867       13.3992526558       -6.4610369137  S23       523             1.0000000000
      2256       206  PNM       C22            -1.1279503244       12.8727684219       -6.8163614994  S23       523             1.0000000000
      2257       206  PNM       C23            -2.0669864928       12.5518033685       -5.8350916498  S23       523             1.0000000000
      2258       206  PNM       H24            -0.8261931793        8.0348583747       -4.8091875108  S23       523             1.0000000000
      2259       206  PNM       H25            -0.9358928501        9.4172864597       -8.2374331303  S23       523             1.0000000000
      2260       206  PNM       H26             0.1456029933        8.2992083014       -7.3728621175  S23       523             1.0000000000
      2261       206  PNM       H27            -0.3897879821        9.8051853434       -6.6043399260  S23       523             1.0000000000
      2262       206  PNM       H28            -2.8498093785        7.9292599659       -8.6218064291  S23       523             1.0000000000
      2263       206  PNM       H29            -3.3771031956        6.8014906246       -7.3597524544  S23       523             1.0000000000
      2264       206  PNM       H30            -1.7752972647        6.6103153128       -8.0950435610  S23       523             1.0000000000
      2265       206  PNM       H31            -4.8049658043        7.8815137062       -5.1202386625  S23       523             1.0000000000
      2266       206  PNM       H32            -4.6406253197        8.6764279179       -2.7808813407  S23       523             1.0000000000
      2267       206  PNM       H33            -2.2509001378       12.3611598582       -2.4230634060  S23       523             1.0000000000
      2268       206  PNM       H34            -3.5090782282       13.2035512317       -3.3494805087  S23       523             1.0000000000
      2269       206  PNM       H35            -0.2778098302       13.4455410693       -3.0715165266  S23       523             1.0000000000
      2270       206  PNM       H36             1.3847935075       14.0384707088       -4.8275531292  S23       523             1.0000000000
      2271       206  PNM       H37             0.8485657510       13.6563944665       -7.2358136951  S23       523             1.0000000000
      2272       206  PNM       H38            -1.3753187721       12.7092055378       -7.8728338269  S23       523             1.0000000000
      2273       206  PNM       H39            -3.0489396482       12.1634340379       -6.1283203427  S23       523             1.0000000000
      2274       206  PNM       H40            -2.1105853101        9.9449095096       -2.6020473389  S23       523             1.0000000000
      2275       207  TIP3      OH2            -4.4524986719        7.7911695358       -0.3636382614  S23       290             1.0000000000
      2276       207  TIP3      H1             -5.9762174950        7.5321160847       -0.1817690550  S23       290             1.0000000000
      2277       207  TIP3      H2             -3.8335850260        8.4285895484        0.1115471168  S23       290             1.0000000000
      2278       208  SER       CB             -2.9023375672        5.0939479066       -2.2947143559  S24       70              1.0000000000
      2279       208  SER       HB1            -3.4429548442        4.2505714679       -2.7679052252  S24       70              1.0000000000
      2280       208  SER       HB2            -1.9170629406        5.2147842534       -2.7600712695  S24       70              1.0000000000
      2281       208  SER       OG             -3.6935511603        6.3002355116       -2.5091201733  S24       70              1.0000000000
      2282       208  SER       HG1            -3.9460790731        7.2743935696       -1.0338996372  S24       70              1.0000000000
      2283       208  SER       QQH1           -2.7894887297        4.9063928953       -1.2085313203  S24       70              1.0000000000
      2284       209  LYS       CD             -6.4048168051        3.4321674140       -2.1175887772  S24       73              1.0000000000
      2285       209  LYS       HD1            -7.1703485853        2.9988941765       -2.7673793254  S24       73              1.0000000000
      2286       209  LYS       HD2            -5.4290815208        3.2748642792       -2.5951626688  S24       73              1.0000000000
      2287       209  LYS       QQH2           -6.4245489701        2.9086398844       -1.1550468721  S24       73              1.0000000000
      2288       209  LYS       CE             -6.6674850772        4.9132087973       -1.9379685897  S24       73              1.0000000000
      2289       209  LYS       HE1            -6.1437724240        5.3116152387       -1.0511190839  S24       73              1.0000000000
      2290       209  LYS       HE2            -7.7463870816        5.1061855229       -1.7993613356  S24       73              1.0000000000
      2291       209  LYS       NZ             -6.2066579284        5.6944690672       -3.0833161153  S24       73              1.0000000000
      2292       209  LYS       HZ1            -6.5253754139        5.3286953242       -4.0018708193  S24       73              1.0000000000
      2293       209  LYS       HZ2            -5.1349838248        5.7787632109       -3.0939309697  S24       73              1.0000000000
      2294       209  LYS       HZ3            -6.5655331086        6.6779474440       -3.0202345544  S24       73              1.0000000000
      2295       210  SER       CB             -4.5735206455        4.3749423321       -6.3384550222  S24       130             1.0000000000
      2296       210  SER       HB1            -4.5903897109        5.2814402237       -6.9544012954  S24       130             1.0000000000
      2297       210  SER       HB2            -3.8324971816        3.6772747975       -6.7662133156  S24       130             1.0000000000
      2298       210  SER       OG             -4.1722657591        4.6983565069       -4.9748467821  S24       130             1.0000000000
      2299       210  SER       HG1            -3.5160881381        5.4647223447       -5.0240922715  S24       130             1.0000000000
      2300       210  SER       QQH3           -5.5643526065        3.8956378470       -6.3223193798  S24       130             1.0000000000
      2301       211  GLU       CB             -9.9827204971        9.2266351866        0.6913329198  S24       166             1.0000000000
      2302       211  GLU       HB1            -9.6887070307        9.8457941445       -0.1659207537  S24       166             1.0000000000
      2303       211  GLU       HB2           -11.0286083817        8.9451881956        0.5517074888  S24       166             1.0000000000
      2304       211  GLU       QQH4           -9.8725142167        9.7775602936        1.6312601408  S24       166             1.0000000000
      2305       211  GLU       CG             -9.1237199849        7.9793250003        0.6849401201  S24       166             1.0000000000
      2306       211  GLU       HG1            -9.4799668629        7.2850964326       -0.0914397691  S24       166             1.0000000000
      2307       211  GLU       HG2            -9.2106739485        7.4337953522        1.6413734561  S24       166             1.0000000000
      2308       211  GLU       CD             -7.6785276576        8.2757586846        0.4246120327  S24       166             1.0000000000
      2309       211  GLU       OE1            -7.1271506874        9.3546028807        0.6294319981  S24       166             1.0000000000
      2310       211  GLU       OE2            -6.9626477190        7.2345149012       -0.0739391986  S24       166             1.0000000000
      2311       212  ASN       CB             -2.6427944648       11.9158750847        1.4023035469  S24       170             1.0000000000
      2312       212  ASN       HB1            -1.6534519499       11.8607995713        0.9364544429  S24       170             1.0000000000
      2313       212  ASN       HB2            -3.1437394656       12.8268636307        1.0657268536  S24       170             1.0000000000
      2314       212  ASN       QQH5           -2.5504713201       11.9337475846        2.4956900962  S24       170             1.0000000000
      2315       212  ASN       CG             -3.4392646415       10.7060424001        0.9884964432  S24       170             1.0000000000
      2316       212  ASN       OD1            -2.9035615690        9.5781160935        0.8662542560  S24       170             1.0000000000
      2317       212  ASN       ND2            -4.7544390860       10.8759250083        0.7297282164  S24       170             1.0000000000
      2318       212  ASN       HD21           -5.3644169386       10.0636074705        0.5280347023  S24       170             1.0000000000
      2319       212  ASN       HD22           -5.2165135760       11.7769885384        0.9077329151  S24       170             1.0000000000
      2320       213  LYS       CE             -3.1106685032        1.6556695862       -4.4001774029  S24       234             1.0000000000
      2321       213  LYS       HE1            -3.4996115511        1.9134153621       -3.4079293549  S24       234             1.0000000000
      2322       213  LYS       HE2            -3.9509664069        1.5989686251       -5.1024616217  S24       234             1.0000000000
      2323       213  LYS       NZ             -2.2052420633        2.7021630811       -4.8613812878  S24       234             1.0000000000
      2324       213  LYS       HZ1            -1.7606658416        2.4511038285       -5.7753020998  S24       234             1.0000000000
      2325       213  LYS       HZ2            -1.4195277803        2.8919633428       -4.1996290578  S24       234             1.0000000000
      2326       213  LYS       HZ3            -2.7226018955        3.6189952498       -4.9806392485  S24       234             1.0000000000
      2327       213  LYS       QQH6           -2.5765886847        0.6982610472       -4.3473842486  S24       234             1.0000000000
      2328       214  SER       CB              2.4146970962        3.3907268593       -5.8586443544  S24       235             1.0000000000
      2329       214  SER       HB1             3.0809766859        2.7106185393       -6.4149644364  S24       235             1.0000000000
      2330       214  SER       HB2             2.9833443990        4.3090543095       -5.6254281868  S24       235             1.0000000000
      2331       214  SER       OG              1.2822404548        3.6811703352       -6.6894593342  S24       235             1.0000000000
      2332       214  SER       HG1             0.8197939695        4.4978377124       -6.3518653634  S24       235             1.0000000000
      2333       214  SER       QQH7            2.1039933532        2.9062032225       -4.9052765549  S24       235             1.0000000000
      2334       215  PNM       S1             -3.1777296744        9.4715731296       -6.0755397810  S24       523             1.0000000000
      2335       215  PNM       C2             -1.9058763843        8.2450947576       -6.6943223741  S24       523             1.0000000000
      2336       215  PNM       C3             -1.5474996108        7.4267373818       -5.4242630411  S24       523             1.0000000000
      2337       215  PNM       N4             -2.7898128249        7.1911265523       -4.6598144237  S24       523             1.0000000000
      2338       215  PNM       C5             -3.8102718523        8.2875172824       -4.8591381963  S24       523             1.0000000000
      2339       215  PNM       C6             -3.6835568689        8.6985936663       -3.3542817677  S24       523             1.0000000000
      2340       215  PNM       C7             -2.7203699041        7.4960765950       -3.1763721881  S24       523             1.0000000000
      2341       215  PNM       O8             -1.6040608288        7.5385022826       -2.5167089141  S24       523             1.0000000000
      2342       215  PNM       C9             -2.5110773189        7.3454199451       -7.7603880820  S24       523             1.0000000000
      2343       215  PNM       C10            -0.7007939941        8.9814069796       -7.2523532340  S24       523             1.0000000000
      2344       215  PNM       C11            -0.8656460984        6.1281643247       -5.7853042716  S24       523             1.0000000000
      2345       215  PNM       O12            -1.4360291899        5.0211408857       -5.6670798489  S24       523             1.0000000000
      2346       215  PNM       O13             0.3931918439        6.2214507476       -6.2418422108  S24       523             1.0000000000
      2347       215  PNM       N14            -2.9937638728        9.9510305342       -3.1495572095  S24       523             1.0000000000
      2348       215  PNM       C15            -3.4827905817       11.0930417054       -3.6582145589  S24       523             1.0000000000
      2349       215  PNM       O16            -4.5675033950       11.0857013770       -4.3402639237  S24       523             1.0000000000
      2350       215  PNM       C17            -2.7538122190       12.3855282671       -3.3999433750  S24       523             1.0000000000
      2351       215  PNM       C18            -1.7567817719       12.7258945009       -4.4779185890  S24       523             1.0000000000
      2352       215  PNM       C19            -0.5143752740       13.2737922224       -4.1283609543  S24       523             1.0000000000
      2353       215  PNM       C20             0.4145000263       13.6117044392       -5.1143415521  S24       523             1.0000000000
      2354       215  PNM       C21             0.1145470815       13.4000498550       -6.4614433105  S24       523             1.0000000000
      2355       215  PNM       C22            -1.1284305731       12.8708920800       -6.8160839904  S24       523             1.0000000000
      2356       215  PNM       C23            -2.0658120915       12.5467152161       -5.8342635644  S24       523             1.0000000000
      2357       215  PNM       H24            -0.8441741268        8.0270310506       -4.7991055553  S24       523             1.0000000000
      2358       215  PNM       H25            -0.9309737789        9.4132496835       -8.2337620171  S24       523             1.0000000000
      2359       215  PNM       H26             0.1479127922        8.2967408783       -7.3639143173  S24       523             1.0000000000
      2360       215  PNM       H27            -0.3929747291        9.8023920875       -6.5984843730  S24       523             1.0000000000
      2361       215  PNM       H28            -2.8439185372        7.9291636626       -8.6270357280  S24       523             1.0000000000
      2362       215  PNM       H29            -3.3759396782        6.7988349992       -7.3693327681  S24       523             1.0000000000
      2363       215  PNM       H30            -1.7715792785        6.6088527981       -8.0991190137  S24       523             1.0000000000
      2364       215  PNM       H31            -4.8121358053        7.8818385621       -5.1205548338  S24       523             1.0000000000
      2365       215  PNM       H32            -4.6460834536        8.6799576536       -2.7915497759  S24       523             1.0000000000
      2366       215  PNM       H33            -2.2447086738       12.3500206187       -2.4224140088  S24       523             1.0000000000
      2367       215  PNM       H34            -3.5058855479       13.1922343283       -3.3444296415  S24       523             1.0000000000
      2368       215  PNM       H35            -0.2766709466       13.4431761575       -3.0716419921  S24       523             1.0000000000
      2369       215  PNM       H36             1.3830934898       14.0412614795       -4.8285071201  S24       523             1.0000000000
      2370       215  PNM       H37             0.8460760729       13.6591803069       -7.2365949566  S24       523             1.0000000000
      2371       215  PNM       H38            -1.3761700434       12.7073373812       -7.8724938795  S24       523             1.0000000000
      2372       215  PNM       H39            -3.0466539350       12.1551071777       -6.1269271585  S24       523             1.0000000000
      2373       215  PNM       H40            -2.1023543338        9.9249079081       -2.6124138115  S24       523             1.0000000000
      2374       216  TIP3      OH2            -4.4508983404        7.7915894227       -0.3542576211  S24       290             1.0000000000
      2375       216  TIP3      H1             -5.9786619615        7.5310248416       -0.1759605070  S24       290             1.0000000000
      2376       216  TIP3      H2             -3.8372577244        8.4344166961        0.1224081234  S24       290             1.0000000000
      2377       217  SER       CB             -2.8948332436        5.1022128151       -2.2964315310  S25       70              1.0000000000
      2378       217  SER       HB1            -3.4439315773        4.2641921037       -2.7681472177  S25       70              1.0000000000
      2379       217  SER       HB2            -1.9103843843        5.2173343047       -2.7629121586  S25       70              1.0000000000
      2380       217  SER       OG             -3.6793590303        6.3165598907       -2.5120298185  S25       70              1.0000000000
      2381       217  SER       HG1            -3.9355030952        7.2828487577       -1.0214459279  S25       70              1.0000000000
      2382       217  SER       QQH1           -2.7836929084        4.9186856333       -1.2103086326  S25       70              1.0000000000
      2383       218  LYS       CD             -6.3996963903        3.4327797944       -2.1210821394  S25       73              1.0000000000
      2384       218  LYS       HD1            -7.1736211478        3.0064029545       -2.7657312254  S25       73              1.0000000000
      2385       218  LYS       HD2            -5.4284857853        3.2641137337       -2.6040460291  S25       73              1.0000000000
      2386       218  LYS       QQH2           -6.4192041681        2.9120032389       -1.1572297453  S25       73              1.0000000000
      2387       218  LYS       CE             -6.6439294202        4.9171072281       -1.9426367391  S25       73              1.0000000000
      2388       218  LYS       HE1            -6.0961244474        5.3151269267       -1.0702430355  S25       73              1.0000000000
      2389       218  LYS       HE2            -7.7171394183        5.1232627968       -1.7817096531  S25       73              1.0000000000
      2390       218  LYS       NZ             -6.2017228024        5.6884755885       -3.1025350202  S25       73              1.0000000000
      2391       218  LYS       HZ1            -6.5702885988        5.3380730814       -4.0087106784  S25       73              1.0000000000
      2392       218  LYS       HZ2            -5.1362294685        5.7355802174       -3.1608077352  S25       73              1.0000000000
      2393       218  LYS       HZ3            -6.5292687984        6.6820643840       -3.0231844117  S25       73              1.0000000000
      2394       219  SER       CB             -4.5727925577        4.3828467166       -6.3313028403  S25       130             1.0000000000
      2395       219  SER       HB1            -4.5895065431        5.2876258574       -6.9494349242  S25       130             1.0000000000
      2396       219  SER       HB2            -3.8301202307        3.6850044486       -6.7553977208  S25       130             1.0000000000
      2397       219  SER       OG             -4.1726925473        4.7118554999       -4.9664528382  S25       130             1.0000000000
      2398       219  SER       HG1            -3.5204533049        5.4860116900       -5.0217068002  S25       130             1.0000000000
      2399       219  SER       QQH3           -5.5635266165        3.9030028976       -6.3136307458  S25       130             1.0000000000
      2400       220  GLU       CB             -9.9843368126        9.2284356363        0.6913799879  S25       166             1.0000000000
      2401       220  GLU       HB1            -9.6897282129        9.8475311397       -0.1657085944  S25       166             1.0000000000
      2402       220  GLU       HB2           -11.0303190930        8.9475538837        0.5514009713  S25       166             1.0000000000
      2403       220  GLU       QQH4           -9.8741426033        9.7791004373        1.6314526799  S25       166             1.0000000000
      2404       220  GLU       CG             -9.1261184506        7.9806126191        0.6851955698  S25       166             1.0000000000
      2405       220  GLU       HG1            -9.4822915675        7.2866988720       -0.0915028036  S25       166             1.0000000000
      2406       220  GLU       HG2            -9.2138068363        7.4348887376        1.6414548756  S25       166             1.0000000000
      2407       220  GLU       CD             -7.6807647520        8.2761874201        0.4256756436  S25       166             1.0000000000
      2408       220  GLU       OE1            -7.1284849211        9.3544047791        0.6288494769  S25       166             1.0000000000
      2409       220  GLU       OE2            -6.9646663037        7.2329583069       -0.0712284792  S25       166             1.0000000000
      2410       221  ASN       CB             -2.6428394518       11.9168872453        1.4024188074  S25       170             1.0000000000
      2411       221  ASN       HB1            -1.6536041610       11.8614413739        0.9364015064  S25       170             1.0000000000
      2412       221  ASN       HB2            -3.1435678183       12.8280398849        1.0659774593  S25       170             1.0000000000
      2413       221  ASN       QQH5           -2.5502933396       11.9345787367        2.4958035747  S25       170             1.0000000000
      2414       221  ASN       CG             -3.4396165841       10.7074842429        0.9888766109  S25       170             1.0000000000
      2415       221  ASN       OD1            -2.9046606286        9.5788471907        0.8686848824  S25       170             1.0000000000
      2416       221  ASN       ND2            -4.7544962784       10.8776130538        0.7288851066  S25       170             1.0000000000
      2417       221  ASN       HD21           -5.3645222470       10.0655812278        0.5269652595  S25       170             1.0000000000
      2418       221  ASN       HD22           -5.2162745432       11.7791686126        0.9052167935  S25       170             1.0000000000
      2419       222  LYS       CE             -3.1141224260        1.6576882139       -4.3991627444  S25       234             1.0000000000
      2420       222  LYS       HE1            -3.5026721057        1.9120389144       -3.4058474218  S25       234             1.0000000000
      2421       222  LYS       HE2            -3.9553626472        1.5988960248       -5.1001390088  S25       234             1.0000000000
      2422       222  LYS       NZ             -2.2138563056        2.7090391561       -4.8599696831  S25       234             1.0000000000
      2423       222  LYS       HZ1            -1.7726829900        2.4637878802       -5.7769427946  S25       234             1.0000000000
      2424       222  LYS       HZ2            -1.4248547894        2.8977377098       -4.2018032939  S25       234             1.0000000000
      2425       222  LYS       HZ3            -2.7332810122        3.6258991200       -4.9726683608  S25       234             1.0000000000
      2426       222  LYS       QQH6           -2.5759013376        0.7024862317       -4.3490566439  S25       234             1.0000000000
      2427       223  SER       CB              2.4141125299        3.3911117434       -5.8587939066  S25       235             1.0000000000
      2428       223  SER       HB1             3.0803162951        2.7108530099       -6.4150975935  S25       235             1.0000000000
      2429       223  SER       HB2             2.9831311038        4.3091326098       -5.6252340970  S25       235             1.0000000000
      2430       223  SER       OG              1.2820338475        3.6822014119       -6.6897826164  S25       235             1.0000000000
      2431       223  SER       HG1             0.8189555635        4.4983415622       -6.3513623498  S25       235             1.0000000000
      2432       223  SER       QQH7            2.1031002300        2.9064708970       -4.9055295165  S25       235             1.0000000000
      2433       224  PNM       S1             -3.1802136532        9.4645104203       -6.0770225241  S25       523             1.0000000000
      2434       224  PNM       C2             -1.9068011224        8.2410205733       -6.6961333983  S25       523             1.0000000000
      2435       224  PNM       C3             -1.5569468271        7.4175226841       -5.4270735111  S25       523             1.0000000000
      2436       224  PNM       N4             -2.8060240108        7.1693275339       -4.6781312679  S25       523             1.0000000000
      2437       224  PNM       C5             -3.8119760215        8.2774712758       -4.8609029919  S25       523             1.0000000000
      2438       224  PNM       C6             -3.6839917729        8.6895340619       -3.3599576533  S25       523             1.0000000000
      2439       224  PNM       C7             -2.7432539424        7.4738943814       -3.1564426400  S25       523             1.0000000000
      2440       224  PNM       O8             -1.6085788005        7.5360550991       -2.5141634344  S25       523             1.0000000000
      2441       224  PNM       C9             -2.5088865764        7.3442709565       -7.7663916839  S25       523             1.0000000000
      2442       224  PNM       C10            -0.6997256784        8.9785795898       -7.2482808519  S25       523             1.0000000000
      2443       224  PNM       C11            -0.8644885558        6.1246625335       -5.7865246222  S25       523             1.0000000000
      2444       224  PNM       O12            -1.4260344299        5.0131210452       -5.6673232272  S25       523             1.0000000000
      2445       224  PNM       O13             0.3950511223        6.2245500791       -6.2422450675  S25       523             1.0000000000
      2446       224  PNM       N14            -2.9885368843        9.9394658555       -3.1555672730  S25       523             1.0000000000
      2447       224  PNM       C15            -3.4787636693       11.0838642470       -3.6578189617  S25       523             1.0000000000
      2448       224  PNM       O16            -4.5671647111       11.0803015255       -4.3349594550  S25       523             1.0000000000
      2449       224  PNM       C17            -2.7501283741       12.3766778626       -3.3985184865  S25       523             1.0000000000
      2450       224  PNM       C18            -1.7552493489       12.7210487498       -4.4772726550  S25       523             1.0000000000
      2451       224  PNM       C19            -0.5139442693       13.2719248872       -4.1283584678  S25       523             1.0000000000
      2452       224  PNM       C20             0.4136149612       13.6123409191       -5.1147190415  S25       523             1.0000000000
      2453       224  PNM       C21             0.1132952324       13.4007365954       -6.4617446744  S25       523             1.0000000000
      2454       224  PNM       C22            -1.1288619496       12.8692783855       -6.8158296188  S25       523             1.0000000000
      2455       224  PNM       C23            -2.0648157316       12.5422737992       -5.8335591109  S25       523             1.0000000000
      2456       224  PNM       H24            -0.8649865170        8.0180224744       -4.7891346674  S25       523             1.0000000000
      2457       224  PNM       H25            -0.9257239010        9.4103811535       -8.2307365845  S25       523             1.0000000000
      2458       224  PNM       H26             0.1501510820        8.2947447027       -7.3559870721  S25       523             1.0000000000
      2459       224  PNM       H27            -0.3958358570        9.7998866626       -6.5930847661  S25       523             1.0000000000
      2460       224  PNM       H28            -2.8391393396        7.9295734435       -8.6330337771  S25       523             1.0000000000
      2461       224  PNM       H29            -3.3748509624        6.7969828382       -7.3788492801  S25       523             1.0000000000
      2462       224  PNM       H30            -1.7684191430        6.6082212952       -8.1041167512  S25       523             1.0000000000
      2463       224  PNM       H31            -4.8199902791        7.8842359567       -5.1193536357  S25       523             1.0000000000
      2464       224  PNM       H32            -4.6502075406        8.6829656796       -2.8025402382  S25       523             1.0000000000
      2465       224  PNM       H33            -2.2394671992       12.3401815813       -2.4218659767  S25       523             1.0000000000
      2466       224  PNM       H34            -3.5032041780       13.1823056603       -3.3400178851  S25       523             1.0000000000
      2467       224  PNM       H35            -0.2757908322       13.4411319062       -3.0717104359  S25       523             1.0000000000
      2468       224  PNM       H36             1.3815394889       14.0436874754       -4.8292426194  S25       523             1.0000000000
      2469       224  PNM       H37             0.8438973051       13.6616092765       -7.2372017889  S25       523             1.0000000000
      2470       224  PNM       H38            -1.3769061712       12.7057387231       -7.8721856549  S25       523             1.0000000000
      2471       224  PNM       H39            -3.0446372312       12.1477666766       -6.1257730370  S25       523             1.0000000000
      2472       224  PNM       H40            -2.0948556533        9.9078801122       -2.6221164668  S25       523             1.0000000000
      2473       225  TIP3      OH2            -4.4495298009        7.7927619687       -0.3453727300  S25       290             1.0000000000
      2474       225  TIP3      H1             -5.9814437897        7.5299513937       -0.1711523538  S25       290             1.0000000000
      2475       225  TIP3      H2             -3.8406321507        8.4401435383        0.1330581267  S25       290             1.0000000000
      2476       226  SER       CB             -2.8901732929        5.1086255720       -2.2972516539  S26       70              1.0000000000
      2477       226  SER       HB1            -3.4466482154        4.2756365766       -2.7677184851  S26       70              1.0000000000
      2478       226  SER       HB2            -1.9070070572        5.2191976395       -2.7661616808  S26       70              1.0000000000
      2479       226  SER       OG             -3.6699107086        6.3291440045       -2.5112766834  S26       70              1.0000000000
      2480       226  SER       HG1            -3.9278301810        7.2856486249       -1.0077729442  S26       70              1.0000000000
      2481       226  SER       QQH1           -2.7784968793        4.9269794954       -1.2114092641  S26       70              1.0000000000
      2482       227  LYS       CD             -6.3961054302        3.4328270772       -2.1238726199  S26       73              1.0000000000
      2483       227  LYS       HD1            -7.1770803766        3.0122155380       -2.7639926428  S26       73              1.0000000000
      2484       227  LYS       HD2            -5.4289184029        3.2543149197       -2.6114272250  S26       73              1.0000000000
      2485       227  LYS       QQH2           -6.4154056875        2.9146919680       -1.1587207798  S26       73              1.0000000000
      2486       227  LYS       CE             -6.6241876691        4.9199590640       -1.9473712631  S26       73              1.0000000000
      2487       227  LYS       HE1            -6.0567363264        5.3173499857       -1.0872898589  S26       73              1.0000000000
      2488       227  LYS       HE2            -7.6920899093        5.1382512292       -1.7687561696  S26       73              1.0000000000
      2489       227  LYS       NZ             -6.1967110513        5.6811426248       -3.1199059695  S26       73              1.0000000000
      2490       227  LYS       HZ1            -6.6157695514        5.3498566666       -4.0116195764  S26       73              1.0000000000
      2491       227  LYS       HZ2            -5.1389388215        5.6845468414       -3.2276180817  S26       73              1.0000000000
      2492       227  LYS       HZ3            -6.4872473206        6.6850192452       -3.0253302718  S26       73              1.0000000000
      2493       228  SER       CB             -4.5710916069        4.3912917060       -6.3235235728  S26       130             1.0000000000
      2494       228  SER       HB1            -4.5879688247        5.2931771861       -6.9454176540  S26       130             1.0000000000
      2495       228  SER       HB2            -3.8277258879        3.6921576489       -6.7437219030  S26       130             1.0000000000
      2496       228  SER       OG             -4.1691204092        4.7284694710       -4.9573822415  S26       130             1.0000000000
      2497       228  SER       HG1            -3.5320742754        5.5266529299       -5.0139970452  S26       130             1.0000000000
      2498       228  SER       QQH3           -5.5623013115        3.9115320474       -6.3021964972  S26       130             1.0000000000
      2499       229  GLU       CB             -9.9855999523        9.2297986080        0.6914171324  S26       166             1.0000000000
      2500       229  GLU       HB1            -9.6905497025        9.8488146368       -0.1655701145  S26       166             1.0000000000
      2501       229  GLU       HB2           -11.0316519776        8.9493409707        0.5511997972  S26       166             1.0000000000
      2502       229  GLU       QQH4           -9.8753844685        9.7802965080        1.6315803175  S26       166             1.0000000000
      2503       229  GLU       CG             -9.1280079678        7.9816087035        0.6854069860  S26       166             1.0000000000
      2504       229  GLU       HG1            -9.4841014433        7.2879089812       -0.0915217788  S26       166             1.0000000000
      2505       229  GLU       HG2            -9.2161876104        7.4357303079        1.6415423539  S26       166             1.0000000000
      2506       229  GLU       CD             -7.6826440102        8.2764664258        0.4264524158  S26       166             1.0000000000
      2507       229  GLU       OE1            -7.1293062404        9.3541697769        0.6283524734  S26       166             1.0000000000
      2508       229  GLU       OE2            -6.9666316341        7.2316954898       -0.0691722424  S26       166             1.0000000000
      2509       230  ASN       CB             -2.6429252788       11.9175698964        1.4025229698  S26       170             1.0000000000
      2510       230  ASN       HB1            -1.6537480603       11.8617638338        0.9364294757  S26       170             1.0000000000
      2511       230  ASN       HB2            -3.1434108175       12.8288803736        1.0661612303  S26       170             1.0000000000
      2512       230  ASN       QQH5           -2.5503165435       11.9350791550        2.4959147966  S26       170             1.0000000000
      2513       230  ASN       CG             -3.4399952821       10.7085959568        0.9891809408  S26       170             1.0000000000
      2514       230  ASN       OD1            -2.9054081533        9.5793810160        0.8701526674  S26       170             1.0000000000
      2515       230  ASN       ND2            -4.7545805154       10.8788042052        0.7283947259  S26       170             1.0000000000
      2516       230  ASN       HD21           -5.3648350729       10.0669950627        0.5266347038  S26       170             1.0000000000
      2517       230  ASN       HD22           -5.2161498538       11.7806929314        0.9036981987  S26       170             1.0000000000
      2518       231  LYS       CE             -3.1176870559        1.6595211744       -4.3982457799  S26       234             1.0000000000
      2519       231  LYS       HE1            -3.5058886094        1.9101668872       -3.4038084928  S26       234             1.0000000000
      2520       231  LYS       HE2            -3.9599569116        1.5982362344       -5.0977582564  S26       234             1.0000000000
      2521       231  LYS       NZ             -2.2238643095        2.7167974051       -4.8586908658  S26       234             1.0000000000
      2522       231  LYS       HZ1            -1.7868454953        2.4783010431       -5.7791228483  S26       234             1.0000000000
      2523       231  LYS       HZ2            -1.4314341705        2.9045925375       -4.2045222267  S26       234             1.0000000000
      2524       231  LYS       HZ3            -2.7473212216        3.6338131592       -4.9634321851  S26       234             1.0000000000
      2525       231  LYS       QQH6           -2.5747214075        0.7068574209       -4.3510401860  S26       234             1.0000000000
      2526       232  SER       CB              2.4137217130        3.3913835099       -5.8589238060  S26       235             1.0000000000
      2527       232  SER       HB1             3.0798706272        2.7109312515       -6.4151545514  S26       235             1.0000000000
      2528       232  SER       HB2             2.9832211901        4.3090682587       -5.6249711614  S26       235             1.0000000000
      2529       232  SER       OG              1.2821563549        3.6831542613       -6.6901079151  S26       235             1.0000000000
      2530       232  SER       HG1             0.8181494367        4.4985364694       -6.3507181059  S26       235             1.0000000000
      2531       232  SER       QQH7            2.1024011551        2.9066709052       -4.9057060706  S26       235             1.0000000000
      2532       233  PNM       S1             -3.1821294702        9.4584150307       -6.0777697103  S26       523             1.0000000000
      2533       233  PNM       C2             -1.9073535411        8.2381875300       -6.6991126678  S26       523             1.0000000000
      2534       233  PNM       C3             -1.5666234631        7.4080984680       -5.4326539729  S26       523             1.0000000000
      2535       233  PNM       N4             -2.8236574001        7.1440894202       -4.7075344982  S26       523             1.0000000000
      2536       233  PNM       C5             -3.8125501125        8.2671799181       -4.8617719178  S26       523             1.0000000000
      2537       233  PNM       C6             -3.6830284469        8.6818769336       -3.3652011268  S26       523             1.0000000000
      2538       233  PNM       C7             -2.7632055354        7.4600062868       -3.1250303693  S26       523             1.0000000000
      2539       233  PNM       O8             -1.6129841640        7.5347768316       -2.5111162222  S26       523             1.0000000000
      2540       233  PNM       C9             -2.5074226308        7.3439290492       -7.7723177566  S26       523             1.0000000000
      2541       233  PNM       C10            -0.6985959149        8.9767778648       -7.2455181673  S26       523             1.0000000000
      2542       233  PNM       C11            -0.8631857698        6.1210768582       -5.7887993145  S26       523             1.0000000000
      2543       233  PNM       O12            -1.4156776591        5.0061054953       -5.6677394915  S26       523             1.0000000000
      2544       233  PNM       O13             0.3979846193        6.2278546589       -6.2427942567  S26       523             1.0000000000
      2545       233  PNM       N14            -2.9841917315        9.9307875337       -3.1605948815  S26       523             1.0000000000
      2546       233  PNM       C15            -3.4759570616       11.0771209087       -3.6578214039  S26       523             1.0000000000
      2547       233  PNM       O16            -4.5668560209       11.0759483407       -4.3308422060  S26       523             1.0000000000
      2548       233  PNM       C17            -2.7475309993       12.3701098659       -3.3974822349  S26       523             1.0000000000
      2549       233  PNM       C18            -1.7541382719       12.7173833666       -4.4768137428  S26       523             1.0000000000
      2550       233  PNM       C19            -0.5136761884       13.2704942966       -4.1283236258  S26       523             1.0000000000
      2551       233  PNM       C20             0.4129114074       13.6127940638       -5.1149562081  S26       523             1.0000000000
      2552       233  PNM       C21             0.1123408815       13.4012298645       -6.4619320202  S26       523             1.0000000000
      2553       233  PNM       C22            -1.1291912635       12.8680695617       -6.8156382189  S26       523             1.0000000000
      2554       233  PNM       C23            -2.0640926144       12.5389251566       -5.8330623384  S26       523             1.0000000000
      2555       233  PNM       H24            -0.8883653698        8.0083584070       -4.7789440218  S26       523             1.0000000000
      2556       233  PNM       H25            -0.9207469209        9.4089792830       -8.2287437289  S26       523             1.0000000000
      2557       233  PNM       H26             0.1520673761        8.2934217038       -7.3499900213  S26       523             1.0000000000
      2558       233  PNM       H27            -0.3979519157        9.7980414062       -6.5888272218  S26       523             1.0000000000
      2559       233  PNM       H28            -2.8360895380        7.9301151291       -8.6390397903  S26       523             1.0000000000
      2560       233  PNM       H29            -3.3737535623        6.7959571932       -7.3867036795  S26       523             1.0000000000
      2561       233  PNM       H30            -1.7660413837        6.6083850160       -8.1091805438  S26       523             1.0000000000
      2562       233  PNM       H31            -4.8278310058        7.8889270884       -5.1158942753  S26       523             1.0000000000
      2563       233  PNM       H32            -4.6527511950        8.6853455614       -2.8129169245  S26       523             1.0000000000
      2564       233  PNM       H33            -2.2357576143       12.3326938981       -2.4214596140  S26       523             1.0000000000
      2565       233  PNM       H34            -3.5012363825       13.1750141313       -3.3367156159  S26       523             1.0000000000
      2566       233  PNM       H35            -0.2752564306       13.4396556663       -3.0717204438  S26       523             1.0000000000
      2567       233  PNM       H36             1.3802982535       14.0455176836       -4.8297098480  S26       523             1.0000000000
      2568       233  PNM       H37             0.8422528032       13.6634319766       -7.2375915812  S26       523             1.0000000000
      2569       233  PNM       H38            -1.3774578108       12.7045688785       -7.8719426369  S26       523             1.0000000000
      2570       233  PNM       H39            -3.0431298585       12.1422658868       -6.1249981277  S26       523             1.0000000000
      2571       233  PNM       H40            -2.0889752763        9.8966050813       -2.6298874748  S26       523             1.0000000000
      2572       234  TIP3      OH2            -4.4484901683        7.7945109489       -0.3380872610  S26       290             1.0000000000
      2573       234  TIP3      H1             -5.9844756287        7.5290680188       -0.1676940459  S26       290             1.0000000000
      2574       234  TIP3      H2             -3.8431318994        8.4450202763        0.1422440248  S26       290             1.0000000000
      2575       235  SER       CB             -2.8878721008        5.1126852071       -2.2974968295  S27       70              1.0000000000
      2576       235  SER       HB1            -3.4506510961        4.2849937514       -2.7674777433  S27       70              1.0000000000
      2577       235  SER       HB2            -1.9060475128        5.2194547385       -2.7693291142  S27       70              1.0000000000
      2578       235  SER       OG             -3.6644933312        6.3375020343       -2.5077700241  S27       70              1.0000000000
      2579       235  SER       HG1            -3.9234727666        7.2824732899       -0.9939635536  S27       70              1.0000000000
      2580       235  SER       QQH1           -2.7744601602        4.9313561834       -1.2119642667  S27       70              1.0000000000
      2581       236  LYS       CD             -6.3939601407        3.4324576873       -2.1257872452  S27       73              1.0000000000
      2582       236  LYS       HD1            -7.1800494484        3.0160616862       -2.7625255294  S27       73              1.0000000000
      2583       236  LYS       HD2            -5.4299315996        3.2465606203       -2.6168908328  S27       73              1.0000000000
      2584       236  LYS       QQH2           -6.4131995016        2.9165736038       -1.1594660358  S27       73              1.0000000000
      2585       236  LYS       CE             -6.6096456302        4.9216893391       -1.9516719038  S27       73              1.0000000000
      2586       236  LYS       HE1            -6.0283252944        5.3185385825       -1.1005790824  S27       73              1.0000000000
      2587       236  LYS       HE2            -7.6733856329        5.1498378702       -1.7610623233  S27       73              1.0000000000
      2588       236  LYS       NZ             -6.1924475582        5.6729935612       -3.1345451427  S27       73              1.0000000000
      2589       236  LYS       HZ1            -6.6580711087        5.3618566734       -4.0108277765  S27       73              1.0000000000
      2590       236  LYS       HZ2            -5.1454102199        5.6275560118       -3.2945045057  S27       73              1.0000000000
      2591       236  LYS       HZ3            -6.4440869476        6.6858665363       -3.0279808654  S27       73              1.0000000000
      2592       237  SER       CB             -4.5690023076        4.3990080609       -6.3160140525  S27       130             1.0000000000
      2593       237  SER       HB1            -4.5864000733        5.2968554399       -6.9435720931  S27       130             1.0000000000
      2594       237  SER       HB2            -3.8261515871        3.6973977231       -6.7327458620  S27       130             1.0000000000
      2595       237  SER       OG             -4.1607672970        4.7477365395       -4.9478214711  S27       130             1.0000000000
      2596       237  SER       HG1            -3.5394176607        5.6038382885       -4.9951445116  S27       130             1.0000000000
      2597       237  SER       QQH3           -5.5617782799        3.9201606830       -6.2900256755  S27       130             1.0000000000
      2598       238  GLU       CB             -9.9864531680        9.2307002647        0.6914488069  S27       166             1.0000000000
      2599       238  GLU       HB1            -9.6911425007        9.8496389799       -0.1655001408  S27       166             1.0000000000
      2600       238  GLU       HB2           -11.0325448409        8.9504923989        0.5511014940  S27       166             1.0000000000
      2601       238  GLU       QQH4           -9.8762073075        9.7811357010        1.6316469248  S27       166             1.0000000000
      2602       238  GLU       CG             -9.1293066783        7.9822945061        0.6855636289  S27       166             1.0000000000
      2603       238  GLU       HG1            -9.4853209051        7.2887184143       -0.0914994319  S27       166             1.0000000000
      2604       238  GLU       HG2            -9.2177468574        7.4363066414        1.6416228182  S27       166             1.0000000000
      2605       238  GLU       CD             -7.6840235805        8.2766245983        0.4269542732  S27       166             1.0000000000
      2606       238  GLU       OE1            -7.1296597511        9.3539395056        0.6279603160  S27       166             1.0000000000
      2607       238  GLU       OE2            -6.9684259877        7.2308700856       -0.0676939393  S27       166             1.0000000000
      2608       239  ASN       CB             -2.6430394012       11.9179306074        1.4026126446  S27       170             1.0000000000
      2609       239  ASN       HB1            -1.6538651680       11.8618345209        0.9365370026  S27       170             1.0000000000
      2610       239  ASN       HB2            -3.1432959518       12.8293924224        1.0662982528  S27       170             1.0000000000
      2611       239  ASN       QQH5           -2.5505282139       11.9352581377        2.4960166875  S27       170             1.0000000000
      2612       239  ASN       CG             -3.4404265449       10.7094386362        0.9894361112  S27       170             1.0000000000
      2613       239  ASN       OD1            -2.9057127222        9.5796021182        0.8706790223  S27       170             1.0000000000
      2614       239  ASN       ND2            -4.7546354300       10.8794593433        0.7281822128  S27       170             1.0000000000
      2615       239  ASN       HD21           -5.3654156963       10.0677987720        0.5272263970  S27       170             1.0000000000
      2616       239  ASN       HD22           -5.2161428100       11.7815133898        0.9032504525  S27       170             1.0000000000
      2617       240  LYS       CE             -3.1208622038        1.6609062397       -4.3975331171  S27       234             1.0000000000
      2618       240  LYS       HE1            -3.5088676812        1.9080855957       -3.4021063781  S27       234             1.0000000000
      2619       240  LYS       HE2            -3.9641444533        1.5972847995       -5.0955680732  S27       234             1.0000000000
      2620       240  LYS       NZ             -2.2344321662        2.7246523972       -4.8577241053  S27       234             1.0000000000
      2621       240  LYS       HZ1            -1.8020755825        2.4930234405       -5.7815888275  S27       234             1.0000000000
      2622       240  LYS       HZ2            -1.4392973999        2.9123107773       -4.2072782562  S27       234             1.0000000000
      2623       240  LYS       HZ3            -2.7663182293        3.6416431520       -4.9539134252  S27       234             1.0000000000
      2624       240  LYS       QQH6           -2.5733812554        0.7105718397       -4.3529686658  S27       234             1.0000000000
      2625       241  SER       CB              2.4135166808        3.3915088539       -5.8590277525  S27       235             1.0000000000
      2626       241  SER       HB1             3.0796476176        2.7108955294       -6.4151622624  S27       235             1.0000000000
      2627       241  SER       HB2             2.9835407884        4.3088943906       -5.6246507957  S27       235             1.0000000000
      2628       241  SER       OG              1.2825709747        3.6839010805       -6.6904211303  S27       235             1.0000000000
      2629       241  SER       HG1             0.8171647774        4.4979803364       -6.3497736774  S27       235             1.0000000000
      2630       241  SER       QQH7            2.1019136468        2.9067518041       -4.9058369266  S27       235             1.0000000000
      2631       242  PNM       S1             -3.1833842813        9.4538874012       -6.0778423358  S27       523             1.0000000000
      2632       242  PNM       C2             -1.9075518723        8.2365556756       -6.7025068720  S27       523             1.0000000000
      2633       242  PNM       C3             -1.5756644972        7.3989318210       -5.4395237789  S27       523             1.0000000000
      2634       242  PNM       N4             -2.8414593080        7.1156659715       -4.7428012876  S27       523             1.0000000000
      2635       242  PNM       C5             -3.8124490585        8.2570827769       -4.8617036694  S27       523             1.0000000000
      2636       242  PNM       C6             -3.6811753060        8.6764333661       -3.3690236919  S27       523             1.0000000000
      2637       242  PNM       C7             -2.7782021930        7.4552079574       -3.0870891910  S27       523             1.0000000000
      2638       242  PNM       O8             -1.6170574362        7.5345781650       -2.5096311081  S27       523             1.0000000000
      2639       242  PNM       C9             -2.5067050767        7.3440590512       -7.7771992604  S27       523             1.0000000000
      2640       242  PNM       C10            -0.6975645510        8.9759572837       -7.2439495219  S27       523             1.0000000000
      2641       242  PNM       C11            -0.8618003254        6.1170144246       -5.7916083710  S27       523             1.0000000000
      2642       242  PNM       O12            -1.4063137705        5.0015009722       -5.6681241169  S27       523             1.0000000000
      2643       242  PNM       O13             0.4013713807        6.2311474186       -6.2433069618  S27       523             1.0000000000
      2644       242  PNM       N14            -2.9809511724        9.9253222780       -3.1641827218  S27       523             1.0000000000
      2645       242  PNM       C15            -3.4745686363       11.0732998632       -3.6581360161  S27       523             1.0000000000
      2646       242  PNM       O16            -4.5663830428       11.0727210673       -4.3281614694  S27       523             1.0000000000
      2647       242  PNM       C17            -2.7460744913       12.3660888670       -3.3968126625  S27       523             1.0000000000
      2648       242  PNM       C18            -1.7534429125       12.7150112465       -4.4765679951  S27       523             1.0000000000
      2649       242  PNM       C19            -0.5135386992       13.2695450536       -4.1282645784  S27       523             1.0000000000
      2650       242  PNM       C20             0.4124337786       13.6130548249       -5.1150759239  S27       523             1.0000000000
      2651       242  PNM       C21             0.1117224955       13.4015090370       -6.4620190130  S27       523             1.0000000000
      2652       242  PNM       C22            -1.1293933271       12.8672903165       -6.8155335202  S27       523             1.0000000000
      2653       242  PNM       C23            -2.0636508787       12.5367605597       -5.8327849943  S27       523             1.0000000000
      2654       242  PNM       H24            -0.9132164248        7.9986584815       -4.7680953799  S27       523             1.0000000000
      2655       242  PNM       H25            -0.9168139766        9.4087083927       -8.2276273300  S27       523             1.0000000000
      2656       242  PNM       H26             0.1533722879        8.2926101288       -7.3460619491  S27       523             1.0000000000
      2657       242  PNM       H27            -0.3991576225        9.7969719557       -6.5859287911  S27       523             1.0000000000
      2658       242  PNM       H28            -2.8346041424        7.9306176137       -8.6440332966  S27       523             1.0000000000
      2659       242  PNM       H29            -3.3726732516        6.7952734957       -7.3921492471  S27       523             1.0000000000
      2660       242  PNM       H30            -1.7643166570        6.6091863016       -8.1132807374  S27       523             1.0000000000
      2661       242  PNM       H31            -4.8344872697        7.8939471325       -5.1105739468  S27       523             1.0000000000
      2662       242  PNM       H32            -4.6540316545        8.6868164820       -2.8216905601  S27       523             1.0000000000
      2663       242  PNM       H33            -2.2336511432       12.3277575891       -2.4211673768  S27       523             1.0000000000
      2664       242  PNM       H34            -3.4999794481       13.1706994600       -3.3345652587  S27       523             1.0000000000
      2665       242  PNM       H35            -0.2750611844       13.4388084173       -3.0716772829  S27       523             1.0000000000
      2666       242  PNM       H36             1.3794176771       14.0467413425       -4.8299320742  S27       523             1.0000000000
      2667       242  PNM       H37             0.8411744082       13.6646188998       -7.2377971334  S27       523             1.0000000000
      2668       242  PNM       H38            -1.3778571620       12.7039079402       -7.8717866736  S27       523             1.0000000000
      2669       242  PNM       H39            -3.0422864790       12.1390403189       -6.1246573948  S27       523             1.0000000000
      2670       242  PNM       H40            -2.0852336036        9.8915990792       -2.6347075488  S27       523             1.0000000000
      2671       243  TIP3      OH2            -4.4477050608        7.7965121821       -0.3330381272  S27       290             1.0000000000
      2672       243  TIP3      H1             -5.9876457544        7.5282654702       -0.1655936824  S27       290             1.0000000000
      2673       243  TIP3      H2             -3.8446070602        8.4483393065        0.1495881141  S27       290             1.0000000000
      2674       244  SER       CB             -2.8871101091        5.1141985148       -2.2977640768  S28       70              1.0000000000
      2675       244  SER       HB1            -3.4550757430        4.2937116151       -2.7690187963  S28       70              1.0000000000
      2676       244  SER       HB2            -1.9060157889        5.2172546274       -2.7713161876  S28       70              1.0000000000
      2677       244  SER       OG             -3.6598127019        6.3442015614       -2.5053472234  S28       70              1.0000000000
      2678       244  SER       HG1            -3.9220604020        7.2753907201       -0.9817745973  S28       70              1.0000000000
      2679       244  SER       QQH1           -2.7725836163        4.9341114372       -1.2121694910  S28       70              1.0000000000
      2680       245  LYS       CD             -6.3930112607        3.4319644488       -2.1267804334  S28       73              1.0000000000
      2681       245  LYS       HD1            -7.1819476647        3.0181156174       -2.7616460099  S28       73              1.0000000000
      2682       245  LYS       HD2            -5.4312131303        3.2420853107       -2.6205953338  S28       73              1.0000000000
      2683       245  LYS       QQH2           -6.4124437431        2.9176267326       -1.1593651064  S28       73              1.0000000000
      2684       245  LYS       CE             -6.6013751254        4.9224143615       -1.9548190877  S28       73              1.0000000000
      2685       245  LYS       HE1            -6.0127709951        5.3184721936       -1.1081648050  S28       73              1.0000000000
      2686       245  LYS       HE2            -7.6627567526        5.1568393969       -1.7578024157  S28       73              1.0000000000
      2687       245  LYS       NZ             -6.1894339749        5.6658581338       -3.1445968836  S28       73              1.0000000000
      2688       245  LYS       HZ1            -6.6892564428        5.3704752916       -4.0081631800  S28       73              1.0000000000
      2689       245  LYS       HZ2            -5.1556430363        5.5713507821       -3.3592653617  S28       73              1.0000000000
      2690       245  LYS       HZ3            -6.4090555293        6.6841017617       -3.0312592001  S28       73              1.0000000000
      2691       246  SER       CB             -4.5682940385        4.4032449485       -6.3103481148  S28       130             1.0000000000
      2692       246  SER       HB1            -4.5859849138        5.2983379657       -6.9443503059  S28       130             1.0000000000
      2693       246  SER       HB2            -3.8262704520        3.6990647430       -6.7268989291  S28       130             1.0000000000
      2694       246  SER       OG             -4.1534357407        4.7602917230       -4.9385759273  S28       130             1.0000000000
      2695       246  SER       HG1            -3.4692697750        5.7958180876       -4.9660527211  S28       130             1.0000000000
      2696       246  SER       QQH3           -5.5650894679        3.9256185608       -6.2852405259  S28       130             1.0000000000
      2697       247  GLU       CB             -9.9868564729        9.2311555438        0.6914623787  S28       166             1.0000000000
      2698       247  GLU       HB1            -9.6914709292        9.8500502476       -0.1655022998  S28       166             1.0000000000
      2699       247  GLU       HB2           -11.0329480537        8.9510100620        0.5510659404  S28       166             1.0000000000
      2700       247  GLU       QQH4           -9.8766023850        9.7816468898        1.6316430022  S28       166             1.0000000000
      2701       247  GLU       CG             -9.1299349077        7.9826727579        0.6856283784  S28       166             1.0000000000
      2702       247  GLU       HG1            -9.4859148201        7.2891464067       -0.0914590888  S28       166             1.0000000000
      2703       247  GLU       HG2            -9.2184544041        7.4366224709        1.6416617820  S28       166             1.0000000000
      2704       247  GLU       CD             -7.6848406537        8.2764738685        0.4271396657  S28       166             1.0000000000
      2705       247  GLU       OE1            -7.1295710032        9.3539244997        0.6277062566  S28       166             1.0000000000
      2706       247  GLU       OE2            -6.9697917922        7.2306410124       -0.0667639925  S28       166             1.0000000000
      2707       248  ASN       CB             -2.6431398475       11.9180561076        1.4026579184  S28       170             1.0000000000
      2708       248  ASN       HB1            -1.6538993031       11.8617892588        0.9366945917  S28       170             1.0000000000
      2709       248  ASN       HB2            -3.1432298318       12.8296401819        1.0664039275  S28       170             1.0000000000
      2710       248  ASN       QQH5           -2.5508574405       11.9351972820        2.4960608278  S28       170             1.0000000000
      2711       248  ASN       CG             -3.4407957649       10.7099341609        0.9896522859  S28       170             1.0000000000
      2712       248  ASN       OD1            -2.9056891150        9.5796734787        0.8705255546  S28       170             1.0000000000
      2713       248  ASN       ND2            -4.7546459490       10.8796922983        0.7281067783  S28       170             1.0000000000
      2714       248  ASN       HD21           -5.3663620160       10.0680494722        0.5286752822  S28       170             1.0000000000
      2715       248  ASN       HD22           -5.2162405885       11.7817032748        0.9037074487  S28       170             1.0000000000
      2716       249  LYS       CE             -3.1228913105        1.6616533567       -4.3971812640  S28       234             1.0000000000
      2717       249  LYS       HE1            -3.5109402055        1.9065397923       -3.4011933669  S28       234             1.0000000000
      2718       249  LYS       HE2            -3.9669561139        1.5970991804       -5.0940239678  S28       234             1.0000000000
      2719       249  LYS       NZ             -2.2432911679        2.7308910478       -4.8572269256  S28       234             1.0000000000
      2720       249  LYS       HZ1            -1.8161768266        2.5044428672       -5.7837166480  S28       234             1.0000000000
      2721       249  LYS       HZ2            -1.4476354485        2.9188272641       -4.2091492232  S28       234             1.0000000000
      2722       249  LYS       HZ3            -2.7935124939        3.6495758157       -4.9458084985  S28       234             1.0000000000
      2723       249  LYS       QQH6           -2.5726354541        0.7122892419       -4.3542084297  S28       234             1.0000000000
      2724       250  SER       CB              2.4134632497        3.3914792573       -5.8590881518  S28       235             1.0000000000
      2725       250  SER       HB1             3.0795572745        2.7108751733       -6.4151993055  S28       235             1.0000000000
      2726       250  SER       HB2             2.9839644394        4.3087400768       -5.6243275441  S28       235             1.0000000000
      2727       250  SER       OG              1.2831313344        3.6843494863       -6.6907018876  S28       235             1.0000000000
      2728       250  SER       HG1             0.8159281132        4.4958579044       -6.3484266711  S28       235             1.0000000000
      2729       250  SER       QQH7            2.1016241489        2.9067308422       -4.9060651364  S28       235             1.0000000000
      2730       251  PNM       S1             -3.1839626612        9.4512203057       -6.0773458673  S28       523             1.0000000000
      2731       251  PNM       C2             -1.9075561421        8.2359374833       -6.7053574133  S28       523             1.0000000000
      2732       251  PNM       C3             -1.5819941174        7.3918904818       -5.4450474785  S28       523             1.0000000000
      2733       251  PNM       N4             -2.8557715103        7.0900480155       -4.7708331783  S28       523             1.0000000000
      2734       251  PNM       C5             -3.8126809482        8.2491382021       -4.8610489095  S28       523             1.0000000000
      2735       251  PNM       C6             -3.6792310897        8.6733691778       -3.3710021333  S28       523             1.0000000000
      2736       251  PNM       C7             -2.7888497453        7.4543394055       -3.0529182938  S28       523             1.0000000000
      2737       251  PNM       O8             -1.6203822001        7.5349318995       -2.5111478014  S28       523             1.0000000000
      2738       251  PNM       C9             -2.5066375645        7.3442040279       -7.7800096608  S28       523             1.0000000000
      2739       251  PNM       C10            -0.6968140701        8.9759200694       -7.2433096137  S28       523             1.0000000000
      2740       251  PNM       C11            -0.8603661034        6.1118589753       -5.7941193919  S28       523             1.0000000000
      2741       251  PNM       O12            -1.3998782686        5.0007363931       -5.6682696132  S28       523             1.0000000000
      2742       251  PNM       O13             0.4039726959        6.2341080555       -6.2435549744  S28       523             1.0000000000
      2743       251  PNM       N14            -2.9789492033        9.9227395892       -3.1660972806  S28       523             1.0000000000
      2744       251  PNM       C15            -3.4745792662       11.0724254942       -3.6585895720  S28       523             1.0000000000
      2745       251  PNM       O16            -4.5655206088       11.0706103142       -4.3269611655  S28       523             1.0000000000
      2746       251  PNM       C17            -2.7456035509       12.3644343029       -3.3964544539  S28       523             1.0000000000
      2747       251  PNM       C18            -1.7530914180       12.7138907310       -4.4765382342  S28       523             1.0000000000
      2748       251  PNM       C19            -0.5134654121       13.2690840295       -4.1282109005  S28       523             1.0000000000
      2749       251  PNM       C20             0.4122041522       13.6131504544       -5.1151270418  S28       523             1.0000000000
      2750       251  PNM       C21             0.1114482397       13.4015999495       -6.4620493981  S28       523             1.0000000000
      2751       251  PNM       C22            -1.1294458458       12.8669257009       -6.8155401391  S28       523             1.0000000000
      2752       251  PNM       C23            -2.0634401367       12.5357253480       -5.8327167816  S28       523             1.0000000000
      2753       251  PNM       H24            -0.9349569047        7.9909598206       -4.7578998809  S28       523             1.0000000000
      2754       251  PNM       H25            -0.9149024914        9.4088519082       -8.2269977911  S28       523             1.0000000000
      2755       251  PNM       H26             0.1536827798        8.2919604310       -7.3440230377  S28       523             1.0000000000
      2756       251  PNM       H27            -0.3994699718        9.7967069137       -6.5844781222  S28       523             1.0000000000
      2757       251  PNM       H28            -2.8339580063        7.9312432271       -8.6466213914  S28       523             1.0000000000
      2758       251  PNM       H29            -3.3718972292        6.7942339440       -7.3951971276  S28       523             1.0000000000
      2759       251  PNM       H30            -1.7630400836        6.6104354480       -8.1152670788  S28       523             1.0000000000
      2760       251  PNM       H31            -4.8369184524        7.8950005383       -5.1055432138  S28       523             1.0000000000
      2761       251  PNM       H32            -4.6544004788        8.6869629919       -2.8280408059  S28       523             1.0000000000
      2762       251  PNM       H33            -2.2329245532       12.3252047828       -2.4210092751  S28       523             1.0000000000
      2763       251  PNM       H34            -3.4993446887       13.1690989112       -3.3334821523  S28       523             1.0000000000
      2764       251  PNM       H35            -0.2751534160       13.4385451997       -3.0716398286  S28       523             1.0000000000
      2765       251  PNM       H36             1.3788786162       14.0474071587       -4.8299854303  S28       523             1.0000000000
      2766       251  PNM       H37             0.8405914802       13.6652376447       -7.2378827613  S28       523             1.0000000000
      2767       251  PNM       H38            -1.3781553601       12.7037842655       -7.8717148257  S28       523             1.0000000000
      2768       251  PNM       H39            -3.0422033556       12.1383645673       -6.1247829384  S28       523             1.0000000000
      2769       251  PNM       H40            -2.0838307156        9.8914973550       -2.6357311266  S28       523             1.0000000000
      2770       252  TIP3      OH2            -4.4470393185        7.7982526049       -0.3306538886  S28       290             1.0000000000
      2771       252  TIP3      H1             -5.9911135247        7.5270436958       -0.1647320607  S28       290             1.0000000000
      2772       252  TIP3      H2             -3.8453902239        8.4495048976        0.1550863652  S28       290             1.0000000000
      2773       253  SER       CB             -2.8868716840        5.1146472808       -2.2981432116  S29       70              1.0000000000
      2774       253  SER       HB1            -3.4590152409        4.3016279836       -2.7721442714  S29       70              1.0000000000
      2775       253  SER       HB2            -1.9060623931        5.2146369441       -2.7723973247  S29       70              1.0000000000
      2776       253  SER       OG             -3.6556651314        6.3498024809       -2.5046570788  S29       70              1.0000000000
      2777       253  SER       HG1            -3.9219646444        7.2677474442       -0.9711446354  S29       70              1.0000000000
      2778       253  SER       QQH1           -2.7718247588        4.9366086579       -1.2122775567  S29       70              1.0000000000
      2779       254  LYS       CD             -6.3925274059        3.4314129671       -2.1273678127  S29       73              1.0000000000
      2780       254  LYS       HD1            -7.1833154937        3.0193976083       -2.7610335193  S29       73              1.0000000000
      2781       254  LYS       HD2            -5.4325462925        3.2391192434       -2.6236202280  S29       73              1.0000000000
      2782       254  LYS       QQH2           -6.4122883905        2.9182381302       -1.1588553416  S29       73              1.0000000000
      2783       254  LYS       CE             -6.5958959131        4.9226876327       -1.9573830014  S29       73              1.0000000000
      2784       254  LYS       HE1            -6.0029109747        5.3177419629       -1.1129370988  S29       73              1.0000000000
      2785       254  LYS       HE2            -7.6558495398        5.1614487706       -1.7560883019  S29       73              1.0000000000
      2786       254  LYS       NZ             -6.1866327782        5.6598679532       -3.1520301443  S29       73              1.0000000000
      2787       254  LYS       HZ1            -6.7123951944        5.3773907932       -4.0051587456  S29       73              1.0000000000
      2788       254  LYS       HZ2            -5.1643178666        5.5221972340       -3.4187470796  S29       73              1.0000000000
      2789       254  LYS       HZ3            -6.3804485327        6.6809543739       -3.0343748257  S29       73              1.0000000000
      2790       255  SER       CB             -4.5696952348        4.4037816224       -6.3052054508  S29       130             1.0000000000
      2791       255  SER       HB1            -4.5851760324        5.3012876853       -6.9419620268  S29       130             1.0000000000
      2792       255  SER       HB2            -3.8273451108        3.6990243321       -6.7256785427  S29       130             1.0000000000
      2793       255  SER       OG             -4.1580961225        4.7519187769       -4.9301244239  S29       130             1.0000000000
      2794       255  SER       HG1            -3.3329656550        6.0354786774       -4.9649076243  S29       130             1.0000000000
      2795       255  SER       QQH3           -5.5717186303        3.9276315236       -6.2905926725  S29       130             1.0000000000
      2796       256  GLU       CB             -9.9870448259        9.2314458988        0.6914597842  S29       166             1.0000000000
      2797       256  GLU       HB1            -9.6916540058        9.8503148624       -0.1655409852  S29       166             1.0000000000
      2798       256  GLU       HB2           -11.0331229929        8.9512987378        0.5510386981  S29       166             1.0000000000
      2799       256  GLU       QQH4           -9.8767929274        9.7820528311        1.6315985123  S29       166             1.0000000000
      2800       256  GLU       CG             -9.1302566645        7.9829362533        0.6856442046  S29       166             1.0000000000
      2801       256  GLU       HG1            -9.4862072912        7.2894528268       -0.0914215001  S29       166             1.0000000000
      2802       256  GLU       HG2            -9.2187888241        7.4368490852        1.6416704857  S29       166             1.0000000000
      2803       256  GLU       CD             -7.6853312545        8.2761874795        0.4271613806  S29       166             1.0000000000
      2804       256  GLU       OE1            -7.1293268691        9.3540252764        0.6275228182  S29       166             1.0000000000
      2805       256  GLU       OE2            -6.9708584767        7.2307114959       -0.0660752367  S29       166             1.0000000000
      2806       257  ASN       CB             -2.6432023950       11.9181124382        1.4026746089  S29       170             1.0000000000
      2807       257  ASN       HB1            -1.6538756727       11.8617653111        0.9368429529  S29       170             1.0000000000
      2808       257  ASN       HB2            -3.1431810993       12.8298019850        1.0664919122  S29       170             1.0000000000
      2809       257  ASN       QQH5           -2.5511668045       11.9350887751        2.4960596162  S29       170             1.0000000000
      2810       257  ASN       CG             -3.4411266537       10.7103512128        0.9898341867  S29       170             1.0000000000
      2811       257  ASN       OD1            -2.9054684988        9.5796438839        0.8701542283  S29       170             1.0000000000
      2812       257  ASN       ND2            -4.7545901086       10.8797350388        0.7280782128  S29       170             1.0000000000
      2813       257  ASN       HD21           -5.3673937659       10.0680714777        0.5302411157  S29       170             1.0000000000
      2814       257  ASN       HD22           -5.2163655783       11.7816670579        0.9044064117  S29       170             1.0000000000
      2815       258  LYS       CE             -3.1241911899        1.6620794469       -4.3970047681  S29       234             1.0000000000
      2816       258  LYS       HE1            -3.5123456466        1.9054859350       -3.4006956803  S29       234             1.0000000000
      2817       258  LYS       HE2            -3.9688374209        1.5975429880       -5.0929352308  S29       234             1.0000000000
      2818       258  LYS       NZ             -2.2499918877        2.7353828236       -4.8569081669  S29       234             1.0000000000
      2819       258  LYS       HZ1            -1.8278087354        2.5125341393       -5.7851969081  S29       234             1.0000000000
      2820       258  LYS       HZ2            -1.4549653004        2.9235286556       -4.2102694508  S29       234             1.0000000000
      2821       258  LYS       HZ3            -2.8235608081        3.6576376526       -4.9392902914  S29       234             1.0000000000
      2822       258  LYS       QQH6           -2.5723809838        0.7127180291       -4.3549170325  S29       234             1.0000000000
      2823       259  SER       CB              2.4134913941        3.3913999790       -5.8591264282  S29       235             1.0000000000
      2824       259  SER       HB1             3.0795232464        2.7109027114       -6.4152620559  S29       235             1.0000000000
      2825       259  SER       HB2             2.9844021653        4.3086625836       -5.6240545228  S29       235             1.0000000000
      2826       259  SER       OG              1.2836911962        3.6846560323       -6.6909518667  S29       235             1.0000000000
      2827       259  SER       HG1             0.8147416470        4.4930746936       -6.3470352448  S29       235             1.0000000000
      2828       259  SER       QQH7            2.1014526466        2.9067073888       -4.9063690577  S29       235             1.0000000000
      2829       260  PNM       S1             -3.1842447600        9.4498924275       -6.0769473085  S29       523             1.0000000000
      2830       260  PNM       C2             -1.9072705488        8.2361178196       -6.7079580015  S29       523             1.0000000000
      2831       260  PNM       C3             -1.5845721705        7.3887033981       -5.4491640856  S29       523             1.0000000000
      2832       260  PNM       N4             -2.8595048710        7.0829046270       -4.7895347063  S29       523             1.0000000000
      2833       260  PNM       C5             -3.8123712217        8.2439031892       -4.8600991757  S29       523             1.0000000000
      2834       260  PNM       C6             -3.6780209270        8.6720218627       -3.3714140522  S29       523             1.0000000000
[truncated: 298,357 more chars]
