# Supplementary material for: Unraveling the energetic significance of chemical events in enzyme catalysis via machine-learning based regression approach
Source: Commun Chem. 2020 Oct 8;3:134. doi: 10.1038/s42004-020-00379-w (PMC9814854; doi:10.1038/s42004-020-00379-w)
Supplement: Supplementary file 3 — Supplementary Data 1 [file 42004_2020_379_MOESM3_ESM.zip › pathways/optimized.path/path.cor.sccdftb/path_10_t.cor]

* RETAIN ONLY THE QM ATOMS, WRITE PSF & COOR
* PREDEFINED VARS:
*     INCOR: DIRECTORY TO INPUT .COR FILE
*     INPSF: DIRECTORY TO INPUT .PSF FILE
*     OUTPSF: DIRECTORY TO OUTPUT .PSF FILE
*     OUTCOR: FILENAME OF OUTPUT .COR FILE
* ZILIN SONG, 17 DEC 2019
*  DATE:    12/17/19     21:12:48      CREATED BY USER: zilins
*
      4950  EXT
         1         1  SER       CB             -3.0200430105        5.1201211090       -2.3494116121  S1        70              1.0000000000
         2         1  SER       HB1            -3.4999523652        4.2491883143       -2.8284200599  S1        70              1.0000000000
         3         1  SER       HB2            -2.0688483607        5.3359496570       -2.8628037607  S1        70              1.0000000000
         4         1  SER       OG             -3.9206480168        6.2402504934       -2.4912020915  S1        70              1.0000000000
         5         1  SER       HG1            -3.9779281872        6.7736831894       -1.6264965159  S1        70              1.0000000000
         6         1  SER       QQH1           -2.8328301796        4.9146721584       -1.2800868215  S1        70              1.0000000000
         7         2  LYS       CD             -6.4723003998        3.4132069753       -2.0103525338  S1        73              1.0000000000
         8         2  LYS       HD1            -6.8570116204        2.8803556114       -2.8816046596  S1        73              1.0000000000
         9         2  LYS       HD2            -5.4006718214        3.5838395541       -2.1770878293  S1        73              1.0000000000
        10         2  LYS       QQH2           -6.6023888308        2.7751955871       -1.1279762503  S1        73              1.0000000000
        11         2  LYS       CE             -7.2030122438        4.7325862570       -1.8476217271  S1        73              1.0000000000
        12         2  LYS       HE1            -7.1803181968        5.0990546444       -0.8051430364  S1        73              1.0000000000
        13         2  LYS       HE2            -8.2587022169        4.6331741767       -2.1469183371  S1        73              1.0000000000
        14         2  LYS       NZ             -6.6266892761        5.7977012178       -2.6586358932  S1        73              1.0000000000
        15         2  LYS       HZ1            -6.8990738558        5.7538600123       -3.6636955399  S1        73              1.0000000000
        16         2  LYS       HZ2            -5.5701622793        5.8172369521       -2.6146583104  S1        73              1.0000000000
        17         2  LYS       HZ3            -6.9612789095        6.7229473735       -2.2691606530  S1        73              1.0000000000
        18         3  SER       CB             -4.6598296521        4.3966846225       -6.4399693328  S1        130             1.0000000000
        19         3  SER       HB1            -4.7679252712        5.3288890354       -7.0127537197  S1        130             1.0000000000
        20         3  SER       HB2            -3.9415913830        3.7432350856       -6.9680528692  S1        130             1.0000000000
        21         3  SER       OG             -4.1397686416        4.6824472679       -5.1145779856  S1        130             1.0000000000
        22         3  SER       HG1            -3.4479294199        5.3974449427       -5.2073461176  S1        130             1.0000000000
        23         3  SER       QQH3           -5.6275936844        3.8818406295       -6.3491431551  S1        130             1.0000000000
        24         4  GLU       CB            -10.0963939843        9.3524039162        0.6866895825  S1        166             1.0000000000
        25         4  GLU       HB1            -9.7825742958        9.9918834091       -0.1487591149  S1        166             1.0000000000
        26         4  GLU       HB2           -11.1579063605        9.1265522150        0.5490793757  S1        166             1.0000000000
        27         4  GLU       QQH4           -9.9534660862        9.8676467328        1.6423200192  S1        166             1.0000000000
        28         4  GLU       CG             -9.2921190215        8.0637973318        0.6227959327  S1        166             1.0000000000
        29         4  GLU       HG1            -9.7856829412        7.3686050904       -0.0709751930  S1        166             1.0000000000
        30         4  GLU       HG2            -9.2880705182        7.5589656674        1.6039641504  S1        166             1.0000000000
        31         4  GLU       CD             -7.8587227239        8.2599450505        0.1648070005  S1        166             1.0000000000
        32         4  GLU       OE1            -7.2439205037        9.3237575712        0.4306052750  S1        166             1.0000000000
        33         4  GLU       OE2            -7.3080255249        7.2665574713       -0.4932524726  S1        166             1.0000000000
        34         5  ASN       CB             -2.9428670529       11.9388891500        1.2805870367  S1        170             1.0000000000
        35         5  ASN       HB1            -1.9861429787       11.9100637155        0.7457284020  S1        170             1.0000000000
        36         5  ASN       HB2            -3.4746688600       12.8536196895        1.0007424553  S1        170             1.0000000000
        37         5  ASN       QQH5           -2.7623603006       11.9348171260        2.3621293632  S1        170             1.0000000000
        38         5  ASN       CG             -3.7681218507       10.7248125114        0.9042713392  S1        170             1.0000000000
        39         5  ASN       OD1            -3.3263716000        9.5585808154        1.0629048751  S1        170             1.0000000000
        40         5  ASN       ND2            -4.9928987141       10.9475884616        0.3951189978  S1        170             1.0000000000
        41         5  ASN       HD21           -5.6556858973       10.1608730668        0.2189983829  S1        170             1.0000000000
        42         5  ASN       HD22           -5.2861626168       11.9055274842        0.1517365835  S1        170             1.0000000000
        43         6  LYS       CE             -3.0678857680        1.6512778441       -4.6093874598  S1        234             1.0000000000
        44         6  LYS       HE1            -3.5198141381        1.8938835265       -3.6397863224  S1        234             1.0000000000
        45         6  LYS       HE2            -3.8599625597        1.5815954171       -5.3643103942  S1        234             1.0000000000
        46         6  LYS       NZ             -2.1594563222        2.7212798525       -5.0080405941  S1        234             1.0000000000
        47         6  LYS       HZ1            -1.6604839865        2.4794565785       -5.9005142660  S1        234             1.0000000000
        48         6  LYS       HZ2            -1.4167177336        2.9171355641       -4.3012934273  S1        234             1.0000000000
        49         6  LYS       HZ3            -2.6966631296        3.6222407640       -5.1514964585  S1        234             1.0000000000
        50         6  LYS       QQH6           -2.5146115993        0.7067396556       -4.5296744847  S1        234             1.0000000000
        51         7  SER       CB              2.4176964698        3.5698004488       -5.9919383055  S1        235             1.0000000000
        52         7  SER       HB1             3.0857325708        2.9086398263       -6.5666946102  S1        235             1.0000000000
        53         7  SER       HB2             2.9820328510        4.4878069073       -5.7432943389  S1        235             1.0000000000
        54         7  SER       OG              1.2770098003        3.8704964382       -6.8064746298  S1        235             1.0000000000
        55         7  SER       HG1             0.8354977822        4.7139976833       -6.5213978461  S1        235             1.0000000000
        56         7  SER       QQH7            2.1180823456        3.0653543091       -5.0448686642  S1        235             1.0000000000
        57         8  PNM       S1             -3.3751889956        9.7034653788       -6.1453804402  S1        523             1.0000000000
        58         8  PNM       C2             -2.1227338491        8.4864928424       -6.8659053950  S1        523             1.0000000000
        59         8  PNM       C3             -1.6016743142        7.7049833010       -5.6316075003  S1        523             1.0000000000
        60         8  PNM       N4             -2.7286903304        7.5716100857       -4.6933906860  S1        523             1.0000000000
        61         8  PNM       C5             -3.9040478318        8.4999429306       -4.9010481185  S1        523             1.0000000000
        62         8  PNM       C6             -3.7629717479        8.9179121639       -3.3693441800  S1        523             1.0000000000
        63         8  PNM       C7             -2.5813717110        7.9251549751       -3.3442196875  S1        523             1.0000000000
        64         8  PNM       O8             -1.6454243692        7.6903322986       -2.5689987020  S1        523             1.0000000000
        65         8  PNM       C9             -2.8016365002        7.5397678656       -7.8430947903  S1        523             1.0000000000
        66         8  PNM       C10            -1.0024177908        9.2459455425       -7.5502914271  S1        523             1.0000000000
        67         8  PNM       C11            -0.9957184472        6.3564469354       -5.9949139188  S1        523             1.0000000000
        68         8  PNM       O12            -1.6086528165        5.2969580409       -5.7201622793  S1        523             1.0000000000
        69         8  PNM       O13             0.1993588452        6.3895342023       -6.5588329175  S1        523             1.0000000000
        70         8  PNM       N14            -3.2464724392       10.2533372458       -3.1764959444  S1        523             1.0000000000
        71         8  PNM       C15            -3.8528303914       11.3385161336       -3.7039850047  S1        523             1.0000000000
        72         8  PNM       O16            -4.9458897856       11.2383513092       -4.3371838359  S1        523             1.0000000000
        73         8  PNM       C17            -3.1575222572       12.6659056803       -3.5280969619  S1        523             1.0000000000
        74         8  PNM       C18            -2.1807464105       12.8993440745       -4.6510321461  S1        523             1.0000000000
        75         8  PNM       C19            -0.8559674239       13.2647458943       -4.3766415448  S1        523             1.0000000000
        76         8  PNM       C20             0.0460016386       13.4726909312       -5.4225331071  S1        523             1.0000000000
        77         8  PNM       C21            -0.3616357113       13.2963040874       -6.7461317033  S1        523             1.0000000000
        78         8  PNM       C22            -1.6838021492       12.9401329172       -7.0231058302  S1        523             1.0000000000
        79         8  PNM       C23            -2.5972742298       12.7564886002       -5.9839054995  S1        523             1.0000000000
        80         8  PNM       H24            -0.8040766549        8.3129639630       -5.1434508626  S1        523             1.0000000000
        81         8  PNM       H25            -1.3598179551        9.7142191061       -8.4740857587  S1        523             1.0000000000
        82         8  PNM       H26            -0.1839491425        8.5628984778       -7.8038343121  S1        523             1.0000000000
        83         8  PNM       H27            -0.6026744529       10.0369676741       -6.9066570892  S1        523             1.0000000000
        84         8  PNM       H28            -3.2461420210        8.0946163483       -8.6771105494  S1        523             1.0000000000
        85         8  PNM       H29            -3.5987407652        6.9678558365       -7.3538198949  S1        523             1.0000000000
        86         8  PNM       H30            -2.0730830418        6.8296743481       -8.2554690069  S1        523             1.0000000000
        87         8  PNM       H31            -4.8460658683        7.9648754850       -5.1448436737  S1        523             1.0000000000
        88         8  PNM       H32            -4.6558371708        8.7145493709       -2.7318044266  S1        523             1.0000000000
        89         8  PNM       H33            -2.6347741139       12.6997302977       -2.5572893461  S1        523             1.0000000000
        90         8  PNM       H34            -3.9158230143       13.4676631478       -3.5219763017  S1        523             1.0000000000
        91         8  PNM       H35            -0.5294551450       13.3935878714       -3.3367609455  S1        523             1.0000000000
        92         8  PNM       H36             1.0794425504       13.7651169996       -5.1989618621  S1        523             1.0000000000
        93         8  PNM       H37             0.3492286582       13.4440550564       -7.5682953733  S1        523             1.0000000000
        94         8  PNM       H38            -2.0068588553       12.8027236112       -8.0612657804  S1        523             1.0000000000
        95         8  PNM       H39            -3.6437290766       12.5112865158       -6.2047324066  S1        523             1.0000000000
        96         8  PNM       H40            -2.3240293150       10.3465340262       -2.7085380704  S1        523             1.0000000000
        97         9  TIP3      OH2            -4.6494887971        7.7430767198       -0.4768769653  S1        290             1.0000000000
        98         9  TIP3      H1             -5.6463478232        7.7281494768       -0.3692511298  S1        290             1.0000000000
        99         9  TIP3      H2             -4.2134826819        8.3707275607        0.1699483764  S1        290             1.0000000000
       100        10  SER       CB             -3.0225236623        5.1249644875       -2.3459594063  S2        70              1.0000000000
       101        10  SER       HB1            -3.5076561741        4.2561593718       -2.8238928011  S2        70              1.0000000000
       102        10  SER       HB2            -2.0712227885        5.3358970565       -2.8610528999  S2        70              1.0000000000
       103        10  SER       OG             -3.9167085732        6.2503509571       -2.4870669394  S2        70              1.0000000000
       104        10  SER       HG1            -3.9835489648        6.7793367086       -1.6175539421  S2        70              1.0000000000
       105        10  SER       QQH1           -2.8347671129        4.9197201458       -1.2768493371  S2        70              1.0000000000
       106        11  LYS       CD             -6.4655194659        3.4118453018       -2.0172582570  S2        73              1.0000000000
       107        11  LYS       HD1            -6.8679766521        2.8787063665       -2.8802838353  S2        73              1.0000000000
       108        11  LYS       HD2            -5.3944604683        3.5700263347       -2.1992310980  S2        73              1.0000000000
       109        11  LYS       QQH2           -6.5905787284        2.7803249516       -1.1296256162  S2        73              1.0000000000
       110        11  LYS       CE             -7.1799357286        4.7398633991       -1.8525201643  S2        73              1.0000000000
       111        11  LYS       HE1            -7.1343150384        5.1183025912       -0.8151493616  S2        73              1.0000000000
       112        11  LYS       HE2            -8.2420647001        4.6484775132       -2.1313196382  S2        73              1.0000000000
       113        11  LYS       NZ             -6.6086209678        5.7887611043       -2.6872350823  S2        73              1.0000000000
       114        11  LYS       HZ1            -6.8713758757        5.7138045924       -3.6929314713  S2        73              1.0000000000
       115        11  LYS       HZ2            -5.5520837728        5.8209719337       -2.6340641468  S2        73              1.0000000000
       116        11  LYS       HZ3            -6.9552449186        6.7214478440       -2.3333060860  S2        73              1.0000000000
       117        12  SER       CB             -4.6594655004        4.3975567134       -6.4388921471  S2        130             1.0000000000
       118        12  SER       HB1            -4.7646993877        5.3280594269       -7.0148345541  S2        130             1.0000000000
       119        12  SER       HB2            -3.9389994050        3.7424804953       -6.9617057060  S2        130             1.0000000000
       120        12  SER       OG             -4.1452290456        4.6874512470       -5.1115066220  S2        130             1.0000000000
       121        12  SER       HG1            -3.4524957438        5.4020821330       -5.2038124380  S2        130             1.0000000000
       122        12  SER       QQH3           -5.6277374497        3.8832042836       -6.3506415683  S2        130             1.0000000000
       123        13  GLU       CB            -10.0978209394        9.3557256642        0.6869695234  S2        166             1.0000000000
       124        13  GLU       HB1            -9.7839948994        9.9956830002       -0.1480975100  S2        166             1.0000000000
       125        13  GLU       HB2           -11.1591515304        9.1292898107        0.5487686796  S2        166             1.0000000000
       126        13  GLU       QQH4           -9.9557288504        9.8707965036        1.6428010257  S2        166             1.0000000000
       127        13  GLU       CG             -9.2926267111        8.0677676113        0.6231469473  S2        166             1.0000000000
       128        13  GLU       HG1            -9.7811411701        7.3757103656       -0.0775144498  S2        166             1.0000000000
       129        13  GLU       HG2            -9.2962194253        7.5584415811        1.6020418009  S2        166             1.0000000000
       130        13  GLU       CD             -7.8555753053        8.2651555750        0.1760697311  S2        166             1.0000000000
       131        13  GLU       OE1            -7.2469951477        9.3334180291        0.4417131207  S2        166             1.0000000000
       132        13  GLU       OE2            -7.2986898543        7.2707978032       -0.4736565569  S2        166             1.0000000000
       133        14  ASN       CB             -2.9389480149       11.9333093252        1.2790577278  S2        170             1.0000000000
       134        14  ASN       HB1            -1.9806810261       11.9015327160        0.7471695584  S2        170             1.0000000000
       135        14  ASN       HB2            -3.4679313489       12.8487564053        0.9961828058  S2        170             1.0000000000
       136        14  ASN       QQH5           -2.7622066636       11.9300523792        2.3612340554  S2        170             1.0000000000
       137        14  ASN       CG             -3.7664370952       10.7208182037        0.9014008879  S2        170             1.0000000000
       138        14  ASN       OD1            -3.3258942125        9.5533731073        1.0560337274  S2        170             1.0000000000
       139        14  ASN       ND2            -4.9914719669       10.9463476167        0.3946009946  S2        170             1.0000000000
       140        14  ASN       HD21           -5.6576559970       10.1613386720        0.2216627289  S2        170             1.0000000000
       141        14  ASN       HD22           -5.2844263155       11.9052221704        0.1543425511  S2        170             1.0000000000
       142        15  LYS       CE             -3.0693288376        1.6527187019       -4.6076231005  S2        234             1.0000000000
       143        15  LYS       HE1            -3.5213767731        1.8941427043       -3.6377746452  S2        234             1.0000000000
       144        15  LYS       HE2            -3.8614356629        1.5831495426       -5.3625572683  S2        234             1.0000000000
       145        15  LYS       NZ             -2.1615256950        2.7235496780       -5.0054279866  S2        234             1.0000000000
       146        15  LYS       HZ1            -1.6627461400        2.4828341970       -5.8983730284  S2        234             1.0000000000
       147        15  LYS       HZ2            -1.4182007432        2.9185564829       -4.2990297843  S2        234             1.0000000000
       148        15  LYS       HZ3            -2.6980442313        3.6247022608       -5.1479316445  S2        234             1.0000000000
       149        15  LYS       QQH6           -2.5154269729        0.7085024215       -4.5287714451  S2        234             1.0000000000
       150        16  SER       CB              2.4170676726        3.5696438827       -5.9921430256  S2        235             1.0000000000
       151        16  SER       HB1             3.0853266144        2.9087030814       -6.5668744829  S2        235             1.0000000000
       152        16  SER       HB2             2.9810456347        4.4878807840       -5.7435696390  S2        235             1.0000000000
       153        16  SER       OG              1.2762444556        3.8698418240       -6.8066797825  S2        235             1.0000000000
       154        16  SER       HG1             0.8342295497        4.7129189386       -6.5211424445  S2        235             1.0000000000
       155        16  SER       QQH7            2.1176399388        3.0651581746       -5.0450375419  S2        235             1.0000000000
       156        17  PNM       S1             -3.3786018232        9.6948205345       -6.1481947323  S2        523             1.0000000000
       157        17  PNM       C2             -2.1238245087        8.4790454567       -6.8652566945  S2        523             1.0000000000
       158        17  PNM       C3             -1.6070630802        7.6970450043       -5.6297827058  S2        523             1.0000000000
       159        17  PNM       N4             -2.7378967485        7.5587332300       -4.6960056988  S2        523             1.0000000000
       160        17  PNM       C5             -3.9100360000        8.4923131515       -4.9041366425  S2        523             1.0000000000
       161        17  PNM       C6             -3.7671875063        8.9118874473       -3.3734228534  S2        523             1.0000000000
       162        17  PNM       C7             -2.5889345028        7.9158113305       -3.3462977653  S2        523             1.0000000000
       163        17  PNM       O8             -1.6475823449        7.6891667220       -2.5753043460  S2        523             1.0000000000
       164        17  PNM       C9             -2.7989279689        7.5328937073       -7.8456468911  S2        523             1.0000000000
       165        17  PNM       C10            -1.0012263463        9.2391356500       -7.5451933558  S2        523             1.0000000000
       166        17  PNM       C11            -0.9968913214        6.3509643767       -5.9940172610  S2        523             1.0000000000
       167        17  PNM       O12            -1.6076798520        5.2894334741       -5.7215748002  S2        523             1.0000000000
       168        17  PNM       O13             0.1984194336        6.3879543117       -6.5570031832  S2        523             1.0000000000
       169        17  PNM       N14            -3.2457642717       10.2453884313       -3.1817175250  S2        523             1.0000000000
       170        17  PNM       C15            -3.8528651784       11.3328405782       -3.7033741131  S2        523             1.0000000000
       171        17  PNM       O16            -4.9484076206       11.2353321871       -4.3326781926  S2        523             1.0000000000
       172        17  PNM       C17            -3.1555098730       12.6588206981       -3.5257522444  S2        523             1.0000000000
       173        17  PNM       C18            -2.1802181235       12.8943942429       -4.6495493635  S2        523             1.0000000000
       174        17  PNM       C19            -0.8562015290       13.2633840262       -4.3761452350  S2        523             1.0000000000
       175        17  PNM       C20             0.0442855028       13.4744214723       -5.4226838319  S2        523             1.0000000000
       176        17  PNM       C21            -0.3640147539       13.2976786690       -6.7460366270  S2        523             1.0000000000
       177        17  PNM       C22            -1.6853996025       12.9378836677       -7.0220366673  S2        523             1.0000000000
       178        17  PNM       C23            -2.5974445829       12.7510438840       -5.9821389529  S2        523             1.0000000000
       179        17  PNM       H24            -0.8128911730        8.3059130690       -5.1370277151  S2        523             1.0000000000
       180        17  PNM       H25            -1.3546143897        9.7051545945       -8.4716554366  S2        523             1.0000000000
       181        17  PNM       H26            -0.1804229359        8.5568847958       -7.7932042746  S2        523             1.0000000000
       182        17  PNM       H27            -0.6061038792       10.0319913609       -6.9010419387  S2        523             1.0000000000
       183        17  PNM       H28            -3.2404020018        8.0881983643       -8.6809688359  S2        523             1.0000000000
       184        17  PNM       H29            -3.5978272344        6.9605974514       -7.3597968687  S2        523             1.0000000000
       185        17  PNM       H30            -2.0687462597        6.8231996578       -8.2558002210  S2        523             1.0000000000
       186        17  PNM       H31            -4.8540417594        7.9605654394       -5.1474329122  S2        523             1.0000000000
       187        17  PNM       H32            -4.6610896670        8.7130527659       -2.7359520438  S2        523             1.0000000000
       188        17  PNM       H33            -2.6310836145       12.6894471644       -2.5557424860  S2        523             1.0000000000
       189        17  PNM       H34            -3.9128056976       13.4615336872       -3.5160620225  S2        523             1.0000000000
       190        17  PNM       H35            -0.5291568826       13.3926124648       -3.3364822564  S2        523             1.0000000000
       191        17  PNM       H36             1.0770817633       13.7696867818       -5.1998237951  S2        523             1.0000000000
       192        17  PNM       H37             0.3456709576       13.4480004309       -7.5687535786  S2        523             1.0000000000
       193        17  PNM       H38            -2.0089878492       12.8002431794       -8.0600125726  S2        523             1.0000000000
       194        17  PNM       H39            -3.6433895886       12.5030148714       -6.2022187480  S2        523             1.0000000000
       195        17  PNM       H40            -2.3227407410       10.3359847213       -2.7143277377  S2        523             1.0000000000
       196        18  TIP3      OH2            -4.6518146347        7.7340723980       -0.4760230472  S2        290             1.0000000000
       197        18  TIP3      H1             -5.6503176397        7.7166355481       -0.3676057922  S2        290             1.0000000000
       198        18  TIP3      H2             -4.2158369085        8.3650927233        0.1679314524  S2        290             1.0000000000
       199        19  SER       CB             -3.0255713301        5.1301393530       -2.3422916646  S3        70              1.0000000000
       200        19  SER       HB1            -3.5160062964        4.2635583687       -2.8191817494  S3        70              1.0000000000
       201        19  SER       HB2            -2.0743877834        5.3363715921       -2.8593777820  S3        70              1.0000000000
       202        19  SER       OG             -3.9134016244        6.2607866028       -2.4821651019  S3        70              1.0000000000
       203        19  SER       HG1            -3.9909246409        6.7856333005       -1.6077033252  S3        70              1.0000000000
       204        19  SER       QQH1           -2.8368463743        4.9248137832       -1.2734788797  S3        70              1.0000000000
       205        20  LYS       CD             -6.4589088698        3.4103193285       -2.0241048319  S3        73              1.0000000000
       206        20  LYS       HD1            -6.8791157030        2.8772018124       -2.8786711006  S3        73              1.0000000000
       207        20  LYS       HD2            -5.3887072494        3.5555585820       -2.2212214164  S3        73              1.0000000000
       208        20  LYS       QQH2           -6.5790451040        2.7854052317       -1.1312346220  S3        73              1.0000000000
       209        20  LYS       CE             -7.1564876331        4.7471793582       -1.8579951023  S3        73              1.0000000000
       210        20  LYS       HE1            -7.0881643449        5.1371796332       -0.8261951351  S3        73              1.0000000000
       211        20  LYS       HE2            -8.2245421591        4.6643181212       -2.1164610487  S3        73              1.0000000000
       212        20  LYS       NZ             -6.5897737561        5.7790985045       -2.7163171848  S3        73              1.0000000000
       213        20  LYS       HZ1            -6.8419945051        5.6723356218       -3.7216816794  S3        73              1.0000000000
       214        20  LYS       HZ2            -5.5335044231        5.8246276620       -2.6537122121  S3        73              1.0000000000
       215        20  LYS       HZ3            -6.9486965809        6.7184497580       -2.3994340565  S3        73              1.0000000000
       216        21  SER       CB             -4.6591471098        4.3985154208       -6.4378411868  S3        130             1.0000000000
       217        21  SER       HB1            -4.7616271608        5.3274432975       -7.0166707179  S3        130             1.0000000000
       218        21  SER       HB2            -3.9365225420        3.7419648467       -6.9556082787  S3        130             1.0000000000
       219        21  SER       OG             -4.1506226541        4.6922522499       -5.1084732035  S3        130             1.0000000000
       220        21  SER       HG1            -3.4576894290        5.4072302904       -5.1999969231  S3        130             1.0000000000
       221        21  SER       QQH3           -5.6278883821        3.8845901608       -6.3521789235  S3        130             1.0000000000
       222        22  GLU       CB            -10.0993590321        9.3589359898        0.6872281548  S3        166             1.0000000000
       223        22  GLU       HB1            -9.7856376734        9.9993903783       -0.1475083067  S3        166             1.0000000000
       224        22  GLU       HB2           -11.1604862995        9.1317351254        0.5485469189  S3        166             1.0000000000
       225        22  GLU       QQH4           -9.9580340191        9.8737381534        1.6433189007  S3        166             1.0000000000
       226        22  GLU       CG             -9.2930671936        8.0718360068        0.6233515469  S3        166             1.0000000000
       227        22  GLU       HG1            -9.7760257524        7.3829586066       -0.0844410418  S3        166             1.0000000000
       228        22  GLU       HG2            -9.3042987417        7.5576720110        1.5996819337  S3        166             1.0000000000
       229        22  GLU       CD             -7.8525140559        8.2710515075        0.1877799636  S3        166             1.0000000000
       230        22  GLU       OE1            -7.2502169758        9.3437026462        0.4527435211  S3        166             1.0000000000
       231        22  GLU       OE2            -7.2889373307        7.2754891470       -0.4524275119  S3        166             1.0000000000
       232        23  ASN       CB             -2.9351001474       11.9278306216        1.2776400617  S3        170             1.0000000000
       233        23  ASN       HB1            -1.9753251328       11.8932770953        0.7486789660  S3        170             1.0000000000
       234        23  ASN       HB2            -3.4613731215       12.8439679536        0.9918270312  S3        170             1.0000000000
       235        23  ASN       QQH5           -2.7620392333       11.9253548806        2.3604217350  S3        170             1.0000000000
       236        23  ASN       CG             -3.7647597681       10.7168695357        0.8985493236  S3        170             1.0000000000
       237        23  ASN       OD1            -3.3257246668        9.5481049490        1.0491114652  S3        170             1.0000000000
       238        23  ASN       ND2            -4.9899007849       10.9453021648        0.3938975775  S3        170             1.0000000000
       239        23  ASN       HD21           -5.6594465127       10.1620902139        0.2239357545  S3        170             1.0000000000
       240        23  ASN       HD22           -5.2824112119       11.9050938670        0.1566278953  S3        170             1.0000000000
       241        24  LYS       CE             -3.0707351577        1.6541647020       -4.6058938040  S3        234             1.0000000000
       242        24  LYS       HE1            -3.5229099303        1.8944019205       -3.6358030111  S3        234             1.0000000000
       243        24  LYS       HE2            -3.8628638549        1.5847036301       -5.3608446945  S3        234             1.0000000000
       244        24  LYS       NZ             -2.1635624373        2.7258343258       -5.0028314786  S3        234             1.0000000000
       245        24  LYS       HZ1            -1.6649729236        2.4862417512       -5.8962434031  S3        234             1.0000000000
       246        24  LYS       HZ2            -1.4196629306        2.9199837736       -4.2967660965  S3        234             1.0000000000
       247        24  LYS       HZ3            -2.6993778018        3.6271592235       -5.1443813333  S3        234             1.0000000000
       248        24  LYS       QQH6           -2.5161996079        0.7102735250       -4.5279078638  S3        234             1.0000000000
       249        25  SER       CB              2.4164583888        3.5695123573       -5.9923508779  S3        235             1.0000000000
       250        25  SER       HB1             3.0849318040        2.9087872784       -6.5670669817  S3        235             1.0000000000
       251        25  SER       HB2             2.9800944953        4.4879648239       -5.7438288969  S3        235             1.0000000000
       252        25  SER       OG              1.2755010288        3.8692441400       -6.8068822014  S3        235             1.0000000000
       253        25  SER       HG1             0.8330279118        4.7119312767       -6.5209162582  S3        235             1.0000000000
       254        25  SER       QQH7            2.1172111657        3.0649823878       -5.0452184053  S3        235             1.0000000000
       255        26  PNM       S1             -3.3818628299        9.6864171733       -6.1509539797  S3        523             1.0000000000
       256        26  PNM       C2             -2.1248448634        8.4717993118       -6.8645467989  S3        523             1.0000000000
       257        26  PNM       C3             -1.6123632019        7.6892718047       -5.6278989345  S3        523             1.0000000000
       258        26  PNM       N4             -2.7469910630        7.5459413258       -4.6985220275  S3        523             1.0000000000
       259        26  PNM       C5             -3.9158589347        8.4848430445       -4.9071717233  S3        523             1.0000000000
       260        26  PNM       C6             -3.7713636386        8.9059981963       -3.3774864523  S3        523             1.0000000000
       261        26  PNM       C7             -2.5965334008        7.9064969854       -3.3481387771  S3        523             1.0000000000
       262        26  PNM       O8             -1.6497492522        7.6882074275       -2.5814949349  S3        523             1.0000000000
       263        26  PNM       C9             -2.7962597365        7.5262661993       -7.8480763729  S3        523             1.0000000000
       264        26  PNM       C10            -1.0000432770        9.2325071073       -7.5401761022  S3        523             1.0000000000
       265        26  PNM       C11            -0.9979527698        6.3456754968       -5.9931442095  S3        523             1.0000000000
       266        26  PNM       O12            -1.6065153437        5.2821025170       -5.7230748531  S3        523             1.0000000000
       267        26  PNM       O13             0.1975911046        6.3866050573       -6.5552739526  S3        523             1.0000000000
       268        26  PNM       N14            -3.2450971804       10.2375854453       -3.1868384490  S3        523             1.0000000000
       269        26  PNM       C15            -3.8528599173       11.3272831119       -3.7027416592  S3        523             1.0000000000
       270        26  PNM       O16            -4.9509125983       11.2324554449       -4.3280733216  S3        523             1.0000000000
       271        26  PNM       C17            -3.1534672859       12.6518688390       -3.5234619779  S3        523             1.0000000000
       272        26  PNM       C18            -2.1796654969       12.8895871552       -4.6481172028  S3        523             1.0000000000
       273        26  PNM       C19            -0.8564001942       13.2620681775       -4.3756721631  S3        523             1.0000000000
       274        26  PNM       C20             0.0426387600       13.4761118093       -5.4228338688  S3        523             1.0000000000
       275        26  PNM       C21            -0.3663100027       13.2990311105       -6.7459463938  S3        523             1.0000000000
       276        26  PNM       C22            -1.6869263904       12.9357251762       -7.0210013359  S3        523             1.0000000000
       277        26  PNM       C23            -2.5975794321       12.7457813316       -5.9804314965  S3        523             1.0000000000
       278        26  PNM       H24            -0.8216497837        8.2990076608       -5.1305985340  S3        523             1.0000000000
       279        26  PNM       H25            -1.3495706931        9.6963355354       -8.4691896334  S3        523             1.0000000000
       280        26  PNM       H26            -0.1770014549        8.5510262391       -7.7828274495  S3        523             1.0000000000
       281        26  PNM       H27            -0.6094186543       10.0271646120       -6.8955722942  S3        523             1.0000000000
       282        26  PNM       H28            -3.2347807427        8.0820675179       -8.6846272113  S3        523             1.0000000000
       283        26  PNM       H29            -3.5968916581        6.9536057000       -7.3655731344  S3        523             1.0000000000
       284        26  PNM       H30            -2.0645261116        6.8169448051       -8.2560728011  S3        523             1.0000000000
       285        26  PNM       H31            -4.8618648337        7.9564407890       -5.1500276355  S3        523             1.0000000000
       286        26  PNM       H32            -4.6663930746        8.7117178279       -2.7402445688  S3        523             1.0000000000
       287        26  PNM       H33            -2.6273762787       12.6793870260       -2.5542471286  S3        523             1.0000000000
       288        26  PNM       H34            -3.9097820276       13.4554774840       -3.5102372570  S3        523             1.0000000000
       289        26  PNM       H35            -0.5288388580       13.3916614945       -3.3362185239  S3        523             1.0000000000
       290        26  PNM       H36             1.0748058003       13.7741153035       -5.2006625224  S3        523             1.0000000000
       291        26  PNM       H37             0.3422305868       13.4518146903       -7.5691955180  S3        523             1.0000000000
       292        26  PNM       H38            -2.0110303656       12.7978717404       -8.0587964580  S3        523             1.0000000000
       293        26  PNM       H39            -3.6430209996       12.4950113559       -6.1997967537  S3        523             1.0000000000
       294        26  PNM       H40            -2.3214215274       10.3255911163       -2.7201876203  S3        523             1.0000000000
       295        27  TIP3      OH2            -4.6547385474        7.7249498097       -0.4757327021  S3        290             1.0000000000
       296        27  TIP3      H1             -5.6549272092        7.7049818223       -0.3661400438  S3        290             1.0000000000
       297        27  TIP3      H2             -4.2187088764        8.3595022341        0.1652793625  S3        290             1.0000000000
       298        28  SER       CB             -3.0291949600        5.1356582838       -2.3384504525  S4        70              1.0000000000
       299        28  SER       HB1            -3.5250211885        4.2714063267       -2.8143521111  S4        70              1.0000000000
       300        28  SER       HB2            -2.0783539926        5.3374698812       -2.8577897708  S4        70              1.0000000000
       301        28  SER       OG             -3.9107785653        6.2715968287       -2.4764637649  S4        70              1.0000000000
       302        28  SER       HG1            -4.0003378265        6.7927164939       -1.5968966261  S4        70              1.0000000000
       303        28  SER       QQH1           -2.8390669241        4.9298503385       -1.2700597074  S4        70              1.0000000000
       304        29  LYS       CD             -6.4523776105        3.4086307080       -2.0309199896  S4        73              1.0000000000
       305        29  LYS       HD1            -6.8902915695        2.8759122287       -2.8768387915  S4        73              1.0000000000
       306        29  LYS       HD2            -5.3833146229        3.5405643003       -2.2429665151  S4        73              1.0000000000
       307        29  LYS       QQH2           -6.5677531161        2.7903925241       -1.1328765313  S4        73              1.0000000000
       308        29  LYS       CE             -7.1326947850        4.7544465624       -1.8640331782  S4        73              1.0000000000
       309        29  LYS       HE1            -7.0420855459        5.1553818632       -0.8381493916  S4        73              1.0000000000
       310        29  LYS       HE2            -8.2061838918        4.6805901696       -2.1025243334  S4        73              1.0000000000
       311        29  LYS       NZ             -6.5700888566        5.7690073470       -2.7454210181  S4        73              1.0000000000
       312        29  LYS       HZ1            -6.8108788214        5.6302708168       -3.7494889710  S4        73              1.0000000000
       313        29  LYS       HZ2            -5.5143431802        5.8283034584       -2.6731628630  S4        73              1.0000000000
       314        29  LYS       HZ3            -6.9414449937        6.7139021964       -2.4658725308  S4        73              1.0000000000
       315        30  SER       CB             -4.6588646406        4.3995564108       -6.4368075581  S4        130             1.0000000000
       316        30  SER       HB1            -4.7586842809        5.3270314792       -7.0182677327  S4        130             1.0000000000
       317        30  SER       HB2            -3.9341449988        3.7416830521       -6.9497456250  S4        130             1.0000000000
       318        30  SER       OG             -4.1559448372        4.6968417061       -5.1054613081  S4        130             1.0000000000
       319        30  SER       HG1            -3.4636253080        5.4129942729       -5.1958469058  S4        130             1.0000000000
       320        30  SER       QQH3           -5.6280411336        3.8859959331       -6.3537712514  S4        130             1.0000000000
       321        31  GLU       CB            -10.1009627023        9.3620198411        0.6874576920  S4        166             1.0000000000
       322        31  GLU       HB1            -9.7874755434       10.0030143503       -0.1469723826  S4        166             1.0000000000
       323        31  GLU       HB2           -11.1618447440        9.1338654913        0.5483887263  S4        166             1.0000000000
       324        31  GLU       QQH4           -9.9603436491        9.8764473987        1.6438529438  S4        166             1.0000000000
       325        31  GLU       CG             -9.2934005277        8.0759377758        0.6233712866  S4        166             1.0000000000
       326        31  GLU       HG1            -9.7703826131        7.3902836371       -0.0917506673  S4        166             1.0000000000
       327        31  GLU       HG2            -9.3122015509        7.5566754444        1.5969006561  S4        166             1.0000000000
       328        31  GLU       CD             -7.8495180410        8.2774893657        0.1997748186  S4        166             1.0000000000
       329        31  GLU       OE1            -7.2535512482        9.3544765767        0.4637049263  S4        166             1.0000000000
       330        31  GLU       OE2            -7.2786681510        7.2806250951       -0.4300610545  S4        166             1.0000000000
       331        32  ASN       CB             -2.9313128700       11.9224569067        1.2763399101  S4        170             1.0000000000
       332        32  ASN       HB1            -1.9700761677       11.8852999690        0.7502516231  S4        170             1.0000000000
       333        32  ASN       HB2            -3.4549885497       12.8392372935        0.9876793049  S4        170             1.0000000000
       334        32  ASN       QQH5           -2.7618455478       11.9207386409        2.3596979416  S4        170             1.0000000000
       335        32  ASN       CG             -3.7630349692       10.7129867457        0.8957327099  S4        170             1.0000000000
       336        32  ASN       OD1            -3.3258056577        9.5427890433        1.0421093570  S4        170             1.0000000000
       337        32  ASN       ND2            -4.9882307403       10.9444511909        0.3930003769  S4        170             1.0000000000
       338        32  ASN       HD21           -5.6609551428       10.1630748197        0.2257395246  S4        170             1.0000000000
       339        32  ASN       HD22           -5.2801141245       11.9051567765        0.1585980227  S4        170             1.0000000000
       340        33  LYS       CE             -3.0721156508        1.6556243368       -4.6041845670  S4        234             1.0000000000
       341        33  LYS       HE1            -3.5244348461        1.8946547315       -3.6338557258  S4        234             1.0000000000
       342        33  LYS       HE2            -3.8642654002        1.5862735667       -5.3591538057  S4        234             1.0000000000
       343        33  LYS       NZ             -2.1655884654        2.7281533085       -5.0002344206  S4        234             1.0000000000
       344        33  LYS       HZ1            -1.6672056814        2.4897308455       -5.8941281228  S4        234             1.0000000000
       345        33  LYS       HZ2            -1.4211299614        2.9214471372       -4.2944940659  S4        234             1.0000000000
       346        33  LYS       HZ3            -2.7007403390        3.6297007527       -5.1407959150  S4        234             1.0000000000
       347        33  LYS       QQH6           -2.5169261436        0.7120709757       -4.5270814645  S4        234             1.0000000000
       348        34  SER       CB              2.4158647955        3.5694060663       -5.9925576803  S4        235             1.0000000000
       349        34  SER       HB1             3.0845444341        2.9088941050       -6.5672671336  S4        235             1.0000000000
       350        34  SER       HB2             2.9791734812        4.4880619059       -5.7440797769  S4        235             1.0000000000
       351        34  SER       OG              1.2747771516        3.8686996865       -6.8070786998  S4        235             1.0000000000
       352        34  SER       HG1             0.8318845320        4.7110252684       -6.5207183799  S4        235             1.0000000000
       353        34  SER       QQH7            2.1167934606        3.0648204055       -5.0454055822  S4        235             1.0000000000
       354        35  PNM       S1             -3.3850340907        9.6781680916       -6.1535893049  S4        523             1.0000000000
       355        35  PNM       C2             -2.1257957269        8.4647162975       -6.8637740972  S4        523             1.0000000000
       356        35  PNM       C3             -1.6175738368        7.6816324895       -5.6259427322  S4        523             1.0000000000
       357        35  PNM       N4             -2.7560199825        7.5331850305       -4.7009649667  S4        523             1.0000000000
       358        35  PNM       C5             -3.9214894476        8.4774947359       -4.9101656476  S4        523             1.0000000000
       359        35  PNM       C6             -3.7755192889        8.9002013814       -3.3815564826  S4        523             1.0000000000
       360        35  PNM       C7             -2.6042224887        7.8971370278       -3.3497464152  S4        523             1.0000000000
       361        35  PNM       O8             -1.6519521550        7.6874088983       -2.5875589520  S4        523             1.0000000000
       362        35  PNM       C9             -2.7936198405        7.5198433760       -7.8503944748  S4        523             1.0000000000
       363        35  PNM       C10            -0.9988712031        9.2260356084       -7.5352277028  S4        523             1.0000000000
       364        35  PNM       C11            -0.9989028973        6.3405395976       -5.9922853638  S4        523             1.0000000000
       365        35  PNM       O12            -1.6051608634        5.2749244908       -5.7246684193  S4        523             1.0000000000
       366        35  PNM       O13             0.1968779664        6.3854562750       -6.5536367203  S4        523             1.0000000000
       367        35  PNM       N14            -3.2444416606       10.2298697062       -3.1918719454  S4        523             1.0000000000
       368        35  PNM       C15            -3.8528109263       11.3218025948       -3.7020843644  S4        523             1.0000000000
       369        35  PNM       O16            -4.9534053442       11.2296940021       -4.3233565384  S4        523             1.0000000000
       370        35  PNM       C17            -3.1514055215       12.6450204093       -3.5212231362  S4        523             1.0000000000
       371        35  PNM       C18            -2.1790894717       12.8849002637       -4.6467257768  S4        523             1.0000000000
       372        35  PNM       C19            -0.8565662539       13.2607931131       -4.3752153635  S4        523             1.0000000000
       373        35  PNM       C20             0.0410531018       13.4777686863       -5.4229826290  S4        523             1.0000000000
       374        35  PNM       C21            -0.3685326873       13.3003625328       -6.7458593063  S4        523             1.0000000000
       375        35  PNM       C22            -1.6883936173       12.9336435687       -7.0199936333  S4        523             1.0000000000
       376        35  PNM       C23            -2.5976811750       12.7406722592       -5.9787712973  S4        523             1.0000000000
       377        35  PNM       H24            -0.8303518474        8.2922382671       -5.1241220372  S4        523             1.0000000000
       378        35  PNM       H25            -1.3446493827        9.6876987936       -8.4667237446  S4        523             1.0000000000
       379        35  PNM       H26            -0.1736559981        8.5453345711       -7.7726424937  S4        523             1.0000000000
       380        35  PNM       H27            -0.6126302584       10.0224704465       -6.8902401878  S4        523             1.0000000000
       381        35  PNM       H28            -3.2292235878        8.0761811630       -8.6881186962  S4        523             1.0000000000
       382        35  PNM       H29            -3.5959364433        6.9468330941       -7.3711818716  S4        523             1.0000000000
       383        35  PNM       H30            -2.0604006475        6.8108813911       -8.2562866755  S4        523             1.0000000000
       384        35  PNM       H31            -4.8695028052        7.9524990792       -5.1526381582  S4        523             1.0000000000
       385        35  PNM       H32            -4.6718060884        8.7105552792       -2.7447448359  S4        523             1.0000000000
       386        35  PNM       H33            -2.6236559926       12.6694970419       -2.5528138036  S4        523             1.0000000000
       387        35  PNM       H34            -3.9067802095       13.4494855413       -3.5045106146  S4        523             1.0000000000
       388        35  PNM       H35            -0.5284932906       13.3907267861       -3.3359679176  S4        523             1.0000000000
       389        35  PNM       H36             1.0726043451       13.7784255911       -5.2014853882  S4        523             1.0000000000
       390        35  PNM       H37             0.3388881649       13.4555231196       -7.5696255111  S4        523             1.0000000000
       391        35  PNM       H38            -2.0129990767       12.7955818033       -8.0576146346  S4        523             1.0000000000
       392        35  PNM       H39            -3.6426211528       12.4872167920       -6.1974464041  S4        523             1.0000000000
       393        35  PNM       H40            -2.3200316108       10.3152712833       -2.7261283461  S4        523             1.0000000000
       394        36  TIP3      OH2            -4.6586966465        7.7155040871       -0.4761280239  S4        290             1.0000000000
       395        36  TIP3      H1             -5.6607547173        7.6928610411       -0.3650585060  S4        290             1.0000000000
       396        36  TIP3      H2             -4.2222460707        8.3536066796        0.1617433139  S4        290             1.0000000000
       397        37  SER       CB             -3.0336725300        5.1416934902       -2.3344105382  S5        70              1.0000000000
       398        37  SER       HB1            -3.5349863478        4.2799242720       -2.8094345878  S5        70              1.0000000000
       399        37  SER       HB2            -2.0835222076        5.3396349485       -2.8563718776  S5        70              1.0000000000
       400        37  SER       OG             -3.9092650010        6.2829876296       -2.4695227928  S5        70              1.0000000000
       401        37  SER       HG1            -4.0132611999        6.8012229269       -1.5845508561  S5        70              1.0000000000
       402        37  SER       QQH1           -2.8414444963        4.9346226327       -1.2667092727  S5        70              1.0000000000
       403        38  LYS       CD             -6.4458628938        3.4066368032       -2.0377697480  S5        73              1.0000000000
       404        38  LYS       HD1            -6.9013291419        2.8746790861       -2.8748812697  S5        73              1.0000000000
       405        38  LYS       HD2            -5.3782133883        3.5248450632       -2.2643948943  S5        73              1.0000000000
       406        38  LYS       QQH2           -6.5567829240        2.7951427384       -1.1346374519  S5        73              1.0000000000
       407        38  LYS       CE             -7.1084229594        4.7615019884       -1.8708006383  S5        73              1.0000000000
       408        38  LYS       HE1            -6.9962644397        5.1723397511       -0.8509707656  S5        73              1.0000000000
       409        38  LYS       HE2            -8.1867842545        4.6972687759       -2.0901847073  S5        73              1.0000000000
       410        38  LYS       NZ             -6.5490035719        5.7586027918       -2.7740853788  S5        73              1.0000000000
       411        38  LYS       HZ1            -6.7771368384        5.5883229972       -3.7759762106  S5        73              1.0000000000
       412        38  LYS       HZ2            -5.4940283094        5.8321771328       -2.6916628223  S5        73              1.0000000000
       413        38  LYS       HZ3            -6.9329593420        6.7076537649       -2.5312892712  S5        73              1.0000000000
       414        39  SER       CB             -4.6586298582        4.4007082778       -6.4357994195  S5        130             1.0000000000
       415        39  SER       HB1            -4.7559189952        5.3269203786       -7.0195097329  S5        130             1.0000000000
       416        39  SER       HB2            -3.9319002078        3.7417237292       -6.9442333609  S5        130             1.0000000000
       417        39  SER       OG             -4.1611567174        4.7010855461       -5.1024724625  S5        130             1.0000000000
       418        39  SER       HG1            -3.4707996167        5.4197669713       -5.1911348914  S5        130             1.0000000000
       419        39  SER       QQH3           -5.6281928799        3.8874289943       -6.3554562146  S5        130             1.0000000000
       420        40  GLU       CB            -10.1026185534        9.3648945394        0.6876410695  S5        166             1.0000000000
       421        40  GLU       HB1            -9.7895808319       10.0065129397       -0.1465056397  S5        166             1.0000000000
       422        40  GLU       HB2           -11.1632061866        9.1355456713        0.5483037038  S5        166             1.0000000000
       423        40  GLU       QQH4           -9.9626165352        9.8787836390        1.6444091584  S5        166             1.0000000000
       424        40  GLU       CG             -9.2935391219        8.0800056067        0.6230785009  S5        166             1.0000000000
       425        40  GLU       HG1            -9.7640508241        7.3976603463       -0.0996280602  S5        166             1.0000000000
       426        40  GLU       HG2            -9.3197638367        7.5553249380        1.5935349002  S5        166             1.0000000000
       427        40  GLU       CD             -7.8464917959        8.2845917692        0.2119938044  S5        166             1.0000000000
       428        40  GLU       OE1            -7.2570696977        9.3657353459        0.4745419614  S5        166             1.0000000000
       429        40  GLU       OE2            -7.2673993497        7.2864298003       -0.4066419489  S5        166             1.0000000000
       430        41  ASN       CB             -2.9275976051       11.9172685078        1.2752186598  S5        170             1.0000000000
       431        41  ASN       HB1            -1.9649782845       11.8777870527        0.7518999005  S5        170             1.0000000000
       432        41  ASN       HB2            -3.4488609682       12.8346159474        0.9838719676  S5        170             1.0000000000
       433        41  ASN       QQH5           -2.7616037439       11.9162803824        2.3591153405  S5        170             1.0000000000
       434        41  ASN       CG             -3.7612762586       10.7092123034        0.8929437542  S5        170             1.0000000000
       435        41  ASN       OD1            -3.3261904454        9.5374403294        1.0349839878  S5        170             1.0000000000
       436        41  ASN       ND2            -4.9863156523       10.9438830476        0.3918649647  S5        170             1.0000000000
       437        41  ASN       HD21           -5.6619551594       10.1643183632        0.2267000252  S5        170             1.0000000000
       438        41  ASN       HD22           -5.2773803592       11.9054961851        0.1599599578  S5        170             1.0000000000
       439        42  LYS       CE             -3.0734708247        1.6571050334       -4.6024949862  S5        234             1.0000000000
       440        42  LYS       HE1            -3.5259579264        1.8948794689       -3.6319290212  S5        234             1.0000000000
       441        42  LYS       HE2            -3.8656412923        1.5878547554       -5.3574813895  S5        234             1.0000000000
       442        42  LYS       NZ             -2.1676377626        2.7305535494       -4.9976180321  S5        234             1.0000000000
       443        42  LYS       HZ1            -1.6694831107        2.4933985383       -5.8920254727  S5        234             1.0000000000
       444        42  LYS       HZ2            -1.4226230772        2.9229901100       -4.2922071058  S5        234             1.0000000000
       445        42  LYS       HZ3            -2.7021826953        3.6323487052       -5.1371054644  S5        234             1.0000000000
       446        42  LYS       QQH6           -2.5175841238        0.7139098440       -4.5263121455  S5        234             1.0000000000
       447        43  SER       CB              2.4152869232        3.5693331409       -5.9927618795  S5        235             1.0000000000
       448        43  SER       HB1             3.0841642634        2.9090338571       -6.5674764772  S5        235             1.0000000000
       449        43  SER       HB2             2.9782863948        4.4881816735       -5.7443192072  S5        235             1.0000000000
       450        43  SER       OG              1.2740755952        3.8682258592       -6.8072681498  S5        235             1.0000000000
       451        43  SER       HG1             0.8308122935        4.7102380666       -6.5205608415  S5        235             1.0000000000
       452        43  SER       QQH7            2.1163889154        3.0646761003       -5.0455989638  S5        235             1.0000000000
       453        44  PNM       S1             -3.3880100290        9.6702098817       -6.1562486943  S5        523             1.0000000000
       454        44  PNM       C2             -2.1266556903        8.4578386522       -6.8629113040  S5        523             1.0000000000
       455        44  PNM       C3             -1.6226544411        7.6741621962       -5.6238779851  S5        523             1.0000000000
       456        44  PNM       N4             -2.7649584310        7.5204315969       -4.7033083752  S5        523             1.0000000000
       457        44  PNM       C5             -3.9268714384        8.4702952265       -4.9130992102  S5        523             1.0000000000
       458        44  PNM       C6             -3.7796736687        8.8944888249       -3.3856484939  S5        523             1.0000000000
       459        44  PNM       C7             -2.6120837394        7.8876127916       -3.3510065904  S5        523             1.0000000000
       460        44  PNM       O8             -1.6542485533        7.6868434996       -2.5934486332  S5        523             1.0000000000
       461        44  PNM       C9             -2.7910169924        7.5136762506       -7.8525705957  S5        523             1.0000000000
       462        44  PNM       C10            -0.9977214962        9.2197713522       -7.5303754889  S5        523             1.0000000000
       463        44  PNM       C11            -0.9996959704        6.3355957753       -5.9914472420  S5        523             1.0000000000
       464        44  PNM       O12            -1.6035322954        5.2679324228       -5.7264108412  S5        523             1.0000000000
       465        44  PNM       O13             0.1963383808        6.3845689395       -6.5521393776  S5        523             1.0000000000
       466        44  PNM       N14            -3.2438157206       10.2222359309       -3.1967949815  S5        523             1.0000000000
       467        44  PNM       C15            -3.8526872504       11.3163908743       -3.7013952843  S5        523             1.0000000000
       468        44  PNM       O16            -4.9558892341       11.2270866700       -4.3184787302  S5        523             1.0000000000
       469        44  PNM       C17            -3.1493139990       12.6382885967       -3.5190572566  S5        523             1.0000000000
       470        44  PNM       C18            -2.1784807652       12.8803653688       -4.6453878272  S5        523             1.0000000000
       471        44  PNM       C19            -0.8566887617       13.2595708710       -4.3747802961  S5        523             1.0000000000
       472        44  PNM       C20             0.0395478994       13.4793804943       -5.4231304312  S5        523             1.0000000000
       473        44  PNM       C21            -0.3706593947       13.3016621431       -6.7457775120  S5        523             1.0000000000
       474        44  PNM       C22            -1.6897850149       12.9316602251       -7.0190231568  S5        523             1.0000000000
       475        44  PNM       C23            -2.5977409411       12.7357601788       -5.9771716107  S5        523             1.0000000000
       476        44  PNM       H24            -0.8389797911        8.2856652459       -5.1175292806  S5        523             1.0000000000
       477        44  PNM       H25            -1.3398992764        9.6792954686       -8.4642643183  S5        523             1.0000000000
       478        44  PNM       H26            -0.1704147828        8.5398735101       -7.7627269704  S5        523             1.0000000000
       479        44  PNM       H27            -0.6157016397       10.0179478488       -6.8850944733  S5        523             1.0000000000
       480        44  PNM       H28            -3.2237555723        8.0706075999       -8.6914026494  S5        523             1.0000000000
       481        44  PNM       H29            -3.5949711014        6.9403287470       -7.3765801230  S5        523             1.0000000000
       482        44  PNM       H30            -2.0563904345        6.8050563278       -8.2564387257  S5        523             1.0000000000
       483        44  PNM       H31            -4.8768959405        7.9488149355       -5.1552521983  S5        523             1.0000000000
       484        44  PNM       H32            -4.6774812202        8.7096847602       -2.7496422213  S5        523             1.0000000000
       485        44  PNM       H33            -2.6199077294       12.6598149593       -2.5514709490  S5        523             1.0000000000
       486        44  PNM       H34            -3.9038061489       13.4435595031       -3.4989282219  S5        523             1.0000000000
       487        44  PNM       H35            -0.5281133764       13.3898088059       -3.3357299983  S5        523             1.0000000000
       488        44  PNM       H36             1.0705033565       13.7825843393       -5.2022871488  S5        523             1.0000000000
       489        44  PNM       H37             0.3356785113       13.4590979078       -7.5700404052  S5        523             1.0000000000
       490        44  PNM       H38            -2.0148670366       12.7933896021       -8.0564756255  S5        523             1.0000000000
       491        44  PNM       H39            -3.6421771859       12.4796774565       -6.1951865884  S5        523             1.0000000000
       492        44  PNM       H40            -2.3185186661       10.3049513295       -2.7322374272  S5        523             1.0000000000
       493        45  TIP3      OH2            -4.6645778493        7.7054068892       -0.4776469084  S5        290             1.0000000000
       494        45  TIP3      H1             -5.6690271741        7.6798732006       -0.3644983164  S5        290             1.0000000000
       495        45  TIP3      H2             -4.2267832102        8.3469633015        0.1566070215  S5        290             1.0000000000
       496        46  SER       CB             -3.0391757970        5.1482832846       -2.3302648336  S6        70              1.0000000000
       497        46  SER       HB1            -3.5459443918        4.2891588536       -2.8046384537  S6        70              1.0000000000
       498        46  SER       HB2            -2.0901762094        5.3432323824       -2.8552436663  S6        70              1.0000000000
       499        46  SER       OG             -3.9094228323        6.2951359365       -2.4608311970  S6        70              1.0000000000
       500        46  SER       HG1            -4.0321024473        6.8124932378       -1.5699001736  S6        70              1.0000000000
       501        46  SER       QQH1           -2.8439413499        4.9386192966       -1.2636571479  S6        70              1.0000000000
       502        47  LYS       CD             -6.4393097703        3.4041988583       -2.0446824332  S6        73              1.0000000000
       503        47  LYS       HD1            -6.9118593535        2.8732213182       -2.8729530029  S6        73              1.0000000000
       504        47  LYS       HD2            -5.3732956822        3.5082961545       -2.2853307264  S6        73              1.0000000000
       505        47  LYS       QQH2           -6.5462656330        2.7994565043       -1.1366150019  S6        73              1.0000000000
       506        47  LYS       CE             -7.0836289622        4.7681261639       -1.8783668955  S6        73              1.0000000000
       507        47  LYS       HE1            -6.9512970845        5.1872720790       -0.8643847591  S6        73              1.0000000000
       508        47  LYS       HE2            -8.1661495091        4.7142404201       -2.0802406838  S6        73              1.0000000000
       509        47  LYS       NZ             -6.5258527928        5.7481030052       -2.8015600277  S6        73              1.0000000000
       510        47  LYS       HZ1            -6.7396188115        5.5474866411       -3.8007097731  S6        73              1.0000000000
       511        47  LYS       HZ2            -5.4718291629        5.8367150090       -2.7078912723  S6        73              1.0000000000
       512        47  LYS       HZ3            -6.9226495922        6.6996129424       -2.5944030410  S6        73              1.0000000000
       513        48  SER       CB             -4.6584419628        4.4020003593       -6.4348415534  S6        130             1.0000000000
       514        48  SER       HB1            -4.7533791444        5.3272040794       -7.0203102926  S6        130             1.0000000000
       515        48  SER       HB2            -3.9298299510        3.7421603284       -6.9392285579  S6        130             1.0000000000
       516        48  SER       OG             -4.1661915211        4.7048143038       -5.0995436818  S6        130             1.0000000000
       517        48  SER       HG1            -3.4798299363        5.4279978244       -5.1855598118  S6        130             1.0000000000
       518        48  SER       QQH3           -5.6283421536        3.8888943643       -6.3572751700  S6        130             1.0000000000
       519        49  GLU       CB            -10.1042982446        9.3674700025        0.6877681546  S6        166             1.0000000000
       520        49  GLU       HB1            -9.7920088622       10.0098337743       -0.1461164560  S6        166             1.0000000000
       521        49  GLU       HB2           -11.1645495904        9.1366709739        0.5483131202  S6        166             1.0000000000
       522        49  GLU       QQH4           -9.9647971191        9.8806086096        1.6450045718  S6        166             1.0000000000
       523        49  GLU       CG             -9.2933876069        8.0839110675        0.6223495040  S6        166             1.0000000000
       524        49  GLU       HG1            -9.7570184507        7.4049661844       -0.1081049779  S6        166             1.0000000000
       525        49  GLU       HG2            -9.3268157334        7.5535467069        1.5894914888  S6        166             1.0000000000
       526        49  GLU       CD             -7.8434080834        8.2923426325        0.2242545107  S6        166             1.0000000000
       527        49  GLU       OE1            -7.2607768552        9.3773494003        0.4851495161  S6        166             1.0000000000
       528        49  GLU       OE2            -7.2543758410        7.2931482640       -0.3826323950  S6        166             1.0000000000
       529        50  ASN       CB             -2.9239898505       11.9124085261        1.2743293215  S6        170             1.0000000000
       530        50  ASN       HB1            -1.9600881745       11.8710167332        0.7535907887  S6        170             1.0000000000
       531        50  ASN       HB2            -3.4431285180       12.8302035425        0.9805553680  S6        170             1.0000000000
       532        50  ASN       QQH5           -2.7612957604       11.9121081092        2.3587223890  S6        170             1.0000000000
       533        50  ASN       CG             -3.7593637943       10.7056269373        0.8902566433  S6        170             1.0000000000
       534        50  ASN       OD1            -3.3268824535        9.5321337041        1.0277852098  S6        170             1.0000000000
       535        50  ASN       ND2            -4.9841308685       10.9436641573        0.3904303794  S6        170             1.0000000000
       536        50  ASN       HD21           -5.6621278860       10.1658131189        0.2263608617  S6        170             1.0000000000
       537        50  ASN       HD22           -5.2741214410       11.9060864809        0.1602722669  S6        170             1.0000000000
       538        51  LYS       CE             -3.0747961750        1.6586090132       -4.6008239062  S6        234             1.0000000000
       539        51  LYS       HE1            -3.5274660677        1.8950497690       -3.6300109512  S6        234             1.0000000000
       540        51  LYS       HE2            -3.8669814006        1.5894234184       -5.3558339416  S6        234             1.0000000000
       541        51  LYS       NZ             -2.1697488286        2.7330865848       -4.9949578936  S6        234             1.0000000000
       542        51  LYS       HZ1            -1.6718582597        2.4973535017       -5.8899136324  S6        234             1.0000000000
       543        51  LYS       HZ2            -1.4241569270        2.9246471204       -4.2898969267  S6        234             1.0000000000
       544        51  LYS       HZ3            -2.7038401893        3.6351429413       -5.1332298586  S6        234             1.0000000000
       545        51  LYS       QQH6           -2.5181619984        0.7157891879       -4.5256234422  S6        234             1.0000000000
       546        52  SER       CB              2.4147290643        3.5693075243       -5.9929581739  S6        235             1.0000000000
       547        52  SER       HB1             3.0837950074        2.9092177213       -6.5676894150  S6        235             1.0000000000
       548        52  SER       HB2             2.9774445722        4.4883261087       -5.7445301299  S6        235             1.0000000000
       549        52  SER       OG              1.2734063528        3.8678448606       -6.8074468158  S6        235             1.0000000000
       550        52  SER       HG1             0.8298140690        4.7095945434       -6.5204539912  S6        235             1.0000000000
       551        52  SER       QQH7            2.1159963172        3.0645554409       -5.0457972913  S6        235             1.0000000000
       552        53  PNM       S1             -3.3908114064        9.6625346684       -6.1587324965  S6        523             1.0000000000
       553        53  PNM       C2             -2.1273947617        8.4512362210       -6.8619610083  S6        523             1.0000000000
       554        53  PNM       C3             -1.6275559750        7.6669336233       -5.6216864637  S6        523             1.0000000000
       555        53  PNM       N4             -2.7737597949        7.5077086376       -4.7055221463  S6        523             1.0000000000
       556        53  PNM       C5             -3.9318878494        8.4633078931       -4.9159420467  S6        523             1.0000000000
       557        53  PNM       C6             -3.7838377020        8.8888502665       -3.3897653356  S6        523             1.0000000000
       558        53  PNM       C7             -2.6202342150        7.8777513156       -3.3518039434  S6        523             1.0000000000
       559        53  PNM       O8             -1.6566198224        7.6866237921       -2.5990687120  S6        523             1.0000000000
       560        53  PNM       C9             -2.7884630293        7.5078270698       -7.8545817784  S6        523             1.0000000000
       561        53  PNM       C10            -0.9966000070        9.2137839540       -7.5256736930  S6        523             1.0000000000
       562        53  PNM       C11            -1.0003025687        6.3308886055       -5.9906377823  S6        523             1.0000000000
       563        53  PNM       O12            -1.6015490687        5.2611948410       -5.7283544013  S6        523             1.0000000000
       564        53  PNM       O13             0.1960389640        6.3839877555       -6.5508371174  S6        523             1.0000000000
       565        53  PNM       N14            -3.2432370625       10.2146823445       -3.2015367147  S6        523             1.0000000000
       566        53  PNM       C15            -3.8524624280       11.3110583136       -3.7006906891  S6        523             1.0000000000
       567        53  PNM       O16            -4.9583664222       11.2247003926       -4.3134160382  S6        523             1.0000000000
       568        53  PNM       C17            -3.1471853149       12.6316970971       -3.5169877272  S6        523             1.0000000000
       569        53  PNM       C18            -2.1778337410       12.8760309119       -4.6441150161  S6        523             1.0000000000
       570        53  PNM       C19            -0.8567559793       13.2584220757       -4.3743671919  S6        523             1.0000000000
       571        53  PNM       C20             0.0381455892       13.4809387240       -5.4232761133  S6        523             1.0000000000
       572        53  PNM       C21            -0.3726654777       13.3029223436       -6.7456990250  S6        523             1.0000000000
       573        53  PNM       C22            -1.6910843294       12.9298006604       -7.0180961004  S6        523             1.0000000000
       574        53  PNM       C23            -2.5977529624       12.7310972139       -5.9756433408  S6        523             1.0000000000
       575        53  PNM       H24            -0.8475219671        8.2793486242       -5.1107628108  S6        523             1.0000000000
       576        53  PNM       H25            -1.3354233556        9.6712222230       -8.4618060050  S6        523             1.0000000000
       577        53  PNM       H26            -0.1673321968        8.5346809469       -7.7532238821  S6        523             1.0000000000
       578        53  PNM       H27            -0.6186189912       10.0136630503       -6.8802022273  S6        523             1.0000000000
       579        53  PNM       H28            -3.2184589187        8.0653842261       -8.6944343875  S6        523             1.0000000000
       580        53  PNM       H29            -3.5940225889        6.9341616830       -7.3817370134  S6        523             1.0000000000
       581        53  PNM       H30            -2.0525377321        6.7995110765       -8.2565595158  S6        523             1.0000000000
       582        53  PNM       H31            -4.8839514553        7.9454275038       -5.1578464300  S6        523             1.0000000000
       583        53  PNM       H32            -4.6836106870        8.7091799555       -2.7551821401  S6        523             1.0000000000
       584        53  PNM       H33            -2.6161707517       12.6504333640       -2.5502187904  S6        523             1.0000000000
       585        53  PNM       H34            -3.9008863083       13.4376637787       -3.4935408752  S6        523             1.0000000000
       586        53  PNM       H35            -0.5277002304       13.3889061591       -3.3355004503  S6        523             1.0000000000
       587        53  PNM       H36             1.0685339643       13.7865343992       -5.2030579586  S6        523             1.0000000000
       588        53  PNM       H37             0.3326414496       13.4624848263       -7.5704363882  S6        523             1.0000000000
       589        53  PNM       H38            -2.0166170114       12.7913072163       -8.0553838062  S6        523             1.0000000000
       590        53  PNM       H39            -3.6416896451       12.4724538409       -6.1930253563  S6        523             1.0000000000
       591        53  PNM       H40            -2.3168181925       10.2945844720       -2.7386633588  S6        523             1.0000000000
       592        54  TIP3      OH2            -4.6734674915        7.6943021523       -0.4807646063  S6        290             1.0000000000
       593        54  TIP3      H1             -5.6814340569        7.6655156386       -0.3645218321  S6        290             1.0000000000
       594        54  TIP3      H2             -4.2324245037        8.3390969618        0.1489453926  S6        290             1.0000000000
       595        55  SER       CB             -3.0456129723        5.1550994320       -2.3263705762  S7        70              1.0000000000
       596        55  SER       HB1            -3.5573350109        4.2986171546       -2.8006482832  S7        70              1.0000000000
       597        55  SER       HB2            -2.0982247208        5.3482743343       -2.8546757589  S7        70              1.0000000000
       598        55  SER       OG             -3.9120258794        6.3080075250       -2.4499851454  S7        70              1.0000000000
       599        55  SER       HG1            -4.0616205014        6.8300281886       -1.5511244486  S7        70              1.0000000000
       600        55  SER       QQH1           -2.8464221964        4.9408047954       -1.2613539575  S7        70              1.0000000000
       601        56  LYS       CD             -6.4327460678        3.4012991717       -2.0515798682  S7        73              1.0000000000
       602        56  LYS       HD1            -6.9215741557        2.8716762621       -2.8712666205  S7        73              1.0000000000
       603        56  LYS       HD2            -5.3684954748        3.4912974035       -2.3052353296  S7        73              1.0000000000
       604        56  LYS       QQH2           -6.5365199835        2.8032152695       -1.1387978170  S7        73              1.0000000000
       605        56  LYS       CE             -7.0585226840        4.7741322170       -1.8865925841  S7        73              1.0000000000
       606        56  LYS       HE1            -6.9083002840        5.1991835428       -0.8776987723  S7        73              1.0000000000
       607        56  LYS       HE2            -8.1444618409        4.7313510867       -2.0731532000  S7        73              1.0000000000
       608        56  LYS       NZ             -6.4998813327        5.7377875383       -2.8267585723  S7        73              1.0000000000
       609        56  LYS       HZ1            -6.6969163940        5.5083059547       -3.8227815227  S7        73              1.0000000000
       610        56  LYS       HZ2            -5.4466478983        5.8424405552       -2.7200175416  S7        73              1.0000000000
       611        56  LYS       HZ3            -6.9097881830        6.6899706572       -2.6539623237  S7        73              1.0000000000
       612        57  SER       CB             -4.6582853452        4.4034537012       -6.4339672151  S7        130             1.0000000000
       613        57  SER       HB1            -4.7511124713        5.3279457087       -7.0206634612  S7        130             1.0000000000
       614        57  SER       HB2            -3.9279847308        3.7430629446       -6.9349686196  S7        130             1.0000000000
       615        57  SER       OG             -4.1709370671        4.7077837802       -5.0967824367  S7        130             1.0000000000
       616        57  SER       HG1            -3.4913563284        5.4381113033       -5.1785977583  S7        130             1.0000000000
       617        57  SER       QQH3           -5.6284994121        3.8904329132       -6.3592644834  S7        130             1.0000000000
       618        58  GLU       CB            -10.1059931394        9.3696775792        0.6878458816  S7        166             1.0000000000
       619        58  GLU       HB1            -9.7947608577       10.0129125739       -0.1457897495  S7        166             1.0000000000
       620        58  GLU       HB2           -11.1658670591        9.1371591738        0.5484904068  S7        166             1.0000000000
       621        58  GLU       QQH4           -9.9668733406        9.8818505577        1.6456559777  S7        166             1.0000000000
       622        58  GLU       CG             -9.2929764732        8.0874459843        0.6211101808  S7        166             1.0000000000
       623        58  GLU       HG1            -9.7495540628        7.4118995430       -0.1170250588  S7        166             1.0000000000
       624        58  GLU       HG2            -9.3331852955        7.5513358372        1.5848460604  S7        166             1.0000000000
       625        58  GLU       CD             -7.8404299457        8.3007438350        0.2363319588  S7        166             1.0000000000
       626        58  GLU       OE1            -7.2646878260        9.3888400754        0.4953039933  S7        166             1.0000000000
       627        58  GLU       OE2            -7.2385024047        7.3010304531       -0.3588463227  S7        166             1.0000000000
       628        59  ASN       CB             -2.9205557145       11.9081038617        1.2737304102  S7        170             1.0000000000
       629        59  ASN       HB1            -1.9555146518       11.8653085175        0.7552770588  S7        170             1.0000000000
       630        59  ASN       HB2            -3.4380455960       12.8261569854        0.9778352140  S7        170             1.0000000000
       631        59  ASN       QQH5           -2.7608758572       11.9083850623        2.3585652961  S7        170             1.0000000000
       632        59  ASN       CG             -3.7571905048       10.7024522462        0.8877674254  S7        170             1.0000000000
       633        59  ASN       OD1            -3.3276707520        9.5271019598        1.0208429460  S7        170             1.0000000000
       634        59  ASN       ND2            -4.9815787505       10.9438254771        0.3887437266  S7        170             1.0000000000
       635        59  ASN       HD21           -5.6608518343       10.1674218594        0.2239372483  S7        170             1.0000000000
       636        59  ASN       HD22           -5.2702774134       11.9068515883        0.1590309921  S7        170             1.0000000000
       637        60  LYS       CE             -3.0760856297        1.6601308534       -4.5991776451  S7        234             1.0000000000
       638        60  LYS       HE1            -3.5289319827        1.8951694380       -3.6280959295  S7        234             1.0000000000
       639        60  LYS       HE2            -3.8682766475        1.5909977331       -5.3542133946  S7        234             1.0000000000
       640        60  LYS       NZ             -2.1719719740        2.7357949133       -4.9922463638  S7        234             1.0000000000
       641        60  LYS       HZ1            -1.6743998074        2.5017458830       -5.8878079507  S7        234             1.0000000000
       642        60  LYS       HZ2            -1.4258231814        2.9264975409       -4.2875211825  S7        234             1.0000000000
       643        60  LYS       HZ3            -2.7059334965        3.6381130427       -5.1290269608  S7        234             1.0000000000
       644        60  LYS       QQH6           -2.5186333747        0.7177220025       -4.5250380821  S7        234             1.0000000000
       645        61  SER       CB              2.4141908484        3.5693350750       -5.9931377184  S7        235             1.0000000000
       646        61  SER       HB1             3.0834517638        2.9094597315       -6.5678885183  S7        235             1.0000000000
       647        61  SER       HB2             2.9766705625        4.4884969058       -5.7446863513  S7        235             1.0000000000
       648        61  SER       OG              1.2727853633        3.8675573153       -6.8076143164  S7        235             1.0000000000
       649        61  SER       HG1             0.8288830305        4.7090964860       -6.5204039468  S7        235             1.0000000000
       650        61  SER       QQH7            2.1156202447        3.0644658763       -5.0459896940  S7        235             1.0000000000
       651        62  PNM       S1             -3.3933790689        9.6553540849       -6.1611550017  S7        523             1.0000000000
       652        62  PNM       C2             -2.1279814085        8.4450187498       -6.8609528717  S7        523             1.0000000000
       653        62  PNM       C3             -1.6321975026        7.6600775176       -5.6193899643  S7        523             1.0000000000
       654        62  PNM       N4             -2.7822923665        7.4951590738       -4.7076380992  S7        523             1.0000000000
       655        62  PNM       C5             -3.9363579502        8.4566117738       -4.9186072908  S7        523             1.0000000000
       656        62  PNM       C6             -3.7879619324        8.8832751204       -3.3938717381  S7        523             1.0000000000
       657        62  PNM       C7             -2.6287634594        7.8672050656       -3.3519008604  S7        523             1.0000000000
       658        62  PNM       O8             -1.6590024639        7.6869203653       -2.6043067631  S7        523             1.0000000000
       659        62  PNM       C9             -2.7859847071        7.5023991581       -7.8564105185  S7        523             1.0000000000
       660        62  PNM       C10            -0.9955129524        9.2081867763       -7.5212408637  S7        523             1.0000000000
       661        62  PNM       C11            -1.0007392101        6.3264830259       -5.9898489601  S7        523             1.0000000000
       662        62  PNM       O12            -1.5991622193        5.2547985789       -5.7305385430  S7        523             1.0000000000
       663        62  PNM       O13             0.1960660768        6.3837164182       -6.5498088461  S7        523             1.0000000000
       664        62  PNM       N14            -3.2427377945       10.2072691503       -3.2059688066  S7        523             1.0000000000
       665        62  PNM       C15            -3.8521063437       11.3058277039       -3.7000069539  S7        523             1.0000000000
       666        62  PNM       O16            -4.9608453139       11.2226264396       -4.3081898168  S7        523             1.0000000000
       667        62  PNM       C17            -3.1450436648       12.6253220741       -3.5150540318  S7        523             1.0000000000
       668        62  PNM       C18            -2.1771527427       12.8719717067       -4.6429277782  S7        523             1.0000000000
       669        62  PNM       C19            -0.8567638354       13.2573710881       -4.3739841605  S7        523             1.0000000000
       670        62  PNM       C20             0.0368684036       13.4824265886       -5.4234215416  S7        523             1.0000000000
       671        62  PNM       C21            -0.3745273302       13.3041308646       -6.7456266549  S7        523             1.0000000000
       672        62  PNM       C22            -1.6922784844       12.9280892769       -7.0172254755  S7        523             1.0000000000
       673        62  PNM       C23            -2.5977202639       12.7267508782       -5.9742043806  S7        523             1.0000000000
       674        62  PNM       H24            -0.8557866492        8.2733962508       -5.1039606623  S7        523             1.0000000000
       675        62  PNM       H25            -1.3313085459        9.6636719185       -8.4594232635  S7        523             1.0000000000
       676        62  PNM       H26            -0.1644404113        8.5298372960       -7.7443599655  S7        523             1.0000000000
       677        62  PNM       H27            -0.6213005335       10.0097154841       -6.8756758191  S7        523             1.0000000000
       678        62  PNM       H28            -3.2134125243        8.0605912086       -8.6971692351  S7        523             1.0000000000
       679        62  PNM       H29            -3.5930747061        6.9284715359       -7.3865606890  S7        523             1.0000000000
       680        62  PNM       H30            -2.0488716691        6.7943799689       -8.2566554526  S7        523             1.0000000000
       681        62  PNM       H31            -4.8904842192        7.9424194322       -5.1603537486  S7        523             1.0000000000
       682        62  PNM       H32            -4.6904104215        8.7091449726       -2.7617279174  S7        523             1.0000000000
       683        62  PNM       H33            -2.6125320088       12.6415356910       -2.5490545081  S7        523             1.0000000000
       684        62  PNM       H34            -3.8981067501       13.4318266602       -3.4884248279  S7        523             1.0000000000
       685        62  PNM       H35            -0.5272323001       13.3880201462       -3.3352869157  S7        523             1.0000000000
       686        62  PNM       H36             1.0667409968       13.7901992688       -5.2037935868  S7        523             1.0000000000
       687        62  PNM       H37             0.3298252009       13.4656082535       -7.5708047476  S7        523             1.0000000000
       688        62  PNM       H38            -2.0182251391       12.7893294285       -8.0543514458  S7        523             1.0000000000
       689        62  PNM       H39            -3.6411569965       12.4655945049       -6.1909657720  S7        523             1.0000000000
       690        62  PNM       H40            -2.3147935345       10.2843322139       -2.7455931711  S7        523             1.0000000000
       691        63  TIP3      OH2            -4.6865077787        7.6819380735       -0.4858600041  S7        290             1.0000000000
       692        63  TIP3      H1             -5.7010797654        7.6482574921       -0.3659869238  S7        290             1.0000000000
       693        63  TIP3      H2             -4.2384999010        8.3287654536        0.1373594620  S7        290             1.0000000000
       694        64  SER       CB             -3.0522294853        5.1609083565       -2.3237759374  S8        70              1.0000000000
       695        64  SER       HB1            -3.5672743052        4.3062649536       -2.7986238485  S8        70              1.0000000000
       696        64  SER       HB2            -2.1065019701        5.3537043262       -2.8549931798  S8        70              1.0000000000
       697        64  SER       OG             -3.9178445099        6.3208717769       -2.4377366921  S8        70              1.0000000000
       698        64  SER       HG1            -4.1110386382        6.8678036665       -1.5175369525  S8        70              1.0000000000
       699        64  SER       QQH1           -2.8486050763        4.9394119468       -1.2605036975  S8        70              1.0000000000
       700        65  LYS       CD             -6.4263953571        3.3980372612       -2.0582434019  S8        73              1.0000000000
       701        65  LYS       HD1            -6.9303494171        2.8703741157       -2.8699631051  S8        73              1.0000000000
       702        65  LYS       HD2            -5.3639234408        3.4747071234       -2.3234104810  S8        73              1.0000000000
       703        65  LYS       QQH2           -6.5279046814        2.8063329504       -1.1410173717  S8        73              1.0000000000
       704        65  LYS       CE             -7.0337841252        4.7793447910       -1.8951646298  S8        73              1.0000000000
       705        65  LYS       HE1            -6.8681750697        5.2063198688       -0.8897422124  S8        73              1.0000000000
       706        65  LYS       HE2            -8.1225508395        4.7480642915       -2.0689884360  S8        73              1.0000000000
       707        65  LYS       NZ             -6.4706089360        5.7281512710       -2.8482170475  S8        73              1.0000000000
       708        65  LYS       HZ1            -6.6477604486        5.4710809802       -3.8407571242  S8        73              1.0000000000
       709        65  LYS       HZ2            -5.4160130114        5.8512713003       -2.7259460045  S8        73              1.0000000000
       710        65  LYS       HZ3            -6.8940632694        6.6792147952       -2.7093393374  S8        73              1.0000000000
       711        66  SER       CB             -4.6581065422        4.4050730809       -6.4331657925  S8        130             1.0000000000
       712        66  SER       HB1            -4.7491716090        5.3291272736       -7.0206360460  S8        130             1.0000000000
       713        66  SER       HB2            -3.9264716014        3.7443804664       -6.9317444695  S8        130             1.0000000000
       714        66  SER       OG             -4.1751970659        4.7096987033       -5.0944507431  S8        130             1.0000000000
       715        66  SER       HG1            -3.5060896249        5.4505211566       -5.1691299922  S8        130             1.0000000000
       716        66  SER       QQH3           -5.6286752357        3.8920788782       -6.3613634341  S8        130             1.0000000000
       717        67  GLU       CB            -10.1077588916        9.3715404622        0.6879114846  S8        166             1.0000000000
       718        67  GLU       HB1            -9.7978535340       10.0157145128       -0.1455152596  S8        166             1.0000000000
       719        67  GLU       HB2           -11.1672223238        9.1370727568        0.5489228356  S8        166             1.0000000000
       720        67  GLU       QQH4           -9.9688774967        9.8825422818        1.6463938823  S8        166             1.0000000000
       721        67  GLU       CG             -9.2925647747        8.0903998413        0.6194013176  S8        166             1.0000000000
       722        67  GLU       HG1            -9.7421321137        7.4180716080       -0.1261027697  S8        166             1.0000000000
       723        67  GLU       HG2            -9.3386062292        7.5487425264        1.5798755398  S8        166             1.0000000000
       724        67  GLU       CD             -7.8383553298        8.3100377643        0.2480781766  S8        166             1.0000000000
       725        67  GLU       OE1            -7.2687736563        9.3990975331        0.5045149440  S8        166             1.0000000000
       726        67  GLU       OE2            -7.2186016567        7.3100599603       -0.3366933967  S8        166             1.0000000000
       727        68  ASN       CB             -2.9174681171       11.9046547436        1.2734606082  S8        170             1.0000000000
       728        68  ASN       HB1            -1.9514770064       11.8609933890        0.7569062194  S8        170             1.0000000000
       729        68  ASN       HB2            -3.4339499514       12.8227193101        0.9758259995  S8        170             1.0000000000
       730        68  ASN       QQH5           -2.7603338192       11.9053401578        2.3586710939  S8        170             1.0000000000
       731        68  ASN       CG             -3.7546240858       10.6999655952        0.8856868062  S8        170             1.0000000000
       732        68  ASN       OD1            -3.3285161910        9.5225558366        1.0145318454  S8        170             1.0000000000
       733        68  ASN       ND2            -4.9785689386       10.9443674524        0.3869432206  S8        170             1.0000000000
       734        68  ASN       HD21           -5.6567779414       10.1687013006        0.2178972769  S8        170             1.0000000000
       735        68  ASN       HD22           -5.2655102649       11.9076699869        0.1556242779  S8        170             1.0000000000
       736        69  LYS       CE             -3.0773050001        1.6616287270       -4.5976042602  S8        234             1.0000000000
       737        69  LYS       HE1            -3.5303004207        1.8952705848       -3.6262374584  S8        234             1.0000000000
       738        69  LYS       HE2            -3.8695391158        1.5925725579       -5.3526203816  S8        234             1.0000000000
       739        69  LYS       NZ             -2.1743279771        2.7386587805       -4.9895411348  S8        234             1.0000000000
       740        69  LYS       HZ1            -1.6771671136        2.5067095558       -5.8857987204  S8        234             1.0000000000
       741        69  LYS       HZ2            -1.4277943772        2.9286976951       -4.2850322657  S8        234             1.0000000000
       742        69  LYS       HZ3            -2.7087610735        3.6412608958       -5.1242362611  S8        234             1.0000000000
       743        69  LYS       QQH6           -2.5189912957        0.7196377634       -4.5246070414  S8        234             1.0000000000
       744        70  SER       CB              2.4136668465        3.5694181510       -5.9932974638  S8        235             1.0000000000
       745        70  SER       HB1             3.0831621344        2.9097497234       -6.5680547577  S8        235             1.0000000000
       746        70  SER       HB2             2.9759718977        4.4886929530       -5.7447798553  S8        235             1.0000000000
       747        70  SER       OG              1.2722360452        3.8673712910       -6.8077719002  S8        235             1.0000000000
       748        70  SER       HG1             0.8279532765        4.7087404901       -6.5203872253  S8        235             1.0000000000
       749        70  SER       QQH7            2.1152818551        3.0643925891       -5.0461645328  S8        235             1.0000000000
       750        71  PNM       S1             -3.3956461678        9.6488235846       -6.1635000196  S8        523             1.0000000000
       751        71  PNM       C2             -2.1283844494        8.4393820657       -6.8599758353  S8        523             1.0000000000
       752        71  PNM       C3             -1.6364546851        7.6538776439       -5.6170792123  S8        523             1.0000000000
       753        71  PNM       N4             -2.7902477896        7.4832307779       -4.7097978251  S8        523             1.0000000000
       754        71  PNM       C5             -3.9399752887        8.4503620011       -4.9209282586  S8        523             1.0000000000
       755        71  PNM       C6             -3.7918669609        8.8778032974       -3.3978542501  S8        523             1.0000000000
       756        71  PNM       C7             -2.6378799793        7.8552597918       -3.3509258752  S8        523             1.0000000000
       757        71  PNM       O8             -1.6611283126        7.6879535921       -2.6089008426  S8        523             1.0000000000
       758        71  PNM       C9             -2.7836604233        7.4975632240       -7.8580541346  S8        523             1.0000000000
       759        71  PNM       C10            -0.9944944060        9.2031714638       -7.5172817856  S8        523             1.0000000000
       760        71  PNM       C11            -1.0011594229        6.3224508624       -5.9890094380  S8        523             1.0000000000
       761        71  PNM       O12            -1.5963566442        5.2489657938       -5.7329835133  S8        523             1.0000000000
       762        71  PNM       O13             0.1965544359        6.3837166431       -6.5491747452  S8        523             1.0000000000
       763        71  PNM       N14            -3.2424007115       10.2002264350       -3.2098837567  S8        523             1.0000000000
       764        71  PNM       C15            -3.8515609353       11.3007705650       -3.6994083455  S8        523             1.0000000000
       765        71  PNM       O16            -4.9633451502       11.2210058720       -4.3029356714  S8        523             1.0000000000
       766        71  PNM       C17            -3.1429608982       12.6193601750       -3.5133319617  S8        523             1.0000000000
       767        71  PNM       C18            -2.1764614996       12.8683201536       -4.6418680344  S8        523             1.0000000000
       768        71  PNM       C19            -0.8567185607       13.2564554550       -4.3736449150  S8        523             1.0000000000
       769        71  PNM       C20             0.0357448667       13.4838123141       -5.4235665065  S8        523             1.0000000000
       770        71  PNM       C21            -0.3762079224       13.3052668320       -6.7455632939  S8        523             1.0000000000
       771        71  PNM       C22            -1.6933463468       12.9265735738       -7.0164313689  S8        523             1.0000000000
       772        71  PNM       C23            -2.5976545854       12.7228449461       -5.9728948927  S8        523             1.0000000000
       773        71  PNM       H24            -0.8633307346        8.2680412359       -5.0975605457  S8        523             1.0000000000
       774        71  PNM       H25            -1.3275746764        9.6568863412       -8.4573155537  S8        523             1.0000000000
       775        71  PNM       H26            -0.1617626204        8.5255510048       -7.7364107906  S8        523             1.0000000000
       776        71  PNM       H27            -0.6236228894       10.0062041338       -6.8716927286  S8        523             1.0000000000
       777        71  PNM       H28            -3.2087181424        8.0563764710       -8.6996299107  S8        523             1.0000000000
       778        71  PNM       H29            -3.5920979139        6.9234201385       -7.3908843954  S8        523             1.0000000000
       779        71  PNM       H30            -2.0454595780        6.7898232907       -8.2567117770  S8        523             1.0000000000
       780        71  PNM       H31            -4.8962016107        7.9399188817       -5.1625203544  S8        523             1.0000000000
       781        71  PNM       H32            -4.6980056792        8.7097611946       -2.7697086559  S8        523             1.0000000000
       782        71  PNM       H33            -2.6090117420       12.6333732023       -2.5480497342  S8        523             1.0000000000
       783        71  PNM       H34            -3.8955458250       13.4262772950       -3.4837683431  S8        523             1.0000000000
       784        71  PNM       H35            -0.5267022457       13.3871502313       -3.3351040899  S8        523             1.0000000000
       785        71  PNM       H36             1.0651720275       13.7934809369       -5.2044813109  S8        523             1.0000000000
       786        71  PNM       H37             0.3273026997       13.4683913118       -7.5711306475  S8        523             1.0000000000
       787        71  PNM       H38            -2.0196284851       12.7874330557       -8.0534078888  S8        523             1.0000000000
       788        71  PNM       H39            -3.6405655925       12.4591348014       -6.1890568553  S8        523             1.0000000000
       789        71  PNM       H40            -2.3122770360       10.2744454868       -2.7532905862  S8        523             1.0000000000
       790        72  TIP3      OH2            -4.7039719462        7.6692672011       -0.4921472619  S8        290             1.0000000000
       791        72  TIP3      H1             -5.7363623208        7.6239513964       -0.3711339038  S8        290             1.0000000000
       792        72  TIP3      H2             -4.2388690240        8.3167788630        0.1206764752  S8        290             1.0000000000
       793        73  SER       CB             -3.0569576049        5.1629805357       -2.3247447626  S9        70              1.0000000000
       794        73  SER       HB1            -3.5710740850        4.3060697695       -2.7991554601  S9        70              1.0000000000
       795        73  SER       HB2            -2.1109721135        5.3553356739       -2.8559307700  S9        70              1.0000000000
       796        73  SER       OG             -3.9252663314        6.3282847813       -2.4320156053  S9        70              1.0000000000
       797        73  SER       HG1            -4.1934278480        6.9687282907       -1.4134438787  S9        70              1.0000000000
       798        73  SER       QQH1           -2.8505364093        4.9331208527       -1.2609471774  S9        70              1.0000000000
       799        74  LYS       CD             -6.4210559109        3.3948238705       -2.0638743068  S9        73              1.0000000000
       800        74  LYS       HD1            -6.9371496604        2.8692265068       -2.8691830029  S9        73              1.0000000000
       801        74  LYS       HD2            -5.3601643929        3.4610407452       -2.3379639224  S9        73              1.0000000000
       802        74  LYS       QQH2           -6.5214511935        2.8083596783       -1.1428358958  S9        73              1.0000000000
       803        74  LYS       CE             -7.0123942114        4.7832425435       -1.9031775685  S9        73              1.0000000000
       804        74  LYS       HE1            -6.8345968007        5.2054403587       -0.8983891016  S9        73              1.0000000000
       805        74  LYS       HE2            -8.1036266065        4.7618389232       -2.0672345258  S9        73              1.0000000000
       806        74  LYS       NZ             -6.4408091607        5.7203469279       -2.8631924973  S9        73              1.0000000000
       807        74  LYS       HZ1            -6.5969207977        5.4400742462       -3.8525121693  S9        73              1.0000000000
       808        74  LYS       HZ2            -5.3730217917        5.8670170432       -2.7238258131  S9        73              1.0000000000
       809        74  LYS       HZ3            -6.8765812222        6.6681969046       -2.7567981728  S9        73              1.0000000000
       810        75  SER       CB             -4.6578250943        4.4066817122       -6.4323592393  S9        130             1.0000000000
       811        75  SER       HB1            -4.7477741736        5.3304298943       -7.0205591031  S9        130             1.0000000000
       812        75  SER       HB2            -3.9255586866        3.7456831896       -6.9300830088  S9        130             1.0000000000
       813        75  SER       OG             -4.1784429430        4.7102686445       -5.0931280771  S9        130             1.0000000000
       814        75  SER       HG1            -3.5226005378        5.4638078972       -5.1562809509  S9        130             1.0000000000
       815        75  SER       QQH3           -5.6289158749        3.8935954517       -6.3632769941  S9        130             1.0000000000
       816        76  GLU       CB            -10.1095834896        9.3731324298        0.6880084877  S9        166             1.0000000000
       817        76  GLU       HB1            -9.8010972416       10.0180450845       -0.1453464639  S9        166             1.0000000000
       818        76  GLU       HB2           -11.1685340994        9.1366300300        0.5495317986  S9        166             1.0000000000
       819        76  GLU       QQH4           -9.9707802098        9.8828225817        1.6472153919  S9        166             1.0000000000
       820        76  GLU       CG             -9.2927313659        8.0925471174        0.6176435696  S9        166             1.0000000000
       821        76  GLU       HG1            -9.7358869379        7.4225950897       -0.1339551169  S9        166             1.0000000000
       822        76  GLU       HG2            -9.3424548844        7.5463770573        1.5755959920  S9        166             1.0000000000
       823        76  GLU       CD             -7.8393347961        8.3205878991        0.2590416229  S9        166             1.0000000000
       824        76  GLU       OE1            -7.2725758079        9.4056306709        0.5113812616  S9        166             1.0000000000
       825        76  GLU       OE2            -7.1962903301        7.3185134626       -0.3196949215  S9        166             1.0000000000
       826        77  ASN       CB             -2.9151801527       11.9025764354        1.2734797830  S9        170             1.0000000000
       827        77  ASN       HB1            -1.9485918890       11.8585915629        0.7581393864  S9        170             1.0000000000
       828        77  ASN       HB2            -3.4313739340       12.8204466099        0.9746990909  S9        170             1.0000000000
       829        77  ASN       QQH5           -2.7597876090       11.9034098873        2.3589491169  S9        170             1.0000000000
       830        77  ASN       CG             -3.7516831469       10.6988539501        0.8843784146  S9        170             1.0000000000
       831        77  ASN       OD1            -3.3289123901        9.5192823181        1.0101748455  S9        170             1.0000000000
       832        77  ASN       ND2            -4.9755291972       10.9451214137        0.3853726310  S9        170             1.0000000000
       833        77  ASN       HD21           -5.6482113816       10.1693890247        0.2069480536  S9        170             1.0000000000
       834        77  ASN       HD22           -5.2604558396       11.9082439508        0.1496651490  S9        170             1.0000000000
       835        78  LYS       CE             -3.0782885544        1.6629025112       -4.5963066622  S9        234             1.0000000000
       836        78  LYS       HE1            -3.5313224245        1.8954668577       -3.6247039736  S9        234             1.0000000000
       837        78  LYS       HE2            -3.8706330849        1.5939258344       -5.3512338481  S9        234             1.0000000000
       838        78  LYS       NZ             -2.1765416793        2.7412795209       -4.9871841306  S9        234             1.0000000000
       839        78  LYS       HZ1            -1.6799265110        2.5117222079       -5.8840458973  S9        234             1.0000000000
       840        78  LYS       HZ2            -1.4300726850        2.9312469405       -4.2825589805  S9        234             1.0000000000
       841        78  LYS       HZ3            -2.7124640127        3.6444930919       -5.1188985969  S9        234             1.0000000000
       842        78  LYS       QQH6           -2.5192848609        0.7211304187       -4.5244285677  S9        234             1.0000000000
       843        79  SER       CB              2.4131917859        3.5695247236       -5.9934338940  S9        235             1.0000000000
       844        79  SER       HB1             3.0830096272        2.9100060948       -6.5681650140  S9        235             1.0000000000
       845        79  SER       HB2             2.9754499863        4.4888667798       -5.7448070429  S9        235             1.0000000000
       846        79  SER       OG              1.2718490732        3.8672690232       -6.8079186934  S9        235             1.0000000000
       847        79  SER       HG1             0.8269041715        4.7085664261       -6.5203135218  S9        235             1.0000000000
       848        79  SER       QQH7            2.1150539717        3.0642885890       -5.0463249936  S9        235             1.0000000000
       849        80  PNM       S1             -3.3974516062        9.6436994468       -6.1653671165  S9        523             1.0000000000
       850        80  PNM       C2             -2.1285459234        8.4348974577       -6.8592425315  S9        523             1.0000000000
       851        80  PNM       C3             -1.6399176723        7.6491051403       -5.6151009799  S9        523             1.0000000000
       852        80  PNM       N4             -2.7965679084        7.4735637660       -4.7121495848  S9        523             1.0000000000
       853        80  PNM       C5             -3.9422533895        8.4451301229       -4.9225892476  S9        523             1.0000000000
       854        80  PNM       C6             -3.7949389656        8.8729339516       -3.4012393698  S9        523             1.0000000000
       855        80  PNM       C7             -2.6472771445        7.8419142650       -3.3485772836  S9        523             1.0000000000
       856        80  PNM       O8             -1.6623918857        7.6896865121       -2.6122149846  S9        523             1.0000000000
       857        80  PNM       C9             -2.7817662578        7.4937896128       -7.8594387608  S9        523             1.0000000000
       858        80  PNM       C10            -0.9936790337        9.1992769018       -7.5143120860  S9        523             1.0000000000
       859        80  PNM       C11            -1.0018093382        6.3191065291       -5.9880579689  S9        523             1.0000000000
       860        80  PNM       O12            -1.5934225788        5.2443653053       -5.7354525240  S9        523             1.0000000000
       861        80  PNM       O13             0.1975764327        6.3838402466       -6.5490818243  S9        523             1.0000000000
       862        80  PNM       N14            -3.2423341662       10.1944391741       -3.2128218334  S9        523             1.0000000000
       863        80  PNM       C15            -3.8507566163       11.2963368020       -3.6989983537  S9        523             1.0000000000
       864        80  PNM       O16            -4.9656947456       11.2200400329       -4.2983377950  S9        523             1.0000000000
       865        80  PNM       C17            -3.1411846628       12.6144857879       -3.5120389428  S9        523             1.0000000000
       866        80  PNM       C18            -2.1758312773       12.8654489663       -4.6410721531  S9        523             1.0000000000
       867        80  PNM       C19            -0.8566346228       13.2557522600       -4.3734037411  S9        523             1.0000000000
       868        80  PNM       C20             0.0348883551       13.4849432517       -5.4237195776  S9        523             1.0000000000
       869        80  PNM       C21            -0.3775401877       13.3062075961       -6.7455377698  S9        523             1.0000000000
       870        80  PNM       C22            -1.6941825049       12.9253905275       -7.0158063969  S9        523             1.0000000000
       871        80  PNM       C23            -2.5975694039       12.7197651681       -5.9718606200  S9        523             1.0000000000
       872        80  PNM       H24            -0.8690250013        8.2638801636       -5.0925144221  S9        523             1.0000000000
       873        80  PNM       H25            -1.3245695108        9.6516003235       -8.4558508535  S9        523             1.0000000000
       874        80  PNM       H26            -0.1596132396        8.5222649089       -7.7301976587  S9        523             1.0000000000
       875        80  PNM       H27            -0.6254330980       10.0034998632       -6.8687117502  S9        523             1.0000000000
       876        80  PNM       H28            -3.2049709860        8.0530564244       -8.7017985648  S9        523             1.0000000000
       877        80  PNM       H29            -3.5911984916        6.9194716201       -7.3943214041  S9        523             1.0000000000
       878        80  PNM       H30            -2.0427387540        6.7862050418       -8.2568188287  S9        523             1.0000000000
       879        80  PNM       H31            -4.9004489624        7.9381230642       -5.1639180465  S9        523             1.0000000000
       880        80  PNM       H32            -4.7051855613        8.7103834806       -2.7784551665  S9        523             1.0000000000
       881        80  PNM       H33            -2.6059661001       12.6268647824       -2.5473315997  S9        523             1.0000000000
       882        80  PNM       H34            -3.8934935905       13.4217100302       -3.4801263452  S9        523             1.0000000000
       883        80  PNM       H35            -0.5261699876       13.3863383052       -3.3349640414  S9        523             1.0000000000
       884        80  PNM       H36             1.0640050448       13.7959925990       -5.2050605429  S9        523             1.0000000000
       885        80  PNM       H37             0.3253460107       13.4705097095       -7.5714091762  S9        523             1.0000000000
       886        80  PNM       H38            -2.0206873910       12.7857398260       -8.0526476953  S9        523             1.0000000000
       887        80  PNM       H39            -3.6399447076       12.4536158942       -6.1874803167  S9        523             1.0000000000
       888        80  PNM       H40            -2.3095097863       10.2658991925       -2.7611394979  S9        523             1.0000000000
       889        81  TIP3      OH2            -4.7228537722        7.6607295355       -0.4954949689  S9        290             1.0000000000
       890        81  TIP3      H1             -5.8251436179        7.5878958080       -0.3808724133  S9        290             1.0000000000
       891        81  TIP3      H2             -4.2211629343        8.3052113820        0.0996945424  S9        290             1.0000000000
       892        82  SER       CB             -3.0587944143        5.1607754197       -2.3293657444  S10       70              1.0000000000
       893        82  SER       HB1            -3.5669666506        4.2966932757       -2.8010134020  S10       70              1.0000000000
       894        82  SER       HB2            -2.1098362627        5.3511880472       -2.8570242672  S10       70              1.0000000000
       895        82  SER       OG             -3.9290164165        6.3214066456       -2.4448215585  S10       70              1.0000000000
       896        82  SER       HG1            -4.2444683058        7.0901953885       -1.2628044248  S10       70              1.0000000000
       897        82  SER       QQH1           -2.8535647215        4.9284977501       -1.2615521469  S10       70              1.0000000000
       898        83  LYS       CD             -6.4171800712        3.3921663983       -2.0680451766  S10       73              1.0000000000
       899        83  LYS       HD1            -6.9422324075        2.8686371376       -2.8687152538  S10       73              1.0000000000
       900        83  LYS       HD2            -5.3576397069        3.4510809660       -2.3486701225  S10       73              1.0000000000
       901        83  LYS       QQH2           -6.5169572147        2.8093277997       -1.1440450315  S10       73              1.0000000000
       902        83  LYS       CE             -6.9959414774        4.7859822407       -1.9094525310  S10       73              1.0000000000
       903        83  LYS       HE1            -6.8087574582        5.1996545611       -0.9031342846  S10       73              1.0000000000
       904        83  LYS       HE2            -8.0899463615        4.7714128770       -2.0648825438  S10       73              1.0000000000
       905        83  LYS       NZ             -6.4153725423        5.7148028894       -2.8719301590  S10       73              1.0000000000
       906        83  LYS       HZ1            -6.5544136715        5.4175980309       -3.8583534037  S10       73              1.0000000000
       907        83  LYS       HZ2            -5.3133556951        5.8889855988       -2.7162578749  S10       73              1.0000000000
       908        83  LYS       HZ3            -6.8586885601        6.6590585663       -2.7915698378  S10       73              1.0000000000
       909        84  SER       CB             -4.6577011314        4.4080699505       -6.4315475455  S10       130             1.0000000000
       910        84  SER       HB1            -4.7470387803        5.3315864668       -7.0204397248  S10       130             1.0000000000
       911        84  SER       HB2            -3.9252183740        3.7467845030       -6.9293923882  S10       130             1.0000000000
       912        84  SER       OG             -4.1806163359        4.7102755291       -5.0924586182  S10       130             1.0000000000
       913        84  SER       HG1            -3.5364339461        5.4745684335       -5.1443378142  S10       130             1.0000000000
       914        84  SER       QQH3           -5.6293651361        3.8948395735       -6.3646308964  S10       130             1.0000000000
       915        85  GLU       CB            -10.1118346447        9.3749100400        0.6883268032  S10       166             1.0000000000
       916        85  GLU       HB1            -9.8042934644       10.0200325803       -0.1451317739  S10       166             1.0000000000
       917        85  GLU       HB2           -11.1702358239        9.1367916150        0.5503169973  S10       166             1.0000000000
       918        85  GLU       QQH4           -9.9729578670        9.8834347811        1.6481110294  S10       166             1.0000000000
       919        85  GLU       CG             -9.2945578677        8.0944013193        0.6167894722  S10       166             1.0000000000
       920        85  GLU       HG1            -9.7323414450        7.4257509976       -0.1393757000  S10       166             1.0000000000
       921        85  GLU       HG2            -9.3460606063        7.5450744407        1.5731904055  S10       166             1.0000000000
       922        85  GLU       CD             -7.8440679697        8.3319705604        0.2690876456  S10       166             1.0000000000
       923        85  GLU       OE1            -7.2761718008        9.4079219569        0.5156510514  S10       166             1.0000000000
       924        85  GLU       OE2            -7.1840714595        7.3229392504       -0.3087566696  S10       166             1.0000000000
       925        86  ASN       CB             -2.9138448862       11.9021298769        1.2737341719  S10       170             1.0000000000
       926        86  ASN       HB1            -1.9470366134       11.8581353214        0.7589379436  S10       170             1.0000000000
       927        86  ASN       HB2            -3.4302451845       12.8196915924        0.9743551199  S10       170             1.0000000000
       928        86  ASN       QQH5           -2.7592027990       11.9029546401        2.3593256106  S10       170             1.0000000000
       929        86  ASN       CG             -3.7486272388       10.6983744049        0.8839420288  S10       170             1.0000000000
       930        86  ASN       OD1            -3.3277607867        9.5191095439        1.0092782801  S10       170             1.0000000000
       931        86  ASN       ND2            -4.9731882162       10.9457733164        0.3842483102  S10       170             1.0000000000
       932        86  ASN       HD21           -5.6350471852       10.1686241433        0.1927600365  S10       170             1.0000000000
       933        86  ASN       HD22           -5.2562225563       11.9080713077        0.1424603535  S10       170             1.0000000000
       934        87  LYS       CE             -3.0791107545        1.6638873358       -4.5952530859  S10       234             1.0000000000
       935        87  LYS       HE1            -3.5320877737        1.8958047973       -3.6234965548  S10       234             1.0000000000
       936        87  LYS       HE2            -3.8716080816        1.5950211528       -5.3500285814  S10       234             1.0000000000
       937        87  LYS       NZ             -2.1783948150        2.7432908306       -4.9853807818  S10       234             1.0000000000
       938        87  LYS       HZ1            -1.6823129042        2.5158008248       -5.8826560412  S10       234             1.0000000000
       939        87  LYS       HZ2            -1.4322768132        2.9336148701       -4.2804222139  S10       234             1.0000000000
       940        87  LYS       HZ3            -2.7161646772        3.6471801974       -5.1142081709  S10       234             1.0000000000
       941        87  LYS       QQH6           -2.5196495429        0.7221537791       -4.5242318208  S10       234             1.0000000000
       942        88  SER       CB              2.4127256987        3.5696679766       -5.9934303375  S10       235             1.0000000000
       943        88  SER       HB1             3.0828832839        2.9102307703       -6.5681082799  S10       235             1.0000000000
       944        88  SER       HB2             2.9750105246        4.4890490896       -5.7446827474  S10       235             1.0000000000
       945        88  SER       OG              1.2715192420        3.8672383605       -6.8079452697  S10       235             1.0000000000
       946        88  SER       HG1             0.8258281115        4.7085516758       -6.5200980334  S10       235             1.0000000000
       947        88  SER       QQH7            2.1148281927        3.0642425119       -5.0463410636  S10       235             1.0000000000
       948        89  PNM       S1             -3.3988844028        9.6399825384       -6.1669992452  S10       523             1.0000000000
       949        89  PNM       C2             -2.1286728801        8.4316996969       -6.8588016775  S10       523             1.0000000000
       950        89  PNM       C3             -1.6424499232        7.6458153186       -5.6137846628  S10       523             1.0000000000
       951        89  PNM       N4             -2.8009220126        7.4668753668       -4.7143671056  S10       523             1.0000000000
       952        89  PNM       C5             -3.9438348067        8.4412070343       -4.9237088427  S10       523             1.0000000000
       953        89  PNM       C6             -3.7972048879        8.8690373418       -3.4035249375  S10       523             1.0000000000
       954        89  PNM       C7             -2.6549027068        7.8309569801       -3.3463306379  S10       523             1.0000000000
       955        89  PNM       O8             -1.6632888449        7.6909394563       -2.6144146432  S10       523             1.0000000000
       956        89  PNM       C9             -2.7804150165        7.4910867398       -7.8605202075  S10       523             1.0000000000
       957        89  PNM       C10            -0.9931786424        9.1965836357       -7.5122554629  S10       523             1.0000000000
       958        89  PNM       C11            -1.0025726402        6.3166434529       -5.9871681521  S10       523             1.0000000000
       959        89  PNM       O12            -1.5909791493        5.2411025488       -5.7372863080  S10       523             1.0000000000
       960        89  PNM       O13             0.1986209674        6.3839668180       -6.5491577362  S10       523             1.0000000000
       961        89  PNM       N14            -3.2425370309       10.1902676759       -3.2148980674  S10       523             1.0000000000
       962        89  PNM       C15            -3.8499040860       11.2927758152       -3.6985007803  S10       523             1.0000000000
       963        89  PNM       O16            -4.9677213221       11.2195059311       -4.2948406777  S10       523             1.0000000000
       964        89  PNM       C17            -3.1398683140       12.6108717023       -3.5110329716  S10       523             1.0000000000
       965        89  PNM       C18            -2.1753926663       12.8633614296       -4.6404199160  S10       523             1.0000000000
       966        89  PNM       C19            -0.8566153489       13.2552903879       -4.3731838516  S10       523             1.0000000000
       967        89  PNM       C20             0.0341896415       13.4858722967       -5.4238014042  S10       523             1.0000000000
       968        89  PNM       C21            -0.3786143831       13.3069998005       -6.7454819400  S10       523             1.0000000000
       969        89  PNM       C22            -1.6948805238       12.9245707961       -7.0152768922  S10       523             1.0000000000
       970        89  PNM       C23            -2.5975524455       12.7175201121       -5.9710199416  S10       523             1.0000000000
       971        89  PNM       H24            -0.8727787063        8.2609661739       -5.0891410986  S10       523             1.0000000000
       972        89  PNM       H25            -1.3223836152        9.6479672880       -8.4549566343  S10       523             1.0000000000
       973        89  PNM       H26            -0.1581310369        8.5200097148       -7.7256640950  S10       523             1.0000000000
       974        89  PNM       H27            -0.6268739153       10.0016288026       -6.8665511788  S10       523             1.0000000000
       975        89  PNM       H28            -3.2023036215        8.0505690046       -8.7035907144  S10       523             1.0000000000
       976        89  PNM       H29            -3.5904706414        6.9165902074       -7.3968623335  S10       523             1.0000000000
       977        89  PNM       H30            -2.0407698137        6.7836292420       -8.2569254652  S10       523             1.0000000000
       978        89  PNM       H31            -4.9033684176        7.9366459672       -5.1649103483  S10       523             1.0000000000
       979        89  PNM       H32            -4.7097901009        8.7095253487       -2.7843191612  S10       523             1.0000000000
       980        89  PNM       H33            -2.6036804308       12.6220871402       -2.5467640704  S10       523             1.0000000000
       981        89  PNM       H34            -3.8920488118       13.4183520844       -3.4773022324  S10       523             1.0000000000
       982        89  PNM       H35            -0.5257713849       13.3857272988       -3.3348075812  S10       523             1.0000000000
       983        89  PNM       H36             1.0630956334       13.7979402832       -5.2054717262  S10       523             1.0000000000
       984        89  PNM       H37             0.3238123603       13.4721484660       -7.5715977267  S10       523             1.0000000000
       985        89  PNM       H38            -2.0215459839       12.7844149824       -8.0520051157  S10       523             1.0000000000
       986        89  PNM       H39            -3.6394434965       12.4492786244       -6.1861649101  S10       523             1.0000000000
       987        89  PNM       H40            -2.3076007825       10.2593884457       -2.7669419271  S10       523             1.0000000000
       988        90  TIP3      OH2            -4.7334778888        7.6661359080       -0.4857800920  S10       290             1.0000000000
       989        90  TIP3      H1             -6.0047468774        7.5556921255       -0.3786043700  S10       290             1.0000000000
       990        90  TIP3      H2             -4.1905191174        8.2972390187        0.0845737215  S10       290             1.0000000000
       991        91  SER       CB             -3.0590160064        5.1549521325       -2.3358375036  S11       70              1.0000000000
       992        91  SER       HB1            -3.5603762559        4.2853707907       -2.8044151342  S11       70              1.0000000000
       993        91  SER       HB2            -2.1080695941        5.3462484439       -2.8597453563  S11       70              1.0000000000
       994        91  SER       OG             -3.9328469232        6.3082448158       -2.4640312130  S11       70              1.0000000000
       995        91  SER       HG1            -4.2362925328        7.1465820868       -1.1877788813  S11       70              1.0000000000
       996        91  SER       QQH1           -2.8571340913        4.9284147556       -1.2651681769  S11       70              1.0000000000
       997        92  LYS       CD             -6.4117597175        3.3883221457       -2.0740122090  S11       73              1.0000000000
       998        92  LYS       HD1            -6.9501646864        2.8677917214       -2.8676307539  S11       73              1.0000000000
       999        92  LYS       HD2            -5.3544992883        3.4356114055       -2.3649132995  S11       73              1.0000000000
      1000        92  LYS       QQH2           -6.5091215079        2.8097583028       -1.1465151190  S11       73              1.0000000000
      1001        92  LYS       CE             -6.9725694808        4.7894406908       -1.9165606311  S11       73              1.0000000000
      1002        92  LYS       HE1            -6.7733786164        5.1952960268       -0.9090405620  S11       73              1.0000000000
      1003        92  LYS       HE2            -8.0696947125        4.7838759092       -2.0590717515  S11       73              1.0000000000
      1004        92  LYS       NZ             -6.3825628230        5.7071261261       -2.8835181968  S11       73              1.0000000000
      1005        92  LYS       HZ1            -6.5066199821        5.3901469077       -3.8651504189  S11       73              1.0000000000
      1006        92  LYS       HZ2            -5.2303816131        5.9143824583       -2.7091816128  S11       73              1.0000000000
      1007        92  LYS       HZ3            -6.8357318635        6.6469648275       -2.8286629444  S11       73              1.0000000000
      1008        93  SER       CB             -4.6581766212        4.4099026707       -6.4306543609  S11       130             1.0000000000
      1009        93  SER       HB1            -4.7464426271        5.3334671066       -7.0195502249  S11       130             1.0000000000
      1010        93  SER       HB2            -3.9250269566        3.7486701896       -6.9278252957  S11       130             1.0000000000
      1011        93  SER       OG             -4.1833667943        4.7109362787       -5.0908746868  S11       130             1.0000000000
      1012        93  SER       HG1            -3.5522231941        5.4861779640       -5.1354465512  S11       130             1.0000000000
      1013        93  SER       QQH3           -5.6299889985        3.8965878192       -6.3659865829  S11       130             1.0000000000
      1014        94  GLU       CB            -10.1171204959        9.3787611543        0.6894301778  S11       166             1.0000000000
      1015        94  GLU       HB1            -9.8094926551       10.0234135587       -0.1443263894  S11       166             1.0000000000
      1016        94  GLU       HB2           -11.1754265811        9.1405826690        0.5518126691  S11       166             1.0000000000
      1017        94  GLU       QQH4           -9.9776013842        9.8867300051        1.6494283129  S11       166             1.0000000000
      1018        94  GLU       CG             -9.3010221423        8.0985113172        0.6179221720  S11       166             1.0000000000
      1019        94  GLU       HG1            -9.7319676199        7.4319421353       -0.1440914269  S11       166             1.0000000000
      1020        94  GLU       HG2            -9.3559326695        7.5450763426        1.5719624864  S11       166             1.0000000000
      1021        94  GLU       CD             -7.8531364927        8.3427921466        0.2811988978  S11       166             1.0000000000
      1022        94  GLU       OE1            -7.2810705442        9.4113147318        0.5215312120  S11       166             1.0000000000
      1023        94  GLU       OE2            -7.1927771389        7.3244199535       -0.2935680578  S11       166             1.0000000000
      1024        95  ASN       CB             -2.9124281687       11.9028914999        1.2744140198  S11       170             1.0000000000
      1025        95  ASN       HB1            -1.9453939524       11.8594573338        0.7600271428  S11       170             1.0000000000
      1026        95  ASN       HB2            -3.4293890245       12.8200709645        0.9748052732  S11       170             1.0000000000
      1027        95  ASN       QQH5           -2.7583512065       11.9036794157        2.3600964073  S11       170             1.0000000000
      1028        95  ASN       CG             -3.7449361370       10.6985662557        0.8838849727  S11       170             1.0000000000
      1029        95  ASN       OD1            -3.3235462850        9.5211286880        1.0113254735  S11       170             1.0000000000
      1030        95  ASN       ND2            -4.9698096961       10.9455733128        0.3824228160  S11       170             1.0000000000
      1031        95  ASN       HD21           -5.6202991252       10.1651535884        0.1769608010  S11       170             1.0000000000
      1032        95  ASN       HD22           -5.2512431788       11.9065228707        0.1334057011  S11       170             1.0000000000
      1033        96  LYS       CE             -3.0805633634        1.6651478629       -4.5936655875  S11       234             1.0000000000
      1034        96  LYS       HE1            -3.5334785451        1.8960738376       -3.6216001409  S11       234             1.0000000000
      1035        96  LYS       HE2            -3.8732623402        1.5963153196       -5.3482514250  S11       234             1.0000000000
      1036        96  LYS       NZ             -2.1809855591        2.7457331043       -4.9831228578  S11       234             1.0000000000
      1037        96  LYS       HZ1            -1.6854920328        2.5200723446       -5.8810249364  S11       234             1.0000000000
      1038        96  LYS       HZ2            -1.4345852480        2.9357679209       -4.2784631349  S11       234             1.0000000000
      1039        96  LYS       HZ3            -2.7202963559        3.6496538352       -5.1100174991  S11       234             1.0000000000
      1040        96  LYS       QQH6           -2.5204092721        0.7237186293       -4.5236824301  S11       234             1.0000000000
      1041        97  SER       CB              2.4120138470        3.5698983164       -5.9932948433  S11       235             1.0000000000
      1042        97  SER       HB1             3.0824425264        2.9106445877       -6.5679140712  S11       235             1.0000000000
      1043        97  SER       HB2             2.9741599019        4.4893888863       -5.7444560043  S11       235             1.0000000000
      1044        97  SER       OG              1.2708801931        3.8671947280       -6.8078593484  S11       235             1.0000000000
      1045        97  SER       HG1             0.8246611305        4.7082596558       -6.5198252293  S11       235             1.0000000000
      1046        97  SER       QQH7            2.1142845548        3.0643372523       -5.0462009772  S11       235             1.0000000000
      1047        98  PNM       S1             -3.4012300772        9.6343981264       -6.1689829418  S11       523             1.0000000000
      1048        98  PNM       C2             -2.1291257059        8.4271467257       -6.8585136181  S11       523             1.0000000000
      1049        98  PNM       C3             -1.6456483779        7.6409300974       -5.6127316017  S11       523             1.0000000000
      1050        98  PNM       N4             -2.8064968437        7.4582539611       -4.7168494825  S11       523             1.0000000000
      1051        98  PNM       C5             -3.9471813104        8.4356886641       -4.9258783847  S11       523             1.0000000000
      1052        98  PNM       C6             -3.8005882034        8.8635349745       -3.4064358167  S11       523             1.0000000000
      1053        98  PNM       C7             -2.6618472266        7.8216081973       -3.3467703638  S11       523             1.0000000000
      1054        98  PNM       O8             -1.6660128165        7.6905207653       -2.6176717678  S11       523             1.0000000000
      1055        98  PNM       C9             -2.7784389807        7.4870366435       -7.8622666688  S11       523             1.0000000000
      1056        98  PNM       C10            -0.9925621364        9.1928382748       -7.5092226385  S11       523             1.0000000000
      1057        98  PNM       C11            -1.0028343675        6.3132425552       -5.9866009294  S11       523             1.0000000000
      1058        98  PNM       O12            -1.5878258931        5.2363713614       -5.7389206024  S11       523             1.0000000000
      1059        98  PNM       O13             0.1994185401        6.3841471982       -6.5487116447  S11       523             1.0000000000
      1060        98  PNM       N14            -3.2426491534       10.1838579638       -3.2178420043  S11       523             1.0000000000
      1061        98  PNM       C15            -3.8494201851       11.2880664005       -3.6975771764  S11       523             1.0000000000
      1062        98  PNM       O16            -4.9700003546       11.2182035087       -4.2898379244  S11       523             1.0000000000
      1063        98  PNM       C17            -3.1379028087       12.6053891678       -3.5091271396  S11       523             1.0000000000
      1064        98  PNM       C18            -2.1747978821       12.8600812117       -4.6391676528  S11       523             1.0000000000
      1065        98  PNM       C19            -0.8566434184       13.2545949953       -4.3726440383  S11       523             1.0000000000
      1066        98  PNM       C20             0.0329896327       13.4874085356       -5.4237495558  S11       523             1.0000000000
      1067        98  PNM       C21            -0.3803962951       13.3083418457       -6.7452181750  S11       523             1.0000000000
      1068        98  PNM       C22            -1.6960670617       12.9233974322       -7.0142841374  S11       523             1.0000000000
      1069        98  PNM       C23            -2.5976116805       12.7140604603       -5.9695142957  S11       523             1.0000000000
      1070        98  PNM       H24            -0.8783769190        8.2566912011       -5.0852553907  S11       523             1.0000000000
      1071        98  PNM       H25            -1.3193118508        9.6427609174       -8.4534673355  S11       523             1.0000000000
      1072        98  PNM       H26            -0.1559957864        8.5170394982       -7.7191370219  S11       523             1.0000000000
      1073        98  PNM       H27            -0.6293472710        9.9992230820       -6.8634572448  S11       523             1.0000000000
      1074        98  PNM       H28            -3.1984720061        8.0469408259       -8.7060182660  S11       523             1.0000000000
      1075        98  PNM       H29            -3.5895344787        6.9123733957       -7.4007253546  S11       523             1.0000000000
      1076        98  PNM       H30            -2.0377378861        6.7798850249       -8.2572547661  S11       523             1.0000000000
      1077        98  PNM       H31            -4.9079355444        7.9332445410       -5.1667880731  S11       523             1.0000000000
      1078        98  PNM       H32            -4.7144074961        8.7068537602       -2.7884856012  S11       523             1.0000000000
      1079        98  PNM       H33            -2.6003335467       12.6147090076       -2.5455465743  S11       523             1.0000000000
      1080        98  PNM       H34            -3.8895510458       13.4132951095       -3.4726662120  S11       523             1.0000000000
      1081        98  PNM       H35            -0.5253025183       13.3850560143       -3.3344167321  S11       523             1.0000000000
      1082        98  PNM       H36             1.0614713020       13.8012389474       -5.2059595021  S11       523             1.0000000000
      1083        98  PNM       H37             0.3211980195       13.4750500837       -7.5717091650  S11       523             1.0000000000
      1084        98  PNM       H38            -2.0230868695       12.7829082685       -8.0508507953  S11       523             1.0000000000
      1085        98  PNM       H39            -3.6390104431       12.4434588226       -6.1840615259  S11       523             1.0000000000
      1086        98  PNM       H40            -2.3061118526       10.2506984453       -2.7728164059  S11       523             1.0000000000
      1087        99  TIP3      OH2            -4.7328898130        7.6816452473       -0.4663023050  S11       290             1.0000000000
      1088        99  TIP3      H1             -6.1286135096        7.5481205854       -0.3716477598  S11       290             1.0000000000
      1089        99  TIP3      H2             -4.1681231625        8.2987237274        0.0892865141  S11       290             1.0000000000
      1090       100  SER       CB             -3.0568535803        5.1480638417       -2.3422123008  S12       70              1.0000000000
      1091       100  SER       HB1            -3.5541065962        4.2757631492       -2.8081279203  S12       70              1.0000000000
      1092       100  SER       HB2            -2.1050224895        5.3406941173       -2.8635964893  S12       70              1.0000000000
      1093       100  SER       OG             -3.9325284448        6.2965322818       -2.4793964794  S12       70              1.0000000000
      1094       100  SER       HG1            -4.2203442965        7.1736821453       -1.1481257897  S12       70              1.0000000000
      1095       100  SER       QQH1           -2.8578480076        4.9287301678       -1.2697105740  S12       70              1.0000000000
      1096       101  LYS       CD             -6.4049646704        3.3837923584       -2.0813839585  S12       73              1.0000000000
      1097       101  LYS       HD1            -6.9596975950        2.8670670041       -2.8661698257  S12       73              1.0000000000
      1098       101  LYS       HD2            -5.3510745079        3.4165138364       -2.3857964411  S12       73              1.0000000000
      1099       101  LYS       QQH2           -6.4977282143        2.8093880514       -1.1503636098  S12       73              1.0000000000
      1100       101  LYS       CE             -6.9455879207        4.7926860159       -1.9233642425  S12       73              1.0000000000
      1101       101  LYS       HE1            -6.7291527822        5.1944732785       -0.9172113562  S12       73              1.0000000000
      1102       101  LYS       HE2            -8.0459712723        4.7976241540       -2.0482659124  S12       73              1.0000000000
      1103       101  LYS       NZ             -6.3523601702        5.6975506586       -2.8990149178  S12       73              1.0000000000
      1104       101  LYS       HZ1            -6.4665364378        5.3614579576       -3.8747201104  S12       73              1.0000000000
      1105       101  LYS       HZ2            -5.1548179899        5.9290958911       -2.7115338475  S12       73              1.0000000000
      1106       101  LYS       HZ3            -6.8125868524        6.6340233805       -2.8641921843  S12       73              1.0000000000
      1107       102  SER       CB             -4.6587736192        4.4117715972       -6.4299517917  S12       130             1.0000000000
      1108       102  SER       HB1            -4.7456779323        5.3354789689       -7.0185928562  S12       130             1.0000000000
      1109       102  SER       HB2            -3.9245724429        3.7507442432       -6.9258527369  S12       130             1.0000000000
      1110       102  SER       OG             -4.1862799981        4.7121829850       -5.0889674717  S12       130             1.0000000000
      1111       102  SER       HG1            -3.5661162452        5.4961760347       -5.1297150063  S12       130             1.0000000000
      1112       102  SER       QQH3           -5.6305555555        3.8984328207       -6.3676133597  S12       130             1.0000000000
      1113       103  GLU       CB            -10.1242164377        9.3842100731        0.6908435902  S12       166             1.0000000000
      1114       103  GLU       HB1            -9.8157542814       10.0279721936       -0.1433372401  S12       166             1.0000000000
      1115       103  GLU       HB2           -11.1827527572        9.1473455177        0.5534427332  S12       166             1.0000000000
      1116       103  GLU       QQH4           -9.9839064659        9.8923497959        1.6506833375  S12       166             1.0000000000
      1117       103  GLU       CG             -9.3103598271        8.1040246610        0.6203514632  S12       166             1.0000000000
      1118       103  GLU       HG1            -9.7351359430        7.4400585707       -0.1473825486  S12       166             1.0000000000
      1119       103  GLU       HG2            -9.3702654130        7.5465763635        1.5717758539  S12       166             1.0000000000
      1120       103  GLU       CD             -7.8634485683        8.3503295709        0.2927756819  S12       166             1.0000000000
      1121       103  GLU       OE1            -7.2862547139        9.4153638193        0.5281349265  S12       166             1.0000000000
      1122       103  GLU       OE2            -7.2081551443        7.3246762952       -0.2765457541  S12       166             1.0000000000
      1123       104  ASN       CB             -2.9109184817       11.9042195233        1.2750184799  S12       170             1.0000000000
      1124       104  ASN       HB1            -1.9436750440       11.8617052529        0.7609169512  S12       170             1.0000000000
      1125       104  ASN       HB2            -3.4287173578       12.8209440076        0.9754758736  S12       170             1.0000000000
      1126       104  ASN       QQH5           -2.7571831338       11.9047354169        2.3607328302  S12       170             1.0000000000
      1127       104  ASN       CG             -3.7411402983       10.6993087832        0.8839044498  S12       170             1.0000000000
      1128       104  ASN       OD1            -3.3176524665        9.5232982487        1.0147347958  S12       170             1.0000000000
      1129       104  ASN       ND2            -4.9654573835       10.9438970295        0.3797278920  S12       170             1.0000000000
      1130       104  ASN       HD21           -5.6091290027       10.1608637637        0.1657054047  S12       170             1.0000000000
      1131       104  ASN       HD22           -5.2468837680       11.9035041455        0.1248567550  S12       170             1.0000000000
      1132       105  LYS       CE             -3.0820012239        1.6662989522       -4.5921415263  S12       234             1.0000000000
      1133       105  LYS       HE1            -3.5347817477        1.8961522670       -3.6197384892  S12       234             1.0000000000
      1134       105  LYS       HE2            -3.8749826915        1.5975033099       -5.3464438667  S12       234             1.0000000000
      1135       105  LYS       NZ             -2.1834552519        2.7479376112       -4.9811340666  S12       234             1.0000000000
      1136       105  LYS       HZ1            -1.6885263702        2.5236706878       -5.8796621848  S12       234             1.0000000000
      1137       105  LYS       HZ2            -1.4364691955        2.9374630795       -4.2770849021  S12       234             1.0000000000
      1138       105  LYS       HZ3            -2.7238015490        3.6516480499       -5.1068772514  S12       234             1.0000000000
      1139       105  LYS       QQH6           -2.5210813673        0.7252497384       -4.5231841509  S12       234             1.0000000000
      1140       106  SER       CB              2.4115291341        3.5699791518       -5.9934210612  S12       235             1.0000000000
      1141       106  SER       HB1             3.0822231825        2.9109772139       -6.5679944699  S12       235             1.0000000000
      1142       106  SER       HB2             2.9733988779        4.4896551563       -5.7445283175  S12       235             1.0000000000
      1143       106  SER       OG              1.2703963055        3.8668980075       -6.8080392077  S12       235             1.0000000000
      1144       106  SER       HG1             0.8237987825        4.7075824646       -6.5197973382  S12       235             1.0000000000
      1145       106  SER       QQH7            2.1139288413        3.0643394545       -5.0463214909  S12       235             1.0000000000
      1146       107  PNM       S1             -3.4040285130        9.6272525294       -6.1720946056  S12       523             1.0000000000
      1147       107  PNM       C2             -2.1294710062        8.4213734373       -6.8588193324  S12       523             1.0000000000
      1148       107  PNM       C3             -1.6488622064        7.6347036740       -5.6124543627  S12       523             1.0000000000
      1149       107  PNM       N4             -2.8122042287        7.4484236251       -4.7199098472  S12       523             1.0000000000
      1150       107  PNM       C5             -3.9514380001        8.4287181031       -4.9292306896  S12       523             1.0000000000
      1151       107  PNM       C6             -3.8039813034        8.8569423186       -3.4102404466  S12       523             1.0000000000
      1152       107  PNM       C7             -2.6669094151        7.8141179224       -3.3499358416  S12       523             1.0000000000
      1153       107  PNM       O8             -1.6692178884        7.6886345569       -2.6221655141  S12       523             1.0000000000
      1154       107  PNM       C9             -2.7755640490        7.4817216558       -7.8650058809  S12       523             1.0000000000
      1155       107  PNM       C10            -0.9915283991        9.1881730283       -7.5058382943  S12       523             1.0000000000
      1156       107  PNM       C11            -1.0023783871        6.3088859792       -5.9866135129  S12       523             1.0000000000
      1157       107  PNM       O12            -1.5839509269        5.2304133134       -5.7404424708  S12       523             1.0000000000
      1158       107  PNM       O13             0.2002961617        6.3840050577       -6.5481191790  S12       523             1.0000000000
      1159       107  PNM       N14            -3.2422105021       10.1757858506       -3.2217427256  S12       523             1.0000000000
      1160       107  PNM       C15            -3.8488342831       11.2823846398       -3.6966024408  S12       523             1.0000000000
      1161       107  PNM       O16            -4.9718227748       11.2158380111       -4.2841687166  S12       523             1.0000000000
      1162       107  PNM       C17            -3.1350548955       12.5982936402       -3.5067211631  S12       523             1.0000000000
      1163       107  PNM       C18            -2.1736646398       12.8555751775       -4.6376712273  S12       523             1.0000000000
      1164       107  PNM       C19            -0.8563047264       13.2534618901       -4.3721080556  S12       523             1.0000000000
      1165       107  PNM       C20             0.0317587376       13.4892539084       -5.4238657607  S12       523             1.0000000000
      1166       107  PNM       C21            -0.3823955727       13.3099654973       -6.7450649851  S12       523             1.0000000000
      1167       107  PNM       C22            -1.6972875967       12.9217309924       -7.0131653852  S12       523             1.0000000000
      1168       107  PNM       C23            -2.5973300616       12.7093588750       -5.9677020348  S12       523             1.0000000000
      1169       107  PNM       H24            -0.8845632733        8.2511921732       -5.0815234971  S12       523             1.0000000000
      1170       107  PNM       H25            -1.3150588188        9.6361894959       -8.4520721244  S12       523             1.0000000000
      1171       107  PNM       H26            -0.1530465823        8.5133660579       -7.7111831113  S12       523             1.0000000000
      1172       107  PNM       H27            -0.6323702010        9.9961265001       -6.8598034652  S12       523             1.0000000000
      1173       107  PNM       H28            -3.1932361658        8.0419962115       -8.7096685950  S12       523             1.0000000000
      1174       107  PNM       H29            -3.5878665912        6.9065856400       -7.4062561525  S12       523             1.0000000000
      1175       107  PNM       H30            -2.0334277835        6.7750869134       -8.2581563712  S12       523             1.0000000000
      1176       107  PNM       H31            -4.9130469973        7.9280026832       -5.1695910342  S12       523             1.0000000000
      1177       107  PNM       H32            -4.7182559572        8.7026761992       -2.7922871722  S12       523             1.0000000000
      1178       107  PNM       H33            -2.5956883038       12.6046553826       -2.5441188461  S12       523             1.0000000000
      1179       107  PNM       H34            -3.8858376745       13.4068808955       -3.4665762768  S12       523             1.0000000000
      1180       107  PNM       H35            -0.5243460761       13.3840966578       -3.3340997150  S12       523             1.0000000000
      1181       107  PNM       H36             1.0596056363       13.8056519318       -5.2068067307  S12       523             1.0000000000
      1182       107  PNM       H37             0.3179917099       13.4789835197       -7.5721022605  S12       523             1.0000000000
      1183       107  PNM       H38            -2.0248889113       12.7810424373       -8.0495173333  S12       523             1.0000000000
      1184       107  PNM       H39            -3.6381730530       12.4360376035       -6.1814890768  S12       523             1.0000000000
      1185       107  PNM       H40            -2.3044613035       10.2401853778       -2.7789034694  S12       523             1.0000000000
      1186       108  TIP3      OH2            -4.7269403016        7.6966249574       -0.4476557530  S12       290             1.0000000000
      1187       108  TIP3      H1             -6.1798863412        7.5503573631       -0.3656697296  S12       290             1.0000000000
      1188       108  TIP3      H2             -4.1553057920        8.3074806358        0.1060807873  S12       290             1.0000000000
      1189       109  SER       CB             -3.0524301021        5.1419301302       -2.3477992342  S13       70              1.0000000000
      1190       109  SER       HB1            -3.5481747052        4.2683724711       -2.8119587214  S13       70              1.0000000000
      1191       109  SER       HB2            -2.0998633058        5.3342647005       -2.8677048479  S13       70              1.0000000000
      1192       109  SER       OG             -3.9269971206        6.2881777249       -2.4898961062  S13       70              1.0000000000
      1193       109  SER       HG1            -4.2091224713        7.1892573902       -1.1240577878  S13       70              1.0000000000
      1194       109  SER       QQH1           -2.8554462419        4.9270841228       -1.2741773163  S13       70              1.0000000000
      1195       110  LYS       CD             -6.3971256961        3.3792461579       -2.0895908417  S13       73              1.0000000000
      1196       110  LYS       HD1            -6.9699252855        2.8670254014       -2.8643149594  S13       73              1.0000000000
      1197       110  LYS       HD2            -5.3474431412        3.3964927785       -2.4093133796  S13       73              1.0000000000
      1198       110  LYS       QQH2           -6.4836078778        2.8090382497       -1.1551427374  S13       73              1.0000000000
      1199       110  LYS       CE             -6.9168656039        4.7956013146       -1.9294341574  S13       73              1.0000000000
      1200       110  LYS       HE1            -6.6779370750        5.1965257721       -0.9275405261  S13       73              1.0000000000
      1201       110  LYS       HE2            -8.0200087875        4.8121670091       -2.0331779842  S13       73              1.0000000000
      1202       110  LYS       NZ             -6.3275574150        5.6873041957       -2.9179959914  S13       73              1.0000000000
      1203       110  LYS       HZ1            -6.4360650981        5.3336726666       -3.8874206266  S13       73              1.0000000000
      1204       110  LYS       HZ2            -5.1112633621        5.9320544185       -2.7242094264  S13       73              1.0000000000
      1205       110  LYS       HZ3            -6.7925695052        6.6215442848       -2.8983044085  S13       73              1.0000000000
      1206       111  SER       CB             -4.6594425944        4.4137001537       -6.4292705641  S13       130             1.0000000000
      1207       111  SER       HB1            -4.7448708206        5.3374884691       -7.0177867846  S13       130             1.0000000000
      1208       111  SER       HB2            -3.9240013884        3.7528253051       -6.9234350717  S13       130             1.0000000000
      1209       111  SER       OG             -4.1896960154        4.7138715767       -5.0868635646  S13       130             1.0000000000
      1210       111  SER       HG1            -3.5774529600        5.5044596286       -5.1245629983  S13       130             1.0000000000
      1211       111  SER       QQH3           -5.6312658273        3.9003473724       -6.3692742454  S13       130             1.0000000000
      1212       112  GLU       CB            -10.1320857917        9.3906855885        0.6923203716  S13       166             1.0000000000
      1213       112  GLU       HB1            -9.8224450145       10.0334240921       -0.1422374566  S13       166             1.0000000000
      1214       112  GLU       HB2           -11.1909663562        9.1558472052        0.5550010483  S13       166             1.0000000000
      1215       112  GLU       QQH4           -9.9911108398        9.8992979261        1.6518192701  S13       166             1.0000000000
      1216       112  GLU       CG             -9.3208654905        8.1101155975        0.6232112848  S13       166             1.0000000000
      1217       112  GLU       HG1            -9.7408496429        7.4488895547       -0.1495498489  S13       166             1.0000000000
      1218       112  GLU       HG2            -9.3864985042        7.5493006808        1.5722653531  S13       166             1.0000000000
      1219       112  GLU       CD             -7.8735813373        8.3562130821        0.3037894137  S13       166             1.0000000000
      1220       112  GLU       OE1            -7.2919824872        9.4190716306        0.5348780429  S13       166             1.0000000000
      1221       112  GLU       OE2            -7.2225047155        7.3243642547       -0.2592261583  S13       166             1.0000000000
      1222       113  ASN       CB             -2.9096073405       11.9058420093        1.2754754857  S13       170             1.0000000000
      1223       113  ASN       HB1            -1.9422185801       11.8645759139        0.7615320436  S13       170             1.0000000000
      1224       113  ASN       HB2            -3.4285524189       12.8220197413        0.9762245204  S13       170             1.0000000000
      1225       113  ASN       QQH5           -2.7559482724       11.9060803957        2.3611767402  S13       170             1.0000000000
      1226       113  ASN       CG             -3.7373112199       10.6999991580        0.8840455371  S13       170             1.0000000000
      1227       113  ASN       OD1            -3.3111626571        9.5254743396        1.0191224948  S13       170             1.0000000000
      1228       113  ASN       ND2            -4.9608651445       10.9411567089        0.3764955350  S13       170             1.0000000000
      1229       113  ASN       HD21           -5.6000939431       10.1560151471        0.1582411792  S13       170             1.0000000000
      1230       113  ASN       HD22           -5.2430448083       11.8994470412        0.1170203964  S13       170             1.0000000000
      1231       114  LYS       CE             -3.0833467243        1.6673722916       -4.5907244555  S13       234             1.0000000000
      1232       114  LYS       HE1            -3.5359309419        1.8961887318       -3.6179628041  S13       234             1.0000000000
      1233       114  LYS       HE2            -3.8767075415        1.5986971765       -5.3446561425  S13       234             1.0000000000
      1234       114  LYS       NZ             -2.1856637851        2.7498456689       -4.9793820183  S13       234             1.0000000000
      1235       114  LYS       HZ1            -1.6912319040        2.5266334615       -5.8784818599  S13       234             1.0000000000
      1236       114  LYS       HZ2            -1.4380539864        2.9388817519       -4.2759261928  S13       234             1.0000000000
      1237       114  LYS       HZ3            -2.7264340826        3.6534547354       -5.1043156495  S13       234             1.0000000000
      1238       114  LYS       QQH6           -2.5217678011        0.7266432335       -4.5227353075  S13       234             1.0000000000
      1239       115  SER       CB              2.4111549486        3.5699337430       -5.9937170624  S13       235             1.0000000000
      1240       115  SER       HB1             3.0821451217        2.9111987519       -6.5682563091  S13       235             1.0000000000
      1241       115  SER       HB2             2.9726272719        4.4898551784       -5.7447742836  S13       235             1.0000000000
      1242       115  SER       OG              1.2699856841        3.8663650293       -6.8083965706  S13       235             1.0000000000
      1243       115  SER       HG1             0.8230018880        4.7066704494       -6.5198847198  S13       235             1.0000000000
      1244       115  SER       QQH7            2.1136987343        3.0642173038       -5.0466174219  S13       235             1.0000000000
      1245       116  PNM       S1             -3.4071473438        9.6186042038       -6.1756544148  S13       523             1.0000000000
      1246       116  PNM       C2             -2.1297295751        8.4146879684       -6.8596350678  S13       523             1.0000000000
      1247       116  PNM       C3             -1.6522316409        7.6275833005       -5.6127310370  S13       523             1.0000000000
      1248       116  PNM       N4             -2.8180576804        7.4375517317       -4.7237490962  S13       523             1.0000000000
      1249       116  PNM       C5             -3.9560164186        8.4206427824       -4.9333073929  S13       523             1.0000000000
      1250       116  PNM       C6             -3.8071361387        8.8496121836       -3.4147513167  S13       523             1.0000000000
      1251       116  PNM       C7             -2.6713242289        7.8066879124       -3.3540970657  S13       523             1.0000000000
      1252       116  PNM       O8             -1.6718415508        7.6862724872       -2.6277444197  S13       523             1.0000000000
      1253       116  PNM       C9             -2.7719789796        7.4754328837       -7.8685746562  S13       523             1.0000000000
      1254       116  PNM       C10            -0.9902140307        9.1828241930       -7.5022652267  S13       523             1.0000000000
      1255       116  PNM       C11            -1.0016827280        6.3038595080       -5.9868358394  S13       523             1.0000000000
      1256       116  PNM       O12            -1.5796772132        5.2235463603       -5.7418720909  S13       523             1.0000000000
      1257       116  PNM       O13             0.2012589349        6.3834318344       -6.5474886418  S13       523             1.0000000000
      1258       116  PNM       N14            -3.2413261418       10.1666611673       -3.2264630378  S13       523             1.0000000000
      1259       116  PNM       C15            -3.8479050223       11.2758225789       -3.6955178534  S13       523             1.0000000000
      1260       116  PNM       O16            -4.9733978880       11.2126351750       -4.2781480736  S13       523             1.0000000000
      1261       116  PNM       C17            -3.1315070954       12.5899970698       -3.5039363051  S13       523             1.0000000000
      1262       116  PNM       C18            -2.1721223689       12.8501070244       -4.6359872773  S13       523             1.0000000000
      1263       116  PNM       C19            -0.8557002389       13.2519698240       -4.3716066555  S13       523             1.0000000000
      1264       116  PNM       C20             0.0304679097       13.4913382343       -5.4241463288  S13       523             1.0000000000
      1265       116  PNM       C21            -0.3846219463       13.3118131558       -6.7450292657  S13       523             1.0000000000
      1266       116  PNM       C22            -1.6985872575       12.9196630100       -7.0119558576  S13       523             1.0000000000
      1267       116  PNM       C23            -2.5968053928       12.7036652530       -5.9656483599  S13       523             1.0000000000
      1268       116  PNM       H24            -0.8910460496        8.2448507025       -5.0782002950  S13       523             1.0000000000
      1269       116  PNM       H25            -1.3099598718        9.6285695755       -8.4508553913  S13       523             1.0000000000
      1270       116  PNM       H26            -0.1494243555        8.5092643239       -7.7021926925  S13       523             1.0000000000
      1271       116  PNM       H27            -0.6359231510        9.9925679171       -6.8558290497  S13       523             1.0000000000
      1272       116  PNM       H28            -3.1869909844        8.0360273590       -8.7143395579  S13       523             1.0000000000
      1273       116  PNM       H29            -3.5855946409        6.8996770788       -7.4130270070  S13       523             1.0000000000
      1274       116  PNM       H30            -2.0282327597        6.7693487313       -8.2595798747  S13       523             1.0000000000
      1275       116  PNM       H31            -4.9184755576        7.9215137403       -5.1729668266  S13       523             1.0000000000
      1276       116  PNM       H32            -4.7213585250        8.6976389479       -2.7961401428  S13       523             1.0000000000
      1277       116  PNM       H33            -2.5899937486       12.5927018309       -2.5425186010  S13       523             1.0000000000
      1278       116  PNM       H34            -3.8811323447       13.3995024252       -3.4595038892  S13       523             1.0000000000
      1279       116  PNM       H35            -0.5230199478       13.3828654284       -3.3338661336  S13       523             1.0000000000
      1280       116  PNM       H36             1.0575517918       13.8108441769       -5.2079593969  S13       523             1.0000000000
      1281       116  PNM       H37             0.3142871615       13.4836717301       -7.5727434356  S13       523             1.0000000000
      1282       116  PNM       H38            -2.0269428973       12.7788462223       -8.0480595634  S13       523             1.0000000000
      1283       116  PNM       H39            -3.6370244859       12.4273194547       -6.1785243101  S13       523             1.0000000000
      1284       116  PNM       H40            -2.3026541015       10.2282590907       -2.7851343054  S13       523             1.0000000000
      1285       117  TIP3      OH2            -4.7205034644        7.7076661641       -0.4324784805  S13       290             1.0000000000
      1286       117  TIP3      H1             -6.2084851965        7.5519399252       -0.3573487431  S13       290             1.0000000000
      1287       117  TIP3      H2             -4.1469387128        8.3147644757        0.1226735667  S13       290             1.0000000000
      1288       118  SER       CB             -3.0466103434        5.1371362439       -2.3524277969  S14       70              1.0000000000
      1289       118  SER       HB1            -3.5418409116        4.2628011921       -2.8154244235  S14       70              1.0000000000
      1290       118  SER       HB2            -2.0932766324        5.3285011244       -2.8712903234  S14       70              1.0000000000
      1291       118  SER       OG             -3.9198481038        6.2821849018       -2.4969880223  S14       70              1.0000000000
      1292       118  SER       HG1            -4.2020443685        7.1989523326       -1.1086492499  S14       70              1.0000000000
      1293       118  SER       QQH1           -2.8509708922        4.9244902871       -1.2781130370  S14       70              1.0000000000
      1294       119  LYS       CD             -6.3888376400        3.3752329576       -2.0980288142  S14       73              1.0000000000
      1295       119  LYS       HD1            -6.9805176677        2.8681247893       -2.8619303363  S14       73              1.0000000000
      1296       119  LYS       HD2            -5.3440572879        3.3773067529       -2.4338671335  S14       73              1.0000000000
      1297       119  LYS       QQH2           -6.4682288014        2.8091190481       -1.1603739644  S14       73              1.0000000000
      1298       119  LYS       CE             -6.8875546578        4.7985452764       -1.9347357716  S14       73              1.0000000000
      1299       119  LYS       HE1            -6.6228452565        5.2001778783       -0.9392115213  S14       73              1.0000000000
      1300       119  LYS       HE2            -7.9927806153        4.8274453427       -2.0141418539  S14       73              1.0000000000
      1301       119  LYS       NZ             -6.3071331365        5.6775528328       -2.9387983534  S14       73              1.0000000000
      1302       119  LYS       HZ1            -6.4130798240        5.3079865193       -3.9019666518  S14       73              1.0000000000
      1303       119  LYS       HZ2            -5.0864313730        5.9300531596       -2.7411900267  S14       73              1.0000000000
      1304       119  LYS       HZ3            -6.7760800354        6.6098567721       -2.9308780560  S14       73              1.0000000000
      1305       120  SER       CB             -4.6604395974        4.4156885791       -6.4284130281  S14       130             1.0000000000
      1306       120  SER       HB1            -4.7442852002        5.3394692326       -7.0169924593  S14       130             1.0000000000
      1307       120  SER       HB2            -3.9236914706        3.7549092342       -6.9206164508  S14       130             1.0000000000
      1308       120  SER       OG             -4.1938831395        4.7158088187       -5.0844670201  S14       130             1.0000000000
      1309       120  SER       HG1            -3.5868459284        5.5111382480       -5.1193103976  S14       130             1.0000000000
      1310       120  SER       QQH3           -5.6323869005        3.9023066000       -6.3709186714  S14       130             1.0000000000
      1311       121  GLU       CB            -10.1400988158        9.3975945233        0.6937962497  S14       166             1.0000000000
      1312       121  GLU       HB1            -9.8291300390       10.0393479624       -0.1410677214  S14       166             1.0000000000
      1313       121  GLU       HB2           -11.1993420445        9.1648540369        0.5564071771  S14       166             1.0000000000
      1314       121  GLU       QQH4           -9.9986062953        9.9066512107        1.6530253973  S14       166             1.0000000000
      1315       121  GLU       CG             -9.3314899917        8.1162738863        0.6260607843  S14       166             1.0000000000
      1316       121  GLU       HG1            -9.7477933159        7.4577071445       -0.1510184120  S14       166             1.0000000000
      1317       121  GLU       HG2            -9.4030129054        7.5525690037        1.5729860584  S14       166             1.0000000000
      1318       121  GLU       CD             -7.8831057773        8.3609494690        0.3140971575  S14       166             1.0000000000
      1319       121  GLU       OE1            -7.2981041999        9.4225010197        0.5415306537  S14       166             1.0000000000
      1320       121  GLU       OE2            -7.2342385867        7.3238341101       -0.2422581101  S14       166             1.0000000000
      1321       122  ASN       CB             -2.9087951554       11.9075408174        1.2758591947  S14       170             1.0000000000
      1322       122  ASN       HB1            -1.9413245236       11.8676593698        0.7619416253  S14       170             1.0000000000
      1323       122  ASN       HB2            -3.4290914993       12.8230941698        0.9769274189  S14       170             1.0000000000
      1324       122  ASN       QQH5           -2.7549956399       11.9075791904        2.3615183759  S14       170             1.0000000000
      1325       122  ASN       CG             -3.7338730628       10.7004195291        0.8843706876  S14       170             1.0000000000
      1326       122  ASN       OD1            -3.3052016202        9.5274273764        1.0240036375  S14       170             1.0000000000
      1327       122  ASN       ND2            -4.9566287550       10.9378706109        0.3731437620  S14       170             1.0000000000
      1328       122  ASN       HD21           -5.5927863375       10.1509569831        0.1533224698  S14       170             1.0000000000
      1329       122  ASN       HD22           -5.2400686141       11.8948560634        0.1098891007  S14       170             1.0000000000
      1330       123  LYS       CE             -3.0847542947        1.6684325047       -4.5892951838  S14       234             1.0000000000
      1331       123  LYS       HE1            -3.5370359620        1.8963578739       -3.6161511558  S14       234             1.0000000000
      1332       123  LYS       HE2            -3.8784850163        1.5999275380       -5.3428616816  S14       234             1.0000000000
      1333       123  LYS       NZ             -2.1877583118        2.7515283264       -4.9776856422  S14       234             1.0000000000
      1334       123  LYS       HZ1            -1.6936853116        2.5291550243       -5.8772399396  S14       234             1.0000000000
      1335       123  LYS       HZ2            -1.4395977993        2.9401961474       -4.2747339328  S14       234             1.0000000000
      1336       123  LYS       HZ3            -2.7285471911        3.6551141337       -5.1019577447  S14       234             1.0000000000
      1337       123  LYS       QQH6           -2.5226912588        0.7279311562       -4.5222199946  S14       234             1.0000000000
      1338       124  SER       CB              2.4106163820        3.5698445397       -5.9939617100  S14       235             1.0000000000
      1339       124  SER       HB1             3.0819603632        2.9114207542       -6.5684489532  S14       235             1.0000000000
      1340       124  SER       HB2             2.9716337206        4.4900380779       -5.7449945333  S14       235             1.0000000000
      1341       124  SER       OG              1.2693864580        3.8656927419       -6.8087180333  S14       235             1.0000000000
      1342       124  SER       HG1             0.8219992228        4.7056156094       -6.5199001187  S14       235             1.0000000000
      1343       124  SER       QQH7            2.1133371874        3.0640410463       -5.0468501667  S14       235             1.0000000000
      1344       125  PNM       S1             -3.4108858976        9.6093680708       -6.1799471930  S14       523             1.0000000000
      1345       125  PNM       C2             -2.1301229024        8.4074320158       -6.8606701327  S14       523             1.0000000000
      1346       125  PNM       C3             -1.6559542868        7.6199454714       -5.6132065226  S14       523             1.0000000000
      1347       125  PNM       N4             -2.8242524447        7.4259502652       -4.7279887400  S14       523             1.0000000000
      1348       125  PNM       C5             -3.9608993351        8.4118267563       -4.9376466954  S14       523             1.0000000000
      1349       125  PNM       C6             -3.8102766693        8.8418438176       -3.4196047663  S14       523             1.0000000000
      1350       125  PNM       C7             -2.6757749877        7.7987322810       -3.3583251108  S14       523             1.0000000000
      1351       125  PNM       O8             -1.6740425267        7.6839767488       -2.6341219125  S14       523             1.0000000000
      1352       125  PNM       C9             -2.7680598459        7.4685280385       -7.8725984442  S14       523             1.0000000000
      1353       125  PNM       C10            -0.9889062516        9.1770751911       -7.4984495564  S14       523             1.0000000000
      1354       125  PNM       C11            -1.0011504166        6.2984649836       -5.9869560730  S14       523             1.0000000000
      1355       125  PNM       O12            -1.5754662483        5.2161649884       -5.7430418254  S14       523             1.0000000000
      1356       125  PNM       O13             0.2020153550        6.3825107780       -6.5467092628  S14       523             1.0000000000
      1357       125  PNM       N14            -3.2402291686       10.1569031837       -3.2316933456  S14       523             1.0000000000
      1358       125  PNM       C15            -3.8468008047       11.2686506791       -3.6942752541  S14       523             1.0000000000
      1359       125  PNM       O16            -4.9749369187       11.2088636919       -4.2718464582  S14       523             1.0000000000
      1360       125  PNM       C17            -3.1276061197       12.5809114008       -3.5007943340  S14       523             1.0000000000
      1361       125  PNM       C18            -2.1704644587       12.8440077503       -4.6340930701  S14       523             1.0000000000
      1362       125  PNM       C19            -0.8550851054       13.2502629349       -4.3710590042  S14       523             1.0000000000
      1363       125  PNM       C20             0.0289259128       13.4936286485       -5.4244810073  S14       523             1.0000000000
      1364       125  PNM       C21            -0.3872354797       13.3138610347       -6.7449996762  S14       523             1.0000000000
      1365       125  PNM       C22            -1.7001554165       12.9173448111       -7.0105974673  S14       523             1.0000000000
      1366       125  PNM       C23            -2.5963034994       12.6973024742       -5.9633385006  S14       523             1.0000000000
      1367       125  PNM       H24            -0.8979091793        8.2380345957       -5.0751377595  S14       523             1.0000000000
      1368       125  PNM       H25            -1.3043490001        9.6203671968       -8.4496288382  S14       523             1.0000000000
      1369       125  PNM       H26            -0.1455671388        8.5049183343       -7.6923755389  S14       523             1.0000000000
      1370       125  PNM       H27            -0.6400350479        9.9888101261       -6.8516050174  S14       523             1.0000000000
      1371       125  PNM       H28            -3.1801889827        8.0293967391       -8.7195938783  S14       523             1.0000000000
      1372       125  PNM       H29            -3.5830757458        6.8920941655       -7.4205213174  S14       523             1.0000000000
      1373       125  PNM       H30            -2.0224601719        6.7631069191       -8.2611821355  S14       523             1.0000000000
      1374       125  PNM       H31            -4.9243268557        7.9143134257       -5.1765547187  S14       523             1.0000000000
      1375       125  PNM       H32            -4.7243203467        8.6924013479       -2.8001070011  S14       523             1.0000000000
      1376       125  PNM       H33            -2.5837108333       12.5795939424       -2.5406933510  S14       523             1.0000000000
      1377       125  PNM       H34            -3.8758669271       13.3914764025       -3.4516178232  S14       523             1.0000000000
      1378       125  PNM       H35            -0.5215756375       13.3814668553       -3.3336264541  S14       523             1.0000000000
      1379       125  PNM       H36             1.0551362415       13.8166239864       -5.2092857792  S14       523             1.0000000000
      1380       125  PNM       H37             0.3099917737       13.4889285398       -7.5734559924  S14       523             1.0000000000
      1381       125  PNM       H38            -2.0293430343       12.7763980189       -8.0464312735  S14       523             1.0000000000
      1382       125  PNM       H39            -3.6358255037       12.4175880441       -6.1752040925  S14       523             1.0000000000
      1383       125  PNM       H40            -2.3007971392       10.2156271661       -2.7915383046  S14       523             1.0000000000
      1384       126  TIP3      OH2            -4.7149920930        7.7147727797       -0.4204932937  S14       290             1.0000000000
      1385       126  TIP3      H1             -6.2274586622        7.5525196601       -0.3471091267  S14       290             1.0000000000
      1386       126  TIP3      H2             -4.1397324796        8.3188912205        0.1356935268  S14       290             1.0000000000
      1387       127  SER       CB             -3.0399396672        5.1337851264       -2.3563946912  S15       70              1.0000000000
      1388       127  SER       HB1            -3.5347831710        4.2589202371       -2.8188911473  S15       70              1.0000000000
      1389       127  SER       HB2            -2.0859679883        5.3246343648       -2.8742676451  S15       70              1.0000000000
      1390       127  SER       OG             -3.9126643145        6.2776960081       -2.5021594617  S15       70              1.0000000000
      1391       127  SER       HG1            -4.1972827382        7.2043812808       -1.0994941883  S15       70              1.0000000000
      1392       127  SER       QQH1           -2.8452889093        4.9222119110       -1.2816734622  S15       70              1.0000000000
      1393       128  LYS       CD             -6.3801692943        3.3719626835       -2.1064836221  S15       73              1.0000000000
      1394       128  LYS       HD1            -6.9907326646        2.8702374531       -2.8591926758  S15       73              1.0000000000
      1395       128  LYS       HD2            -5.3407840536        3.3592704306       -2.4585567061  S15       73              1.0000000000
      1396       128  LYS       QQH2           -6.4520974025        2.8097023028       -1.1659335431  S15       73              1.0000000000
      1397       128  LYS       CE             -6.8577818020        4.8018221485       -1.9395722148  S15       73              1.0000000000
      1398       128  LYS       HE1            -6.5652945729        5.2046964072       -0.9520653667  S15       73              1.0000000000
      1399       128  LYS       HE2            -7.9641753405        4.8433508002       -1.9925833243  S15       73              1.0000000000
      1400       128  LYS       NZ             -6.2895623054        5.6687274017       -2.9604579057  S15       73              1.0000000000
      1401       128  LYS       HZ1            -6.3954780126        5.2845350399       -3.9175184792  S15       73              1.0000000000
      1402       128  LYS       HZ2            -5.0703639070        5.9270490710       -2.7608713285  S15       73              1.0000000000
      1403       128  LYS       HZ3            -6.7621749455        6.5990960914       -2.9619299635  S15       73              1.0000000000
      1404       129  SER       CB             -4.6617478231        4.4177031958       -6.4273180856  S15       130             1.0000000000
      1405       129  SER       HB1            -4.7438864126        5.3415185275       -7.0159507282  S15       130             1.0000000000
      1406       129  SER       HB2            -3.9236102406        3.7570495554       -6.9173996894  S15       130             1.0000000000
      1407       129  SER       OG             -4.1987782777        4.7177633421       -5.0817289787  S15       130             1.0000000000
      1408       129  SER       HG1            -3.5946568692        5.5163785340       -5.1139167715  S15       130             1.0000000000
      1409       129  SER       QQH3           -5.6338379675        3.9042344858       -6.3725297774  S15       130             1.0000000000
      1410       130  GLU       CB            -10.1477600039        9.4045336834        0.6951882019  S15       166             1.0000000000
      1411       130  GLU       HB1            -9.8354448581       10.0454119404       -0.1398590395  S15       166             1.0000000000
      1412       130  GLU       HB2           -11.2073884405        9.1739004700        0.5575133599  S15       166             1.0000000000
      1413       130  GLU       QQH4          -10.0058759749        9.9139225479        1.6542342223  S15       166             1.0000000000
      1414       130  GLU       CG             -9.3416035522        8.1222449741        0.6286798635  S15       166             1.0000000000
      1415       130  GLU       HG1            -9.7550093430        7.4662443881       -0.1521341446  S15       166             1.0000000000
      1416       130  GLU       HG2            -9.4189387572        7.5561448632        1.5737047389  S15       166             1.0000000000
      1417       130  GLU       CD             -7.8916875910        8.3649432365        0.3236502874  S15       166             1.0000000000
      1418       130  GLU       OE1            -7.3043391591        9.4255658802        0.5478976827  S15       166             1.0000000000
      1419       130  GLU       OE2            -7.2434102301        7.3232107993       -0.2258719628  S15       166             1.0000000000
      1420       131  ASN       CB             -2.9083722811       11.9091066698        1.2761911027  S15       170             1.0000000000
      1421       131  ASN       HB1            -1.9408738371       11.8706833715        0.7621893555  S15       170             1.0000000000
      1422       131  ASN       HB2            -3.4300841607       12.8239880972        0.9775682191  S15       170             1.0000000000
      1423       131  ASN       QQH5           -2.7543161833       11.9090911297        2.3618151858  S15       170             1.0000000000
      1424       131  ASN       CG             -3.7309223226       10.7005618849        0.8848381710  S15       170             1.0000000000
      1425       131  ASN       OD1            -3.3001468229        9.5289717854        1.0290440821  S15       170             1.0000000000
      1426       131  ASN       ND2            -4.9528083534       10.9344348169        0.3698377964  S15       170             1.0000000000
      1427       131  ASN       HD21           -5.5867342420       10.1459514965        0.1499987221  S15       170             1.0000000000
      1428       131  ASN       HD22           -5.2375297492       11.8902293777        0.1033611541  S15       170             1.0000000000
      1429       132  LYS       CE             -3.0861486234        1.6695250666       -4.5878551810  S15       234             1.0000000000
      1430       132  LYS       HE1            -3.5380665501        1.8966981521       -3.6143004881  S15       234             1.0000000000
      1431       132  LYS       HE2            -3.8802202389        1.6011934488       -5.3410970741  S15       234             1.0000000000
      1432       132  LYS       NZ             -2.1896432470        2.7530410203       -4.9760049619  S15       234             1.0000000000
      1433       132  LYS       HZ1            -1.6957792850        2.5313362702       -5.8758717458  S15       234             1.0000000000
      1434       132  LYS       HZ2            -1.4409850779        2.9413561226       -4.2734949941  S15       234             1.0000000000
      1435       132  LYS       HZ3            -2.7302248651        3.6566258723       -5.0998503471  S15       234             1.0000000000
      1436       132  LYS       QQH6           -2.5238016458        0.7291639545       -4.5216413385  S15       234             1.0000000000
      1437       133  SER       CB              2.4099415798        3.5697766454       -5.9941072603  S15       235             1.0000000000
      1438       133  SER       HB1             3.0816705795        2.9117025392       -6.5685152171  S15       235             1.0000000000
      1439       133  SER       HB2             2.9704646437        4.4902734176       -5.7451519140  S15       235             1.0000000000
      1440       133  SER       OG              1.2686332838        3.8649642340       -6.8089460659  S15       235             1.0000000000
      1441       133  SER       HG1             0.8208034946        4.7045085179       -6.5198084176  S15       235             1.0000000000
      1442       133  SER       QQH7            2.1128646889        3.0638570647       -5.0469813914  S15       235             1.0000000000
      1443       134  PNM       S1             -3.4148631906        9.5992593249       -6.1842936475  S15       523             1.0000000000
      1444       134  PNM       C2             -2.1306025811        8.3998168200       -6.8617540171  S15       523             1.0000000000
      1445       134  PNM       C3             -1.6599663779        7.6120067676       -5.6136466794  S15       523             1.0000000000
      1446       134  PNM       N4             -2.8307430026        7.4138060487       -4.7324043166  S15       523             1.0000000000
      1447       134  PNM       C5             -3.9659300384        8.4025513119       -4.9420843160  S15       523             1.0000000000
      1448       134  PNM       C6             -3.8134698727        8.8337658257       -3.4246396399  S15       523             1.0000000000
      1449       134  PNM       C7             -2.6805666125        7.7902194362       -3.3624679377  S15       523             1.0000000000
      1450       134  PNM       O8             -1.6758576919        7.6818489237       -2.6409432597  S15       523             1.0000000000
      1451       134  PNM       C9             -2.7638541098        7.4612133081       -7.8768481260  S15       523             1.0000000000
      1452       134  PNM       C10            -0.9875892504        9.1710598727       -7.4943319254  S15       523             1.0000000000
      1453       134  PNM       C11            -1.0007777452        6.2928742032       -5.9868645939  S15       523             1.0000000000
      1454       134  PNM       O12            -1.5713732935        5.2085065039       -5.7438931033  S15       523             1.0000000000
      1455       134  PNM       O13             0.2025508892        6.3813543113       -6.5457455958  S15       523             1.0000000000
      1456       134  PNM       N14            -3.2388439369       10.1466191263       -3.2372867165  S15       523             1.0000000000
      1457       134  PNM       C15            -3.8454334611       11.2609825817       -3.6929013903  S15       523             1.0000000000
      1458       134  PNM       O16            -4.9763279530       11.2046382430       -4.2652645496  S15       523             1.0000000000
      1459       134  PNM       C17            -3.1233526554       12.5712069435       -3.4973742523  S15       523             1.0000000000
      1460       134  PNM       C18            -2.1686642572       12.8374614264       -4.6320283354  S15       523             1.0000000000
      1461       134  PNM       C19            -0.8544191183       13.2484174572       -4.3704662004  S15       523             1.0000000000
      1462       134  PNM       C20             0.0272182716       13.4960971677       -5.4248515705  S15       523             1.0000000000
      1463       134  PNM       C21            -0.3901310861       13.3160899941       -6.7449641122  S15       523             1.0000000000
      1464       134  PNM       C22            -1.7019097191       12.9148824479       -7.0091101295  S15       523             1.0000000000
      1465       134  PNM       C23            -2.5957900916       12.6904740944       -5.9608164570  S15       523             1.0000000000
      1466       134  PNM       H24            -0.9052196928        8.2309209932       -5.0719397920  S15       523             1.0000000000
      1467       134  PNM       H25            -1.2984091161        9.6117590429       -8.4482021006  S15       523             1.0000000000
      1468       134  PNM       H26            -0.1415891059        8.5004030206       -7.6818742058  S15       523             1.0000000000
      1469       134  PNM       H27            -0.6445500980        9.9849281506       -6.8470987661  S15       523             1.0000000000
      1470       134  PNM       H28            -3.1729571636        8.0223399366       -8.7251374535  S15       523             1.0000000000
      1471       134  PNM       H29            -3.5803778781        6.8840464213       -7.4284928636  S15       523             1.0000000000
      1472       134  PNM       H30            -2.0162496257        6.7565044630       -8.2628671905  S15       523             1.0000000000
      1473       134  PNM       H31            -4.9304467316        7.9066490936       -5.1801535836  S15       523             1.0000000000
      1474       134  PNM       H32            -4.7274309486        8.6872875354       -2.8042897362  S15       523             1.0000000000
      1475       134  PNM       H33            -2.5769304844       12.5656442443       -2.5386904307  S15       523             1.0000000000
      1476       134  PNM       H34            -3.8701517084       13.3828275264       -3.4431406347  S15       523             1.0000000000
      1477       134  PNM       H35            -0.5199901354       13.3799566947       -3.3333655769  S15       523             1.0000000000
      1478       134  PNM       H36             1.0524691658       13.8228212425       -5.2107461974  S15       523             1.0000000000
      1479       134  PNM       H37             0.3052455673       13.4946081735       -7.5742102113  S15       523             1.0000000000
      1480       134  PNM       H38            -2.0320114339       12.7738144355       -8.0446403651  S15       523             1.0000000000
      1481       134  PNM       H39            -3.6345735697       12.4071657037       -6.1715781458  S15       523             1.0000000000
      1482       134  PNM       H40            -2.2987602993       10.2022254312       -2.7981006090  S15       523             1.0000000000
      1483       135  TIP3      OH2            -4.7103474746        7.7183709179       -0.4112616058  S15       290             1.0000000000
      1484       135  TIP3      H1             -6.2406342368        7.5524703565       -0.3352993142  S15       290             1.0000000000
      1485       135  TIP3      H2             -4.1337928366        8.3204798807        0.1456005970  S15       290             1.0000000000
      1486       136  SER       CB             -3.0326261422        5.1318867913       -2.3600333893  S16       70              1.0000000000
      1487       136  SER       HB1            -3.5264694858        4.2563898978       -2.8226194405  S16       70              1.0000000000
      1488       136  SER       HB2            -2.0781596717        5.3228428689       -2.8768390298  S16       70              1.0000000000
      1489       136  SER       OG             -3.9059518349        6.2742828615       -2.5065113592  S16       70              1.0000000000
      1490       136  SER       HG1            -4.1947370511        7.2079364548       -1.0929534549  S16       70              1.0000000000
      1491       136  SER       QQH1           -2.8387679968        4.9208595340       -1.2850236678  S16       70              1.0000000000
      1492       137  LYS       CD             -6.3711444854        3.3695671376       -2.1148465651  S16       73              1.0000000000
      1493       137  LYS       HD1            -7.0002676041        2.8737799504       -2.8563231417  S16       73              1.0000000000
      1494       137  LYS       HD2            -5.3376016120        3.3423102107       -2.4829022586  S16       73              1.0000000000
      1495       137  LYS       QQH2           -6.4354103744        2.8109794194       -1.1715777389  S16       73              1.0000000000
      1496       137  LYS       CE             -6.8275310726        4.8056459227       -1.9441296837  S16       73              1.0000000000
      1497       137  LYS       HE1            -6.5055471147        5.2098437037       -0.9661501847  S16       73              1.0000000000
      1498       137  LYS       HE2            -7.9343897150        4.8599931060       -1.9693328501  S16       73              1.0000000000
      1499       137  LYS       NZ             -6.2739911967        5.6610795063       -2.9824288491  S16       73              1.0000000000
      1500       137  LYS       HZ1            -6.3816843503        5.2634002088       -3.9334399747  S16       73              1.0000000000
      1501       137  LYS       HZ2            -5.0596140555        5.9239343200       -2.7825054723  S16       73              1.0000000000
      1502       137  LYS       HZ3            -6.7505364218        6.5893864530       -2.9912141582  S16       73              1.0000000000
      1503       138  SER       CB             -4.6633982177        4.4197063776       -6.4259504243  S16       130             1.0000000000
      1504       138  SER       HB1            -4.7437588155        5.3436693221       -7.0144736793  S16       130             1.0000000000
      1505       138  SER       HB2            -3.9236833551        3.7593140963       -6.9138821566  S16       130             1.0000000000
      1506       138  SER       OG             -4.2044835963        4.7194243898       -5.0786122946  S16       130             1.0000000000
      1507       138  SER       HG1            -3.6006888059        5.5192964928       -5.1085945237  S16       130             1.0000000000
      1508       138  SER       QQH3           -5.6356270368        3.9061412848       -6.3742161353  S16       130             1.0000000000
      1509       139  GLU       CB            -10.1548504033        9.4112818379        0.6965138041  S16       166             1.0000000000
      1510       139  GLU       HB1            -9.8411550892       10.0514347844       -0.1385818905  S16       166             1.0000000000
      1511       139  GLU       HB2           -11.2148668886        9.1827443796        0.5584864230  S16       166             1.0000000000
      1512       139  GLU       QQH4          -10.0127157889        9.9208262703        1.6554757656  S16       166             1.0000000000
      1513       139  GLU       CG             -9.3509742269        8.1278948782        0.6310448061  S16       166             1.0000000000
      1514       139  GLU       HG1            -9.7619486231        7.4743915470       -0.1531629150  S16       166             1.0000000000
      1515       139  GLU       HG2            -9.4338490918        7.5596622622        1.5743420099  S16       166             1.0000000000
      1516       139  GLU       CD             -7.8994069151        8.3683070268        0.3324950296  S16       166             1.0000000000
      1517       139  GLU       OE1            -7.3103904460        9.4283458982        0.5539348964  S16       166             1.0000000000
      1518       139  GLU       OE2            -7.2508570905        7.3224794118       -0.2100987423  S16       166             1.0000000000
      1519       140  ASN       CB             -2.9082168984       11.9104089588        1.2765195331  S16       170             1.0000000000
      1520       140  ASN       HB1            -1.9407223935       11.8733892508        0.7623547581  S16       170             1.0000000000
      1521       140  ASN       HB2            -3.4313349491       12.8245878970        0.9781548802  S16       170             1.0000000000
      1522       140  ASN       QQH5           -2.7538607206       11.9104898809        2.3620923311  S16       170             1.0000000000
      1523       140  ASN       CG             -3.7284837913       10.7004273416        0.8854327780  S16       170             1.0000000000
      1524       140  ASN       OD1            -3.2961601804        9.5300648007        1.0340951968  S16       170             1.0000000000
      1525       140  ASN       ND2            -4.9494299763       10.9310976523        0.3666409831  S16       170             1.0000000000
      1526       140  ASN       HD21           -5.5816084204       10.1412386758        0.1474703240  S16       170             1.0000000000
      1527       140  ASN       HD22           -5.2352767045       11.8858128939        0.0971543775  S16       170             1.0000000000
      1528       141  LYS       CE             -3.0874578165        1.6706848816       -4.5864572104  S16       234             1.0000000000
      1529       141  LYS       HE1            -3.5390021457        1.8972295452       -3.6125546677  S16       234             1.0000000000
      1530       141  LYS       HE2            -3.8818746190        1.6026825523       -5.3393827010  S16       234             1.0000000000
      1531       141  LYS       NZ             -2.1912594679        2.7544326853       -4.9743536156  S16       234             1.0000000000
      1532       141  LYS       HZ1            -1.6974852545        2.5332290142       -5.8744512330  S16       234             1.0000000000
      1533       141  LYS       HZ2            -1.4422157477        2.9424707019       -4.2721689112  S16       234             1.0000000000
      1534       141  LYS       HZ3            -2.7313988746        3.6579950219       -5.0979597200  S16       234             1.0000000000
      1535       141  LYS       QQH6           -2.5249698348        0.7303551811       -4.5210036487  S16       234             1.0000000000
      1536       142  SER       CB              2.4091510118        3.5697855563       -5.9941717985  S16       235             1.0000000000
      1537       142  SER       HB1             3.0813049722        2.9120838290       -6.5685164790  S16       235             1.0000000000
      1538       142  SER       HB2             2.9691267673        4.4906016875       -5.7452254658  S16       235             1.0000000000
      1539       142  SER       OG              1.2677288027        3.8642693224       -6.8090776594  S16       235             1.0000000000
      1540       142  SER       HG1             0.8194427093        4.7034296747       -6.5196129969  S16       235             1.0000000000
      1541       142  SER       QQH7            2.1123081258        3.0637509805       -5.0470398203  S16       235             1.0000000000
      1542       143  PNM       S1             -3.4192449030        9.5890468247       -6.1889474346  S16       523             1.0000000000
      1543       143  PNM       C2             -2.1311237079        8.3919671206       -6.8626992942  S16       523             1.0000000000
      1544       143  PNM       C3             -1.6641905478        7.6039152212       -5.6138385992  S16       523             1.0000000000
      1545       143  PNM       N4             -2.8374585698        7.4014079030       -4.7368076363  S16       523             1.0000000000
      1546       143  PNM       C5             -3.9710493656        8.3929527893       -4.9464891863  S16       523             1.0000000000
      1547       143  PNM       C6             -3.8168220105        8.8254342574       -3.4297382998  S16       523             1.0000000000
      1548       143  PNM       C7             -2.6858329611        7.7810318463       -3.3662535036  S16       523             1.0000000000
      1549       143  PNM       O8             -1.6776196232        7.6798839039       -2.6480358769  S16       523             1.0000000000
      1550       143  PNM       C9             -2.7594015512        7.4536877463       -7.8811418280  S16       523             1.0000000000
      1551       143  PNM       C10            -0.9862590110        9.1648918480       -7.4898282629  S16       523             1.0000000000
      1552       143  PNM       C11            -1.0005537552        6.2872412698       -5.9864620724  S16       523             1.0000000000
      1553       143  PNM       O12            -1.5674187299        5.2007249969       -5.7444017566  S16       523             1.0000000000
      1554       143  PNM       O13             0.2028342422        6.3800994272       -6.5445695972  S16       523             1.0000000000
      1555       143  PNM       N14            -3.2371173749       10.1358053300       -3.2431517192  S16       523             1.0000000000
      1556       143  PNM       C15            -3.8437075105       11.2528186181       -3.6913657153  S16       523             1.0000000000
      1557       143  PNM       O16            -4.9774903887       11.1999990285       -4.2582895457  S16       523             1.0000000000
      1558       143  PNM       C17            -3.1187386521       12.5609532436       -3.4937022120  S16       523             1.0000000000
      1559       143  PNM       C18            -2.1667045051       12.8305835549       -4.6297937536  S16       523             1.0000000000
      1560       143  PNM       C19            -0.8536723105       13.2464886388       -4.3698078639  S16       523             1.0000000000
      1561       143  PNM       C20             0.0254115745       13.4987438324       -5.4252164680  S16       523             1.0000000000
      1562       143  PNM       C21            -0.3932246578       13.3185162200       -6.7448969844  S16       523             1.0000000000
      1563       143  PNM       C22            -1.7037940575       12.9123779443       -7.0074829960  S16       523             1.0000000000
      1564       143  PNM       C23            -2.5952252455       12.6833353405       -5.9580860748  S16       523             1.0000000000
      1565       143  PNM       H24            -0.9128259817        8.2237312338       -5.0683929560  S16       523             1.0000000000
      1566       143  PNM       H25            -1.2922121998        9.6029047587       -8.4464965230  S16       523             1.0000000000
      1567       143  PNM       H26            -0.1375309153        8.4958454234       -7.6707120939  S16       523             1.0000000000
      1568       143  PNM       H27            -0.6492646676        9.9809042071       -6.8421996352  S16       523             1.0000000000
      1569       143  PNM       H28            -3.1652854790        8.0151383685       -8.7307872915  S16       523             1.0000000000
      1570       143  PNM       H29            -3.5774658536        6.8756871552       -7.4367246937  S16       523             1.0000000000
      1571       143  PNM       H30            -2.0097168042        6.7497705439       -8.2645029623  S16       523             1.0000000000
      1572       143  PNM       H31            -4.9366349690        7.8987417394       -5.1836781308  S16       523             1.0000000000
      1573       143  PNM       H32            -4.7308695356        8.6825702750       -2.8087220156  S16       523             1.0000000000
      1574       143  PNM       H33            -2.5696161930       12.5509497629       -2.5366093542  S16       523             1.0000000000
      1575       143  PNM       H34            -3.8640616924       13.3736296669       -3.4341208047  S16       523             1.0000000000
      1576       143  PNM       H35            -0.5182464494       13.3783585367       -3.3330755632  S16       523             1.0000000000
      1577       143  PNM       H36             1.0496489516       13.8293881533       -5.2122720808  S16       523             1.0000000000
      1578       143  PNM       H37             0.3001812537       13.5006935154       -7.5749988488  S16       523             1.0000000000
      1579       143  PNM       H38            -2.0348843934       12.7711884774       -8.0426954364  S16       523             1.0000000000
      1580       143  PNM       H39            -3.6332043855       12.3962234417       -6.1676587850  S16       523             1.0000000000
      1581       143  PNM       H40            -2.2963602795       10.1879524601       -2.8049156115  S16       523             1.0000000000
      1582       144  TIP3      OH2            -4.7067739993        7.7196025874       -0.4034684265  S16       290             1.0000000000
      1583       144  TIP3      H1             -6.2506048237        7.5519459104       -0.3227162447  S16       290             1.0000000000
      1584       144  TIP3      H2             -4.1288581742        8.3205623431        0.1535559657  S16       290             1.0000000000
      1585       145  SER       CB             -3.0246095889        5.1314701994       -2.3636324011  S17       70              1.0000000000
      1586       145  SER       HB1            -3.5168958666        4.2551482740       -2.8265519140  S17       70              1.0000000000
      1587       145  SER       HB2            -2.0696187924        5.3232121112       -2.8790441173  S17       70              1.0000000000
      1588       145  SER       OG             -3.8995997021        6.2718615712       -2.5108853815  S17       70              1.0000000000
      1589       145  SER       HG1            -4.1931252283        7.2103242057       -1.0885279827  S17       70              1.0000000000
      1590       145  SER       QQH1           -2.8317099026        4.9210405429       -1.2883723118  S17       70              1.0000000000
      1591       146  LYS       CD             -6.3617846403        3.3680782251       -2.1231006089  S17       73              1.0000000000
      1592       146  LYS       HD1            -7.0091035561        2.8787386739       -2.8533400205  S17       73              1.0000000000
      1593       146  LYS       HD2            -5.3343555218        3.3264310398       -2.5067531402  S17       73              1.0000000000
      1594       146  LYS       QQH2           -6.4186548073        2.8130010568       -1.1773896590  S17       73              1.0000000000
      1595       146  LYS       CE             -6.7966377628        4.8101324281       -1.9485333770  S17       73              1.0000000000
      1596       146  LYS       HE1            -6.4441259287        5.2153264800       -0.9812882236  S17       73              1.0000000000
      1597       146  LYS       HE2            -7.9029714650        4.8775658221       -1.9444862635  S17       73              1.0000000000
      1598       146  LYS       NZ             -6.2599211154        5.6547031893       -3.0044800911  S17       73              1.0000000000
      1599       146  LYS       HZ1            -6.3714511522        5.2446591701       -3.9495106011  S17       73              1.0000000000
      1600       146  LYS       HZ2            -5.0520964371        5.9208440068       -2.8060406083  S17       73              1.0000000000
      1601       146  LYS       HZ3            -6.7404115920        6.5809422436       -3.0186745843  S17       73              1.0000000000
      1602       147  SER       CB             -4.6654385806        4.4216716192       -6.4242887512  S17       130             1.0000000000
      1603       147  SER       HB1            -4.7439559181        5.3460022910       -7.0124573050  S17       130             1.0000000000
      1604       147  SER       HB2            -3.9239865029        3.7617590695       -6.9101238701  S17       130             1.0000000000
      1605       147  SER       OG             -4.2111125686        4.7205579085       -5.0751005321  S17       130             1.0000000000
      1606       147  SER       HG1            -3.6043533144        5.5186831453       -5.1040127971  S17       130             1.0000000000
      1607       147  SER       QQH3           -5.6377597228        3.9079328194       -6.3760946053  S17       130             1.0000000000
      1608       148  GLU       CB            -10.1612901024        9.4176919368        0.6977308288  S17       166             1.0000000000
      1609       148  GLU       HB1            -9.8461602077       10.0572364893       -0.1372980245  S17       166             1.0000000000
      1610       148  GLU       HB2           -11.2216308729        9.1909898952        0.5592000898  S17       166             1.0000000000
      1611       148  GLU       QQH4          -10.0189170483        9.9272138370        1.6566964388  S17       166             1.0000000000
      1612       148  GLU       CG             -9.3595638669        8.1331737492        0.6331500093  S17       166             1.0000000000
      1613       148  GLU       HG1            -9.7683145007        7.4820082618       -0.1541892479  S17       166             1.0000000000
      1614       148  GLU       HG2            -9.4475159146        7.5629527776        1.5748252717  S17       166             1.0000000000
      1615       148  GLU       CD             -7.9064009775        8.3711955012        0.3406855025  S17       166             1.0000000000
      1616       148  GLU       OE1            -7.3160977489        9.4308195810        0.5595822737  S17       166             1.0000000000
      1617       148  GLU       OE2            -7.2572401813        7.3215662744       -0.1950543413  S17       166             1.0000000000
      1618       149  ASN       CB             -2.9082507991       11.9113759983        1.2768399620  S17       170             1.0000000000
      1619       149  ASN       HB1            -1.9408078964       11.8756042124        0.7624556008  S17       170             1.0000000000
      1620       149  ASN       HB2            -3.4326598533       12.8248676593        0.9786428398  S17       170             1.0000000000
      1621       149  ASN       QQH5           -2.7535787735       11.9116643011        2.3623576053  S17       170             1.0000000000
      1622       149  ASN       CG             -3.7265632852       10.7000648896        0.8861038392  S17       170             1.0000000000
      1623       149  ASN       OD1            -3.2932967789        9.5306792086        1.0390585708  S17       170             1.0000000000
      1624       149  ASN       ND2            -4.9464834672       10.9279959775        0.3635405796  S17       170             1.0000000000
      1625       149  ASN       HD21           -5.5772557947       10.1370147296        0.1452184014  S17       170             1.0000000000
      1626       149  ASN       HD22           -5.2332127339       11.8817157316        0.0910697543  S17       170             1.0000000000
      1627       150  LYS       CE             -3.0886662838        1.6719574354       -4.5851195588  S17       234             1.0000000000
      1628       150  LYS       HE1            -3.5398460146        1.8979915920       -3.6108739027  S17       234             1.0000000000
      1629       150  LYS       HE2            -3.8833667617        1.6043670113       -5.3377902002  S17       234             1.0000000000
      1630       150  LYS       NZ             -2.1925493392        2.7557182877       -4.9727581423  S17       234             1.0000000000
      1631       150  LYS       HZ1            -1.6987300615        2.5348370197       -5.8729858661  S17       234             1.0000000000
      1632       150  LYS       HZ2            -1.4432192593        2.9434980909       -4.2707936357  S17       234             1.0000000000
      1633       150  LYS       HZ3            -2.7320464118        3.6591857990       -5.0963636587  S17       234             1.0000000000
      1634       150  LYS       QQH6           -2.5262272162        0.7315868887       -4.5203567978  S17       234             1.0000000000
      1635       151  SER       CB              2.4082473653        3.5699014893       -5.9941596462  S17       235             1.0000000000
      1636       151  SER       HB1             3.0808242713        2.9125960816       -6.5684567645  S17       235             1.0000000000
      1637       151  SER       HB2             2.9676550829        4.4910629361       -5.7452246055  S17       235             1.0000000000
      1638       151  SER       OG              1.2666815509        3.8636517509       -6.8091145164  S17       235             1.0000000000
      1639       151  SER       HG1             0.8179316685        4.7024358714       -6.5193243306  S17       235             1.0000000000
      1640       151  SER       QQH7            2.1116529233        3.0637211859       -5.0470303503  S17       235             1.0000000000
      1641       152  PNM       S1             -3.4236562347        9.5783114954       -6.1935035665  S17       523             1.0000000000
      1642       152  PNM       C2             -2.1316713980        8.3839904699       -6.8633558306  S17       523             1.0000000000
      1643       152  PNM       C3             -1.6686577910        7.5957505390       -5.6135984192  S17       523             1.0000000000
      1644       152  PNM       N4             -2.8443984540        7.3889363965       -4.7410892886  S17       523             1.0000000000
      1645       152  PNM       C5             -3.9762236231        8.3831263649       -4.9508164962  S17       523             1.0000000000
      1646       152  PNM       C6             -3.8204747013        8.8168305138       -3.4348346178  S17       523             1.0000000000
      1647       152  PNM       C7             -2.6919338631        7.7709525786       -3.3695681169  S17       523             1.0000000000
      1648       152  PNM       O8             -1.6794929367        7.6780020762       -2.6551462224  S17       523             1.0000000000
      1649       152  PNM       C9             -2.7547239077        7.4460809524       -7.8853243960  S17       523             1.0000000000
      1650       152  PNM       C10            -0.9848865625        9.1586005331       -7.4848386826  S17       523             1.0000000000
      1651       152  PNM       C11            -1.0004672105        6.2816905105       -5.9856789393  S17       523             1.0000000000
      1652       152  PNM       O12            -1.5636041621        5.1928882977       -5.7445677993  S17       523             1.0000000000
      1653       152  PNM       O13             0.2028317108        6.3788568136       -6.5431741744  S17       523             1.0000000000
      1654       152  PNM       N14            -3.2349717658       10.1243516639       -3.2492512202  S17       523             1.0000000000
      1655       152  PNM       C15            -3.8415216394       11.2441035730       -3.6896707251  S17       523             1.0000000000
      1656       152  PNM       O16            -4.9783643951       11.1949399314       -4.2508632809  S17       523             1.0000000000
      1657       152  PNM       C17            -3.1137215726       12.5501217326       -3.4898131926  S17       523             1.0000000000
      1658       152  PNM       C18            -2.1645764856       12.8234425996       -4.6274267601  S17       523             1.0000000000
      1659       152  PNM       C19            -0.8528297620       13.2444969838       -4.3690997885  S17       523             1.0000000000
      1660       152  PNM       C20             0.0235585035       13.5015282937       -5.4255743209  S17       523             1.0000000000
      1661       152  PNM       C21            -0.3964499045       13.3211054835       -6.7447981919  S17       523             1.0000000000
      1662       152  PNM       C22            -1.7057581699       12.9098878325       -7.0057455740  S17       523             1.0000000000
      1663       152  PNM       C23            -2.5945924045       12.6759974461       -5.9551934560  S17       523             1.0000000000
      1664       152  PNM       H24            -0.9208333772        8.2164930321       -5.0643140445  S17       523             1.0000000000
      1665       152  PNM       H25            -1.2857891606        9.5939134756       -8.4443078099  S17       523             1.0000000000
      1666       152  PNM       H26            -0.1334328392        8.4911763867       -7.6589305192  S17       523             1.0000000000
      1667       152  PNM       H27            -0.6540713514        9.9767954594       -6.8368353376  S17       523             1.0000000000
      1668       152  PNM       H28            -3.1572401143        8.0079441764       -8.7362907960  S17       523             1.0000000000
      1669       152  PNM       H29            -3.5744028654        6.8672053973       -7.4451008367  S17       523             1.0000000000
      1670       152  PNM       H30            -2.0028598686        6.7430366441       -8.2659974033  S17       523             1.0000000000
      1671       152  PNM       H31            -4.9429456742        7.8906617157       -5.1872019160  S17       523             1.0000000000
      1672       152  PNM       H32            -4.7349619368        8.6784653975       -2.8134882344  S17       523             1.0000000000
      1673       152  PNM       H33            -2.5617484489       12.5356277392       -2.5344050952  S17       523             1.0000000000
      1674       152  PNM       H34            -3.8576146362       13.3637208820       -3.4246063045  S17       523             1.0000000000
      1675       152  PNM       H35            -0.5163391200       13.3766509041       -3.3327499376  S17       523             1.0000000000
      1676       152  PNM       H36             1.0467471823       13.8362072433       -5.2138385750  S17       523             1.0000000000
      1677       152  PNM       H37             0.2948763770       13.5070698356       -7.5757951227  S17       523             1.0000000000
      1678       152  PNM       H38            -2.0379046975       12.7685907206       -8.0406151355  S17       523             1.0000000000
      1679       152  PNM       H39            -3.6317064774       12.3849119097       -6.1635164141  S17       523             1.0000000000
      1680       152  PNM       H40            -2.2935188852       10.1727184908       -2.8120363273  S17       523             1.0000000000
      1681       153  TIP3      OH2            -4.7042447108        7.7188027170       -0.3968041459  S17       290             1.0000000000
      1682       153  TIP3      H1             -6.2590980689        7.5508731431       -0.3097331167  S17       290             1.0000000000
      1683       153  TIP3      H2             -4.1252368297        8.3188852627        0.1595938537  S17       290             1.0000000000
      1684       154  SER       CB             -3.0156436992        5.1326059163       -2.3674479754  S18       70              1.0000000000
      1685       154  SER       HB1            -3.5059834277        4.2553586526       -2.8309204164  S18       70              1.0000000000
      1686       154  SER       HB2            -2.0600399702        5.3253594899       -2.8810192974  S18       70              1.0000000000
      1687       154  SER       OG             -3.8930556129        6.2707403710       -2.5160476545  S18       70              1.0000000000
      1688       154  SER       HG1            -4.1919306514        7.2126198270       -1.0856383564  S18       70              1.0000000000
      1689       154  SER       QQH1           -2.8242209710        4.9231375356       -1.2918130191  S18       70              1.0000000000
      1690       155  LYS       CD             -6.3521892741        3.3674057191       -2.1312568382  S18       73              1.0000000000
      1691       155  LYS       HD1            -7.0172365121        2.8850200879       -2.8503826049  S18       73              1.0000000000
      1692       155  LYS       HD2            -5.3312305707        3.3112919317       -2.5299700406  S18       73              1.0000000000
      1693       155  LYS       QQH2           -6.4019478671        2.8156882920       -1.1832563566  S18       73              1.0000000000
      1694       155  LYS       CE             -6.7649794697        4.8152962020       -1.9529724427  S18       73              1.0000000000
      1695       155  LYS       HE1            -6.3807558156        5.2212162766       -0.9980732616  S18       73              1.0000000000
      1696       155  LYS       HE2            -7.8697762603        4.8962874121       -1.9185348704  S18       73              1.0000000000
      1697       155  LYS       NZ             -6.2471004525        5.6495880337       -3.0267210877  S18       73              1.0000000000
      1698       155  LYS       HZ1            -6.3649563811        5.2284098762       -3.9658699919  S18       73              1.0000000000
      1699       155  LYS       HZ2            -5.0476480900        5.9179515617       -2.8325634252  S18       73              1.0000000000
      1700       155  LYS       HZ3            -6.7313134283        6.5739307794       -3.0443113709  S18       73              1.0000000000
      1701       156  SER       CB             -4.6677966600        4.4236235396       -6.4223107244  S18       130             1.0000000000
      1702       156  SER       HB1            -4.7444497029        5.3485133092       -7.0098590810  S18       130             1.0000000000
      1703       156  SER       HB2            -3.9244049783        3.7644146675       -6.9060908254  S18       130             1.0000000000
      1704       156  SER       OG             -4.2186286542        4.7212311566       -5.0711697940  S18       130             1.0000000000
      1705       156  SER       HG1            -3.6052338920        5.5143591376       -5.1001102998  S18       130             1.0000000000
      1706       156  SER       QQH3           -5.6401393554        3.9096195105       -6.3781254930  S18       130             1.0000000000
      1707       157  GLU       CB            -10.1670023321        9.4236591446        0.6987902761  S18       166             1.0000000000
      1708       157  GLU       HB1            -9.8504609936       10.0627258373       -0.1360705234  S18       166             1.0000000000
      1709       157  GLU       HB2           -11.2275769927        9.1985742599        0.5596657025  S18       166             1.0000000000
      1710       157  GLU       QQH4          -10.0244284992        9.9330036905        1.6578093999  S18       166             1.0000000000
      1711       157  GLU       CG             -9.3672997536        8.1380186016        0.6349536235  S18       166             1.0000000000
      1712       157  GLU       HG1            -9.7740247506        7.4890337206       -0.1552317844  S18       166             1.0000000000
      1713       157  GLU       HG2            -9.4599131763        7.5659863794        1.5750789425  S18       166             1.0000000000
      1714       157  GLU       CD             -7.9126339851        8.3736631673        0.3481975712  S18       166             1.0000000000
      1715       157  GLU       OE1            -7.3213208756        9.4329273249        0.5647759365  S18       166             1.0000000000
      1716       157  GLU       OE2            -7.2626478947        7.3204850293       -0.1809633470  S18       166             1.0000000000
      1717       158  ASN       CB             -2.9083608587       11.9119757442        1.2771268260  S18       170             1.0000000000
      1718       158  ASN       HB1            -1.9409909884       11.8772525075        0.7625115721  S18       170             1.0000000000
      1719       158  ASN       HB2            -3.4338711714       12.8248467073        0.9790167377  S18       170             1.0000000000
      1720       158  ASN       QQH5           -2.7533651313       11.9125764577        2.3625822217  S18       170             1.0000000000
      1721       158  ASN       CG             -3.7250820659       10.6994751431        0.8867826959  S18       170             1.0000000000
      1722       158  ASN       OD1            -3.2915163546        9.5308817164        1.0438683012  S18       170             1.0000000000
      1723       158  ASN       ND2            -4.9438870830       10.9252147586        0.3604930424  S18       170             1.0000000000
      1724       158  ASN       HD21           -5.5734497221       10.1332899909        0.1428255009  S18       170             1.0000000000
      1725       158  ASN       HD22           -5.2310638138       11.8780007275        0.0848813541  S18       170             1.0000000000
      1726       159  LYS       CE             -3.0896936171        1.6733482423       -4.5839346119  S18       234             1.0000000000
      1727       159  LYS       HE1            -3.5405262803        1.8989802205       -3.6094026886  S18       234             1.0000000000
      1728       159  LYS       HE2            -3.8846415367        1.6062863904       -5.3363960294  S18       234             1.0000000000
      1729       159  LYS       NZ             -2.1934453735        2.7569277942       -4.9712731558  S18       234             1.0000000000
      1730       159  LYS       HZ1            -1.6994576994        2.5362024043       -5.8715376598  S18       234             1.0000000000
      1731       159  LYS       HZ2            -1.4438922582        2.9444373127       -4.2694278105  S18       234             1.0000000000
      1732       159  LYS       HZ3            -2.7319887422        3.6602736722       -5.0951324061  S18       234             1.0000000000
      1733       159  LYS       QQH6           -2.5274474993        0.7328365035       -4.5197626215  S18       234             1.0000000000
      1734       160  SER       CB              2.4072792811        3.5701161285       -5.9941242267  S18       235             1.0000000000
      1735       160  SER       HB1             3.0802671095        2.9132233214       -6.5684148887  S18       235             1.0000000000
      1736       160  SER       HB2             2.9661047457        4.4916169899       -5.7451750113  S18       235             1.0000000000
      1737       160  SER       OG              1.2655345172        3.8631455828       -6.8090975993  S18       235             1.0000000000
      1738       160  SER       HG1             0.8163501902        4.7015785782       -6.5189927802  S18       235             1.0000000000
      1739       160  SER       QQH7            2.1109597109        3.0637700895       -5.0470059599  S18       235             1.0000000000
      1740       161  PNM       S1             -3.4282544187        9.5676512562       -6.1980772483  S18       523             1.0000000000
      1741       161  PNM       C2             -2.1321879261        8.3759276756       -6.8635907163  S18       523             1.0000000000
      1742       161  PNM       C3             -1.6734021346        7.5875350840       -5.6127251621  S18       523             1.0000000000
      1743       161  PNM       N4             -2.8517648525        7.3761230352       -4.7452886820  S18       523             1.0000000000
      1744       161  PNM       C5             -3.9813306570        8.3730915733       -4.9550088002  S18       523             1.0000000000
      1745       161  PNM       C6             -3.8244755860        8.8078780241       -3.4399515343  S18       523             1.0000000000
      1746       161  PNM       C7             -2.6993175351        7.7593646998       -3.3720383741  S18       523             1.0000000000
      1747       161  PNM       O8             -1.6816732837        7.6761294112       -2.6621504936  S18       523             1.0000000000
      1748       161  PNM       C9             -2.7498532296        7.4385344504       -7.8893112162  S18       523             1.0000000000
      1749       161  PNM       C10            -0.9834484228        9.1522044706       -7.4793377165  S18       523             1.0000000000
      1750       161  PNM       C11            -1.0004826851        6.2763274159       -5.9844623319  S18       523             1.0000000000
      1751       161  PNM       O12            -1.5598352563        5.1850416308       -5.7444598804  S18       523             1.0000000000
      1752       161  PNM       O13             0.2025497460        6.3777382856       -6.5416075698  S18       523             1.0000000000
      1753       161  PNM       N14            -3.2323301676       10.1121309011       -3.2556084466  S18       523             1.0000000000
      1754       161  PNM       C15            -3.8387226042       11.2346977104       -3.6878521569  S18       523             1.0000000000
      1755       161  PNM       O16            -4.9788438645       11.1894366756       -4.2429708963  S18       523             1.0000000000
      1756       161  PNM       C17            -3.1082765574       12.5386865987       -3.4858120048  S18       523             1.0000000000
      1757       161  PNM       C18            -2.1622582555       12.8161010502       -4.6250055826  S18       523             1.0000000000
      1758       161  PNM       C19            -0.8518562569       13.2424420402       -4.3683905839  S18       523             1.0000000000
      1759       161  PNM       C20             0.0217381031       13.5043708050       -5.4259489124  S18       523             1.0000000000
      1760       161  PNM       C21            -0.3997012796       13.3237859977       -6.7447017977  S18       523             1.0000000000
      1761       161  PNM       C22            -1.7077233810       12.9074429901       -7.0039594339  S18       523             1.0000000000
      1762       161  PNM       C23            -2.5938523636       12.6685620262       -5.9522268270  S18       523             1.0000000000
      1763       161  PNM       H24            -0.9293820466        8.2092879922       -5.0592684596  S18       523             1.0000000000
      1764       161  PNM       H25            -1.2792145982        9.5848354536       -8.4416325963  S18       523             1.0000000000
      1765       161  PNM       H26            -0.1293375150        8.4864050370       -7.6465501199  S18       523             1.0000000000
      1766       161  PNM       H27            -0.6588461987        9.9725604962       -6.8309916096  S18       523             1.0000000000
      1767       161  PNM       H28            -3.1488518015        8.0009592654       -8.7415761899  S18       523             1.0000000000
      1768       161  PNM       H29            -3.5712083133        6.8587067247       -7.4535611192  S18       523             1.0000000000
      1769       161  PNM       H30            -1.9958231118        6.7364327216       -8.2672856286  S18       523             1.0000000000
      1770       161  PNM       H31            -4.9492345648        7.8827001421       -5.1907749759  S18       523             1.0000000000
      1771       161  PNM       H32            -4.7398985351        8.6752435992       -2.8188492016  S18       523             1.0000000000
      1772       161  PNM       H33            -2.5533338322       12.5197238282       -2.5322463562  S18       523             1.0000000000
      1773       161  PNM       H34            -3.8509376897       13.3530170541       -3.4147314455  S18       523             1.0000000000
      1774       161  PNM       H35            -0.5142352113       13.3747790758       -3.3324348084  S18       523             1.0000000000
      1775       161  PNM       H36             1.0438580255       13.8431137629       -5.2154526374  S18       523             1.0000000000
      1776       161  PNM       H37             0.2894782054       13.5135917595       -7.5766180717  S18       523             1.0000000000
      1777       161  PNM       H38            -2.0409738264       12.7660524314       -8.0384733750  S18       523             1.0000000000
      1778       161  PNM       H39            -3.6300429694       12.3733367159       -6.1592493658  S18       523             1.0000000000
      1779       161  PNM       H40            -2.2900155269       10.1561693590       -2.8196708112  S18       523             1.0000000000
      1780       162  TIP3      OH2            -4.7024316246        7.7164664109       -0.3908767758  S18       290             1.0000000000
      1781       162  TIP3      H1             -6.2660242266        7.5495224889       -0.2967392044  S18       290             1.0000000000
      1782       162  TIP3      H2             -4.1227599049        8.3163533684        0.1645192806  S18       290             1.0000000000
      1783       163  SER       CB             -3.0054085366        5.1354756420       -2.3716687646  S19       70              1.0000000000
      1784       163  SER       HB1            -3.4940972099        4.2573992039       -2.8356338012  S19       70              1.0000000000
      1785       163  SER       HB2            -2.0488729916        5.3287099350       -2.8829169217  S19       70              1.0000000000
      1786       163  SER       OG             -3.8852552353        6.2717091912       -2.5228198989  S19       70              1.0000000000
      1787       163  SER       HG1            -4.1899994062        7.2161447033       -1.0836668857  S19       70              1.0000000000
      1788       163  SER       QQH1           -2.8164692307        4.9275966233       -1.2954767542  S19       70              1.0000000000
      1789       164  LYS       CD             -6.3425274001        3.3674410760       -2.1392904574  S19       73              1.0000000000
      1790       164  LYS       HD1            -7.0248577459        2.8924830715       -2.8473574073  S19       73              1.0000000000
      1791       164  LYS       HD2            -5.3282745030        3.2966332312       -2.5525718879  S19       73              1.0000000000
      1792       164  LYS       QQH2           -6.3856523104        2.8190390607       -1.1891941147  S19       73              1.0000000000
      1793       164  LYS       CE             -6.7326122935        4.8210557197       -1.9574834487  S19       73              1.0000000000
      1794       164  LYS       HE1            -6.3152741588        5.2275668340       -1.0166719967  S19       73              1.0000000000
      1795       164  LYS       HE2            -7.8346851415        4.9161124096       -1.8915769410  S19       73              1.0000000000
      1796       164  LYS       NZ             -6.2357927712        5.6457493693       -3.0492069783  S19       73              1.0000000000
      1797       164  LYS       HZ1            -6.3639950478        5.2153888978       -3.9827210502  S19       73              1.0000000000
      1798       164  LYS       HZ2            -5.0472865005        5.9147519450       -2.8637527226  S19       73              1.0000000000
      1799       164  LYS       HZ3            -6.7229360747        6.5687570776       -3.0673259186  S19       73              1.0000000000
      1800       165  SER       CB             -4.6703844867        4.4256839733       -6.4199616775  S19       130             1.0000000000
      1801       165  SER       HB1            -4.7451895921        5.3512553131       -7.0067657262  S19       130             1.0000000000
      1802       165  SER       HB2            -3.9248571248        3.7673727153       -6.9016375771  S19       130             1.0000000000
      1803       165  SER       OG             -4.2268992791        4.7218074668       -5.0667803456  S19       130             1.0000000000
      1804       165  SER       HG1            -3.6029158429        5.5065326447       -5.0970052700  S19       130             1.0000000000
      1805       165  SER       QQH3           -5.6426699640        3.9113062368       -6.3801097942  S19       130             1.0000000000
      1806       166  GLU       CB            -10.1719796230        9.4290766908        0.6996775736  S19       166             1.0000000000
      1807       166  GLU       HB1            -9.8541102965       10.0678252081       -0.1349657393  S19       166             1.0000000000
      1808       166  GLU       HB2           -11.2327732366        9.2054059711        0.5599276169  S19       166             1.0000000000
      1809       166  GLU       QQH4          -10.0292687072        9.9381296630        1.6588336813  S19       166             1.0000000000
      1810       166  GLU       CG             -9.3741383499        8.1423390329        0.6364432443  S19       166             1.0000000000
      1811       166  GLU       HG1            -9.7791364880        7.4953510995       -0.1562945288  S19       166             1.0000000000
      1812       166  GLU       HG2            -9.4710255103        7.5687085850        1.5751495053  S19       166             1.0000000000
      1813       166  GLU       CD             -7.9180733718        8.3757210353        0.3549731872  S19       166             1.0000000000
      1814       166  GLU       OE1            -7.3259785600        9.4346356239        0.5694578262  S19       166             1.0000000000
      1815       166  GLU       OE2            -7.2669963630        7.3192687009       -0.1681437251  S19       166             1.0000000000
      1816       167  ASN       CB             -2.9084816354       11.9122265328        1.2773654705  S19       170             1.0000000000
      1817       167  ASN       HB1            -1.9412034425       11.8783154172        0.7625452119  S19       170             1.0000000000
      1818       167  ASN       HB2            -3.4348725890       12.8245921473        0.9792410161  S19       170             1.0000000000
      1819       167  ASN       QQH5           -2.7531481461       11.9131941643        2.3627613815  S19       170             1.0000000000
      1820       167  ASN       CG             -3.7239678035       10.6987713541        0.8874277146  S19       170             1.0000000000
      1821       167  ASN       OD1            -3.2907551446        9.5306860123        1.0485051131  S19       170             1.0000000000
      1822       167  ASN       ND2            -4.9416305634       10.9228372729        0.3574837826  S19       170             1.0000000000
      1823       167  ASN       HD21           -5.5699707939       10.1301349331        0.1399664055  S19       170             1.0000000000
      1824       167  ASN       HD22           -5.2286884224       11.8747954187        0.0784803200  S19       170             1.0000000000
      1825       168  LYS       CE             -3.0905253358        1.6748962566       -4.5829605778  S19       234             1.0000000000
      1826       168  LYS       HE1            -3.5410588104        1.9001860901       -3.6081765444  S19       234             1.0000000000
      1827       168  LYS       HE2            -3.8856791795        1.6084314881       -5.3352770072  S19       234             1.0000000000
      1828       168  LYS       NZ             -2.1939573974        2.7581248478       -4.9699573965  S19       234             1.0000000000
      1829       168  LYS       HZ1            -1.6996984897        2.5374153707       -5.8701908600  S19       234             1.0000000000
      1830       168  LYS       HZ2            -1.4442298929        2.9453762479       -4.2681704530  S19       234             1.0000000000
      1831       168  LYS       HZ3            -2.7311028393        3.6613337989       -5.0942949911  S19       234             1.0000000000
      1832       168  LYS       QQH6           -2.5285921865        0.7341813097       -4.5193009527  S19       234             1.0000000000
      1833       169  SER       CB              2.4062651494        3.5704306327       -5.9940987385  S19       235             1.0000000000
      1834       169  SER       HB1             3.0796333724        2.9139582227       -6.5684268070  S19       235             1.0000000000
      1835       169  SER       HB2             2.9645190421        4.4922444175       -5.7451210417  S19       235             1.0000000000
      1836       169  SER       OG              1.2643098148        3.8627936915       -6.8090499352  S19       235             1.0000000000
      1837       169  SER       HG1             0.8147378356        4.7009643793       -6.5186826928  S19       235             1.0000000000
      1838       169  SER       QQH7            2.1102443395        3.0638854267       -5.0469979505  S19       235             1.0000000000
      1839       170  PNM       S1             -3.4325807699        9.5568340025       -6.2023878262  S19       523             1.0000000000
      1840       170  PNM       C2             -2.1326801317        8.3678952011       -6.8632725806  S19       523             1.0000000000
      1841       170  PNM       C3             -1.6785985109        7.5793042092       -5.6110009442  S19       523             1.0000000000
      1842       170  PNM       N4             -2.8599568874        7.3625158547       -4.7495148526  S19       523             1.0000000000
      1843       170  PNM       C5             -3.9862491977        8.3629421059       -4.9589775230  S19       523             1.0000000000
      1844       170  PNM       C6             -3.8288917545        8.7985211236       -3.4450865340  S19       523             1.0000000000
      1845       170  PNM       C7             -2.7088277841        7.7452009663       -3.3729926586  S19       523             1.0000000000
      1846       170  PNM       O8             -1.6842851009        7.6742345422       -2.6688503445  S19       523             1.0000000000
      1847       170  PNM       C9             -2.7448673045        7.4312239755       -7.8930170242  S19       523             1.0000000000
      1848       170  PNM       C10            -0.9819452677        9.1457308082       -7.4733070043  S19       523             1.0000000000
      1849       170  PNM       C11            -1.0006004321        6.2713126462       -5.9827613418  S19       523             1.0000000000
      1850       170  PNM       O12            -1.5560233446        5.1772152529       -5.7441550917  S19       523             1.0000000000
      1851       170  PNM       O13             0.2019780028        6.3768740694       -6.5399393084  S19       523             1.0000000000
      1852       170  PNM       N14            -3.2291619879       10.0990543328       -3.2621925850  S19       523             1.0000000000
      1853       170  PNM       C15            -3.8352045818       11.2245199672       -3.6859462396  S19       523             1.0000000000
      1854       170  PNM       O16            -4.9788888492       11.1835305115       -4.2346710343  S19       523             1.0000000000
      1855       170  PNM       C17            -3.1024289296       12.5266770098       -3.4817860299  S19       523             1.0000000000
      1856       170  PNM       C18            -2.1597898465       12.8086792642       -4.6226026722  S19       523             1.0000000000
      1857       170  PNM       C19            -0.8507746572       13.2403497022       -4.3677152706  S19       523             1.0000000000
      1858       170  PNM       C20             0.0199986775       13.5071861099       -5.4263462032  S19       523             1.0000000000
      1859       170  PNM       C21            -0.4028962019       13.3264762646       -6.7446228516  S19       523             1.0000000000
      1860       170  PNM       C22            -1.7096393176       12.9050984460       -7.0021837756  S19       523             1.0000000000
      1861       170  PNM       C23            -2.5930227982       12.6611909186       -5.9492742166  S19       523             1.0000000000
      1862       170  PNM       H24            -0.9388782488        8.2021369530       -5.0528744529  S19       523             1.0000000000
      1863       170  PNM       H25            -1.2725825920        9.5757006841       -8.4383567447  S19       523             1.0000000000
      1864       170  PNM       H26            -0.1252641618        8.4815509304       -7.6337126763  S19       523             1.0000000000
      1865       170  PNM       H27            -0.6634825804        9.9682321988       -6.8247332575  S19       523             1.0000000000
      1866       170  PNM       H28            -3.1402113148        7.9944454665       -8.7465071713  S19       523             1.0000000000
      1867       170  PNM       H29            -3.5679868574        6.8503961043       -7.4620127932  S19       523             1.0000000000
      1868       170  PNM       H30            -1.9887118534        6.7300495863       -8.2683866991  S19       523             1.0000000000
      1869       170  PNM       H31            -4.9556442990        7.8752375646       -5.1943882570  S19       523             1.0000000000
      1870       170  PNM       H32            -4.7461560565        8.6733702048       -2.8252089082  S19       523             1.0000000000
      1871       170  PNM       H33            -2.5444250825       12.5034692307       -2.5301201903  S19       523             1.0000000000
      1872       170  PNM       H34            -3.8441758408       13.3413852533       -3.4047625015  S19       523             1.0000000000
      1873       170  PNM       H35            -0.5119599074       13.3727235400       -3.3321543094  S19       523             1.0000000000
      1874       170  PNM       H36             1.0410604265       13.8499160959       -5.2170894004  S19       523             1.0000000000
      1875       170  PNM       H37             0.2841236203       13.5200691963       -7.5774558472  S19       523             1.0000000000
      1876       170  PNM       H38            -2.0440113361       12.7636209837       -8.0363342895  S19       523             1.0000000000
      1877       170  PNM       H39            -3.6282324962       12.3616806870       -6.1549786408  S19       523             1.0000000000
      1878       170  PNM       H40            -2.2857716057       10.1380536207       -2.8279690614  S19       523             1.0000000000
      1879       171  TIP3      OH2            -4.7008998617        7.7131258993       -0.3853378252  S19       290             1.0000000000
      1880       171  TIP3      H1             -6.2713995363        7.5480701245       -0.2840723945  S19       290             1.0000000000
      1881       171  TIP3      H2             -4.1212735393        8.3138649482        0.1691324996  S19       290             1.0000000000
      1882       172  SER       CB             -2.9936953380        5.1403764652       -2.3762709948  S20       70              1.0000000000
      1883       172  SER       HB1            -3.4823847244        4.2621978192       -2.8405365083  S20       70              1.0000000000
      1884       172  SER       HB2            -2.0358173135        5.3321398051       -2.8846888105  S20       70              1.0000000000
      1885       172  SER       OG             -3.8744383229        6.2767458605       -2.5314033524  S20       70              1.0000000000
      1886       172  SER       HG1            -4.1876939646        7.2211016696       -1.0845230708  S20       70              1.0000000000
      1887       172  SER       QQH1           -2.8087910172        4.9347432345       -1.2992504808  S20       70              1.0000000000
      1888       173  LYS       CD             -6.3332325556        3.3680000584       -2.1470607572  S20       73              1.0000000000
      1889       173  LYS       HD1            -7.0323904264        2.9009122391       -2.8441902522  S20       73              1.0000000000
      1890       173  LYS       HD2            -5.3258885823        3.2824025916       -2.5742539056  S20       73              1.0000000000
      1891       173  LYS       QQH2           -6.3702191976        2.8230844227       -1.1949311008  S20       73              1.0000000000
      1892       173  LYS       CE             -6.7000530157        4.8271718062       -1.9620793574  S20       73              1.0000000000
      1893       173  LYS       HE1            -6.2484005433        5.2344523416       -1.0376906167  S20       73              1.0000000000
      1894       173  LYS       HE2            -7.7979944745        4.9370201897       -1.8637827862  S20       73              1.0000000000
      1895       173  LYS       NZ             -6.2268669965        5.6429926908       -3.0720727261  S20       73              1.0000000000
      1896       173  LYS       HZ1            -6.3716490737        5.2063261014       -4.0002607402  S20       73              1.0000000000
      1897       173  LYS       HZ2            -5.0541297950        5.9096636147       -2.9026960908  S20       73              1.0000000000
      1898       173  LYS       HZ3            -6.7148081525        6.5661127719       -3.0865987428  S20       73              1.0000000000
      1899       174  SER       CB             -4.6730742004        4.4280453193       -6.4171664305  S20       130             1.0000000000
      1900       174  SER       HB1            -4.7460923654        5.3542829101       -7.0032752075  S20       130             1.0000000000
      1901       174  SER       HB2            -3.9252095254        3.7707461710       -6.8965363660  S20       130             1.0000000000
      1902       174  SER       OG             -4.2356914566        4.7228586937       -5.0618679633  S20       130             1.0000000000
      1903       174  SER       HG1            -3.5970041949        5.4956248298       -5.0948770066  S20       130             1.0000000000
      1904       174  SER       QQH3           -5.6452517403        3.9132185296       -6.3816947453  S20       130             1.0000000000
      1905       175  GLU       CB            -10.1762311690        9.4338435795        0.7004292428  S20       166             1.0000000000
      1906       175  GLU       HB1            -9.8571640917       10.0723725027       -0.1339670263  S20       166             1.0000000000
      1907       175  GLU       HB2           -11.2372093771        9.2114386586        0.5600921019  S20       166             1.0000000000
      1908       175  GLU       QQH4          -10.0334649753        9.9425049084        1.6597970046  S20       166             1.0000000000
      1909       175  GLU       CG             -9.3800536295        8.1460567088        0.6376577036  S20       166             1.0000000000
      1910       175  GLU       HG1            -9.7836044160        7.5008471646       -0.1573145052  S20       166             1.0000000000
      1911       175  GLU       HG2            -9.4807608474        7.5710541903        1.5751096521  S20       166             1.0000000000
      1912       175  GLU       CD             -7.9227224746        8.3774359121        0.3609629793  S20       166             1.0000000000
      1913       175  GLU       OE1            -7.3300755322        9.4358935472        0.5735669096  S20       166             1.0000000000
      1914       175  GLU       OE2            -7.2701715674        7.3179406202       -0.1569652315  S20       166             1.0000000000
      1915       176  ASN       CB             -2.9085657688       11.9121873841        1.2775690916  S20       170             1.0000000000
      1916       176  ASN       HB1            -1.9413899664       11.8788367339        0.7625410679  S20       170             1.0000000000
      1917       176  ASN       HB2            -3.4356195768       12.8241391059        0.9793417809  S20       170             1.0000000000
      1918       176  ASN       QQH5           -2.7528939060       11.9135453442        2.3629128110  S20       170             1.0000000000
      1919       176  ASN       CG             -3.7231954736       10.6980052463        0.8880105737  S20       170             1.0000000000
      1920       176  ASN       OD1            -3.2909744706        9.5302193407        1.0529515223  S20       170             1.0000000000
      1921       176  ASN       ND2            -4.9396471622       10.9209573824        0.3546097761  S20       170             1.0000000000
      1922       176  ASN       HD21           -5.5665769814       10.1276065616        0.1363224531  S20       170             1.0000000000
      1923       176  ASN       HD22           -5.2259761408       11.8721340361        0.0717868089  S20       170             1.0000000000
      1924       177  LYS       CE             -3.0912006348        1.6766571072       -4.5822251359  S20       234             1.0000000000
      1925       177  LYS       HE1            -3.5414851687        1.9015927757       -3.6071990967  S20       234             1.0000000000
      1926       177  LYS       HE2            -3.8864998024        1.6107708997       -5.3344518304  S20       234             1.0000000000
      1927       177  LYS       NZ             -2.1942043311        2.7594402125       -4.9688318040  S20       234             1.0000000000
      1928       177  LYS       HZ1            -1.6995921589        2.5386698064       -5.8689918297  S20       234             1.0000000000
      1929       177  LYS       HZ2            -1.4442712205        2.9463873448       -4.2671010386  S20       234             1.0000000000
      1930       177  LYS       HZ3            -2.7293823638        3.6626644175       -5.0938232356  S20       234             1.0000000000
      1931       177  LYS       QQH6           -2.5296241039        0.7357360411       -4.5190300150  S20       234             1.0000000000
      1932       178  SER       CB              2.4052046871        3.5708549941       -5.9940863556  S20       235             1.0000000000
      1933       178  SER       HB1             3.0789108874        2.9147889324       -6.5684984700  S20       235             1.0000000000
      1934       178  SER       HB2             2.9629422314        4.4929382112       -5.7450712234  S20       235             1.0000000000
      1935       178  SER       OG              1.2630126372        3.8626402153       -6.8089735942  S20       235             1.0000000000
      1936       178  SER       HG1             0.8131452527        4.7006943908       -6.5184515822  S20       235             1.0000000000
      1937       178  SER       QQH7            2.1094938165        3.0640690709       -5.0470084533  S20       235             1.0000000000
      1938       179  PNM       S1             -3.4368289053        9.5464837191       -6.2064120130  S20       523             1.0000000000
      1939       179  PNM       C2             -2.1331619913        8.3600658794       -6.8623017140  S20       523             1.0000000000
      1940       179  PNM       C3             -1.6844156216        7.5711540586       -5.6082223559  S20       523             1.0000000000
      1941       179  PNM       N4             -2.8694236578        7.3476812041       -4.7539292179  S20       523             1.0000000000
      1942       179  PNM       C5             -3.9907192556        8.3528647555       -4.9625236025  S20       523             1.0000000000
      1943       179  PNM       C6             -3.8336991338        8.7888048614       -3.4501831429  S20       523             1.0000000000
      1944       179  PNM       C7             -2.7217660081        7.7267900798       -3.3712326455  S20       523             1.0000000000
      1945       179  PNM       O8             -1.6873810447        7.6723445133       -2.6749594302  S20       523             1.0000000000
      1946       179  PNM       C9             -2.7399386918        7.4244178653       -7.8963600779  S20       523             1.0000000000
      1947       179  PNM       C10            -0.9804342587        9.1393139502       -7.4668389040  S20       523             1.0000000000
      1948       179  PNM       C11            -1.0008458811        6.2668518188       -5.9805333120  S20       523             1.0000000000
      1949       179  PNM       O12            -1.5520831333        5.1694735816       -5.7437294165  S20       523             1.0000000000
      1950       179  PNM       O13             0.2011106599        6.3763879432       -6.5382616909  S20       523             1.0000000000
      1951       179  PNM       N14            -3.2254908228       10.0851996097       -3.2688888163  S20       523             1.0000000000
      1952       179  PNM       C15            -3.8309363869       11.2135865929       -3.6839847142  S20       523             1.0000000000
      1953       179  PNM       O16            -4.9785448055       11.1773591048       -4.2261201353  S20       523             1.0000000000
      1954       179  PNM       C17            -3.0963577529       12.5142976032       -3.4778626465  S20       523             1.0000000000
      1955       179  PNM       C18            -2.1572883818       12.8013797303       -4.6202844241  S20       523             1.0000000000
      1956       179  PNM       C19            -0.8496625834       13.2382817843       -4.3670884185  S20       523             1.0000000000
      1957       179  PNM       C20             0.0183547988       13.5098874715       -5.4267395058  S20       523             1.0000000000
      1958       179  PNM       C21            -0.4059609185       13.3290951559       -6.7445519143  S20       523             1.0000000000
      1959       179  PNM       C22            -1.7114796255       12.9029377076       -7.0004675241  S20       523             1.0000000000
      1960       179  PNM       C23            -2.5921631451       12.6541143601       -5.9464259213  S20       523             1.0000000000
      1961       179  PNM       H24            -0.9497128620        8.1951678411       -5.0446799519  S20       523             1.0000000000
      1962       179  PNM       H25            -1.2661165663        9.5667007740       -8.4345445786  S20       523             1.0000000000
      1963       179  PNM       H26            -0.1213015395        8.4767319659       -7.6206866589  S20       523             1.0000000000
      1964       179  PNM       H27            -0.6678995103        9.9639360249       -6.8181930398  S20       523             1.0000000000
      1965       179  PNM       H28            -3.1315359346        7.9887225495       -8.7509371307  S20       523             1.0000000000
      1966       179  PNM       H29            -3.5649092020        6.8426119882       -7.4703091651  S20       523             1.0000000000
      1967       179  PNM       H30            -1.9818244606        6.7241154319       -8.2693155464  S20       523             1.0000000000
      1968       179  PNM       H31            -4.9621487348        7.8689338404       -5.1979252422  S20       523             1.0000000000
      1969       179  PNM       H32            -4.7540955048        8.6735076303       -2.8330626480  S20       523             1.0000000000
      1970       179  PNM       H33            -2.5353013997       12.4873387393       -2.5281090938  S20       523             1.0000000000
      1971       179  PNM       H34            -3.8376862474       13.3289422005       -3.3950400936  S20       523             1.0000000000
      1972       179  PNM       H35            -0.5096140740       13.3705096925       -3.3319131205  S20       523             1.0000000000
      1973       179  PNM       H36             1.0384173434       13.8563569337       -5.2186809266  S20       523             1.0000000000
      1974       179  PNM       H37             0.2789800245       13.5262540388       -7.5782605247  S20       523             1.0000000000
      1975       179  PNM       H38            -2.0469337474       12.7613691894       -8.0342725160  S20       523             1.0000000000
      1976       179  PNM       H39            -3.6263521871       12.3502618499       -6.1508482919  S20       523             1.0000000000
      1977       179  PNM       H40            -2.2806988108       10.1182764599       -2.8369649800  S20       523             1.0000000000
      1978       180  TIP3      OH2            -4.6994407373        7.7089144651       -0.3803523298  S20       290             1.0000000000
      1979       180  TIP3      H1             -6.2747379310        7.5467880031       -0.2718925078  S20       290             1.0000000000
      1980       180  TIP3      H2             -4.1207084161        8.3114135804        0.1731019567  S20       290             1.0000000000
      1981       181  SER       CB             -2.9806329967        5.1473427678       -2.3810868896  S21       70              1.0000000000
      1982       181  SER       HB1            -3.4727955826        4.2704731262       -2.8451675184  S21       70              1.0000000000
      1983       181  SER       HB2            -2.0207430526        5.3338331119       -2.8862789827  S21       70              1.0000000000
      1984       181  SER       OG             -3.8576925730        6.2881195644       -2.5421626855  S21       70              1.0000000000
      1985       181  SER       HG1            -4.1835944943        7.2290498049       -1.0866781268  S21       70              1.0000000000
      1986       181  SER       QQH1           -2.8017891102        4.9444473709       -1.3029332673  S21       70              1.0000000000
      1987       182  LYS       CD             -6.3249436642        3.3688177214       -2.1542062560  S21       73              1.0000000000
      1988       182  LYS       HD1            -7.0400514834        2.9097189632       -2.8407670361  S21       73              1.0000000000
      1989       182  LYS       HD2            -5.3244441125        3.2688414303       -2.5942545607  S21       73              1.0000000000
      1990       182  LYS       QQH2           -6.3564240875        2.8276499721       -1.2001286496  S21       73              1.0000000000
      1991       182  LYS       CE             -6.6686955848        4.8331635948       -1.9665063394  S21       73              1.0000000000
      1992       182  LYS       HE1            -6.1821527744        5.2422137900       -1.0612446099  S21       73              1.0000000000
      1993       182  LYS       HE2            -7.7609543946        4.9585741851       -1.8359093090  S21       73              1.0000000000
      1994       182  LYS       NZ             -6.2221333042        5.6406290049       -3.0951259632  S21       73              1.0000000000
      1995       182  LYS       HZ1            -6.3929193158        5.2019617288       -4.0182123158  S21       73              1.0000000000
      1996       182  LYS       HZ2            -5.0767215261        5.8969334890       -2.9563578299  S21       73              1.0000000000
      1997       182  LYS       HZ3            -6.7058795566        6.5667878021       -3.1004352112  S21       73              1.0000000000
      1998       183  SER       CB             -4.6756276297        4.4308526859       -6.4139260852  S21       130             1.0000000000
      1999       183  SER       HB1            -4.7469939378        5.3575898140       -6.9995779116  S21       130             1.0000000000
      2000       183  SER       HB2            -3.9253107201        3.7745639477       -6.8906734250  S21       130             1.0000000000
      2001       183  SER       OG             -4.2443734603        4.7249785064       -5.0564973500  S21       130             1.0000000000
      2002       183  SER       HG1            -3.5874831974        5.4827306246       -5.0938263083  S21       130             1.0000000000
      2003       183  SER       QQH3           -5.6477644226        3.9154637241       -6.3823818638  S21       130             1.0000000000
      2004       184  GLU       CB            -10.1797089068        9.4377953102        0.7010508811  S21       166             1.0000000000
      2005       184  GLU       HB1            -9.8596216236       10.0761490605       -0.1330898652  S21       166             1.0000000000
      2006       184  GLU       HB2           -11.2408281565        9.2165020199        0.5601935826  S21       166             1.0000000000
      2007       184  GLU       QQH4          -10.0369439957        9.9459932822        1.6606475531  S21       166             1.0000000000
      2008       184  GLU       CG             -9.3849512692        8.1490710116        0.6386258246  S21       166             1.0000000000
      2009       184  GLU       HG1            -9.7873212598        7.5053862836       -0.1582214298  S21       166             1.0000000000
      2010       184  GLU       HG2            -9.4889276552        7.5729277391        1.5750071068  S21       166             1.0000000000
      2011       184  GLU       CD             -7.9265947180        8.3788766033        0.3660364017  S21       166             1.0000000000
      2012       184  GLU       OE1            -7.3335174055        9.4366411320        0.5769614393  S21       166             1.0000000000
      2013       184  GLU       OE2            -7.2723240687        7.3164663020       -0.1479285923  S21       166             1.0000000000
      2014       185  ASN       CB             -2.9085982341       11.9119431488        1.2777307833  S21       170             1.0000000000
      2015       185  ASN       HB1            -1.9415405833       11.8788972969        0.7624978014  S21       170             1.0000000000
      2016       185  ASN       HB2            -3.4361126956       12.8235821040        0.9793361316  S21       170             1.0000000000
      2017       185  ASN       QQH5           -2.7526079094       11.9136811717        2.3630302620  S21       170             1.0000000000
      2018       185  ASN       CG             -3.7226623219       10.6972877340        0.8885160820  S21       170             1.0000000000
      2019       185  ASN       OD1            -3.2920253048        9.5296057136        1.0570730697  S21       170             1.0000000000
      2020       185  ASN       ND2            -4.9380266941       10.9196910455        0.3519993978  S21       170             1.0000000000
      2021       185  ASN       HD21           -5.5631485790       10.1258469724        0.1318268733  S21       170             1.0000000000
      2022       185  ASN       HD22           -5.2230262621       11.8701325029        0.0649656867  S21       170             1.0000000000
      2023       186  LYS       CE             -3.0917563646        1.6786061818       -4.5817560093  S21       234             1.0000000000
      2024       186  LYS       HE1            -3.5418270501        1.9030915901       -3.6064857007  S21       234             1.0000000000
      2025       186  LYS       HE2            -3.8871693415        1.6131589870       -5.3339240290  S21       234             1.0000000000
      2026       186  LYS       NZ             -2.1943944005        2.7610144853       -4.9679302979  S21       234             1.0000000000
      2027       186  LYS       HZ1            -1.6993941458        2.5402759856       -5.8680399269  S21       234             1.0000000000
      2028       186  LYS       HZ2            -1.4440952182        2.9476138540       -4.2663521388  S21       234             1.0000000000
      2029       186  LYS       HZ3            -2.7269803259        3.6645010160       -5.0935984807  S21       234             1.0000000000
      2030       186  LYS       QQH6           -2.5304309558        0.7375476175       -4.5189972836  S21       234             1.0000000000
      2031       187  SER       CB              2.4041524830        3.5713643217       -5.9940877075  S21       235             1.0000000000
      2032       187  SER       HB1             3.0781457370        2.9156497478       -6.5686153423  S21       235             1.0000000000
      2033       187  SER       HB2             2.9614616839        4.4936389523       -5.7450287287  S21       235             1.0000000000
      2034       187  SER       OG              1.2617171937        3.8627070018       -6.8088757401  S21       235             1.0000000000
      2035       187  SER       HG1             0.8116648778        4.7008668594       -6.5183238979  S21       235             1.0000000000
      2036       187  SER       QQH7            2.1087437866        3.0643121273       -5.0470380173  S21       235             1.0000000000
      2037       188  PNM       S1             -3.4405069234        9.5368622840       -6.2098931454  S21       523             1.0000000000
      2038       188  PNM       C2             -2.1336444865        8.3528348978       -6.8607373299  S21       523             1.0000000000
      2039       188  PNM       C3             -1.6908116484        7.5633928424       -5.6044312509  S21       523             1.0000000000
      2040       188  PNM       N4             -2.8802540919        7.3316959808       -4.7587224739  S21       523             1.0000000000
      2041       188  PNM       C5             -3.9943055475        8.3433063982       -4.9653828892  S21       523             1.0000000000
      2042       188  PNM       C6             -3.8386159516        8.7790526527       -3.4550497652  S21       523             1.0000000000
      2043       188  PNM       C7             -2.7395533752        7.7023335992       -3.3652009876  S21       523             1.0000000000
      2044       188  PNM       O8             -1.6907121889        7.6705432775       -2.6799285732  S21       523             1.0000000000
      2045       188  PNM       C9             -2.7353576916        7.4185208252       -7.8992790271  S21       523             1.0000000000
      2046       188  PNM       C10            -0.9790078264        9.1332729095       -7.4602804146  S21       523             1.0000000000
      2047       188  PNM       C11            -1.0011845723        6.2632350617       -5.9778838733  S21       523             1.0000000000
      2048       188  PNM       O12            -1.5479686433        5.1620182298       -5.7432729242  S21       523             1.0000000000
      2049       188  PNM       O13             0.2000755417        6.3763508775       -6.5367473867  S21       523             1.0000000000
      2050       188  PNM       N14            -3.2214890835       10.0711264946       -3.2754028680  S21       523             1.0000000000
      2051       188  PNM       C15            -3.8260327806       11.2022716475       -3.6820554246  S21       523             1.0000000000
      2052       188  PNM       O16            -4.9779356743       11.1712612200       -4.2177941401  S21       523             1.0000000000
      2053       188  PNM       C17            -3.0904169759       12.5021398978       -3.4742727989  S21       523             1.0000000000
      2054       188  PNM       C18            -2.1549262286       12.7945879685       -4.6181713539  S21       523             1.0000000000
      2055       188  PNM       C19            -0.8486190553       13.2363502709       -4.3665386932  S21       523             1.0000000000
      2056       188  PNM       C20             0.0168727438       13.5123334967       -5.4270937567  S21       523             1.0000000000
      2057       188  PNM       C21            -0.4087353155       13.3315032339       -6.7444872780  S21       523             1.0000000000
      2058       188  PNM       C22            -1.7131546234       12.9010776895       -6.9989007455  S21       523             1.0000000000
      2059       188  PNM       C23            -2.5913388055       12.6477130925       -5.9438391779  S21       523             1.0000000000
      2060       188  PNM       H24            -0.9619078478        8.1885920022       -5.0346259863  S21       523             1.0000000000
      2061       188  PNM       H25            -1.2601397349        9.5583049686       -8.4304191839  S21       523             1.0000000000
      2062       188  PNM       H26            -0.1176412359        8.4721872670       -7.6081349000  S21       523             1.0000000000
      2063       188  PNM       H27            -0.6719209373        9.9598867377       -6.8116977559  S21       523             1.0000000000
      2064       188  PNM       H28            -3.1233069068        7.9841514700       -8.7547446132  S21       523             1.0000000000
      2065       188  PNM       H29            -3.5622017198        6.8358277797       -7.4781947564  S21       523             1.0000000000
      2066       188  PNM       H30            -1.9755647419        6.7189742147       -8.2701660188  S21       523             1.0000000000
      2067       188  PNM       H31            -4.9685682681        7.8645297976       -5.2011418973  S21       523             1.0000000000
      2068       188  PNM       H32            -4.7636852337        8.6762294726       -2.8426609731  S21       523             1.0000000000
      2069       188  PNM       H33            -2.5264732678       12.4722370961       -2.5263259182  S21       523             1.0000000000
      2070       188  PNM       H34            -3.8318935236       13.3162142987       -3.3861027881  S21       523             1.0000000000
      2071       188  PNM       H35            -0.5073585148       13.3682418331       -3.3317179412  S21       523             1.0000000000
      2072       188  PNM       H36             1.0360610997       13.8620853334       -5.2201177866  S21       523             1.0000000000
      2073       188  PNM       H37             0.2743464908       13.5318082459       -7.5789802293  S21       523             1.0000000000
      2074       188  PNM       H38            -2.0495667545       12.7593791322       -8.0324038560  S21       523             1.0000000000
      2075       188  PNM       H39            -3.6244948026       12.3396216959       -6.1470758483  S21       523             1.0000000000
      2076       188  PNM       H40            -2.2748900746       10.0972552824       -2.8464760151  S21       523             1.0000000000
      2077       189  TIP3      OH2            -4.6980017023        7.7046031657       -0.3756046826  S21       290             1.0000000000
      2078       189  TIP3      H1             -6.2764726735        7.5458559470       -0.2605380795  S21       290             1.0000000000
      2079       189  TIP3      H2             -4.1211734159        8.3102407446        0.1772871889  S21       290             1.0000000000
      2080       190  SER       CB             -2.9673392833        5.1558107039       -2.3857753092  S22       70              1.0000000000
      2081       190  SER       HB1            -3.4671428802        4.2821768771       -2.8489334704  S22       70              1.0000000000
      2082       190  SER       HB2            -2.0051461274        5.3331742774       -2.8878168111  S22       70              1.0000000000
      2083       190  SER       OG             -3.8342503889        6.3064771621       -2.5544189421  S22       70              1.0000000000
      2084       190  SER       HG1            -4.1769272084        7.2403998218       -1.0883397994  S22       70              1.0000000000
      2085       190  SER       QQH1           -2.7961855873        4.9563846580       -1.3063409947  S22       70              1.0000000000
      2086       191  LYS       CD             -6.3182417838        3.3695852563       -2.1603267948  S22       73              1.0000000000
      2087       191  LYS       HD1            -7.0477711922        2.9181379149       -2.8371567968  S22       73              1.0000000000
      2088       191  LYS       HD2            -5.3242045256        3.2560945753       -2.6117333926  S22       73              1.0000000000
      2089       191  LYS       QQH2           -6.3450427107        2.8322014808       -1.2044978928  S22       73              1.0000000000
      2090       191  LYS       CE             -6.6401192528        4.8385465464       -1.9705539254  S22       73              1.0000000000
      2091       191  LYS       HE1            -6.1198451741        5.2502151827       -1.0861372447  S22       73              1.0000000000
      2092       191  LYS       HE2            -7.7255715933        4.9794108966       -1.8091235726  S22       73              1.0000000000
      2093       191  LYS       NZ             -6.2226183444        5.6376550792       -3.1175686143  S22       73              1.0000000000
      2094       191  LYS       HZ1            -6.4323097305        5.2027155777       -4.0347276287  S22       73              1.0000000000
      2095       191  LYS       HZ2            -5.1123051814        5.8697723376       -3.0293786546  S22       73              1.0000000000
      2096       191  LYS       HZ3            -6.6931715699        6.5714714268       -3.1071554938  S22       73              1.0000000000
      2097       192  SER       CB             -4.6777940453        4.4341629608       -6.4103118428  S22       130             1.0000000000
      2098       192  SER       HB1            -4.7477752988        5.3610934378       -6.9958412840  S22       130             1.0000000000
      2099       192  SER       HB2            -3.9251260479        3.7787616508       -6.8841371932  S22       130             1.0000000000
      2100       192  SER       OG             -4.2519577604        4.7286398672       -5.0508601553  S22       130             1.0000000000
      2101       192  SER       HG1            -3.5760294749        5.4703583889       -5.0943775468  S22       130             1.0000000000
      2102       192  SER       QQH3           -5.6498951003        3.9181607497       -6.3817131196  S22       130             1.0000000000
      2103       193  GLU       CB            -10.1824051062        9.4408571527        0.7015337570  S22       166             1.0000000000
      2104       193  GLU       HB1            -9.8615011192       10.0790679539       -0.1323854799  S22       166             1.0000000000
      2105       193  GLU       HB2           -11.2436340040        9.2204749220        0.5602495922  S22       166             1.0000000000
      2106       193  GLU       QQH4          -10.0396589511        9.9485754254        1.6613569694  S22       166             1.0000000000
      2107       193  GLU       CG             -9.3888045827        8.1513541496        0.6393635452  S22       166             1.0000000000
      2108       193  GLU       HG1            -9.7902600138        7.5088798041       -0.1589580907  S22       166             1.0000000000
      2109       193  GLU       HG2            -9.4953672864        7.5743407895        1.5748978473  S22       166             1.0000000000
      2110       193  GLU       CD             -7.9297089039        8.3800928934        0.3700665548  S22       166             1.0000000000
      2111       193  GLU       OE1            -7.3362282509        9.4368702325        0.5795370019  S22       166             1.0000000000
      2112       193  GLU       OE2            -7.2737243648        7.3149227869       -0.1412537677  S22       166             1.0000000000
      2113       194  ASN       CB             -2.9085865245       11.9115973861        1.2778513735  S22       170             1.0000000000
      2114       194  ASN       HB1            -1.9416556012       11.8786257536        0.7624333811  S22       170             1.0000000000
      2115       194  ASN       HB2            -3.4363790094       12.8230231507        0.9792653335  S22       170             1.0000000000
      2116       194  ASN       QQH5           -2.7523087623       11.9136540897        2.3631182872  S22       170             1.0000000000
      2117       194  ASN       CG             -3.7223344943       10.6967174443        0.8889132122  S22       170             1.0000000000
      2118       194  ASN       OD1            -3.2936070435        9.5289710016        1.0606511325  S22       170             1.0000000000
      2119       194  ASN       ND2            -4.9367950598       10.9190007276        0.3498148053  S22       170             1.0000000000
      2120       194  ASN       HD21           -5.5599223812       10.1248299783        0.1269348543  S22       170             1.0000000000
      2121       194  ASN       HD22           -5.2200785646       11.8687885524        0.0585549119  S22       170             1.0000000000
      2122       195  LYS       CE             -3.0922992404        1.6806439015       -4.5815176953  S22       234             1.0000000000
      2123       195  LYS       HE1            -3.5422220317        1.9044659937       -3.6059630852  S22       234             1.0000000000
      2124       195  LYS       HE2            -3.8878246845        1.6153670617       -5.3336096865  S22       234             1.0000000000
      2125       195  LYS       NZ             -2.1948672835        2.7629578283       -4.9672751843  S22       234             1.0000000000
      2126       195  LYS       HZ1            -1.6995947955        2.5425186361       -5.8674824049  S22       234             1.0000000000
      2127       195  LYS       HZ2            -1.4438981568        2.9491704352       -4.2661190323  S22       234             1.0000000000
      2128       195  LYS       HZ3            -2.7245037494        3.6669442651       -5.0934039218  S22       234             1.0000000000
      2129       195  LYS       QQH6           -2.5309412870        0.7396280042       -4.5192224048  S22       234             1.0000000000
      2130       196  SER       CB              2.4031854546        3.5719092483       -5.9940956414  S22       235             1.0000000000
      2131       196  SER       HB1             3.0773982544        2.9164539466       -6.5687392189  S22       235             1.0000000000
      2132       196  SER       HB2             2.9601979226        4.4942821694       -5.7449864303  S22       235             1.0000000000
      2133       196  SER       OG              1.2605331278        3.8629764594       -6.8087716544  S22       235             1.0000000000
      2134       196  SER       HG1             0.8103768802        4.7014894341       -6.5182711435  S22       235             1.0000000000
      2135       196  SER       QQH7            2.1080380566        3.0645865812       -5.0470697427  S22       235             1.0000000000
      2136       197  PNM       S1             -3.4436268274        9.5285894435       -6.2126343994  S22       523             1.0000000000
      2137       197  PNM       C2             -2.1341428826        8.3465867217       -6.8588801029  S22       523             1.0000000000
      2138       197  PNM       C3             -1.6974928961        7.5563003772       -5.6001435001  S22       523             1.0000000000
      2139       197  PNM       N4             -2.8920105498        7.3152067367       -4.7640023616  S22       523             1.0000000000
      2140       197  PNM       C5             -3.9967972936        8.3346930441       -4.9674438330  S22       523             1.0000000000
      2141       197  PNM       C6             -3.8431780446        8.7697835780       -3.4594836556  S22       523             1.0000000000
      2142       197  PNM       C7             -2.7621610432        7.6721403975       -3.3544406259  S22       523             1.0000000000
      2143       197  PNM       O8             -1.6940436773        7.6687831234       -2.6831902168  S22       523             1.0000000000
      2144       197  PNM       C9             -2.7314515177        7.4138581709       -7.9018299506  S22       523             1.0000000000
      2145       197  PNM       C10            -0.9777611807        9.1279777152       -7.4541235596  S22       523             1.0000000000
      2146       197  PNM       C11            -1.0014918432        6.2605715391       -5.9751655388  S22       523             1.0000000000
      2147       197  PNM       O12            -1.5436223210        5.1551412204       -5.7428407810  S22       523             1.0000000000
      2148       197  PNM       O13             0.1990879591        6.3767922906       -6.5355540817  S22       523             1.0000000000
      2149       197  PNM       N14            -3.2174739872       10.0577305664       -3.2813731478  S22       523             1.0000000000
      2150       197  PNM       C15            -3.8209264925       11.1912890638       -3.6803268382  S22       523             1.0000000000
      2151       197  PNM       O16            -4.9771497000       11.1656350780       -4.2102755208  S22       523             1.0000000000
      2152       197  PNM       C17            -3.0850522231       12.4909955422       -3.4712462681  S22       523             1.0000000000
      2153       197  PNM       C18            -2.1528799234       12.7887033353       -4.6163839815  S22       523             1.0000000000
      2154       197  PNM       C19            -0.8477384674       13.2346697444       -4.3660870396  S22       523             1.0000000000
      2155       197  PNM       C20             0.0156167757       13.5143887034       -5.4273780992  S22       523             1.0000000000
      2156       197  PNM       C21            -0.4110678785       13.3335585960       -6.7444245740  S22       523             1.0000000000
      2157       197  PNM       C22            -1.7145724989       12.8996063299       -6.9975720247  S22       523             1.0000000000
      2158       197  PNM       C23            -2.5906170248       12.6423372599       -5.9416633195  S22       523             1.0000000000
      2159       197  PNM       H24            -0.9749864931        8.1825521051       -5.0233694744  S22       523             1.0000000000
      2160       197  PNM       H25            -1.2549360717        9.5510610760       -8.4263262573  S22       523             1.0000000000
      2161       197  PNM       H26            -0.1144947854        8.4682213673       -7.5968845040  S22       523             1.0000000000
      2162       197  PNM       H27            -0.6753469329        9.9562925749       -6.8056535726  S22       523             1.0000000000
      2163       197  PNM       H28            -3.1160932340        7.9809592119       -8.7579534677  S22       523             1.0000000000
      2164       197  PNM       H29            -3.5600794607        6.8303907158       -7.4853928782  S22       523             1.0000000000
      2165       197  PNM       H30            -1.9703177124        6.7149278700       -8.2711149031  S22       523             1.0000000000
      2166       197  PNM       H31            -4.9746604748        7.8622784129       -5.2037177555  S22       523             1.0000000000
      2167       197  PNM       H32            -4.7741175115        8.6812015377       -2.8535240231  S22       523             1.0000000000
      2168       197  PNM       H33            -2.5185740870       12.4590974949       -2.5248819522  S22       523             1.0000000000
      2169       197  PNM       H34            -3.8271754732       13.3040941491       -3.3785043865  S22       523             1.0000000000
      2170       197  PNM       H35            -0.5053671121       13.3660865005       -3.3315646413  S22       523             1.0000000000
      2171       197  PNM       H36             1.0341031305       13.8667984782       -5.2213051734  S22       523             1.0000000000
      2172       197  PNM       H37             0.2704847915       13.5364268319       -7.5795610819  S22       523             1.0000000000
      2173       197  PNM       H38            -2.0517522590       12.7577446452       -8.0308282912  S22       523             1.0000000000
      2174       197  PNM       H39            -3.6227913528       12.3303743330       -6.1438894607  S22       523             1.0000000000
      2175       197  PNM       H40            -2.2687620189       10.0761368239       -2.8559315315  S22       523             1.0000000000
      2176       198  TIP3      OH2            -4.6967510812        7.7008664307       -0.3709960713  S22       290             1.0000000000
      2177       198  TIP3      H1             -6.2771342906        7.5454134038       -0.2507711889  S22       290             1.0000000000
      2178       198  TIP3      H2             -4.1231469319        8.3105123569        0.1818241053  S22       290             1.0000000000
      2179       199  SER       CB             -2.9549866526        5.1651852226       -2.3903197590  S23       70              1.0000000000
      2180       199  SER       HB1            -3.4649857269        4.2964076498       -2.8517631858  S23       70              1.0000000000
      2181       199  SER       HB2            -1.9909795605        5.3320338581       -2.8897713189  S23       70              1.0000000000
      2182       199  SER       OG             -3.8091200160        6.3285846696       -2.5675262766  S23       70              1.0000000000
      2183       199  SER       HG1            -4.1685827766        7.2547198747       -1.0877899750  S23       70              1.0000000000
      2184       199  SER       QQH1           -2.7918947988        4.9709718257       -1.3096761307  S23       70              1.0000000000
      2185       200  LYS       CD             -6.3129538654        3.3701321743       -2.1655467933  S23       73              1.0000000000
      2186       200  LYS       HD1            -7.0557847994        2.9262190624       -2.8332528947  S23       73              1.0000000000
      2187       200  LYS       HD2            -5.3252762639        3.2433327547       -2.6273650683  S23       73              1.0000000000
      2188       200  LYS       QQH2           -6.3356760147        2.8363987318       -1.2080201786  S23       73              1.0000000000
      2189       200  LYS       CE             -6.6132826410        4.8434890683       -1.9746021313  S23       73              1.0000000000
      2190       200  LYS       HE1            -6.0610127778        5.2572018142       -1.1112696911  S23       73              1.0000000000
      2191       200  LYS       HE2            -7.6911876384        4.9996836150       -1.7833700777  S23       73              1.0000000000
      2192       200  LYS       NZ             -6.2251648665        5.6335411072       -3.1391794534  S23       73              1.0000000000
      2193       200  LYS       HZ1            -6.4898564159        5.2091801380       -4.0473593535  S23       73              1.0000000000
      2194       200  LYS       HZ2            -5.1376719726        5.8291002707       -3.1141420343  S23       73              1.0000000000
      2195       200  LYS       HZ3            -6.6705992365        6.5800211028       -3.1069134239  S23       73              1.0000000000
      2196       201  SER       CB             -4.6794522222        4.4382713909       -6.4061107399  S23       130             1.0000000000
      2197       201  SER       HB1            -4.7484352853        5.3649915376       -6.9919484063  S23       130             1.0000000000
      2198       201  SER       HB2            -3.9245340388        3.7835407713       -6.8766945387  S23       130             1.0000000000
      2199       201  SER       OG             -4.2578078879        4.7344650659       -5.0447790107  S23       130             1.0000000000
      2200       201  SER       HG1            -3.5660570851        5.4625346072       -5.0961889573  S23       130             1.0000000000
      2201       201  SER       QQH3           -5.6513961640        3.9215468331       -6.3792506046  S23       130             1.0000000000
      2202       202  GLU       CB            -10.1845383856        9.4432667214        0.7019162812  S23       166             1.0000000000
      2203       202  GLU       HB1            -9.8629636303       10.0813456260       -0.1318261006  S23       166             1.0000000000
      2204       202  GLU       HB2           -11.2458519575        9.2236386759        0.5602936822  S23       166             1.0000000000
      2205       202  GLU       QQH4          -10.0417972925        9.9505471931        1.6619414329  S23       166             1.0000000000
      2206       202  GLU       CG             -9.3919081958        8.1531174240        0.6399476793  S23       166             1.0000000000
      2207       202  GLU       HG1            -9.7926227046        7.5115967519       -0.1595362876  S23       166             1.0000000000
      2208       202  GLU       HG2            -9.5004870467        7.5754246733        1.5748168316  S23       166             1.0000000000
      2209       202  GLU       CD             -7.9323253696        8.3810474797        0.3732502938  S23       166             1.0000000000
      2210       202  GLU       OE1            -7.3383037455        9.4367696815        0.5814859067  S23       166             1.0000000000
      2211       202  GLU       OE2            -7.2748903231        7.3133979442       -0.1362395462  S23       166             1.0000000000
      2212       203  ASN       CB             -2.9085403645       11.9112128961        1.2779376374  S23       170             1.0000000000
      2213       203  ASN       HB1            -1.9417215499       11.8781417923        0.7623605245  S23       170             1.0000000000
      2214       203  ASN       HB2            -3.4364770276       12.8224978671        0.9791603411  S23       170             1.0000000000
      2215       203  ASN       QQH5           -2.7520342269       11.9135078927        2.3631789721  S23       170             1.0000000000
      2216       203  ASN       CG             -3.7221818251       10.6963399339        0.8892218809  S23       170             1.0000000000
      2217       203  ASN       OD1            -3.2954175121        9.5283612080        1.0637308934  S23       170             1.0000000000
      2218       203  ASN       ND2            -4.9358437282       10.9187072242        0.3479961318  S23       170             1.0000000000
      2219       203  ASN       HD21           -5.5571763053       10.1243953046        0.1222126394  S23       170             1.0000000000
      2220       203  ASN       HD22           -5.2173182487       11.8679508317        0.0528096508  S23       170             1.0000000000
      2221       204  LYS       CE             -3.0930087167        1.6827700852       -4.5814184339  S23       234             1.0000000000
      2222       204  LYS       HE1            -3.5428499244        1.9055918078       -3.6055375968  S23       234             1.0000000000
      2223       204  LYS       HE2            -3.8887062969        1.6173333808       -5.3333409952  S23       234             1.0000000000
      2224       204  LYS       NZ             -2.1960791689        2.7655349525       -4.9668098979  S23       234             1.0000000000
      2225       204  LYS       HZ1            -1.7008754129        2.5458708561       -5.8674296068  S23       234             1.0000000000
      2226       204  LYS       HZ2            -1.4439926401        2.9511569795       -4.2665206743  S23       234             1.0000000000
      2227       204  LYS       HZ3            -2.7229993339        3.6701432467       -5.0928404622  S23       234             1.0000000000
      2228       204  LYS       QQH6           -2.5310957627        0.7420986009       -4.5197265882  S23       234             1.0000000000
      2229       205  SER       CB              2.4023198892        3.5724539570       -5.9941103426  S23       235             1.0000000000
      2230       205  SER       HB1             3.0766774062        2.9171725481       -6.5688700772  S23       235             1.0000000000
      2231       205  SER       HB2             2.9591564036        4.4948431230       -5.7449300357  S23       235             1.0000000000
      2232       205  SER       OG              1.2595004736        3.8634101238       -6.8086794151  S23       235             1.0000000000
      2233       205  SER       HG1             0.8093283693        4.7023017226       -6.5182627647  S23       235             1.0000000000
      2234       205  SER       QQH7            2.1073641447        3.0648898277       -5.0471066026  S23       235             1.0000000000
      2235       206  PNM       S1             -3.4462089715        9.5213259576       -6.2148555284  S23       523             1.0000000000
      2236       206  PNM       C2             -2.1347242632        8.3411208536       -6.8570784380  S23       523             1.0000000000
      2237       206  PNM       C3             -1.7045330248        7.5494068620       -5.5960339354  S23       523             1.0000000000
      2238       206  PNM       N4             -2.9047024557        7.2979588957       -4.7700834208  S23       523             1.0000000000
      2239       206  PNM       C5             -3.9987122171        8.3266033179       -4.9690474879  S23       523             1.0000000000
      2240       206  PNM       C6             -3.8471834372        8.7608534832       -3.4637731442  S23       523             1.0000000000
      2241       206  PNM       C7             -2.7876977452        7.6391358783       -3.3406706732  S23       523             1.0000000000
      2242       206  PNM       O8             -1.6976374609        7.6667327226       -2.6846774678  S23       523             1.0000000000
      2243       206  PNM       C9             -2.7281810889        7.4102388385       -7.9043555064  S23       523             1.0000000000
      2244       206  PNM       C10            -0.9766551071        9.1233326593       -7.4483922173  S23       523             1.0000000000
      2245       206  PNM       C11            -1.0015756564        6.2584516256       -5.9727358224  S23       523             1.0000000000
      2246       206  PNM       O12            -1.5385959650        5.1485832853       -5.7424146710  S23       523             1.0000000000
      2247       206  PNM       O13             0.1983513863        6.3777757894       -6.5346799958  S23       523             1.0000000000
      2248       206  PNM       N14            -3.2134747618       10.0449929422       -3.2869258093  S23       523             1.0000000000
      2249       206  PNM       C15            -3.8158175469       11.1807498005       -3.6788437814  S23       523             1.0000000000
      2250       206  PNM       O16            -4.9761853064       11.1603550705       -4.2035249687  S23       523             1.0000000000
      2251       206  PNM       C17            -3.0802383174       12.4807657883       -3.4686952483  S23       523             1.0000000000
      2252       206  PNM       C18            -2.1511126074       12.7835635950       -4.6148736799  S23       523             1.0000000000
      2253       206  PNM       C19            -0.8470037342       13.2331903934       -4.3657124290  S23       523             1.0000000000
      2254       206  PNM       C20             0.0145405878       13.5161136697       -5.4275992998  S23       523             1.0000000000
      2255       206  PNM       C21            -0.4130283616       13.3353098526       -6.7443619807  S23       523             1.0000000000
      2256       206  PNM       C22            -1.7157744352       12.8984380490       -6.9964467077  S23       523             1.0000000000
      2257       206  PNM       C23            -2.5899852688       12.6377908564       -5.9398396918  S23       523             1.0000000000
      2258       206  PNM       H24            -0.9892737156        8.1765341871       -5.0113121956  S23       523             1.0000000000
      2259       206  PNM       H25            -1.2503150302        9.5448687364       -8.4223489719  S23       523             1.0000000000
      2260       206  PNM       H26            -0.1117651679        8.4647556080       -7.5867947306  S23       523             1.0000000000
      2261       206  PNM       H27            -0.6782995761        9.9530422622       -6.7999682447  S23       523             1.0000000000
      2262       206  PNM       H28            -3.1098329849        7.9789186780       -8.7609116449  S23       523             1.0000000000
      2263       206  PNM       H29            -3.5584646484        6.8260686664       -7.4922436898  S23       523             1.0000000000
      2264       206  PNM       H30            -1.9659582902        6.7118490531       -8.2724180507  S23       523             1.0000000000
      2265       206  PNM       H31            -4.9808126821        7.8617432549       -5.2055530631  S23       523             1.0000000000
      2266       206  PNM       H32            -4.7844382034        8.6870775507       -2.8650995362  S23       523             1.0000000000
      2267       206  PNM       H33            -2.5115492884       12.4475829917       -2.5237126146  S23       523             1.0000000000
      2268       206  PNM       H34            -3.8233783803       13.2926102282       -3.3720417564  S23       523             1.0000000000
      2269       206  PNM       H35            -0.5036436543       13.3640680269       -3.3314446382  S23       523             1.0000000000
      2270       206  PNM       H36             1.0324559206       13.8706929241       -5.2222703142  S23       523             1.0000000000
      2271       206  PNM       H37             0.2672664864       13.5402831667       -7.5800325355  S23       523             1.0000000000
      2272       206  PNM       H38            -2.0535780484       12.7564221598       -8.0295060381  S23       523             1.0000000000
      2273       206  PNM       H39            -3.6212537531       12.3223603165       -6.1412240150  S23       523             1.0000000000
      2274       206  PNM       H40            -2.2625245915       10.0552746690       -2.8651980973  S23       523             1.0000000000
      2275       207  TIP3      OH2            -4.6955215375        7.6981528418       -0.3660543367  S23       290             1.0000000000
      2276       207  TIP3      H1             -6.2780990672        7.5450634733       -0.2428001997  S23       290             1.0000000000
      2277       207  TIP3      H2             -4.1261838532        8.3123140366        0.1875281702  S23       290             1.0000000000
      2278       208  SER       CB             -2.9443064730        5.1749941815       -2.3945950836  S24       70              1.0000000000
      2279       208  SER       HB1            -3.4650537449        4.3115848972       -2.8536267817  S24       70              1.0000000000
      2280       208  SER       HB2            -1.9793001599        5.3317601819       -2.8925442237  S24       70              1.0000000000
      2281       208  SER       OG             -3.7867524601        6.3508011462       -2.5798002305  S24       70              1.0000000000
      2282       208  SER       HG1            -4.1592446121        7.2701587622       -1.0849507481  S24       70              1.0000000000
      2283       208  SER       QQH1           -2.7881621763        4.9872332594       -1.3129535768  S24       70              1.0000000000
      2284       209  LYS       CD             -6.3087663266        3.3703372449       -2.1701546900  S24       73              1.0000000000
      2285       209  LYS       HD1            -7.0644110142        2.9341281636       -2.8288895132  S24       73              1.0000000000
      2286       209  LYS       HD2            -5.3276119737        3.2298452739       -2.6419505316  S24       73              1.0000000000
      2287       209  LYS       QQH2           -6.3278281933        2.8402553275       -1.2108885730  S24       73              1.0000000000
      2288       209  LYS       CE             -6.5868219102        4.8481052007       -1.9790434262  S24       73              1.0000000000
      2289       209  LYS       HE1            -6.0037942932        5.2626352321       -1.1368403430  S24       73              1.0000000000
      2290       209  LYS       HE2            -7.6562794656        5.0205176822       -1.7589083506  S24       73              1.0000000000
      2291       209  LYS       NZ             -6.2269695783        5.6279250558       -3.1603088647  S24       73              1.0000000000
      2292       209  LYS       HZ1            -6.5629439312        5.2227980676       -4.0539804249  S24       73              1.0000000000
      2293       209  LYS       HZ2            -5.1535319849        5.7713545069       -3.2082937667  S24       73              1.0000000000
      2294       209  LYS       HZ3            -6.6321958438        6.5917855214       -3.1014199230  S24       73              1.0000000000
      2295       210  SER       CB             -4.6804189899        4.4436374901       -6.4009689310  S24       130             1.0000000000
      2296       210  SER       HB1            -4.7489582709        5.3695649492       -6.9878136039  S24       130             1.0000000000
      2297       210  SER       HB2            -3.9234061735        3.7892136978       -6.8678818828  S24       130             1.0000000000
      2298       210  SER       OG             -4.2613329621        4.7434845133       -5.0378580166  S24       130             1.0000000000
      2299       210  SER       HG1            -3.5621428939        5.4692340996       -5.0958236929  S24       130             1.0000000000
      2300       210  SER       QQH3           -5.6520650763        3.9260156476       -6.3743152258  S24       130             1.0000000000
      2301       211  GLU       CB            -10.1863253759        9.4452579973        0.7022229934  S24       166             1.0000000000
      2302       211  GLU       HB1            -9.8641686149       10.0832063402       -0.1313754864  S24       166             1.0000000000
      2303       211  GLU       HB2           -11.2477171182        9.2262759235        0.5603244814  S24       166             1.0000000000
      2304       211  GLU       QQH4          -10.0435635975        9.9521761646        1.6624099898  S24       166             1.0000000000
      2305       211  GLU       CG             -9.3945545150        8.1545582813        0.6404341080  S24       166             1.0000000000
      2306       211  GLU       HG1            -9.7946435048        7.5138054043       -0.1600014078  S24       166             1.0000000000
      2307       211  GLU       HG2            -9.5047543097        7.5763142595        1.5747676532  S24       166             1.0000000000
      2308       211  GLU       CD             -7.9346464609        8.3817991343        0.3758426451  S24       166             1.0000000000
      2309       211  GLU       OE1            -7.3399163599        9.4364612487        0.5829918268  S24       166             1.0000000000
      2310       211  GLU       OE2            -7.2761257044        7.3118970477       -0.1322334436  S24       166             1.0000000000
      2311       212  ASN       CB             -2.9084858308       11.9108228128        1.2779976884  S24       170             1.0000000000
      2312       212  ASN       HB1            -1.9417613395       11.8775312119        0.7622998704  S24       170             1.0000000000
      2313       212  ASN       HB2            -3.4364662322       12.8220292801        0.9790300853  S24       170             1.0000000000
      2314       212  ASN       QQH5           -2.7518165171       11.9132806095        2.3632240606  S24       170             1.0000000000
      2315       212  ASN       CG             -3.7221611390       10.6961183887        0.8894699650  S24       170             1.0000000000
      2316       212  ASN       OD1            -3.2972485820        9.5278213158        1.0664040707  S24       170             1.0000000000
      2317       212  ASN       ND2            -4.9350943889       10.9186487798        0.3464454046  S24       170             1.0000000000
      2318       212  ASN       HD21           -5.5549780130       10.1243411240        0.1180377897  S24       170             1.0000000000
      2319       212  ASN       HD22           -5.2148681122       11.8674483701        0.0478193926  S24       170             1.0000000000
      2320       213  LYS       CE             -3.0940720395        1.6850448099       -4.5813752153  S24       234             1.0000000000
      2321       213  LYS       HE1            -3.5438529029        1.9063793784       -3.6050649170  S24       234             1.0000000000
      2322       213  LYS       HE2            -3.8900517144        1.6189962840       -5.3329680276  S24       234             1.0000000000
      2323       213  LYS       NZ             -2.1985878174        2.7691481756       -4.9664383452  S24       234             1.0000000000
      2324       213  LYS       HZ1            -1.7040414063        2.5511597269       -5.8679604764  S24       234             1.0000000000
      2325       213  LYS       HZ2            -1.4448544553        2.9539477390       -4.2675724933  S24       234             1.0000000000
      2326       213  LYS       HZ3            -2.7236577667        3.6745412159       -5.0911387211  S24       234             1.0000000000
      2327       213  LYS       QQH6           -2.5308138042        0.7451677419       -4.5205910975  S24       234             1.0000000000
      2328       214  SER       CB              2.4015469487        3.5729760141       -5.9941336605  S24       235             1.0000000000
      2329       214  SER       HB1             3.0759809791        2.9177973824       -6.5689979050  S24       235             1.0000000000
      2330       214  SER       HB2             2.9583269066        4.4953106079       -5.7448459790  S24       235             1.0000000000
      2331       214  SER       OG              1.2586405298        3.8639842302       -6.8086244247  S24       235             1.0000000000
      2332       214  SER       HG1             0.8084595460        4.7031985459       -6.5182088823  S24       235             1.0000000000
      2333       214  SER       QQH7            2.1067010324        3.0652016883       -5.0471574611  S24       235             1.0000000000
      2334       215  PNM       S1             -3.4484789307        9.5144840150       -6.2165054284  S24       523             1.0000000000
      2335       215  PNM       C2             -2.1354227387        8.3361644280       -6.8557258465  S24       523             1.0000000000
      2336       215  PNM       C3             -1.7122925948        7.5420377876       -5.5928739788  S24       523             1.0000000000
      2337       215  PNM       N4             -2.9189174180        7.2785519038       -4.7780816221  S24       523             1.0000000000
      2338       215  PNM       C5             -4.0004927651        8.3184066667       -4.9705586449  S24       523             1.0000000000
      2339       215  PNM       C6             -3.8503958600        8.7519627462       -3.4683753942  S24       523             1.0000000000
      2340       215  PNM       C7             -2.8138098235        7.6069704377       -3.3254143762  S24       523             1.0000000000
      2341       215  PNM       O8             -1.7016456229        7.6643724243       -2.6845431141  S24       523             1.0000000000
      2342       215  PNM       C9             -2.7254279710        7.4074137601       -7.9072637984  S24       523             1.0000000000
      2343       215  PNM       C10            -0.9755890934        9.1191712551       -7.4430198143  S24       523             1.0000000000
      2344       215  PNM       C11            -1.0013142214        6.2563188166       -5.9709043908  S24       523             1.0000000000
      2345       215  PNM       O12            -1.5322458598        5.1420305118       -5.7420604778  S24       523             1.0000000000
      2346       215  PNM       O13             0.1981425803        6.3794011205       -6.5341447673  S24       523             1.0000000000
      2347       215  PNM       N14            -3.2094259064       10.0326844374       -3.2923079399  S24       523             1.0000000000
      2348       215  PNM       C15            -3.8108396281       11.1706354459       -3.6776345942  S24       523             1.0000000000
      2349       215  PNM       O16            -4.9750277877       11.1551948965       -4.1973649063  S24       523             1.0000000000
      2350       215  PNM       C17            -3.0758416239       12.4711744948       -3.4664815859  S24       523             1.0000000000
      2351       215  PNM       C18            -2.1495483407       12.7789133191       -4.6135670225  S24       523             1.0000000000
      2352       215  PNM       C19            -0.8463831641       13.2318302959       -4.3653866264  S24       523             1.0000000000
      2353       215  PNM       C20             0.0135812375       13.5175971908       -5.4277720200  S24       523             1.0000000000
      2354       215  PNM       C21            -0.4147309526       13.3368353937       -6.7442969112  S24       523             1.0000000000
      2355       215  PNM       C22            -1.7168237075       12.8974662435       -6.9954728546  S24       523             1.0000000000
      2356       215  PNM       C23            -2.5894216160       12.6337928044       -5.9382734600  S24       523             1.0000000000
      2357       215  PNM       H24            -1.0056631790        8.1697916138       -4.9985900191  S24       523             1.0000000000
      2358       215  PNM       H25            -1.2458964258        9.5395474588       -8.4184882883  S24       523             1.0000000000
      2359       215  PNM       H26            -0.1092908529        8.4616150336       -7.5774857883  S24       523             1.0000000000
      2360       215  PNM       H27            -0.6809753367        9.9499897195       -6.7944325761  S24       523             1.0000000000
      2361       215  PNM       H28            -3.1043577406        7.9777228940       -8.7640589728  S24       523             1.0000000000
      2362       215  PNM       H29            -3.5572176003        6.8225568023       -7.4991827994  S24       523             1.0000000000
      2363       215  PNM       H30            -1.9622326200        6.7095573818       -8.2743440361  S24       523             1.0000000000
      2364       215  PNM       H31            -4.9876328863        7.8627110679       -5.2066093027  S24       523             1.0000000000
      2365       215  PNM       H32            -4.7937836361        8.6925125648       -2.8771008983  S24       523             1.0000000000
      2366       215  PNM       H33            -2.5051827908       12.4371149416       -2.5227251598  S24       523             1.0000000000
      2367       215  PNM       H34            -3.8202138016       13.2815718179       -3.3663441324  S24       523             1.0000000000
      2368       215  PNM       H35            -0.5021378436       13.3621565522       -3.3313420977  S24       523             1.0000000000
      2369       215  PNM       H36             1.0309922428       13.8740441360       -5.2230663268  S24       523             1.0000000000
      2370       215  PNM       H37             0.2644808127       13.5436238198       -7.5804177194  S24       523             1.0000000000
      2371       215  PNM       H38            -2.0551652134       12.7553339738       -8.0283625297  S24       523             1.0000000000
      2372       215  PNM       H39            -3.6198491625       12.3152149147       -6.1389484122  S24       523             1.0000000000
      2373       215  PNM       H40            -2.2563256577       10.0349059268       -2.8743029752  S24       523             1.0000000000
      2374       216  TIP3      OH2            -4.6942210960        7.6964839515       -0.3606347006  S24       290             1.0000000000
      2375       216  TIP3      H1             -6.2796241449        7.5445901382       -0.2362916509  S24       290             1.0000000000
      2376       216  TIP3      H2             -4.1299401080        8.3152075165        0.1946968470  S24       290             1.0000000000
      2377       217  SER       CB             -2.9359579791        5.1846774519       -2.3983206532  S25       70              1.0000000000
      2378       217  SER       HB1            -3.4671945043        4.3265750068       -2.8544907362  S25       70              1.0000000000
      2379       217  SER       HB2            -1.9708106872        5.3323381816       -2.8961790068  S25       70              1.0000000000
      2380       217  SER       OG             -3.7685725816        6.3716795732       -2.5898383362  S25       70              1.0000000000
      2381       217  SER       HG1            -4.1498454759        7.2844565870       -1.0799142514  S25       70              1.0000000000
      2382       217  SER       QQH1           -2.7846773903        5.0032293544       -1.3160148309  S25       70              1.0000000000
      2383       218  LYS       CD             -6.3055919319        3.3700824867       -2.1741818398  S25       73              1.0000000000
      2384       218  LYS       HD1            -7.0733808860        2.9415494562       -2.8242211819  S25       73              1.0000000000
      2385       218  LYS       HD2            -5.3310164777        3.2157836629       -2.6553307833  S25       73              1.0000000000
      2386       218  LYS       QQH2           -6.3214027120        2.8436419935       -1.2131400304  S25       73              1.0000000000
      2387       218  LYS       CE             -6.5609313045        4.8521776045       -1.9840371420  S25       73              1.0000000000
      2388       218  LYS       HE1            -5.9490612907        5.2660945814       -1.1623963209  S25       73              1.0000000000
      2389       218  LYS       HE2            -7.6213207317        5.0417057217       -1.7368615645  S25       73              1.0000000000
      2390       218  LYS       NZ             -6.2268739123        5.6204808164       -3.1809869871  S25       73              1.0000000000
      2391       218  LYS       HZ1            -6.6464398686        5.2446953942       -4.0524155289  S25       73              1.0000000000
      2392       218  LYS       HZ2            -5.1660380735        5.6958781138       -3.3093227162  S25       73              1.0000000000
      2393       218  LYS       HZ3            -6.5753885015        6.6046115269       -3.0937362070  S25       73              1.0000000000
      2394       219  SER       CB             -4.6806386391        4.4503306319       -6.3946636376  S25       130             1.0000000000
      2395       219  SER       HB1            -4.7491196568        5.3748267679       -6.9833548952  S25       130             1.0000000000
      2396       219  SER       HB2            -3.9216179044        3.7958164992       -6.8573729299  S25       130             1.0000000000
      2397       219  SER       OG             -4.2627617063        4.7554834675       -5.0298563948  S25       130             1.0000000000
      2398       219  SER       HG1            -3.5647783159        5.4872511655       -5.0945004353  S25       130             1.0000000000
      2399       219  SER       QQH3           -5.6518419293        3.9317777577       -6.3666691377  S25       130             1.0000000000
      2400       220  GLU       CB            -10.1878465563        9.4469367470        0.7024717939  S25       166             1.0000000000
      2401       220  GLU       HB1            -9.8651818032       10.0847488274       -0.1310252140  S25       166             1.0000000000
      2402       220  GLU       HB2           -11.2493069568        9.2284914794        0.5603507984  S25       166             1.0000000000
      2403       220  GLU       QQH4          -10.0450370166        9.9535803750        1.6627796605  S25       166             1.0000000000
      2404       220  GLU       CG             -9.3968399329        8.1557759333        0.6408538431  S25       166             1.0000000000
      2405       220  GLU       HG1            -9.7964037173        7.5156295410       -0.1603523283  S25       166             1.0000000000
      2406       220  GLU       HG2            -9.5083320164        7.5770781191        1.5747542908  S25       166             1.0000000000
      2407       220  GLU       CD             -7.9367071179        8.3823575116        0.3779392749  S25       166             1.0000000000
      2408       220  GLU       OE1            -7.3411441453        9.4360587274        0.5841418794  S25       166             1.0000000000
      2409       220  GLU       OE2            -7.2775426191        7.3105195032       -0.1288922261  S25       166             1.0000000000
      2410       221  ASN       CB             -2.9084480887       11.9104681352        1.2780455072  S25       170             1.0000000000
      2411       221  ASN       HB1            -1.9417938552       11.8768804993        0.7622661876  S25       170             1.0000000000
      2412       221  ASN       HB2            -3.4363904382       12.8216443834        0.9788938795  S25       170             1.0000000000
      2413       221  ASN       QQH5           -2.7516950519       11.9130235344        2.3632693197  S25       170             1.0000000000
      2414       221  ASN       CG             -3.7222488813       10.6960336669        0.8896763040  S25       170             1.0000000000
      2415       221  ASN       OD1            -3.2988955956        9.5273739144        1.0686255892  S25       170             1.0000000000
      2416       221  ASN       ND2            -4.9345299377       10.9186955498        0.3451618465  S25       170             1.0000000000
      2417       221  ASN       HD21           -5.5534501260       10.1244898783        0.1148274094  S25       170             1.0000000000
      2418       221  ASN       HD22           -5.2129162793       11.8671730251        0.0438610291  S25       170             1.0000000000
      2419       222  LYS       CE             -3.0956217582        1.6874119517       -4.5813166229  S25       234             1.0000000000
      2420       222  LYS       HE1            -3.5453465033        1.9066521833       -3.6044453149  S25       234             1.0000000000
      2421       222  LYS       HE2            -3.8920416064        1.6201732301       -5.3323503832  S25       234             1.0000000000
      2422       222  LYS       NZ             -2.2029158546        2.7740858910       -4.9660785811  S25       234             1.0000000000
      2423       222  LYS       HZ1            -1.7097561831        2.5590090648       -5.8691234190  S25       234             1.0000000000
      2424       222  LYS       HZ2            -1.4469324187        2.9578870317       -4.2692771892  S25       234             1.0000000000
      2425       222  LYS       HZ3            -2.7273549946        3.6802059247       -5.0876782278  S25       234             1.0000000000
      2426       222  LYS       QQH6           -2.5299952950        0.7489163603       -4.5218657100  S25       234             1.0000000000
      2427       223  SER       CB              2.4008873687        3.5734476480       -5.9941653935  S25       235             1.0000000000
      2428       223  SER       HB1             3.0753517769        2.9182937752       -6.5691027659  S25       235             1.0000000000
      2429       223  SER       HB2             2.9577382293        4.4956618804       -5.7447250363  S25       235             1.0000000000
      2430       223  SER       OG              1.2580049011        3.8646667986       -6.8086240238  S25       235             1.0000000000
      2431       223  SER       HG1             0.8077712045        4.7040934586       -6.5180750386  S25       235             1.0000000000
      2432       223  SER       QQH7            2.1060664106        3.0654980617       -5.0472178864  S25       235             1.0000000000
      2433       224  PNM       S1             -3.4504388553        9.5081130889       -6.2177579379  S25       523             1.0000000000
      2434       224  PNM       C2             -2.1361796128        8.3317742380       -6.8552657774  S25       523             1.0000000000
      2435       224  PNM       C3             -1.7208508954        7.5339355017       -5.5915697902  S25       523             1.0000000000
      2436       224  PNM       N4             -2.9344167240        7.2576766295       -4.7897530315  S25       523             1.0000000000
      2437       224  PNM       C5             -4.0020545429        8.3098531172       -4.9719265067  S25       523             1.0000000000
      2438       224  PNM       C6             -3.8525756891        8.7432152871       -3.4733667189  S25       523             1.0000000000
      2439       224  PNM       C7             -2.8396543886        7.5776594169       -3.3072650088  S25       523             1.0000000000
      2440       224  PNM       O8             -1.7059702824        7.6620436555       -2.6829295650  S25       523             1.0000000000
      2441       224  PNM       C9             -2.7232162319        7.4053442097       -7.9107844167  S25       523             1.0000000000
      2442       224  PNM       C10            -0.9745010000        9.1155934375       -7.4382301301  S25       523             1.0000000000
      2443       224  PNM       C11            -1.0006329639        6.2539483218       -5.9700083861  S25       523             1.0000000000
      2444       224  PNM       O12            -1.5242856751        5.1354174752       -5.7418439852  S25       523             1.0000000000
      2445       224  PNM       O13             0.1987629114        6.3816866779       -6.5339949381  S25       523             1.0000000000
      2446       224  PNM       N14            -3.2054447710       10.0212219585       -3.2975203870  S25       523             1.0000000000
      2447       224  PNM       C15            -3.8062225178       11.1612359643       -3.6767153802  S25       523             1.0000000000
      2448       224  PNM       O16            -4.9737554633       11.1502088472       -4.1918830516  S25       523             1.0000000000
      2449       224  PNM       C17            -3.0719630469       12.4624278068       -3.4645870905  S25       523             1.0000000000
      2450       224  PNM       C18            -2.1481962853       12.7747568956       -4.6124505737  S25       523             1.0000000000
      2451       224  PNM       C19            -0.8458793741       13.2305941029       -4.3650952735  S25       523             1.0000000000
      2452       224  PNM       C20             0.0127205529       13.5188610727       -5.4278920244  S25       523             1.0000000000
      2453       224  PNM       C21            -0.4162043827       13.3381505234       -6.7442203723  S25       523             1.0000000000
      2454       224  PNM       C22            -1.7177318355       12.8966575383       -6.9946370730  S25       523             1.0000000000
      2455       224  PNM       C23            -2.5889318374       12.6303021325       -5.9369462615  S25       523             1.0000000000
      2456       224  PNM       H24            -1.0243204255        8.1619378465       -4.9857652959  S25       523             1.0000000000
      2457       224  PNM       H25            -1.2414785857        9.5352841571       -8.4149973987  S25       523             1.0000000000
      2458       224  PNM       H26            -0.1070014871        8.4588839196       -7.5691177746  S25       523             1.0000000000
      2459       224  PNM       H27            -0.6833781117        9.9471913802       -6.7891730586  S25       523             1.0000000000
      2460       224  PNM       H28            -3.0998572134        7.9771308801       -8.7676972235  S25       523             1.0000000000
      2461       224  PNM       H29            -3.5562351244        6.8198258760       -7.5061397610  S25       523             1.0000000000
      2462       224  PNM       H30            -1.9591286371        6.7080225375       -8.2770415948  S25       523             1.0000000000
      2463       224  PNM       H31            -4.9951327113        7.8651654510       -5.2065632683  S25       523             1.0000000000
      2464       224  PNM       H32            -4.8016146722        8.6970511027       -2.8891936272  S25       523             1.0000000000
      2465       224  PNM       H33            -2.4995967640       12.4277372902       -2.5219128399  S25       523             1.0000000000
      2466       224  PNM       H34            -3.8176012245       13.2713840381       -3.3613799656  S25       523             1.0000000000
      2467       224  PNM       H35            -0.5008763944       13.3604239287       -3.3312393337  S25       523             1.0000000000
      2468       224  PNM       H36             1.0296815541       13.8769200760       -5.2236962746  S25       523             1.0000000000
      2469       224  PNM       H37             0.2620891360       13.5464946346       -7.5807112846  S25       523             1.0000000000
      2470       224  PNM       H38            -2.0565284783       12.7544651398       -8.0273831271  S25       523             1.0000000000
      2471       224  PNM       H39            -3.6186022211       12.3089620103       -6.1370587734  S25       523             1.0000000000
      2472       224  PNM       H40            -2.2503964147       10.0162583808       -2.8830069879  S25       523             1.0000000000
      2473       225  TIP3      OH2            -4.6929694256        7.6957567241       -0.3549851952  S25       290             1.0000000000
      2474       225  TIP3      H1             -6.2816000069        7.5440315002       -0.2311220683  S25       290             1.0000000000
      2475       225  TIP3      H2             -4.1340665535        8.3185665326        0.2028396976  S25       290             1.0000000000
      2476       226  SER       CB             -2.9303501513        5.1932960355       -2.4011058495  S26       70              1.0000000000
      2477       226  SER       HB1            -3.4717781682        4.3406699503       -2.8545052622  S26       70              1.0000000000
      2478       226  SER       HB2            -1.9657521122        5.3328232955       -2.9003874584  S26       70              1.0000000000
      2479       226  SER       OG             -3.7541283137        6.3902221115       -2.5955920377  S26       70              1.0000000000
      2480       226  SER       HG1            -4.1415105805        7.2948391842       -1.0728925304  S26       70              1.0000000000
      2481       226  SER       QQH1           -2.7813365585        5.0163197279       -1.3185863359  S26       70              1.0000000000
      2482       227  LYS       CD             -6.3034159673        3.3693212501       -2.1774297075  S26       73              1.0000000000
      2483       227  LYS       HD1            -7.0816908844        2.9476972078       -2.8197874177  S26       73              1.0000000000
      2484       227  LYS       HD2            -5.3348912472        3.2022237739       -2.6665948805  S26       73              1.0000000000
      2485       227  LYS       QQH2           -6.3166041482        2.8462742823       -1.2147022835  S26       73              1.0000000000
      2486       227  LYS       CE             -6.5375213271        4.8552644184       -1.9893742187  S26       73              1.0000000000
      2487       227  LYS       HE1            -5.9006166409        5.2676285782       -1.1863094696  S26       73              1.0000000000
      2488       227  LYS       HE2            -7.5890283280        5.0613420573       -1.7190679100  S26       73              1.0000000000
      2489       227  LYS       NZ             -6.2257204874        5.6109837777       -3.2006802089  S26       73              1.0000000000
      2490       227  LYS       HZ1            -6.7326634685        5.2739947144       -4.0416511451  S26       73              1.0000000000
      2491       227  LYS       HZ2            -5.1841407063        5.6042149895       -3.4172466716  S26       73              1.0000000000
      2492       227  LYS       HZ3            -6.5036133913        6.6147482918       -3.0879856566  S26       73              1.0000000000
      2493       228  SER       CB             -4.6800161217        4.4579594550       -6.3874035587  S26       130             1.0000000000
      2494       228  SER       HB1            -4.7486806930        5.3801569349       -6.9790545950  S26       130             1.0000000000
      2495       228  SER       HB2            -3.9192724881        3.8027676489       -6.8453256385  S26       130             1.0000000000
      2496       228  SER       OG             -4.2612633299        4.7705726094       -5.0208487662  S26       130             1.0000000000
      2497       228  SER       HG1            -3.5778549449        5.5233697261       -5.0900676491  S26       130             1.0000000000
      2498       228  SER       QQH3           -5.6509444694        3.9387497379       -6.3562126977  S26       130             1.0000000000
      2499       229  GLU       CB            -10.1890576838        9.4482674300        0.7026595310  S26       166             1.0000000000
      2500       229  GLU       HB1            -9.8660041061       10.0859600047       -0.1307763846  S26       166             1.0000000000
      2501       229  GLU       HB2           -11.2505749463        9.2302431787        0.5603836709  S26       166             1.0000000000
      2502       229  GLU       QQH4          -10.0461963517        9.9547413592        1.6630409410  S26       166             1.0000000000
      2503       229  GLU       CG             -9.3986896608        8.1567587687        0.6412015469  S26       166             1.0000000000
      2504       229  GLU       HG1            -9.7978503809        7.5170642794       -0.1605817568  S26       166             1.0000000000
      2505       229  GLU       HG2            -9.5111611731        7.5777136998        1.5747741322  S26       166             1.0000000000
      2506       229  GLU       CD             -7.9384273528        8.3827716126        0.3795313444  S26       166             1.0000000000
      2507       229  GLU       OE1            -7.3419828711        9.4356409552        0.5849288781  S26       166             1.0000000000
      2508       229  GLU       OE2            -7.2791072787        7.3093609854       -0.1261771102  S26       166             1.0000000000
      2509       230  ASN       CB             -2.9084431166       11.9101720937        1.2780821393  S26       170             1.0000000000
      2510       230  ASN       HB1            -1.9418224823       11.8762675527        0.7622726423  S26       170             1.0000000000
      2511       230  ASN       HB2            -3.4362860198       12.8213580024        0.9787700332  S26       170             1.0000000000
      2512       230  ASN       QQH5           -2.7517079737       11.9127548339        2.3633179314  S26       170             1.0000000000
      2513       230  ASN       CG             -3.7224225846       10.6960529643        0.8898467851  S26       170             1.0000000000
      2514       230  ASN       OD1            -3.3001241087        9.5270303839        1.0702032265  S26       170             1.0000000000
      2515       230  ASN       ND2            -4.9341331436       10.9187457211        0.3442000098  S26       170             1.0000000000
      2516       230  ASN       HD21           -5.5528033594       10.1247300830        0.1131398963  S26       170             1.0000000000
      2517       230  ASN       HD22           -5.2117207955       11.8670751045        0.0413720066  S26       170             1.0000000000
      2518       231  LYS       CE             -3.0976181800        1.6896328418       -4.5812050852  S26       234             1.0000000000
      2519       231  LYS       HE1            -3.5473078044        1.9061683028       -3.6036580761  S26       234             1.0000000000
      2520       231  LYS       HE2            -3.8946566277        1.6206012291       -5.3314172725  S26       234             1.0000000000
      2521       231  LYS       NZ             -2.2092698050        2.7802859336       -4.9657208260  S26       234             1.0000000000
      2522       231  LYS       HZ1            -1.7183333498        2.5695466982       -5.8709250174  S26       234             1.0000000000
      2523       231  LYS       HZ2            -1.4506154898        2.9632195067       -4.2715696027  S26       234             1.0000000000
      2524       231  LYS       HZ3            -2.7351211240        3.6869370239       -5.0821602553  S26       234             1.0000000000
      2525       231  LYS       QQH6           -2.5285876569        0.7531110849       -4.5235002220  S26       234             1.0000000000
      2526       232  SER       CB              2.4003994947        3.5738070450       -5.9942115163  S26       235             1.0000000000
      2527       232  SER       HB1             3.0748731890        2.9185981967       -6.5691666528  S26       235             1.0000000000
      2528       232  SER       HB2             2.9574502125        4.4958464989       -5.7445595969  S26       235             1.0000000000
      2529       232  SER       OG              1.2576868159        3.8653621163       -6.8086908814  S26       235             1.0000000000
      2530       232  SER       HG1             0.8072629439        4.7048486717       -6.5178710679  S26       235             1.0000000000
      2531       232  SER       QQH7            2.1055216975        3.0657305392       -5.0472746872  S26       235             1.0000000000
      2532       233  PNM       S1             -3.4520664405        9.5024082790       -6.2183796520  S26       523             1.0000000000
      2533       233  PNM       C2             -2.1367872267        8.3282949989       -6.8560524926  S26       523             1.0000000000
      2534       233  PNM       C3             -1.7299313253        7.5252296439       -5.5929862739  S26       523             1.0000000000
      2535       233  PNM       N4             -2.9512319872        7.2344352725       -4.8087678811  S26       523             1.0000000000
      2536       233  PNM       C5             -4.0029051629        8.3009336815       -4.9728004837  S26       523             1.0000000000
      2537       233  PNM       C6             -3.8532479346        8.7351382831       -3.4785043240  S26       523             1.0000000000
      2538       233  PNM       C7             -2.8636806320        7.5542018305       -3.2822981544  S26       523             1.0000000000
      2539       233  PNM       O8             -1.7101867227        7.6603678498       -2.6804264973  S26       523             1.0000000000
      2540       233  PNM       C9             -2.7216461508        7.4040600060       -7.9147463651  S26       523             1.0000000000
      2541       233  PNM       C10            -0.9733722205        9.1128803069       -7.4344759928  S26       523             1.0000000000
      2542       233  PNM       C11            -0.9995540551        6.2512486564       -5.9702995302  S26       523             1.0000000000
      2543       233  PNM       O12            -1.5150938849        5.1292400213       -5.7417894086  S26       523             1.0000000000
      2544       233  PNM       O13             0.2004816443        6.3844617889       -6.5342776417  S26       523             1.0000000000
      2545       233  PNM       N14            -3.2017942042       10.0115922127       -3.3021634342  S26       523             1.0000000000
      2546       233  PNM       C15            -3.8024661356       11.1534485673       -3.6761642111  S26       523             1.0000000000
      2547       233  PNM       O16            -4.9724939176       11.1457417420       -4.1874649362  S26       523             1.0000000000
      2548       233  PNM       C17            -3.0688886640       12.4552196057       -3.4630927905  S26       523             1.0000000000
      2549       233  PNM       C18            -2.1471273907       12.7713374979       -4.6115838085  S26       523             1.0000000000
      2550       233  PNM       C19            -0.8455055700       13.2295490483       -4.3648470867  S26       523             1.0000000000
      2551       233  PNM       C20             0.0120145332       13.5198412604       -5.4279611646  S26       523             1.0000000000
      2552       233  PNM       C21            -0.4173761544       13.3391756999       -6.7441429601  S26       523             1.0000000000
      2553       233  PNM       C22            -1.7184480388       12.8960169187       -6.9939864097  S26       523             1.0000000000
      2554       233  PNM       C23            -2.5885422828       12.6274796057       -5.9359265549  S26       523             1.0000000000
      2555       233  PNM       H24            -1.0456657130        8.1529253802       -4.9727637269  S26       523             1.0000000000
      2556       233  PNM       H25            -1.2371613262        9.5324086582       -8.4122737721  S26       523             1.0000000000
      2557       233  PNM       H26            -0.1049522888        8.4567453727       -7.5622557752  S26       523             1.0000000000
      2558       233  PNM       H27            -0.6852839968        9.9448382208       -6.7845871197  S26       523             1.0000000000
      2559       233  PNM       H28            -3.0967090664        7.9768417150       -8.7717827021  S26       523             1.0000000000
      2560       233  PNM       H29            -3.5553690590        6.8178839147       -7.5124751595  S26       523             1.0000000000
      2561       233  PNM       H30            -1.9567659006        6.7072241221       -8.2803121780  S26       523             1.0000000000
      2562       233  PNM       H31            -5.0030400662        7.8694965453       -5.2045898929  S26       523             1.0000000000
      2563       233  PNM       H32            -4.8074392050        8.7005280800       -2.9010338356  S26       523             1.0000000000
      2564       233  PNM       H33            -2.4951724205       12.4199477109       -2.5212832423  S26       523             1.0000000000
      2565       233  PNM       H34            -3.8156203444       13.2629294210       -3.3573709527  S26       523             1.0000000000
      2566       233  PNM       H35            -0.4999343855       13.3590187906       -3.3311271074  S26       523             1.0000000000
      2567       233  PNM       H36             1.0285929741       13.8792247699       -5.2241398767  S26       523             1.0000000000
      2568       233  PNM       H37             0.2601912420       13.5487699869       -7.5809204873  S26       523             1.0000000000
      2569       233  PNM       H38            -2.0576222359       12.7538215510       -8.0266150116  S26       523             1.0000000000
      2570       233  PNM       H39            -3.6175989249       12.3039514120       -6.1356393404  S26       523             1.0000000000
      2571       233  PNM       H40            -2.2451330656       10.0014255370       -2.8907685946  S26       523             1.0000000000
      2572       234  TIP3      OH2            -4.6919295662        7.6959359907       -0.3496177603  S26       290             1.0000000000
      2573       234  TIP3      H1             -6.2839840152        7.5434641606       -0.2274400882  S26       290             1.0000000000
      2574       234  TIP3      H2             -4.1379586259        8.3217963522        0.2110348603  S26       290             1.0000000000
      2575       235  SER       CB             -2.9273139959        5.1995029429       -2.4027258545  S27       70              1.0000000000
      2576       235  SER       HB1            -3.4780513604        4.3528419384       -2.8541268780  S27       70              1.0000000000
      2577       235  SER       HB2            -1.9636496157        5.3320910186       -2.9045403059  S27       70              1.0000000000
      2578       235  SER       OG             -3.7430797213        6.4047862306       -2.5958610906  S27       70              1.0000000000
      2579       235  SER       HG1            -4.1356484959        7.2987135195       -1.0645861949  S27       70              1.0000000000
      2580       235  SER       QQH1           -2.7783075552        5.0243724076       -1.3203547432  S27       70              1.0000000000
      2581       236  LYS       CD             -6.3021658102        3.3682575375       -2.1796303231  S27       73              1.0000000000
      2582       236  LYS       HD1            -7.0881113221        2.9518630197       -2.8162662143  S27       73              1.0000000000
      2583       236  LYS       HD2            -5.3383159888        3.1912771172       -2.6746834873  S27       73              1.0000000000
      2584       236  LYS       QQH2           -6.3137271604        2.8479572651       -1.2154831914  S27       73              1.0000000000
      2585       236  LYS       CE             -6.5195048990        4.8570702813       -1.9943855080  S27       73              1.0000000000
      2586       236  LYS       HE1            -5.8645404700        5.2676052664       -1.2051054921  S27       73              1.0000000000
      2587       236  LYS       HE2            -7.5637980308        5.0765876483       -1.7072841905  S27       73              1.0000000000
      2588       236  LYS       NZ             -6.2246055370        5.6003907658       -3.2177506585  S27       73              1.0000000000
      2589       236  LYS       HZ1            -6.8094534892        5.3046449454       -4.0237533735  S27       73              1.0000000000
      2590       236  LYS       HZ2            -5.2135868039        5.5061125787       -3.5268246161  S27       73              1.0000000000
      2591       236  LYS       HZ3            -6.4295251674        6.6188299230       -3.0879057399  S27       73              1.0000000000
      2592       237  SER       CB             -4.6787723919        4.4654094024       -6.3800945800  S27       130             1.0000000000
      2593       237  SER       HB1            -4.7478900097        5.3841315086       -6.9763724270  S27       130             1.0000000000
      2594       237  SER       HB2            -3.9172786067        3.8085939396       -6.8333932836  S27       130             1.0000000000
      2595       237  SER       OG             -4.2554936756        4.7886459280       -5.0114089941  S27       130             1.0000000000
      2596       237  SER       HG1            -3.6018583189        5.5947326591       -5.0765721216  S27       130             1.0000000000
      2597       237  SER       QQH3           -5.6502842564        3.9460949966       -6.3444963236  S27       130             1.0000000000
      2598       238  GLU       CB            -10.1898768053        9.4491687773        0.7027793021  S27       166             1.0000000000
      2599       238  GLU       HB1            -9.8665766686       10.0867633804       -0.1306378717  S27       166             1.0000000000
      2600       238  GLU       HB2           -11.2514239456        9.2313900570        0.5604144113  S27       166             1.0000000000
      2601       238  GLU       QQH4          -10.0469585462        9.9555885884        1.6631812978  S27       166             1.0000000000
      2602       238  GLU       CG             -9.3999684718        8.1574486104        0.6414501432  S27       166             1.0000000000
      2603       238  GLU       HG1            -9.7988677285        7.5180280890       -0.1606887381  S27       166             1.0000000000
      2604       238  GLU       HG2            -9.5130474557        7.5781746003        1.5748152800  S27       166             1.0000000000
      2605       238  GLU       CD             -7.9396965426        8.3829463958        0.3805351583  S27       166             1.0000000000
      2606       238  GLU       OE1            -7.3423795469        9.4353618289        0.5853489176  S27       166             1.0000000000
      2607       238  GLU       OE2            -7.2806939126        7.3085928269       -0.1241637022  S27       166             1.0000000000
      2608       239  ASN       CB             -2.9084822361       11.9099557833        1.2781097124  S27       170             1.0000000000
      2609       239  ASN       HB1            -1.9418435906       11.8757967437        0.7623420517  S27       170             1.0000000000
      2610       239  ASN       HB2            -3.4361757043       12.8211941458        0.9786814618  S27       170             1.0000000000
      2611       239  ASN       QQH5           -2.7518830966       11.9124831045        2.3633648003  S27       170             1.0000000000
      2612       239  ASN       CG             -3.7226736336       10.6961835025        0.8899980731  S27       170             1.0000000000
      2613       239  ASN       OD1            -3.3007557972        9.5267596598        1.0709912009  S27       170             1.0000000000
      2614       239  ASN       ND2            -4.9338890847       10.9187131986        0.3435855455  S27       170             1.0000000000
      2615       239  ASN       HD21           -5.5532792252       10.1250148745        0.1134817161  S27       170             1.0000000000
      2616       239  ASN       HD22           -5.2114838614       11.8671190013        0.0407433233  S27       170             1.0000000000
      2617       240  LYS       CE             -3.0997221554        1.6913285286       -4.5810603093  S27       234             1.0000000000
      2618       240  LYS       HE1            -3.5493543772        1.9049907610       -3.6027871787  S27       234             1.0000000000
      2619       240  LYS       HE2            -3.8974549096        1.6202980345       -5.3303398556  S27       234             1.0000000000
      2620       240  LYS       NZ             -2.2171462372        2.7870727551       -4.9654243859  S27       234             1.0000000000
      2621       240  LYS       HZ1            -1.7292119972        2.5817497104       -5.8732134290  S27       234             1.0000000000
      2622       240  LYS       HZ2            -1.4559557011        2.9696429575       -4.2741247071  S27       234             1.0000000000
      2623       240  LYS       HZ3            -2.7484037164        3.6937002717       -5.0748928880  S27       234             1.0000000000
      2624       240  LYS       QQH6           -2.5268980909        0.7569769076       -4.5252367492  S27       234             1.0000000000
      2625       241  SER       CB              2.4001101268        3.5739970509       -5.9942725685  S27       235             1.0000000000
      2626       241  SER       HB1             3.0746065831        2.9186981771       -6.5691885464  S27       235             1.0000000000
      2627       241  SER       HB2             2.9574787978        4.4958463005       -5.7443563147  S27       235             1.0000000000
      2628       241  SER       OG              1.2577291570        3.8659436971       -6.8088204244  S27       235             1.0000000000
      2629       241  SER       HG1             0.8068253615        4.7051911514       -6.5175023656  S27       235             1.0000000000
      2630       241  SER       QQH7            2.1051383659        3.0658458084       -5.0473182089  S27       235             1.0000000000
      2631       242  PNM       S1             -3.4531257119        9.4979202228       -6.2183759953  S27       523             1.0000000000
      2632       242  PNM       C2             -2.1370468804        8.3260665607       -6.8579515856  S27       523             1.0000000000
      2633       242  PNM       C3             -1.7386568154        7.5165177374       -5.5970597346  S27       523             1.0000000000
      2634       242  PNM       N4             -2.9687465860        7.2071848970       -4.8385484907  S27       523             1.0000000000
      2635       242  PNM       C5             -4.0028344447        8.2919489218       -4.9728357544  S27       523             1.0000000000
      2636       242  PNM       C6             -3.8523178019        8.7287564055       -3.4829148139  S27       523             1.0000000000
      2637       242  PNM       C7             -2.8828998994        7.5408733433       -3.2467461525  S27       523             1.0000000000
      2638       242  PNM       O8             -1.7138613305        7.6597455651       -2.6785097287  S27       523             1.0000000000
      2639       242  PNM       C9             -2.7207982397        7.4034790125       -7.9184283820  S27       523             1.0000000000
      2640       242  PNM       C10            -0.9723215378        9.1112803563       -7.4320985104  S27       523             1.0000000000
      2641       242  PNM       C11            -0.9982572425        6.2479756057       -5.9716454172  S27       523             1.0000000000
      2642       242  PNM       O12            -1.5059802141        5.1247602362       -5.7418238801  S27       523             1.0000000000
      2643       242  PNM       O13             0.2031131097        6.3874069548       -6.5348922281  S27       523             1.0000000000
      2644       242  PNM       N14            -3.1989046158       10.0049761679       -3.3056808168  S27       523             1.0000000000
      2645       242  PNM       C15            -3.8001699232       11.1483526669       -3.6760148351  S27       523             1.0000000000
      2646       242  PNM       O16            -4.9713102850       11.1422454193       -4.1845168225  S27       523             1.0000000000
      2647       242  PNM       C17            -3.0669128480       12.4503488608       -3.4620742897  S27       523             1.0000000000
      2648       242  PNM       C18            -2.1464134166       12.7689490870       -4.6110447006  S27       523             1.0000000000
      2649       242  PNM       C19            -0.8452730408       13.2287869739       -4.3646598423  S27       523             1.0000000000
      2650       242  PNM       C20             0.0115250134       13.5204673101       -5.4279875849  S27       523             1.0000000000
      2651       242  PNM       C21            -0.4181617346       13.3398240407       -6.7440788498  S27       523             1.0000000000
      2652       242  PNM       C22            -1.7189186404       12.8955692049       -6.9935822747  S27       523             1.0000000000
      2653       242  PNM       C23            -2.5882908259       12.6255331637       -5.9352882610  S27       523             1.0000000000
      2654       242  PNM       H24            -1.0690540005        8.1434380141       -4.9595164977  S27       523             1.0000000000
      2655       242  PNM       H25            -1.2334631626        9.5310681473       -8.4105758236  S27       523             1.0000000000
      2656       242  PNM       H26            -0.1034318511        8.4552715949       -7.5574926876  S27       523             1.0000000000
      2657       242  PNM       H27            -0.6864490087        9.9432261935       -6.7812236627  S27       523             1.0000000000
      2658       242  PNM       H28            -3.0950910591        7.9767276416       -8.7756105470  S27       523             1.0000000000
      2659       242  PNM       H29            -3.5544766879        6.8166250278       -7.5171492281  S27       523             1.0000000000
      2660       242  PNM       H30            -1.9551137504        6.7071636717       -8.2833337006  S27       523             1.0000000000
      2661       242  PNM       H31            -5.0104541516        7.8751154846       -5.2003207190  S27       523             1.0000000000
      2662       242  PNM       H32            -4.8109791728        8.7027701044       -2.9114736886  S27       523             1.0000000000
      2663       242  PNM       H33            -2.4923117709       12.4144328786       -2.5208203307  S27       523             1.0000000000
      2664       242  PNM       H34            -3.8142633939       13.2572843246       -3.3545577544  S27       523             1.0000000000
      2665       242  PNM       H35            -0.4993920467       13.3581294110       -3.3310031389  S27       523             1.0000000000
      2666       242  PNM       H36             1.0278099259       13.8808332860       -5.2243721346  S27       523             1.0000000000
      2667       242  PNM       H37             0.2589131117       13.5503135157       -7.5810415513  S27       523             1.0000000000
      2668       242  PNM       H38            -2.0583807621       12.7534724015       -8.0261282636  S27       523             1.0000000000
      2669       242  PNM       H39            -3.6169899065       12.3007454245       -6.1348162684  S27       523             1.0000000000
      2670       242  PNM       H40            -2.2412004893        9.9928966102       -2.8966151300  S27       523             1.0000000000
      2671       243  TIP3      OH2            -4.6911672302        7.6968061658       -0.3453732448  S27       290             1.0000000000
      2672       243  TIP3      H1             -6.2867615623        7.5427774964       -0.2255715917  S27       290             1.0000000000
      2673       243  TIP3      H2             -4.1409995940        8.3241737656        0.2182562018  S27       290             1.0000000000
      2674       244  SER       CB             -2.9259548526        5.2026875859       -2.4036172991  S28       70              1.0000000000
      2675       244  SER       HB1            -3.4843666934        4.3635825337       -2.8548001441  S28       70              1.0000000000
      2676       244  SER       HB2            -1.9630966670        5.3296789155       -2.9077257425  S28       70              1.0000000000
      2677       244  SER       OG             -3.7357187817        6.4146785047       -2.5938617492  S28       70              1.0000000000
      2678       244  SER       HG1            -4.1326900342        7.2961288595       -1.0554797609  S28       70              1.0000000000
      2679       244  SER       QQH1           -2.7760209213        5.0292161139       -1.3213033738  S28       70              1.0000000000
      2680       245  LYS       CD             -6.3014972591        3.3671905324       -2.1808868807  S28       73              1.0000000000
      2681       245  LYS       HD1            -7.0922246575        2.9543854830       -2.8140238318  S28       73              1.0000000000
      2682       245  LYS       HD2            -5.3409739579        3.1839350518       -2.6801443666  S28       73              1.0000000000
      2683       245  LYS       QQH2           -6.3123443355        2.8488049058       -1.2154635479  S28       73              1.0000000000
      2684       245  LYS       CE             -6.5076530031        4.8578385864       -1.9987573011  S28       73              1.0000000000
      2685       245  LYS       HE1            -5.8421981369        5.2664070597       -1.2171656883  S28       73              1.0000000000
      2686       245  LYS       HE2            -7.5473263841        5.0862252730       -1.7009750132  S28       73              1.0000000000
      2687       245  LYS       NZ             -6.2223516050        5.5905201459       -3.2309753886  S28       73              1.0000000000
      2688       245  LYS       HZ1            -6.8628493234        5.3286285777       -4.0066296882  S28       73              1.0000000000
      2689       245  LYS       HZ2            -5.2408887522        5.4242451348       -3.6221392521  S28       73              1.0000000000
      2690       245  LYS       HZ3            -6.3693128236        6.6163245307       -3.0926253275  S28       73              1.0000000000
      2691       246  SER       CB             -4.6779206358        4.4712019346       -6.3735650152  S28       130             1.0000000000
      2692       246  SER       HB1            -4.7476918243        5.3861145969       -6.9766713018  S28       130             1.0000000000
      2693       246  SER       HB2            -3.9164209280        3.8120361325       -6.8238835379  S28       130             1.0000000000
      2694       246  SER       OG             -4.2471572092        4.8065977046       -5.0014147358  S28       130             1.0000000000
      2695       246  SER       HG1            -3.5874701740        5.7608189079       -5.0507906052  S28       130             1.0000000000
      2696       246  SER       QQH3           -5.6523481998        3.9523379318       -6.3365042605  S28       130             1.0000000000
      2697       247  GLU       CB            -10.1903444450        9.4496959217        0.7028526574  S28       166             1.0000000000
      2698       247  GLU       HB1            -9.8669515426       10.0872309264       -0.1305829380  S28       166             1.0000000000
      2699       247  GLU       HB2           -11.2518993672        9.2320146522        0.5604510922  S28       166             1.0000000000
      2700       247  GLU       QQH4          -10.0473958132        9.9561943067        1.6632262351  S28       166             1.0000000000
      2701       247  GLU       CG             -9.4007147805        8.1578760583        0.6416012655  S28       166             1.0000000000
      2702       247  GLU       HG1            -9.7994909508        7.5185841056       -0.1606902306  S28       166             1.0000000000
      2703       247  GLU       HG2            -9.5141076285        7.5784725357        1.5748629008  S28       166             1.0000000000
      2704       247  GLU       CD             -7.9405298189        8.3827506626        0.3810073881  S28       166             1.0000000000
      2705       247  GLU       OE1            -7.3423920492        9.4353088982        0.5854913974  S28       166             1.0000000000
      2706       247  GLU       OE2            -7.2822146218        7.3083268778       -0.1227111145  S28       166             1.0000000000
      2707       248  ASN       CB             -2.9085532314       11.9098163108        1.2781303516  S28       170             1.0000000000
      2708       248  ASN       HB1            -1.9418347405       11.8755050120        0.7624910155  S28       170             1.0000000000
      2709       248  ASN       HB2            -3.4360865536       12.8211204011        0.9786395211  S28       170             1.0000000000
      2710       248  ASN       QQH5           -2.7522262995       11.9122030416        2.3633950897  S28       170             1.0000000000
      2711       248  ASN       CG             -3.7229844856       10.6963740828        0.8901812549  S28       170             1.0000000000
      2712       248  ASN       OD1            -3.3008697404        9.5265738475        1.0711330272  S28       170             1.0000000000
      2713       248  ASN       ND2            -4.9337396407       10.9185803803        0.3432083127  S28       170             1.0000000000
      2714       248  ASN       HD21           -5.5549517715       10.1253213996        0.1158190959  S28       170             1.0000000000
      2715       248  ASN       HD22           -5.2121311283       11.8672692539        0.0418327958  S28       170             1.0000000000
      2716       249  LYS       CE             -3.1015568434        1.6923478914       -4.5809360760  S28       234             1.0000000000
      2717       249  LYS       HE1            -3.5512420084        1.9036494530       -3.6021320527  S28       234             1.0000000000
      2718       249  LYS       HE2            -3.9000168510        1.6201012338       -5.3292522240  S28       234             1.0000000000
      2719       249  LYS       NZ             -2.2256516874        2.7936437100       -4.9652424872  S28       234             1.0000000000
      2720       249  LYS       HZ1            -1.7420687552        2.5936395737       -5.8756867307  S28       234             1.0000000000
      2721       249  LYS       HZ2            -1.4631516951        2.9760984155       -4.2762702523  S28       234             1.0000000000
      2722       249  LYS       HZ3            -2.7712088835        3.6998188988       -5.0663491090  S28       234             1.0000000000
      2723       249  LYS       QQH6           -2.5255713672        0.7595377736       -4.5267455531  S28       234             1.0000000000
      2724       250  SER       CB              2.3999727671        3.5739970425       -5.9943272387  S28       235             1.0000000000
      2725       250  SER       HB1             3.0744574868        2.9186833660       -6.5692200006  S28       235             1.0000000000
      2726       250  SER       HB2             2.9577039673        4.4957393848       -5.7441089201  S28       235             1.0000000000
      2727       250  SER       OG              1.2580642847        3.8663468409       -6.8090088051  S28       235             1.0000000000
      2728       250  SER       HG1             0.8063051587        4.7043567813       -6.5166304301  S28       235             1.0000000000
      2729       250  SER       QQH7            2.1048606139        3.0658318850       -5.0474439582  S28       235             1.0000000000
      2730       251  PNM       S1             -3.4537428455        9.4947556236       -6.2178061397  S28       523             1.0000000000
      2731       251  PNM       C2             -2.1371048345        8.3248424709       -6.8603577008  S28       523             1.0000000000
      2732       251  PNM       C3             -1.7462020758        7.5083381719       -5.6020700915  S28       523             1.0000000000
      2733       251  PNM       N4             -2.9855376374        7.1765622198       -4.8706266123  S28       523             1.0000000000
      2734       251  PNM       C5             -4.0028502278        8.2833842740       -4.9722700505  S28       523             1.0000000000
      2735       251  PNM       C6             -3.8505200530        8.7245529490       -3.4859151874  S28       523             1.0000000000
      2736       251  PNM       C7             -2.8965360675        7.5361577691       -3.2080473366  S28       523             1.0000000000
      2737       251  PNM       O8             -1.7174206631        7.6597659349       -2.6792168386  S28       523             1.0000000000
      2738       251  PNM       C9             -2.7205872817        7.4031962058       -7.9211655487  S28       523             1.0000000000
      2739       251  PNM       C10            -0.9714590218        9.1106027607       -7.4307889194  S28       523             1.0000000000
      2740       251  PNM       C11            -0.9966115910        6.2430716549       -5.9736344739  S28       523             1.0000000000
      2741       251  PNM       O12            -1.4981649821        5.1232118417       -5.7417977367  S28       523             1.0000000000
      2742       251  PNM       O13             0.2057663139        6.3904823583       -6.5354936807  S28       523             1.0000000000
      2743       251  PNM       N14            -3.1967747843       10.0010740605       -3.3080070392  S28       523             1.0000000000
      2744       251  PNM       C15            -3.7995225084       11.1461726797       -3.6761691328  S28       523             1.0000000000
      2745       251  PNM       O16            -4.9699992233       11.1396425317       -4.1829070464  S28       523             1.0000000000
      2746       251  PNM       C17            -3.0659311715       12.4476459472       -3.4614369476  S28       523             1.0000000000
      2747       251  PNM       C18            -2.1459923412       12.7674886787       -4.6108036145  S28       523             1.0000000000
      2748       251  PNM       C19            -0.8451452499       13.2282853207       -4.3645300791  S28       523             1.0000000000
      2749       251  PNM       C20             0.0112218684       13.5207796011       -5.4279942760  S28       523             1.0000000000
      2750       251  PNM       C21            -0.4186151311       13.3401307774       -6.7440313630  S28       523             1.0000000000
      2751       251  PNM       C22            -1.7191723259       12.8952757918       -6.9934004255  S28       523             1.0000000000
      2752       251  PNM       C23            -2.5881588791       12.6243449317       -5.9349797225  S28       523             1.0000000000
      2753       251  PNM       H24            -1.0935376960        8.1341795589       -4.9456502444  S28       523             1.0000000000
      2754       251  PNM       H25            -1.2310591213        9.5305356501       -8.4095375175  S28       523             1.0000000000
      2755       251  PNM       H26            -0.1027571497        8.4540807903       -7.5545421008  S28       523             1.0000000000
      2756       251  PNM       H27            -0.6869276850        9.9423612853       -6.7790867380  S28       523             1.0000000000
      2757       251  PNM       H28            -3.0943196914        7.9768698647       -8.7782590851  S28       523             1.0000000000
      2758       251  PNM       H29            -3.5535657316        6.8154346490       -7.5201032302  S28       523             1.0000000000
      2759       251  PNM       H30            -1.9538216420        6.7078232617       -8.2853731739  S28       523             1.0000000000
      2760       251  PNM       H31            -5.0151949836        7.8787285855       -5.1948836033  S28       523             1.0000000000
      2761       251  PNM       H32            -4.8126330666        8.7033704504       -2.9199036910  S28       523             1.0000000000
      2762       251  PNM       H33            -2.4908557790       12.4108496952       -2.5205222251  S28       523             1.0000000000
      2763       251  PNM       H34            -3.8133984129       13.2542383184       -3.3527989491  S28       523             1.0000000000
      2764       251  PNM       H35            -0.4992434141       13.3577498038       -3.3309023509  S28       523             1.0000000000
      2765       251  PNM       H36             1.0272319009       13.8818643329       -5.2244382106  S28       523             1.0000000000
      2766       251  PNM       H37             0.2580901696       13.5512611245       -7.5811004061  S28       523             1.0000000000
      2767       251  PNM       H38            -2.0589232446       12.7534878598       -8.0258626930  S28       523             1.0000000000
      2768       251  PNM       H39            -3.6168648146       12.2995144710       -6.1345429728  S28       523             1.0000000000
      2769       251  PNM       H40            -2.2389450949        9.9901857198       -2.8995400904  S28       523             1.0000000000
      2770       252  TIP3      OH2            -4.6905657387        7.6980944384       -0.3425575732  S28       290             1.0000000000
      2771       252  TIP3      H1             -6.2900599368        7.5415261439       -0.2253071798  S28       290             1.0000000000
      2772       252  TIP3      H2             -4.1431435047        8.3251170907        0.2244403857  S28       290             1.0000000000
      2773       253  SER       CB             -2.9255978928        5.2029461762       -2.4041233091  S29       70              1.0000000000
      2774       253  SER       HB1            -3.4880890750        4.3715117671       -2.8575841054  S29       70              1.0000000000
      2775       253  SER       HB2            -1.9628531563        5.3267309776       -2.9085929762  S29       70              1.0000000000
      2776       253  SER       OG             -3.7314475624        6.4202969742       -2.5938269042  S29       70              1.0000000000
      2777       253  SER       HG1            -4.1328418044        7.2912073787       -1.0489483476  S29       70              1.0000000000
      2778       253  SER       QQH1           -2.7753115736        5.0323725768       -1.3214532451  S29       70              1.0000000000
      2779       254  LYS       CD             -6.3012098700        3.3666533568       -2.1812445378  S29       73              1.0000000000
      2780       254  LYS       HD1            -7.0934717691        2.9554851854       -2.8133608516  S29       73              1.0000000000
      2781       254  LYS       HD2            -5.3424652024        3.1816140827       -2.6829516912  S29       73              1.0000000000
      2782       254  LYS       QQH2           -6.3121764726        2.8489757677       -1.2147663022  S29       73              1.0000000000
      2783       254  LYS       CE             -6.5033556589        4.8580279280       -2.0011902907  S29       73              1.0000000000
      2784       254  LYS       HE1            -5.8350503820        5.2651517144       -1.2207703765  S29       73              1.0000000000
      2785       254  LYS       HE2            -7.5419099336        5.0891344046       -1.6989031505  S29       73              1.0000000000
      2786       254  LYS       NZ             -6.2200977115        5.5853471896       -3.2368460529  S29       73              1.0000000000
      2787       254  LYS       HZ1            -6.8805876210        5.3360833620       -4.0000520230  S29       73              1.0000000000
      2788       254  LYS       HZ2            -5.2485480429        5.3828910899       -3.6800610618  S29       73              1.0000000000
      2789       254  LYS       HZ3            -6.3444320183        6.6117277493       -3.0970865398  S29       73              1.0000000000
      2790       255  SER       CB             -4.6789596179        4.4722785432       -6.3692775345  S29       130             1.0000000000
      2791       255  SER       HB1            -4.7479524900        5.3881487001       -6.9775661263  S29       130             1.0000000000
      2792       255  SER       HB2            -3.9168196066        3.8122102880       -6.8217778336  S29       130             1.0000000000
      2793       255  SER       OG             -4.2498339877        4.8032705977       -4.9941362870  S29       130             1.0000000000
      2794       255  SER       HG1            -3.4479982113        6.0512187848       -5.0413080442  S29       130             1.0000000000
      2795       255  SER       QQH3           -5.6589598704        3.9538292437       -6.3413398996  S29       130             1.0000000000
      2796       256  GLU       CB            -10.1904593184        9.4499342943        0.7028826613  S29       166             1.0000000000
      2797       256  GLU       HB1            -9.8670923782       10.0874639645       -0.1305932140  S29       166             1.0000000000
      2798       256  GLU       HB2           -11.2519995479        9.2322444348        0.5604682323  S29       166             1.0000000000
      2799       256  GLU       QQH4          -10.0475166588        9.9565778082        1.6632094169  S29       166             1.0000000000
      2800       256  GLU       CG             -9.4009149265        8.1581016400        0.6416426428  S29       166             1.0000000000
      2801       256  GLU       HG1            -9.7996752877        7.5188329442       -0.1606411467  S29       166             1.0000000000
      2802       256  GLU       HG2            -9.5143907546        7.5786608336        1.5748797496  S29       166             1.0000000000
      2803       256  GLU       CD             -7.9408335151        8.3823194942        0.3810266820  S29       166             1.0000000000
      2804       256  GLU       OE1            -7.3421779241        9.4355204599        0.5854757212  S29       166             1.0000000000
      2805       256  GLU       OE2            -7.2831129331        7.3085832547       -0.1219691950  S29       166             1.0000000000
      2806       257  ASN       CB             -2.9085789268       11.9098226077        1.2781436929  S29       170             1.0000000000
      2807       257  ASN       HB1            -1.9417336401       11.8755029267        0.7626556635  S29       170             1.0000000000
      2808       257  ASN       HB2            -3.4360290898       12.8211729384        0.9786492967  S29       170             1.0000000000
      2809       257  ASN       QQH5           -2.7525260803       11.9120433163        2.3633839398  S29       170             1.0000000000
      2810       257  ASN       CG             -3.7231905559       10.6965809236        0.8903568428  S29       170             1.0000000000
      2811       257  ASN       OD1            -3.3006725131        9.5265570601        1.0709641769  S29       170             1.0000000000
      2812       257  ASN       ND2            -4.9336476456       10.9184899753        0.3430347038  S29       170             1.0000000000
      2813       257  ASN       HD21           -5.5567819501       10.1255202749        0.1184016839  S29       170             1.0000000000
      2814       257  ASN       HD22           -5.2129752466       11.8674890651        0.0434029126  S29       170             1.0000000000
      2815       258  LYS       CE             -3.1023563989        1.6926986122       -4.5809182353  S29       234             1.0000000000
      2816       258  LYS       HE1            -3.5521537483        1.9031716496       -3.6020833318  S29       234             1.0000000000
      2817       258  LYS       HE2            -3.9012117778        1.6209717092       -5.3286135908  S29       234             1.0000000000
      2818       258  LYS       NZ             -2.2306829036        2.7972136492       -4.9651853556  S29       234             1.0000000000
      2819       258  LYS       HZ1            -1.7514587369        2.5996430344       -5.8768605457  S29       234             1.0000000000
      2820       258  LYS       HZ2            -1.4691639206        2.9791959534       -4.2770258956  S29       234             1.0000000000
      2821       258  LYS       HZ3            -2.7975298580        3.7049392275       -5.0603804672  S29       234             1.0000000000
      2822       258  LYS       QQH6           -2.5253335458        0.7597094928       -4.5273203265  S29       234             1.0000000000
      2823       259  SER       CB              2.3999606170        3.5739158722       -5.9943306728  S29       235             1.0000000000
      2824       259  SER       HB1             3.0743571931        2.9187481793       -6.5692797229  S29       235             1.0000000000
      2825       259  SER       HB2             2.9579629344        4.4957648120       -5.7439116082  S29       235             1.0000000000
      2826       259  SER       OG              1.2584247502        3.8665620568       -6.8091563135  S29       235             1.0000000000
      2827       259  SER       HG1             0.8060146221        4.7021898041       -6.5155513509  S29       235             1.0000000000
      2828       259  SER       QQH7            2.1047287219        3.0658310063       -5.0477292422  S29       235             1.0000000000
      2829       260  PNM       S1             -3.4538601373        9.4935138828       -6.2173170096  S29       523             1.0000000000
      2830       260  PNM       C2             -2.1370407304        8.3246998502       -6.8622350141  S29       523             1.0000000000
      2831       260  PNM       C3             -1.7493551768        7.5047610698       -5.6050020241  S29       523             1.0000000000
      2832       260  PNM       N4             -2.9922111921        7.1621675282       -4.8882847790  S29       523             1.0000000000
      2833       260  PNM       C5             -4.0032532340        8.2786902263       -4.9716125726  S29       523             1.0000000000
      2834       260  PNM       C6             -3.8492735363        8.7231818816       -3.4868100867  S29       523             1.0000000000
[truncated: 298,357 more chars]
